# Supplementary material for: SerotoninAI: Serotonergic System Focused, Artificial Intelligence-Based Application for Drug Discovery
Source: J Chem Inf Model. 2024 Jan 30;64(7):2150–7. doi: 10.1021/acs.jcim.3c01517 (PMC11005036; doi:10.1021/acs.jcim.3c01517)
Supplement: Supplementary file 1 — ci3c01517_si_001.xlsx [file ci3c01517_si_001.xlsx]

## Sheet: Arkusz1
Supporting information S1 - prediction results of external data of ligands for seven targets of serotonin system SerotoninAI: serotonergic system focused, artificial intelligence-based application for drug discovery Natalia Łapińska1,2, Adam Pacławski1, Jakub Szlęk1,*, Aleksander Mendyk 1Department of Pharmaceutical Technology and Biopharmaceutics, Jagiellonian University Medical College, 30-688 …
DOI	article title	year of publication	molecule id	smiles	pKi experimental value	SerotoninAI predictions
5-HT1A
https://doi.org/10.1016/j.arabjc.2023.104636	Synthesis of novel 5-HT1A arylpiperazine ligands: Binding data and computer-aided analysis of pharmacological potency	2023	4a	COC1=C(C=CC=C1)N1CCN(CCC2=CC=CC(NC(=O)C3=CC=CC=C3)=C2)CC1	8.056	8.098
https://doi.org/10.1016/j.arabjc.2023.104636	Synthesis of novel 5-HT1A arylpiperazine ligands: Binding data and computer-aided analysis of pharmacological potency	2023	4b	ClC1=CC=CC(N2CCN(CCC3=CC=CC(NC(=O)C4=CC=CC=C4)=C3)CC2)=C1Cl	7.762	6.652
https://doi.org/10.1016/j.arabjc.2023.104636	Synthesis of novel 5-HT1A arylpiperazine ligands: Binding data and computer-aided analysis of pharmacological potency	2023	4c	O=C(NC1=CC(CCN2CCN(CC2)C2=CC=CC=C2)=CC=C1)C1=CC=CC=C1	7.421	6.912
https://doi.org/10.1016/j.arabjc.2023.104636	Synthesis of novel 5-HT1A arylpiperazine ligands: Binding data and computer-aided analysis of pharmacological potency	2023	5a	COC1=C(C=CC=C1)N1CCN(CCC2=CC=CC(NC(=O)C3=C(O)C=CC=C3)=C2)CC1	8.585	7.509
https://doi.org/10.1016/j.arabjc.2023.104636	Synthesis of novel 5-HT1A arylpiperazine ligands: Binding data and computer-aided analysis of pharmacological potency	2023	5b	OC1=C(C=CC=C1)C(=O)NC1=CC(CCN2CCN(CC2)C2=C(Cl)C(Cl)=CC=C2)=CC=C1	8.215	6.794
https://doi.org/10.1016/j.arabjc.2023.104636	Synthesis of novel 5-HT1A arylpiperazine ligands: Binding data and computer-aided analysis of pharmacological potency	2023	5c	OC1=C(C=CC=C1)C(=O)NC1=CC(CCN2CCN(CC2)C2=CC=CC=C2)=CC=C1	7.290	7.082
https://doi.org/10.1016/j.arabjc.2023.104636	Synthesis of novel 5-HT1A arylpiperazine ligands: Binding data and computer-aided analysis of pharmacological potency	2023	6a	COC1=C(C=CC=C1)N1CCN(CCC2=CC=CC(NC(=O)C3=NC=CC=C3)=C2)CC1	8.337	8.168
https://doi.org/10.1016/j.arabjc.2023.104636	Synthesis of novel 5-HT1A arylpiperazine ligands: Binding data and computer-aided analysis of pharmacological potency	2023	6b	ClC1=CC=CC(N2CCN(CCC3=CC=CC(NC(=O)C4=NC=CC=C4)=C3)CC2)=C1Cl	8.824	7.097
https://doi.org/10.1016/j.arabjc.2023.104636	Synthesis of novel 5-HT1A arylpiperazine ligands: Binding data and computer-aided analysis of pharmacological potency	2023	6c	O=C(NC1=CC(CCN2CCN(CC2)C2=CC=CC=C2)=CC=C1)C1=NC=CC=C1	8.620	7.204
https://doi.org/10.1016/j.arabjc.2023.104636	Synthesis of novel 5-HT1A arylpiperazine ligands: Binding data and computer-aided analysis of pharmacological potency	2023	7a	COC1=C(C=CC=C1)N1CCN(CCC2=CC=CC(NC(=O)C3=CN=CC=C3)=C2)CC1	8.770	7.826
https://doi.org/10.1016/j.arabjc.2023.104636	Synthesis of novel 5-HT1A arylpiperazine ligands: Binding data and computer-aided analysis of pharmacological potency	2023	7b	ClC1=CC=CC(N2CCN(CCC3=CC=CC(NC(=O)C4=CN=CC=C4)=C3)CC2)=C1Cl	8.120	6.918
https://doi.org/10.1016/j.arabjc.2023.104636	Synthesis of novel 5-HT1A arylpiperazine ligands: Binding data and computer-aided analysis of pharmacological potency	2023	7c	O=C(NC1=CC(CCN2CCN(CC2)C2=CC=CC=C2)=CC=C1)C1=CN=CC=C1	8.602	7.150
https://doi.org/10.1016/j.arabjc.2023.104636	Synthesis of novel 5-HT1A arylpiperazine ligands: Binding data and computer-aided analysis of pharmacological potency	2023	8a	COC1=C(C=CC=C1)N1CCN(CCC2=CC=CC(NC(=O)C3=CC=NC=C3)=C2)CC1	9.097	7.955
https://doi.org/10.1016/j.arabjc.2023.104636	Synthesis of novel 5-HT1A arylpiperazine ligands: Binding data and computer-aided analysis of pharmacological potency	2023	8b	ClC1=CC=CC(N2CCN(CCC3=CC=CC(NC(=O)C4=CC=NC=C4)=C3)CC2)=C1Cl	9.046	7.062
https://doi.org/10.1016/j.arabjc.2023.104636	Synthesis of novel 5-HT1A arylpiperazine ligands: Binding data and computer-aided analysis of pharmacological potency	2023	8c	O=C(NC1=CC(CCN2CCN(CC2)C2=CC=CC=C2)=CC=C1)C1=CC=NC=C1	8.071	7.025
https://doi.org/10.1016/j.arabjc.2023.104636	Synthesis of novel 5-HT1A arylpiperazine ligands: Binding data and computer-aided analysis of pharmacological potency	2023	9a	COC1=C(C=CC=C1)N1CCN(CCC2=CC=CC(NC(=O)C3=CN=NC=C3)=C2)CC1	8.585	7.552
https://doi.org/10.1016/j.arabjc.2023.104636	Synthesis of novel 5-HT1A arylpiperazine ligands: Binding data and computer-aided analysis of pharmacological potency	2023	9b	ClC1=CC=CC(N2CCN(CCC3=CC=CC(NC(=O)C4=CN=NC=C4)=C3)CC2)=C1Cl	8.886	6.870
https://doi.org/10.1016/j.arabjc.2023.104636	Synthesis of novel 5-HT1A arylpiperazine ligands: Binding data and computer-aided analysis of pharmacological potency	2023	9c	O=C(NC1=CC(CCN2CCN(CC2)C2=CC=CC=C2)=CC=C1)C1=CN=NC=C1	9.222	6.945
https://doi.org/10.1016/j.arabjc.2023.104636	Synthesis of novel 5-HT1A arylpiperazine ligands: Binding data and computer-aided analysis of pharmacological potency	2023	10a	COC1=C(C=CC=C1)N1CCN(CCC2=CC=CC(NC(=O)C3=NC=CN=C3)=C2)CC1	7.896	7.963
https://doi.org/10.1016/j.arabjc.2023.104636	Synthesis of novel 5-HT1A arylpiperazine ligands: Binding data and computer-aided analysis of pharmacological potency	2023	10b	ClC1=CC=CC(N2CCN(CCC3=CC=CC(NC(=O)C4=NC=CN=C4)=C3)CC2)=C1Cl	7.812	7.081
https://doi.org/10.1016/j.arabjc.2023.104636	Synthesis of novel 5-HT1A arylpiperazine ligands: Binding data and computer-aided analysis of pharmacological potency	2023	10c	O=C(NC1=CC(CCN2CCN(CC2)C2=CC=CC=C2)=CC=C1)C1=NC=CN=C1	8.569	7.229
5-HT1B
https://doi.org/10.1038/s41586-022-05258-z	Bespoke library docking for 5-HT2A receptor agonists with antidepressant activity	2022	(R)-69	C[C@@H]1C=C(CNC1)c1c[NH]c2ncccc12	5.320	5.852
5-HT2A
https://doi.org/10.3390/molecules28031108	New Triazine Derivatives as Serotonin 5-HT6 Receptor Ligands	2023	2	N1C(COC2C(C(C)C)=CC=CC=2)=NC(N2CCN(C)CC2)=NC=1N	5.897	6.091
https://doi.org/10.3390/molecules28031108	New Triazine Derivatives as Serotonin 5-HT6 Receptor Ligands	2023	3	N1C(COC2C(C(C)(C)C)=CC=CC=2)=NC(N2CCN(C)CC2)=NC=1N	5.661	6.206
https://doi.org/10.3390/molecules28031108	New Triazine Derivatives as Serotonin 5-HT6 Receptor Ligands	2023	4	N1C(COC2C=C(C(C)C)C=CC=2)=NC(N2CCN(C)CC2)=NC=1N	5.583	6.217
https://doi.org/10.3390/molecules28031108	New Triazine Derivatives as Serotonin 5-HT6 Receptor Ligands	2023	5	N1C(COC2C=C(C(C)(C)C)C=CC=2)=NC(N2CCN(C)CC2)=NC=1N	5.507	6.194
https://doi.org/10.3390/molecules28031108	New Triazine Derivatives as Serotonin 5-HT6 Receptor Ligands	2023	6	N1C(COC2C=CC(C(C)C)=CC=2)=NC(N2CCN(C)CC2)=NC=1N	6.606	6.270
https://doi.org/10.3390/molecules28031108	New Triazine Derivatives as Serotonin 5-HT6 Receptor Ligands	2023	7	N1C(COC2C=CC(C(C)(C)C)=CC=2)=NC(N2CCN(C)CC2)=NC=1N	6.261	6.259
https://doi.org/10.3390/molecules28031108	New Triazine Derivatives as Serotonin 5-HT6 Receptor Ligands	2023	8	N1C(COC2C(C(C)(C)C)=CC=C(C)C=2)=NC(N2CCN(C)CC2)=NC=1N	5.905	6.192
https://doi.org/10.3390/molecules28031108	New Triazine Derivatives as Serotonin 5-HT6 Receptor Ligands	2023	9	N1C(COC2C(C(C)(C)C)=CC(C)=CC=2)=NC(N2CCN(C)CC2)=NC=1N	5.714	6.184
https://doi.org/10.3390/molecules28031108	New Triazine Derivatives as Serotonin 5-HT6 Receptor Ligands	2023	11	N1C(COC2C(C(C)C)=CC=CC=2C(C)C)=NC(N2CCN(C)CC2)=NC=1N	5.108	6.292
https://doi.org/10.3390/molecules28031108	New Triazine Derivatives as Serotonin 5-HT6 Receptor Ligands	2023	13	N1C(COC2C(C(C)(C)C)=CC(C(C)(C)C)=CC=2)=NC(N2CCN(C)CC2)=NC=1N	6.119	6.153
https://doi.org/10.3390/molecules28031108	New Triazine Derivatives as Serotonin 5-HT6 Receptor Ligands	2023	14	N1C(CCCOC2C(C(C)C)=CC=C(C)C=2)=NC(N2CCN(C)CC2)=NC=1N	5.771	6.393
https://doi.org/10.3390/molecules28031108	New Triazine Derivatives as Serotonin 5-HT6 Receptor Ligands	2023	15	N1C(CCCOC2C(C(C)C)=CC=CC=2)=NC(N2CCN(C)CC2)=NC=1N	6.311	6.183
https://doi.org/10.3390/molecules28031108	New Triazine Derivatives as Serotonin 5-HT6 Receptor Ligands	2023	16	N1C(CCCOC2C=CC(C(C)C)=CC=2)=NC(N2CCN(C)CC2)=NC=1N	5.932	6.384
https://doi.org/10.3390/molecules28031108	New Triazine Derivatives as Serotonin 5-HT6 Receptor Ligands	2023	17	N1C(CCCOC2C=CC=C(C)C=2)=NC(N2CCN(C)CC2)=NC=1N	5.415	5.938
https://doi.org/10.3390/molecules28031108	New Triazine Derivatives as Serotonin 5-HT6 Receptor Ligands	2023	18	N1C(CCCOC2C(C)=CC=CC=2)=NC(N2CCN(C)CC2)=NC=1N	5.840	6.058
https://doi.org/10.3390/molecules28031108	New Triazine Derivatives as Serotonin 5-HT6 Receptor Ligands	2023	19	N1C(CCCCOC2C(C(C)C)=CC=C(C)C=2)=NC(N2CCN(C)CC2)=NC=1N	6.163	6.488
https://doi.org/10.3390/molecules28031108	New Triazine Derivatives as Serotonin 5-HT6 Receptor Ligands	2023	20	N1C(CCCCOC2C(C(C)C)=CC=CC=2)=NC(N2CCN(C)CC2)=NC=1N	6.169	6.378
https://doi.org/10.3390/molecules28031108	New Triazine Derivatives as Serotonin 5-HT6 Receptor Ligands	2023	21	N1C(CCCCOC2C=CC=C(C)C=2)=NC(N2CCN(C)CC2)=NC=1N	6.021	6.206
https://doi.org/10.3390/molecules28031108	New Triazine Derivatives as Serotonin 5-HT6 Receptor Ligands	2023	22	N1C(CCCCOC2C(C(C)C)=CC=C(C)C=2)=NC(N2CCN(C)CC2)=NC=1N	6.149	6.488
https://doi.org/10.3390/molecules28031108	New Triazine Derivatives as Serotonin 5-HT6 Receptor Ligands	2023	23	N1C(CCCCOC2C(C(C)C)=CC=CC=2)=NC(N2CCN(C)CC2)=NC=1N	6.224	6.378
https://doi.org/10.3390/molecules28031108	New Triazine Derivatives as Serotonin 5-HT6 Receptor Ligands	2023	24	N1C(CCCCOC2C=CC=C(C)C=2)=NC(N2CCN(C)CC2)=NC=1N	6.069	6.206
https://doi.org/10.3390/molecules28031108	New Triazine Derivatives as Serotonin 5-HT6 Receptor Ligands	2023	25	N1C(CCCCOC2C(C(C)C)=CC=C(C)C=2)=NC(N2CCN(C)CC2)=NC=1N	6.439	6.488
https://doi.org/10.1038/s41586-022-05258-z	Bespoke library docking for 5-HT2A receptor agonists with antidepressant activity	2022	(+-)-27	CCC1=CN=CN1CCN1CC(C)C=C(C1)C1=CC=CN1C	5.210	6.420
https://doi.org/10.3390/molecules27196492	Synthesis, Docking Studies and Pharmacological Evaluation of Serotoninergic Ligands Containing a 5-Norbornene-2-Carboxamide Nucleus	2022	Norbo-1-2	O=C(NCCCN1CCN(CC1)C1=CC=CC=C1)C1CC2CC1C=C2	7.065	6.341
https://doi.org/10.3390/molecules27196492	Synthesis, Docking Studies and Pharmacological Evaluation of Serotoninergic Ligands Containing a 5-Norbornene-2-Carboxamide Nucleus	2022	Norbo-3-4	CC1=CC=CC(N2CCN(CCCNC(=O)C3CC4CC3C=C4)CC2)=C1C	7.555	6.663
https://doi.org/10.3390/molecules27196492	Synthesis, Docking Studies and Pharmacological Evaluation of Serotoninergic Ligands Containing a 5-Norbornene-2-Carboxamide Nucleus	2022	Norbo-5-6	COC1=C(C=CC=C1)N1CCN(CCCNC(=O)C2CC3CC2C=C3)CC1	7.195	6.188
https://doi.org/10.3390/molecules27196492	Synthesis, Docking Studies and Pharmacological Evaluation of Serotoninergic Ligands Containing a 5-Norbornene-2-Carboxamide Nucleus	2022	Norbo-7-8	COC1=CC=C(C=C1)N1CCN(CCCNC(=O)C2CC3CC2C=C3)CC1	6.940	6.212
https://doi.org/10.3390/molecules27196492	Synthesis, Docking Studies and Pharmacological Evaluation of Serotoninergic Ligands Containing a 5-Norbornene-2-Carboxamide Nucleus	2022	Norbo-9-10	ClC1=C(C=CC=C1)N1CCN(CCCNC(=O)C2CC3CC2C=C3)CC1	6.775	6.605
https://doi.org/10.3390/molecules27196492	Synthesis, Docking Studies and Pharmacological Evaluation of Serotoninergic Ligands Containing a 5-Norbornene-2-Carboxamide Nucleus	2022	Norbo-11-12	ClC1=CC=C(C=C1)N1CCN(CCCNC(=O)C2CC3CC2C=C3)CC1	6.735	6.613
https://doi.org/10.3390/molecules27196492	Synthesis, Docking Studies and Pharmacological Evaluation of Serotoninergic Ligands Containing a 5-Norbornene-2-Carboxamide Nucleus	2022	Norbo-13-14	ClC1=CC=C(C=C1Cl)N1CCN(CCCNC(=O)C2CC3CC2C=C3)CC1	7.645	6.909
https://doi.org/10.3390/molecules27196492	Synthesis, Docking Studies and Pharmacological Evaluation of Serotoninergic Ligands Containing a 5-Norbornene-2-Carboxamide Nucleus	2022	Norbo-15-16	FC1=CC=CC=C1N1CCN(CCCNC(=O)C2CC3CC2C=C3)CC1	7.105	6.187
https://doi.org/10.3390/molecules27196492	Synthesis, Docking Studies and Pharmacological Evaluation of Serotoninergic Ligands Containing a 5-Norbornene-2-Carboxamide Nucleus	2022	Norbo-17-18	FC1=CC=C(C=C1)N1CCN(CCCNC(=O)C2CC3CC2C=C3)CC1	7.685	6.793
https://doi.org/10.3390/molecules27196492	Synthesis, Docking Studies and Pharmacological Evaluation of Serotoninergic Ligands Containing a 5-Norbornene-2-Carboxamide Nucleus	2022	Norbo-19-20	FC(F)(F)C1=CC(=CC=C1)N1CCN(CCCNC(=O)C2CC3CC2C=C3)CC1	7.505	6.732
https://doi.org/10.3390/molecules27196492	Synthesis, Docking Studies and Pharmacological Evaluation of Serotoninergic Ligands Containing a 5-Norbornene-2-Carboxamide Nucleus	2022	Norbo-21-22	O=C(NCCCN1CCN(CC1)C1=CC=CC=N1)C1CC2CC1C=C2	6.520	6.434
https://doi.org/10.3390/molecules27196492	Synthesis, Docking Studies and Pharmacological Evaluation of Serotoninergic Ligands Containing a 5-Norbornene-2-Carboxamide Nucleus	2022	Norbo-23-24	O=C(NCCCN1CCN(CC1)C1=NC=CC=N1)C1CC2CC1C=C2	5.910	6.154
https://doi.org/10.3390/molecules27196492	Synthesis, Docking Studies and Pharmacological Evaluation of Serotoninergic Ligands Containing a 5-Norbornene-2-Carboxamide Nucleus	2022	Norbo-25-26	O=C(NCCCN1CCN(CC2=CC=C3OCOC3=C2)CC1)C1CC2CC1C=C2	6.330	6.165
https://doi.org/10.3390/molecules27196492	Synthesis, Docking Studies and Pharmacological Evaluation of Serotoninergic Ligands Containing a 5-Norbornene-2-Carboxamide Nucleus	2022	Norbo-27-28	O=C(NCCCN1CCN(CC1)C(=O)C1=CC=CO1)C1CC2CC1C=C2	5.960	5.765
https://doi.org/10.1016/j.ejmech.2023.115695	Synthesis, computational and experimental pharmacological studies for (thio)ether-triazine 5-HT6R ligands with noticeable action on AChE/BChE and chalcogen-dependent intrinsic activity in search for new class of drugs against Alzheimer’s disease	2023	13	CN1CCN(CC1)C1=NC(N)=NC(=N1)C(C)(C)OC1=CC=CC=C1Cl	6.242	6.134
https://doi.org/10.1016/j.ejmech.2023.115695	Synthesis, computational and experimental pharmacological studies for (thio)ether-triazine 5-HT6R ligands with noticeable action on AChE/BChE and chalcogen-dependent intrinsic activity in search for new class of drugs against Alzheimer’s disease	2023	14	CN1CCN(CC1)C1=NC(N)=NC(=N1)C(C)(C)SC1=CC=CC=C1Cl	6.050	6.602
https://doi.org/10.1016/j.ejmech.2023.115695	Synthesis, computational and experimental pharmacological studies for (thio)ether-triazine 5-HT6R ligands with noticeable action on AChE/BChE and chalcogen-dependent intrinsic activity in search for new class of drugs against Alzheimer’s disease	2023	17	CC(SC1=CC(Cl)=CC(Cl)=C1)C1=NC(=NC(N)=N1)N1CCN(C)CC1	6.750	6.682
https://doi.org/10.1016/j.ejmech.2023.115695	Synthesis, computational and experimental pharmacological studies for (thio)ether-triazine 5-HT6R ligands with noticeable action on AChE/BChE and chalcogen-dependent intrinsic activity in search for new class of drugs against Alzheimer’s disease	2023	18	CCC(SC1=CC=CC=C1)C1=NC(=NC(N)=N1)N1CCN(C)CC1	6.370	6.637
https://doi.org/10.1016/j.ejmech.2023.115695	Synthesis, computational and experimental pharmacological studies for (thio)ether-triazine 5-HT6R ligands with noticeable action on AChE/BChE and chalcogen-dependent intrinsic activity in search for new class of drugs against Alzheimer’s disease	2023	19	CCC(SC1=CC(Cl)=CC=C1Cl)C1=NC(=NC(N)=N1)N1CCN(C)CC1	6.259	7.263
https://doi.org/10.1016/j.ejmech.2023.115695	Synthesis, computational and experimental pharmacological studies for (thio)ether-triazine 5-HT6R ligands with noticeable action on AChE/BChE and chalcogen-dependent intrinsic activity in search for new class of drugs against Alzheimer’s disease	2023	20	CCC(SC1=CC=C(Cl)C(Cl)=C1)C1=NC(=NC(N)=N1)N1CCN(C)CC1	6.262	7.063
https://doi.org/10.1016/j.ejmech.2023.115695	Synthesis, computational and experimental pharmacological studies for (thio)ether-triazine 5-HT6R ligands with noticeable action on AChE/BChE and chalcogen-dependent intrinsic activity in search for new class of drugs against Alzheimer’s disease	2023	21	CCC(SC1=CC(Cl)=CC(Cl)=C1)C1=NC(=NC(N)=N1)N1CCN(C)CC1	6.750	6.915
https://doi.org/10.1016/j.ejmech.2023.115695	Synthesis, computational and experimental pharmacological studies for (thio)ether-triazine 5-HT6R ligands with noticeable action on AChE/BChE and chalcogen-dependent intrinsic activity in search for new class of drugs against Alzheimer’s disease	2023	22	CCC(SC1=CC=CC(Cl)=C1Cl)C1=NC(=NC(N)=N1)N1CCN(C)CC1	5.667	7.122
https://doi.org/10.1016/j.ejmech.2023.115695	Synthesis, computational and experimental pharmacological studies for (thio)ether-triazine 5-HT6R ligands with noticeable action on AChE/BChE and chalcogen-dependent intrinsic activity in search for new class of drugs against Alzheimer’s disease	2023	24	CCCC(SC1=CC(Cl)=CC(Cl)=C1)C1=NC(=NC(N)=N1)N1CCN(C)CC1	6.301	6.948
https://doi.org/10.1016/j.ejmech.2023.115695	Synthesis, computational and experimental pharmacological studies for (thio)ether-triazine 5-HT6R ligands with noticeable action on AChE/BChE and chalcogen-dependent intrinsic activity in search for new class of drugs against Alzheimer’s disease	2023	25	CCCCC(SC1=CC=CC(Cl)=C1Cl)C1=NC(=NC(N)=N1)N1CCN(C)CC1	6.747	7.187
https://doi.org/10.1016/j.ejmech.2023.115695	Synthesis, computational and experimental pharmacological studies for (thio)ether-triazine 5-HT6R ligands with noticeable action on AChE/BChE and chalcogen-dependent intrinsic activity in search for new class of drugs against Alzheimer’s disease	2023	26	CCC(OC1=CC=CC=C1)C1=NC(=NC(N)=N1)N1CCNCC1	5.317	5.845
https://doi.org/10.1016/j.ejmech.2023.115695	Synthesis, computational and experimental pharmacological studies for (thio)ether-triazine 5-HT6R ligands with noticeable action on AChE/BChE and chalcogen-dependent intrinsic activity in search for new class of drugs against Alzheimer’s disease	2023	27	CCC(OC1=CC(Cl)=CC=C1Cl)C1=NC(=NC(N)=N1)N1CCNCC1	7.208	6.468
https://doi.org/10.1016/j.ejmech.2023.115695	Synthesis, computational and experimental pharmacological studies for (thio)ether-triazine 5-HT6R ligands with noticeable action on AChE/BChE and chalcogen-dependent intrinsic activity in search for new class of drugs against Alzheimer’s disease	2023	28	CCC(SC1=CC(Cl)=CC=C1Cl)C1=NC(=NC(N)=N1)N1CCNCC1	6.726	6.764
https://doi.org/10.1016/j.ejmech.2023.115695	Synthesis, computational and experimental pharmacological studies for (thio)ether-triazine 5-HT6R ligands with noticeable action on AChE/BChE and chalcogen-dependent intrinsic activity in search for new class of drugs against Alzheimer’s disease	2023	29	CCC(OC1=CC=CC(Cl)=C1Cl)C1=NC(=NC(N)=N1)N1CCNCC1	6.928	6.560
https://doi.org/10.1016/j.ejmech.2023.115695	Synthesis, computational and experimental pharmacological studies for (thio)ether-triazine 5-HT6R ligands with noticeable action on AChE/BChE and chalcogen-dependent intrinsic activity in search for new class of drugs against Alzheimer’s disease	2023	30	CCC(SC1=CC=CC(Cl)=C1Cl)C1=NC(=NC(N)=N1)N1CCNCC1	6.939	6.853
5-HT2B
https://doi.org/10.1038/s41586-022-05258-z	Bespoke library docking for 5-HT2A receptor agonists with antidepressant activity	2022	(+-)-26	CC1CN(CC2(C)COC2)CC(=C1)C1=CN(C)N=C1	5.410	5.981
https://doi.org/10.1038/s41586-022-05258-z	Bespoke library docking for 5-HT2A receptor agonists with antidepressant activity	2022	(+-)-27	CCC1=CN=CN1CCN1CC(C)C=C(C1)C1=CC=CN1C	5.570	6.319
https://doi.org/10.1038/s41586-022-05258-z	Bespoke library docking for 5-HT2A receptor agonists with antidepressant activity	2022	(+-)-28	CCCCCN1CC(C)C=C(C1)C1=CN(C)N=C1	5.830	6.187
https://doi.org/10.1038/s41586-022-05258-z	Bespoke library docking for 5-HT2A receptor agonists with antidepressant activity	2022	(+-)-29	CC1CN(CC2(O)COC2)CC(=C1)C1=CN=CC(C)=C1	6.170	5.938
5-HT2C
https://doi.org/10.3390/molecules27196492	Synthesis, Docking Studies and Pharmacological Evaluation of Serotoninergic Ligands Containing a 5-Norbornene-2-Carboxamide Nucleus	2022	Norbo-1-2	O=C(NCCCN1CCN(CC1)C1=CC=CC=C1)C1CC2CC1C=C2	5.600	5.920
https://doi.org/10.3390/molecules27196492	Synthesis, Docking Studies and Pharmacological Evaluation of Serotoninergic Ligands Containing a 5-Norbornene-2-Carboxamide Nucleus	2022	Norbo-3-4	CC1=CC=CC(N2CCN(CCCNC(=O)C3CC4CC3C=C4)CC2)=C1C	6.140	6.051
https://doi.org/10.3390/molecules27196492	Synthesis, Docking Studies and Pharmacological Evaluation of Serotoninergic Ligands Containing a 5-Norbornene-2-Carboxamide Nucleus	2022	Norbo-5-6	COC1=C(C=CC=C1)N1CCN(CCCNC(=O)C2CC3CC2C=C3)CC1	5.865	5.811
https://doi.org/10.3390/molecules27196492	Synthesis, Docking Studies and Pharmacological Evaluation of Serotoninergic Ligands Containing a 5-Norbornene-2-Carboxamide Nucleus	2022	Norbo-7-8	COC1=CC=C(C=C1)N1CCN(CCCNC(=O)C2CC3CC2C=C3)CC1	6.845	5.855
https://doi.org/10.3390/molecules27196492	Synthesis, Docking Studies and Pharmacological Evaluation of Serotoninergic Ligands Containing a 5-Norbornene-2-Carboxamide Nucleus	2022	Norbo-9-10	ClC1=C(C=CC=C1)N1CCN(CCCNC(=O)C2CC3CC2C=C3)CC1	6.710	5.951
https://doi.org/10.3390/molecules27196492	Synthesis, Docking Studies and Pharmacological Evaluation of Serotoninergic Ligands Containing a 5-Norbornene-2-Carboxamide Nucleus	2022	Norbo-11-12	ClC1=CC=C(C=C1)N1CCN(CCCNC(=O)C2CC3CC2C=C3)CC1	5.985	5.986
https://doi.org/10.3390/molecules27196492	Synthesis, Docking Studies and Pharmacological Evaluation of Serotoninergic Ligands Containing a 5-Norbornene-2-Carboxamide Nucleus	2022	Norbo-13-14	ClC1=CC=C(C=C1Cl)N1CCN(CCCNC(=O)C2CC3CC2C=C3)CC1	6.175	6.207
https://doi.org/10.3390/molecules27196492	Synthesis, Docking Studies and Pharmacological Evaluation of Serotoninergic Ligands Containing a 5-Norbornene-2-Carboxamide Nucleus	2022	Norbo-15-16	FC1=CC=CC=C1N1CCN(CCCNC(=O)C2CC3CC2C=C3)CC1	6.655	6.022
https://doi.org/10.3390/molecules27196492	Synthesis, Docking Studies and Pharmacological Evaluation of Serotoninergic Ligands Containing a 5-Norbornene-2-Carboxamide Nucleus	2022	Norbo-17-18	FC1=CC=C(C=C1)N1CCN(CCCNC(=O)C2CC3CC2C=C3)CC1	6.145	6.068
https://doi.org/10.3390/molecules27196492	Synthesis, Docking Studies and Pharmacological Evaluation of Serotoninergic Ligands Containing a 5-Norbornene-2-Carboxamide Nucleus	2022	Norbo-19-20	FC(F)(F)C1=CC(=CC=C1)N1CCN(CCCNC(=O)C2CC3CC2C=C3)CC1	6.240	6.255
https://doi.org/10.3390/molecules27196492	Synthesis, Docking Studies and Pharmacological Evaluation of Serotoninergic Ligands Containing a 5-Norbornene-2-Carboxamide Nucleus	2022	Norbo-21-22	O=C(NCCCN1CCN(CC1)C1=CC=CC=N1)C1CC2CC1C=C2	5.965	5.989
https://doi.org/10.3390/molecules27196492	Synthesis, Docking Studies and Pharmacological Evaluation of Serotoninergic Ligands Containing a 5-Norbornene-2-Carboxamide Nucleus	2022	Norbo-23-24	O=C(NCCCN1CCN(CC1)C1=NC=CC=N1)C1CC2CC1C=C2	6.560	5.957
https://doi.org/10.3390/molecules27196492	Synthesis, Docking Studies and Pharmacological Evaluation of Serotoninergic Ligands Containing a 5-Norbornene-2-Carboxamide Nucleus	2022	Norbo-25-26	O=C(NCCCN1CCN(CC2=CC=C3OCOC3=C2)CC1)C1CC2CC1C=C2	5.810	6.038
https://doi.org/10.3390/molecules27196492	Synthesis, Docking Studies and Pharmacological Evaluation of Serotoninergic Ligands Containing a 5-Norbornene-2-Carboxamide Nucleus	2022	Norbo-27-28	O=C(NCCCN1CCN(CC1)C(=O)C1=CC=CO1)C1CC2CC1C=C2	5.575	5.650
5-HT5A
https://doi.org/10.1021/acs.jmedchem.1c02031	Structure-Based Design of a Chemical Probe Set for the 5‑HT5A Serotonin Receptor	2022	5A-7	CC(C)(C)C1=CC2=C(CCN(CC(O)COC3CCOCC3)C2)C=C1	4.670	7.164
https://doi.org/10.1021/acs.jmedchem.1c02031	Structure-Based Design of a Chemical Probe Set for the 5‑HT5A Serotonin Receptor	2022	5A-9	CC(CN1C=C(C)C=N1)NCC1=CC(OCC2=CC=CC=N2)=CC=C1	4.680	4.640
https://doi.org/10.1021/acs.jmedchem.1c02031	Structure-Based Design of a Chemical Probe Set for the 5‑HT5A Serotonin Receptor	2022	5A6-1	CN1CCC(CNCC2=CC=C(Cl)C3=C2N=CC=C3)CC1=O	5.400	7.879
https://doi.org/10.1021/acs.jmedchem.1c02031	Structure-Based Design of a Chemical Probe Set for the 5‑HT5A Serotonin Receptor	2022	5A6-2	ClC1=CC=C(CNCC2CN(C3CC3)C(=O)C2)C2=C1C=CC=N2	5.170	7.693
https://doi.org/10.1021/acs.jmedchem.1c02031	Structure-Based Design of a Chemical Probe Set for the 5‑HT5A Serotonin Receptor	2022	5A6-8	ClC1=CC=C(CNCCC2CCOC2)C2=C1C=CC=N2	5.180	7.573
https://doi.org/10.1021/acs.jmedchem.1c02031	Structure-Based Design of a Chemical Probe Set for the 5‑HT5A Serotonin Receptor	2022	5A6-10	ClC1=CC=C(CNCC2CCCS(=O)(=O)C2)C2=C1C=CC=N2	5.510	7.641
https://doi.org/10.1021/acs.jmedchem.1c02031	Structure-Based Design of a Chemical Probe Set for the 5‑HT5A Serotonin Receptor	2022	5A6-12	ClC1=CC=C(CNCC2CCN3C=CN=C3C2)C2=C1C=CC=N2	5.490	7.999
https://doi.org/10.1021/acs.jmedchem.1c02031	Structure-Based Design of a Chemical Probe Set for the 5‑HT5A Serotonin Receptor	2022	5A6-36	O=S1(=O)CCC(CNCC2=CC=CC3=C2N=CC=C3)C1	6.250	6.204
https://doi.org/10.1021/acs.jmedchem.1c02031	Structure-Based Design of a Chemical Probe Set for the 5‑HT5A Serotonin Receptor	2022	5A6-39	O=S1(=O)CCCC(CNCC2=CC=CC3=C2N=CC=C3)C1	6.150	6.246
https://doi.org/10.1021/acs.jmedchem.1c02031	Structure-Based Design of a Chemical Probe Set for the 5‑HT5A Serotonin Receptor	2022	5A6-78	CS(=O)(=O)C1(CNCC2=CC=CC3=C2N=CC=C3)CC1	7.380	6.199
https://doi.org/10.1021/acs.jmedchem.1c02031	Structure-Based Design of a Chemical Probe Set for the 5‑HT5A Serotonin Receptor	2022	5A6-84	CS(=O)(=O)C1(CNCC2=CC=C(Br)C3=C2N=CC=C3)CC1	6.750	6.494
https://doi.org/10.1021/acs.jmedchem.1c02031	Structure-Based Design of a Chemical Probe Set for the 5‑HT5A Serotonin Receptor	2022	5A6-88	CS(=O)(=O)C1(CNCC2=CC=C(Cl)C3=C2N=CC=C3)CC1	6.900	6.534
5-HT6
https://doi.org/10.3390/molecules28031108	New Triazine Derivatives as Serotonin 5-HT6 Receptor Ligands	2023	2	N1C(COC2C(C(C)C)=CC=CC=2)=NC(N2CCN(C)CC2)=NC=1N	7.678	6.408
https://doi.org/10.3390/molecules28031108	New Triazine Derivatives as Serotonin 5-HT6 Receptor Ligands	2023	3	N1C(COC2C(C(C)(C)C)=CC=CC=2)=NC(N2CCN(C)CC2)=NC=1N	7.886	6.116
https://doi.org/10.3390/molecules28031108	New Triazine Derivatives as Serotonin 5-HT6 Receptor Ligands	2023	4	N1C(COC2C=C(C(C)C)C=CC=2)=NC(N2CCN(C)CC2)=NC=1N	7.387	6.455
https://doi.org/10.3390/molecules28031108	New Triazine Derivatives as Serotonin 5-HT6 Receptor Ligands	2023	5	N1C(COC2C=C(C(C)(C)C)C=CC=2)=NC(N2CCN(C)CC2)=NC=1N	6.967	6.236
https://doi.org/10.3390/molecules28031108	New Triazine Derivatives as Serotonin 5-HT6 Receptor Ligands	2023	6	N1C(COC2C=CC(C(C)C)=CC=2)=NC(N2CCN(C)CC2)=NC=1N	6.381	6.362
https://doi.org/10.3390/molecules28031108	New Triazine Derivatives as Serotonin 5-HT6 Receptor Ligands	2023	7	N1C(COC2C=CC(C(C)(C)C)=CC=2)=NC(N2CCN(C)CC2)=NC=1N	6.824	5.816
https://doi.org/10.3390/molecules28031108	New Triazine Derivatives as Serotonin 5-HT6 Receptor Ligands	2023	8	N1C(COC2C(C(C)(C)C)=CC=C(C)C=2)=NC(N2CCN(C)CC2)=NC=1N	8.222	6.094
https://doi.org/10.3390/molecules28031108	New Triazine Derivatives as Serotonin 5-HT6 Receptor Ligands	2023	9	N1C(COC2C(C(C)(C)C)=CC(C)=CC=2)=NC(N2CCN(C)CC2)=NC=1N	7.319	6.286
https://doi.org/10.3390/molecules28031108	New Triazine Derivatives as Serotonin 5-HT6 Receptor Ligands	2023	10	N1C(COC2C(C(C)(C)C)=CC=CC=2C)=NC(N2CCN(C)CC2)=NC=1N	6.627	6.331
https://doi.org/10.3390/molecules28031108	New Triazine Derivatives as Serotonin 5-HT6 Receptor Ligands	2023	11	N1C(COC2C(C(C)C)=CC=CC=2C(C)C)=NC(N2CCN(C)CC2)=NC=1N	6.084	6.146
https://doi.org/10.3390/molecules28031108	New Triazine Derivatives as Serotonin 5-HT6 Receptor Ligands	2023	12	N1C(COC2C(C(C)(C)C)=CC=CC=2C(C)(C)C)=NC(N2CCN(C)CC2)=NC=1N	6.421	5.995
https://doi.org/10.3390/molecules28031108	New Triazine Derivatives as Serotonin 5-HT6 Receptor Ligands	2023	13	N1C(COC2C(C(C)(C)C)=CC(C(C)(C)C)=CC=2)=NC(N2CCN(C)CC2)=NC=1N	6.790	6.100
https://doi.org/10.3390/molecules28031108	New Triazine Derivatives as Serotonin 5-HT6 Receptor Ligands	2023	14	N1C(CCCOC2C(C(C)C)=CC=C(C)C=2)=NC(N2CCN(C)CC2)=NC=1N	6.385	6.212
https://doi.org/10.3390/molecules28031108	New Triazine Derivatives as Serotonin 5-HT6 Receptor Ligands	2023	15	N1C(CCCOC2C(C(C)C)=CC=CC=2)=NC(N2CCN(C)CC2)=NC=1N	6.656	6.235
https://doi.org/10.3390/molecules28031108	New Triazine Derivatives as Serotonin 5-HT6 Receptor Ligands	2023	16	N1C(CCCOC2C=CC(C(C)C)=CC=2)=NC(N2CCN(C)CC2)=NC=1N	5.956	6.493
https://doi.org/10.3390/molecules28031108	New Triazine Derivatives as Serotonin 5-HT6 Receptor Ligands	2023	17	N1C(CCCOC2C=CC=C(C)C=2)=NC(N2CCN(C)CC2)=NC=1N	5.837	5.983
https://doi.org/10.3390/molecules28031108	New Triazine Derivatives as Serotonin 5-HT6 Receptor Ligands	2023	18	N1C(CCCOC2C(C)=CC=CC=2)=NC(N2CCN(C)CC2)=NC=1N	6.241	6.004
https://doi.org/10.3390/molecules28031108	New Triazine Derivatives as Serotonin 5-HT6 Receptor Ligands	2023	19	N1C(CCCCOC2C(C(C)C)=CC=C(C)C=2)=NC(N2CCN(C)CC2)=NC=1N	6.848	6.118
https://doi.org/10.3390/molecules28031108	New Triazine Derivatives as Serotonin 5-HT6 Receptor Ligands	2023	20	N1C(CCCCOC2C(C(C)C)=CC=CC=2)=NC(N2CCN(C)CC2)=NC=1N	7.367	6.262
https://doi.org/10.3390/molecules28031108	New Triazine Derivatives as Serotonin 5-HT6 Receptor Ligands	2023	21	N1C(CCCCOC2C=CC=C(C)C=2)=NC(N2CCN(C)CC2)=NC=1N	6.253	6.211
https://doi.org/10.3390/molecules28031108	New Triazine Derivatives as Serotonin 5-HT6 Receptor Ligands	2023	22	N1C(CCCCOC2C(C(C)C)=CC=C(C)C=2)=NC(N2CCN(C)CC2)=NC=1N	6.550	6.118
https://doi.org/10.3390/molecules28031108	New Triazine Derivatives as Serotonin 5-HT6 Receptor Ligands	2023	23	N1C(CCCCOC2C(C(C)C)=CC=CC=2)=NC(N2CCN(C)CC2)=NC=1N	6.724	6.262
https://doi.org/10.3390/molecules28031108	New Triazine Derivatives as Serotonin 5-HT6 Receptor Ligands	2023	24	N1C(CCCCOC2C=CC=C(C)C=2)=NC(N2CCN(C)CC2)=NC=1N	6.191	6.211
https://doi.org/10.3390/molecules28031108	New Triazine Derivatives as Serotonin 5-HT6 Receptor Ligands	2023	25	N1C(CCCCOC2C(C(C)C)=CC=C(C)C=2)=NC(N2CCN(C)CC2)=NC=1N	7.108	6.118
https://doi.org/10.1038/s41586-022-05258-z	Bespoke library docking for 5-HT2A receptor agonists with antidepressant activity	2022	(R)-69	C[C@@H]1C=C(CNC1)c1c[NH]c2ncccc12	6.460	6.751
https://doi.org/10.1038/s41586-022-05258-z	Bespoke library docking for 5-HT2A receptor agonists with antidepressant activity	2022	(R)-70	CC1CN(C)CC(=C1)C1=CNC2=C1C=CC=N2	5.500	6.657
https://doi.org/10.1016/j.ejmech.2023.115695	Synthesis, computational and experimental pharmacological studies for (thio)ether-triazine 5-HT6R ligands with noticeable action on AChE/BChE and chalcogen-dependent intrinsic activity in search for new class of drugs against Alzheimer’s disease	2023	13	CN1CCN(CC1)C1=NC(N)=NC(=N1)C(C)(C)OC1=CC=CC=C1Cl	7.102	6.519
https://doi.org/10.1016/j.ejmech.2023.115695	Synthesis, computational and experimental pharmacological studies for (thio)ether-triazine 5-HT6R ligands with noticeable action on AChE/BChE and chalcogen-dependent intrinsic activity in search for new class of drugs against Alzheimer’s disease	2023	14	CN1CCN(CC1)C1=NC(N)=NC(=N1)C(C)(C)SC1=CC=CC=C1Cl	6.322	7.053
https://doi.org/10.1016/j.ejmech.2023.115695	Synthesis, computational and experimental pharmacological studies for (thio)ether-triazine 5-HT6R ligands with noticeable action on AChE/BChE and chalcogen-dependent intrinsic activity in search for new class of drugs against Alzheimer’s disease	2023	15	CC(SC1=CC(Cl)=CC=C1Cl)C1=NC(=NC(N)=N1)N1CCN(C)CC1	6.772	7.521
https://doi.org/10.1016/j.ejmech.2023.115695	Synthesis, computational and experimental pharmacological studies for (thio)ether-triazine 5-HT6R ligands with noticeable action on AChE/BChE and chalcogen-dependent intrinsic activity in search for new class of drugs against Alzheimer’s disease	2023	16	CC(SC1=CC=C(Cl)C(Cl)=C1)C1=NC(=NC(N)=N1)N1CCN(C)CC1	6.818	6.920
https://doi.org/10.1016/j.ejmech.2023.115695	Synthesis, computational and experimental pharmacological studies for (thio)ether-triazine 5-HT6R ligands with noticeable action on AChE/BChE and chalcogen-dependent intrinsic activity in search for new class of drugs against Alzheimer’s disease	2023	17	CC(SC1=CC(Cl)=CC(Cl)=C1)C1=NC(=NC(N)=N1)N1CCN(C)CC1	6.987	6.560
https://doi.org/10.1016/j.ejmech.2023.115695	Synthesis, computational and experimental pharmacological studies for (thio)ether-triazine 5-HT6R ligands with noticeable action on AChE/BChE and chalcogen-dependent intrinsic activity in search for new class of drugs against Alzheimer’s disease	2023	18	CCC(SC1=CC=CC=C1)C1=NC(=NC(N)=N1)N1CCN(C)CC1	6.896	6.963
https://doi.org/10.1016/j.ejmech.2023.115695	Synthesis, computational and experimental pharmacological studies for (thio)ether-triazine 5-HT6R ligands with noticeable action on AChE/BChE and chalcogen-dependent intrinsic activity in search for new class of drugs against Alzheimer’s disease	2023	19	CCC(SC1=CC(Cl)=CC=C1Cl)C1=NC(=NC(N)=N1)N1CCN(C)CC1	8.301	7.535
https://doi.org/10.1016/j.ejmech.2023.115695	Synthesis, computational and experimental pharmacological studies for (thio)ether-triazine 5-HT6R ligands with noticeable action on AChE/BChE and chalcogen-dependent intrinsic activity in search for new class of drugs against Alzheimer’s disease	2023	20	CCC(SC1=CC=C(Cl)C(Cl)=C1)C1=NC(=NC(N)=N1)N1CCN(C)CC1	6.742	7.237
https://doi.org/10.1016/j.ejmech.2023.115695	Synthesis, computational and experimental pharmacological studies for (thio)ether-triazine 5-HT6R ligands with noticeable action on AChE/BChE and chalcogen-dependent intrinsic activity in search for new class of drugs against Alzheimer’s disease	2023	21	CCC(SC1=CC(Cl)=CC(Cl)=C1)C1=NC(=NC(N)=N1)N1CCN(C)CC1	6.987	6.848
https://doi.org/10.1016/j.ejmech.2023.115695	Synthesis, computational and experimental pharmacological studies for (thio)ether-triazine 5-HT6R ligands with noticeable action on AChE/BChE and chalcogen-dependent intrinsic activity in search for new class of drugs against Alzheimer’s disease	2023	22	CCC(SC1=CC=CC(Cl)=C1Cl)C1=NC(=NC(N)=N1)N1CCN(C)CC1	7.459	7.349
https://doi.org/10.1016/j.ejmech.2023.115695	Synthesis, computational and experimental pharmacological studies for (thio)ether-triazine 5-HT6R ligands with noticeable action on AChE/BChE and chalcogen-dependent intrinsic activity in search for new class of drugs against Alzheimer’s disease	2023	23	CCC(SC1=CC(Cl)=CC=C1Cl)C1=NC(=NC(N)=N1)N1CCN(C)CC1	8.046	7.535
https://doi.org/10.1016/j.ejmech.2023.115695	Synthesis, computational and experimental pharmacological studies for (thio)ether-triazine 5-HT6R ligands with noticeable action on AChE/BChE and chalcogen-dependent intrinsic activity in search for new class of drugs against Alzheimer’s disease	2023	24	CCCC(SC1=CC(Cl)=CC(Cl)=C1)C1=NC(=NC(N)=N1)N1CCN(C)CC1	7.131	6.797
https://doi.org/10.1016/j.ejmech.2023.115695	Synthesis, computational and experimental pharmacological studies for (thio)ether-triazine 5-HT6R ligands with noticeable action on AChE/BChE and chalcogen-dependent intrinsic activity in search for new class of drugs against Alzheimer’s disease	2023	25	CCCCC(SC1=CC=CC(Cl)=C1Cl)C1=NC(=NC(N)=N1)N1CCN(C)CC1	6.772	6.997
https://doi.org/10.1016/j.ejmech.2023.115695	Synthesis, computational and experimental pharmacological studies for (thio)ether-triazine 5-HT6R ligands with noticeable action on AChE/BChE and chalcogen-dependent intrinsic activity in search for new class of drugs against Alzheimer’s disease	2023	26	CCC(OC1=CC=CC=C1)C1=NC(=NC(N)=N1)N1CCNCC1	6.383	6.693
https://doi.org/10.1016/j.ejmech.2023.115695	Synthesis, computational and experimental pharmacological studies for (thio)ether-triazine 5-HT6R ligands with noticeable action on AChE/BChE and chalcogen-dependent intrinsic activity in search for new class of drugs against Alzheimer’s disease	2023	27	CCC(OC1=CC(Cl)=CC=C1Cl)C1=NC(=NC(N)=N1)N1CCNCC1	7.432	7.725
https://doi.org/10.1016/j.ejmech.2023.115695	Synthesis, computational and experimental pharmacological studies for (thio)ether-triazine 5-HT6R ligands with noticeable action on AChE/BChE and chalcogen-dependent intrinsic activity in search for new class of drugs against Alzheimer’s disease	2023	28	CCC(SC1=CC(Cl)=CC=C1Cl)C1=NC(=NC(N)=N1)N1CCNCC1	7.367	7.677
https://doi.org/10.1016/j.ejmech.2023.115695	Synthesis, computational and experimental pharmacological studies for (thio)ether-triazine 5-HT6R ligands with noticeable action on AChE/BChE and chalcogen-dependent intrinsic activity in search for new class of drugs against Alzheimer’s disease	2023	29	CCC(OC1=CC=CC(Cl)=C1Cl)C1=NC(=NC(N)=N1)N1CCNCC1	6.747	7.819
https://doi.org/10.1016/j.ejmech.2023.115695	Synthesis, computational and experimental pharmacological studies for (thio)ether-triazine 5-HT6R ligands with noticeable action on AChE/BChE and chalcogen-dependent intrinsic activity in search for new class of drugs against Alzheimer’s disease	2023	30	CCC(SC1=CC=CC(Cl)=C1Cl)C1=NC(=NC(N)=N1)N1CCNCC1	6.728	7.745
5-HT7
https://doi.org/10.3390/molecules28031108	New Triazine Derivatives as Serotonin 5-HT6 Receptor Ligands	2023	2	N1C(COC2C(C(C)C)=CC=CC=2)=NC(N2CCN(C)CC2)=NC=1N	4.789	6.065
https://doi.org/10.3390/molecules28031108	New Triazine Derivatives as Serotonin 5-HT6 Receptor Ligands	2023	3	N1C(COC2C(C(C)(C)C)=CC=CC=2)=NC(N2CCN(C)CC2)=NC=1N	5.198	5.770
https://doi.org/10.3390/molecules28031108	New Triazine Derivatives as Serotonin 5-HT6 Receptor Ligands	2023	4	N1C(COC2C=C(C(C)C)C=CC=2)=NC(N2CCN(C)CC2)=NC=1N	5.242	5.623
https://doi.org/10.3390/molecules28031108	New Triazine Derivatives as Serotonin 5-HT6 Receptor Ligands	2023	5	N1C(COC2C=C(C(C)(C)C)C=CC=2)=NC(N2CCN(C)CC2)=NC=1N	4.811	5.535
https://doi.org/10.3390/molecules28031108	New Triazine Derivatives as Serotonin 5-HT6 Receptor Ligands	2023	6	N1C(COC2C=CC(C(C)C)=CC=2)=NC(N2CCN(C)CC2)=NC=1N	4.994	5.649
https://doi.org/10.3390/molecules28031108	New Triazine Derivatives as Serotonin 5-HT6 Receptor Ligands	2023	7	N1C(COC2C=CC(C(C)(C)C)=CC=2)=NC(N2CCN(C)CC2)=NC=1N	5.383	5.461
https://doi.org/10.3390/molecules28031108	New Triazine Derivatives as Serotonin 5-HT6 Receptor Ligands	2023	8	N1C(COC2C(C(C)(C)C)=CC=C(C)C=2)=NC(N2CCN(C)CC2)=NC=1N	4.821	5.859
https://doi.org/10.3390/molecules28031108	New Triazine Derivatives as Serotonin 5-HT6 Receptor Ligands	2023	9	N1C(COC2C(C(C)(C)C)=CC(C)=CC=2)=NC(N2CCN(C)CC2)=NC=1N	4.962	5.710
https://doi.org/10.3390/molecules28031108	New Triazine Derivatives as Serotonin 5-HT6 Receptor Ligands	2023	10	N1C(COC2C(C(C)(C)C)=CC=CC=2C)=NC(N2CCN(C)CC2)=NC=1N	4.781	5.854
https://doi.org/10.3390/molecules28031108	New Triazine Derivatives as Serotonin 5-HT6 Receptor Ligands	2023	11	N1C(COC2C(C(C)C)=CC=CC=2C(C)C)=NC(N2CCN(C)CC2)=NC=1N	4.474	6.239
https://doi.org/10.3390/molecules28031108	New Triazine Derivatives as Serotonin 5-HT6 Receptor Ligands	2023	12	N1C(COC2C(C(C)(C)C)=CC=CC=2C(C)(C)C)=NC(N2CCN(C)CC2)=NC=1N	5.092	5.893
https://doi.org/10.3390/molecules28031108	New Triazine Derivatives as Serotonin 5-HT6 Receptor Ligands	2023	13	N1C(COC2C(C(C)(C)C)=CC(C(C)(C)C)=CC=2)=NC(N2CCN(C)CC2)=NC=1N	5.072	5.882
https://doi.org/10.3390/molecules28031108	New Triazine Derivatives as Serotonin 5-HT6 Receptor Ligands	2023	14	N1C(CCCOC2C(C(C)C)=CC=C(C)C=2)=NC(N2CCN(C)CC2)=NC=1N	5.177	6.112
https://doi.org/10.3390/molecules28031108	New Triazine Derivatives as Serotonin 5-HT6 Receptor Ligands	2023	15	N1C(CCCOC2C(C(C)C)=CC=CC=2)=NC(N2CCN(C)CC2)=NC=1N	5.052	6.227
https://doi.org/10.3390/molecules28031108	New Triazine Derivatives as Serotonin 5-HT6 Receptor Ligands	2023	16	N1C(CCCOC2C=CC(C(C)C)=CC=2)=NC(N2CCN(C)CC2)=NC=1N	5.290	6.218
https://doi.org/10.3390/molecules28031108	New Triazine Derivatives as Serotonin 5-HT6 Receptor Ligands	2023	17	N1C(CCCOC2C=CC=C(C)C=2)=NC(N2CCN(C)CC2)=NC=1N	4.519	5.933
https://doi.org/10.3390/molecules28031108	New Triazine Derivatives as Serotonin 5-HT6 Receptor Ligands	2023	18	N1C(CCCOC2C(C)=CC=CC=2)=NC(N2CCN(C)CC2)=NC=1N	4.827	6.146
https://doi.org/10.3390/molecules28031108	New Triazine Derivatives as Serotonin 5-HT6 Receptor Ligands	2023	19	N1C(CCCCOC2C(C(C)C)=CC=C(C)C=2)=NC(N2CCN(C)CC2)=NC=1N	6.195	6.291
https://doi.org/10.3390/molecules28031108	New Triazine Derivatives as Serotonin 5-HT6 Receptor Ligands	2023	20	N1C(CCCCOC2C(C(C)C)=CC=CC=2)=NC(N2CCN(C)CC2)=NC=1N	6.177	6.440
https://doi.org/10.3390/molecules28031108	New Triazine Derivatives as Serotonin 5-HT6 Receptor Ligands	2023	21	N1C(CCCCOC2C=CC=C(C)C=2)=NC(N2CCN(C)CC2)=NC=1N	5.204	6.084
https://doi.org/10.3390/molecules28031108	New Triazine Derivatives as Serotonin 5-HT6 Receptor Ligands	2023	22	N1C(CCCCOC2C(C(C)C)=CC=C(C)C=2)=NC(N2CCN(C)CC2)=NC=1N	6.113	6.291
https://doi.org/10.3390/molecules28031108	New Triazine Derivatives as Serotonin 5-HT6 Receptor Ligands	2023	23	N1C(CCCCOC2C(C(C)C)=CC=CC=2)=NC(N2CCN(C)CC2)=NC=1N	5.465	6.440
https://doi.org/10.3390/molecules28031108	New Triazine Derivatives as Serotonin 5-HT6 Receptor Ligands	2023	24	N1C(CCCCOC2C=CC=C(C)C=2)=NC(N2CCN(C)CC2)=NC=1N	5.724	6.084
https://doi.org/10.3390/molecules28031108	New Triazine Derivatives as Serotonin 5-HT6 Receptor Ligands	2023	25	N1C(CCCCOC2C(C(C)C)=CC=C(C)C=2)=NC(N2CCN(C)CC2)=NC=1N	5.987	6.291
https://doi.org/10.1038/s41586-022-05258-z	Bespoke library docking for 5-HT2A receptor agonists with antidepressant activity	2022	(R)-69	C[C@@H]1C=C(CNC1)c1c[NH]c2ncccc12	5.840	6.550
https://doi.org/10.1038/s41586-022-05258-z	Bespoke library docking for 5-HT2A receptor agonists with antidepressant activity	2022	(R)-70	CC1CN(C)CC(=C1)C1=CNC2=C1C=CC=N2	5.490	6.576
https://doi.org/10.1016/j.ejmech.2023.115695	Synthesis, computational and experimental pharmacological studies for (thio)ether-triazine 5-HT6R ligands with noticeable action on AChE/BChE and chalcogen-dependent intrinsic activity in search for new class of drugs against Alzheimer’s disease	2023	13	CN1CCN(CC1)C1=NC(N)=NC(=N1)C(C)(C)OC1=CC=CC=C1Cl	5.249	5.624
https://doi.org/10.1016/j.ejmech.2023.115695	Synthesis, computational and experimental pharmacological studies for (thio)ether-triazine 5-HT6R ligands with noticeable action on AChE/BChE and chalcogen-dependent intrinsic activity in search for new class of drugs against Alzheimer’s disease	2023	14	CN1CCN(CC1)C1=NC(N)=NC(=N1)C(C)(C)SC1=CC=CC=C1Cl	5.228	5.811
https://doi.org/10.1016/j.ejmech.2023.115695	Synthesis, computational and experimental pharmacological studies for (thio)ether-triazine 5-HT6R ligands with noticeable action on AChE/BChE and chalcogen-dependent intrinsic activity in search for new class of drugs against Alzheimer’s disease	2023	15	CC(SC1=CC(Cl)=CC=C1Cl)C1=NC(=NC(N)=N1)N1CCN(C)CC1	4.215	5.373
https://doi.org/10.1016/j.ejmech.2023.115695	Synthesis, computational and experimental pharmacological studies for (thio)ether-triazine 5-HT6R ligands with noticeable action on AChE/BChE and chalcogen-dependent intrinsic activity in search for new class of drugs against Alzheimer’s disease	2023	16	CC(SC1=CC=C(Cl)C(Cl)=C1)C1=NC(=NC(N)=N1)N1CCN(C)CC1	5.542	5.414
https://doi.org/10.1016/j.ejmech.2023.115695	Synthesis, computational and experimental pharmacological studies for (thio)ether-triazine 5-HT6R ligands with noticeable action on AChE/BChE and chalcogen-dependent intrinsic activity in search for new class of drugs against Alzheimer’s disease	2023	17	CC(SC1=CC(Cl)=CC(Cl)=C1)C1=NC(=NC(N)=N1)N1CCN(C)CC1	5.219	5.296
https://doi.org/10.1016/j.ejmech.2023.115695	Synthesis, computational and experimental pharmacological studies for (thio)ether-triazine 5-HT6R ligands with noticeable action on AChE/BChE and chalcogen-dependent intrinsic activity in search for new class of drugs against Alzheimer’s disease	2023	18	CCC(SC1=CC=CC=C1)C1=NC(=NC(N)=N1)N1CCN(C)CC1	5.607	5.572
https://doi.org/10.1016/j.ejmech.2023.115695	Synthesis, computational and experimental pharmacological studies for (thio)ether-triazine 5-HT6R ligands with noticeable action on AChE/BChE and chalcogen-dependent intrinsic activity in search for new class of drugs against Alzheimer’s disease	2023	19	CCC(SC1=CC(Cl)=CC=C1Cl)C1=NC(=NC(N)=N1)N1CCN(C)CC1	5.289	5.661
https://doi.org/10.1016/j.ejmech.2023.115695	Synthesis, computational and experimental pharmacological studies for (thio)ether-triazine 5-HT6R ligands with noticeable action on AChE/BChE and chalcogen-dependent intrinsic activity in search for new class of drugs against Alzheimer’s disease	2023	20	CCC(SC1=CC=C(Cl)C(Cl)=C1)C1=NC(=NC(N)=N1)N1CCN(C)CC1	5.287	5.677
https://doi.org/10.1016/j.ejmech.2023.115695	Synthesis, computational and experimental pharmacological studies for (thio)ether-triazine 5-HT6R ligands with noticeable action on AChE/BChE and chalcogen-dependent intrinsic activity in search for new class of drugs against Alzheimer’s disease	2023	21	CCC(SC1=CC(Cl)=CC(Cl)=C1)C1=NC(=NC(N)=N1)N1CCN(C)CC1	5.219	5.454
https://doi.org/10.1016/j.ejmech.2023.115695	Synthesis, computational and experimental pharmacological studies for (thio)ether-triazine 5-HT6R ligands with noticeable action on AChE/BChE and chalcogen-dependent intrinsic activity in search for new class of drugs against Alzheimer’s disease	2023	22	CCC(SC1=CC=CC(Cl)=C1Cl)C1=NC(=NC(N)=N1)N1CCN(C)CC1	5.592	5.793
https://doi.org/10.1016/j.ejmech.2023.115695	Synthesis, computational and experimental pharmacological studies for (thio)ether-triazine 5-HT6R ligands with noticeable action on AChE/BChE and chalcogen-dependent intrinsic activity in search for new class of drugs against Alzheimer’s disease	2023	23	CCC(SC1=CC(Cl)=CC=C1Cl)C1=NC(=NC(N)=N1)N1CCN(C)CC1	5.207	5.661
https://doi.org/10.1016/j.ejmech.2023.115695	Synthesis, computational and experimental pharmacological studies for (thio)ether-triazine 5-HT6R ligands with noticeable action on AChE/BChE and chalcogen-dependent intrinsic activity in search for new class of drugs against Alzheimer’s disease	2023	24	CCCC(SC1=CC(Cl)=CC(Cl)=C1)C1=NC(=NC(N)=N1)N1CCN(C)CC1	5.064	5.437
https://doi.org/10.1016/j.ejmech.2023.115695	Synthesis, computational and experimental pharmacological studies for (thio)ether-triazine 5-HT6R ligands with noticeable action on AChE/BChE and chalcogen-dependent intrinsic activity in search for new class of drugs against Alzheimer’s disease	2023	25	CCCCC(SC1=CC=CC(Cl)=C1Cl)C1=NC(=NC(N)=N1)N1CCN(C)CC1	5.745	5.474
https://doi.org/10.1016/j.ejmech.2023.115695	Synthesis, computational and experimental pharmacological studies for (thio)ether-triazine 5-HT6R ligands with noticeable action on AChE/BChE and chalcogen-dependent intrinsic activity in search for new class of drugs against Alzheimer’s disease	2023	26	CCC(OC1=CC=CC=C1)C1=NC(=NC(N)=N1)N1CCNCC1	5.089	5.568
https://doi.org/10.1016/j.ejmech.2023.115695	Synthesis, computational and experimental pharmacological studies for (thio)ether-triazine 5-HT6R ligands with noticeable action on AChE/BChE and chalcogen-dependent intrinsic activity in search for new class of drugs against Alzheimer’s disease	2023	27	CCC(OC1=CC(Cl)=CC=C1Cl)C1=NC(=NC(N)=N1)N1CCNCC1	5.429	5.094
https://doi.org/10.1016/j.ejmech.2023.115695	Synthesis, computational and experimental pharmacological studies for (thio)ether-triazine 5-HT6R ligands with noticeable action on AChE/BChE and chalcogen-dependent intrinsic activity in search for new class of drugs against Alzheimer’s disease	2023	28	CCC(SC1=CC(Cl)=CC=C1Cl)C1=NC(=NC(N)=N1)N1CCNCC1	5.246	5.531
https://doi.org/10.1016/j.ejmech.2023.115695	Synthesis, computational and experimental pharmacological studies for (thio)ether-triazine 5-HT6R ligands with noticeable action on AChE/BChE and chalcogen-dependent intrinsic activity in search for new class of drugs against Alzheimer’s disease	2023	29	CCC(OC1=CC=CC(Cl)=C1Cl)C1=NC(=NC(N)=N1)N1CCNCC1	5.346	5.181
https://doi.org/10.1016/j.ejmech.2023.115695	Synthesis, computational and experimental pharmacological studies for (thio)ether-triazine 5-HT6R ligands with noticeable action on AChE/BChE and chalcogen-dependent intrinsic activity in search for new class of drugs against Alzheimer’s disease	2023	30	CCC(SC1=CC=CC(Cl)=C1Cl)C1=NC(=NC(N)=N1)N1CCNCC1	5.479	5.699
