# Supplementary material for: SerotoninAI: Serotonergic System Focused, Artificial Intelligence-Based Application for Drug Discovery
Source: J Chem Inf Model. 2024 Jan 30;64(7):2150–7. doi: 10.1021/acs.jcim.3c01517 (PMC11005036; doi:10.1021/acs.jcim.3c01517)
Supplement: Supplementary file 2 — ci3c01517_si_002.xlsx [file ci3c01517_si_002.xlsx]

## Sheet: Arkusz1
Supporting information S2 - results of BBB prediction for test set SerotoninAI: serotonergic system focused, artificial intelligence-based application for drug discovery Natalia Łapińska1,2, Adam Pacławski1, Jakub Szlęk1,*, Aleksander Mendyk 1Department of Pharmaceutical Technology and Biopharmaceutics, Jagiellonian University Medical College, 30-688 Kraków, Poland 2 Jagiellonian University Medic…
Drug ID	Drug Name	Real Class BBB 1/0	Deep Learning Model Predictions*	SerotoninAI predictions
CID100000214	Alprostadil	1	0	0
CID100000298	chloramphenicol	0	1	0
CID100000338	salicylic acid	0	0	0
CID100000444	bupropion	0	1	1
CID100000450	estradiol	0	1	0
CID100000453	mannitol	0	0	0
CID100000596	Cytarabine	1	1	1
CID100000681	dopamine	0	0	0
CID100000698	estrone	0	0	0
CID100000942	nicotine	1	1	1
CID100001206	methamphetamine	1	0	1
CID100001690	doxorubicin	0	0	0
CID100001775	phenytoin	1	1	1
CID100001983	acetaminophen	1	1	1
CID100002083	albuterolsulfate	0	0	0
CID100002094	allopurinol	0	1	1
CID100002130	amantadine	1	1	1
CID100002153	theophylline	0	1	1
CID100002160	amitriptyline	1	1	1
CID100002171	amoxicillin	0	0	0
CID100002173	ampicillin	0	0	0
CID100002215	apomorphine	1	1	1
CID100002244	aspirin	0	1	0
CID100002337	benzocaine	1	1	1
CID100002349	penicillin G	0	0	0
CID100002441	bromazepam	1	1	1
CID100002519	caffeine	1	1	1
CID100002520	verapamil	0	1	0
CID100002554	carbamazepine	1	1	1
CID100002559	carbenicillin	0	1	0
CID100002563	carbidopa	0	0	0
CID100002617	Cefazolin	0	0	0
CID100002708	chlorambucil	0	0	0
CID100002712	chlordiazepoxide	1	1	1
CID100002720	chlorothiazide	0	0	0
CID100002726	chlorpromazine	1	1	1
CID100002727	chlorpropamide	0	0	1
CID100002732	chlorthalidone	0	1	0
CID100002733	chlorzoxazone	1	1	1
CID100002789	clobazam	1	1	1
CID100002801	clomipramine	1	1	1
CID100002802	clonazepam	1	1	1
CID100002812	clotrimazole	0	0	1
CID100002826	cocaine	1	1	1
CID100002828	codeine	1	1	1
CID100002955	dapsone	0	0	0
CID100002978	thc	1	1	1
CID100002995	desipramine	1	1	1
CID100003003	dexamethasone	0	0	1
CID100003007	amphetamine	1	1	1
CID100003016	diazepam	1	1	1
CID100003042	dicyclomine	0	0	1
CID100003062	Digoxin	0	0	0
CID100003063	dihydrocodeine	1	1	1
CID100003100	diphenhydramine	1	1	1
CID100003121	valproic acid	1	1	1
CID100003151	Domperidone	0	1	1
CID100003158	doxepin	1	1	1
CID100003168	droperidol	1	1	1
CID100003198	Econazole	0	0	0
CID100003255	erythromycin	0	0	0
CID100003261	estazolam	1	1	1
CID100003278	Ethacrynic Acid	0	0	0
CID100003291	ethosuximide	1	1	1
CID100003364	Flucloxacillin	0	0	0
CID100003372	fluphenazine	1	1	1
CID100003393	flurazepam	1	1	1
CID100003440	furosemide	0	0	0
CID100003454	ganciclovir	0	1	0
CID100003559	haloperidol	1	1	1
CID100003623	homatropine	0	0	1
CID100003637	hydralazine	0	0	0
CID100003639	Hydrochlorothiazide	0	0	0
CID100003640	Hydrocortisone	0	0	0
CID100003647	hydroflumethiazide	0	0	0
CID100003658	hydroxyzine	1	1	1
CID100003661	atropine	0	1	1
CID100003672	ibuprofen	0	1	0
CID100003676	lidocaine	1	1	1
CID100003696	imipramine	1	1	1
CID100003715	indomethacin	0	0	0
CID100003767	isoniazid	0	1	0
CID100003779	Isoproterenol	0	0	0
CID100003821	ketamine	1	1	1
CID100003869	labetalol	0	0	0
CID100003918	levorphanol	1	1	1
CID100003958	lorazepam	1	1	1
CID100004044	Mefenamic Acid	0	0	0
CID100004053	melphalan	0	0	0
CID100004058	demerol	1	1	1
CID100004064	meprobamate	1	1	1
CID100004107	methocarbamol	1	1	1
CID100004112	methotrexate	0	0	0
CID100004121	Methyclothiazide	0	0	0
CID100004158	methylphenidate	1	1	1
CID100004159	Methylprednisolone	0	0	1
CID100004160	androsan	0	0	0
CID100004189	Miconazole	0	0	0
CID100004253	morphine	1	1	1
CID100004425	naloxone	1	1	1
CID100004506	nitrazepam	1	1	1
CID100004536	norethindrone	0	0	0
CID100004543	nortriptyline	1	1	1
CID100004601	orphenadrine	1	1	1
CID100004614	Oxaprozin	0	0	0
CID100004616	oxazepam	1	1	1
CID100004635	oxycodone	1	1	1
CID100004680	papaverine	0	0	1
CID100004737	pentobarbital	1	1	1
CID100004745	pergolide	1	1	1
CID100004756	phenazopyridine	0	0	0
CID100004763	phenobarbital	1	1	1
CID100004768	phenoxybenzamine	0	0	1
CID100004811	physostigmine	1	1	1
CID100004845	pirbuterol	0	0	0
CID100004870	Polythiazide	0	0	0
CID100004893	prazosin	0	0	0
CID100004894	prednisolone	0	0	1
CID100004900	prednisone	0	0	1
CID100004909	primidone	1	1	1
CID100004911	probenecid	0	0	0
CID100004914	procaine	1	0	0
CID100004920	progesterone	0	1	0
CID100004927	isopromethazine	1	0	1
CID100004943	propofol	1	1	1
CID100004946	propranolol	0	1	0
CID100004976	protriptyline	1	1	1
CID100004992	mepyramine	1	1	1
CID100004999	quazepam	1	1	1
CID100005032	Ephedrine	0	0	1
CID100005051	rescinnamine	1	1	1
CID100005052	reserpine	1	1	1
CID100005184	scopolamine	0	0	0
CID100005193	secobarbital	1	1	1
CID100005267	Spironolactone	0	0	0
CID100005391	temazepam	1	1	1
CID100005404	Terconazole	0	0	0
CID100005407	testolactone	0	0	0
CID100005408	testosterone	0	1	0
CID100005452	thioridazine	1	1	1
CID100005503	tolazamide	0	0	1
CID100005505	tolbutamide	0	0	1
CID100005530	tranylcypromine	1	1	1
CID100005533	trazodone	1	1	1
CID100005544	Triamcinolone	0	0	1
CID100005546	Triamterene	0	0	0
CID100005572	trihexyphenidyl	1	1	1
CID100005584	trimipramine	1	1	1
CID100005726	zidovudine	0	0	0
CID100005878	Oxandrolone	0	0	0
CID100006018	tetrabenzine	1	1	1
CID100006468	phencyclidine	1	1	1
CID100009433	aminophylline	0	0	0
CID100009904	nandrolone	0	0	0
CID100016362	pimozide	1	1	1
CID100022258	hydrocodone	1	1	1
CID100222786	Cortisone	0	0	0
CID102723601	thioguanine	0	0	0
CID105381226	rifampin	0	0	0
CID125880656	doxycycline	0	1	0
CID144134877	oxytetracycline	0	1	0
* Miao, R., Xia, LY., Chen, HH. et al. Improved Classification of Blood-Brain-Barrier Drugs Using Deep Learning. Sci Rep 9, 8802 (2019). https://doi.org/10.1038/s41598-019-44773-4
