# Supplementary material for: SerotoninAI: Serotonergic System Focused, Artificial Intelligence-Based Application for Drug Discovery
Source: J Chem Inf Model. 2024 Jan 30;64(7):2150–7. doi: 10.1021/acs.jcim.3c01517 (PMC11005036; doi:10.1021/acs.jcim.3c01517)
Supplement: Supplementary file 4 — ci3c01517_si_004.zip [file ci3c01517_si_004.zip]

Archive with 27 entries (26 files):
- databases/
- databases/SERT_database_test.csv
- databases/5-HT1A_database_train.csv
- databases/5-HT7_database_test.csv
- databases/BBB_database_train.csv
- databases/5-HT1B_database_train.csv
- databases/5-HT1D_database_test.csv
- databases/5-HT2C_database_test.csv
- databases/5-HT2C_database_train.csv
- databases/5-HT3_database_test.csv
- databases/5-HT7_database_train.csv
- databases/BBB_database_test.csv
- databases/5-HT3_database_train.csv
- databases/5-HT6_database_test.csv
- databases/5-HT6_database_train.csv
- databases/5-HT2A_database_test.csv
- databases/5-HT1A_database_test.csv
- databases/5-HT2B_database_train.csv
- databases/5-HT2A_database_train.csv
- databases/5-HT5A_database_test.csv
- databases/5-HT1D_database_train.csv
- databases/SERT_database_train.csv
- databases/5-HT1B_database_test.csv
- databases/5-HT4_database_test.csv
- databases/5-HT2B_database_test.csv
- databases/5-HT4_database_train.csv
- databases/5-HT5A_database_train.csv
