# Supplementary material for: SerotoninAI: Serotonergic System Focused, Artificial Intelligence-Based Application for Drug Discovery
Source: J Chem Inf Model. 2024 Jan 30;64(7):2150–7. doi: 10.1021/acs.jcim.3c01517 (PMC11005036; doi:10.1021/acs.jcim.3c01517)
Supplement: Supplementary file 4 — ci3c01517_si_004.zip [file ci3c01517_si_004.zip › databases/SERT_database_test.csv]

id	ABC	nAcid	nBase	nAromAtom	nAtom	nSpiro	nBridgehead	nHetero	nN	nO	nS	nF	nCl	nBr	nI	nX	ATS0dv	ATS6dv	ATS7dv	ATS0Z	ATS0p	AATS0dv	AATS1dv	AATS2dv	AATS3dv	AATS4dv	AATS5dv	AATS6dv	AATS7dv	AATS8dv	AATS0d	AATS2d	AATS3d	AATS4d	AATS5d	AATS6d	AATS7d	AATS8d	AATS0Z	AATS1Z	AATS2Z	AATS3Z	AATS4Z	AATS5Z	AATS6Z	AATS7Z	AATS8Z	AATS0v	AATS3v
ZINC000101060082	14.756431632059275	0	1	9	36	0	2	2	2	0	0	0	0	0	0	0	190.0	157.0	83.0	692.0	55.04543228728201	5.277777777777778	5.769230769230769	4.472222222222222	2.7755102040816326	1.970873786407767	1.9230769230769231	2.492063492063492	1.3174603174603174	1.7060581728787292	3.388888888888889	3.861111111111111	3.13265306122449	2.592233009708738	2.4945054945054945	2.888888888888889	2.365079365079365	2.14221929102093	19.22222222222222	22.94871794871795	19.166666666666668	14.43877551020408	11.009708737864075	10.153846153846152	13.857142857142858	10.507936507936508	12.772812857673165	217.2890603941496	186.85544884667613
ZINC000045358461	15.544418642285589	0	1	9	39	0	0	4	3	1	0	0	0	0	0	0	248.0	228.0	193.0	806.0	57.34324919213102	6.358974358974359	6.024390243902439	4.324324324324325	2.979381443298969	2.081818181818182	2.0961538461538463	3.081081081081081	2.880597014925373	1.7060581728787292	3.1538461538461537	3.4864864864864864	2.9072164948453607	2.390909090909091	2.230769230769231	2.621621621621621	2.656716417910448	2.14221929102093	20.666666666666668	23.585365853658537	18.716216216216218	15.082474226804123	11.463636363636365	10.0	13.72972972972973	14.417910447761194	12.772812857673165	213.15884278990663	182.3762094542514
CHEMBL1199321	13.463538413245823	0	1	9	34	0	0	3	2	0	0	0	1	0	0	1	161.60493827160494	111.33333333333331	87.11111111111111	908.0	53.77541938243301	4.753086419753086	5.0586419753086425	3.691919191919192	2.167874396135266	1.676328502415459	1.605263157894737	1.7956989247311828	1.5019157088122606	1.7060581728787292	3.147058823529412	3.4545454545454546	2.717391304347826	2.4456521739130435	2.4473684210526314	2.564516129032258	2.310344827586207	2.14221929102093	26.705882352941178	24.38888888888889	19.96969696969697	14.402173913043478	12.152173913043478	14.039473684210526	14.112903225806452	13.379310344827584	12.772812857673165	219.066458372732	168.84333205198297
CHEMBL498687_CHEMBL522065_44587473	16.80880229039762	0	1	12	45	0	0	3	1	2	0	0	0	0	0	0	256.0	285.0	202.0	884.0	65.711604811527	5.688888888888889	5.595744680851064	4.493975903614458	3.94392523364486	3.131578947368421	2.697478991596639	2.456896551724138	1.6833333333333331	1.7060581728787292	3.0	3.3855421686746987	3.0654205607476634	2.8421052631578947	2.689075630252101	2.6293103448275863	2.333333333333333	2.14221929102093	19.64444444444445	22.617021276595743	18.26506024096385	16.38317757009346	14.93859649122807	13.588235294117649	13.56896551724138	12.158333333333331	12.772812857673165	209.72984405109025	184.57658242354225
ZINC000026946973	14.02625663849632	0	1	6	43	0	0	3	2	1	0	0	0	0	0	0	198.0	136.0	54.0	762.0	58.356313716376015	4.604651162790698	4.636363636363637	3.4615384615384617	3.02	2.372727272727273	1.848	1.0461538461538462	0.4390243902439024	1.7060581728787292	2.7906976744186047	3.17948717948718	2.91	2.7	2.344	1.9923076923076923	1.6178861788617886	2.14221929102093	17.72093023255814	20.613636363636363	15.615384615384617	14.72	14.309090909090909	12.32	9.96923076923077	7.715447154471545	12.772812857673165	191.286032970682	173.348857081833
ZINC000066136527	14.965972333061334	0	1	6	45	0	0	3	1	0	0	0	2	0	0	2	151.20987654320987	117.66666666666669	53.66666666666667	1264.0	69.24142262122498	3.360219478737997	3.678743961352658	2.458492975734355	1.7537890193716752	1.372734436564224	1.114695340501792	0.7690631808278867	0.3726851851851852	1.7060581728787292	2.7777777777777777	3.1149425287356323	2.707317073170732	2.3900709219858154	2.212903225806452	2.0	1.6319444444444444	2.14221929102093	28.08888888888889	22.95652173913044	18.50574712643678	17.203252032520325	12.695035460992909	12.025806451612905	12.68627450980392	10.8125	12.772812857673165	205.0697117902162	173.56680101831412
ZINC000045374765	19.47407960703805	0	1	12	49	0	0	5	2	1	0	2	0	0	0	2	352.0	522.0	409.0	1068.0	70.132411716376	7.183673469387755	6.392156862745098	5.1098901098901095	4.128	3.367741935483871	3.384105960264901	3.0526315789473686	2.621794871794872	1.7060581728787292	3.224489795918368	3.78021978021978	3.112	2.8516129032258064	2.7152317880794703	2.497076023391813	2.0641025641025643	2.14221929102093	21.79591836734694	23.47058823529412	20.142857142857142	17.144	14.651612903225807	15.264900662251655	14.16374269005848	13.166666666666666	12.772812857673165	209.66234767552936	192.28483179735656
CHEMBL498564	17.556708416011997	0	2	6	48	0	0	6	2	1	0	3	0	0	0	3	354.0	204.0	164.0	1042.0	62.52057362122501	7.375	5.816326530612245	5.417582417582418	2.46218487394958	2.14179104477612	2.095238095238096	2.125	1.5922330097087378	1.7060581728787292	2.8541666666666665	2.879120879120879	2.4873949579831933	2.1044776119402986	2.095238095238096	2.2604166666666665	2.067961165048544	2.14221929102093	21.70833333333333	23.020408163265305	19.296703296703296	12.697478991596638	10.865671641791044	10.992063492063492	12.395833333333334	10.194174757281552	12.772812857673165	191.89650168679225	154.59444697529082
CHEMBL363124	21.75854975870345	0	1	19	50	0	0	5	5	0	0	0	0	0	0	0	326.0	255.0	246.0	1060.0	77.631896811527	6.52	6.833333333333333	5.189473684210526	3.4960629921259843	2.5323741007194243	1.9361702127659568	2.056451612903226	2.139130434782609	1.7060581728787292	3.42	3.768421052631579	3.173228346456693	2.741007194244604	2.5319148936170213	2.588709677419355	2.4782608695652173	2.14221929102093	21.2	24.61111111111111	20.33684210526316	15.89763779527559	13.18705035971223	11.567375886524824	11.975806451612904	11.252173913043478	12.772812857673165	224.9773765301013	192.4450114549168
ZINC000028892883	22.915146282673167	0	2	12	68	0	0	4	2	2	0	0	0	0	0	0	310.0	363.0	320.0	1200.0	93.113098384262	4.5588235294117645	4.428571428571429	2.9921875	2.1834319526627217	1.851063829787234	2.0233918128654973	2.1736526946107784	2.051282051282051	1.7060581728787292	2.7058823529411766	2.9453125	2.514792899408284	2.23936170212766	2.3567251461988303	2.407185628742515	2.4743589743589745	2.14221929102093	17.647058823529413	20.914285714285715	15.8671875	12.733727810650889	10.382978723404255	11.45029239766082	12.167664670658684	12.576923076923077	12.772812857673165	192.82399462102944	158.76305013896933
CHEMBL1224094	17.414218630153588	0	1	9	47	0	0	4	3	1	0	0	0	0	0	0	248.0	254.0	160.0	884.0	65.58872662122499	5.276595744680851	5.387755102040816	4.032967032967033	2.746031746031746	2.08974358974359	2.3278688524590163	2.065040650406504	1.1111111111111112	1.7060581728787292	3.0851063829787235	3.483516483516484	2.6825396825396823	2.243589743589744	2.598360655737705	2.4552845528455283	2.0416666666666665	2.14221929102093	18.80851063829787	21.73469387755102	18.0	13.912698412698411	10.493589743589745	12.92622950819672	13.455284552845528	9.131944444444445	12.772812857673165	198.86661997639573	171.1791943868969
CHEMBL1187666	23.489002176481616	0	1	12	59	0	2	6	2	3	0	0	0	1	0	1	359.06721536351165	392.55555555555554	377.03703703703707	2408.0	93.479486240621	6.085885006161214	5.790919952210276	4.263847918715175	2.9909781576448244	2.60164609053498	2.5332514835277267	2.70727969348659	2.693121693121693	1.7060581728787292	3.2033898305084745	3.6194690265486726	3.1153846153846154	2.577777777777778	2.3977900552486187	2.6758620689655173	2.6	2.14221929102093	40.813559322033896	26.161290322580644	22.256637168141594	19.596153846153847	15.588888888888889	13.856353591160222	16.213793103448275	14.528571428571428	12.772812857673165	218.729548653334	192.65567206713445
CHEMBL3105243	19.06802200439985	0	1	6	47	0	2	6	1	2	0	1	0	0	2	3	308.0483950617284	343.1777777777778	299.64444444444445	6582.0	122.82224090667796	6.5542211715261365	5.512018140589568	4.048351648351648	3.094188034188034	3.045070422535211	2.9893333333333336	2.3998445998446	2.236152570480929	1.7060581728787292	3.191489361702128	3.637362637362637	3.146153846153846	2.852112676056338	2.6066666666666665	2.5104895104895104	2.1865671641791047	2.14221929102093	140.04255319148936	35.51020408163265	29.065934065934066	22.984615384615385	20.169014084507044	20.086666666666662	26.762237762237763	26.5	12.772812857673165	248.89910213271028	190.0466457762637
102749807	21.33917226222055	0	1	6	57	0	4	5	2	3	0	0	0	0	0	0	322.0	458.0	438.0	1112.0	79.04379914547	5.649122807017544	5.216666666666667	3.652173913043478	2.3823529411764706	2.2102564102564104	2.297029702970297	2.5164835164835164	2.488636363636364	1.7060581728787292	3.0526315789473686	3.408695652173913	2.8529411764705883	2.528205128205128	2.405940594059406	2.565934065934066	2.5568181818181817	2.14221929102093	19.50877192982456	22.316666666666663	17.713043478260868	13.770588235294118	12.194871794871794	12.0	13.307692307692308	13.352272727272728	12.772812857673165	199.74885699560696	168.41668727152043
ZINC000028960547	14.946701660840215	0	1	10	37	0	0	2	2	0	0	0	0	0	0	0	212.0	149.0	113.0	728.0	57.83433228728202	5.72972972972973	5.769230769230769	4.119402985074627	3.3176470588235296	2.247524752475248	2.304878048780488	2.0135135135135136	2.0545454545454547	1.7060581728787292	3.2432432432432434	3.5970149253731343	3.0	2.495049504950495	2.548780487804878	2.364864864864865	2.4545454545454546	2.14221929102093	19.67567567567568	22.76923076923077	17.791044776119403	15.294117647058824	11.425742574257423	11.731707317073171	10.95945945945946	12.2	12.772812857673165	222.8627858361815	198.8118555920787
10107774_CHEMBL2380981	16.389424793914728	0	1	9	44	0	0	3	3	0	0	0	0	0	0	0	228.0	188.0	156.0	818.0	64.05629681152702	5.181818181818182	5.304347826086956	3.894117647058824	2.84070796460177	2.176470588235294	1.8333333333333333	1.540983606557377	1.625	1.7060581728787292	3.0681818181818183	3.552941176470588	2.893805309734513	2.4779411764705883	2.4166666666666665	2.2704918032786887	2.25	2.14221929102093	18.59090909090909	21.91304347826087	17.376470588235293	14.176991150442475	11.588235294117649	11.716666666666669	9.87704918032787	10.822916666666666	12.772812857673165	206.09483802419047	183.49269295306587
ZINC000066100518	16.498814593655904	0	1	12	40	0	0	3	1	0	0	0	2	0	0	2	197.20987654320987	200.44444444444449	110.88888888888889	1294.0	69.362645192131	4.930246913580247	5.267195767195767	3.8251851851851857	2.8599612684580005	2.177055103884372	2.064	1.927350427350428	1.1923536439665472	1.7060581728787292	3.275	3.693333333333333	3.196078431372549	2.6260162601626016	2.52	2.5384615384615383	2.075268817204301	2.14221929102093	32.35	26.0	22.44	21.245098039215687	14.211382113821138	13.48	16.48076923076923	16.817204301075268	12.772812857673165	236.6287866430868	211.8925530197785
ZINC000066100376	17.246361489362332	0	1	12	43	0	0	3	1	0	0	0	2	0	0	2	201.20987654320987	228.44444444444449	150.55555555555554	1332.0	73.04077100182899	4.679299454493253	4.938271604938271	3.554183813443073	2.601045489934379	1.953909465020576	2.186991869918699	1.7708871662360035	1.4476495726495726	1.7060581728787292	3.186046511627907	3.6049382716049374	3.018018018018018	2.6222222222222222	2.6260162601626016	2.356589147286822	2.2884615384615383	2.14221929102093	30.97674418604652	25.33333333333333	21.469135802469136	19.89189189189189	13.385185185185184	14.447154471544716	14.16279069767442	16.701923076923077	12.772812857673165	231.4147873566201	203.2583381611044
CHEMBL270099_44457050	18.33240565251189	0	1	12	45	0	0	5	1	3	1	0	0	0	0	0	300.44444444444446	427.0	402.0	1202.0	73.87558300182899	6.676543209876543	5.929078014184396	4.584362139917695	3.519230769230769	3.292452830188679	3.849056603773585	3.588235294117647	3.140625	1.7060581728787292	3.1333333333333333	3.432098765432099	3.105769230769231	2.990566037735849	3.047169811320755	2.823529411764706	2.46875	2.14221929102093	26.711111111111112	26.70212765957447	22.74074074074074	21.125	21.264150943396228	19.40566037735849	16.596638655462186	14.4140625	12.772812857673165	226.41874460373785	199.31557007546223
46230756_CHEMBL598560	16.36091522321331	0	1	12	37	0	0	5	2	1	0	1	1	0	0	2	285.60493827160496	293.0	200.44444444444449	1124.0	59.86205947758401	7.719052385719053	7.207977207977207	5.668300653594772	4.111111111111112	4.002554278416348	3.8774928774928776	3.9066666666666654	2.7087087087087087	1.7060581728787292	3.351351351351352	3.5588235294117645	2.978494623655914	2.8505747126436782	2.9615384615384617	2.933333333333333	2.5945945945945947	2.14221929102093	30.37837837837838	27.102564102564106	23.102941176470587	19.021505376344088	17.666666666666668	20.435897435897434	19.826666666666668	17.783783783783782	12.772812857673165	233.9903899023548	183.6705891672338
ZINC000072105174	31.405076139976224	0	1	23	70	0	0	10	5	2	0	1	2	0	0	3	529.2098765432099	700.0	649.4444444444445	2142.0	114.15684414546998	7.560141093474428	7.286786786786786	5.864583333333333	4.491889175997702	3.7695035460992914	3.6506300114547536	3.5	3.400232693426411	1.7060581728787292	3.4571428571428573	3.7890625	3.226744186046512	2.98936170212766	2.881443298969072	2.68	2.549738219895288	2.14221929102093	30.6	27.283783783783782	23.96875	21.91860465116279	18.51595744680851	17.896907216494846	16.695	15.706806282722512	12.772812857673165	235.31939611361804	202.0578935469021
102501386	15.641877898208298	0	1	6	43	0	2	3	1	2	0	0	0	0	0	0	232.0	189.0	106.0	812.0	60.13380481152701	5.395348837209302	5.088888888888889	3.7176470588235295	2.6153846153846154	2.347517730496454	2.1751824817518246	1.766355140186916	1.0707070707070707	1.7060581728787292	3.046511627906977	3.5647058823529414	3.111111111111111	2.48936170212766	2.2627737226277373	2.308411214953271	1.878787878787879	2.14221929102093	18.88372093023256	21.866666666666667	17.611764705882354	14.743589743589745	12.01418439716312	11.75912408759124	12.186915887850468	8.676767676767676	12.772812857673165	199.7862599721024	183.89298090440496
CHEMBL2206519	15.544418642285583	0	1	12	41	0	0	2	1	1	0	0	0	0	0	0	220.0	181.0	109.0	782.0	61.390275001829	5.365853658536586	5.441860465116279	4.092105263157895	3.2755102040816326	2.5315315315315314	2.3577981651376145	1.7572815533980584	1.1978021978021978	1.7060581728787292	3.048780487804878	3.486842105263158	3.1122448979591835	2.756756756756757	2.5779816513761467	2.320388349514563	2.043956043956044	2.14221929102093	19.07317073170732	22.32558139534884	18.026315789473685	15.36734693877551	13.126126126126126	12.853211009174313	11.466019417475728	9.21978021978022	12.772812857673165	213.0675076761832	193.7592875963808
CHEMBL255663	14.026256638496315	0	1	5	39	0	0	4	2	1	1	0	0	0	0	0	196.44444444444449	125.66666666666666	72.0	978.0	62.19896209698002	5.037037037037037	4.875	3.99502487562189	3.461240310077519	2.86	2.253968253968254	1.1220238095238095	0.6990291262135923	1.7060581728787292	2.9743589743589745	3.492537313432836	3.0348837209302326	2.76	2.4571428571428573	1.9910714285714288	1.699029126213592	2.14221929102093	25.07692307692308	24.95	19.686567164179102	16.813953488372093	17.23	16.771428571428572	12.633928571428571	9.854368932038836	12.772812857673165	212.1596096162287	183.5696172920968
ZINC000084602286	18.29196553799201	0	0	11	43	0	2	4	0	3	1	0	0	0	0	0	284.44444444444446	271.66666666666663	194.0	1152.0	72.22097009698	6.61498708010336	5.96376811594203	4.555555555555555	3.152046783625731	3.39367816091954	2.869696969696969	2.7721088435374144	2.1797752808988764	1.7060581728787292	3.395348837209302	3.797619047619048	3.2280701754385963	2.931034482758621	2.7818181818181817	2.663265306122449	2.49438202247191	2.14221929102093	26.79069767441861	26.869565217391305	23.02380952380953	17.903508771929825	18.55172413793104	19.70909090909091	14.989795918367347	11.584269662921349	12.772812857673165	230.56850208175777	191.6483402551252
ZINC000043010718	16.8492424049175	0	1	12	46	0	0	3	2	1	0	0	0	0	0	0	236.0	288.0	229.0	870.0	66.72301371637597	5.130434782608695	5.166666666666667	3.86046511627907	2.8389830508474576	2.5289256198347108	2.6218487394957983	2.267716535433071	1.6594202898550725	1.7060581728787292	2.9130434782608696	3.232558139534884	2.8135593220338984	2.702479338842976	2.7478991596638656	2.6377952755905514	2.260869565217391	2.14221929102093	18.91304347826087	22.02083333333333	17.27906976744186	13.889830508474576	13.1900826446281	13.865546218487395	13.48031496062992	11.405797101449275	12.772812857673165	206.4315244127678	167.12101619600602
ZINC000029128043	18.18801709657584	0	1	12	45	0	0	3	2	1	0	0	0	0	0	0	260.0	285.0	199.0	904.0	68.62268790667798	5.777777777777778	5.979166666666667	4.809523809523809	3.8793103448275854	3.3688524590163933	3.062992125984252	2.1923076923076925	1.592	1.7060581728787292	3.333333333333333	3.797619047619048	3.284482758620689	3.0901639344262297	2.8503937007874014	2.546153846153846	2.256	2.14221929102093	20.08888888888889	23.041666666666668	18.928571428571427	16.31896551724138	15.647540983606556	14.984251968503935	12.738461538461538	10.744	12.772812857673165	219.04887857499529	191.39286146842028
CHEMBL592028	23.379612376740432	0	1	15	53	0	0	6	3	2	0	1	0	0	0	1	410.0	301.0	250.0	1208.0	80.04206671637598	7.735849056603773	7.228070175438597	5.747572815533981	4.147058823529412	3.131578947368421	2.6369426751592355	2.2977099236641223	2.2123893805309733	1.7060581728787292	3.509433962264151	3.8737864077669903	3.25	2.769736842105264	2.4585987261146496	2.5572519083969465	2.725663716814159	2.14221929102093	22.79245283018868	25.087719298245613	21.145631067961165	17.352941176470587	14.50657894736842	12.445859872611464	12.595419847328245	13.805309734513274	12.772812857673165	223.14465445005328	196.2805679242809
373078125	18.56311579581272	0	1	12	50	0	0	4	3	0	0	1	0	0	0	1	284.0	172.0	162.0	974.0	71.278184526074	5.68	5.307692307692308	3.6595744680851054	2.357142857142857	1.489051094890511	1.434108527131783	1.5357142857142858	1.62	1.7060581728787292	2.92	3.1382978723404253	2.634920634920635	2.248175182481752	2.193798449612403	2.2857142857142856	2.31	2.14221929102093	19.48	22.26923076923077	17.414893617021278	13.571428571428571	10.430656934306567	9.821705426356589	10.339285714285714	10.72	12.772812857673165	203.7100383107596	165.09751321035898
CHEMBL3703734	22.35203555464095	0	1	18	47	0	0	6	1	2	1	0	2	0	0	2	325.6543209876544	323.2222222222223	283.44444444444446	1822.0	90.21465319213095	6.928815340162858	5.991111111111111	5.653895274584929	3.980644486294204	3.305114638447972	2.942708333333333	2.965341488277269	3.114774114774115	1.7060581728787292	3.6808510638297873	3.942528735632184	3.364406779661017	2.9682539682539684	2.7578125	2.8623853211009176	2.923076923076923	2.14221929102093	38.765957446808514	33.58	27.39080459770115	24.20338983050848	18.31746031746032	15.9921875	18.926605504587155	22.52747252747253	12.772812857673165	259.3356992216203	228.5224832876156
CHEMBL3323105	16.211085308952253	0	1	15	37	0	0	3	3	0	0	0	0	0	0	0	236.0	234.0	186.0	776.0	58.599719382433015	6.378378378378378	6.675	5.285714285714286	3.78021978021978	2.766355140186916	2.597938144329897	2.7857142857142856	2.415584415584416	1.7060581728787292	3.4864864864864864	3.971428571428572	3.3626373626373627	2.8130841121495327	2.752577319587629	2.630952380952381	2.363636363636364	2.14221929102093	20.97297297297297	24.35	20.51428571428572	16.65934065934066	13.16822429906542	12.938144329896907	13.178571428571429	11.363636363636363	12.772812857673165	228.59874337106683	208.0832324124332
ZINC000064448563	14.308544564874966	0	1	9	37	0	0	3	2	0	0	0	1	0	0	1	173.60493827160494	119.11111111111111	75.88888888888889	946.0	57.45354519213101	4.6920253586920255	5.054131054131054	3.703703703703704	2.3587962962962963	1.7150205761316872	1.3861920172599784	1.4705075445816187	1.3313840155945418	1.7060581728787292	3.1621621621621623	3.583333333333333	2.927083333333333	2.4074074074074074	2.300970873786408	2.259259259259259	2.263157894736842	2.14221929102093	25.56756756756757	23.871794871794872	19.819444444444443	15.364583333333334	12.555555555555555	11.902912621359222	12.037037037037036	14.894736842105264	12.772812857673165	214.43091825092097	180.3987977231375
ZINC000169300804	17.136971689621156	0	1	6	41	0	2	5	1	2	0	0	0	2	0	2	246.1344307270233	200.07407407407408	137.55555555555554	3258.0	76.960353192131	6.00327879822008	5.583118001722653	4.185098366064142	2.903310390036054	2.7895212285456186	2.609661835748792	2.0007407407407407	1.5455680399500622	1.7060581728787292	3.292682926829268	3.6962025316455698	3.106194690265487	2.682926829268293	2.4869565217391303	2.36	2.134831460674157	2.14221929102093	79.46341463414635	31.97674418604652	39.050632911392405	18.557522123893804	19.65040650406504	21.31304347826087	17.29	13.393258426966293	12.772812857673165	240.8119786959861	187.6112136415121
CHEMBL466538	26.410240074086023	0	2	18	66	0	0	5	2	1	0	2	0	0	0	2	442.0	512.0	442.0	1400.0	98.789414955168	6.696969696969697	5.884057971014493	4.363636363636363	3.282208588957056	2.375661375661376	2.5	2.8131868131868134	2.46927374301676	1.7060581728787292	3.090909090909091	3.3884297520661155	2.8404907975460123	2.4814814814814814	2.5	2.4505494505494507	2.5195530726256985	2.14221929102093	21.21212121212121	23.47826086956522	19.115702479338843	15.392638036809815	12.22222222222222	12.783333333333331	12.89010989010989	12.603351955307264	12.772812857673165	217.17844101958104	182.1099214351186
102571974	14.211085308952253	0	1	12	35	0	0	4	1	1	1	0	0	1	0	1	201.5116598079561	140.962962962963	96.22222222222224	2150.0	68.51301047758399	5.757475994513031	5.871399176954733	4.653483992467043	3.837895866881374	3.115805946791862	2.515834675254965	2.0429414922168547	1.5519713261648749	1.7060581728787292	3.085714285714286	3.3389830508474576	3.057971014492753	2.732394366197183	2.6231884057971016	2.4782608695652173	2.306451612903226	2.14221929102093	61.42857142857143	31.86111111111111	28.06779661016949	25.768115942028984	21.92957746478873	23.39130434782609	19.594202898550726	20.91935483870968	12.772812857673165	245.99954533762548	215.6663524570723
CHEMBL564935	21.1203926627382	0	1	18	49	0	0	4	2	2	0	0	0	0	0	0	340.0	496.0	409.0	1076.0	77.632591906678	6.938775510204081	6.961538461538462	5.75	4.588235294117647	5.035714285714286	4.938053097345133	3.62043795620438	2.7449664429530203	1.7060581728787292	3.306122448979592	3.6818181818181817	3.1596638655462184	3.25	3.327433628318584	2.912408759124088	2.51006711409396	2.14221929102093	21.959183673469383	24.596153846153847	20.90909090909091	16.51260504201681	18.205357142857142	19.82300884955752	16.598540145985403	13.369127516778525	12.772812857673165	231.51308200177817	184.4783852898641
ZINC000096914810	12.756431632059275	0	1	6	37	0	0	3	1	1	0	0	1	0	0	1	159.60493827160494	125.88888888888889	55.77777777777778	926.0	54.54246209698001	4.313646980313647	3.950292397660818	2.6095238095238096	1.954861111111112	1.6236897274633124	1.565079365079365	1.284580498866213	0.6411238825031929	1.7060581728787292	2.756756756756757	3.085714285714286	2.645833333333333	2.330188679245283	2.2	1.9795918367346936	1.6781609195402298	2.14221929102093	25.027027027027028	22.92105263157895	17.714285714285715	14.072916666666666	11.80188679245283	11.704761904761904	11.622448979591836	10.333333333333334	12.772812857673165	203.0969573434689	166.35283708911012
CHEMBL403148_24947752	22.08671915792698	0	2	12	60	0	0	6	3	3	0	0	0	0	0	0	366.0	428.0	357.0	1198.0	83.48731205031899	6.1	5.903225806451613	4.463636363636364	3.6357142857142857	2.9875	2.6	2.7973856209150325	2.7045454545454546	1.7060581728787292	2.95	3.2454545454545456	2.95	2.55	2.412121212121212	2.496732026143791	2.6666666666666665	2.14221929102093	19.966666666666665	22.758064516129032	18.245454545454542	16.235714285714284	13.875	12.63030303030303	12.934640522875815	14.386363636363637	12.772812857673165	201.3933278025257	183.1898902467074
CHEMBL3612833	22.65592656867093	0	1	16	59	0	0	3	2	1	0	0	0	0	0	0	306.0	278.0	234.0	1128.0	88.91299114547	5.186440677966102	5.161290322580645	3.7387387387387374	2.445859872611465	1.869047619047619	1.896103896103896	2.0144927536231885	1.8	1.7060581728787292	3.016949152542373	3.2972972972972974	2.700636942675159	2.357142857142857	2.311688311688312	2.3115942028985508	2.292307692307692	2.14221929102093	19.11864406779661	22.177419354838708	17.62162162162162	13.29936305732484	10.982142857142858	10.915584415584416	11.376811594202898	10.761538461538462	12.772812857673165	214.35543901386785	171.12717993009392
ZINC000028960264	14.08976496539261	0	1	10	39	0	0	1	1	0	0	0	0	0	0	0	168.0	108.0	88.0	682.0	57.95817100182902	4.307692307692308	4.658536585365853	3.3194444444444446	2.597826086956522	1.805825242718447	1.3980582524271843	1.1868131868131868	1.2941176470588236	1.7060581728787292	3.0	3.361111111111111	2.9456521739130435	2.563106796116505	2.349514563106796	2.142857142857143	2.1323529411764706	2.14221929102093	17.487179487179485	21.07317073170732	16.055555555555557	13.673913043478262	11.475728155339803	9.902912621359222	8.626373626373626	9.75	12.772812857673165	207.5861573335852	182.1979306946748
CHEMBL1818447	17.040338574052754	0	1	11	36	0	0	6	3	1	0	0	2	0	0	2	259.2098765432099	231.44444444444449	148.88888888888889	1344.0	62.28069757273501	7.2002743484224965	7.621082621082621	5.809983896940419	3.88698955365622	3.3191721132897603	3.235087719298245	2.6912144702842378	2.0970266040688577	1.7060581728787292	3.861111111111111	4.231884057971015	3.604395604395605	3.1372549019607843	2.9157894736842107	2.616279069767442	2.183098591549296	2.14221929102093	37.333333333333336	29.46153846153846	25.94202898550725	24.37362637362637	17.754901960784313	18.526315789473685	19.82558139534884	19.92957746478873	12.772812857673165	243.70235850443032	215.78688810549588
CHEMBL553224	17.473570186986645	0	1	15	43	0	0	4	1	1	1	0	1	0	0	1	240.88888888888889	251.3333333333333	191.0	1362.0	76.89696209697999	5.602067183462532	5.948148148148149	4.995495495495495	3.917562724014337	3.747368421052632	2.8401360544217686	2.4640522875816995	1.9489795918367347	1.7060581728787292	3.302325581395349	3.824324324324324	3.3548387096774195	3.231578947368421	3.1020408163265305	2.813725490196078	2.5408163265306123	2.14221929102093	31.67441860465116	26.4	22.56756756756757	19.150537634408604	18.18947368421053	17.214285714285715	16.61764705882353	15.39795918367347	12.772812857673165	237.88253877259643	200.98281413747367
102600124	22.098649701745444	0	2	12	63	0	0	3	2	1	0	0	0	0	0	0	294.0	340.0	306.0	1132.0	90.69144276486595	4.666666666666667	4.615384615384615	3.1367521367521367	2.3548387096774195	2.048192771084337	2.26	2.328767123287671	2.1702127659574466	1.7060581728787292	2.761904761904762	2.9914529914529915	2.541935483870968	2.3072289156626504	2.433333333333333	2.493150684931507	2.48936170212766	2.14221929102093	17.96825396825397	21.23076923076923	16.11111111111111	12.735483870967744	10.80722891566265	12.04	12.794520547945206	12.75886524822695	12.772812857673165	202.71914094511	163.0170461898119
ZINC000033962927	15.056091460581394	0	1	12	37	0	0	2	1	0	0	0	1	0	0	1	187.6049382716049	140.66666666666669	75.33333333333333	968.0	61.37673228728201	5.070403737070404	5.361823361823362	4.02415458937198	3.0962962962962965	2.1555555555555554	2.127147766323024	1.562962962962963	0.9658119658119656	1.7060581728787292	3.2432432432432434	3.695652173913044	3.1777777777777776	2.6272727272727274	2.597938144329897	2.344444444444445	1.9230769230769231	2.14221929102093	26.16216216216216	24.307692307692307	20.65217391304348	17.644444444444446	12.754545454545454	13.195876288659791	12.88888888888889	11.85897435897436	12.772812857673165	229.9075638143277	210.3772964364861
ZINC000066098316	12.99448190376275	0	1	6	39	0	0	2	1	0	0	0	1	0	0	1	135.60493827160494	66.0	15.11111111111111	900.0	57.577383906678016	3.4770496992719213	3.6277777777777778	2.4622222222222225	1.813756613756614	1.2515073212747632	1.072829131652661	0.5238095238095238	0.1574074074074074	1.7060581728787292	2.769230769230769	3.2	2.6666666666666665	2.2868217054263567	2.176470588235294	1.7142857142857142	1.46875	2.14221929102093	23.07692307692308	21.6	17.14666666666667	13.923809523809524	11.27906976744186	12.53781512605042	9.968253968253968	7.802083333333333	12.772812857673165	199.58669321423545	171.9179771828831
ZINC000095587112	23.89475939883287	0	1	12	56	0	0	7	2	1	0	4	0	0	0	4	490.0	675.0	325.0	1340.0	80.00883552607401	8.75	7.067796610169491	6.336448598130841	4.257142857142857	3.458823529411765	3.878787878787879	4.2993630573248405	2.272727272727273	1.7060581728787292	3.4285714285714284	3.5700934579439254	3.128571428571429	2.6588235294117646	2.606060606060606	2.4394904458598727	2.4615384615384617	2.14221929102093	23.928571428571427	24.91525423728813	21.635514018691588	17.607142857142858	14.235294117647058	15.133333333333333	16.038216560509554	12.13986013986014	12.772812857673165	213.5760935995551	191.5051904465604
ZINC000101954320	14.095206323717614	0	1	6	35	0	0	4	1	1	0	0	2	0	0	2	179.20987654320987	138.88888888888889	63.44444444444444	1212.0	57.961023382433005	5.120282186948853	5.033033033033033	3.431177446102819	2.41052930324961	2.3103864734299515	1.9106529209622	1.5262515262515262	0.976068376068376	1.7060581728787292	3.342857142857143	3.701492537313433	3.160919540229885	2.760869565217391	2.4329896907216493	2.1648351648351647	1.7538461538461538	2.14221929102093	34.628571428571426	26.783783783783782	22.074626865671643	20.632183908045977	15.717391304347826	15.29896907216495	16.13186813186813	17.384615384615383	12.772812857673165	226.4373470522472	192.5307027435108
54577010_CHEMBL1852330	26.98409596789447	0	1	17	74	0	0	6	5	1	0	0	0	0	0	0	392.0	383.0	321.0	1392.0	104.911207289111	5.297297297297297	5.532467532467533	4.194244604316546	3.1333333333333333	2.4166666666666665	1.8868778280542984	1.7022222222222223	1.5285714285714285	1.7060581728787292	2.95945945945946	3.302158273381295	2.9444444444444446	2.6862745098039214	2.420814479638009	2.231111111111112	2.085714285714286	2.14221929102093	18.81081081081081	21.98701298701299	17.611510791366907	15.344444444444443	13.77450980392157	12.153846153846152	10.942222222222222	10.023809523809524	12.772812857673165	201.71915981904883	179.59884772579738
ZINC000045374637	13.388099542531066	0	1	6	32	0	0	4	1	1	0	0	2	0	0	2	175.20987654320987	96.44444444444446	41.888888888888886	1174.0	54.282897572735	5.4753086419753085	5.359477124183007	3.801457194899818	2.829692940804052	2.3078982597054885	2.016260162601626	1.377777777777778	0.821350762527233	1.7060581728787292	3.46875	3.852459016393442	3.243589743589744	2.698795180722892	2.475609756097561	2.071428571428572	1.6274509803921569	2.14221929102093	36.6875	27.73529411764705	23.24590163934426	22.384615384615383	16.216867469879517	15.853658536585366	17.785714285714285	16.901960784313726	12.772812857673165	232.48821113179568	199.7509269314676
ZINC000029127667	12.721432875864402	0	1	6	37	0	0	3	2	1	0	0	0	0	0	0	186.0	92.0	27.0	686.0	51.00006209698002	5.027027027027027	5.026315789473684	3.8484848484848486	3.247058823529412	2.389473684210526	1.871287128712872	0.92	0.2903225806451613	1.7060581728787292	2.918918918918919	3.333333333333333	2.9647058823529413	2.610526315789474	2.287128712871287	1.83	1.4193548387096775	2.14221929102093	18.54054054054054	21.21052631578948	16.560606060606062	15.576470588235294	14.094736842105265	12.475247524752476	9.51	6.021505376344086	12.772812857673165	196.0521793653228	180.6632592291282
102683596	18.53910451803232	0	1	12	50	0	0	3	2	1	0	0	0	0	0	0	264.0	300.0	180.0	944.0	73.190039526074	5.28	5.480769230769231	4.354838709677419	3.492063492063492	2.710526315789474	2.6879432624113475	2.097902097902098	1.25	1.7060581728787292	3.04	3.5161290322580645	3.0476190476190474	2.644736842105264	2.7092198581560285	2.4475524475524475	2.0972222222222223	2.14221929102093	18.88	21.82692307692308	18.021505376344088	15.944444444444445	13.111842105263158	14.141843971631204	12.853146853146852	10.083333333333334	12.772812857673165	208.1010283069567	190.85882775911745
CHEMBL419316	26.73680679771069	0	2	12	67	0	0	7	3	4	0	0	0	0	0	0	452.0	460.0	374.0	1408.0	96.175341860017	6.746268656716418	6.464788732394366	4.8515625	4.067484662576687	3.230366492146597	2.562814070351759	2.658959537572254	2.125	1.7060581728787292	3.208955223880597	3.578125	3.208588957055215	2.706806282722513	2.5326633165829144	2.653179190751445	2.4431818181818183	2.14221929102093	21.01492537313433	24.112676056338028	19.390625	17.21472392638037	14.43979057591623	12.623115577889449	13.664739884393065	12.045454545454543	12.772812857673165	209.79441105932955	192.86964872602888
CHEMBL1852522	27.312265367118	0	1	17	69	0	0	8	5	2	0	0	1	0	0	1	421.60493827160496	431.55555555555554	388.1111111111111	1668.0	102.50594676486598	6.110216496689927	6.16820987654321	4.716145833333334	3.602693602693603	2.647293447293447	2.22962962962963	2.035639412997904	2.1803995006242194	1.7060581728787292	3.1594202898550723	3.515625	3.078787878787878	2.712820512820513	2.380952380952381	2.1839622641509435	2.207865168539326	2.14221929102093	24.17391304347826	24.20833333333333	20.4296875	17.98181818181818	15.174358974358974	13.414285714285716	12.5188679245283	11.758426966292134	12.772812857673165	212.2482179178805	193.6613750169084
ZINC000013783395	18.334980372800384	0	0	0	51	0	0	2	0	2	0	0	0	0	0	0	232.0	193.0	169.0	912.0	72.30246933577199	4.549019607843137	4.537037037037037	3.3796296296296298	2.203488372093023	1.3632075471698113	0.961864406779661	1.0157894736842106	1.396694214876033	1.7060581728787292	3.176470588235294	3.8055555555555554	3.0988372093023258	2.5330188679245285	2.055084745762712	1.921052631578948	2.024793388429752	2.14221929102093	17.88235294117647	20.925925925925927	17.38888888888889	14.133720930232558	11.400943396226417	8.207627118644067	7.394736842105263	8.851239669421487	12.772812857673165	199.94081048491543	180.7863982490972
ZINC000026742766	15.124890955659223	0	1	6	47	0	0	3	1	2	0	0	0	0	0	0	206.0	204.0	86.0	816.0	61.91225643092302	4.382978723404255	4.125	2.8764044943820224	2.344262295081968	1.847682119205298	1.6712328767123288	1.3877551020408163	0.5477707006369427	1.7060581728787292	2.702127659574468	3.134831460674157	2.69672131147541	2.304635761589404	2.3493150684931505	2.0408163265306123	1.7006369426751593	2.14221929102093	17.361702127659573	20.291666666666668	15.831460674157304	13.368852459016392	11.052980132450331	11.856164383561644	10.959183673469388	7.439490445859873	12.772812857673165	185.4285990749813	167.22663556405726
CHEMBL1082210	26.3174293012278	0	0	21	57	0	0	6	3	2	0	1	0	0	0	1	470.0	489.0	459.0	1352.0	91.197666716376	8.24561403508772	7.80327868852459	6.428571428571429	4.654929577464789	3.8376623376623376	3.668918918918919	3.443661971830986	3.4	1.7060581728787292	3.5789473684210527	3.923809523809524	3.309859154929577	2.896103896103896	2.7432432432432434	2.711267605633803	2.703703703703704	2.14221929102093	23.71929824561404	25.688524590163933	22.457142857142856	18.5	16.324675324675326	15.43918918918919	14.626760563380282	13.940740740740742	12.772812857673165	237.20586478684456	206.75556335447345
ZINC000049034491	19.303080250478228	0	1	12	45	0	0	7	2	2	1	2	0	0	0	2	380.44444444444446	468.6666666666667	229.0	1312.0	71.82936409697997	8.454320987654322	6.177304964539006	6.345238095238095	5.218390804597702	4.941333333333333	5.795698924731183	3.749333333333333	1.991304347826087	1.7060581728787292	3.3777777777777778	3.761904761904762	3.293103448275862	3.048	2.903225806451613	2.56	2.208695652173913	2.14221929102093	29.155555555555555	31.34042553191489	24.928571428571427	22.017241379310345	22.832	22.39516129032258	17.728	13.295652173913044	12.772812857673165	224.7834281913236	197.18946626079745
ZINC000022927398	26.36979995956614	0	2	18	64	0	0	6	2	2	0	2	0	0	0	2	474.0	526.0	468.0	1426.0	95.75449314547	7.40625	6.358208955223881	4.694915254237288	3.54375	2.810344827586207	2.621468926553672	3.226993865030675	2.925	1.7060581728787292	3.15625	3.389830508474576	2.875	2.528735632183908	2.4745762711864407	2.6012269938650308	2.64375	2.14221929102093	22.28125	24.17910447761194	19.694915254237287	15.85625	13.32183908045977	12.728813559322036	14.1840490797546	14.1	12.772812857673165	219.7575545882112	180.83146006000047
ZINC000029127832	20.418727239876656	0	1	12	49	0	0	5	3	2	0	0	0	0	0	0	328.0	429.0	403.0	1054.0	73.709404811527	6.6938775510204085	6.519230769230769	5.188888888888889	4.033057851239669	3.624	3.455223880597015	3.1544117647058822	2.9851851851851854	1.7060581728787292	3.36734693877551	3.8	3.272727272727273	3.144	2.925373134328358	2.7279411764705883	2.525925925925926	2.14221929102093	21.51020408163265	23.942307692307693	19.91111111111111	16.859504132231404	16.232	15.201492537313433	14.294117647058824	13.607407407407408	12.772812857673165	219.82663535185884	190.1972637211545
ZINC000043012103	16.291965537992017	0	1	12	40	0	0	4	2	1	0	0	1	0	0	1	231.6049382716049	264.44444444444446	207.77777777777777	1082.0	63.674549192131	5.790123456790123	5.716931216931217	4.238738738738738	3.03344120819849	2.766990291262136	3.0666666666666664	2.567421790722762	1.871871871871872	1.7060581728787292	3.125	3.4054054054054053	2.8446601941747574	2.718446601941748	2.894736842105264	2.679611650485437	2.27027027027027	2.14221929102093	27.05	25.166666666666668	20.75675675675676	15.902912621359222	15.16504854368932	15.968421052631578	15.932038834951456	14.207207207207206	12.772812857673165	224.93421389367737	173.24593528672312
CHEMBL209262_11485868	21.82749944392474	0	1	15	55	0	0	5	2	2	0	1	0	0	0	1	372.0	258.0	253.0	1162.0	80.16590543092296	6.763636363636364	6.379310344827586	4.875	3.644444444444445	2.7549668874172184	1.9244186046511629	1.6125	1.9921259842519683	1.7060581728787292	3.1818181818181817	3.5288461538461537	3.111111111111111	2.695364238410596	2.2790697674418605	2.28125	2.5826771653543306	2.14221929102093	21.12727272727273	23.70689655172414	19.307692307692307	16.51851851851852	14.211920529801324	11.30232558139535	10.4875	12.669291338582678	12.772812857673165	212.30188628952604	187.82605275794208
CHEMBL198177	20.022267765626705	0	1	12	56	0	0	3	2	1	0	0	0	0	0	0	274.0	326.0	230.0	1020.0	80.54629114547001	4.892857142857143	5.155172413793103	4.057142857142857	3.2222222222222223	2.4971098265895955	2.4060606060606062	2.0248447204968945	1.5333333333333334	1.7060581728787292	2.9642857142857144	3.419047619047619	2.958333333333333	2.572254335260116	2.56969696969697	2.4347826086956523	2.2666666666666666	2.14221929102093	18.214285714285715	21.224137931034484	17.36190476190476	15.32638888888889	12.797687861271676	13.078787878787878	12.149068322981366	10.76	12.772812857673165	203.1503606530395	186.43524515413785
CHEMBL611963	43.00491124806575	0	2	28	101	0	4	8	4	2	2	0	0	0	0	0	578.8888888888889	829.3333333333333	784.0	2504.0	169.788327432752	5.731573157315732	5.743119266055046	4.416666666666667	3.119628339140534	2.857142857142857	2.683760683760684	2.773690078037904	2.703448275862069	1.7060581728787292	3.445544554455445	3.925	3.278745644599303	2.7767857142857144	2.601139601139601	2.849498327759197	2.858620689655172	2.14221929102093	24.7920792079208	25.779816513761467	21.195	16.034843205574912	14.398809523809524	13.857549857549856	14.518394648829432	13.972413793103447	12.772812857673165	229.20666368072503	194.3351541534452
CHEMBL3942037	19.27022257699926	0	1	12	53	0	0	3	1	1	0	0	0	1	0	1	243.06721536351165	197.2962962962963	169.2962962962963	2158.0	84.96066533577198	4.586173874783238	4.546127946127946	2.988148148148148	2.008015478164732	1.3536439665471922	1.380771182141045	1.672002510985562	1.3543703703703704	1.7060581728787292	2.9056603773584904	3.18	2.708955223880597	2.2451612903225806	2.287671232876712	2.483050847457627	2.2	2.14221929102093	40.71698113207548	24.654545454545456	20.17	17.507462686567163	13.12258064516129	14.280821917808218	17.64406779661017	13.584	12.772812857673165	214.16660557484377	180.19888408238225
ZINC000040874947	15.23443094554387	0	1	6	40	0	0	5	2	1	0	0	2	0	0	2	205.20987654320987	188.0	111.66666666666669	1300.0	63.29376209698	5.130246913580247	5.029810298102981	3.588148148148148	2.4301430143014304	2.220560303893637	2.645833333333333	1.6206896551724137	0.9626436781609196	1.7060581728787292	3.0	3.2533333333333334	2.712871287128713	2.5096153846153846	2.677083333333333	2.1982758620689653	1.887931034482759	2.14221929102093	32.5	25.634146341463413	21.453333333333333	17.97029702970297	18.259615384615383	16.989583333333332	15.79310344827586	13.525862068965518	12.772812857673165	217.1347363773114	172.65087874230912
CHEMBL2179217	23.69555085185857	0	1	15	56	0	0	8	3	3	1	0	1	0	0	1	378.0493827160494	502.8518518518519	412.1111111111111	1702.0	91.637747526074	6.750881834215169	5.645951035781544	5.503144654088051	4.149229521492296	3.489026063100137	3.3668903803132	3.541210224308816	3.1458863443596266	1.7060581728787292	3.392857142857143	3.726415094339623	3.27007299270073	2.771604938271605	2.76510067114094	2.767605633802817	2.786259541984733	2.14221929102093	30.392857142857142	30.45762711864407	24.56603773584905	21.91970802919708	18.14197530864197	18.91275167785235	18.84507042253521	19.435114503816795	12.772812857673165	225.0966471326303	206.872773529914
ZINC000049049038	28.11093947547185	0	1	12	67	0	2	9	3	4	1	1	0	0	0	1	480.44444444444446	471.3333333333333	364.33333333333337	1708.0	101.662077955168	7.170812603648424	5.737089201877935	4.817042606516291	3.141093474426808	2.4696223316912973	2.9894736842105263	2.8223552894211577	2.2080808080808083	1.7060581728787292	3.343283582089552	3.609022556390977	2.931216931216931	2.58128078817734	2.5210526315789474	2.6646706586826348	2.6545454545454548	2.14221929102093	25.49253731343284	28.281690140845072	21.11278195488721	15.825396825396826	13.67487684729064	14.136842105263158	14.29940119760479	13.030303030303031	12.772812857673165	214.55889757080016	175.93528216904747
ZINC000029127995	18.976004106802147	0	1	12	52	0	0	4	3	1	0	0	0	0	0	0	278.0	257.0	241.0	994.0	74.84465243092298	5.346153846153846	5.37037037037037	4.0	3.1951219512195124	2.462121212121212	2.101351351351352	1.6688311688311688	1.596026490066225	1.7060581728787292	2.980769230769231	3.3191489361702127	2.951219512195122	2.765151515151515	2.4932432432432434	2.2857142857142856	2.0860927152317883	2.14221929102093	19.115384615384617	22.01851851851852	17.21276595744681	15.195121951219512	14.37121212121212	12.695945945945946	11.064935064935066	9.973509933774835	12.772812857673165	205.374025634624	177.07696657085177
11709831_CHEMBL478833	19.2582920331808	0	1	12	51	0	0	4	2	2	0	0	0	0	0	0	294.0	390.0	301.0	1008.0	73.83324352607399	5.764705882352941	5.69811320754717	4.319148936170213	3.134920634920635	2.9921875	3.370967741935484	2.5324675324675323	1.824242424242424	1.7060581728787292	2.980392156862745	3.2872340425531914	2.8174603174603177	2.734375	2.903225806451613	2.467532467532468	2.2	2.14221929102093	19.764705882352946	22.54716981132076	18.26595744680851	14.666666666666666	14.078125	15.919354838709678	13.603896103896105	11.072727272727272	12.772812857673165	208.26357239827823	166.98352737332587
ZINC000028571361	18.42986490843461	0	1	12	44	0	0	5	2	1	0	0	2	0	0	2	263.2098765432099	272.66666666666663	204.77777777777777	1444.0	74.44936209697998	5.982042648709316	6.113526570048309	4.87517146776406	3.8246913580246913	3.3122130394857665	2.783582089552239	1.975845410628019	1.7354048964218456	1.7060581728787292	3.3181818181818183	3.740740740740741	3.363636363636364	3.0826446280991737	2.7238805970149254	2.3840579710144927	2.1271186440677967	2.14221929102093	32.81818181818182	26.65217391304348	23.17283950617284	22.445454545454545	18.23140495867769	16.395522388059703	15.144927536231885	15.14406779661017	12.772812857673165	235.89675141113128	215.3171707528885
CHEMBL594829	22.603555910332595	0	1	15	50	0	0	6	3	2	0	1	0	0	0	1	400.0	257.0	217.0	1170.0	76.36394090667798	8.0	7.444444444444445	5.989690721649485	4.2	3.373134328358209	2.953846153846154	2.2155172413793105	2.2142857142857144	1.7060581728787292	3.56	3.896907216494845	3.1846153846153844	2.8582089552238807	2.569230769230769	2.4655172413793105	2.63265306122449	2.14221929102093	23.4	25.5	21.587628865979383	17.06923076923077	15.014925373134329	13.66153846153846	12.413793103448276	12.551020408163266	12.772812857673165	226.81964590483264	190.9879851347993
CHEMBL43629	26.191460474603662	0	2	18	70	0	0	5	4	1	0	0	0	0	0	0	370.0	434.0	387.0	1340.0	102.36736857456398	5.285714285714286	5.1506849315068495	3.6	2.4887640449438204	2.1709844559585494	2.358974358974359	2.3085106382978724	2.138121546961326	1.7060581728787292	2.914285714285714	3.1769230769230767	2.696629213483146	2.430051813471503	2.3794871794871795	2.441489361702128	2.447513812154696	2.14221929102093	19.142857142857142	22.273972602739725	17.392307692307693	13.5	11.787564766839376	11.902564102564105	12.51595744680851	12.447513812154696	12.772812857673165	208.43789171564487	166.25835232186964
ZINC000070672980	13.3002384149966	0	1	6	35	0	0	4	1	2	0	0	1	0	0	1	193.6049382716049	74.88888888888889	33.44444444444444	952.0	51.50754028728201	5.531569664902999	5.5586419753086425	4.656410256410256	3.151851851851852	1.7089478859390363	1.6262626262626263	0.851010101010101	0.6431623931623931	1.7060581728787292	3.142857142857143	3.523076923076923	2.7777777777777777	2.2035398230088497	2.136363636363636	1.8068181818181817	1.9038461538461533	2.14221929102093	27.2	24.25	22.07692307692308	18.61111111111111	11.805309734513274	11.863636363636363	11.068181818181818	13.442307692307692	12.772812857673165	207.00839451604327	184.29642634677964
CHEMBL1644610	19.718109644183567	0	1	12	43	0	2	5	4	1	0	0	0	0	0	0	336.0	421.0	362.0	998.0	69.26423628728199	7.813953488372093	7.586956521739131	5.7560975609756095	4.186440677966102	4.392857142857143	5.340909090909091	5.467532467532467	4.414634146341464	1.7060581728787292	3.5348837209302326	3.8536585365853657	3.059322033898305	2.8125	3.0454545454545454	3.441558441558441	3.0853658536585367	2.14221929102093	23.2093023255814	25.58695652173913	21.414634146341463	15.805084745762713	15.160714285714286	17.954545454545453	20.20779220779221	17.865853658536587	12.772812857673165	237.6626256882426	183.6341833704317
321596866	21.20127289177796	0	1	15	52	0	0	5	3	1	1	0	0	0	0	0	304.44444444444446	233.3333333333333	181.3333333333333	1284.0	85.15432662122498	5.854700854700855	5.642424242424242	4.037414965986394	2.743002544529262	2.144278606965174	1.8269720101781168	1.9774011299435024	1.7269841269841268	1.7060581728787292	3.173076923076923	3.397959183673469	2.8091603053435112	2.5223880597014925	2.3587786259541983	2.3559322033898304	2.380952380952381	2.14221929102093	24.692307692307693	25.63636363636364	21.40816326530612	16.572519083969464	13.64179104477612	11.97709923664122	12.169491525423728	11.952380952380953	12.772812857673165	223.7995381279724	176.82392584033283
365087196	30.375241317891145	0	0	20	62	0	0	11	5	4	1	0	1	0	0	1	536.0493827160494	781.4444444444445	809.4444444444445	2042.0	107.75622571637597	8.645957785742732	8.20066334991708	7.153671215074724	5.959939531368103	5.362193362193363	5.334064327485381	5.315948601662887	5.7407407407407405	1.7060581728787292	3.838709677419355	4.254385964912281	3.510204081632653	3.2467532467532467	3.2828947368421053	3.346938775510204	3.375886524822695	2.14221929102093	32.935483870967744	29.98507462686567	28.105263157894736	22.163265306122447	20.16883116883117	20.51315789473684	20.020408163265305	22.94326241134752	12.772812857673165	247.8040061729002	207.63416666331463
CHEMBL381315	21.84443770071564	1	1	12	48	0	0	9	2	4	1	0	2	0	0	2	367.6543209876543	588.6666666666666	426.44444444444446	1892.0	84.78897409698001	7.659465020576131	6.29111111111111	6.085858585858586	4.201510049994898	4.000835421888053	3.643835616438356	4.031963470319634	3.2306397306397305	1.7060581728787292	3.5416666666666665	3.852272727272727	3.355371900826446	3.172932330827068	2.904109589041096	2.7260273972602738	2.507575757575758	2.14221929102093	39.41666666666666	33.96	27.045454545454547	23.90082644628099	20.62406015037594	19.84931506849315	20.92465753424657	21.416666666666668	12.772812857673165	242.1959714531144	216.77574112931424
ZINC000026742847	26.029700016524146	0	2	11	64	0	0	8	3	4	1	0	0	0	0	0	434.44444444444446	444.6666666666666	349.66666666666663	1590.0	98.118316050319	6.788194444444445	6.377450980392157	4.78590785907859	4.076252723311548	3.3351851851851846	2.5731922398589067	2.7280163599182004	2.106425702811245	1.7060581728787292	3.265625	3.617886178861789	3.241830065359477	2.7444444444444445	2.5767195767195767	2.693251533742332	2.469879518072289	2.14221929102093	24.84375	26.23529411764705	21.235772357723576	18.33986928104575	15.427777777777775	13.291005291005291	14.74233128834356	13.27710843373494	12.772812857673165	214.74689820908128	194.33148512301028
CHEMBL1617984	21.5983919762228	0	1	12	53	0	0	8	5	1	0	0	2	0	0	2	331.2098765432099	214.0	202.44444444444449	1632.0	83.09132662122498	6.249242953645469	6.222222222222222	4.476190476190476	3.185865655681929	2.293827160493827	1.8944444444444448	1.6090225563909777	2.0044004400440043	1.7060581728787292	3.150943396226415	3.336734693877551	2.874015748031496	2.577777777777778	2.3142857142857145	2.172932330827068	2.376237623762376	2.14221929102093	30.79245283018868	26.30909090909091	22.081632653061224	21.03149606299213	16.666666666666668	14.864285714285714	13.015037593984962	13.84158415841584	12.772812857673165	220.5346265218644	187.60567022427227
ZINC000040393410	16.828072962618737	0	1	15	41	0	0	2	2	0	0	0	0	0	0	0	218.0	246.0	171.0	802.0	64.30135809698	5.317073170731708	5.704545454545454	4.487179487179487	2.953703703703704	2.554621848739496	2.5084745762711864	2.0672268907563027	1.6285714285714286	1.7060581728787292	3.317073170731707	3.858974358974359	3.1666666666666665	2.8739495798319328	2.7796610169491527	2.4285714285714284	2.142857142857143	2.14221929102093	19.5609756097561	22.954545454545453	19.26923076923077	14.453703703703704	13.235294117647058	13.389830508474576	11.739495798319329	9.523809523809524	12.772812857673165	223.2957162999814	188.31697982970823
11214030	28.34129038886472	0	2	12	69	0	0	8	3	5	0	0	0	0	0	0	500.0	525.0	483.0	1508.0	99.60744586001697	7.246376811594203	6.684931506849315	5.030534351145038	4.112426035502959	3.28061224489796	2.9453551912568305	2.8532608695652173	2.7758620689655173	1.7060581728787292	3.231884057971014	3.572519083969466	3.06508875739645	2.7142857142857144	2.66120218579235	2.592391304347826	2.574712643678161	2.14221929102093	21.85507246376812	24.6027397260274	19.908396946564885	16.840236686390533	14.137755102040815	14.087431693989071	13.320652173913045	12.913793103448276	12.772812857673165	212.98743796650388	187.03596615318068
CHEMBL1198383	21.16817290566073	0	1	12	56	1	0	4	2	1	0	1	0	0	0	1	314.0	500.0	389.0	1100.0	80.41192724062101	5.607142857142857	5.3559322033898304	4.201834862385321	3.2341772151898733	2.7527472527472527	2.776595744680851	2.487562189054726	2.0051546391752577	1.7060581728787292	3.125	3.669724770642202	3.0822784810126582	2.917582417582417	2.75	2.582089552238806	2.252577319587629	2.14221929102093	19.642857142857142	22.322033898305083	18.34862385321101	14.930379746835444	13.736263736263735	13.920212765957446	13.17412935323383	12.072164948453608	12.772812857673165	205.7567938896684	178.73764843090115
CHEMBL405728	16.107136867536077	0	1	6	47	0	0	3	2	1	0	0	0	0	0	0	216.0	191.0	114.0	836.0	64.82333952607401	4.595744680851064	4.795918367346939	3.6222222222222222	2.8739495798319328	2.368	1.8985507246376807	1.4148148148148147	0.8085106382978723	1.7060581728787292	2.978723404255319	3.3777777777777778	2.966386554621849	2.776	2.4782608695652173	2.2962962962962963	1.872340425531915	2.14221929102093	17.78723404255319	20.857142857142858	16.244444444444444	14.420168067226893	14.032	12.08695652173913	11.11851851851852	8.702127659574469	12.772812857673165	194.35107893829468	174.15270049041064
CHEMBL596613_46230885	20.42521642537012	0	1	15	51	0	0	3	3	0	0	0	0	0	0	0	276.0	283.0	235.0	1000.0	78.89002262122499	5.411764705882353	5.537037037037037	3.979381443298969	2.467625899280576	1.94	2.0575539568345325	2.193798449612403	1.910569105691057	1.7060581728787292	3.156862745098039	3.5051546391752577	2.79136690647482	2.5	2.460431654676259	2.503875968992248	2.4959349593495936	2.14221929102093	19.607843137254903	22.703703703703702	18.22680412371134	13.366906474820144	11.133333333333333	11.23021582733813	12.124031007751938	11.471544715447154	12.772812857673165	220.54754648378216	174.1201004139498
CHEMBL1257615	25.46049260578019	0	1	16	60	0	0	6	3	2	0	1	0	0	0	1	436.0	294.0	290.0	1320.0	90.187218335772	7.266666666666667	6.859375	5.434782608695652	4.184210526315789	3.2848484848484847	2.3160919540229883	1.7926829268292683	2.180451127819549	1.7060581728787292	3.3666666666666667	3.713043478260869	3.2039473684210527	2.787878787878788	2.4367816091954024	2.317073170731707	2.443609022556391	2.14221929102093	22.0	24.484375	20.339130434782607	17.276315789473685	15.375757575757577	12.64367816091954	11.024390243902438	11.721804511278195	12.772812857673165	220.35920614707555	194.89040285600072
ZINC000150524386	34.302452949943714	0	1	12	80	0	4	10	1	5	0	0	4	0	0	4	502.41975308641975	711.2222222222222	585.5555555555557	2750.0	131.91999747941298	6.280246913580247	5.852287581699347	4.140603566529493	2.563004636141064	2.561515538527033	3.016835016835017	2.9883286647992526	2.661616161616162	1.7060581728787292	3.4125	3.7222222222222223	3.080168776371308	2.6934865900383143	2.583333333333333	2.726890756302521	2.581818181818182	2.14221929102093	34.375	27.38823529411765	23.160493827160494	19.81856540084388	14.900383141762452	15.041666666666666	17.98739495798319	20.4	12.772812857673165	230.8413524171017	188.43891243224576
CHEMBL404730	19.64267077346881	0	1	6	49	0	0	5	2	3	0	0	0	0	0	0	324.0	402.0	318.0	1034.0	70.79832171637601	6.612244897959184	6.25	4.846153846153846	4.367521367521367	3.611111111111111	3.492537313432836	2.716216216216216	2.271428571428572	1.7060581728787292	3.306122448979592	3.648351648351648	3.230769230769231	3.111111111111111	2.955223880597015	2.5472972972972974	2.392857142857143	2.14221929102093	21.10204081632653	23.807692307692307	18.60439560439561	17.22222222222222	16.166666666666668	15.8955223880597	13.635135135135137	12.535714285714286	12.772812857673165	211.26833834010927	186.273641684415
ZINC000043022342	18.678602278265625	0	1	12	43	0	0	6	2	1	0	3	0	0	0	3	394.0	448.0	453.0	1072.0	62.64179619213101	9.16279069767442	7.511111111111111	7.1625	4.577981651376147	4.852173913043479	4.168224299065421	3.895652173913044	3.595238095238096	1.7060581728787292	3.3255813953488373	3.4875	3.036697247706422	2.834782608695652	3.0093457943925235	2.88695652173913	2.507936507936508	2.14221929102093	24.930232558139537	25.622222222222224	22.6125	16.908256880733944	17.034782608695654	17.317757009345794	16.83478260869565	15.928571428571429	12.772812857673165	219.72201200301808	179.1426446044213
CHEMBL4128689	28.070140131044024	0	1	19	67	0	0	6	6	0	0	0	0	0	0	0	408.0	369.0	306.0	1370.0	102.365712955168	6.08955223880597	6.402777777777778	4.931297709923665	3.575418994413408	2.863874345549738	2.129353233830846	1.911917098445596	1.7	1.7060581728787292	3.373134328358209	3.755725190839695	3.17877094972067	2.87434554973822	2.621890547263681	2.4974093264248705	2.4055555555555554	2.14221929102093	20.44776119402985	23.70833333333333	19.45801526717557	15.754189944134078	14.345549738219896	12.388059701492535	11.7720207253886	10.594444444444443	12.772812857673165	219.94858226642435	187.91688572021704
ZINC000095562345	14.199154765133787	0	1	12	37	0	0	1	1	0	0	0	0	0	0	0	180.0	123.0	54.0	680.0	57.06894519213102	4.864864864864865	5.153846153846154	3.9130434782608696	3.077777777777778	2.136363636363636	1.849056603773585	1.3225806451612905	0.6206896551724138	1.7060581728787292	3.108108108108108	3.6231884057971016	3.2111111111111112	2.6272727272727274	2.481132075471698	2.129032258064516	1.6781609195402298	2.14221929102093	18.37837837837838	21.846153846153847	17.869565217391305	15.433333333333334	12.136363636363637	11.660377358490566	10.290322580645162	6.528735632183908	12.772812857673165	217.12682830129623	203.07123078326407
ZINC000040848334	16.34883448925138	0	1	12	39	0	0	4	1	2	0	1	0	0	0	1	296.0	348.0	212.0	888.0	58.220989287282016	7.589743589743589	6.926829268292683	5.901408450704225	5.09375	3.628571428571429	3.903225806451613	3.411764705882353	2.355555555555556	1.7060581728787292	3.333333333333333	3.845070422535212	3.09375	2.857142857142857	2.838709677419355	2.5294117647058822	2.1777777777777776	2.14221929102093	22.76923076923077	24.51219512195122	21.464788732394368	18.58333333333333	15.047619047619047	16.591397849462364	15.088235294117649	13.077777777777778	12.772812857673165	220.8316528802025	190.1719689629073
ZINC000040979387	15.763198241767943	0	1	12	38	0	0	5	1	2	0	0	2	0	0	2	251.20987654320987	235.5555555555556	174.22222222222223	1348.0	64.18202738243302	6.610786224821313	6.698005698005698	5.213675213675214	4.4194365305476415	3.712182061579652	2.7641975308641973	2.8726287262872625	2.233618233618233	1.7060581728787292	3.1842105263157894	3.4307692307692306	3.141025641025641	2.746987951807229	2.577777777777778	2.7195121951219514	2.525641025641025	2.14221929102093	35.473684210526315	27.871794871794872	24.661538461538463	26.03846153846154	19.81927710843373	15.822222222222225	17.585365853658537	19.384615384615383	12.772812857673165	236.5455717708335	218.40150443536163
CHEMBL3681351	26.35786941574768	0	1	17	62	0	0	9	5	1	0	0	3	0	0	3	386.8148148148148	397.44444444444446	338.0	2104.0	103.12206533577198	6.2389486260454	6.4051282051282055	4.872463768115941	3.4985072218187687	2.9545772187281623	2.5946127946127944	2.547720797720798	2.431654676258993	1.7060581728787292	3.290322580645161	3.5217391304347827	3.0	2.792452830188679	2.636363636363636	2.5961538461538463	2.5107913669064748	2.14221929102093	33.935483870967744	27.523076923076925	23.60869565217392	21.516339869281047	18.10062893081761	16.46060606060606	16.692307692307693	17.12230215827338	12.772812857673165	232.30874042115067	191.89611314690248
CHEMBL269538	12.675551403019512	0	0	13	28	0	0	3	2	1	0	0	0	0	0	0	220.0	104.0	61.0	642.0	44.65425885818801	7.857142857142857	8.1	6.82	5.589285714285714	3.885245901639344	2.459016393442623	2.4186046511627906	1.90625	1.7060581728787292	3.571428571428572	4.06	3.75	3.0491803278688523	2.442622950819672	2.232558139534884	2.09375	2.14221929102093	22.928571428571427	25.633333333333333	22.46	21.107142857142858	16.721311475409838	11.836065573770492	11.953488372093023	10.4375	12.772812857673165	235.0622778328633	234.77899790925608
ZINC000053295348	14.72792206135786	0	1	9	39	0	0	5	4	1	0	0	0	0	0	0	232.0	183.0	146.0	784.0	53.42006209698001	5.948717948717949	5.829268292682927	4.27027027027027	3.0842105263157893	2.656565656565657	2.1881188118811883	1.90625	1.6781609195402298	1.7060581728787292	3.025641025641025	3.364864864864865	2.9157894736842107	2.6666666666666665	2.4257425742574257	2.375	2.1724137931034484	2.14221929102093	20.102564102564106	23.341463414634145	18.33783783783784	14.663157894736845	13.202020202020202	12.0	11.697916666666666	10.816091954022989	12.772812857673165	198.47587135795663	167.82251863322577
ZINC000029047219	14.02625663849632	0	1	6	41	0	0	3	2	1	0	0	0	0	0	0	202.0	143.0	73.0	760.0	57.46708790667801	4.926829268292683	4.9523809523809526	3.875	3.3157894736842106	2.676190476190476	2.139130434782609	1.1721311475409837	0.6239316239316239	1.7060581728787292	2.8780487804878048	3.333333333333333	2.957894736842105	2.7333333333333334	2.408695652173913	1.959016393442623	1.5982905982905984	2.14221929102093	18.536585365853657	21.19047619047619	16.65277777777778	15.378947368421052	14.771428571428572	13.417391304347824	10.221311475409836	7.384615384615385	12.772812857673165	199.10077875310884	178.58100636286306
45483529_CHEMBL573769	15.47546895706429	0	1	12	41	0	0	2	1	1	0	0	0	0	0	0	210.0	204.0	153.0	782.0	61.390275001829	5.121951219512195	5.093023255813954	3.75	2.6634615384615383	2.2427184466019416	2.3617021276595747	2.2666666666666666	1.7790697674418603	1.7060581728787292	2.951219512195122	3.25	2.75	2.5436893203883497	2.5531914893617023	2.5	2.36046511627907	2.14221929102093	19.07317073170732	22.2093023255814	17.460526315789473	13.375	12.135922330097088	12.72340425531915	12.311111111111112	11.011627906976743	12.772812857673165	213.0675076761832	168.22511040905627
106840717	18.22301585277071	0	1	12	47	0	0	3	2	1	0	0	0	0	0	0	250.0	264.0	249.0	906.0	69.51191371637597	5.319148936170213	5.4	4.0	3.175438596491228	2.736842105263158	2.2231404958677685	2.1639344262295084	2.394230769230769	1.7060581728787292	3.106382978723404	3.386363636363636	2.982456140350877	2.8421052631578947	2.5785123966942147	2.450819672131148	2.576923076923077	2.14221929102093	19.27659574468085	22.7	17.46590909090909	14.701754385964913	14.24561403508772	12.43801652892562	11.163934426229508	12.028846153846152	12.772812857673165	211.05036222843933	175.6948513242832
ZINC000029127991	18.18801709657584	0	2	12	45	0	0	3	2	1	0	0	0	0	0	0	256.0	297.0	205.0	904.0	68.62268790667798	5.688888888888889	5.770833333333333	4.595238095238095	3.8461538461538463	3.352	2.977272727272727	2.302325581395349	1.680327868852459	1.7060581728787292	3.333333333333333	3.821428571428572	3.282051282051282	3.056	2.757575757575758	2.5426356589147288	2.278688524590164	2.14221929102093	20.08888888888889	22.9375	18.83333333333333	16.196581196581196	15.36	14.454545454545457	12.906976744186046	10.9672131147541	12.772812857673165	219.04887857499529	193.41245185546487
CHEMBL1813310	14.128306309834844	0	1	6	41	0	0	2	1	1	0	0	0	0	0	0	180.0	108.0	85.0	712.0	56.70170081152701	4.390243902439025	4.395348837209302	3.158536585365854	2.1666666666666665	1.4142857142857144	1.0827067669172932	0.9642857142857144	1.1971830985915493	1.7060581728787292	2.951219512195122	3.4878048780487805	2.929824561403509	2.392857142857143	2.075187969924812	1.9017857142857144	1.887323943661972	2.14221929102093	17.365853658536587	20.930232558139537	16.475609756097562	13.517543859649123	10.457142857142856	8.894736842105264	7.464285714285714	8.338028169014084	12.772812857673165	193.9244268313832	177.1519329695791
101175838	15.096531575101276	0	1	12	38	0	0	4	1	1	1	0	0	1	0	1	203.5116598079561	198.03703703703704	151.8148148148148	2188.0	72.19113628728198	5.355569994946213	4.932573599240266	3.675213675213675	3.0693858415377404	2.3321385902031064	2.957927225471085	2.357583774250441	1.7860566448801742	1.7060581728787292	3.0526315789473686	3.4	2.9746835443037973	2.5591397849462365	2.8289473684210527	2.511904761904762	2.223529411764706	2.14221929102093	57.578947368421055	30.512820512820515	27.815384615384616	26.658227848101262	21.311827956989248	28.907894736842103	16.738095238095237	15.882352941176473	12.772812857673165	239.3596967744233	222.66614368879
CHEMBL4243340	22.72487625389223	0	1	16	55	0	0	5	3	1	0	0	1	0	0	1	325.60493827160496	273.1111111111111	231.11111111111111	1390.0	87.51913952607397	5.920089786756454	5.915708812260536	4.388888888888888	2.99047619047619	2.279667422524565	2.0475095785440613	2.133680555555556	2.180293501048218	1.7060581728787292	3.2	3.450980392156863	2.9	2.510204081632653	2.317241379310345	2.359375	2.471698113207548	2.14221929102093	25.27272727272728	24.74137931034483	20.558823529411764	16.178571428571427	13.197278911564624	11.875862068965516	12.59375	14.235849056603774	12.772812857673165	225.8706773132837	184.6550244759169
106833422	17.12504114580269	0	1	6	45	0	2	5	1	3	1	0	0	0	0	0	268.44444444444446	208.3333333333333	137.66666666666666	1132.0	69.18700881152698	5.965432098765432	4.943262411347518	3.954545454545455	2.8595041322314048	2.599067599067599	2.2260273972602738	1.8115942028985508	1.3905723905723906	1.7060581728787292	3.1333333333333333	3.613636363636364	3.173553719008265	2.5664335664335662	2.2534246575342465	2.356521739130435	2.1515151515151514	2.14221929102093	25.155555555555555	26.97872340425532	20.21590909090909	16.85123966942149	13.734265734265737	12.335616438356164	13.252173913043478	12.424242424242424	12.772812857673165	208.9772709451423	190.6708130055442
ZINC000040834223	14.808802290397622	0	1	10	35	0	0	3	2	1	0	0	0	0	0	0	236.0	167.0	140.0	754.0	54.79941047758401	6.742857142857143	6.486486486486487	4.8	3.340909090909091	3.072289156626506	3.3278688524590163	3.2115384615384617	2.5	1.7060581728787292	3.257142857142857	3.523076923076923	2.7954545454545454	2.4457831325301207	2.7540983606557377	2.826923076923077	2.5535714285714284	2.14221929102093	21.542857142857144	24.18918918918919	19.56923076923077	14.465909090909092	12.710843373493976	14.37704918032787	15.442307692307692	12.5	12.772812857673165	227.9036989226252	176.20152252104322
ZINC000049072943	18.567463898590265	0	1	12	45	0	0	6	2	2	1	1	0	0	0	1	324.44444444444446	385.33333333333337	303.0	1232.0	71.96372800182898	7.209876543209877	5.411347517730496	5.488095238095238	4.112068965517241	3.738666666666667	3.655913978494624	3.082666666666667	2.634782608695652	1.7060581728787292	3.2666666666666666	3.642857142857143	3.155172413793104	2.936	2.8225806451612905	2.48	2.208695652173913	2.14221929102093	27.377777777777776	30.31914893617021	23.785714285714285	20.224137931034484	19.312	18.846774193548388	16.256	13.295652173913044	12.772812857673165	221.53986683018545	192.36748718808715
CHEMBL2203406	27.085995449089523	0	1	15	68	0	0	7	4	2	1	0	0	0	0	0	382.44444444444446	415.6666666666666	358.33333333333337	1586.0	104.953546764866	5.624183006535948	5.532407407407408	4.041025641025641	2.7462962962962965	2.281144781144781	2.1870748299319724	2.0887772194304857	1.7827529021558874	1.7060581728787292	3.235294117647059	3.5384615384615383	2.8722222222222222	2.6262626262626263	2.5051020408163267	2.4472361809045227	2.4129353233830844	2.14221929102093	23.323529411764707	24.569444444444443	20.907692307692308	15.394444444444444	13.454545454545457	12.85204081632653	12.894472361809044	12.233830845771145	12.772812857673165	213.15616384508272	175.8141088790861
ZINC000205367837	13.003720802243048	0	1	6	31	0	0	5	2	1	0	0	2	0	0	2	191.20987654320987	100.0	37.22222222222222	1186.0	52.25938466788602	6.168060533651931	6.100694444444445	4.50682261208577	3.5589506172839505	2.4325396825396823	1.9029535864978904	1.4705882352941175	0.8459595959595959	1.7060581728787292	3.225806451612903	3.456140350877193	2.95	2.595238095238096	2.1772151898734178	2.044117647058824	1.8863636363636365	2.14221929102093	38.25806451612903	28.34375	24.649122807017545	23.9375	17.30952380952381	15.025316455696204	17.308823529411764	22.295454545454547	12.772812857673165	233.1721381696414	197.7606631017323
365152329	23.68821072345592	0	1	15	53	0	0	8	3	2	1	0	2	0	0	2	347.6543209876543	279.0	229.0	1924.0	94.413104811527	6.5595154903331	5.474206349206349	5.319865319865321	3.3492063492063493	2.690307328605201	2.192754798594214	2.232	2.1009174311926606	1.7060581728787292	3.452830188679245	3.646464646464647	3.045112781954887	2.673758865248227	2.4963503649635035	2.472	2.568807339449541	2.14221929102093	36.301886792452834	32.42857142857143	26.03030303030303	20.586466165413533	17.24822695035461	17.014598540145986	17.216	16.605504587155963	12.772812857673165	241.50455070911767	199.07928030398324
ZINC000040836214	16.34883448925138	0	1	12	44	0	0	2	1	1	0	0	0	0	0	0	216.0	252.0	152.0	820.0	65.068400811527	4.909090909090909	5.043478260869565	3.865853658536585	2.9017857142857144	2.1703703703703705	2.214814814814815	2.0	1.345132743362832	1.7060581728787292	3.0681818181818183	3.634146341463415	3.017857142857143	2.6148148148148147	2.3925925925925924	2.373015873015873	2.070796460176992	2.14221929102093	18.63636363636364	21.58695652173913	18.09756097560976	15.223214285714286	12.08148148148148	11.725925925925926	11.976190476190476	10.672566371681416	12.772812857673165	209.5784592121523	190.50441306584864
ZINC000029047055	17.521350429909173	0	1	6	45	0	0	5	2	3	0	0	0	0	0	0	308.0	338.0	266.0	960.0	64.33129590667801	6.844444444444444	6.48936170212766	5.158536585365853	4.561904761904762	3.5350877192982457	3.0793650793650795	2.640625	2.1451612903225805	1.7060581728787292	3.2	3.597560975609756	3.257142857142857	3.017543859649123	2.6984126984126986	2.3671875	2.088709677419355	2.14221929102093	21.33333333333333	23.78723404255319	19.195121951219512	18.02857142857143	16.5	14.77777777777778	13.203125	11.60483870967742	12.772812857673165	209.8432730289965	193.1780929135792
ZINC000040414508	14.320475108693431	0	1	12	35	0	0	3	2	1	0	0	0	0	0	0	244.0	184.0	140.0	754.0	54.79941047758401	6.971428571428572	6.805555555555555	5.237288135593221	4.333333333333333	3.2048192771084336	3.507936507936508	2.555555555555556	1.971830985915493	1.7060581728787292	3.085714285714286	3.406779661016949	2.9166666666666665	2.4939759036144578	2.857142857142857	2.430555555555556	2.2253521126760565	2.14221929102093	21.542857142857144	24.0	19.779661016949152	17.319444444444443	13.325301204819278	16.873015873015873	13.430555555555555	10.647887323943662	12.772812857673165	227.9036989226252	200.6964877135817
CHEMBL439423	12.7214328758644	0	1	5	33	0	0	4	2	1	1	0	0	0	0	0	192.44444444444449	90.0	50.66666666666666	902.0	54.842710477584006	5.831649831649832	5.470588235294118	4.380116959064328	3.8095238095238098	2.8117647058823527	2.246031746031746	1.0714285714285714	0.7450980392156863	1.7060581728787292	3.1515151515151514	3.649122807017544	3.171428571428572	2.6823529411764704	2.345238095238096	1.7738095238095235	1.5294117647058822	2.14221929102093	27.33333333333333	26.529411764705884	20.94736842105263	18.457142857142856	17.529411764705884	17.011904761904763	12.452380952380953	8.823529411764707	12.772812857673165	221.2986664791072	197.88758211613373
209996462	24.834266053633414	0	1	20	59	0	0	5	4	1	0	0	0	0	0	0	378.0	334.0	287.0	1224.0	90.443765335772	6.406779661016949	6.587301587301587	5.080357142857143	3.824324324324324	2.732142857142857	2.119565217391304	1.9763313609467457	1.9793103448275864	1.7060581728787292	3.3559322033898304	3.7232142857142856	3.2905405405405403	2.8392857142857144	2.516304347826087	2.497041420118343	2.56551724137931	2.14221929102093	20.74576271186441	23.825396825396822	19.982142857142858	16.972972972972972	14.05952380952381	11.923913043478262	11.650887573964496	12.137931034482758	12.772812857673165	221.54969083728324	202.10891130368327
CHEMBL4075022	17.068022004399857	0	0	17	37	0	0	4	0	1	2	0	0	1	0	1	221.9561042524005	270.33333333333337	190.07407407407408	2464.0	83.63509757273498	5.998813628443258	5.154795821462488	4.164930555555555	3.248847240815112	3.249237472766885	3.912862474877979	2.9706959706959712	2.2627865961199296	1.7060581728787292	3.4324324324324325	3.828125	3.144578313253012	3.1058823529411765	2.9302325581395348	2.7252747252747254	2.523809523809524	2.14221929102093	66.5945945945946	37.43589743589744	32.984375	32.602409638554214	25.30588235294117	28.13953488372093	22.89010989010989	21.428571428571427	12.772812857673165	275.7544354372679	225.3431403890588
ZINC000028528468	26.345938871929217	0	1	15	60	0	0	8	3	2	1	1	1	0	0	2	426.0493827160494	446.8888888888889	323.22222222222223	1828.0	100.11610543092296	7.10082304526749	6.553819444444445	5.001915708812261	3.560273649445624	3.071746031746032	2.3699763593380614	2.5106117353308366	1.9708672086720869	1.7060581728787292	3.4833333333333334	3.827586206896552	3.2738853503184715	2.897142857142857	2.606382978723404	2.544943820224719	2.542682926829268	2.14221929102093	30.466666666666665	27.78125	24.1896551724138	22.598726114649683	18.097142857142856	14.558510638297872	14.415730337078651	14.365853658536585	12.772812857673165	231.1283319637335	205.3283789426061
ZINC000028883656	23.67927220526256	0	2	12	61	0	0	6	3	1	0	0	2	0	0	2	311.2098765432099	346.0	279.8888888888889	1684.0	94.49460405031898	5.101801254806719	5.190972222222222	3.73015873015873	2.716049382716049	2.045014245014245	2.217391304347826	2.3221476510067114	2.0580065359477127	1.7060581728787292	3.1311475409836067	3.4453781512605044	2.9263803680981595	2.441025641025641	2.4130434782608696	2.5704697986577183	2.492647058823529	2.14221929102093	27.60655737704918	24.65625	20.31092436974789	18.26993865030675	12.835897435897436	12.673913043478262	15.664429530201344	16.698529411764707	12.772812857673165	214.46355627538267	187.5099322802337
25069300	24.684436139372348	0	1	19	57	0	0	6	3	2	0	1	0	0	0	1	422.0	273.0	283.0	1282.0	86.509092526074	7.403508771929824	7.081967213114754	5.757009345794392	4.506944444444445	3.503267973856209	2.286624203821656	1.8827586206896552	2.264	1.7060581728787292	3.4035087719298245	3.766355140186916	3.1597222222222223	2.764705882352941	2.464968152866242	2.427586206896552	2.496	2.14221929102093	22.49122807017544	24.9344262295082	21.02803738317757	17.430555555555557	15.366013071895424	12.560509554140127	11.49655172413793	11.8	12.772812857673165	223.4362803195324	192.25619301687576
CHEMBL101055	15.124890955659223	0	1	6	47	0	0	3	1	2	0	0	0	0	0	0	206.0	204.0	86.0	816.0	61.91225643092302	4.382978723404255	4.125	2.8764044943820224	2.344262295081968	1.847682119205298	1.6712328767123288	1.3877551020408163	0.5477707006369427	1.7060581728787292	2.702127659574468	3.134831460674157	2.69672131147541	2.304635761589404	2.3493150684931505	2.0408163265306123	1.7006369426751593	2.14221929102093	17.361702127659573	20.291666666666668	15.831460674157304	13.368852459016392	11.052980132450331	11.856164383561644	10.959183673469388	7.439490445859873	12.772812857673165	185.4285990749813	167.22663556405726
ZINC000101034895	18.170645194432367	0	1	12	43	0	2	1	1	0	0	0	0	0	0	0	226.0	263.0	158.0	826.0	69.113771001829	5.255813953488372	5.787234042553192	4.655172413793103	3.231404958677686	2.4776119402985075	2.448	2.481132075471698	1.490566037735849	1.7060581728787292	3.511627906976744	4.091954022988506	3.3884297520661155	2.9402985074626864	2.832	2.9150943396226414	2.452830188679245	2.14221929102093	19.2093023255814	22.97872340425532	19.436781609195403	15.322314049586776	12.388059701492535	12.224	13.632075471698114	10.679245283018869	12.772812857673165	227.6727382094685	202.60614514136896
CHEMBL1643648	21.1203926627382	0	0	17	44	0	2	4	1	1	1	1	0	0	0	1	342.44444444444446	393.6666666666667	328.66666666666663	1260.0	79.93228528728199	7.782828282828283	7.541666666666667	5.96031746031746	4.324404761904762	4.258566978193147	4.194444444444445	3.679127725856698	3.459649122807017	1.7060581728787292	3.727272727272727	4.083333333333333	3.4642857142857144	3.3738317757009346	3.2777777777777777	3.1588785046728973	2.968421052631579	2.14221929102093	28.63636363636364	28.416666666666668	25.34523809523809	18.758928571428573	19.261682242990656	20.25925925925926	18.10280373831776	17.31578947368421	12.772812857673165	252.5092143381098	208.4678487923803
ZINC000001571009	22.97113101814956	0	1	12	72	0	0	3	1	2	0	0	0	0	0	0	280.0	230.0	202.0	1191.0	96.47045000365802	3.888888888888889	3.808219178082192	2.455223880597015	1.824175824175824	1.0434782608695652	1.1658767772511849	1.036036036036036	1.2469135802469136	1.7060581728787292	2.6666666666666665	3.044776119402985	2.357142857142857	1.9881422924901184	1.976303317535545	1.837837837837838	1.969135802469136	2.14221929102093	16.541666666666668	19.726027397260275	15.544776119402986	12.604395604395604	8.810276679841897	9.914691943127965	8.184684684684685	9.17283950617284	12.772812857673165	186.341240840019	168.06734834604072
CHEMBL388832_16748381	24.643996024852463	0	1	17	58	0	2	6	2	2	1	0	1	0	0	1	358.04938271604937	450.55555555555554	379.1111111111111	1698.0	98.595856430923	6.17326521924223	6.055555555555555	4.577380952380952	3.578828828828829	2.772669220945083	2.5783783783783782	2.8881766381766383	2.578987150415722	1.7060581728787292	3.431034482758621	3.883928571428572	3.452702702702702	2.942528735632184	2.745945945945946	2.935897435897436	2.7551020408163267	2.14221929102093	29.27586206896552	27.193548387096776	23.5	19.966216216216218	17.448275862068964	16.475675675675674	17.82051282051282	16.210884353741495	12.772812857673165	231.8507196365548	210.81251651470947
ZINC000028893086	22.017769472705687	0	2	12	59	0	0	4	2	1	0	1	0	0	0	1	326.0	291.0	236.0	1138.0	84.090053050319	5.52542372881356	5.016129032258065	3.5391304347826087	2.6202531645569622	2.182857142857143	2.1614906832298137	1.94	1.7611940298507462	1.7060581728787292	3.0	3.3304347826086955	2.816455696202532	2.474285714285714	2.453416149068323	2.3466666666666667	2.32089552238806	2.14221929102093	19.28813559322034	22.258064516129032	17.495652173913044	13.936708860759492	11.582857142857144	11.869565217391305	11.673333333333334	10.82089552238806	12.772812857673165	203.52652285479024	172.004793307932
CHEMBL157455	11.221256956034486	0	1	6	36	0	0	2	1	1	0	0	0	0	0	0	140.0	57.0	30.0	602.0	47.445775001829006	3.888888888888889	3.861111111111111	2.671875	1.908045977011494	1.2272727272727273	1.193181818181818	0.5816326530612245	0.5172413793103449	1.7060581728787292	2.583333333333333	2.953125	2.2528735632183907	1.945454545454545	1.8636363636363635	1.6326530612244898	1.7241379310344829	2.14221929102093	16.72222222222222	19.25	15.796875	12.517241379310343	8.918181818181818	10.329545454545457	6.846938775510204	8.0	12.772812857673165	183.83842516602388	156.90730607308885
11529992_CHEMBL469222	15.981977841250298	0	1	6	43	0	0	5	2	1	0	0	2	0	0	2	209.20987654320987	210.22222222222223	140.44444444444446	1338.0	66.97188790667799	4.86534596612116	4.732323232323233	3.2853223593964334	2.3585858585858586	2.1546402724563647	2.5392156862745097	1.9111111111111112	1.0972222222222223	1.7060581728787292	2.9302325581395348	3.197530864197531	2.6	2.405172413793104	2.676470588235294	2.4727272727272727	1.9765625	2.14221929102093	31.11627906976744	24.977272727272727	20.617283950617285	16.763636363636362	17.17241379310345	16.666666666666668	17.327272727272728	13.5390625	12.772812857673165	213.28078710938715	167.87148226822325
ZINC000034841902	27.98961913191221	0	1	15	62	0	0	9	3	2	0	4	0	0	0	4	584.0	535.0	626.0	1562.0	90.67335243092298	9.419354838709678	7.833333333333333	6.644628099173554	4.048484848484849	3.657303370786517	3.140625	2.845744680851064	3.748502994011976	1.7060581728787292	3.532258064516129	3.7355371900826446	3.206060606060606	2.915730337078652	2.645833333333333	2.627659574468085	2.808383233532934	2.14221929102093	25.193548387096776	26.03030303030303	22.727272727272727	17.24848484848485	15.764044943820224	14.255208333333334	14.148936170212766	16.101796407185628	12.772812857673165	221.3161393780653	189.2444935803803
ZINC000036093127	15.02758188987998	0	2	6	45	0	0	3	3	0	0	0	0	0	0	0	194.0	181.0	148.0	784.0	62.15662262122502	4.311111111111111	4.195652173913044	2.764705882352941	1.9831932773109244	1.5703703703703704	1.628099173553719	1.283687943262411	1.0802919708029195	1.7060581728787292	2.688888888888889	3.011764705882353	2.4789915966386555	2.274074074074074	2.363636363636364	2.1134751773049647	1.905109489051095	2.14221929102093	17.42222222222222	20.5	15.423529411764706	11.991596638655462	10.014814814814814	11.487603305785123	9.921985815602836	9.007299270072991	12.772812857673165	193.4849657817092	154.07123898089893
CHEMBL497338	17.516268301492115	0	2	6	48	0	0	6	2	1	0	3	0	0	0	3	354.0	240.0	215.0	1042.0	62.52057362122501	7.375	5.836734693877551	5.5054945054945055	2.6050420168067228	2.425373134328358	2.550387596899225	2.2222222222222223	1.936936936936937	1.7060581728787292	2.8541666666666665	2.901098901098901	2.554621848739496	2.208955223880597	2.186046511627907	2.25	2.027027027027027	2.14221929102093	21.70833333333333	23.020408163265305	19.296703296703296	12.991596638655462	11.507462686567164	12.372093023255816	13.5	10.774774774774777	12.772812857673165	191.89650168679225	155.746236887146
102701311	19.229782462479378	0	2	12	46	0	2	4	2	0	0	2	0	0	0	2	318.0	404.0	374.0	1002.0	68.59998190667798	6.913043478260869	6.122448979591836	4.533333333333333	2.917293233082707	2.4444444444444446	2.830508474576271	3.394957983193277	2.81203007518797	1.7060581728787292	3.3043478260869565	3.633333333333333	2.857142857142857	2.6	2.8389830508474576	2.8907563025210083	2.593984962406015	2.14221929102093	21.782608695652176	23.79591836734694	19.822222222222223	14.030075187969924	11.733333333333333	13.44915254237288	15.193277310924367	13.466165413533837	12.772812857673165	217.2803645711897	167.27704726781295
CHEMBL2336611	52.82823328832316	1	2	26	129	0	2	18	5	9	2	0	2	0	0	2	882.0987654320988	1631.6666666666663	1367.7777777777778	3772.0	204.730023195789	6.837974925830224	5.562139917695474	5.439068100358423	3.876615831517793	3.754050925925926	3.2265054169816074	3.6915535444947207	3.5071225071225074	1.7060581728787292	3.294573643410853	3.5846774193548385	3.261764705882353	3.020833333333333	2.727891156462585	2.683257918552036	2.776923076923077	2.14221929102093	29.24031007751938	29.362962962962964	22.681451612903224	19.96764705882353	18.56770833333333	17.528344671201815	17.67873303167421	19.11794871794872	12.772812857673165	220.44602904573904	198.10709894175253
CHEMBL512636	27.26418474390853	0	2	18	69	0	0	6	2	2	0	2	0	0	0	2	464.0	526.0	468.0	1466.0	100.321844764866	6.72463768115942	5.916666666666667	4.3671875	3.2033898305084745	2.397058823529412	2.2095238095238097	2.768421052631579	2.424870466321244	1.7060581728787292	3.101449275362319	3.3828125	2.84180790960452	2.42156862745098	2.376190476190476	2.4842105263157896	2.424870466321244	2.14221929102093	21.246376811594203	23.36111111111111	19.3046875	15.451977401129945	12.446078431372548	11.738095238095235	13.126315789473685	12.38341968911917	12.772812857673165	211.77297642200824	179.1623050101705
ZINC000029047221	17.48091031538929	0	1	12	42	0	0	3	2	1	0	0	0	0	0	0	256.0	267.0	183.0	866.0	64.94456209698	6.095238095238095	6.288888888888889	5.128205128205129	4.038095238095238	3.5871559633027523	3.1043478260869564	2.3628318584070795	1.6788990825688073	1.7060581728787292	3.4285714285714284	3.923076923076923	3.342857142857143	3.128440366972477	2.834782608695652	2.557522123893805	2.238532110091743	2.14221929102093	20.61904761904762	23.51111111111112	19.602564102564106	16.676190476190477	16.137614678899084	14.77391304347826	13.097345132743364	10.79816513761468	12.772812857673165	223.1313129824665	194.76425050000225
CHEMBL517978_25195291	17.625298871325345	0	1	12	45	0	0	4	2	2	0	0	0	0	0	0	284.0	350.0	280.0	932.0	66.47699190667798	6.311111111111111	6.0	4.780487804878049	3.3738317757009346	3.2920353982300883	3.634782608695652	2.7777777777777777	2.295081967213114	1.7060581728787292	3.066666666666667	3.426829268292683	3.05607476635514	2.84070796460177	2.791304347826087	2.5	2.3278688524590163	2.14221929102093	20.711111111111112	23.382978723404257	19.0	15.336448598130842	15.132743362831858	16.008695652173913	13.706349206349206	12.352459016393444	12.772812857673165	214.44607580199587	182.13648507140672
CHEMBL205028_11609767	13.6418778982083	0	1	6	40	0	0	4	1	1	0	0	2	0	0	2	175.20987654320987	113.66666666666666	70.77777777777777	1252.0	62.528375001829005	4.380246913580247	4.330555555555556	3.08179012345679	2.440371643120784	2.124253285543608	1.7924297924297925	1.2092198581560285	0.7372685185185185	1.7060581728787292	2.675	2.8194444444444446	2.3711340206185567	2.3225806451612905	2.274725274725274	2.1382978723404253	1.90625	2.14221929102093	31.3	24.175	19.52777777777778	18.87628865979381	15.483870967741936	15.43956043956044	14.936170212765957	13.09375	12.772812857673165	211.82897565754257	163.87243963683792
169115532	18.33240565251189	0	1	15	46	0	0	3	3	0	0	0	0	0	0	0	246.0	272.0	229.0	890.0	69.63409681152697	5.3478260869565215	5.6938775510204085	4.287356321839081	2.863247863247864	2.25	2.25	2.2479338842975207	2.1401869158878504	1.7060581728787292	3.1956521739130435	3.6091954022988495	3.0427350427350426	2.734375	2.5546875	2.6198347107438016	2.5981308411214954	2.14221929102093	19.347826086956523	22.918367346938776	18.82758620689655	14.735042735042734	12.390625	11.84375	12.198347107438016	12.411214953271028	12.772812857673165	215.5479712296314	184.3545710885175
ZINC000053312848	14.076294881404444	0	1	6	35	0	0	5	1	2	0	0	2	0	0	2	201.20987654320987	84.33333333333333	38.55555555555556	1240.0	55.81532738243301	5.748853615520282	5.839506172839506	4.85982905982906	3.2968449931412893	1.8810226155358896	1.8295454545454544	0.9583333333333331	0.7414529914529915	1.7060581728787292	3.2857142857142856	3.630769230769231	2.855555555555556	2.265486725663717	2.215909090909091	1.9204545454545447	1.9423076923076923	2.14221929102093	35.42857142857143	26.916666666666668	25.03076923076923	23.944444444444443	13.646017699115044	16.045454545454547	14.886363636363637	17.134615384615383	12.772812857673165	220.5194577726765	197.26760186855472
ZINC000095587572	20.26191642712089	0	1	12	47	0	0	6	1	1	0	3	1	0	0	4	391.60493827160496	335.55555555555554	255.11111111111111	1386.0	72.65122200182897	8.332019963225637	6.757369614512471	6.303030303030304	3.785185185185185	3.1843971631205674	2.946564885496183	2.706093189964158	2.551111111111111	1.7060581728787292	3.3404255319148937	3.534090909090909	3.033333333333333	2.5319148936170213	2.381679389312977	2.346774193548387	2.66	2.14221929102093	29.48936170212766	26.346938775510203	23.488636363636363	18.1	15.609929078014185	18.10687022900764	12.78225806451613	13.7	12.772812857673165	225.91286369535555	193.0275056353697
CHEMBL421546	19.09653157510128	0	1	10	45	0	2	4	1	3	0	0	0	0	0	0	318.0	325.0	281.0	982.0	68.25448300182897	7.066666666666666	6.729166666666667	5.569767441860465	4.379310344827586	3.6417910447761193	3.5307692307692307	2.8017241379310347	2.5545454545454547	1.7060581728787292	3.4444444444444446	4.0	3.4913793103448274	2.9029850746268657	2.6846153846153844	2.6982758620689653	2.4	2.14221929102093	21.822222222222223	24.291666666666668	20.802325581395348	17.95689655172414	15.24626865671642	15.330769230769231	14.422413793103448	12.536363636363635	12.772812857673165	222.5685149366864	210.4339708623397
ZINC000064540112	25.50093272030008	0	1	16	57	0	0	7	3	2	0	1	1	0	0	2	435.60493827160496	298.2222222222222	288.8888888888889	1570.0	90.816879621225	7.642191899501841	7.16575591985428	5.673802242609582	4.247336377473364	3.5243282498184456	2.658831908831909	2.085470085470085	2.3297491039426523	1.7060581728787292	3.491228070175439	3.7889908256880735	3.198630136986301	2.8300653594771243	2.5384615384615383	2.4895104895104896	2.524193548387097	2.14221929102093	27.54385964912281	26.475409836065573	22.47706422018349	19.15068493150685	16.947712418300654	15.423076923076923	14.013986013986012	13.17741935483871	12.772812857673165	231.73254723150004	197.4293245990564
102570670	20.71294571007377	0	2	12	51	0	0	5	2	1	0	0	2	0	0	2	291.2098765432099	295.55555555555554	256.6666666666667	1556.0	84.59451371637599	5.709997579278625	5.853249475890984	4.220987654320988	3.4928077925019823	2.992202729044834	2.805068226120857	2.8418803418803416	2.566666666666667	1.7060581728787292	3.1372549019607843	3.2888888888888888	2.8623853211009176	2.631578947368421	2.56140350877193	2.6826923076923075	2.74	2.14221929102093	30.50980392156863	25.943396226415093	21.244444444444444	21.357798165137616	16.464912280701753	14.973684210526317	16.35576923076923	17.92	12.772812857673165	230.8694655894409	199.35328781771943
ZINC000101221889	23.489002176481616	0	1	12	59	0	2	6	2	3	0	0	0	1	0	1	359.06721536351165	392.55555555555554	377.03703703703707	2408.0	93.479486240621	6.085885006161214	5.790919952210276	4.263847918715175	2.9909781576448244	2.60164609053498	2.5332514835277267	2.70727969348659	2.693121693121693	1.7060581728787292	3.2033898305084745	3.6194690265486726	3.1153846153846154	2.577777777777778	2.3977900552486187	2.6758620689655173	2.6	2.14221929102093	40.813559322033896	26.161290322580644	22.256637168141594	19.596153846153847	15.588888888888889	13.856353591160222	16.213793103448275	14.528571428571428	12.772812857673165	218.729548653334	192.65567206713445
CHEMBL40416	25.63418360767817	0	2	18	66	0	0	5	3	0	0	0	0	2	0	2	312.1344307270233	377.33333333333337	364.1111111111111	3638.0	114.99642586001698	4.72930955647005	4.783682232957595	3.212285456187895	2.160420775805391	1.6386918833727344	1.802149299558626	2.108007448789572	2.0228395061728395	1.7060581728787292	3.015151515151515	3.2601626016260163	2.739644970414201	2.393617021276596	2.378238341968912	2.5810055865921786	2.561111111111111	2.14221929102093	55.121212121212125	27.47826086956522	23.33333333333333	18.390532544378697	13.4468085106383	12.761658031088082	15.787709497206704	17.155555555555555	12.772812857673165	227.59085242917783	178.98069018206618
ZINC000095558513	15.87258804150912	0	1	12	37	0	0	3	1	0	0	2	0	0	0	2	292.0	310.0	191.0	840.0	56.80021738243301	7.891891891891892	6.871794871794871	5.304347826086956	4.377777777777778	3.418181818181818	3.154639175257732	3.4444444444444446	2.448717948717949	1.7060581728787292	3.3783783783783785	3.8260869565217392	3.2555555555555555	2.727272727272727	2.742268041237113	2.411111111111111	2.076923076923077	2.14221929102093	22.7027027027027	24.307692307692307	20.65217391304348	17.644444444444446	14.063636363636364	14.515463917525771	14.311111111111112	12.67948717948718	12.772812857673165	225.0165721527135	209.5560352879964
102596982	22.61548645415105	0	2	12	60	0	0	6	3	3	0	0	0	0	0	0	364.0	358.0	343.0	1198.0	83.48731205031899	6.066666666666666	5.587301587301587	4.026086956521739	3.163265306122449	2.374269005847953	2.3592814371257487	2.486111111111111	2.7222222222222223	1.7060581728787292	3.0166666666666666	3.3304347826086955	2.979591836734694	2.538011695906433	2.437125748502994	2.493055555555556	2.5396825396825395	2.14221929102093	19.966666666666665	23.142857142857142	18.008695652173913	15.306122448979592	12.35672514619883	11.994011976047904	12.75	12.912698412698411	12.772812857673165	201.3933278025257	181.95473271688053
ZINC000045348150	23.31066269151914	0	1	15	53	0	0	6	3	2	0	1	0	0	0	1	404.0	246.0	203.0	1208.0	80.04206671637597	7.622641509433962	7.12280701754386	5.679611650485437	3.956834532374101	3.160839160839161	2.733812949640288	1.9838709677419355	1.8623853211009167	1.7060581728787292	3.471698113207548	3.796116504854369	3.093525179856115	2.7902097902097904	2.517985611510792	2.427419354838709	2.467889908256881	2.14221929102093	22.79245283018868	25.0	20.92233009708738	16.424460431654676	14.517482517482517	13.20863309352518	12.096774193548388	11.81651376146789	12.772812857673165	223.14465445005328	185.8650101617196
ZINC000038527247	16.808802290397622	0	1	9	42	0	0	3	3	0	0	0	0	0	0	0	228.0	212.0	162.0	816.0	63.167071001829015	5.428571428571429	5.6	4.035294117647059	2.4916666666666667	2.2857142857142856	2.059322033898305	1.962962962962963	2.076923076923077	1.7060581728787292	3.261904761904762	3.647058823529412	2.9166666666666665	2.663865546218488	2.5508474576271185	2.361111111111111	2.5	2.14221929102093	19.428571428571427	22.822222222222223	18.223529411764705	12.841666666666669	12.336134453781511	11.186440677966102	10.157407407407408	11.974358974358974	12.772812857673165	214.4286996238696	165.74456864872752
ZINC000028818133	28.939007370310087	0	2	18	73	0	0	6	4	2	0	0	0	0	0	0	446.0	439.0	409.0	1476.0	108.588372574564	6.109589041095891	5.922077922077922	4.268115942028985	3.260869565217391	2.3981481481481484	2.1900452488687785	2.195	2.4058823529411764	1.7060581728787292	3.150684931506849	3.5	3.0760869565217392	2.6064814814814814	2.434389140271493	2.455	2.5352941176470587	2.14221929102093	20.21917808219178	23.37662337662337	18.695652173913043	15.78804347826087	12.74537037037037	11.669683257918551	11.765	12.46470588235294	12.772812857673165	214.43941096655013	191.5435470081653
CHEMBL225235	18.470305022954488	0	1	12	47	0	2	2	1	0	0	1	0	0	0	1	260.0	307.0	251.0	910.0	70.75785871637596	5.531914893617022	5.38	3.935483870967742	2.669172932330827	2.0705128205128207	2.1265822784810124	2.240875912408759	1.8592592592592592	1.7060581728787292	3.234042553191489	3.741935483870968	3.1654135338345863	2.6666666666666665	2.550632911392405	2.627737226277372	2.1555555555555554	2.14221929102093	19.361702127659573	22.32	18.47311827956989	14.578947368421051	11.5	11.468354430379748	12.75912408759124	10.37037037037037	12.772812857673165	214.0472974889805	188.09591635648096
ZINC000029128097	15.440470200869417	0	1	6	44	0	0	3	2	1	0	0	0	0	0	0	204.0	161.0	89.0	798.0	61.14521371637602	4.636363636363637	4.652173913043479	3.4642857142857144	2.7851239669421486	2.169230769230769	2.1639344262295084	1.376068376068376	0.7235772357723578	1.7060581728787292	2.9545454545454546	3.3095238095238093	2.834710743801653	2.623076923076923	2.4918032786885247	2.3076923076923075	1.8943089430894309	2.14221929102093	18.13636363636364	21.17391304347826	16.202380952380953	13.991735537190085	12.407692307692308	12.844262295081966	11.504273504273504	8.292682926829269	12.772812857673165	196.56400726110584	167.30936802981464
CHEMBL1276227	14.308544564874966	0	1	9	37	0	0	3	2	0	0	0	1	0	0	1	173.60493827160494	117.33333333333331	75.11111111111111	946.0	57.45354519213101	4.6920253586920255	5.054131054131054	3.703703703703704	2.3587962962962963	1.6872427983539096	1.3538295577130528	1.4485596707818928	1.317738791423002	1.7060581728787292	3.1621621621621623	3.583333333333333	2.9166666666666665	2.3981481481481484	2.271844660194174	2.2098765432098766	2.3157894736842106	2.14221929102093	25.56756756756757	23.871794871794872	19.819444444444443	15.364583333333334	12.703703703703704	10.970873786407768	10.45679012345679	14.052631578947368	12.772812857673165	214.43091825092097	180.39879772313748
ZINC000058568526	23.499033950222422	0	1	18	58	0	0	3	1	1	0	1	0	0	0	1	366.0	485.0	409.0	1194.0	89.912914335772	6.310344827586207	6.098360655737705	4.886792452830188	3.6546762589928057	2.841463414634146	2.900621118012422	2.957317073170732	2.673202614379085	1.7060581728787292	3.206896551724138	3.6320754716981134	3.122302158273381	2.7621951219512195	2.7142857142857144	2.6463414634146343	2.6143790849673203	2.14221929102093	20.58620689655172	23.21311475409836	19.50943396226415	16.388489208633093	13.524390243902438	13.416149068322982	13.560975609756095	13.764705882352942	12.772812857673165	223.13879564079548	200.82518243635857
CHEMBL2333629	27.401933924207658	0	1	12	65	0	0	9	4	1	0	4	0	0	0	4	564.0	652.0	599.0	1550.0	92.57398714547	8.676923076923076	7.044117647058823	5.944444444444445	3.844827586206896	3.1586538461538463	3.808290155440415	3.704545454545455	3.346368715083799	1.7060581728787292	3.323076923076924	3.523809523809524	3.045977011494253	2.5528846153846154	2.5906735751295336	2.7329545454545454	2.6033519553072626	2.14221929102093	23.846153846153847	24.97058823529412	21.23809523809524	16.839080459770116	13.682692307692308	14.683937823834198	15.9375	15.1731843575419	12.772812857673165	212.950388784464	186.5350805660157
71459910_CHEMBL2112352	24.834266053633407	0	1	18	61	0	0	5	2	3	0	0	0	0	0	0	380.0	357.0	344.0	1256.0	90.19939914546998	6.229508196721311	6.246153846153846	4.811965811965812	3.3607594936708862	2.5277777777777777	1.9293478260869563	1.950819672131148	2.2051282051282053	1.7060581728787292	3.278688524590164	3.683760683760684	3.050632911392405	2.7	2.4782608695652173	2.3224043715847	2.33974358974359	2.14221929102093	20.59016393442623	23.584615384615383	19.692307692307693	15.670886075949369	13.238888888888887	12.13586956521739	11.207650273224044	11.294871794871796	12.772812857673165	214.4221714056872	184.6573931412744
ZINC000029127618	14.733363419682863	0	1	6	46	0	0	3	2	1	0	0	0	0	0	0	198.0	146.0	73.0	800.0	62.03443952607402	4.304347826086956	4.382978723404255	3.2857142857142856	2.7767857142857144	2.310924369747899	1.8549618320610688	1.0503597122302155	0.5069444444444444	1.7060581728787292	2.739130434782609	3.107142857142857	2.758928571428572	2.638655462184874	2.3893129770992365	2.0431654676258995	1.6666666666666667	2.14221929102093	17.391304347826086	20.21276595744681	15.25	13.785714285714286	13.789915966386555	12.702290076335878	10.33093525179856	7.479166666666667	12.772812857673165	189.3692132250113	163.93035006503422
CHEMBL478	9.968444621832964	0	1	6	26	0	0	3	2	0	0	0	1	0	0	1	125.60493827160494	43.11111111111112	15.11111111111111	760.0	40.841367763037006	4.830959164292498	4.930041152263375	3.368055555555556	2.2100694444444446	1.5383141762452108	1.290598290598291	1.0264550264550265	0.6044444444444445	1.7060581728787292	2.9615384615384617	3.1875	2.65625	2.362068965517241	2.1538461538461537	1.9523809523809523	1.56	2.14221929102093	29.23076923076923	25.14814814814815	20.5	15.359375	13.913793103448276	13.134615384615383	13.38095238095238	11.76	12.772812857673165	216.53296153660952	164.8027285898624
ZINC000028818054	25.859059889872267	0	2	12	66	0	0	7	2	2	0	3	0	0	0	3	484.0	378.0	359.0	1438.0	91.820780860017	7.333333333333333	6.115942028985507	5.0859375	3.0930232558139537	2.38423645320197	2.486910994764398	2.3190184049079754	2.4093959731543624	1.7060581728787292	3.136363636363636	3.375	2.953488372093023	2.4827586206896552	2.3769633507853403	2.478527607361963	2.469798657718121	2.14221929102093	21.78787878787879	23.65217391304348	19.7265625	15.656976744186046	12.817733990147785	12.157068062827223	12.515337423312884	12.651006711409396	12.772812857673165	204.35977165336053	181.2380849150313
ZINC000028571960	17.87258804150912	0	1	12	42	0	0	5	1	1	1	0	2	0	0	2	231.6543209876544	238.66666666666663	199.11111111111111	1614.0	78.41584919213099	5.515579071134627	5.171717171717171	4.280626780626781	3.230025623107384	2.57644824311491	2.1904761904761907	2.0753623188405794	2.074074074074074	1.7060581728787292	3.357142857142857	3.730769230769231	3.2735849056603774	2.905982905982906	2.634920634920635	2.5565217391304347	2.3854166666666665	2.14221929102093	38.42857142857143	31.15909090909091	25.15384615384616	23.5377358490566	17.837606837606838	16.00793650793651	18.6	20.979166666666668	12.772812857673165	244.7218923679637	217.8861620359986
340107315	15.096531575101276	0	1	6	46	0	0	4	2	2	0	0	0	0	0	0	226.0	175.0	133.0	828.0	59.88874352607402	4.913043478260869	4.76595744680851	3.425287356321839	2.482142857142857	1.901639344262295	1.7826086956521738	1.3671875	0.9172413793103448	1.7060581728787292	2.6956521739130435	2.9770114942528734	2.5535714285714284	2.3524590163934427	2.5130434782608697	2.203125	1.8482758620689648	2.14221929102093	18.0	20.95744680851064	16.137931034482758	13.133928571428571	11.770491803278688	12.382608695652172	11.2734375	8.49655172413793	12.772812857673165	184.8664713818597	153.26804624471893
ZINC000035090408	14.170645194432373	0	1	6	45	0	0	2	1	0	0	0	1	0	0	1	135.60493827160494	126.88888888888889	78.22222222222223	976.0	64.933635526074	3.013443072702332	3.219806763285024	2.122605363984674	1.417989417989418	1.237095363079615	1.2135416666666663	0.9612794612794612	0.6208112874779542	1.7060581728787292	2.577777777777778	2.8505747126436782	2.388888888888889	2.2992125984251968	2.234375	2.0984848484848486	1.9047619047619049	2.14221929102093	21.68888888888889	20.76086956521739	15.74712643678161	11.76984126984127	10.68503937007874	10.671875	10.613636363636363	10.293650793650794	12.772812857673165	194.5611070350571	146.6796917298667
CHEMBL3819717	22.862775624334827	0	1	17	47	0	0	10	4	4	0	1	1	0	0	2	473.60493827160496	627.0	572.6666666666666	1524.0	73.46759728728198	10.076700814289469	9.022222222222222	7.540051679586563	5.170433145009416	4.10609857978279	4.8201058201058204	4.644444444444445	4.732782369146006	1.7060581728787292	3.6595744680851054	3.883720930232558	3.2796610169491527	2.984962406015037	3.0396825396825395	2.851851851851852	2.84297520661157	2.14221929102093	32.42553191489362	29.5	26.0	22.0	16.849624060150376	18.365079365079364	18.622222222222224	19.60330578512397	12.772812857673165	236.7268786773067	202.52298272651387
102465598	26.36979995956614	0	2	18	66	0	0	5	2	1	0	2	0	0	0	2	442.0	510.0	448.0	1400.0	98.789414955168	6.696969696969697	5.942028985507246	4.380165289256198	3.2621951219512195	2.4184782608695654	2.282722513089005	2.947976878612717	2.574712643678161	1.7060581728787292	3.090909090909091	3.363636363636364	2.865853658536585	2.4782608695652173	2.408376963350785	2.543352601156069	2.534482758620689	2.14221929102093	21.21212121212121	23.47826086956522	19.115702479338843	15.371951219512194	12.565217391304348	11.827225130890051	13.398843930635838	13.03448275862069	12.772812857673165	217.17844101958104	181.8279771072731
ZINC000028893037	22.83426605363341	0	2	12	59	0	0	5	2	1	0	1	1	0	0	2	333.60493827160496	307.66666666666663	254.3333333333333	1426.0	88.39784014547	5.654320987654321	5.163082437275985	3.631884057971014	2.675105485232068	2.2177777777777776	2.213250517598344	2.0511111111111107	1.898009950248756	1.7060581728787292	3.0847457627118646	3.382608695652174	2.848101265822785	2.4914285714285715	2.4906832298136647	2.4133333333333336	2.380597014925373	2.14221929102093	24.16949152542373	23.806451612903224	19.16521739130435	15.354430379746836	12.314285714285717	12.46583850931677	13.06	13.328358208955224	12.772812857673165	211.5415603799116	177.5913333220409
ZINC000150524425	35.03806930183168	0	2	12	84	0	4	10	2	4	0	0	4	0	0	4	492.41975308641975	706.2222222222222	593.7777777777778	2774.0	136.60953219396004	5.862139917695473	5.578027465667915	3.928104575163399	2.4555505974515346	2.3040123456790127	2.690690690690691	2.758680555555556	2.526713947990544	1.7060581728787292	3.357142857142857	3.7176470588235295	3.0963855421686746	2.625	2.476351351351352	2.6953125	2.587234042553192	2.14221929102093	33.023809523809526	26.696629213483146	22.48235294117647	19.55823293172691	14.11111111111111	13.891891891891891	17.234375	19.906382978723403	12.772812857673165	226.32142529366163	190.13338294153525
ZINC000095559509	14.23959487965367	0	1	12	34	0	0	2	1	0	0	1	0	0	0	1	228.0	166.0	93.0	722.0	53.256455477584005	6.705882352941177	6.222222222222222	4.809523809523809	3.7142857142857135	2.724489795918368	2.7954545454545454	2.128205128205128	1.4090909090909092	1.7060581728787292	3.294117647058824	3.761904761904762	3.202380952380953	2.704081632653061	2.590909090909091	2.269230769230769	1.8333333333333333	2.14221929102093	21.23529411764705	23.666666666666668	19.80952380952381	16.30952380952381	12.979591836734691	13.522727272727272	12.35897435897436	8.833333333333334	12.772812857673165	226.2931916996468	202.17115778127624
169125556	16.46379103490615	0	1	6	44	0	0	4	1	1	0	0	2	0	0	2	201.20987654320987	160.88888888888889	99.2222222222222	1326.0	68.99540081152699	4.572951739618406	4.657004830917875	3.186928104575164	2.506281134936106	1.7044595616024187	1.4752252252252254	1.1574740207833734	0.954059829059829	1.7060581728787292	3.2045454545454546	3.635294117647059	3.192982456140351	2.517006802721089	2.304054054054054	2.079136690647482	1.8942307692307687	2.14221929102093	30.13636363636364	24.782608695652176	20.529411764705884	20.26315789473684	12.959183673469388	12.62162162162162	12.942446043165468	14.211538461538462	12.772812857673165	213.2354617877778	198.58821695074985
ZINC000035875255	16.211085308952253	0	1	15	36	0	0	3	2	0	1	0	0	0	0	0	220.44444444444449	188.0	159.0	982.0	65.35510647758399	6.123456790123457	6.222222222222222	4.911764705882353	3.674329501915709	2.605769230769231	2.436170212765957	2.265060240963856	2.1486486486486487	1.7060581728787292	3.555555555555556	4.014705882352941	3.425287356321839	2.8461538461538463	2.7872340425531914	2.6265060240963853	2.3783783783783785	2.14221929102093	27.27777777777778	27.53846153846154	23.69117647058824	18.55172413793104	14.490384615384617	14.595744680851064	15.542168674698797	14.68918918918919	12.772812857673165	243.9036895512084	218.0800892727957
ZINC000095607656	15.544418642285589	0	1	9	38	0	2	3	2	0	0	1	0	0	0	1	232.0	192.0	157.0	774.0	55.80029419213102	6.105263157894737	5.7560975609756095	4.205128205128205	2.5225225225225225	1.991379310344828	2.4086021505376345	2.6301369863013697	2.3088235294117645	1.7060581728787292	3.3421052631578947	3.717948717948718	2.918918918918919	2.4482758620689653	2.4838709677419355	2.835616438356164	2.6911764705882355	2.14221929102093	20.36842105263158	23.29268292682927	18.935897435897434	13.414414414414416	10.172413793103448	11.35483870967742	13.684931506849315	13.117647058823527	12.772812857673165	211.32984011322267	168.76185751146062
CHEMBL1289617	27.162435452856943	0	1	20	65	0	0	6	4	1	0	1	0	0	0	1	450.0	451.0	377.0	1380.0	97.665653050319	6.923076923076923	6.840579710144928	5.314516129032258	4.1656441717791415	3.0923076923076924	2.3363636363636364	2.232673267326733	2.1542857142857144	1.7060581728787292	3.3692307692307693	3.758064516129033	3.380368098159509	2.851282051282052	2.522727272727273	2.5445544554455446	2.6	2.14221929102093	21.23076923076923	23.91304347826087	20.233870967741936	18.01840490797546	14.733333333333333	12.236363636363636	12.544554455445544	13.371428571428572	12.772812857673165	218.28862772112785	207.78678120344807
ZINC000095586653	16.32047510869343	0	1	12	38	0	0	4	1	1	0	2	0	0	0	2	316.0	377.0	312.0	904.0	57.443421382433016	8.31578947368421	7.125	5.842857142857143	4.854166666666667	4.527472527472527	4.385542168674699	3.846938775510204	3.0	1.7060581728787292	3.289473684210526	3.585714285714286	2.9375	2.912087912087912	3.1686746987951806	2.816326530612245	2.1826923076923075	2.14221929102093	23.789473684210527	25.075	21.042857142857144	16.8125	16.593406593406595	18.180722891566266	17.255102040816325	14.153846153846152	12.772812857673165	224.78957754249367	173.02099901344124
ZINC000034801037	26.317429301227804	0	1	15	62	0	0	7	3	2	0	2	0	0	0	2	472.0	453.0	359.0	1402.0	90.94208024062098	7.612903225806452	6.833333333333333	5.313559322033898	4.169811320754717	3.2011494252873565	2.6858638743455496	2.3842105263157896	2.028248587570621	1.7060581728787292	3.370967741935484	3.6610169491525424	3.0943396226415096	2.833333333333333	2.544502617801048	2.4473684210526314	2.5141242937853105	2.14221929102093	22.61290322580645	24.5	19.966101694915253	16.754716981132077	15.120689655172416	13.340314136125654	12.263157894736842	11.807909604519772	12.772812857673165	216.6077438538325	183.6066118164965
10364638_CHEMBL120546	22.68899328191438	0	1	12	50	0	0	8	1	1	0	6	0	0	0	6	554.0	907.0	308.0	1376.0	71.618469001829	11.08	8.23076923076923	8.606382978723405	4.873015873015873	4.300653594771242	4.844444444444444	6.255172413793104	3.019607843137255	1.7060581728787292	3.5	3.5638297872340425	3.1587301587301586	2.6405228758169934	2.6296296296296298	2.213793103448276	2.833333333333333	2.14221929102093	27.52	26.673076923076923	24.8936170212766	18.666666666666668	15.57516339869281	17.97037037037037	17.53793103448276	14.166666666666666	12.772812857673165	221.37165108128767	194.912559093558
CHEMBL257551_44449401	18.1264075397572	0	1	12	50	0	0	3	2	1	0	0	0	0	0	0	256.0	339.0	189.0	944.0	73.190039526074	5.12	5.326923076923077	4.233333333333333	3.661157024793389	3.3684210526315788	2.8607594936708862	1.915254237288136	1.0161290322580645	1.7060581728787292	3.04	3.566666666666667	3.256198347107438	3.1503759398496243	2.740506329113924	2.3163841807909606	1.849462365591397	2.14221929102093	18.88	21.73076923076923	17.466666666666665	15.851239669421489	16.218045112781954	15.069620253164556	12.677966101694915	9.46236559139785	12.772812857673165	208.1010283069567	189.8647276632392
CHEMBL2333607	25.53684126902515	0	1	12	62	0	0	7	2	1	0	4	0	0	0	4	504.0	608.0	442.0	1416.0	87.36508714546997	8.129032258064516	6.661538461538462	5.722689075630252	3.810126582278481	2.8916256157635467	3.4915254237288136	3.474285714285714	2.7453416149068324	1.7060581728787292	3.3548387096774195	3.546218487394958	3.037974683544304	2.497536945812808	2.6440677966101696	2.577142857142857	2.527950310559006	2.14221929102093	22.83870967741936	24.09230769230769	20.705882352941178	16.70253164556962	12.67487684729064	14.740112994350282	14.948571428571428	14.807453416149068	12.772812857673165	208.57467778705595	189.5428461312564
ZINC000028960322	14.906261546320335	0	1	10	37	0	0	2	2	0	0	0	0	0	0	0	212.0	161.0	123.0	728.0	57.83433228728202	5.72972972972973	5.794871794871795	4.208955223880597	3.5058823529411764	2.4554455445544554	2.3181818181818183	1.894117647058824	2.0847457627118646	1.7060581728787292	3.2432432432432434	3.6417910447761193	3.117647058823529	2.6534653465346536	2.613636363636364	2.247058823529412	2.3220338983050848	2.14221929102093	19.67567567567568	22.76923076923077	17.791044776119403	15.588235294117649	12.415841584158416	12.25	10.08235294117647	12.491525423728811	12.772812857673165	222.8627858361815	201.460413397246
CHEMBL3334769	23.879870102263087	0	2	15	62	0	0	3	2	0	1	0	0	0	0	0	278.44444444444446	328.0	277.6666666666667	1358.0	100.35791295516798	4.491039426523297	4.616161616161616	3.3168044077134984	2.193939393939394	1.8710865561694288	1.8415300546448088	1.7826086956521738	1.5425925925925927	1.7060581728787292	3.096774193548387	3.4545454545454546	2.890909090909091	2.6298342541436464	2.601092896174863	2.608695652173913	2.4722222222222223	2.14221929102093	21.90322580645161	23.818181818181817	19.0	14.27878787878788	12.917127071823204	12.923497267759563	13.342391304347826	12.061111111111112	12.772812857673165	217.95228632631748	176.10286097213051
ZINC000038424857	21.75854975870345	0	1	19	51	0	0	4	4	0	0	0	0	0	0	0	310.0	248.0	237.0	1048.0	79.65540971637598	6.078431372549019	6.381818181818182	4.917525773195877	3.315384615384616	2.3900709219858154	1.855172413793104	1.9224806201550388	2.0084745762711864	1.7060581728787292	3.372549019607843	3.731958762886598	3.1538461538461537	2.7375886524822697	2.510344827586207	2.5348837209302326	2.457627118644068	2.14221929102093	20.54901960784314	24.01818181818182	19.927835051546392	15.538461538461538	12.98581560283688	11.33103448275862	11.527131782945736	10.966101694915254	12.772812857673165	224.7089274404636	191.58528056293028
155778883	15.901097612210538	0	1	6	49	0	0	3	2	1	0	0	0	0	0	0	208.0	156.0	107.0	838.0	65.712565335772	4.244897959183674	4.28	3.204301075268817	2.484126984126984	2.20863309352518	1.9923664122137408	1.0263157894736843	0.6903225806451613	1.7060581728787292	2.693877551020408	3.064516129032258	2.603174603174604	2.446043165467626	2.5572519083969465	2.171052631578948	1.941935483870968	2.14221929102093	17.102040816326532	20.06	15.623655913978494	12.77777777777778	12.474820143884893	14.19083969465649	10.697368421052632	8.709677419354838	12.772812857673165	187.68710610125927	157.90667044233655
ZINC000019360739	23.431983035078773	0	2	18	56	0	0	4	2	0	0	2	0	0	0	2	392.0	466.0	420.0	1222.0	87.11183352607401	7.0	6.305084745762712	4.7745098039215685	3.442857142857143	2.641025641025641	2.670886075949367	2.8072289156626504	2.5609756097560976	1.7060581728787292	3.2142857142857144	3.549019607843137	3.0142857142857142	2.717948717948718	2.689873417721519	2.542168674698796	2.4390243902439024	2.14221929102093	21.821428571428573	24.0	19.92156862745098	15.721428571428572	13.147435897435898	13.5	13.204819277108436	12.353658536585366	12.772812857673165	226.07737783025752	188.2600869031184
CHEMBL2430681_21539381	15.722758127248062	0	0	12	33	0	0	4	1	1	0	0	2	0	0	2	227.20987654320987	229.3333333333333	129.77777777777777	1280.0	61.76037176303701	6.885147774036663	6.777777777777778	5.288888888888889	3.7510040160642575	3.588075880758808	3.56910569105691	3.057777777777778	2.4032921810699586	1.7060581728787292	3.606060606060606	4.0	3.2289156626506026	2.926829268292683	2.817073170731707	2.546666666666667	2.240740740740741	2.14221929102093	38.78787878787879	29.34285714285714	26.58333333333333	20.66265060240964	18.09756097560976	17.121951219512194	17.946666666666665	24.703703703703702	12.772812857673165	262.0607870485937	211.3364312429028
ZINC000053294633	16.36091522321331	0	1	12	39	0	0	4	2	0	0	0	2	0	0	2	203.20987654320987	217.5555555555556	162.8888888888889	1306.0	67.33913228728197	5.210509654954099	5.468834688346884	3.915123456790124	2.6671604938271605	2.197411003236246	2.2767094017094016	2.0918803418803416	1.8510101010101008	1.7060581728787292	3.230769230769231	3.5277777777777777	2.95	2.718446601941748	2.605769230769231	2.5	2.3068181818181817	2.14221929102093	33.48717948717949	26.804878048780488	22.98611111111111	20.32	15.24271844660194	15.028846153846152	16.03846153846154	16.988636363636363	12.772812857673165	237.2785895580744	189.8326707013256
ZINC000013588075	17.66573898584523	0	1	16	46	0	0	2	1	1	0	0	0	0	0	0	250.0	282.0	258.0	892.0	70.64620081152698	5.434782608695652	5.645833333333333	4.451219512195122	3.556603773584906	3.017699115044248	2.7545454545454544	2.41025641025641	2.15	1.7060581728787292	3.0217391304347827	3.3902439024390243	2.981132075471698	2.752212389380531	2.772727272727273	2.6324786324786325	2.466666666666667	2.14221929102093	19.39130434782609	22.39583333333333	18.32926829268293	15.58490566037736	14.0	14.145454545454545	13.239316239316238	12.725	12.772812857673165	218.88013062681225	190.3199866453649
CHEMBL146735	29.186296540493863	0	1	23	68	0	0	8	5	3	0	0	0	0	0	0	510.0	572.0	554.0	1512.0	102.640712050319	7.5	7.5	5.991935483870968	4.660130718954249	3.607734806629834	3.2989130434782608	3.364705882352941	3.3780487804878048	1.7060581728787292	3.367647058823529	3.693548387096774	3.333333333333333	2.861878453038674	2.739130434782609	2.7058823529411766	2.609756097560976	2.14221929102093	22.23529411764705	24.944444444444443	21.120967741935484	18.686274509803923	15.629834254143647	14.641304347826088	14.411764705882351	13.939024390243905	12.772812857673165	222.22543272192485	210.9833016576248
ZINC000040827849	19.765889887106106	0	1	15	48	0	0	4	3	1	0	0	0	0	0	0	294.0	348.0	271.0	990.0	73.06620081152701	6.125	6.215686274509804	4.955555555555556	3.4098360655737703	2.890510948905109	2.796992481203008	2.5970149253731343	2.239669421487603	1.7060581728787292	3.3125	3.7777777777777777	3.1557377049180326	2.795620437956204	2.789473684210526	2.64179104477612	2.479338842975207	2.14221929102093	20.625	23.47058823529412	19.844444444444445	15.69672131147541	13.613138686131387	13.75187969924812	13.17910447761194	11.553719008264462	12.772812857673165	219.89821573493177	192.0465452831984
106841039	16.291965537992017	0	1	12	41	0	0	3	1	1	0	1	0	0	0	1	266.0	239.0	227.0	862.0	61.25591109698001	6.487804878048781	5.883720930232558	4.342105263157895	3.144230769230769	2.83495145631068	2.4	2.489583333333333	2.702380952380953	1.7060581728787292	3.073170731707317	3.3421052631578947	2.8173076923076925	2.592233009708738	2.51	2.458333333333333	2.4642857142857144	2.14221929102093	21.02439024390244	23.32558139534884	18.723684210526315	14.35576923076923	13.24271844660194	12.62	12.375	12.535714285714286	12.772812857673165	216.6275140481641	172.9601519798353
ZINC000027206537	21.965398814367344	0	1	12	54	0	2	5	1	3	0	1	0	0	0	1	386.0	529.0	528.0	1176.0	79.15449652607398	7.148148148148148	6.333333333333333	4.932692307692308	3.7430555555555554	3.524390243902439	3.03680981595092	3.348101265822785	3.0171428571428573	1.7060581728787292	3.259259259259259	3.701923076923077	3.201388888888889	2.768292682926829	2.7607361963190185	2.854430379746836	2.617142857142857	2.14221929102093	21.77777777777778	24.0	19.942307692307693	16.59027777777778	14.640243902439025	14.441717791411042	15.322784810126585	13.90857142857143	12.772812857673165	215.15919639325324	187.2828643738308
ZINC000150543613	43.7120180292523	0	2	28	104	0	4	8	4	2	2	0	0	0	0	0	582.8888888888889	805.3333333333333	778.0	2542.0	173.46645324244994	5.604700854700855	5.589285714285714	4.268608414239482	2.9875706214689264	2.7341040462427744	2.559556786703601	2.6147186147186146	2.6020066889632107	1.7060581728787292	3.4038461538461537	3.8737864077669903	3.2440677966101696	2.7341040462427744	2.559556786703601	2.792207792207792	2.789297658862876	2.14221929102093	24.442307692307693	25.517857142857142	20.854368932038835	15.823728813559322	14.121387283236997	13.55124653739612	14.123376623376624	13.448160535117056	12.772812857673165	227.2649752150425	192.84439863539785
ZINC000036093337	18.970562748477143	0	2	16	48	0	0	2	2	0	0	0	0	0	0	0	242.0	305.0	281.0	914.0	74.446509716376	5.041666666666667	5.2745098039215685	3.922222222222222	2.792	2.238805970149253	2.2627737226277373	2.276119402985074	2.0661764705882355	1.7060581728787292	3.125	3.511111111111111	2.992	2.716417910447761	2.6423357664233578	2.5970149253731343	2.426470588235294	2.14221929102093	19.041666666666668	22.49019607843137	18.22222222222222	14.088	12.25373134328358	12.277372262773724	12.559701492537313	11.286764705882351	12.772812857673165	219.7918760681447	182.81901945762127
ZINC000029128197	17.56179054442905	0	1	6	54	0	0	5	2	3	0	0	0	0	0	0	284.0	255.0	223.0	1004.0	70.67709914546998	5.25925925925926	4.763636363636364	3.571428571428572	3.0991735537190084	2.191489361702128	1.8333333333333333	1.536144578313253	1.4025157232704402	1.7060581728787292	2.740740740740741	3.071428571428572	2.8925619834710745	2.6099290780141846	2.320987654320988	2.13855421686747	1.9433962264150944	2.14221929102093	18.59259259259259	21.29090909090909	16.03061224489796	15.50413223140496	13.95035460992908	11.820987654320987	10.44578313253012	9.59748427672956	12.772812857673165	187.3172989537336	173.83312939061088
ZINC000072112638	12.783042432683043	0	1	6	31	0	0	3	1	0	0	0	2	0	0	2	137.20987654320987	53.22222222222222	7.777777777777779	1110.0	53.63969357273502	4.426125049780963	4.824915824915825	3.5220458553791887	2.062130971551261	1.490058479532164	1.25359477124183	0.8870370370370371	0.2592592592592593	1.7060581728787292	3.3870967741935485	3.8253968253968256	2.9565217391304346	2.4105263157894736	2.188235294117648	2.05	1.6	2.14221929102093	35.806451612903224	26.75757575757576	22.904761904761905	19.619565217391305	13.4	12.894117647058824	18.766666666666666	22.6	12.772812857673165	233.007483201713	185.672678001285
CHEMBL4228158	24.846196597451875	0	1	12	64	0	0	6	1	4	0	0	1	0	0	1	389.60493827160496	318.0	309.8888888888889	1562.0	95.274228955168	6.087577160493828	5.538971807628523	3.897922312556459	3.0264227642276427	2.256554307116105	1.931673052362708	2.07843137254902	2.0122655122655124	1.7060581728787292	3.0625	3.3008130081300813	2.823170731707317	2.4719101123595504	2.4482758620689653	2.5620915032679736	2.467532467532468	2.14221929102093	24.40625	24.17910447761194	19.1869918699187	16.396341463414632	13.174157303370787	12.448275862068966	14.143790849673202	13.5	12.772812857673165	212.796367293196	179.3767522457377
CHEMBL1258199	26.167599386966742	0	1	16	60	0	0	7	3	2	0	2	0	0	0	2	488.0	297.0	289.0	1400.0	90.05285443092299	8.133333333333333	7.296875	5.886956521739131	4.787096774193548	3.925925925925926	2.527272727272728	1.98	2.0642857142857145	1.7060581728787292	3.4166666666666665	3.7217391304347824	3.129032258064516	2.753086419753086	2.4909090909090907	2.466666666666667	2.3642857142857143	2.14221929102093	23.33333333333333	25.234375	21.0	17.625806451612902	16.191358024691358	13.296969696969697	12.36	11.557142857142855	12.772812857673165	222.7918771679292	189.58484715339048
CHEMBL4083042	24.37589664227788	2	1	17	57	0	0	8	5	0	0	3	0	0	0	3	474.0	530.0	483.0	1342.0	82.68538252607401	8.31578947368421	7.316666666666666	6.324074074074074	3.4285714285714284	3.006060606060606	3.3178807947019866	3.8129496402877696	3.715384615384616	1.7060581728787292	3.298245614035088	3.435185185185185	2.8639455782312924	2.5393939393939395	2.562913907284768	2.553956834532374	2.476923076923077	2.14221929102093	23.54385964912281	25.15	21.37037037037037	15.319727891156464	13.33939393939394	13.900662251655628	14.525179856115107	14.684615384615384	12.772812857673165	215.73278909813388	174.85994293642386
106840719	14.768362175877742	0	1	12	37	0	0	3	2	1	0	0	0	0	0	0	222.0	205.0	127.0	756.0	55.688636287282016	6.0	6.128205128205129	4.701492537313433	3.5842696629213484	3.0853658536585367	2.9873417721518987	2.5	1.6282051282051282	1.7060581728787292	3.081081081081081	3.373134328358209	2.9101123595505616	2.8536585365853657	2.79746835443038	2.597560975609756	2.282051282051282	2.14221929102093	20.43243243243243	23.56410256410257	19.16417910447761	14.910112359550562	14.25609756097561	14.936708860759492	13.5	10.85897435897436	12.772812857673165	217.2647824636147	171.23499373308994
45279218_CHEMBL1080522	24.236549072188044	0	1	17	57	0	0	7	4	1	0	0	2	0	0	2	353.2098765432099	327.0	292.44444444444446	1728.0	93.481539526074	6.196664500758068	6.303703703703704	4.777777777777778	3.364064304112266	2.666666666666667	2.2871572871572874	2.4044117647058822	2.4168962350780534	1.7060581728787292	3.298245614035088	3.5904761904761906	3.035971223021583	2.6688741721854305	2.4740259740259742	2.5073529411764706	2.4545454545454546	2.14221929102093	30.31578947368421	26.433333333333334	22.67619047619048	20.92086330935252	16.894039735099337	14.844155844155845	15.235294117647058	14.553719008264462	12.772812857673165	231.05565585728723	196.569107098022
ZINC000029047228	17.48091031538929	0	1	12	42	0	0	3	2	1	0	0	0	0	0	0	256.0	267.0	183.0	866.0	64.94456209698	6.095238095238095	6.288888888888889	5.128205128205129	4.038095238095238	3.5871559633027523	3.1043478260869564	2.3628318584070795	1.6788990825688073	1.7060581728787292	3.4285714285714284	3.923076923076923	3.342857142857143	3.128440366972477	2.834782608695652	2.557522123893805	2.238532110091743	2.14221929102093	20.61904761904762	23.51111111111112	19.602564102564106	16.676190476190477	16.137614678899084	14.77391304347826	13.097345132743364	10.79816513761468	12.772812857673165	223.1313129824665	194.76425050000225
ZINC000028892905	23.512863264118536	0	2	12	69	0	0	5	2	3	0	0	0	0	0	0	346.0	401.0	371.0	1264.0	93.756302384262	5.0144927536231885	4.732394366197183	3.24031007751938	2.4761904761904763	2.161290322580645	2.0903954802259888	2.291428571428572	2.2901234567901234	1.7060581728787292	2.7246376811594204	2.96124031007752	2.577380952380953	2.306451612903226	2.378531073446328	2.4171428571428573	2.506172839506173	2.14221929102093	18.318840579710145	21.464788732394368	16.25581395348837	13.297619047619047	11.263440860215054	11.72316384180791	12.32	13.074074074074074	12.772812857673165	193.1655421912226	160.87356343473684
ZINC000042966224	17.068022004399857	0	1	12	40	0	0	5	2	1	0	0	2	0	0	2	239.20987654320987	278.1111111111111	219.77777777777777	1370.0	67.98233628728201	5.980246913580247	5.957671957671958	4.474474474474474	3.141316073354908	2.877502097566823	3.211695906432748	2.7001078748651564	1.97997997997998	1.7060581728787292	3.25	3.5	2.912621359223301	2.7766990291262137	2.9473684210526314	2.796116504854369	2.3063063063063063	2.14221929102093	34.25	27.45238095238096	23.35135135135135	19.16504854368932	18.737864077669904	18.49473684210526	18.728155339805824	16.945945945945947	12.772812857673165	236.7563942432313	183.3121157057524
ZINC000013535644	25.431983035078773	0	1	18	62	0	0	6	2	3	1	0	0	0	0	0	380.44444444444446	359.3333333333333	354.0	1512.0	98.60939914546998	6.136200716845878	5.929292929292929	4.564971751412429	3.3970276008492566	2.527619047619048	1.859259259259259	2.1013645224171538	2.283870967741936	1.7060581728787292	3.290322580645161	3.669491525423729	3.089171974522293	2.702857142857143	2.5166666666666666	2.456140350877193	2.5161290322580645	2.14221929102093	24.387096774193548	25.59090909090909	21.75423728813559	17.84713375796178	15.64	13.22222222222222	12.695906432748538	12.858064516129032	12.772812857673165	220.5891885889285	190.90162799191248
266322307	19.621501331170048	0	0	23	42	0	0	3	2	0	0	0	1	0	0	1	283.60493827160496	435.55555555555554	184.66666666666669	1196.0	76.08661938243299	6.752498530276308	7.269135802469135	6.471841704718417	5.34467120181406	5.5175175175175175	4.5851851851851855	2.63973063973064	1.3381642512077296	1.7060581728787292	3.595238095238096	4.315068493150685	3.948979591836735	3.81981981981982	3.2666666666666666	2.4727272727272727	1.9710144927536235	2.14221929102093	28.476190476190474	26.8	24.47945205479452	21.43877551020408	23.585585585585587	23.274074074074075	17.35151515151515	10.53623188405797	12.772812857673165	258.00939996827447	236.5251172087644
ZINC000013491084	15.423098298725945	0	2	12	32	0	0	3	2	0	0	0	1	0	0	1	219.6049382716049	161.0	80.11111111111111	976.0	57.57476776303701	6.862654320987654	7.288888888888888	6.207650273224044	4.457264957264957	3.975468975468975	3.271111111111111	2.1466666666666665	1.3812260536398469	1.7060581728787292	3.78125	4.295081967213115	3.641025641025641	3.4025974025974026	3.053333333333333	2.493333333333333	2.0517241379310347	2.14221929102093	30.5	27.6	24.62295081967213	19.91025641025641	18.09090909090909	16.68	14.266666666666667	13.96551724137931	12.772812857673165	255.3424503264945	218.4352394048616
ZINC000064453369	13.423098298725945	0	1	9	32	0	0	3	3	0	0	0	0	0	0	0	196.0	146.0	76.0	666.0	49.34379357273501	6.125	6.294117647058823	4.770491803278689	3.0348837209302326	2.6823529411764704	2.757142857142857	2.433333333333333	1.52	1.7060581728787292	3.34375	3.7868852459016393	2.9069767441860463	2.623529411764706	2.671428571428572	2.4166666666666665	2.02	2.14221929102093	20.8125	23.558823529411764	19.57377049180328	13.988372093023257	12.51764705882353	13.17142857142857	12.816666666666666	10.12	12.772812857673165	222.6698534568631	175.38641923549136
CHEMBL4277264	21.856009014626164	0	0	24	43	0	0	6	4	2	0	0	0	0	0	0	408.0	386.0	328.0	1096.0	71.807114477584	9.488372093023257	9.74468085106383	8.61038961038961	7.056179775280899	5.96875	4.105769230769231	3.607476635514019	3.28	1.7060581728787292	3.9069767441860463	4.337662337662338	3.966292134831461	3.5625	3.125	2.7757009345794392	2.58	2.14221929102093	25.48837209302325	27.95744680851064	25.44155844155844	22.89887640449438	21.11458333333333	17.384615384615383	15.36448598130841	12.55	12.772812857673165	251.0984440568897	240.3711833350212
ZINC000095601479	24.21259664402865	0	1	12	56	0	0	8	1	1	0	6	0	0	0	6	568.0	938.0	335.0	1452.0	78.974720621225	10.142857142857142	7.603448275862069	7.764150943396227	4.541666666666667	3.642105263157895	4.058139534883721	5.016042780748663	2.518796992481203	1.7060581728787292	3.375	3.490566037735849	3.145833333333333	2.5789473684210527	2.511627906976744	2.128342245989305	2.646616541353384	2.14221929102093	25.928571428571427	25.655172413793103	23.443396226415093	18.375	14.3	16.27906976744186	15.427807486631016	12.93984962406015	12.772812857673165	214.99913098726367	197.04456063967515
CHEMBL402365_13718761	14.02625663849632	0	1	6	43	0	0	3	2	1	0	0	0	0	0	0	198.0	136.0	54.0	762.0	58.356313716376015	4.604651162790698	4.636363636363637	3.4615384615384617	3.02	2.372727272727273	1.848	1.0461538461538462	0.4390243902439024	1.7060581728787292	2.7906976744186047	3.17948717948718	2.91	2.7	2.344	1.9923076923076923	1.6178861788617886	2.14221929102093	17.72093023255814	20.613636363636363	15.615384615384617	14.72	14.309090909090909	12.32	9.96923076923077	7.715447154471545	12.772812857673165	191.286032970682	173.348857081833
CHEMBL314912	23.55795186170292	0	1	12	55	0	2	7	1	4	0	2	0	0	0	2	472.0	636.0	654.0	1320.0	79.66333662122496	8.581818181818182	7.155172413793103	5.685714285714286	4.421768707482993	3.982352941176471	3.668639053254438	3.808383233532934	3.694915254237288	1.7060581728787292	3.4	3.866666666666666	3.2857142857142856	2.823529411764706	2.78698224852071	2.8682634730538923	2.7231638418079096	2.14221929102093	24.0	25.27586206896552	21.590476190476192	18.14965986394558	15.7	15.6094674556213	15.89820359281437	15.265536723163844	12.772812857673165	217.8354116991136	192.55058873790108
169125858	14.919018230493114	0	1	6	35	0	0	5	1	1	0	1	2	0	0	3	235.20987654320987	154.11111111111111	64.88888888888889	1292.0	57.82665947758401	6.720282186948854	5.843843843843844	4.446102819237148	3.9968449931412895	2.662551440329218	2.7021764032073308	1.6935286935286935	1.0998116760828625	1.7060581728787292	3.5428571428571427	4.0	3.3666666666666667	2.6944444444444446	2.4123711340206184	2.043956043956044	1.7457627118644068	2.14221929102093	36.91428571428571	28.08108108108108	24.0	24.51111111111112	16.037037037037038	16.804123711340207	17.52747252747253	20.52542372881356	12.772812857673165	230.6076402308533	211.6742146174276
ZINC000049052779	26.27698918670793	0	1	17	72	0	0	5	4	1	0	0	0	0	0	0	372.0	352.0	293.0	1342.0	103.256594384262	5.166666666666667	5.386666666666667	4.014814814814815	2.9257142857142857	2.247524752475248	1.6798245614035088	1.6221198156682028	1.47979797979798	1.7060581728787292	2.9722222222222223	3.333333333333333	2.994285714285714	2.618811881188119	2.298245614035088	2.165898617511521	2.085858585858586	2.14221929102093	18.63888888888889	21.85333333333333	17.555555555555557	15.32	13.410891089108912	11.039473684210526	10.548387096774194	9.712121212121213	12.772812857673165	203.5113876244028	185.12271687785056
102442703	20.09281584063871	0	1	12	46	0	0	7	1	3	0	3	0	0	0	3	454.0	538.0	370.0	1188.0	65.95171709697998	9.869565217391305	7.958333333333333	7.595238095238095	5.613207547169812	5.0	5.460176991150442	4.598290598290598	2.8244274809160306	1.7060581728787292	3.347826086956522	3.488095238095238	3.2169811320754715	3.0	2.946902654867257	2.888888888888889	2.5114503816793894	2.14221929102093	25.82608695652174	26.39583333333333	23.464285714285715	19.443396226415093	18.0625	18.84070796460177	18.45299145299145	14.17557251908397	12.772812857673165	219.39379441341453	191.08013375071783
ZINC000072120641	21.42440059403788	0	1	12	46	0	0	9	3	3	1	2	0	0	0	2	444.44444444444446	613.0	443.33333333333337	1424.0	73.23795519213098	9.66183574879227	7.074829931972788	7.21969696969697	5.5423728813559325	5.027777777777777	5.8429752066115705	5.424778761061947	4.143302180685359	1.7060581728787292	3.630434782608696	3.9431818181818175	3.347457627118644	3.2416666666666667	2.9834710743801653	2.911504424778761	2.766355140186916	2.14221929102093	30.95652173913044	33.204081632653065	26.795454545454547	22.491525423728813	22.83333333333333	22.950413223140497	20.920353982300885	17.80373831775701	12.772812857673165	229.214684225319	196.2412454156344
ZINC000028571369	18.81650164870822	0	1	12	43	0	0	6	1	2	1	0	2	0	0	2	267.6543209876544	287.3333333333333	207.0	1678.0	79.05905319213099	6.224519092736148	5.145679012345679	4.936899862825789	3.408853297742186	2.8383838383838387	2.4263565891472867	2.414565826330532	2.0097087378640777	1.7060581728787292	3.4651162790697674	3.740740740740741	3.2522522522522523	2.9173553719008263	2.6666666666666665	2.571428571428572	2.3106796116504853	2.14221929102093	39.02325581395349	33.31111111111111	26.19753086419753	23.55855855855856	18.173553719008265	16.558139534883722	18.680672268907564	19.601941747572816	12.772812857673165	244.06302921904265	215.7426402868819
CHEMBL329583	24.874706168153285	0	1	18	61	0	0	5	2	3	0	0	0	0	0	0	380.0	348.0	350.0	1256.0	90.19939914546998	6.229508196721311	6.230769230769231	4.760683760683761	3.2468354430379747	2.4	1.915730337078652	2.0	2.2580645161290325	1.7060581728787292	3.278688524590164	3.658119658119658	2.9936708860759493	2.6166666666666667	2.455056179775281	2.367816091954023	2.4064516129032256	2.14221929102093	20.59016393442623	23.584615384615383	19.692307692307693	15.5126582278481	12.627777777777778	11.803370786516854	11.5	11.574193548387097	12.772812857673165	214.4221714056872	183.23253609419075
CHEMBL487869	16.280034994173548	0	1	12	42	0	0	3	1	2	0	0	0	0	0	0	258.0	247.0	207.0	846.0	62.03347900182901	6.142857142857143	6.068181818181818	4.831168831168832	4.168421052631579	2.8363636363636364	2.263157894736842	2.3523809523809525	2.25	1.7060581728787292	3.119047619047619	3.5844155844155843	3.210526315789474	2.7181818181818183	2.5526315789473686	2.4285714285714284	2.358695652173913	2.14221929102093	20.142857142857142	23.181818181818183	19.103896103896105	17.36842105263158	14.254545454545454	12.491228070175438	12.16190476190476	12.152173913043478	12.772812857673165	213.14663313542545	196.91167308455567
ZINC000064521340	30.927076826491625	0	1	21	70	0	0	8	6	2	0	0	0	0	0	0	504.0	514.0	450.0	1534.0	106.44102095516796	7.2	7.276315789473684	5.860294117647059	4.748571428571428	3.865284974093264	3.0246305418719213	2.635897435897436	2.4456521739130435	1.7060581728787292	3.5428571428571427	3.882352941176471	3.4514285714285715	3.093264248704663	2.8472906403940885	2.7794871794871794	2.690217391304348	2.14221929102093	21.914285714285715	25.105263157894736	20.779411764705884	18.19428571428572	16.4559585492228	14.300492610837438	13.492307692307692	12.684782608695652	12.772812857673165	222.7550495361212	200.94894831687964
106862353	12.813810003370056	0	1	6	37	0	0	3	1	1	0	0	1	0	0	1	173.60493827160494	78.88888888888889	45.11111111111112	926.0	54.54246209698001	4.6920253586920255	4.732732732732733	3.249158249158249	2.473202614379085	1.6059670781893003	1.6585365853658536	0.9281045751633986	0.8353909465020577	1.7060581728787292	2.810810810810811	3.090909090909091	2.4352941176470586	2.0185185185185186	2.024390243902439	1.9294117647058824	2.092592592592593	2.14221929102093	25.027027027027028	22.24324324324324	19.060606060606062	17.176470588235293	11.75	14.060975609756095	11.141176470588237	13.444444444444445	12.772812857673165	203.0969573434689	182.7912957611265
103939289	18.04044518230037	0	1	6	44	0	0	6	2	1	0	3	0	0	0	3	370.0	408.0	438.0	1038.0	60.74212200182902	8.409090909090908	6.695652173913044	6.211764705882353	3.876106194690265	3.991150442477876	4.0	3.317073170731707	3.2444444444444445	1.7060581728787292	3.25	3.388235294117647	2.911504424778761	2.831858407079646	2.827586206896552	2.707317073170732	2.325925925925926	2.14221929102093	23.59090909090909	24.41304347826087	20.694117647058825	15.415929203539823	16.902654867256636	16.629310344827587	15.040650406504064	14.325925925925926	12.772812857673165	206.515843255507	164.31369559401168
CHEMBL573971	17.884518585327584	0	1	12	41	0	0	5	1	1	0	1	2	0	0	3	281.2098765432099	272.77777777777777	239.5555555555556	1438.0	69.871485287282	6.858777476663655	6.330749354005168	4.709064327485381	3.391500474833808	2.9611650485436893	3.342789598108747	3.0308641975308643	2.785529715762274	1.7060581728787292	3.317073170731707	3.513157894736842	2.9134615384615383	2.679611650485437	2.734042553191489	2.7111111111111112	2.569767441860465	2.14221929102093	35.073170731707314	27.79069767441861	23.776315789473685	21.221153846153847	16.40776699029126	17.404255319148938	17.11111111111111	16.127906976744185	12.772812857673165	239.69518302290365	191.8256779919556
ZINC000013737427	22.78189539529507	0	1	12	54	0	2	6	1	3	0	2	0	0	0	2	442.0	608.0	602.0	1256.0	79.02013262122497	8.185185185185185	6.9298245614035086	5.394230769230769	4.0625	3.713414634146341	3.226993865030675	3.848101265822785	3.44	1.7060581728787292	3.351851851851852	3.7596153846153846	3.236111111111111	2.7865853658536586	2.7975460122699385	2.8987341772151898	2.685714285714285	2.14221929102093	23.25925925925926	24.84210526315789	20.865384615384617	17.368055555555557	15.03048780487805	14.736196319018404	16.082278481012658	14.731428571428571	12.772812857673165	217.86216419420168	190.09105818933463
CHEMBL490613	28.60660678557869	0	1	21	64	0	0	9	5	1	0	3	0	0	0	3	560.0	480.0	454.0	1552.0	95.373412335772	8.75	7.808823529411764	6.950413223140496	4.37037037037037	3.531428571428572	3.323863636363636	2.962962962962963	2.9290322580645163	1.7060581728787292	3.46875	3.644628099173554	3.1296296296296298	2.7657142857142856	2.613636363636364	2.6666666666666665	2.535483870967742	2.14221929102093	24.25	25.86764705882353	22.68595041322314	17.40740740740741	15.194285714285714	14.085227272727272	14.283950617283953	14.283870967741937	12.772812857673165	222.9592945533932	187.586545505879
CHEMBL272790	15.480910315389297	0	1	12	38	0	0	3	2	1	0	0	0	0	0	0	232.0	222.0	150.0	792.0	58.47753628728201	6.105263157894737	6.15	4.924242424242424	3.932584269662921	3.4130434782608696	3.351648351648352	2.5517241379310347	1.829268292682927	1.7060581728787292	3.263157894736842	3.696969696969697	3.0898876404494384	2.858695652173913	2.6483516483516483	2.4827586206896552	2.231707317073171	2.14221929102093	20.84210526315789	23.325	19.37878787878788	16.280898876404493	15.119565217391305	15.197802197802195	13.494252873563218	11.24390243902439	12.772812857673165	222.6924698132389	188.9864260015436
ZINC000064446741	14.308544564874966	0	1	9	37	0	0	3	2	0	0	0	0	1	0	1	173.06721536351165	117.03703703703704	73.2962962962963	1882.0	62.00364519213101	4.677492307121937	5.000949667616334	3.6604938271604937	2.320987654320988	1.6766117969821674	1.3358504135203166	1.4449016918152722	1.2858999350227422	1.7060581728787292	3.1621621621621623	3.583333333333333	2.927083333333333	2.4074074074074074	2.300970873786408	2.259259259259259	2.263157894736842	2.14221929102093	50.86486486486486	26.64102564102564	22.819444444444443	17.989583333333332	14.72222222222222	15.223300970873789	15.37037037037037	19.94736842105263	12.772812857673165	219.82112107028007	182.61789748818265
ZINC000028819419	15.015651346061514	0	1	9	38	0	0	3	2	0	0	1	0	0	0	1	238.0	154.0	130.0	774.0	55.80029419213101	6.2631578947368425	6.0	4.541666666666667	3.25531914893617	2.388888888888889	2.066666666666667	1.925	2.363636363636364	1.7060581728787292	3.1842105263157894	3.5694444444444446	3.0106382978723403	2.453703703703704	2.2	2.3625	2.5636363636363635	2.14221929102093	20.36842105263158	22.975	18.90277777777778	15.436170212765957	12.092592592592592	10.41904761904762	10.6125	13.309090909090909	12.772812857673165	211.3298401132227	188.3421759138205
363587407	16.76836217587774	0	1	12	40	0	0	1	1	0	0	0	0	0	0	0	220.0	201.0	152.0	788.0	65.435645192131	5.5	5.8604651162790695	4.532467532467533	3.201834862385321	2.649572649572649	2.2457627118644066	1.9705882352941173	1.809523809523809	1.7060581728787292	3.375	3.896103896103896	3.2844036697247705	2.905982905982906	2.6440677966101696	2.4901960784313726	2.25	2.14221929102093	19.7	23.162790697674417	19.363636363636363	15.064220183486238	13.47863247863248	12.033898305084746	11.284313725490197	10.0	12.772812857673165	232.6060838098988	196.744317252024
CHEMBL446230_44592153	16.37719386980933	0	1	10	41	0	0	5	2	2	1	0	0	0	0	0	250.44444444444449	210.0	158.0	1078.0	65.63106609698	6.108401084010841	4.5813953488372094	5.042735042735044	3.4095238095238094	2.877675840978593	2.8018018018018016	2.0388349514563107	1.837209302325581	1.7060581728787292	3.2195121951219514	3.5128205128205128	3.038095238095238	2.7339449541284404	2.414414414414414	2.233009708737864	2.2790697674418605	2.14221929102093	26.29268292682927	30.069767441860463	23.05128205128205	19.304761904761904	18.743119266055047	15.73873873873874	12.427184466019416	11.104651162790695	12.772812857673165	217.41786472552693	185.4971402880704
106862053	12.975211231541634	0	1	6	35	0	0	3	1	1	0	0	1	0	0	1	171.60493827160494	103.88888888888889	63.33333333333333	924.0	53.653236287282006	4.90299823633157	4.780864197530864	3.373737373737374	2.3200483091787443	2.0776439089692103	2.0416666666666665	1.3150492264416314	1.021505376344086	1.7060581728787292	2.914285714285714	3.121212121212121	2.4565217391304346	2.325301204819277	2.333333333333333	2.088607594936709	2.048387096774193	2.14221929102093	26.4	23.52777777777778	19.13636363636364	14.173913043478262	13.734939759036145	15.73611111111111	12.278481012658228	11.225806451612904	12.772812857673165	212.926283795614	153.50966137293838
189842630	15.59219888520812	0	1	9	39	0	0	4	2	1	0	1	0	0	0	1	270.0	236.0	148.0	838.0	56.44349819213102	6.923076923076923	6.512195121951219	5.293333333333333	4.009708737864078	3.5673076923076925	2.8484848484848486	2.4081632653061225	1.783132530120482	1.7060581728787292	3.2564102564102564	3.64	2.9320388349514563	2.673076923076923	2.4545454545454546	2.346938775510204	2.240963855421686	2.14221929102093	21.487179487179485	23.463414634146343	19.666666666666668	15.854368932038836	15.538461538461538	13.767676767676768	12.183673469387756	11.963855421686748	12.772812857673165	211.45960772479023	174.96068220137838
CHEMBL4126958	28.777246912230577	0	1	19	73	0	0	6	5	1	0	0	0	0	0	0	408.0	351.0	324.0	1426.0	106.810881479413	5.589041095890411	5.884615384615385	4.5174825174825175	3.3678756476683938	2.6208530805687205	1.946428571428572	1.6556603773584906	1.611940298507463	1.7060581728787292	3.219178082191781	3.5944055944055946	3.139896373056995	2.8199052132701423	2.571428571428572	2.504716981132076	2.393034825870646	2.14221929102093	19.534246575342465	22.96153846153846	18.566433566433567	15.492227979274611	13.829383886255924	12.058035714285714	11.4811320754717	10.537313432835822	12.772812857673165	209.4324279383162	185.14589021700323
ZINC000040829651	23.39154292055889	0	1	15	55	0	0	6	4	2	0	0	0	0	0	0	374.0	286.0	265.0	1178.0	81.83104352607397	6.8	6.728813559322034	5.169811320754717	3.841726618705036	2.6258064516129034	2.0980392156862746	2.014084507042253	2.103174603174604	1.7060581728787292	3.381818181818182	3.726415094339623	3.1510791366906474	2.7483870967741937	2.555555555555556	2.5492957746478875	2.4682539682539684	2.14221929102093	21.41818181818181	24.440677966101696	20.39622641509434	16.62589928057554	13.212903225806452	12.18954248366013	11.915492957746478	11.507936507936508	12.772812857673165	217.3655334955313	190.46875688378705
CHEMBL486235	15.503978527765703	0	1	12	41	0	0	2	1	1	0	0	0	0	0	0	216.0	196.0	142.0	782.0	61.39027500182901	5.2682926829268295	5.534883720930233	4.342105263157895	3.2525252525252526	2.64	2.1634615384615383	1.9405940594059403	1.5268817204301075	1.7060581728787292	3.048780487804878	3.460526315789474	2.97979797979798	2.78	2.5576923076923075	2.4257425742574257	2.2580645161290325	2.14221929102093	19.07317073170732	22.2093023255814	18.25	15.151515151515152	13.79	12.115384615384617	11.752475247524751	10.78494623655914	12.772812857673165	213.0675076761832	179.43094839107053
CHEMBL197960	18.27079609569325	0	1	12	50	0	0	3	2	1	0	0	0	0	0	0	260.0	301.0	165.0	944.0	73.190039526074	5.2	5.403846153846154	4.354838709677419	3.5271317829457365	2.906040268456376	2.532051282051282	1.9050632911392404	1.0185185185185186	1.7060581728787292	3.0	3.4946236559139785	3.085271317829457	2.778523489932886	2.6474358974358974	2.3987341772151898	1.9814814814814807	2.14221929102093	18.88	21.82692307692308	17.806451612903224	15.635658914728682	14.228187919463087	13.833333333333334	12.689873417721518	9.462962962962964	12.772812857673165	208.1010283069567	186.2944143924221
CHEMBL492916	9.180457611606656	0	1	6	26	0	0	3	1	0	0	0	1	1	0	2	103.51165980795612	24.77777777777778	9.0	1936.0	48.93386776303701	3.981217684921389	4.347578347578348	3.0432098765432096	2.0617283950617287	1.3414814814814815	1.1552028218694883	0.7992831541218638	0.4285714285714285	1.7060581728787292	2.8846153846153846	3.333333333333333	2.703703703703704	2.38	2.0476190476190474	1.7419354838709675	1.380952380952381	2.14221929102093	74.46153846153847	28.423076923076923	24.83333333333333	23.48148148148148	23.86	16.761904761904763	17.451612903225808	8.428571428571429	12.772812857673165	234.2288957484439	181.9177505849113
ZINC000253798467	18.33240565251189	0	1	6	47	0	2	5	1	2	0	1	0	1	0	2	299.06721536351165	337.55555555555554	253.2962962962963	2190.0	75.32435381152696	6.363132241776843	5.383219954648526	3.9645909645909647	2.817076618603336	3.11522633744856	3.0791517323775386	2.7897153351698805	1.9788773148148149	1.7060581728787292	3.0851063829787235	3.4945054945054945	2.931297709923664	2.7185185185185183	2.7338709677419355	2.6198347107438016	2.2890625	2.14221929102093	46.59574468085106	26.83673469387756	20.736263736263737	15.702290076335878	16.755555555555556	18.491935483870968	17.570247933884296	14.96875	12.772812857673165	219.53820107894865	172.19512190650997
ZINC000064393094	14.268104450355084	0	1	9	37	0	0	3	2	0	0	1	0	0	0	1	222.0	151.0	104.0	738.0	53.01139419213101	6.0	5.717948717948718	4.375	3.15625	2.4444444444444446	1.5922330097087378	1.8641975308641976	1.824561403508772	1.7060581728787292	3.1621621621621623	3.611111111111111	2.958333333333333	2.4166666666666665	2.320388349514563	2.2222222222222223	2.192982456140351	2.14221929102093	19.945945945945947	22.64102564102564	18.48611111111111	14.614583333333334	12.555555555555555	10.194174757281552	10.65432098765432	11.807017543859647	12.772812857673165	205.5950546635981	176.62480860740558
ZINC000045497378	16.280034994173548	0	1	12	42	0	0	3	1	2	0	0	0	0	0	0	258.0	247.0	207.0	846.0	62.03347900182901	6.142857142857143	6.068181818181818	4.831168831168832	4.168421052631579	2.8363636363636364	2.263157894736842	2.3523809523809525	2.25	1.7060581728787292	3.119047619047619	3.5844155844155843	3.210526315789474	2.7181818181818183	2.5526315789473686	2.4285714285714284	2.358695652173913	2.14221929102093	20.142857142857142	23.181818181818183	19.103896103896105	17.36842105263158	14.254545454545454	12.491228070175438	12.16190476190476	12.152173913043478	12.772812857673165	213.14663313542545	196.91167308455567
ZINC000045496915	15.394588728024528	0	1	15	40	0	0	2	2	0	0	0	0	0	0	0	204.0	240.0	146.0	766.0	61.51245809698001	5.1	5.4523809523809526	4.291666666666667	3.031578947368421	2.712871287128713	2.5	2.2222222222222223	1.46	1.7060581728787292	3.05	3.513888888888889	3.031578947368421	2.851485148514852	2.641509433962264	2.435185185185185	2.1	2.14221929102093	19.15	22.33333333333333	18.15277777777778	14.442105263157895	13.663366336633665	13.216981132075473	12.583333333333334	10.57	12.772812857673165	218.29018666374765	187.07226165740863
ZINC000040394588	13.319149857309773	0	1	5	38	0	0	4	2	1	1	0	0	0	0	0	184.44444444444449	94.66666666666669	47.333333333333336	942.0	59.41006209698001	4.853801169590644	4.683760683760683	3.681592039800995	3.1058823529411765	2.566308243727599	1.9676375404530744	0.8765432098765432	0.4829931972789116	1.7060581728787292	2.9473684210526314	3.388059701492537	2.976470588235294	2.763440860215054	2.388349514563106	1.907407407407408	1.5816326530612246	2.14221929102093	24.789473684210527	24.666666666666668	19.83582089552239	17.894117647058824	18.32258064516129	15.66019417475728	11.51851851851852	8.122448979591837	12.772812857673165	206.597575612726	180.46330512081835
CHEMBL3917777	10.594671173979751	0	1	6	31	0	0	2	1	1	0	0	0	0	0	0	148.0	43.0	12.0	562.0	42.87842338243302	4.774193548387097	4.5	3.196428571428572	2.716417910447761	2.0	1.1898734177215189	0.5375	0.2033898305084746	1.7060581728787292	2.806451612903226	3.1785714285714284	2.8656716417910446	2.441558441558441	2.113924050632912	1.6125	1.3220338983050848	2.14221929102093	18.12903225806452	21.21875	15.678571428571429	14.462686567164178	12.792207792207792	10.772151898734178	6.8	3.305084745762712	12.772812857673165	195.81714279044544	177.67454789881853
CHEMBL248824	17.95346827054888	0	0	12	39	0	0	4	0	2	0	0	2	0	0	2	277.2098765432099	280.8888888888889	207.5555555555556	1406.0	70.89411447758397	7.107945552389997	7.151761517615176	5.726984126984127	4.244000554861978	4.064599483204134	3.8737997256515775	3.601139601139601	2.8432267884322675	1.7060581728787292	3.4871794871794872	3.7285714285714286	3.168539325842697	2.953488372093023	2.950617283950617	2.8846153846153846	2.684931506849315	2.14221929102093	36.05128205128205	28.390243902439025	25.428571428571427	23.8876404494382	20.19767441860465	19.62962962962963	21.5	21.753424657534246	12.772812857673165	256.02267986889865	214.9906547841769
ZINC000028818062	24.347537261719925	0	2	12	63	0	0	7	2	4	1	0	0	0	0	0	384.44444444444446	347.3333333333333	319.0	1506.0	94.56402895516796	6.102292768959436	4.919191919191919	4.095628415300546	2.8732106339468304	2.353153153153153	2.166666666666667	2.1708333333333334	2.2785714285714285	1.7060581728787292	3.111111111111111	3.3852459016393444	2.920245398773006	2.491891891891892	2.448863636363636	2.4375	2.4857142857142858	2.14221929102093	23.904761904761905	27.33333333333333	20.049180327868854	15.92638036809816	12.58918918918919	12.267045454545457	12.6875	13.15	12.772812857673165	208.0643516641448	181.96670184071075
10377918_CHEMBL1275671	14.906261546320335	0	1	9	40	0	0	3	2	0	0	1	0	0	0	1	226.0	155.0	125.0	776.0	56.68952000182901	5.65	5.4523809523809526	4.012820512820513	2.6476190476190475	2.1403508771929824	1.7685950413223142	1.5656565656565655	1.8115942028985508	1.7060581728787292	3.075	3.4743589743589745	2.895238095238095	2.4649122807017543	2.206611570247934	2.171717171717172	2.246376811594203	2.14221929102093	19.4	22.166666666666668	17.91025641025641	13.80952380952381	12.0	9.93388429752066	9.575757575757576	11.710144927536232	12.772812857673165	202.31753532910813	170.52335933971077
CHEMBL27907	24.73680679771069	0	2	18	64	0	0	4	2	2	0	0	0	0	0	0	362.0	370.0	340.0	1266.0	96.023220955168	5.65625	5.343283582089552	3.8813559322033897	2.96875	2.454022988505747	2.2711864406779663	2.2699386503067487	2.125	1.7060581728787292	3.0	3.288135593220339	2.8125	2.4942528735632186	2.406779661016949	2.5276073619631902	2.51875	2.14221929102093	19.78125	22.746268656716417	18.06779661016949	14.45625	12.586206896551724	12.186440677966102	12.71165644171779	12.3	12.772812857673165	215.1962964241106	175.7767111920935
CHEMBL707	26.09864970174544	0	0	16	58	0	0	10	5	5	0	0	0	0	0	0	518.0	513.0	454.0	1418.0	84.526042621225	8.931034482758621	8.435483870967742	7.074074074074074	6.2611940298507465	4.8068965517241375	3.883116883116883	3.5136986301369864	3.219858156028369	1.7060581728787292	3.534482758620689	3.842592592592593	3.567164179104477	3.1241379310344826	2.8376623376623376	2.767123287671233	2.645390070921986	2.14221929102093	24.448275862068964	26.741935483870968	22.90740740740741	21.55223880597015	18.8896551724138	16.155844155844157	15.32876712328767	14.141843971631204	12.772812857673165	220.9742603782421	208.4144793668219
CHEMBL445754	14.389424793914728	0	1	12	31	0	0	5	1	1	0	1	2	0	0	3	257.2098765432099	200.88888888888889	165.66666666666666	1288.0	56.048207858188015	8.297092791716448	7.756944444444444	6.367521367521368	5.164930555555555	4.6703096539162114	3.932098765432099	3.404896421845574	2.85632183908046	1.7060581728787292	3.419354838709677	3.615384615384616	3.078125	2.8524590163934427	3.037037037037037	2.711864406779661	2.396551724137931	2.14221929102093	41.54838709677419	30.59375	28.096153846153847	26.40625	22.34426229508197	22.25925925925926	21.6271186440678	21.155172413793103	12.772812857673165	256.35265904374666	217.3119842098697
CHEMBL599846	12.975211231541634	0	1	6	35	0	0	3	1	1	0	0	0	1	0	1	171.06721536351165	101.2962962962963	61.77777777777778	1860.0	58.203336287282006	4.887634724671761	4.723251028806584	3.3265993265993266	2.280595813204509	2.033913431503793	1.976851851851852	1.282231598687295	0.996415770609319	1.7060581728787292	2.914285714285714	3.121212121212121	2.4565217391304346	2.325301204819277	2.333333333333333	2.088607594936709	2.048387096774193	2.14221929102093	53.142857142857146	26.52777777777778	22.40909090909091	16.91304347826087	16.55421686746988	19.48611111111111	15.468354430379748	14.129032258064516	12.772812857673165	218.6244982046508	155.82524373646385
ZINC000045484544	28.28891973052638	0	1	15	66	0	0	7	3	2	0	2	0	0	0	2	492.0	575.0	517.0	1476.0	97.409106050319	7.454545454545454	6.788732394366197	5.2578125	4.169590643274854	3.558659217877095	2.9607843137254903	2.764423076923077	2.735449735449736	1.7060581728787292	3.4393939393939394	3.703125	3.152046783625731	3.0279329608938546	2.6911764705882355	2.668269230769231	2.8994708994708995	2.14221929102093	22.363636363636363	24.535211267605632	19.71875	16.56140350877193	16.145251396648046	13.911764705882351	12.884615384615383	13.925925925925926	12.772812857673165	217.25577895906247	181.5198288281101
CHEMBL3323091	16.211085308952253	0	1	15	37	0	0	2	1	1	0	0	0	0	0	0	240.0	210.0	150.0	778.0	59.61182338243301	6.486486486486487	6.725	5.457142857142857	3.978021978021978	3.125	3.033707865168539	2.625	2.027027027027027	1.7060581728787292	3.4864864864864864	3.971428571428572	3.340659340659341	2.875	2.9101123595505616	2.6625	2.5135135135135136	2.14221929102093	21.027027027027028	24.3	20.742857142857144	16.912087912087912	13.673076923076923	14.179775280898877	13.4875	11.283783783783784	12.772812857673165	232.74142802702136	205.89197458320365
ZINC000029127669	12.721432875864402	0	1	6	37	0	0	3	2	1	0	0	0	0	0	0	186.0	92.0	27.0	686.0	51.00006209698002	5.027027027027027	5.026315789473684	3.8484848484848486	3.247058823529412	2.389473684210526	1.871287128712872	0.92	0.2903225806451613	1.7060581728787292	2.918918918918919	3.333333333333333	2.9647058823529413	2.610526315789474	2.287128712871287	1.83	1.4193548387096775	2.14221929102093	18.54054054054054	21.21052631578948	16.560606060606062	15.576470588235294	14.094736842105265	12.475247524752476	9.51	6.021505376344086	12.772812857673165	196.0521793653228	180.6632592291282
151256917	43.7120180292523	0	2	28	104	0	4	8	4	2	2	0	0	0	0	0	582.8888888888889	831.3333333333333	808.0	2542.0	173.46645324244992	5.604700854700855	5.589285714285714	4.273462783171521	2.99774011299435	2.757225433526012	2.592797783933518	2.6225026288117768	2.6754966887417218	1.7060581728787292	3.4038461538461537	3.878640776699029	3.247457627118644	2.754335260115607	2.5789473684210527	2.763406940063092	2.834437086092715	2.14221929102093	24.442307692307693	25.517857142857142	20.854368932038835	15.823728813559322	14.193641618497107	13.731301939058172	13.914826498422713	13.695364238410596	12.772812857673165	227.2649752150426	192.84439863539785
CHEMBL504028	13.354148613504645	0	1	10	34	0	0	2	1	1	0	0	0	0	0	0	186.0	124.0	89.0	670.0	51.24512338243301	5.470588235294118	5.555555555555555	4.328125	2.8735632183908044	2.317073170731707	2.053333333333333	2.0327868852459017	1.7450980392156863	1.7060581728787292	3.147058823529412	3.5	2.8505747126436782	2.573170731707317	2.466666666666667	2.442622950819672	2.313725490196078	2.14221929102093	19.705882352941178	22.72222222222222	18.8125	13.96551724137931	12.414634146341465	11.0	11.459016393442624	11.294117647058824	12.772812857673165	215.9082979927	173.8484153299066
CHEMBL121611	23.47242314959865	0	2	18	61	0	0	5	2	1	0	2	0	0	0	2	400.0	410.0	348.0	1290.0	89.53348914546999	6.557377049180328	5.682539682539683	4.201834862385321	3.1020408163265305	2.563758389261745	2.489795918367347	2.7152317880794703	2.335570469798658	1.7060581728787292	2.918032786885246	3.1192660550458715	2.6122448979591835	2.4563758389261743	2.442176870748299	2.331125827814569	2.2818791946308723	2.14221929102093	21.14754098360656	23.07936507936508	18.30275229357798	14.312925170068027	12.798657718120806	12.83673469387755	12.874172185430464	12.046979865771812	12.772812857673165	213.13211333086068	166.7162699084397
CHEMBL529437	17.056091460581392	0	1	6	45	0	2	6	1	4	0	0	1	0	0	1	312.44444444444446	323.0	221.0	1228.0	65.727999906678	6.94320987654321	6.282608695652174	5.0120481927710845	3.631578947368421	3.614173228346457	3.112068965517241	3.510869565217391	2.376344086021505	1.7060581728787292	3.066666666666667	3.602409638554217	3.0964912280701755	2.5511811023622046	2.3879310344827585	2.5543478260869565	2.419354838709677	2.14221929102093	27.288888888888888	23.847826086956523	19.734939759036145	16.30701754385965	14.614173228346456	14.060344827586206	15.804347826086955	13.010752688172044	12.772812857673165	211.03284326025056	180.32504902595653
ZINC000043062143	17.10846211891974	0	1	12	40	0	0	5	2	1	0	0	2	0	0	2	239.20987654320987	279.8888888888889	227.5555555555556	1370.0	67.98233628728201	5.980246913580247	5.933862433862434	4.409909909909911	3.1887810140237325	2.8699508570058736	3.164912280701754	2.717367853290184	2.05005005005005	1.7060581728787292	3.25	3.5135135135135136	2.8932038834951457	2.7572815533980584	2.968421052631579	2.766990291262136	2.3963963963963963	2.14221929102093	34.25	27.45238095238096	23.35135135135135	18.07766990291262	19.98058252427185	17.147368421052633	17.95145631067961	17.81081081081081	12.772812857673165	236.7563942432313	181.81557919186105
ZINC000064393093	14.268104450355084	0	1	9	37	0	0	3	2	0	0	1	0	0	0	1	222.0	151.0	104.0	738.0	53.01139419213101	6.0	5.717948717948718	4.375	3.15625	2.4444444444444446	1.5922330097087378	1.8641975308641976	1.824561403508772	1.7060581728787292	3.1621621621621623	3.611111111111111	2.958333333333333	2.4166666666666665	2.320388349514563	2.2222222222222223	2.192982456140351	2.14221929102093	19.945945945945947	22.64102564102564	18.48611111111111	14.614583333333334	12.555555555555555	10.194174757281552	10.65432098765432	11.807017543859647	12.772812857673165	205.5950546635981	176.62480860740558
ZINC000042921793	17.068022004399857	0	1	12	40	0	0	5	2	1	0	0	2	0	0	2	239.20987654320987	272.1111111111111	220.22222222222223	1370.0	67.98233628728201	5.980246913580247	5.957671957671958	4.447447447447448	3.102481121898597	2.760997243197891	3.133786848072562	2.616452991452991	1.914975845410628	1.7060581728787292	3.25	3.5	2.9223300970873787	2.786407766990292	2.897959183673469	2.7884615384615383	2.269565217391305	2.14221929102093	34.25	27.45238095238096	23.35135135135135	19.116504854368934	18.689320388349515	17.989795918367346	18.5	16.321739130434782	12.772812857673165	236.7563942432313	184.03770870718336
CHEMBL1812744	22.03434849958863	0	1	15	53	0	2	4	3	0	0	0	1	0	0	1	283.60493827160496	385.8888888888889	321.77777777777777	1290.0	84.08703552607398	5.351036571162358	5.861598440545809	4.477987421383648	3.0456621004566213	2.5063856960408684	2.4393939393939394	2.643074581430746	2.2984126984126982	1.7060581728787292	3.4339622641509435	3.924528301886793	3.335616438356164	2.82183908045977	2.6875	3.0273972602739727	2.7857142857142856	2.14221929102093	24.33962264150944	24.2280701754386	20.71698113207547	16.863013698630137	13.195402298850574	12.715909090909092	15.143835616438356	14.67142857142857	12.772812857673165	222.32036931163984	198.4523989111381
CHEMBL1852473_90665087	30.479189759307328	0	1	17	77	0	0	9	5	3	0	0	1	0	0	1	485.60493827160496	546.1111111111111	484.8888888888889	1844.0	113.29430238426198	6.306557639890974	6.347050754458161	4.887377173091459	3.769590643274853	2.9234088457389427	2.434891905480141	2.353927203065134	2.353829557713053	1.7060581728787292	3.168831168831169	3.45578231292517	3.073684210526316	2.8640776699029127	2.60633484162896	2.418103448275862	2.407766990291262	2.14221929102093	23.948051948051948	24.45679012345679	20.08843537414966	17.810526315789474	16.009708737864077	14.036199095022624	13.025862068965518	13.271844660194176	12.772812857673165	211.12212332817955	186.36724383623832
CHEMBL185169	17.584858756805467	0	0	10	40	0	2	3	0	3	0	0	0	0	0	0	298.0	283.0	239.0	894.0	62.921744287282	7.45	7.069767441860465	5.792207792207792	4.306930693069307	4.166666666666667	3.704081632653061	2.9479166666666665	2.6263736263736264	1.7060581728787292	3.5	3.896103896103896	3.445544554455445	3.088235294117647	2.9285714285714284	2.6979166666666665	2.43956043956044	2.14221929102093	22.35	24.837209302325583	21.064935064935064	17.247524752475247	16.49019607843137	16.43877551020408	14.197916666666666	12.076923076923077	12.772812857673165	231.38752159717697	205.9433553772206
CHEMBL1830884	19.8318475467023	0	1	12	48	0	0	6	3	2	1	0	0	0	0	0	300.44444444444446	320.0	274.3333333333333	1238.0	76.54160481152701	6.25925925925926	5.052287581699345	5.401433691756273	3.748717948717949	3.198529411764706	3.416020671834625	2.735042735042735	2.3447293447293447	1.7060581728787292	3.3125	3.688172043010753	3.0384615384615383	2.860294117647059	2.7674418604651163	2.7777777777777777	2.555555555555556	2.14221929102093	25.791666666666668	29.7843137254902	23.107526881720432	18.35384615384616	17.691176470588236	17.310077519379846	16.632478632478634	14.094017094017094	12.772812857673165	219.1926784481056	181.18324796785896
ZINC000062179078	28.79512823442545	0	1	12	81	0	0	5	2	3	0	0	0	0	0	0	402.0	455.0	424.0	1486.0	113.15737981335602	4.962962962962963	4.821428571428571	3.3694267515923566	2.412280701754386	1.7473684210526317	1.528239202657807	1.5066225165562914	1.508896797153025	1.7060581728787292	2.962962962962963	3.4076433121019107	2.8684210526315788	2.456140350877193	2.255813953488372	2.1688741721854305	2.120996441281138	2.14221929102093	18.34567901234568	21.166666666666668	17.248407643312103	14.276315789473683	11.926315789473684	10.77076411960133	9.870860927152318	9.306049822064058	12.772812857673165	198.22254676883853	177.7913495971282
ZINC000036248231	22.891285195036247	0	1	15	52	0	0	7	3	2	0	2	0	0	0	2	448.0	378.0	262.0	1252.0	77.11880281152699	8.615384615384615	7.636363636363637	6.134020618556701	4.790697674418604	3.462585034013605	2.8974358974358974	2.885496183206107	2.3392857142857144	1.7060581728787292	3.4423076923076925	3.7938144329896906	3.224806201550388	2.7346938775510203	2.3653846153846154	2.4580152671755724	2.625	2.14221929102093	24.07692307692308	25.47272727272728	21.75257731958763	18.53488372093023	15.4421768707483	13.057692307692308	13.49618320610687	14.196428571428571	12.772812857673165	222.0982701029752	198.5377910904807
CHEMBL3323178	17.625298871325345	0	2	15	42	0	0	3	2	0	1	0	0	0	0	0	224.44444444444449	234.0	168.0	1058.0	72.71135809697999	5.343915343915344	5.525925925925926	4.426160337552743	3.378640776699029	2.509485094850948	2.3771929824561404	2.2285714285714286	1.696969696969697	1.7060581728787292	3.380952380952381	3.873417721518988	3.3106796116504853	2.804878048780488	2.763157894736842	2.638095238095238	2.414141414141414	2.14221929102093	25.19047619047619	25.91111111111111	21.9746835443038	17.70873786407767	13.634146341463415	13.324561403508772	13.971428571428572	13.464646464646464	12.772812857673165	232.1881334539496	212.0596953905668
ZINC000028118674	16.251525423472135	0	1	12	42	0	0	3	1	1	1	0	0	0	0	0	212.44444444444449	295.0	191.0	1038.0	69.800275001829	5.058201058201059	4.833333333333333	3.4069264069264067	2.495049504950495	2.392156862745098	3.083333333333334	2.7570093457943927	1.6324786324786325	1.7060581728787292	3.023809523809524	3.3376623376623376	2.93069306930693	2.803921568627451	2.85	2.710280373831776	2.247863247863248	2.14221929102093	24.714285714285715	25.25	21.2987012987013	19.1980198019802	17.284313725490197	16.65	15.158878504672897	11.692307692307692	12.772812857673165	222.2034536069084	189.4640071765465
ZINC000045338044	19.447318616270817	0	1	9	47	0	0	6	3	0	0	3	0	0	0	3	386.0	357.0	274.0	1096.0	67.33133090667796	8.212765957446809	6.775510204081633	5.626373626373627	2.6692913385826773	2.651851851851852	2.522058823529412	2.7890625	2.4909090909090907	1.7060581728787292	3.234042553191489	3.3736263736263736	2.8031496062992125	2.5407407407407407	2.411764705882353	2.4140625	2.481818181818182	2.14221929102093	23.31914893617021	24.387755102040817	20.75824175824176	14.25984251968504	12.65925925925926	11.970588235294118	13.8671875	14.327272727272728	12.772812857673165	212.5901712218985	168.83079118612173
ZINC000072106091	29.174365996675405	0	1	17	71	0	0	9	5	3	0	0	1	0	0	1	477.60493827160496	489.1111111111111	433.8888888888889	1768.0	105.93805076486598	6.726830116501478	6.721481481481481	5.173662551440329	3.9547803617571056	2.9173938336242	2.3646170442286945	2.318062137967351	2.598137059214904	1.7060581728787292	3.267605633802817	3.555555555555556	3.1569767441860463	2.842931937172775	2.4902912621359223	2.3127962085308056	2.4910179640718564	2.14221929102093	24.901408450704224	25.133333333333333	20.97037037037037	18.75581395348837	16.083769633507853	13.572815533980584	12.398104265402845	13.748502994011975	12.772812857673165	215.28217908517527	194.21033288238465
ZINC000029128381	16.468406252876843	0	1	6	53	0	0	3	1	2	0	0	0	0	0	0	214.0	194.0	130.0	892.0	69.26850805031897	4.037735849056604	3.925925925925926	2.8613861386138613	2.3142857142857145	1.951515151515152	1.680473372781065	0.9897959183673468	0.6632653061224489	1.7060581728787292	2.6226415094339623	3.049504950495049	2.6785714285714284	2.4727272727272727	2.4023668639053253	2.0816326530612246	1.719387755102041	2.14221929102093	16.830188679245282	19.814814814814813	15.257425742574258	13.021428571428572	11.78181818181818	12.331360946745562	10.0	7.862244897959184	12.772812857673165	182.7643950518208	160.40443223126772
ZINC000013682156	16.9181920901388	0	1	11	45	0	0	3	1	1	1	0	0	0	0	0	222.44444444444449	172.66666666666669	139.0	1076.0	73.47840081152698	4.94320987654321	4.843971631205673	3.64313725490196	2.734513274336283	2.5855855855855854	2.0919540229885056	1.4632768361581925	1.2522522522522523	1.7060581728787292	3.0	3.294117647058824	2.769911504424779	2.6576576576576576	2.5	2.2288135593220337	2.063063063063063	2.14221929102093	23.91111111111111	24.51063829787234	19.623529411764707	14.63716814159292	15.486486486486486	13.982758620689657	11.203389830508474	10.324324324324325	12.772812857673165	218.18287649114103	169.265059387059
CHEMBL476313	19.22679043685428	0	1	12	51	0	0	5	2	2	1	0	0	0	0	0	276.44444444444446	361.0	301.0	1228.0	79.454343526074	5.420479302832244	4.276729559748428	4.256944444444445	2.8091603053435112	2.716049382716049	2.9421296296296293	2.329032258064516	1.893081761006289	1.7060581728787292	3.019607843137255	3.3229166666666665	2.8931297709923665	2.814814814814815	2.708333333333333	2.503225806451613	2.276729559748428	2.14221929102093	24.07843137254902	27.79245283018868	20.58333333333333	16.541984732824428	17.355555555555554	16.708333333333332	14.567741935483872	12.761006289308176	12.772812857673165	211.660833869206	173.72403386519036
CHEMBL2012097	18.29196553799201	0	0	11	41	0	2	4	0	3	1	0	0	0	0	0	298.44444444444446	283.66666666666663	203.0	1150.0	71.331744287282	7.279132791327914	6.68939393939394	5.414529914529914	4.02020202020202	4.182130584192439	3.464539007092198	3.117216117216117	2.4457831325301207	1.7060581728787292	3.5121951219512195	3.871794871794872	3.4242424242424243	3.185567010309278	3.0319148936170213	2.747252747252748	2.55421686746988	2.14221929102093	28.04878048780488	27.818181818181817	24.33333333333333	19.747474747474747	21.20618556701031	22.680851063829788	15.9010989010989	12.10843373493976	12.772812857673165	240.29946586960293	207.4563632234297
ZINC000040406705	19.383960479517988	0	1	12	50	0	0	6	3	2	1	0	0	0	0	0	294.44444444444446	383.0	315.0	1240.0	77.430830621225	5.888888888888889	4.474358974358975	4.93189964157706	3.1338797814207653	2.6314553990610325	3.390123456790123	2.408805031446541	1.993670886075949	1.7060581728787292	3.1	3.419354838709677	3.065573770491804	2.718309859154929	2.837037037037037	2.440251572327044	2.259493670886076	2.14221929102093	24.8	28.75	22.06451612903226	18.31967213114754	16.345070422535212	17.97037037037037	14.57861635220126	12.759493670886076	12.772812857673165	211.6683210874185	187.07601567346
44393433_CHEMBL363328	27.60108362156096	0	1	12	63	1	0	7	1	4	0	2	0	0	0	2	518.0	417.0	386.0	1468.0	92.59738824062096	8.222222222222221	7.279411764705882	5.736434108527132	4.108108108108108	3.2794117647058822	2.782608695652174	2.2180851063829787	2.4743589743589745	1.7060581728787292	3.5396825396825395	3.86046511627907	3.2	2.833333333333333	2.570048309178744	2.5638297872340425	2.641025641025641	2.14221929102093	23.3015873015873	25.23529411764705	21.147286821705425	16.89189189189189	14.632352941176473	13.14975845410628	12.335106382978724	12.967948717948715	12.772812857673165	219.037305209084	185.6372171222733
CHEMBL1084971	16.251525423472135	0	2	12	43	0	0	3	2	1	0	0	0	0	0	0	224.0	295.0	225.0	832.0	63.044887906678014	5.209302325581396	5.155555555555556	3.784810126582279	2.690909090909091	2.2711864406779663	2.5080645161290325	2.418032786885246	1.829268292682927	1.7060581728787292	2.976744186046512	3.354430379746836	2.881818181818182	2.6440677966101696	2.556451612903226	2.5327868852459017	2.1707317073170733	2.14221929102093	19.348837209302324	22.33333333333333	17.949367088607595	13.945454545454544	12.271186440677964	12.53225806451613	13.36065573770492	11.46341463414634	12.772812857673165	209.53873796223544	172.42921965041847
ZINC000029042658	14.02625663849632	0	1	5	36	0	0	4	2	1	1	0	0	0	0	0	192.44444444444449	102.33333333333331	49.33333333333333	940.0	58.52083628728201	5.34567901234568	5.2368421052631575	4.129353233830845	3.2996254681647934	2.857142857142857	2.3143939393939394	1.189922480620155	0.6016260162601625	1.7060581728787292	3.2222222222222223	3.611940298507463	3.033707865168539	2.835164835164836	2.602272727272727	2.232558139534884	1.8414634146341464	2.14221929102093	26.11111111111111	25.94736842105263	20.19402985074627	15.887640449438202	17.087912087912088	17.375	13.895348837209305	9.914634146341465	12.772812857673165	216.34834401171463	175.7999338672099
ZINC000000004759	14.525425394279676	0	1	6	45	0	0	2	1	0	0	0	1	0	0	1	147.60493827160494	87.44444444444444	39.0	976.0	64.933635526074	3.2801097393689984	3.5676328502415457	2.4196078431372547	1.9269005847953216	1.3136810279667424	0.918424753867792	0.4968434343434343	0.2422360248447205	1.7060581728787292	2.7555555555555555	3.211764705882353	2.771929824561404	2.380952380952381	2.2151898734177213	1.6875	1.3975155279503106	2.14221929102093	21.68888888888889	20.869565217391305	16.36470588235294	14.333333333333334	11.564625850340136	10.79746835443038	8.647727272727273	6.559006211180124	12.772812857673165	194.5611070350571	175.3840802247053
CHEMBL604063	24.08671915792698	0	1	15	56	0	0	6	3	2	0	1	0	0	0	1	414.0	319.0	264.0	1246.0	83.72019252607402	7.392857142857143	6.933333333333334	5.431192660550459	4.01360544217687	3.079754601226994	2.607142857142857	2.230769230769231	2.112	1.7060581728787292	3.4285714285714284	3.779816513761468	3.217687074829932	2.773006134969325	2.470238095238096	2.5524475524475525	2.68	2.14221929102093	22.25	24.633333333333333	20.541284403669724	16.993197278911566	14.49079754601227	12.589285714285714	12.482517482517483	13.416	12.772812857673165	219.8634120797145	193.82618029398785
CHEMBL1169524	16.25696678179714	0	1	6	47	0	0	5	3	2	0	0	0	0	0	0	262.0	269.0	244.0	912.0	63.44303062122502	5.574468085106383	5.291666666666667	3.952380952380953	3.2454545454545456	2.641025641025641	2.311111111111111	1.9078014184397163	1.781021897810219	1.7060581728787292	2.872340425531915	3.2142857142857144	2.909090909090909	2.786324786324786	2.4444444444444446	2.1702127659574466	1.875912408759124	2.14221929102093	19.404255319148938	21.6875	16.928571428571427	15.454545454545457	15.0	13.103703703703705	11.22695035460993	10.204379562043796	12.772812857673165	194.45968115118364	172.59055640254925
CHEMBL596614	15.544418642285589	0	1	9	39	0	0	4	3	1	0	0	0	0	0	0	248.0	228.0	193.0	806.0	57.34324919213102	6.358974358974359	6.024390243902439	4.324324324324325	2.979381443298969	2.081818181818182	2.0961538461538463	3.081081081081081	2.880597014925373	1.7060581728787292	3.1538461538461537	3.4864864864864864	2.9072164948453607	2.390909090909091	2.230769230769231	2.621621621621621	2.656716417910448	2.14221929102093	20.666666666666668	23.585365853658537	18.716216216216218	15.082474226804123	11.463636363636365	10.0	13.72972972972973	14.417910447761194	12.772812857673165	213.15884278990663	182.3762094542514
CHEMBL1078169	15.901097612210538	0	1	6	49	0	0	3	2	1	0	0	0	0	0	0	208.0	156.0	107.0	838.0	65.712565335772	4.244897959183674	4.28	3.204301075268817	2.484126984126984	2.20863309352518	1.9923664122137408	1.0263157894736843	0.6903225806451613	1.7060581728787292	2.693877551020408	3.064516129032258	2.603174603174604	2.446043165467626	2.5572519083969465	2.171052631578948	1.941935483870968	2.14221929102093	17.102040816326532	20.06	15.623655913978494	12.77777777777778	12.474820143884893	14.19083969465649	10.697368421052632	8.709677419354838	12.772812857673165	187.68710610125927	157.90667044233655
44592120_CHEMBL469810	14.808802290397622	0	1	10	35	0	0	3	2	1	0	0	0	0	0	0	236.0	175.0	140.0	754.0	54.79941047758401	6.742857142857143	6.378378378378378	4.7384615384615385	3.4651162790697674	2.851851851851852	3.1846153846153844	3.0172413793103448	2.5	1.7060581728787292	3.257142857142857	3.523076923076923	2.8372093023255816	2.506172839506173	2.707692307692308	2.603448275862069	2.5535714285714284	2.14221929102093	21.542857142857144	24.18918918918919	19.6	14.825581395348838	12.65432098765432	13.8	14.120689655172416	12.392857142857142	12.772812857673165	227.9036989226252	179.53579603172153
ZINC000103245758	36.28207638290545	0	2	24	87	0	0	7	3	2	0	2	0	0	0	2	618.0	856.0	721.0	1882.0	132.53313509880903	7.103448275862069	6.5978260869565215	5.303030303030303	4.045454545454546	3.036231884057971	2.8485915492957745	2.8157894736842106	2.6313868613138687	1.7060581728787292	3.3448275862068964	3.793939393939394	3.277272727272728	2.86231884057971	2.7077464788732395	2.569078947368421	2.5875912408759123	2.14221929102093	21.632183908045977	24.0	20.21212121212121	17.554545454545455	14.373188405797102	13.654929577464788	12.980263157894736	13.667883211678832	12.772812857673165	221.935687067242	205.81025277018665
ZINC000029127997	18.976004106802147	0	1	12	52	0	0	4	3	1	0	0	0	0	0	0	278.0	257.0	241.0	994.0	74.84465243092298	5.346153846153846	5.37037037037037	4.0	3.1951219512195124	2.462121212121212	2.101351351351352	1.6688311688311688	1.596026490066225	1.7060581728787292	2.980769230769231	3.3191489361702127	2.951219512195122	2.765151515151515	2.4932432432432434	2.2857142857142856	2.0860927152317883	2.14221929102093	19.115384615384617	22.01851851851852	17.21276595744681	15.195121951219512	14.37121212121212	12.695945945945946	11.064935064935066	9.973509933774835	12.772812857673165	205.374025634624	177.07696657085177
CHEMBL1197581	21.595399950597688	0	3	14	41	0	0	12	7	2	2	0	1	0	0	1	386.4938271604938	407.33333333333337	407.1111111111111	1826.0	79.386888667886	9.426678711231556	7.957070707070707	8.073059360730594	5.885975863503953	6.082304526748971	5.062579821200511	5.2900432900432905	5.026063100137174	1.7060581728787292	4.0	4.36986301369863	3.617977528089888	3.2777777777777777	3.160919540229885	3.25974025974026	3.049382716049383	2.14221929102093	44.53658536585366	39.72727272727273	35.013698630136986	31.44943820224719	33.31111111111111	26.17241379310345	25.714285714285715	23.90123456790124	12.772812857673165	259.0593206512158	228.7570090036583
ZINC000062225499	16.36091522321331	2	1	15	40	0	0	5	5	0	0	0	0	0	0	0	264.0	298.0	214.0	840.0	59.120045192131	6.6	6.809523809523809	5.125	3.455555555555556	2.944954128440367	3.34	3.274725274725274	2.5476190476190474	1.7060581728787292	3.175	3.5416666666666665	3.0444444444444443	2.623853211009174	2.68	2.747252747252748	2.4285714285714284	2.14221929102093	21.0	24.214285714285715	19.63888888888889	15.8	13.146788990825687	14.3	15.153846153846152	14.214285714285714	12.772812857673165	214.58581095713416	192.21858680690752
ZINC000023360852	27.26418474390853	0	2	18	69	0	0	6	2	2	0	2	0	0	0	2	464.0	526.0	468.0	1466.0	100.321844764866	6.72463768115942	5.916666666666667	4.3671875	3.2033898305084745	2.397058823529412	2.2095238095238097	2.768421052631579	2.424870466321244	1.7060581728787292	3.101449275362319	3.3828125	2.84180790960452	2.42156862745098	2.376190476190476	2.4842105263157896	2.424870466321244	2.14221929102093	21.246376811594203	23.36111111111111	19.3046875	15.451977401129945	12.446078431372548	11.738095238095235	13.126315789473685	12.38341968911917	12.772812857673165	211.77297642200824	179.1623050101705
CHEMBL327963	14.906261546320335	0	0	6	36	0	2	3	0	2	0	1	0	0	0	1	272.0	201.0	148.0	802.0	53.77747638243301	7.555555555555555	6.578947368421052	5.1	3.625	3.173469387755102	3.411764705882353	2.284090909090909	1.7011494252873562	1.7060581728787292	3.305555555555556	3.6857142857142855	3.15625	2.7857142857142856	2.752941176470588	2.3181818181818183	1.793103448275862	2.14221929102093	22.27777777777778	24.0	19.7	15.604166666666666	14.418367346938776	16.44705882352941	13.034090909090908	8.551724137931034	12.772812857673165	219.84776785905416	187.03389977425968
ZINC000028960542	14.946701660840215	0	1	10	37	0	0	2	2	0	0	0	0	0	0	0	212.0	149.0	113.0	728.0	57.83433228728202	5.72972972972973	5.769230769230769	4.119402985074627	3.3176470588235296	2.247524752475248	2.304878048780488	2.0135135135135136	2.0545454545454547	1.7060581728787292	3.2432432432432434	3.5970149253731343	3.0	2.495049504950495	2.548780487804878	2.364864864864865	2.4545454545454546	2.14221929102093	19.67567567567568	22.76923076923077	17.791044776119403	15.294117647058824	11.425742574257423	11.731707317073171	10.95945945945946	12.2	12.772812857673165	222.8627858361815	198.8118555920787
CHEMBL255450	14.026256638496315	0	1	5	37	0	0	4	2	1	1	0	0	0	0	0	208.44444444444449	144.66666666666666	86.66666666666666	976.0	61.309736287282014	5.633633633633634	5.342105263157895	4.359788359788359	3.858333333333333	3.210526315789474	2.659863945578232	1.418300653594771	0.9629629629629628	1.7060581728787292	3.081081081081081	3.619047619047619	3.15	2.8	2.489795918367347	2.0	1.711111111111111	2.14221929102093	26.37837837837838	25.94736842105263	20.63492063492064	17.8625	17.91578947368421	17.622448979591837	13.411764705882351	10.744444444444444	12.772812857673165	221.9474942208394	193.26186647656823
356574728	17.951569500471233	0	1	6	55	0	0	4	1	1	0	0	2	0	0	2	197.20987654320987	170.66666666666669	139.1111111111111	1442.0	80.91900405031897	3.585634118967452	3.557539682539683	2.325854700854701	1.7994046055511776	1.4276094276094276	1.2417929292929293	0.8935427574171031	0.720782959124928	1.7060581728787292	2.709090909090909	3.0384615384615383	2.6099290780141846	2.412121212121212	2.340909090909091	2.083769633507853	1.823834196891192	2.14221929102093	26.21818181818182	22.410714285714285	17.365384615384617	16.418439716312058	12.575757575757576	12.551136363636363	12.178010471204187	10.461139896373057	12.772812857673165	198.21056326104832	167.27905380781613
ZINC000006733300	10.037394307054264	0	1	6	27	0	0	2	1	0	0	0	1	0	0	1	113.60493827160494	4.666666666666667	0.0	748.0	42.864880667886005	4.207590306355739	4.468253968253968	3.111111111111112	2.256172839506173	1.0836940836940836	0.7085346215780998	0.1037037037037037	0.0	1.7060581728787292	2.962962962962963	3.2549019607843137	2.805555555555556	2.272727272727273	1.8405797101449275	1.3555555555555556	1.0	2.14221929102093	27.703703703703702	23.821428571428573	19.49019607843137	16.208333333333332	12.402597402597404	10.971014492753625	9.71111111111111	6.333333333333333	12.772812857673165	216.3386471448305	184.46192063623664
CHEMBL4066784	27.32419591093646	0	2	11	76	0	0	7	4	2	0	0	1	0	0	1	377.60493827160496	329.3333333333333	322.8888888888889	1662.0	107.19713709880898	4.968486029889539	4.950773558368494	3.560029828486204	2.355664488017429	1.8396094839609485	1.805820105820105	1.5987055016181229	1.6994152046783626	1.7060581728787292	2.9342105263157894	3.2348993288590604	2.647058823529412	2.3556485355648538	2.295238095238095	2.300970873786408	2.247368421052632	2.14221929102093	21.86842105263158	22.49367088607595	17.91275167785235	14.769607843137257	12.765690376569038	12.442857142857145	11.29126213592233	11.378947368421052	12.772812857673165	197.933104945762	166.9560843390428
ZINC000013813276	16.76836217587774	0	1	12	42	0	0	2	1	0	1	0	0	0	0	0	196.44444444444449	175.0	100.0	1010.0	71.945971001829	4.677248677248677	5.051851851851851	3.9146341463414633	2.855855855855856	2.3526170798898067	1.96031746031746	1.6203703703703705	1.162790697674419	1.7060581728787292	3.261904761904762	3.7439024390243913	3.279279279279279	2.87603305785124	2.571428571428572	2.4444444444444446	2.2674418604651163	2.14221929102093	24.047619047619047	25.066666666666663	20.195121951219512	16.16216216216216	13.892561983471074	11.968253968253968	12.00925925925926	12.348837209302326	12.772812857673165	227.13502800655064	197.0808069428105
ZINC000040412222	28.996026511712927	0	1	15	69	0	0	7	3	2	0	2	0	0	0	2	496.0	589.0	535.0	1514.0	101.08723186001698	7.188405797101449	6.567567567567568	5.059259259259259	3.939890710382514	3.412698412698413	2.9714285714285715	2.7523364485981308	2.715736040609137	1.7060581728787292	3.3768115942028984	3.651851851851852	3.076502732240437	2.962962962962963	2.6904761904761907	2.677570093457944	2.9137055837563453	2.14221929102093	21.94202898550725	24.18918918918919	19.41481481481481	15.956284153005464	15.61904761904762	13.98095238095238	12.990654205607475	14.060913705583756	12.772812857673165	214.84877973781627	176.4393027489413
CHEMBL257810_44448548	13.428539657050948	0	1	5	37	0	0	5	2	1	1	0	1	0	0	1	180.04938271604937	82.44444444444444	25.444444444444443	1194.0	60.92894919213101	4.866199532866199	4.722222222222222	3.61967938087341	2.993386243386244	2.435705368289638	1.7564102564102564	0.7927350427350427	0.2765700483091787	1.7060581728787292	3.054054054054054	3.388059701492537	3.0	2.831460674157303	2.326923076923077	1.9134615384615383	1.5434782608695652	2.14221929102093	32.270270270270274	26.894736842105264	24.49253731343284	19.98809523809524	19.662921348314608	17.201923076923077	14.423076923076923	10.5	12.772812857673165	213.51562663557883	185.52523666573737
CHEMBL470217_44592335	27.09348576763565	0	1	16	65	0	0	7	4	2	0	1	0	0	0	1	468.0	420.0	368.0	1408.0	95.519957050319	7.2	6.898550724637682	5.344	4.284848484848485	3.0526315789473686	2.2583732057416266	2.1319796954314723	2.164705882352941	1.7060581728787292	3.3384615384615386	3.68	3.2606060606060607	2.805263157894737	2.507177033492823	2.411167512690356	2.4823529411764707	2.14221929102093	21.661538461538463	24.26086956521739	20.24	17.806060606060605	14.736842105263158	12.334928229665072	11.898477157360404	12.217647058823529	12.772812857673165	215.1020719552052	197.2472709748473
ZINC000058583849	19.7658898871061	0	1	15	49	0	0	3	2	1	0	0	0	0	0	0	278.0	386.0	290.0	978.0	75.089713716376	5.673469387755102	5.730769230769231	4.451612903225806	3.1555555555555554	2.619354838709677	2.942857142857143	2.699300699300699	2.0863309352517985	1.7060581728787292	3.224489795918368	3.6344086021505375	3.0074074074074075	2.677419354838709	2.685714285714285	2.6153846153846154	2.5035971223021583	2.14221929102093	19.959183673469383	22.884615384615383	18.892473118279568	15.22222222222222	12.64516129032258	13.928571428571429	13.79020979020979	12.39568345323741	12.772812857673165	219.7224658823531	186.69734261754647
ZINC000043069340	17.027581889879976	0	1	12	40	0	0	5	2	1	0	2	0	0	0	2	336.0	390.0	361.0	954.0	59.098034287282005	8.4	7.166666666666667	5.756756756756757	4.805825242718447	3.7864077669902914	3.8842105263157896	3.7864077669902914	3.2522522522522523	1.7060581728787292	3.25	3.5	2.912621359223301	2.796116504854369	2.9894736842105263	2.8155339805825244	2.351351351351352	2.14221929102093	23.85	25.166666666666668	20.75675675675676	17.067961165048544	15.0873786407767	16.557894736842105	16.864077669902912	14.63963963963964	12.772812857673165	220.41004660668423	173.79413964843653
ZINC000013491062	17.530439138246006	0	2	12	40	0	0	4	2	2	0	0	0	0	0	0	292.0	266.0	174.0	892.0	61.909640287282	7.3	7.4186046511627906	6.693333333333333	5.43298969072165	4.330188679245283	3.027027027027027	2.462962962962963	2.0232558139534884	1.7060581728787292	3.55	4.12	3.680412371134021	3.30188679245283	2.8018018018018016	2.425925925925926	2.197674418604651	2.14221929102093	22.3	25.023255813953487	22.093333333333334	19.95876288659794	18.141509433962263	14.83783783783784	12.02777777777778	10.430232558139537	12.772812857673165	227.55553829041887	215.6451585242537
46882937_CHEMBL1078076	15.23443094554387	0	1	6	40	0	0	5	2	1	0	1	1	0	0	2	253.6049382716049	212.44444444444443	117.22222222222224	1092.0	58.85161109698001	6.340123456790123	5.685636856368564	4.29925925925926	3.2407407407407405	2.767295597484277	2.835748792270531	1.880039331366765	0.985060690943044	1.7060581728787292	3.0	3.28	2.6666666666666665	2.490566037735849	2.7717391304347827	2.2035398230088497	1.8739495798319328	2.14221929102093	27.3	24.463414634146343	20.17333333333333	16.637254901960784	17.462264150943398	17.793478260869566	14.778761061946902	11.974789915966388	12.772812857673165	208.96156255903784	166.07450194522534
CHEMBL477580	16.010487411951715	0	1	6	40	0	0	6	2	1	0	0	3	0	0	3	212.8148148148148	214.0	129.44444444444446	1588.0	67.601549192131	5.32037037037037	5.276422764227642	3.777777777777778	2.567045593448233	2.357312440645774	2.810699588477366	1.8448275862068968	1.1159003831417629	1.7060581728787292	3.125	3.36	2.772277227722772	2.605769230769231	2.75	2.3017241379310347	2.0	2.14221929102093	39.7	27.97560975609756	24.01333333333333	22.722772277227723	21.02884615384616	21.98958333333333	17.862068965517242	19.31896551724138	12.772812857673165	228.9569167268654	184.2093519795345
101162771	28.96751694101151	0	2	12	77	0	0	7	4	3	0	0	0	0	0	0	450.0	460.0	380.0	1508.0	108.22112819395998	5.8441558441558445	5.728395061728395	4.175675675675675	3.421875	2.6293103448275863	2.184873949579832	2.017543859649123	1.800947867298578	1.7060581728787292	3.064935064935065	3.45945945945946	3.0625	2.6336206896551726	2.474789915966386	2.4473684210526314	2.374407582938389	2.14221929102093	19.584415584415584	22.91358024691358	18.10810810810811	15.859375	13.116379310344827	12.3109243697479	11.964912280701755	11.374407582938389	12.772812857673165	202.224491603856	185.1748785951605
ZINC000101501196	18.29196553799201	0	0	11	41	0	2	4	0	3	1	0	0	0	0	0	298.44444444444446	245.66666666666663	180.0	1150.0	71.331744287282	7.279132791327914	6.742424242424243	5.521367521367521	4.121212121212121	4.252525252525253	3.531353135313532	2.432343234323432	2.0930232558139537	1.7060581728787292	3.5121951219512195	3.871794871794872	3.4343434343434343	3.1313131313131315	2.8316831683168315	2.504950495049505	2.383720930232558	2.14221929102093	28.04878048780488	27.818181818181817	23.692307692307693	18.585858585858585	18.92929292929293	17.366336633663366	13.594059405940596	11.906976744186046	12.772812857673165	240.29946586960293	206.70092052949244
CHEMBL1643650	21.1203926627382	0	0	17	44	0	2	4	1	1	1	0	0	1	0	1	293.5116598079561	353.22222222222223	261.25925925925924	2404.0	88.924536287282	6.670719541089912	6.979938271604939	5.478835978835979	3.963293650793651	4.006576670128072	3.944787379972565	3.301142263759086	2.7500974658869395	1.7060581728787292	3.727272727272727	4.083333333333333	3.4642857142857144	3.3738317757009346	3.2777777777777777	3.1588785046728973	2.968421052631579	2.14221929102093	54.63636363636363	31.666666666666668	29.05952380952381	22.008928571428573	21.20560747663552	21.703703703703702	21.01869158878505	22.789473684210527	12.772812857673165	264.47204290736505	214.64041120524607
CHEMBL98541	27.55330337863841	0	2	12	67	0	0	8	3	4	0	1	0	0	0	1	508.0	490.0	393.0	1488.0	96.040977955168	7.582089552238806	6.943661971830986	5.2265625	4.349693251533743	3.397905759162304	2.7236180904522613	2.832369942196532	2.2329545454545454	1.7060581728787292	3.283582089552239	3.625	3.239263803680981	2.722513089005236	2.5477386934673367	2.6878612716763004	2.471590909090909	2.14221929102093	22.2089552238806	24.7887323943662	20.140625	17.901840490797547	14.774869109947645	12.864321608040202	14.219653179190752	12.5	12.772812857673165	211.97292242128805	195.350507066106
CHEMBL2012081	18.29196553799201	0	0	11	40	0	2	5	1	3	1	0	0	0	0	0	314.44444444444446	253.66666666666663	192.0	1162.0	69.30823138243301	7.861111111111112	7.224806201550387	5.868421052631579	4.421052631578948	4.510416666666667	3.759450171821306	2.58843537414966	2.2588235294117647	1.7060581728787292	3.575	3.907894736842105	3.494736842105264	3.177083333333333	2.88659793814433	2.53061224489796	2.376470588235294	2.14221929102093	29.05	28.6046511627907	24.539473684210527	19.2	19.53125	18.02061855670103	13.989795918367347	12.117647058823527	12.772812857673165	241.02479069237864	208.7773897554984
CHEMBL4126644	28.77724691223057	0	1	19	70	0	0	6	6	0	0	0	0	0	0	0	412.0	383.0	328.0	1408.0	106.04383876486597	5.885714285714286	6.2	4.744525547445256	3.473684210526316	2.756097560975609	2.1226415094339623	1.8866995073891624	1.7083333333333333	1.7060581728787292	3.3142857142857145	3.6861313868613137	3.142105263157895	2.84390243902439	2.6179245283018866	2.5123152709359604	2.411458333333333	2.14221929102093	20.11428571428572	23.4	19.05109489051095	15.557894736842105	14.0	12.424528301886792	11.79310344827586	10.703125	12.772812857673165	217.46056289230896	186.7944983809086
102684316	17.694248556546643	0	1	12	44	0	0	4	2	1	0	0	1	0	0	1	255.6049382716049	284.44444444444446	161.77777777777777	1156.0	70.14157500182898	5.809203142536476	5.915458937198067	4.68724279835391	3.724724724724725	3.346743295019157	3.17738791423002	2.452107279693487	1.4574574574574577	1.7060581728787292	3.159090909090909	3.555555555555556	3.063063063063063	2.896551724137931	2.824561403508772	2.534482758620689	2.225225225225225	2.14221929102093	26.27272727272728	24.67391304347826	20.69135802469136	17.27927927927928	16.482758620689655	16.62280701754386	16.603448275862068	14.00900900900901	12.772812857673165	225.14931472971853	189.3516930043753
ZINC000034279330	14.239594879653668	0	1	12	37	0	0	1	1	0	0	0	0	0	0	0	180.0	124.0	57.0	680.0	57.06894519213102	4.864864864864865	5.128205128205129	3.869565217391304	3.0	2.1	2.0412371134020617	1.3777777777777778	0.7307692307692307	1.7060581728787292	3.108108108108108	3.608695652173913	3.1222222222222222	2.6	2.536082474226804	2.2333333333333334	1.8205128205128205	2.14221929102093	18.37837837837838	21.846153846153847	17.869565217391305	15.155555555555557	11.590909090909092	12.206185567010309	10.577777777777778	7.551282051282051	12.772812857673165	217.12682830129623	200.56981507838384
ZINC000029043166	16.814243648722623	0	1	6	44	0	0	5	2	3	0	0	0	0	0	0	292.0	305.0	232.0	924.0	61.54239590667801	6.636363636363637	6.434782608695652	5.1625	4.495145631067961	3.4444444444444446	2.804878048780488	2.479674796747968	1.982905982905983	1.7060581728787292	3.1818181818181817	3.575	3.233009708737864	3.037037037037037	2.609756097560976	2.341463414634146	2.025641025641025	2.14221929102093	21.0	23.52173913043478	19.1375	17.83495145631068	16.685185185185187	14.154471544715449	12.707317073170731	11.205128205128204	12.772812857673165	204.98705419444343	190.5350109864493
CHEMBL463388	12.077684231430675	0	1	9	31	0	0	2	2	0	0	0	0	0	0	0	154.0	77.0	42.0	582.0	45.78950647758402	4.967741935483871	5.393939393939394	4.1	2.320987654320988	1.6292134831460674	1.4	1.4807692307692308	1.0	1.7060581728787292	3.225806451612903	3.6666666666666665	2.851851851851852	2.2808988764044944	2.24	2.3461538461538463	1.9761904761904765	2.14221929102093	18.774193548387096	22.24242424242424	18.58333333333333	13.444444444444445	10.191011235955056	9.133333333333333	10.923076923076923	8.452380952380953	12.772812857673165	209.3447735509528	176.99706764546784
CHEMBL1684052	15.421558758556245	0	1	6	49	0	0	2	1	1	0	0	0	0	0	0	178.0	114.0	96.0	790.0	64.947178240621	3.63265306122449	3.96	2.702127659574468	1.8507462686567164	1.2392638036809815	0.9746835443037974	0.7549668874172185	1.0666666666666669	1.7060581728787292	2.7142857142857144	3.127659574468085	2.5597014925373136	2.1901840490797544	1.943037974683544	1.7483443708609272	2.0444444444444443	2.14221929102093	16.122448979591837	19.24	15.712765957446807	12.582089552238806	10.104294478527608	9.20253164556962	6.635761589403973	7.622222222222222	12.772812857673165	183.35587286063165	164.40687206700008
ZINC000100966478	18.40135533773319	0	1	10	50	0	2	2	1	1	0	0	0	0	0	0	234.0	206.0	163.0	896.0	72.42465243092299	4.68	4.773584905660377	3.49	2.4779411764705883	1.9683544303797469	1.8402777777777777	1.401360544217687	1.1985294117647058	1.7060581728787292	3.1	3.64	2.992647058823529	2.537974683544304	2.5902777777777777	2.3877551020408165	2.110294117647059	2.14221929102093	17.92	21.50943396226415	17.19	13.323529411764708	11.075949367088608	11.930555555555555	10.231292517006803	8.794117647058824	12.772812857673165	203.85641973114164	178.54618378128805
CHEMBL401071	17.136971689621156	0	0	12	36	0	0	4	0	2	0	0	2	0	0	2	269.2098765432099	264.8888888888889	193.5555555555556	1368.0	67.21598866788598	7.478052126200274	7.453216374269006	6.060763888888889	4.3580246913580245	4.548048048048048	4.16358024691358	3.6790123456790127	2.888888888888889	1.7060581728787292	3.555555555555556	3.78125	3.1927710843373496	3.0945945945945947	3.055555555555556	2.888888888888889	2.611940298507463	2.14221929102093	38.0	29.36842105263158	26.546875	24.33734939759036	21.89189189189189	20.97222222222222	22.02777777777778	22.17910447761194	12.772812857673165	263.8666701187737	212.7817140112268
CHEMBL611063	16.216526667277257	0	1	6	41	0	0	5	1	1	0	0	3	0	0	3	195.6543209876544	162.44444444444446	111.88888888888889	1576.0	69.62506209698	4.772056609454984	4.981912144702843	3.505050505050505	2.4187847978697654	2.3078703703703702	2.175084175084175	1.7851037851037852	1.453102453102453	1.7060581728787292	3.317073170731707	3.701298701298701	3.0098039215686274	2.833333333333333	2.717171717171717	2.6263736263736264	2.3766233766233764	2.14221929102093	38.4390243902439	26.232558139534884	21.48051948051948	19.01960784313725	15.708333333333334	15.373737373737374	17.373626373626372	16.98701298701299	12.772812857673165	228.5259302934925	176.52037395837814
ZINC000102973590	14.095206323717614	0	0	6	36	0	0	3	0	1	0	0	2	0	0	2	167.20987654320987	96.0	35.88888888888889	1200.0	59.98453628728201	4.644718792866941	4.795321637426901	3.284126984126984	2.427054294437807	2.253433208489388	1.777777777777778	1.0666666666666669	0.4486111111111112	1.7060581728787292	3.2777777777777777	3.585714285714286	3.021505376344086	2.7865168539325844	2.5698924731182795	2.2111111111111112	1.7125	2.14221929102093	33.333333333333336	25.894736842105264	21.228571428571428	19.55913978494624	16.089887640449437	15.655913978494624	16.355555555555554	13.775	12.772812857673165	226.0164894385341	180.8647658466238
ZINC000035875090	14.211085308952253	0	1	6	41	0	0	4	1	2	0	1	0	0	0	1	248.0	197.0	181.0	820.0	54.42164090667801	6.048780487804878	5.166666666666667	3.6103896103896105	2.372549019607843	2.07	2.019607843137255	2.073684210526316	2.3506493506493507	1.7060581728787292	2.7804878048780486	3.0259740259740258	2.519607843137255	2.36	2.176470588235294	2.126315789473684	2.220779220779221	2.14221929102093	20.0	22.047619047619047	17.116883116883116	13.088235294117649	12.28	10.980392156862743	10.673684210526316	12.272727272727272	12.772812857673165	192.4325765012916	152.7996298192191
CHEMBL3753318	14.170645194432373	0	1	9	41	0	0	2	2	0	0	0	0	0	0	0	184.0	149.0	142.0	732.0	59.61278390667801	4.487804878048781	4.738095238095238	3.5694444444444446	2.43956043956044	1.6759259259259258	1.5294117647058822	1.5851063829787233	1.632183908045977	1.7060581728787292	2.7804878048780486	3.2222222222222223	2.7142857142857144	2.342592592592593	2.2254901960784315	2.148936170212766	2.0919540229885056	2.14221929102093	17.853658536585368	21.02380952380953	16.805555555555557	13.923076923076923	11.01851851851852	10.450980392156865	10.24468085106383	10.011494252873565	12.772812857673165	204.15263545518133	178.41217237340786
CHEMBL325669	18.291965537992017	0	1	15	45	0	0	5	1	3	1	0	0	0	0	0	300.44444444444446	302.3333333333333	247.66666666666669	1202.0	73.87558300182899	6.676543209876543	6.375886524822695	5.39240506329114	4.797250859106529	4.174757281553398	3.1279761904761907	2.562146892655367	2.2515151515151515	1.7060581728787292	3.1777777777777776	3.569620253164557	3.237113402061856	3.0485436893203883	2.794642857142857	2.6186440677966103	2.518181818181818	2.14221929102093	26.711111111111112	26.74468085106383	22.64556962025317	20.18556701030928	19.1747572815534	17.455357142857142	16.076271186440678	15.354545454545455	12.772812857673165	226.41874460373776	201.9730253387424
ZINC000029125204	14.498814593655908	0	1	12	36	0	0	4	2	1	0	0	1	0	0	1	227.6049382716049	180.0	117.55555555555554	1008.0	57.20752338243301	6.322359396433471	6.408408408408408	4.926523297491039	4.157407407407408	3.111111111111111	3.32991452991453	2.4324324324324325	1.5266955266955264	1.7060581728787292	3.083333333333333	3.370967741935484	2.958333333333333	2.552941176470588	3.046153846153846	2.5945945945945947	2.272727272727273	2.14221929102093	28.0	25.45945945945946	21.693548387096776	21.27777777777778	15.411764705882351	19.70769230769231	17.91891891891892	15.727272727272728	12.772812857673165	224.67131287184927	206.1385310255596
ZINC000064380886	18.35167632473301	0	1	15	43	0	0	3	2	1	0	0	0	0	0	0	270.0	338.0	238.0	902.0	67.73346209697999	6.27906976744186	6.304347826086956	5.012345679012346	3.4107142857142856	3.15702479338843	3.358490566037736	2.9391304347826086	2.2242990654205608	1.7060581728787292	3.395348837209302	3.851851851851852	3.0892857142857144	2.768595041322314	2.8679245283018866	2.6608695652173915	2.467289719626168	2.14221929102093	20.97674418604652	23.782608695652176	20.185185185185187	15.491071428571429	13.818181818181818	15.30188679245283	13.878260869565215	12.065420560747665	12.772812857673165	227.79144295378893	189.9819026423788
ZINC000072105298	24.63366815663288	0	1	11	71	0	0	7	5	2	0	0	0	0	0	0	368.0	336.0	311.0	1312.0	94.39881128911098	5.183098591549296	5.164383561643835	3.776119402985074	2.803468208092485	1.9528301886792447	1.625	1.5483870967741935	1.594871794871795	1.7060581728787292	2.859154929577465	3.208955223880597	2.786127167630058	2.4245283018867925	2.2453703703703702	2.0046082949308754	2.0	2.14221929102093	18.47887323943662	21.410958904109588	17.16417910447761	15.144508670520231	12.245283018867925	11.587962962962964	9.76958525345622	9.276923076923078	12.772812857673165	189.4301548813613	174.2115838921521
ZINC000027554076	16.71759419313826	0	1	12	49	0	0	2	1	1	0	0	0	0	0	0	220.0	238.0	144.0	860.0	69.635752430923	4.489795918367347	4.52	3.363636363636364	2.927927927927928	2.140939597315436	1.973684210526316	1.3837209302325582	0.993103448275862	1.7060581728787292	2.795918367346939	3.2954545454545454	2.927927927927928	2.5167785234899327	2.3223684210526314	2.011627906976744	2.0206896551724136	2.14221929102093	17.551020408163264	20.44	16.454545454545453	15.396396396396396	12.577181208053693	12.361842105263158	9.965116279069768	9.882758620689655	12.772812857673165	199.3735527511785	196.5442799760983
ZINC000100771907	15.503978527765709	0	1	6	43	0	2	2	1	1	0	0	0	0	0	0	202.0	168.0	110.0	784.0	62.27950081152701	4.697674418604652	4.711111111111111	3.392857142857143	2.3577235772357725	2.1705426356589146	1.9291338582677164	1.423728813559322	1.0679611650485437	1.7060581728787292	3.0	3.488095238095238	2.902439024390244	2.5736434108527133	2.3464566929133857	2.1864406779661016	1.902912621359224	2.14221929102093	18.232558139534884	21.22222222222222	17.19047619047619	13.24390243902439	12.193798449612403	11.771653543307089	10.245762711864408	7.786407766990291	12.772812857673165	204.60314659500864	170.39561778444673
ZINC000095588585	16.36091522321331	0	1	12	38	0	0	4	1	1	0	2	0	0	0	2	316.0	323.0	284.0	904.0	57.443421382433016	8.31578947368421	7.1	5.6571428571428575	4.395833333333333	4.362637362637362	4.216867469879518	3.295918367346939	2.730769230769231	1.7060581728787292	3.289473684210526	3.571428571428572	2.9166666666666665	2.8461538461538463	3.0963855421686746	2.7448979591836733	2.201923076923077	2.14221929102093	23.789473684210527	25.075	21.042857142857144	16.229166666666668	16.065934065934066	17.602409638554217	15.70408163265306	12.76923076923077	12.772812857673165	224.78957754249367	172.2853970509491
CHEMBL1173599	12.483741834068873	0	1	6	34	0	0	4	2	2	0	0	0	0	0	0	202.0	65.0	28.0	676.0	45.176240287282006	5.941176470588236	5.8	4.857142857142857	3.36046511627907	1.945454545454545	1.6666666666666667	0.7831325301204819	0.6222222222222222	1.7060581728787292	3.0588235294117645	3.4761904761904763	2.7674418604651163	2.163636363636364	2.083333333333333	1.7469879518072289	1.7555555555555555	2.14221929102093	19.88235294117647	22.37142857142857	19.761904761904763	16.86046511627907	11.054545454545456	11.261904761904765	7.385542168674699	8.066666666666666	12.772812857673165	192.9741212094348	176.50675400783277
CHEMBL560673	17.292898286593942	0	1	6	41	0	0	6	2	1	0	3	0	0	0	3	366.0	292.0	272.0	1000.0	57.06399619213101	8.926829268292684	7.186046511627907	6.886075949367089	4.542857142857143	5.223300970873787	5.091743119266055	2.4745762711864407	2.2857142857142856	1.7060581728787292	3.341463414634146	3.5063291139240507	3.066666666666667	3.0388349514563107	2.825688073394496	2.559322033898305	2.19327731092437	2.14221929102093	24.390243902439025	25.0	21.55696202531645	16.085714285714285	19.1747572815534	19.110091743119263	13.432203389830509	13.100840336134452	12.772812857673165	209.78079786905167	168.58545574392207
CHEMBL257434	23.28215312081772	0	2	12	61	0	0	6	3	2	1	0	0	0	0	0	340.44444444444446	409.6666666666667	344.6666666666667	1426.0	94.04300805031896	5.5810564663023685	5.520833333333334	4.168141592920354	3.4383561643835616	2.725252525252525	2.5823529411764707	2.592827004219409	2.427230046948357	1.7060581728787292	3.065573770491804	3.309734513274336	3.0273972602739727	2.715151515151516	2.511764705882353	2.5443037974683542	2.619718309859155	2.14221929102093	23.37704918032787	24.671875	19.11504424778761	17.267123287671232	14.266666666666667	13.382352941176473	13.278481012658228	14.204225352112676	12.772812857673165	211.2705414705436	187.8570041960448
CHEMBL376737	28.330962520645123	0	1	12	73	0	0	8	3	4	0	1	0	0	0	1	510.0	521.0	498.0	1564.0	103.397229574564	6.986301369863014	6.066666666666666	4.222222222222222	3.081081081081081	2.582938388625593	2.552995391705069	2.400921658986176	2.294930875576037	1.7060581728787292	3.0136986301369864	3.274074074074074	2.7783783783783784	2.4976303317535544	2.4285714285714284	2.262672811059908	2.179723502304148	2.14221929102093	21.42465753424657	23.066666666666663	18.703703703703702	15.08108108108108	12.981042654028435	13.129032258064516	12.599078341013826	11.7926267281106	12.772812857673165	207.85691210203663	175.88480234528714
ZINC000040880433	16.32047510869343	0	1	12	46	0	0	4	2	2	0	0	0	0	0	0	256.0	266.0	200.0	898.0	64.577317716376	5.565217391304348	5.319148936170213	4.0625	3.519607843137255	2.677685950413223	2.3115942028985508	1.8472222222222223	1.6666666666666667	1.7060581728787292	2.8260869565217392	3.25	2.9705882352941178	2.636363636363636	2.3115942028985508	2.1527777777777777	2.0416666666666665	2.14221929102093	19.52173913043478	22.148936170212767	17.8125	16.205882352941178	14.256198347107436	12.76086956521739	11.1875	10.625	12.772812857673165	201.9287825696162	186.253678953486
ZINC000040894643	16.182575738250836	0	2	10	47	0	0	2	2	0	0	0	0	0	0	0	190.0	181.0	155.0	808.0	66.96903552607398	4.042553191489362	4.26530612244898	3.055555555555556	2.105691056910569	1.653543307086614	1.5555555555555556	1.4251968503937007	1.2109375	1.7060581728787292	2.8085106382978724	3.1444444444444444	2.6260162601626016	2.409448818897638	2.412698412698413	2.2755905511811023	2.15625	2.14221929102093	17.19148936170213	20.714285714285715	15.944444444444445	11.983739837398376	10.858267716535432	10.738095238095235	10.433070866141732	9.4765625	12.772812857673165	198.7580177635068	157.79433220948818
CHEMBL4087670	29.97428355072017	0	2	17	72	0	0	10	6	2	0	2	0	0	0	2	542.0	441.0	476.0	1626.0	102.37294476486602	7.527777777777778	6.5131578947368425	5.050724637681159	3.389473684210526	3.1116504854368934	3.025641025641025	2.43646408839779	2.689265536723164	1.7060581728787292	3.25	3.5144927536231885	2.8789473684210525	2.6262135922330097	2.5589743589743588	2.6353591160221	2.531073446327684	2.14221929102093	22.58333333333333	24.605263157894736	20.33333333333333	15.347368421052632	14.048543689320388	14.056410256410256	13.07182320441989	12.084745762711863	12.772812857673165	210.5843772813329	172.15775855106637
ZINC000029129396	19.44557003633664	0	1	12	46	0	0	7	2	3	1	0	1	0	0	1	318.04938271604937	297.77777777777777	308.77777777777777	1504.0	77.04908300182896	6.9141170155662905	5.662037037037037	5.6117647058823525	4.087448559670782	3.427115188583078	3.4679487179487176	2.707070707070707	2.756944444444444	1.7060581728787292	3.3260869565217392	3.5647058823529414	3.074074074074074	2.853211009174312	2.923076923076923	2.727272727272727	2.419642857142857	2.14221929102093	32.69565217391305	31.9375	25.16470588235294	20.76851851851852	18.844036697247702	18.89423076923077	17.054545454545455	16.241071428571427	12.772812857673165	228.53503776203576	197.21161111748708
ZINC000036093211	17.027581889879976	0	2	12	42	0	0	4	2	0	0	0	2	0	0	2	207.20987654320987	270.55555555555554	197.5555555555556	1344.0	71.01725809697999	4.9335684891240446	5.1186868686868685	3.63960113960114	2.555555555555556	2.253844487762616	2.457627118644068	2.292843691148776	1.6601307189542482	1.7060581728787292	3.142857142857143	3.4615384615384617	2.9722222222222223	2.745614035087719	2.6779661016949152	2.669491525423729	2.260504201680672	2.14221929102093	32.0	26.068181818181817	21.94871794871795	18.49074074074074	18.289473684210527	16.21186440677966	18.771186440677965	17.949579831932773	12.772812857673165	231.8940329375259	188.8383599414717
CHEMBL513858_CHEMBL468573	27.007957055531392	0	2	18	69	0	0	6	2	2	0	2	0	0	0	2	468.0	552.0	456.0	1466.0	100.321844764866	6.782608695652174	5.805555555555555	4.203125	3.304093567251462	2.489795918367347	2.411764705882353	2.875	2.246305418719212	1.7060581728787292	3.0434782608695654	3.3203125	2.8596491228070176	2.5	2.450980392156863	2.489583333333333	2.403940886699508	2.14221929102093	21.246376811594203	23.5	18.8046875	15.391812865497077	12.698979591836734	12.441176470588236	13.515625	12.03448275862069	12.772812857673165	211.77297642200824	178.44302324896952
ZINC000049035661	20.263815197198536	0	2	12	46	0	0	7	2	1	0	4	0	0	0	4	454.0	524.0	531.0	1190.0	66.18555809697999	9.869565217391305	7.875	7.564705882352941	4.088495575221239	3.903225806451613	3.9705882352941178	3.742857142857143	3.933333333333333	1.7060581728787292	3.347826086956522	3.458823529411765	3.1238938053097347	2.903225806451613	2.786764705882353	2.692857142857143	2.533333333333333	2.14221929102093	25.869565217391305	26.14583333333333	23.564705882352943	16.530973451327434	15.57258064516129	16.139705882352942	16.064285714285713	15.51851851851852	12.772812857673165	219.1237210433084	184.1649124730245
CHEMBL516730	16.66667173444716	0	1	6	41	0	0	7	2	2	0	3	0	0	0	3	390.0	404.0	477.0	1028.0	54.91830019213101	9.51219512195122	7.476190476190476	7.223684210526316	4.402061855670103	4.54	4.725490196078432	4.164948453608248	4.297297297297297	1.7060581728787292	3.1463414634146343	3.263157894736842	2.9587628865979383	2.8	2.6862745098039214	2.649484536082474	2.18018018018018	2.14221929102093	25.07317073170732	25.30952380952381	22.18421052631579	16.75257731958763	18.38	17.95098039215686	17.123711340206185	16.333333333333332	12.772812857673165	204.72894116697915	170.72228857730408
102272205	16.86851307713862	0	1	15	40	0	0	3	3	0	0	0	0	0	0	0	234.0	262.0	210.0	814.0	62.27784519213101	5.85	6.1395348837209305	4.7105263157894735	2.980769230769231	2.495726495726496	2.5225225225225225	2.425925925925926	2.1	1.7060581728787292	3.375	3.8552631578947367	3.125	2.735042735042735	2.747747747747748	2.592592592592593	2.28	2.14221929102093	20.35	23.65116279069768	19.789473684210527	14.701923076923077	12.512820512820513	12.927927927927929	13.01851851851852	10.76	12.772812857673165	223.5959473835165	189.33835311999232
169115531	14.020815280171313	0	1	9	38	0	0	4	4	0	0	0	0	0	0	0	196.0	137.0	103.0	720.0	52.776858096980014	5.157894736842105	5.475	4.054794520547945	2.653061224489796	2.088235294117647	1.6862745098039216	1.383838383838384	1.2261904761904765	1.7060581728787292	3.0	3.356164383561644	2.816326530612245	2.588235294117647	2.343137254901961	2.212121212121212	2.0357142857142856	2.14221929102093	18.94736842105263	22.425	17.65753424657534	13.540816326530612	12.107843137254902	10.96078431372549	9.95959595959596	9.273809523809524	12.772812857673165	198.0044264735777	163.13458303035617
102443476	18.48223556677295	0	1	12	43	0	0	6	1	3	0	1	1	0	0	2	347.60493827160496	456.33333333333337	381.44444444444446	1278.0	66.85010619213098	8.083835773758254	7.091358024691358	5.585470085470086	4.924444444444444	4.1177777777777775	3.985042735042735	4.111111111111112	3.2054154995331468	1.7060581728787292	3.2790697674418605	3.525641025641025	3.13	3.0	3.0	2.873873873873874	2.5294117647058822	2.14221929102093	29.72093023255814	27.08888888888889	23.0	20.03	18.74	18.51923076923077	18.01801801801802	16.176470588235293	12.772812857673165	227.61388009036284	191.13720159169984
CHEMBL1276252	14.268104450355084	0	1	9	37	0	0	3	2	0	0	0	0	1	0	1	173.06721536351165	117.03703703703704	73.2962962962963	1882.0	62.00364519213101	4.677492307121937	5.02659069325736	3.719650205761317	2.3526234567901234	1.6165980795610426	1.3182308522114348	1.4449016918152722	1.2858999350227422	1.7060581728787292	3.1621621621621623	3.5972222222222223	2.9479166666666665	2.388888888888889	2.2815533980582523	2.259259259259259	2.263157894736842	2.14221929102093	50.86486486486486	26.64102564102564	22.819444444444443	20.11458333333333	16.925925925925927	11.592233009708735	14.530864197530864	19.94736842105263	12.772812857673165	219.82112107028007	184.8049050550772
189808272	18.40135533773319	0	0	6	44	0	0	6	2	2	1	1	0	0	0	1	308.44444444444446	331.6666666666667	213.0	1196.0	69.17482800182898	7.01010101010101	6.276595744680851	4.782771535580524	3.490813648293963	3.304	3.843333333333333	3.6851851851851856	2.476744186046512	1.7060581728787292	3.340909090909091	3.651685393258427	2.968503937007874	2.768	2.85	2.7777777777777777	2.6744186046511627	2.14221929102093	27.181818181818183	27.0	22.13483146067416	17.251968503937007	16.64	18.18	18.81111111111111	14.825581395348838	12.772812857673165	216.94947967293217	171.61339780296524
ZINC000062225327	17.414218630153588	0	1	9	48	0	0	3	2	1	0	0	0	0	0	0	232.0	236.0	137.0	872.0	67.612239526074	4.833333333333333	4.94	3.741935483870968	2.576923076923077	2.0061349693251533	2.225806451612903	1.873015873015873	0.9448275862068966	1.7060581728787292	3.0416666666666665	3.4838709677419355	2.669230769230769	2.214723926380368	2.6129032258064515	2.4682539682539684	2.034482758620689	2.14221929102093	18.166666666666668	21.16	17.548387096774192	13.592307692307692	10.196319018404909	12.75	13.198412698412698	8.972413793103449	12.772812857673165	199.12536691352443	171.08548649790723
CHEMBL576063	12.037753536962212	0	1	6	34	0	0	3	1	1	0	1	0	0	0	1	214.0	96.0	61.0	680.0	46.422185287282005	6.294117647058823	5.5588235294117645	3.966666666666667	3.075949367088608	2.177083333333333	2.452054794520548	1.170731707317073	1.2708333333333333	1.7060581728787292	2.823529411764706	3.1	2.367088607594937	2.052083333333333	2.0136986301369864	1.8414634146341464	1.9375	2.14221929102093	20.0	21.38235294117647	18.016666666666666	14.708860759493673	10.78125	13.41095890410959	9.109756097560975	11.125	12.772812857673165	197.11694348135936	168.76580749590147
366171254	30.96751694101152	0	1	18	75	0	0	8	4	4	0	0	0	0	0	0	514.0	538.0	503.0	1604.0	109.874780574564	6.8533333333333335	6.6	5.089041095890411	3.675257731958762	3.115740740740741	2.769565217391305	2.624390243902439	2.647368421052632	1.7060581728787292	3.333333333333333	3.719178082191781	3.170103092783505	2.805555555555556	2.582608695652174	2.604878048780488	2.5157894736842104	2.14221929102093	21.386666666666667	24.175	19.84246575342466	16.40721649484536	14.476851851851851	12.908695652173911	13.326829268292682	13.026315789473683	12.772812857673165	214.4914473931583	190.08367384232136
ZINC000084669756	19.07995254821832	0	1	15	44	0	0	4	2	1	1	0	0	0	0	0	278.44444444444446	193.3333333333333	164.33333333333331	1158.0	76.14346209697999	6.328282828282829	6.070921985815603	4.57429718875502	3.003115264797508	2.3303030303030305	2.0586080586080584	2.3577235772357725	2.0541666666666663	1.7060581728787292	3.363636363636364	3.626506024096385	2.878504672897196	2.5636363636363635	2.56043956043956	2.5365853658536586	2.55	2.14221929102093	26.318181818181817	26.680851063829788	22.89156626506024	17.747663551401867	13.981818181818182	13.351648351648352	14.121951219512194	13.2375	12.772812857673165	236.1774837222629	187.6367949157008
52941423	26.16759938696674	0	1	19	63	0	0	6	3	2	0	1	0	0	0	1	434.0	285.0	277.0	1358.0	93.86534414546996	6.888888888888889	6.6716417910447765	5.310924369747899	4.037735849056604	3.0517241379310347	2.1847826086956523	1.6473988439306355	1.846666666666667	1.7060581728787292	3.3015873015873014	3.672268907563025	3.138364779874214	2.7471264367816093	2.407608695652174	2.2947976878612715	2.293333333333333	2.14221929102093	21.55555555555556	24.13432835820896	20.100840336134453	16.88050314465409	14.92528735632184	12.315217391304348	10.826589595375722	10.793333333333331	12.772812857673165	217.57518665771	191.5506212377101
ZINC000072113094	14.128306309834844	0	1	6	41	0	0	2	1	1	0	0	0	0	0	0	180.0	127.0	38.0	712.0	56.70170081152701	4.390243902439025	4.395348837209302	3.1707317073170733	2.245614035087719	1.5714285714285714	1.2706766917293233	1.1043478260869566	0.4418604651162791	1.7060581728787292	2.951219512195122	3.5	2.956140350877193	2.442857142857143	2.1954887218045114	1.9565217391304348	1.6744186046511629	2.14221929102093	17.365853658536587	20.930232558139537	16.475609756097562	13.517543859649123	10.707142857142856	9.80451127819549	8.808695652173913	7.197674418604652	12.772812857673165	193.9244268313832	177.15193296957912
CHEMBL4226031	24.846196597451875	0	1	12	64	0	0	6	1	4	0	0	0	1	0	1	389.0672153635117	319.3333333333333	287.2962962962963	2498.0	99.824328955168	6.0791752400548695	5.508015478164732	3.8684131285757295	3.000677506775068	2.2166042446941323	1.885270327799064	2.1288888888888886	1.8655603655603656	1.7060581728787292	3.0625	3.3008130081300813	2.817073170731707	2.466292134831461	2.431034482758621	2.5866666666666664	2.467532467532468	2.14221929102093	39.03125	25.791044776119403	20.943089430894307	18.701219512195124	14.646067415730338	13.701149425287356	16.44	15.707792207792208	12.772812857673165	215.912578298138	180.90258223525163
ZINC000035857094	15.722758127248062	0	1	6	38	0	0	5	2	1	0	0	2	0	0	2	211.20987654320987	214.0	125.22222222222224	1298.0	62.40453628728202	5.558154645873944	5.405555555555556	3.834876543209876	2.8152046783625733	2.647673314339981	2.9347826086956523	2.0576923076923075	1.2522222222222223	1.7060581728787292	3.263157894736842	3.458333333333333	2.863157894736842	2.791208791208791	2.902173913043478	2.5096153846153846	2.11	2.14221929102093	34.1578947368421	26.875	21.95833333333333	18.621052631578948	20.43956043956044	17.467391304347824	17.21153846153846	15.11	12.772812857673165	226.92689384817368	174.5475085354836
ZINC000035090467	14.130205079912493	0	1	6	45	0	0	2	1	0	0	0	1	0	0	1	137.60493827160494	108.66666666666669	47.777777777777786	976.0	64.933635526074	3.0578875171467765	3.3285024154589373	2.272030651340996	1.6084656084656086	1.3537581699346406	1.0811403508771928	0.6585858585858586	0.3122730573710966	1.7060581728787292	2.6222222222222222	2.9770114942528734	2.563492063492064	2.419117647058824	2.1907894736842106	1.8666666666666667	1.588235294117647	2.14221929102093	21.68888888888889	20.76086956521739	16.03448275862069	12.603174603174605	11.625	10.875	9.406060606060606	8.045751633986928	12.772812857673165	194.5611070350571	156.02333833268568
ZINC000040972598	15.791707812469358	0	1	6	38	0	2	4	1	0	0	0	1	2	0	3	167.7393689986283	130.11111111111111	68.11111111111111	3382.0	77.19283228728197	4.414193921016533	4.62962962962963	3.2838591678097853	2.147474747474748	1.6763668430335097	1.5125925925925927	1.369590643274854	0.9330289193302892	1.7060581728787292	3.3157894736842106	3.7466666666666666	3.109090909090909	2.5873015873015874	2.304	2.347368421052632	1.9452054794520548	2.14221929102093	89.0	33.3	41.04	19.21818181818182	18.15079365079365	24.288	35.2	29.54794520547945	12.772812857673165	249.73368117998825	191.71945064555769
CHEMBL557660	16.877751975618917	0	1	12	42	0	0	4	2	1	1	0	0	0	0	0	244.44444444444449	256.66666666666663	159.0	1086.0	70.56566209697999	5.8201058201058204	5.848484848484848	4.745614035087719	3.855218855218855	3.8299319727891152	3.5404530744336564	2.156862745098039	1.347457627118644	1.7060581728787292	3.142857142857143	3.539473684210526	3.141414141414141	3.0816326530612246	2.970873786407767	2.571428571428572	2.23728813559322	2.14221929102093	25.857142857142858	26.068181818181817	21.25	17.96969696969697	19.72448979591837	18.902912621359224	15.957983193277313	13.872881355932204	12.772812857673165	227.2565590543073	189.8239954055794
ZINC000101341670	28.967516941011507	0	1	12	66	0	2	7	3	4	0	0	0	0	0	0	466.0	463.0	403.0	1442.0	98.075016050319	7.0606060606060606	6.694444444444445	5.0583941605839415	3.576530612244898	2.7136150234741785	2.77720207253886	2.615819209039548	2.3705882352941177	1.7060581728787292	3.560606060606061	3.927007299270073	3.142857142857143	2.755868544600939	2.715025906735751	2.796610169491525	2.8058823529411763	2.14221929102093	21.848484848484848	24.694444444444443	20.554744525547445	15.821428571428571	12.793427230046948	13.0	13.135593220338984	12.68235294117647	12.772812857673165	218.4481053615538	181.96934532075608
CHEMBL151420	30.60051010286696	0	1	23	71	0	0	9	5	3	0	1	0	0	0	1	566.0	674.0	633.0	1630.0	106.18447395516796	7.971830985915493	7.533333333333333	5.907692307692308	4.7407407407407405	3.8315217391304346	3.621052631578948	3.703296703296704	3.536312849162011	1.7060581728787292	3.352112676056338	3.646153846153846	3.271604938271605	2.9347826086956523	2.821052631578948	2.763736263736264	2.659217877094972	2.14221929102093	22.95774647887324	25.24	21.130769230769232	18.47530864197531	16.04891304347826	15.405263157894735	15.24175824175824	14.625698324022348	12.772812857673165	221.73202925286336	205.18497969418348
ZINC000038684186	17.51590907158417	0	1	9	43	0	0	4	3	1	0	0	0	0	0	0	264.0	242.0	186.0	880.0	63.81027500182901	6.1395348837209305	5.913043478260869	4.22093023255814	2.831932773109244	2.338709677419355	2.069767441860465	2.12280701754386	2.268292682926829	1.7060581728787292	3.2790697674418605	3.651162790697674	3.0252100840336134	2.7016129032258065	2.4728682170542635	2.394736842105264	2.524390243902439	2.14221929102093	20.46511627906977	23.63043478260869	18.802325581395348	14.058823529411764	12.580645161290322	11.10077519379845	10.74561403508772	12.268292682926829	12.772812857673165	214.47432932946228	174.03876515616574
CHEMBL516933	24.265058642889464	0	1	12	61	0	2	8	2	3	0	0	1	2	0	3	366.57887517146776	398.1111111111111	387.0740740740741	3922.0	107.53438624062096	6.009489756909307	5.826572604350382	4.377253359554245	3.042972459639126	2.620332266422801	2.56926539799468	2.7455938697318008	2.7648148148148146	1.7060581728787292	3.19672131147541	3.690265486725664	3.16025641025641	2.605555555555556	2.4198895027624308	2.696551724137931	2.628571428571429	2.14221929102093	64.29508196721312	29.253968253968253	25.86725663716814	23.955128205128204	24.844444444444445	15.546961325966851	18.55862068965517	15.985714285714286	12.772812857673165	231.35119330638	201.0252850549256
ZINC000042835251	34.583931075984	0	1	12	93	0	0	9	3	5	0	1	0	0	0	1	586.0	640.0	606.0	1892.0	128.89808843275202	6.301075268817204	5.742268041237113	4.206703910614525	3.272727272727273	2.723735408560312	2.4612546125461257	2.3443223443223444	2.25278810408922	1.7060581728787292	2.989247311827957	3.279329608938548	2.855371900826446	2.657587548638132	2.5202952029520294	2.4505494505494507	2.390334572490706	2.14221929102093	20.344086021505376	22.90721649484536	17.955307262569832	15.107438016528926	14.081712062256807	12.881918819188192	12.41025641025641	12.37918215613383	12.772812857673165	201.37170543902693	170.70512321237177
CHEMBL4226233	17.844078470807705	0	1	10	52	0	0	2	1	1	0	0	0	0	0	0	214.0	236.0	193.0	898.0	73.31387824062098	4.115384615384615	4.12962962962963	3.0	2.272727272727273	1.8562874251497008	1.7987012987012987	1.5225806451612902	1.1768292682926829	1.7060581728787292	2.826923076923077	3.24	2.6923076923076925	2.3592814371257487	2.441558441558441	2.3161290322580643	2.097560975609756	2.14221929102093	17.26923076923077	20.48148148148148	16.0	12.783216783216783	10.81437125748503	11.77922077922078	11.296774193548387	9.652439024390244	12.772812857673165	197.2113168349797	167.88345307766366
CHEMBL462431	17.625298871325345	0	1	6	44	0	2	5	1	2	0	1	0	0	1	2	295.02419753086417	303.93333333333334	270.77777777777777	3736.0	90.96622800182898	6.705095398428731	5.640579710144928	4.193725490196079	3.15264116575592	3.1582010582010582	3.289990817263545	2.6428985507246376	2.2754435107376283	1.7060581728787292	3.159090909090909	3.588235294117647	3.0163934426229506	2.793650793650793	2.6942148760330578	2.591304347826087	2.19327731092437	2.14221929102093	84.9090909090909	29.89130434782609	22.96470588235294	17.418032786885245	18.936507936507937	20.83471074380165	19.52173913043478	17.69747899159664	12.772812857673165	231.5097699025812	178.28036805733478
ZINC000072104849	28.35786941574769	0	1	17	72	0	0	9	5	2	0	0	2	0	0	2	435.2098765432099	440.0	393.44444444444446	1994.0	110.491859669715	6.044581618655693	6.149629629629629	4.751243781094528	3.720259758795404	3.045614035087719	2.4596205962059616	2.046511627906977	1.977107761027359	1.7060581728787292	3.125	3.4328358208955225	3.057803468208093	2.8684210526315788	2.619512195121952	2.395348837209302	2.221105527638191	2.14221929102093	27.694444444444443	25.293333333333333	21.02238805970149	20.3757225433526	17.621052631578948	15.93658536585366	13.972093023255814	12.824120603015077	12.772812857673165	216.7180366795432	190.66800304007407
102592593	26.03005924643209	0	2	12	63	0	0	8	2	1	1	4	0	0	0	4	496.44444444444446	403.0	340.0	1672.0	95.77508714546995	7.880070546737214	6.1565656565656575	4.868852459016393	3.251533742331288	2.906306306306306	2.8295454545454546	2.51875	2.4285714285714284	1.7060581728787292	3.238095238095238	3.39344262295082	2.950920245398773	2.5783783783783782	2.511363636363636	2.46875	2.585714285714286	2.14221929102093	26.53968253968254	26.181818181818183	23.795081967213115	16.233128834355828	13.81081081081081	13.789772727272728	13.7375	14.321428571428571	12.772812857673165	214.7366231676844	183.0153600364698
CHEMBL491595	17.406878501750935	0	1	12	43	0	0	7	2	3	2	0	0	0	0	0	290.8888888888889	244.3333333333333	252.0	1398.0	74.68427009697999	6.764857881136951	5.401515151515152	5.4009009009009015	3.9431818181818175	3.5860805860805858	3.290322580645161	2.4931972789115644	2.831460674157303	1.7060581728787292	3.116279069767442	3.2972972972972974	2.977272727272727	2.8461538461538463	2.6881720430107525	2.5	2.3707865168539324	2.14221929102093	32.51162790697674	33.36363636363637	24.364864864864863	20.602272727272727	18.857142857142858	18.311827956989248	16.377551020408163	16.97752808988764	12.772812857673165	226.2162899413397	200.0596890588984
CHEMBL40240	26.369799959566137	0	2	18	63	0	0	6	2	1	0	1	2	0	0	3	395.2098765432099	452.0	406.2222222222222	1858.0	103.86122724062098	6.273172643543014	5.851851851851852	4.322705314009662	3.240143369175627	2.46957153231663	2.524284763805722	2.9161290322580644	2.5710267229254566	1.7060581728787292	3.1904761904761907	3.4434782608695653	2.903225806451613	2.5352941176470587	2.5449101796407185	2.683870967741936	2.6772151898734178	2.14221929102093	29.49206349206349	26.0	21.869565217391305	18.045161290322586	16.594117647058823	14.580838323353293	17.070967741935483	16.379746835443036	12.772812857673165	232.50645846657565	190.87993427367743
CHEMBL198045	18.48223556677295	0	1	12	50	0	0	3	1	1	0	1	0	0	0	1	288.0	207.0	173.0	976.0	72.290288526074	5.76	5.288461538461538	3.787234042553192	2.856	1.9583333333333333	1.489795918367347	1.4785714285714286	1.3307692307692307	1.7060581728787292	2.96	3.3085106382978724	2.88	2.4791666666666665	2.2993197278911564	2.142857142857143	2.1	2.14221929102093	19.52	22.15384615384616	17.43617021276596	14.648	12.23611111111111	10.993197278911564	10.05	9.484615384615385	12.772812857673165	206.775624956166	180.94965923943155
CHEMBL27025	13.53248809846712	0	1	9	32	0	0	3	2	0	0	1	0	0	0	1	228.0	140.0	86.0	698.0	48.444042572735	7.125	6.705882352941177	5.233333333333333	3.763157894736842	2.891566265060241	2.875	2.5454545454545454	1.8297872340425527	1.7060581728787292	3.34375	3.716666666666667	3.1184210526315788	2.602409638554217	2.5	2.5636363636363635	2.2127659574468086	2.14221929102093	21.8125	24.205882352941178	20.23333333333333	16.263157894736842	12.80722891566265	12.73611111111111	13.4	11.95744680851064	12.772812857673165	220.59891072125265	195.6404309152641
102609547	17.136971689621156	0	0	11	37	0	0	5	1	2	0	0	2	0	0	2	271.2098765432099	270.8888888888889	200.0	1382.0	66.08170157273499	7.329996663329997	7.15954415954416	5.4759535655058045	3.573129992737836	3.93019943019943	3.725651577503429	3.3035230352303526	2.898550724637681	1.7060581728787292	3.4864864864864864	3.701492537313433	3.094117647058824	2.9871794871794872	2.8271604938271606	2.6341463414634148	2.5217391304347827	2.14221929102093	37.35135135135136	29.102564102564106	25.671641791044777	23.152941176470588	20.53846153846154	18.7283950617284	19.341463414634145	21.536231884057973	12.772812857673165	252.70489568051727	201.83761218487848
ZINC000019144216	15.734688671066529	0	1	12	44	0	0	4	3	1	0	0	0	0	0	0	246.0	254.0	204.0	846.0	61.91060081152701	5.590909090909091	5.377777777777778	3.831168831168831	3.0543478260869565	2.1150442477876106	2.333333333333333	2.4901960784313726	1.8888888888888888	1.7060581728787292	2.7954545454545454	3.090909090909091	2.8043478260869565	2.345132743362832	2.462962962962963	2.480392156862745	2.203703703703704	2.14221929102093	19.227272727272727	22.266666666666666	17.324675324675326	15.293478260869565	11.610619469026547	12.324074074074074	13.401960784313726	11.61111111111111	12.772812857673165	201.3874260972593	181.96519923787352
CHEMBL1818469_56669494	16.992558331130223	0	1	11	37	0	0	6	4	0	0	0	2	0	0	2	237.20987654320987	241.8888888888889	167.66666666666669	1330.0	63.292106477584014	6.411077744411077	6.655555555555556	4.801251956181534	2.9661448389970726	2.500491642084562	2.722741433021808	2.418888888888889	2.328703703703704	1.7060581728787292	3.72972972972973	4.098591549295775	3.4123711340206184	2.902654867256637	2.7289719626168223	2.48	2.2777777777777777	2.14221929102093	35.945945945945944	28.7	24.74647887323944	21.855670103092784	15.168141592920351	16.523364485981308	17.57	19.34722222222222	12.772812857673165	238.6835688337229	204.4831919660139
ZINC000029128310	14.733363419682863	0	1	6	44	0	0	4	2	2	0	0	0	0	0	0	230.0	182.0	105.0	826.0	58.99951771637601	5.227272727272728	4.844444444444444	3.59493670886076	3.31	2.646017699115044	2.25984251968504	1.4108527131782946	0.7954545454545454	1.7060581728787292	2.8181818181818183	3.2151898734177213	2.95	2.690265486725664	2.3858267716535435	2.0775193798449614	1.6515151515151516	2.14221929102093	18.77272727272728	21.377777777777776	16.17721518987342	15.4	14.575221238938052	13.25984251968504	11.116279069767442	8.159090909090908	12.772812857673165	191.85659533417467	176.62890110553042
ZINC000040429712	16.211085308952253	0	1	12	42	0	0	3	1	1	1	0	0	0	0	0	216.44444444444449	225.66666666666663	153.66666666666666	1038.0	69.800275001829	5.1534391534391535	5.204545454545454	4.0606060606060606	3.203333333333333	2.524242424242424	2.537216828478964	2.014880952380952	1.4228395061728394	1.7060581728787292	3.071428571428572	3.467532467532468	3.08	2.763636363636364	2.8058252427184467	2.5535714285714284	2.25	2.14221929102093	24.714285714285715	25.25	20.948051948051948	18.71	16.163636363636364	15.320388349514564	14.196428571428571	13.51851851851852	12.772812857673165	222.20345360690845	195.4103130768981
ZINC000035090552	12.118274536094026	0	1	6	35	0	0	2	1	1	0	0	0	0	0	0	164.0	89.0	24.0	636.0	49.34544919213101	4.685714285714286	4.416666666666667	3.015151515151515	2.333333333333333	2.2	1.815217391304348	0.978021978021978	0.3333333333333333	1.7060581728787292	2.771428571428572	3.136363636363636	2.6129032258064515	2.4526315789473685	2.1739130434782608	1.824175824175824	1.5694444444444444	2.14221929102093	18.17142857142857	20.86111111111111	16.151515151515152	12.505376344086022	12.294736842105262	12.195652173913045	9.010989010989013	5.472222222222222	12.772812857673165	199.41522053898083	159.18784845798504
ZINC000043016948	17.80363835628782	0	1	6	53	0	0	3	2	1	0	0	0	0	0	0	222.0	238.0	177.0	912.0	72.17959114546998	4.188679245283019	4.218181818181818	3.095238095238096	2.2364864864864864	2.273333333333333	2.2167832167832167	1.4875	1.0114285714285711	1.7060581728787292	2.792452830188679	3.142857142857143	2.608108108108108	2.513333333333333	2.6923076923076925	2.4875	2.2	2.14221929102093	17.20754716981132	20.41818181818181	15.761904761904765	11.83783783783784	12.366666666666667	14.090909090909092	12.15	9.98857142857143	12.772812857673165	190.6767828551364	150.00998572464562
ZINC000029050450	17.068022004399857	0	1	12	42	0	0	4	1	2	0	1	0	0	0	1	304.0	323.0	254.0	926.0	61.89911509698001	7.238095238095238	6.454545454545454	5.012987012987013	4.138613861386139	3.57843137254902	3.8	3.0186915887850465	2.1709401709401708	1.7060581728787292	3.142857142857143	3.4285714285714284	2.98019801980198	2.8529411764705883	2.88	2.7757009345794392	2.324786324786325	2.14221929102093	22.047619047619047	24.15909090909091	19.948051948051948	16.663366336633665	15.166666666666666	16.09	15.38317757009346	12.58119658119658	12.772812857673165	216.6218774509306	179.0976177500714
101149373	15.83214792698924	0	0	12	35	0	0	6	2	3	1	0	0	0	0	0	314.44444444444446	321.0	314.0	1100.0	60.81769266788601	8.984126984126984	7.703703703703703	6.695402298850575	5.276190476190477	4.581081081081081	5.213930348258706	4.52112676056338	4.830769230769231	1.7060581728787292	3.3714285714285714	3.655172413793104	3.342857142857143	2.95945945945946	3.044776119402985	2.704225352112676	2.523076923076923	2.14221929102093	31.428571428571427	29.63888888888889	26.948275862068964	26.457142857142856	26.04054054054054	22.17910447761194	18.281690140845072	17.70769230769231	12.772812857673165	243.44296749645864	234.39284527600643
CHEMBL208191	23.35880216434961	2	2	6	60	0	0	9	2	4	0	3	0	0	0	3	498.0	328.0	316.0	1418.0	80.17313724062097	8.3	6.491803278688525	5.727272727272728	3.0592105263157894	3.0779220779220777	3.189873417721519	2.0246913580246915	1.915151515151515	1.7060581728787292	2.9833333333333334	3.1545454545454548	2.6907894736842106	2.5454545454545454	2.481012658227848	2.425925925925926	2.187878787878788	2.14221929102093	23.633333333333333	23.983606557377048	20.43636363636364	13.776315789473683	13.941558441558442	14.063291139240508	12.030864197530864	11.951515151515151	12.772812857673165	201.70206497215787	154.82693560986556
CHEMBL3309702	16.401355337733193	0	1	12	38	0	0	4	1	1	0	0	2	0	0	2	219.20987654320987	245.66666666666669	198.22222222222223	1320.0	66.32772338243298	5.768680961663418	5.830555555555556	4.218954248366013	3.052400548696845	2.91698595146871	3.2356091030789824	2.760299625468165	2.0226757369614514	1.7060581728787292	3.289473684210526	3.485294117647059	2.8777777777777778	2.8160919540229883	3.0120481927710845	2.8876404494382024	2.4489795918367347	2.14221929102093	34.73684210526316	27.475	23.33823529411765	21.211111111111112	16.96551724137931	18.83132530120482	19.10112359550562	17.275510204081634	12.772812857673165	241.9962592651749	188.2239757113512
ZINC000253681872	16.946701660840215	0	1	6	44	0	2	4	1	2	0	0	0	0	1	1	249.0241975308642	208.6222222222222	141.46666666666667	3656.0	91.10059190667798	5.659640852974186	5.357971014492754	4.005490196078432	2.82875816993464	2.538534278959811	2.231924882629108	1.8626984126984123	1.4435374149659863	1.7060581728787292	3.136363636363636	3.6588235294117646	3.176470588235294	2.5815602836879434	2.288732394366197	2.3482142857142856	2.0816326530612246	2.14221929102093	83.0909090909091	28.95652173913044	22.36470588235294	18.07563025210084	17.00709219858156	16.8943661971831	15.714285714285714	12.60204081632653	12.772812857673165	228.1924912377808	192.43538494812995
CHEMBL4092912	30.46261073242436	2	2	17	75	0	0	9	7	2	0	0	0	0	0	0	468.0	429.0	436.0	1552.0	107.085185479413	6.24	6.1125	4.482758620689655	3.0351758793969847	2.705607476635514	2.578680203045685	2.294117647058824	2.4914285714285715	1.7060581728787292	3.24	3.496551724137931	2.8442211055276383	2.6261682242990654	2.6243654822335025	2.657754010695187	2.617142857142857	2.14221929102093	20.69333333333333	23.775	18.882758620689657	14.517587939698492	13.36448598130841	13.720812182741115	12.759358288770054	12.022857142857143	12.772812857673165	207.57425948207307	166.98356261279292
ZINC000072106488	26.4553286716704	0	1	17	62	0	0	9	5	1	0	1	2	0	0	3	439.2098765432099	371.0	363.44444444444446	1896.0	98.67991433577195	7.084030266825966	6.911111111111111	5.3884057971014485	4.077366255144033	3.2282828282828286	2.5793192035966603	2.132183908045977	2.63365539452496	1.7060581728787292	3.3225806451612905	3.608695652173913	3.1066666666666665	2.812121212121212	2.491329479768786	2.2586206896551726	2.347826086956522	2.14221929102093	30.580645161290324	26.784615384615385	22.991304347826087	21.98	18.096969696969698	16.22543352601156	13.557471264367816	13.971014492753625	12.772812857673165	227.0357250545225	198.0078608366316
ZINC000027549273	16.17834455274297	0	1	10	48	0	0	2	1	1	0	0	0	0	0	0	204.0	178.0	134.0	824.0	66.84685243092301	4.25	4.285714285714286	3.1818181818181817	2.495798319327731	1.658682634730539	1.6906474820143884	1.2361111111111112	0.8993288590604027	1.7060581728787292	2.8125	3.2954545454545454	2.697478991596639	2.1497005988023954	2.359712230215828	2.1527777777777777	1.7852348993288591	2.14221929102093	17.166666666666668	20.12244897959184	16.454545454545453	14.361344537815128	9.892215568862277	11.863309352517986	10.86111111111111	8.442953020134228	12.772812857673165	194.7038996470504	184.8400003183188
CHEMBL3323179	19.2582920331808	0	2	15	48	0	0	3	2	0	1	0	0	0	0	0	242.44444444444449	262.0	198.0	1134.0	80.06760971637601	5.050925925925927	5.15032679738562	3.985347985347985	3.2	2.231111111111111	2.357142857142857	2.031007751937985	1.6923076923076923	1.7060581728787292	3.25	3.736263736263736	3.1913043478260867	2.6533333333333333	2.7857142857142856	2.5968992248062017	2.47008547008547	2.14221929102093	23.625	24.94117647058824	20.64835164835165	17.182608695652174	12.36	13.738095238095235	13.031007751937985	13.341880341880342	12.772812857673165	223.4014663810054	210.1840006973093
ZINC000253638138	16.211085308952253	0	1	6	41	0	2	4	1	2	0	0	0	0	1	1	239.0241975308642	195.6222222222222	131.46666666666667	3618.0	87.42246609697999	5.829858476362541	5.475968992248062	4.119831223628692	2.837364798426745	2.723035230352304	2.555942028985508	1.956222222222222	1.4771535580524344	1.7060581728787292	3.1707317073170733	3.645569620253165	3.070796460176992	2.6341463414634148	2.4434782608695653	2.33	2.067415730337079	2.14221929102093	88.2439024390244	29.74418604651163	23.0	17.56637168141593	18.089430894308943	19.36521739130435	16.01	12.314606741573034	12.772812857673165	233.04354204515025	184.1501258868136
102604669	23.13232320655666	0	2	12	62	0	0	4	3	1	0	0	0	0	0	0	304.0	368.0	280.0	1144.0	88.66792986001698	4.903225806451613	4.9393939393939394	3.52	2.477272727272727	2.2432432432432434	2.256830601092896	2.203592814371257	1.917808219178082	1.7060581728787292	3.048387096774193	3.408	2.897727272727273	2.6648648648648647	2.551912568306011	2.4910179640718564	2.472602739726028	2.14221929102093	18.451612903225808	22.09090909090909	17.176	13.090909090909092	11.945945945945946	11.81967213114754	12.04191616766467	11.568493150684931	12.772812857673165	202.58095817069923	166.80105859545924
15981917	22.86277562433483	0	2	12	58	0	0	6	3	1	0	0	2	0	0	2	301.2098765432099	305.0	252.5555555555556	1646.0	90.816478240621	5.193273733503618	5.249544626593807	3.786627335299902	2.722538778094333	2.1452020202020203	2.1288888888888886	2.089041095890411	1.8707818930041151	1.7060581728787292	3.155172413793104	3.433628318584071	2.9166666666666665	2.471590909090909	2.342857142857143	2.493150684931507	2.4074074074074074	2.14221929102093	28.379310344827587	25.0	20.663716814159294	18.365384615384617	13.414772727272728	12.257142857142858	14.486301369863014	15.325925925925926	12.772812857673165	217.1826300377095	184.78844544242287
CHEMBL457655	24.94365585337458	0	1	12	66	0	2	7	2	4	0	0	1	0	0	1	412.44444444444446	425.0	395.0	1612.0	96.928841860017	6.249158249158249	5.867647058823529	4.311475409836065	3.1144578313253013	2.8157894736842106	2.6256410256410256	2.607361963190184	2.615894039735099	1.7060581728787292	3.0454545454545454	3.5327868852459017	3.072289156626506	2.610526315789474	2.3897435897435897	2.5828220858895707	2.589403973509934	2.14221929102093	24.424242424242426	23.11764705882353	18.92622950819672	15.542168674698797	13.447368421052632	12.687179487179488	13.466257668711656	13.099337748344372	12.772812857673165	210.5055367335933	185.518806352618
CHEMBL435990	22.781895395295063	0	1	12	60	0	2	4	1	3	0	0	0	0	0	0	346.0	488.0	494.0	1172.0	86.64511205031899	5.766666666666667	5.507936507936508	4.215517241379311	3.2884615384615383	2.984042553191489	2.707182320441989	2.975609756097561	2.5595854922279795	1.7060581728787292	3.1166666666666667	3.577586206896552	3.141025641025641	2.622340425531915	2.685082872928177	2.902439024390244	2.621761658031088	2.14221929102093	19.53333333333333	22.476190476190474	18.448275862068964	15.955128205128204	13.3031914893617	13.337016574585636	15.164634146341465	13.264248704663212	12.772812857673165	207.40008542011395	189.17259350076205
CHEMBL485033	24.86277562433483	0	1	15	61	0	0	7	3	2	0	2	0	0	0	2	462.0	410.0	315.0	1366.0	88.15318024062098	7.573770491803279	6.84375	5.452173913043478	4.2756410256410255	3.216374269005848	2.312169312169312	2.2282608695652173	1.875	1.7060581728787292	3.229508196721312	3.565217391304348	3.0448717948717947	2.7309941520467835	2.3703703703703702	2.282608695652174	2.375	2.14221929102093	22.39344262295082	24.21875	20.05217391304348	17.012820512820515	15.35672514619883	12.402116402116402	11.777173913043478	11.761904761904765	12.772812857673165	213.2157904457096	183.6402330561324
CHEMBL1628227	16.32047510869343	0	1	12	42	0	0	2	1	1	0	0	0	0	0	0	236.0	201.0	167.0	818.0	64.17917500182901	5.619047619047619	5.727272727272728	4.539473684210527	4.153061224489796	2.9035087719298245	2.522935779816514	1.932692307692308	1.7395833333333333	1.7060581728787292	3.071428571428572	3.473684210526316	3.2142857142857144	2.7280701754385963	2.697247706422018	2.4711538461538463	2.28125	2.14221929102093	19.476190476190474	22.63636363636364	18.355263157894736	16.816326530612244	13.68421052631579	13.376146788990823	11.932692307692308	11.21875	12.772812857673165	218.07820753506763	206.66282185331107
ZINC000034964801	16.211085308952253	0	1	15	40	0	0	3	2	0	0	1	0	0	0	1	262.0	307.0	247.0	846.0	61.37809419213101	6.55	6.333333333333333	5.041666666666667	3.663157894736842	3.237623762376238	3.009433962264151	2.842592592592593	2.47	1.7060581728787292	3.175	3.611111111111111	3.094736842105263	2.9207920792079207	2.7264150943396226	2.5462962962962963	2.18	2.14221929102093	21.15	23.59523809523809	19.666666666666668	15.778947368421052	14.792079207920793	14.30188679245283	13.88888888888889	12.66	12.772812857673165	221.93919319502805	188.2938989604438
ZINC000042887785	14.906261546320334	0	1	12	38	0	0	2	1	1	0	0	0	0	0	0	214.0	170.0	126.0	744.0	57.712149192131015	5.631578947368421	5.75	4.485714285714286	3.455555555555556	2.58	2.1020408163265305	1.9101123595505616	1.68	1.7060581728787292	3.131578947368421	3.6	3.077777777777778	2.63	2.510204081632653	2.337078651685393	2.28	2.14221929102093	19.57894736842105	22.8	18.914285714285715	15.7	13.08	12.03061224489796	11.359550561797754	10.786666666666669	12.772812857673165	217.10745852927155	188.3785831830949
ZINC000040896015	16.401355337733193	0	2	10	47	0	0	2	2	0	0	0	0	0	0	0	192.0	180.0	150.0	808.0	66.96903552607398	4.085106382978723	4.306122448979592	3.1	2.130081300813008	1.5661764705882353	1.6504065040650406	1.2949640287769784	1.1194029850746268	1.7060581728787292	2.851063829787234	3.2222222222222223	2.6260162601626016	2.375	2.4878048780487805	2.172661870503597	2.074626865671642	2.14221929102093	17.19148936170213	20.714285714285715	16.22222222222222	12.268292682926829	10.338235294117649	11.439024390243905	10.014388489208631	8.783582089552239	12.772812857673165	198.7580177635068	161.26734970940808
102443470	18.48223556677295	0	1	12	43	0	0	6	1	3	0	1	1	0	0	2	347.60493827160496	478.33333333333337	389.44444444444446	1278.0	66.85010619213098	8.083835773758254	7.091358024691358	5.598290598290599	5.014444444444445	4.317777777777778	4.417735042735043	4.3093093093093096	3.272642390289449	1.7060581728787292	3.2790697674418605	3.5384615384615383	3.14	3.04	3.019230769230769	2.900900900900901	2.53781512605042	2.14221929102093	29.72093023255814	27.08888888888889	23.0	20.03	19.14	19.28846153846154	18.45045045045045	16.57983193277311	12.772812857673165	227.61388009036284	191.13720159169984
CHEMBL3944260	15.544418642285589	0	1	12	37	0	0	3	1	2	0	0	0	0	0	0	252.0	259.0	183.0	806.0	57.46612738243301	6.8108108108108105	6.435897435897436	5.230769230769231	3.976470588235294	4.035714285714286	4.1466666666666665	3.1204819277108435	2.316455696202532	1.7060581728787292	3.216216216216216	3.507692307692308	2.988235294117647	2.845238095238096	2.986666666666667	2.674698795180723	2.4177215189873418	2.14221929102093	21.783783783783782	24.17948717948718	19.661538461538463	15.905882352941177	15.88095238095238	17.773333333333333	14.879518072289155	12.746835443037977	12.772812857673165	227.1434246544545	181.38229092770803
CHEMBL550402_45270173	17.80363835628782	0	1	6	53	0	0	3	2	1	0	0	0	0	0	0	222.0	238.0	177.0	912.0	72.17959114546998	4.188679245283019	4.218181818181818	3.095238095238096	2.2364864864864864	2.273333333333333	2.2167832167832167	1.4875	1.0114285714285711	1.7060581728787292	2.792452830188679	3.142857142857143	2.608108108108108	2.513333333333333	2.6923076923076925	2.4875	2.2	2.14221929102093	17.20754716981132	20.41818181818181	15.761904761904765	11.83783783783784	12.366666666666667	14.090909090909092	12.15	9.98857142857143	12.772812857673165	190.6767828551364	150.00998572464562
ZINC000034841828	25.569882405521373	0	1	15	62	0	0	6	3	2	0	1	0	0	0	1	424.0	379.0	352.0	1322.0	91.07644414547	6.838709677419355	6.545454545454546	5.066115702479339	3.709090909090909	2.9239130434782608	2.3823529411764706	1.923857868020305	2.270967741935484	1.7060581728787292	3.3225806451612905	3.6859504132231407	3.1575757575757577	2.8097826086956523	2.406862745098039	2.3807106598984773	2.793548387096774	2.14221929102093	21.32258064516129	23.848484848484848	19.801652892561982	16.375757575757575	14.418478260869565	12.259803921568627	10.868020304568528	13.529032258064516	12.772812857673165	214.2535460917161	188.63205369056905
ZINC000043207045	22.23340685641947	0	1	12	53	0	0	6	2	1	0	3	0	0	0	3	424.0	464.0	292.0	1222.0	76.46507362122499	8.0	6.642857142857143	6.0	3.91044776119403	3.375	3.546666666666667	3.072847682119205	2.28125	1.7060581728787292	3.339622641509434	3.504950495049505	3.067164179104477	2.7302631578947367	2.6	2.370860927152318	2.4453125	2.14221929102093	23.056603773584907	24.446428571428573	20.663366336633665	16.51492537313433	14.592105263157896	15.086666666666666	13.695364238410596	11.890625	12.772812857673165	213.7474828247676	184.4631427276295
CHEMBL1173276	13.3002384149966	0	1	6	35	0	0	4	1	2	0	0	0	1	0	1	193.06721536351165	62.81481481481481	27.03703703703704	1888.0	56.057640287282005	5.51620615324319	5.501028806584362	4.623931623931624	3.153497942386831	1.785971812520485	1.5526094276094276	0.7138047138047138	0.51994301994302	1.7060581728787292	3.142857142857143	3.5384615384615383	2.8	2.230088495575221	2.147727272727273	1.8409090909090908	1.75	2.14221929102093	53.94285714285714	27.25	25.4	21.41111111111111	14.584070796460177	19.65909090909091	15.181818181818182	14.826923076923077	12.772812857673165	212.7066089250801	186.6634660961612
CHEMBL477571	20.31591874034374	0	1	12	45	0	0	8	2	2	1	3	0	0	0	3	430.44444444444446	620.0	496.0	1392.0	71.69500019213098	9.565432098765433	6.51063829787234	7.146825396825396	6.1976401179941	3.937321937321937	4.625322997416021	4.732824427480916	4.239316239316239	1.7060581728787292	3.488888888888889	3.630952380952381	3.1327433628318584	3.094017094017094	2.9147286821705425	2.687022900763359	2.547008547008547	2.14221929102093	30.933333333333334	32.361702127659576	28.904761904761905	21.557522123893804	19.94017094017094	20.46511627906977	19.885496183206108	18.39316239316239	12.772812857673165	228.0269895524618	189.97146796431608
ZINC000103252118	24.765316368412105	0	1	17	57	0	0	7	4	2	1	0	0	0	0	0	376.44444444444446	350.6666666666667	313.0	1470.0	93.029943526074	6.604288499025341	6.256830601092896	4.792048929663609	3.32008830022075	3.1655913978494623	2.849765258215962	2.6169154228855724	2.484126984126984	1.7060581728787292	3.4035087719298245	3.7522935779816513	2.9602649006622515	2.6451612903225805	2.6549295774647885	2.664179104477612	2.626984126984127	2.14221929102093	25.789473684210527	26.42622950819672	22.3302752293578	16.23841059602649	14.741935483870968	15.246478873239436	13.738805970149254	13.61904761904762	12.772812857673165	227.63856983807352	178.38589004220142
CHEMBL4064805	24.20803950148662	0	1	18	56	0	0	6	2	1	0	2	1	0	0	3	421.60493827160496	465.8888888888889	397.55555555555554	1538.0	89.273924621225	7.528659611992945	6.67984934086629	5.072276159654801	3.773780975219824	2.8362962962962963	2.6289173789173788	3.147897897897898	2.9018653690186538	1.7060581728787292	3.3035714285714284	3.563106796116505	3.0431654676258995	2.7066666666666666	2.5576923076923075	2.5405405405405403	2.6350364963503647	2.14221929102093	27.464285714285715	26.033898305084747	22.0	18.467625899280577	15.76	14.5	14.5	14.087591240875913	12.772812857673165	230.8231115659216	192.02433251871105
CHEMBL4286313	20.534606225111293	0	1	16	49	0	0	4	2	1	0	0	1	0	0	1	289.60493827160496	219.11111111111111	193.88888888888889	1266.0	79.397500811527	5.910304862685815	5.982905982905982	4.35897435897436	3.126593806921676	2.230096237970254	1.893162393162393	2.106837606837607	2.36449864498645	1.7060581728787292	3.2448979591836733	3.5164835164835164	2.9836065573770494	2.559055118110236	2.3076923076923075	2.5096153846153846	2.682926829268293	2.14221929102093	25.83673469387756	25.15384615384616	20.98901098901099	16.598360655737704	13.992125984251969	12.107692307692307	13.596153846153848	14.926829268292684	12.772812857673165	229.3732253513768	188.8408735716568
ZINC000040892050	24.00583892888721	0	1	17	57	0	2	5	2	2	0	0	1	0	0	1	357.60493827160496	558.8888888888889	451.77777777777777	1442.0	90.185856430923	6.273770846870263	6.4936247723132965	4.897897897897899	3.524444444444445	3.181418706842436	3.2874779541446206	3.122284295468653	2.5238981998758536	1.7060581728787292	3.421052631578948	3.918918918918919	3.453333333333333	3.062146892655367	2.915343915343916	2.988826815642458	2.6759776536312847	2.14221929102093	25.29824561403509	25.114754098360656	21.18018018018018	17.773333333333333	15.022598870056497	14.80952380952381	16.039106145251395	15.072625698324025	12.772812857673165	225.4485000377813	204.38186027260224
ZINC000013588067	20.09281584063872	0	1	16	46	0	0	5	1	1	0	3	0	0	0	3	412.0	468.0	417.0	1132.0	70.24310909697996	8.956521739130435	7.645833333333333	7.487804878048781	4.943396226415095	4.477876106194691	4.118181818181818	4.0	3.475	1.7060581728787292	3.347826086956522	3.5365853658536586	3.179245283018868	2.911504424778761	2.9363636363636365	2.811965811965812	2.691666666666667	2.14221929102093	24.60869565217392	25.39583333333333	23.01219512195122	18.30188679245283	16.97345132743363	16.98181818181818	16.521367521367523	15.525	12.772812857673165	228.3992780997177	199.3250926567609
24803180_CHEMBL1169622	16.583867932774876	0	1	6	39	0	0	6	1	2	0	3	0	0	0	3	372.0	240.0	198.0	978.0	53.26368728728202	9.538461538461538	7.512195121951219	7.418918918918919	3.978947368421053	3.067796610169492	2.821428571428572	2.376237623762376	3.046153846153846	1.7060581728787292	3.4871794871794872	3.689189189189189	3.3263157894736843	2.6271186440677967	2.321428571428572	2.089108910891089	2.3846153846153846	2.14221929102093	25.07692307692308	25.634146341463413	22.95945945945946	17.03157894736842	13.932203389830509	13.303571428571429	10.821782178217822	12.107692307692307	12.772812857673165	208.19201718444947	194.3463717446697
CHEMBL4067857	30.375241317891145	0	0	20	62	0	0	11	5	4	1	0	1	0	0	1	536.0493827160494	781.4444444444445	809.4444444444445	2042.0	107.75622571637597	8.645957785742732	8.20066334991708	7.153671215074724	5.959939531368103	5.362193362193363	5.334064327485381	5.315948601662887	5.7407407407407405	1.7060581728787292	3.838709677419355	4.254385964912281	3.510204081632653	3.2467532467532467	3.2828947368421053	3.346938775510204	3.375886524822695	2.14221929102093	32.935483870967744	29.98507462686567	28.105263157894736	22.163265306122447	20.16883116883117	20.51315789473684	20.020408163265305	22.94326241134752	12.772812857673165	247.8040061729002	207.63416666331463
CHEMBL1182000_CHEMBL1185009	26.36979995956614	0	1	18	67	0	0	5	1	2	0	2	0	0	0	2	440.0	487.0	419.0	1416.0	98.667231860017	6.567164179104478	5.7	4.224	2.9717514124293785	2.3762886597938144	2.2670157068062826	2.6906077348066297	2.340782122905028	1.7060581728787292	3.0597014925373136	3.32	2.7457627118644066	2.422680412371134	2.418848167539267	2.4972375690607733	2.525139664804469	2.14221929102093	21.13432835820896	23.17142857142857	18.752	14.536723163841808	12.216494845360824	11.973821989528796	12.917127071823204	12.69832402234637	12.772812857673165	213.99906649949185	172.0241280582286
CHEMBL1683897	13.999645837872547	0	1	10	39	0	0	1	1	0	0	0	0	0	0	0	160.0	101.0	39.0	682.0	57.95817100182902	4.102564102564102	4.560975609756097	3.52	2.5	1.852459016393443	1.380952380952381	0.8782608695652174	0.4431818181818182	1.7060581728787292	3.0	3.493333333333333	2.9545454545454546	2.5737704918032787	2.253968253968254	1.9739130434782608	1.6704545454545454	2.14221929102093	17.487179487179485	20.82926829268293	16.84	13.481818181818182	11.9672131147541	10.555555555555555	8.582608695652175	5.988636363636363	12.772812857673165	207.5861573335852	179.94886624689684
CHEMBL597134_44134038	16.32047510869343	0	1	12	37	0	0	5	2	1	0	1	1	0	0	2	285.60493827160496	291.0	183.44444444444449	1124.0	59.86205947758401	7.719052385719053	7.233618233618233	5.859477124183007	4.5388291517323776	3.872286079182631	4.256410256410256	3.88	2.47897897897898	1.7060581728787292	3.351351351351352	3.573529411764706	2.989247311827957	2.8735632183908044	2.9871794871794872	2.96	2.5945945945945947	2.14221929102093	30.37837837837838	27.102564102564106	23.102941176470587	19.623655913978496	19.04597701149425	19.512820512820515	20.36	18.10810810810811	12.772812857673165	233.9903899023548	184.4299202252902
CHEMBL402088	13.31914985730977	0	1	6	39	0	0	4	3	1	0	0	0	0	0	0	206.0	123.0	43.0	736.0	52.65467500182901	5.282051282051282	5.25	3.9857142857142858	3.411111111111111	2.704081632653061	2.071428571428572	1.0982142857142858	0.4056603773584906	1.7060581728787292	2.8974358974358974	3.2857142857142856	2.977777777777778	2.724489795918368	2.2767857142857144	1.9285714285714288	1.490566037735849	2.14221929102093	18.871794871794872	21.5	16.585714285714285	15.666666666666666	15.214285714285714	12.821428571428571	9.964285714285714	6.933962264150943	12.772812857673165	193.0340654915271	176.632382135707
CHEMBL147503	26.467259215488856	0	3	18	65	0	0	7	5	2	0	0	0	0	0	0	432.0	504.0	489.0	1376.0	96.419708050319	6.646153846153847	6.632352941176471	5.275862068965517	4.322147651006712	3.1853932584269664	2.830601092896175	3.0920245398773005	3.196078431372549	1.7060581728787292	3.2153846153846155	3.603448275862069	3.2348993288590604	2.696629213483146	2.551912568306011	2.570552147239264	2.496732026143791	2.14221929102093	21.16923076923077	23.794117647058822	20.155172413793103	18.02013422818792	14.730337078651685	13.39344262295082	13.441717791411042	13.490196078431373	12.772812857673165	216.12161299427493	207.5578610953117
CHEMBL611961	37.6477168270955	0	2	18	93	0	4	8	4	2	0	0	2	0	0	2	501.20987654320993	689.7777777777778	607.5555555555555	2352.0	144.850501623054	5.389353511217311	5.355780022446688	3.888888888888888	2.690997566909976	2.50070323488045	2.47265221878225	2.44602048857368	2.1544523246650904	1.7060581728787292	3.290322580645161	3.736559139784946	3.113138686131387	2.6455696202531644	2.492260061919505	2.6631205673758864	2.482269503546099	2.14221929102093	25.29032258064516	24.262626262626263	20.241935483870968	15.934306569343066	13.291139240506327	12.953560371517028	14.567375886524824	13.74468085106383	12.772812857673165	218.9353932869708	185.9742834526909
CHEMBL1645611	15.584858756805469	0	1	12	36	0	0	4	1	2	0	1	0	0	0	1	294.0	319.0	184.0	850.0	54.54286347758401	8.166666666666666	7.473684210526316	6.046153846153846	4.976470588235294	4.588235294117647	5.254237288135593	4.253333333333333	2.389610389610389	1.7060581728787292	3.2777777777777777	3.476923076923077	2.847058823529412	3.014705882352941	3.440677966101695	2.8266666666666667	2.4285714285714284	2.14221929102093	23.61111111111111	25.44736842105263	21.46153846153846	16.75294117647059	16.75	20.779661016949152	17.586666666666666	12.597402597402596	12.772812857673165	225.7430575476862	166.45129393540142
ZINC000022925307	24.77724691223057	0	2	18	66	0	0	4	2	2	0	0	0	0	0	0	344.0	378.0	318.0	1268.0	96.912446764866	5.212121212121212	4.942028985507246	3.565573770491804	2.738095238095238	2.176470588235294	2.204301075268817	2.1	1.838150289017341	1.7060581728787292	2.9393939393939394	3.2704918032786887	2.738095238095238	2.46524064171123	2.3870967741935485	2.3944444444444444	2.445086705202312	2.14221929102093	19.21212121212121	22.28985507246377	17.688524590163933	13.839285714285714	11.962566844919786	12.209677419354838	11.85	11.38728323699422	12.772812857673165	209.61712818189304	170.59270157678506
CHEMBL4466483	23.50702940301181	0	0	24	41	0	0	8	3	1	1	3	0	0	0	3	510.44444444444446	687.6666666666666	716.3333333333334	1478.0	77.516205858188	12.449864498644986	10.925925925925926	11.264840182648404	8.049808429118775	8.340740740740742	8.24731182795699	7.64074074074074	8.630522088353414	1.7060581728787292	4.2926829268292686	4.561643835616438	4.149425287356322	3.8333333333333335	3.5161290322580645	3.411111111111111	3.132530120481928	2.14221929102093	36.04878048780488	33.333333333333336	32.97260273972603	27.33333333333333	26.522222222222226	25.41935483870968	24.75555555555556	25.27710843373494	12.772812857673165	276.61225415486786	252.46873816576127
CHEMBL269798_44454556	16.18801709657584	0	1	12	41	0	0	3	2	1	0	0	0	0	0	0	236.0	230.0	183.0	830.0	62.15566209698001	5.7560975609756095	5.72093023255814	4.458333333333333	3.443298969072165	2.8823529411764706	2.9207920792079207	2.395833333333333	2.127906976744186	1.7060581728787292	3.1707317073170733	3.5694444444444446	2.989690721649485	2.7058823529411766	2.514851485148515	2.3541666666666665	2.36046511627907	2.14221929102093	20.24390243902439	22.813953488372093	18.55555555555556	15.618556701030927	14.107843137254902	13.821782178217822	12.458333333333334	11.63953488372093	12.772812857673165	218.24385959790885	184.8938172117624
CHEMBL224062	19.06802200439985	0	1	12	51	0	2	2	1	1	0	0	0	0	0	0	248.0	304.0	244.0	932.0	75.21355243092299	4.862745098039215	5.018518518518518	3.64	2.572463768115942	1.9578313253012047	1.9479768786127167	2.068027210884354	1.7304964539007093	1.7060581728787292	3.117647058823529	3.64	3.188405797101449	2.644578313253012	2.479768786127168	2.619047619047619	2.2624113475177303	2.14221929102093	18.274509803921568	21.77777777777778	17.69	14.601449275362318	11.481927710843374	10.959537572254336	12.210884353741497	10.418439716312056	12.772812857673165	208.1634880060081	190.44540697383547
CHEMBL202409	14.458374479136026	0	1	6	44	0	0	2	1	1	0	0	0	0	0	0	186.0	123.0	71.0	750.0	60.37982662122502	4.227272727272728	4.155555555555556	2.9285714285714284	2.274336283185841	1.935483870967742	1.821428571428572	1.0789473684210529	0.5546875	1.7060581728787292	2.7045454545454546	3.0357142857142856	2.52212389380531	2.290322580645161	2.446428571428572	2.1842105263157894	1.7890625	2.14221929102093	17.045454545454547	20.0	15.44047619047619	12.247787610619469	11.185483870967742	12.821428571428571	11.350877192982455	7.5	12.772812857673165	191.7405884249524	156.7813806562978
ZINC000072104653	29.214806111195287	0	1	17	79	0	0	8	5	3	0	0	0	0	0	0	466.0	532.0	490.0	1558.0	109.87574109880896	5.89873417721519	5.865853658536586	4.476190476190476	3.526595744680851	2.645454545454545	2.2625	2.189300411522633	2.207207207207208	1.7060581728787292	3.0	3.3537414965986394	3.015957446808511	2.7045454545454546	2.4458333333333333	2.288065843621399	2.234234234234234	2.14221929102093	19.72151898734177	22.57317073170732	18.312925170068027	16.430851063829788	14.25909090909091	12.725	11.563786008230451	11.585585585585584	12.772812857673165	200.5782755841712	184.819903324924
209963892	25.431983035078776	0	1	16	60	0	0	6	3	2	0	1	0	0	0	1	432.0	281.0	270.0	1320.0	90.187218335772	7.2	6.734375	5.252173913043478	3.909677419354839	3.1790123456790123	2.43030303030303	1.8733333333333333	1.9285714285714288	1.7060581728787292	3.333333333333333	3.634782608695652	3.064516129032258	2.703703703703704	2.466666666666667	2.44	2.3285714285714287	2.14221929102093	22.0	24.484375	20.16521739130435	16.283870967741937	14.512345679012345	12.715151515151517	11.933333333333334	11.1	12.772812857673165	220.35920614707555	185.77202034359576
ZINC000038264943	16.17064519443237	0	1	15	37	0	0	2	1	0	1	0	0	0	0	0	204.44444444444449	201.0	104.0	970.0	67.37861938243297	5.525525525525526	5.741666666666667	4.604761904761905	3.5164835164835164	2.6728971962616823	2.4800000000000004	2.1847826086956523	1.2839506172839503	1.7060581728787292	3.4864864864864864	4.014285714285714	3.4615384615384617	2.97196261682243	2.87	2.5869565217391304	2.197530864197531	2.14221929102093	26.216216216216218	26.7	22.77142857142857	18.736263736263737	15.766355140186915	15.92	15.728260869565217	11.839506172839506	12.772812857673165	243.0221431568129	218.52080335977
CHEMBL378070	21.788662005003733	2	2	6	64	0	0	8	2	6	0	0	0	0	0	0	406.0	220.0	178.0	1308.0	82.75186276486602	6.34375	5.390625	3.883928571428572	2.629370629370629	2.276073619631902	2.1761006289308176	1.2716763005780347	1.0920245398773003	1.7060581728787292	2.65625	2.919642857142857	2.5804195804195804	2.3067484662576687	2.30188679245283	2.132947976878613	1.9570552147239264	2.14221929102093	20.4375	22.109375	17.241071428571427	13.881118881118882	11.785276073619633	12.484276729559747	10.277456647398845	9.85276073619632	12.772812857673165	189.98737745884983	160.834815789336
CHEMBL476527	16.845011219409635	0	1	6	43	0	0	6	2	1	0	3	0	0	0	3	360.0	366.0	392.0	1002.0	57.95322200182901	8.372093023255815	6.681818181818182	6.308641975308642	3.8130841121495327	3.6120689655172415	3.842105263157895	2.928	2.992366412213741	1.7060581728787292	3.0930232558139537	3.259259259259259	2.850467289719626	2.646551724137931	2.631578947368421	2.376	2.0610687022900764	2.14221929102093	23.302325581395348	23.88636363636364	20.8641975308642	15.94392523364486	15.870689655172416	16.236842105263158	13.936	13.557251908396946	12.772812857673165	201.46930701146465	168.89873691737318
102604671	23.13232320655666	0	2	12	60	0	0	5	3	2	0	0	0	0	0	0	336.0	368.0	294.0	1170.0	85.63300805031899	5.6	5.375	3.85	2.841463414634146	2.563953488372093	2.448863636363636	2.314465408805032	2.145985401459854	1.7060581728787292	3.1166666666666667	3.466666666666667	3.0	2.755813953488372	2.585227272727273	2.540880503144654	2.562043795620438	2.14221929102093	19.5	22.96875	17.991666666666667	14.03658536585366	12.80813953488372	12.289772727272728	12.58490566037736	12.248175182481752	12.772812857673165	204.84542988227528	171.405421622297
CHEMBL462410	18.33240565251189	0	1	6	47	0	2	5	1	2	0	1	0	0	1	2	299.02419753086417	336.93333333333334	252.77777777777777	3774.0	94.64435381152695	6.362216968741791	5.3768707482993205	3.961172161172161	2.8139100932994063	3.110617283950617	3.0732974910394266	2.784573002754821	1.9748263888888888	1.7060581728787292	3.0851063829787235	3.4945054945054945	2.931297709923664	2.7185185185185183	2.7338709677419355	2.6198347107438016	2.2890625	2.14221929102093	80.29787234042553	29.040816326530614	22.12087912087912	16.66412213740458	18.355555555555554	20.524193548387096	19.50413223140496	16.9375	12.772812857673165	227.0662609856332	173.3916908649514
CHEMBL461631	14.38942479391473	0	1	12	37	0	0	3	1	1	0	0	1	0	0	1	207.6049382716049	156.55555555555557	106.44444444444446	996.0	59.231036287282016	5.610944277610944	5.923976608187135	4.557291666666667	3.651195499296765	2.8091503267973854	2.302910052910053	2.115615615615616	1.5206349206349208	1.7060581728787292	3.027027027027027	3.3125	2.9367088607594938	2.552941176470588	2.488095238095238	2.5405405405405403	2.2857142857142856	2.14221929102093	26.91891891891892	24.5	21.015625	18.59493670886076	16.16470588235294	14.571428571428571	17.905405405405407	15.971428571428572	12.772812857673165	224.30956044176088	198.38111854998053
ZINC000013588071	17.66573898584523	0	1	16	43	0	0	3	1	1	0	0	1	0	0	1	249.6049382716049	277.2222222222222	251.66666666666663	1142.0	71.27586209697999	5.8047660063163935	6.002469135802468	4.771929824561403	3.726666666666667	3.2981298129812977	2.9636963696369643	2.64021164021164	2.330246913580247	1.7060581728787292	3.1627906976744184	3.486842105263158	3.03	2.841584158415841	2.8217821782178216	2.742857142857143	2.537037037037037	2.14221929102093	26.55813953488372	24.95555555555556	21.23684210526316	17.7	15.871287128712872	15.178217821782178	15.914285714285716	14.851851851851851	12.772812857673165	233.8532286559147	195.83305893777973
ZINC000049792677	20.11957683140596	0	1	12	45	0	0	8	2	2	1	3	0	0	0	3	436.44444444444446	537.3333333333334	405.0	1392.0	71.69500019213099	9.698765432098766	6.9007092198581566	6.928571428571429	5.692528735632183	5.341333333333334	6.301075268817204	4.298666666666667	3.5217391304347827	1.7060581728787292	3.488888888888889	3.8452380952380953	3.3448275862068964	3.112	2.9838709677419355	2.656	2.2956521739130435	2.14221929102093	30.933333333333334	32.361702127659576	26.071428571428573	22.98275862068965	23.664	23.36290322580645	19.584	15.8	12.772812857673165	228.02698955246177	200.67549996280235
ZINC000028883580	19.787059329404865	0	2	12	57	0	0	4	3	1	0	0	0	0	0	0	278.0	283.0	210.0	1034.0	79.41200405031901	4.87719298245614	4.88135593220339	3.542056074766355	2.741007194244604	2.2236024844720497	2.121212121212121	1.9383561643835616	1.7073170731707317	1.7060581728787292	2.824561403508772	3.1682242990654204	2.83453237410072	2.4658385093167703	2.2848484848484847	2.232876712328767	2.2845528455284554	2.14221929102093	18.140350877192983	21.45762711864407	16.598130841121495	14.158273381294965	12.080745341614907	11.290909090909093	11.273972602739724	10.764227642276422	12.772812857673165	196.97019671006137	175.25226560842353
102268642	24.834266053633407	0	1	16	56	0	0	7	4	2	0	1	0	0	0	1	448.0	338.0	314.0	1294.0	84.485579621225	8.0	7.5	5.94392523364486	4.858156028368795	3.571428571428572	2.849056603773585	2.3472222222222223	2.47244094488189	1.7060581728787292	3.482142857142857	3.785046728971962	3.297872340425532	2.8506493506493507	2.610062893081761	2.611111111111111	2.622047244094488	2.14221929102093	23.107142857142858	25.416666666666668	21.4392523364486	18.53900709219858	15.376623376623376	13.477987421383649	13.01388888888889	13.047244094488187	12.772812857673165	223.65324116526364	198.88416384246003
ZINC000253677914	27.11435482964747	0	0	20	63	0	0	8	5	2	1	0	0	0	0	0	416.44444444444446	377.0	332.3333333333333	1594.0	101.15158224062095	6.610229276895944	5.796019900497512	5.574229691876751	3.512820512820513	2.743589743589744	2.59918200408998	2.6549295774647885	2.425790754257908	1.7060581728787292	3.380952380952381	3.613445378151261	2.976331360946745	2.565934065934066	2.576687116564417	2.6901408450704225	2.6861313868613137	2.14221929102093	25.3015873015873	28.56716417910448	22.51260504201681	17.27810650887574	14.93956043956044	15.196319018404909	15.880281690140846	14.62043795620438	12.772812857673165	224.74599509179885	185.0532228813881
ZINC000072139636	15.68231801272818	0	1	6	40	0	2	4	1	2	0	0	1	0	0	1	229.6049382716049	204.88888888888889	114.77777777777776	1062.0	60.76346609698001	5.740123456790124	5.431216931216931	3.980309423347398	2.724724724724725	2.586269196025293	2.630303030303031	1.97008547008547	1.159371492704826	1.7060581728787292	3.2	3.632911392405063	3.081081081081081	2.609756097560976	2.5545454545454547	2.3076923076923075	1.9191919191919191	2.14221929102093	26.55	24.45238095238096	20.31645569620253	16.783783783783782	14.0	14.454545454545457	13.625	11.717171717171718	12.772812857673165	214.4503000542842	185.22961645306347
ZINC000029046356	13.572928212987003	0	1	12	33	0	0	4	2	1	0	0	1	0	0	1	217.6049382716049	157.11111111111111	107.44444444444446	970.0	53.529397572735	6.5940890385334825	6.679738562091504	5.297619047619048	4.30976430976431	3.412698412698413	3.0268817204301075	2.417094017094017	1.6529914529914531	1.7060581728787292	3.121212121212121	3.392857142857143	3.0454545454545454	2.7	2.790322580645161	2.5384615384615383	2.1384615384615384	2.14221929102093	29.393939393939394	26.147058823529413	22.428571428571427	20.69696969696969	17.428571428571427	17.822580645161292	15.076923076923077	13.615384615384617	12.772812857673165	230.37826887198133	205.70293674954013
CHEMBL404572	23.28215312081772	0	2	12	58	0	0	6	4	2	0	0	0	0	0	0	380.0	447.0	384.0	1216.0	85.50916933577199	6.551724137931035	6.327868852459017	4.738317757009346	3.8181818181818175	3.0628930817610063	3.0063291139240507	3.0	2.762589928057554	1.7060581728787292	3.1724137931034484	3.411214953271028	3.027972027972028	2.742138364779874	2.588607594936709	2.597315436241611	2.633093525179856	2.14221929102093	20.96551724137931	23.72131147540984	18.64485981308411	16.60839160839161	14.163522012578616	13.677215189873415	13.57046979865772	13.517985611510792	12.772812857673165	214.49635746319663	186.5491885652875
CHEMBL458282	17.791707812469358	0	1	6	46	0	2	7	1	3	0	0	1	2	0	3	282.57887517146776	264.1851851851852	175.88888888888889	3614.0	83.68979590667797	6.143019025466691	5.767533490937747	4.425925925925927	3.13154533844189	2.6668837769290743	2.374773374773375	2.317413905133204	1.8321759259259256	1.7060581728787292	3.1739130434782608	3.767441860465116	3.3189655172413794	2.7050359712230216	2.4125874125874125	2.508771929824561	2.15625	2.14221929102093	78.56521739130434	31.25531914893617	27.662790697674417	27.88793103448276	30.47482014388489	19.895104895104897	24.56140350877193	36.1875	12.772812857673165	232.3240020696886	209.35678751936177
ZINC000038209980	22.79838308165556	0	1	12	50	0	0	8	1	1	0	6	0	0	0	6	552.0	908.0	309.0	1376.0	71.618469001829	11.04	8.25	8.627659574468085	4.771653543307087	4.233766233766234	4.947368421052632	6.2620689655172415	3.0294117647058822	1.7060581728787292	3.54	3.6595744680851054	3.125984251968504	2.616883116883117	2.654135338345865	2.220689655172414	2.794117647058824	2.14221929102093	27.52	26.57692307692308	25.180851063829788	18.37795275590551	15.318181818181818	18.2406015037594	17.56551724137931	14.196078431372548	12.772812857673165	221.37165108128767	193.53708786091863
ZINC000101221646	19.06802200439985	0	1	6	51	0	2	4	1	3	0	0	0	0	0	0	288.0	305.0	247.0	988.0	70.92216043092299	5.647058823529412	5.314814814814815	3.843137254901961	2.771428571428572	2.7171052631578947	2.4838709677419355	2.293233082706767	1.871212121212121	1.7060581728787292	3.117647058823529	3.519607843137255	3.0357142857142856	2.671052631578948	2.509677419354839	2.736842105263158	2.522727272727273	2.14221929102093	19.37254901960784	22.444444444444443	17.637254901960784	14.292857142857144	13.223684210526317	12.716129032258063	13.533834586466163	12.075757575757576	12.772812857673165	200.04089487718565	172.39848423189622
ZINC000028960008	14.199154765133787	0	1	9	34	0	0	4	4	0	0	0	0	0	0	0	226.0	182.0	96.0	716.0	50.99840647758401	6.647058823529412	6.666666666666667	4.935483870967742	3.92	2.853932584269663	2.9571428571428573	2.716417910447761	1.959183673469388	1.7060581728787292	3.3529411764705883	3.725806451612903	3.1066666666666665	2.651685393258427	2.7285714285714286	2.3582089552238807	2.3877551020408165	2.14221929102093	21.058823529411764	24.05555555555556	18.85483870967742	16.386666666666667	12.876404494382022	13.3	12.35820895522388	13.46938775510204	12.772812857673165	217.6421537727128	192.5952978072368
101558977	16.061255394691194	0	1	10	43	0	2	1	1	0	0	0	0	0	0	0	180.0	158.0	121.0	756.0	64.42519681152702	4.186046511627907	4.543478260869565	3.4022988505747125	2.184	1.8384615384615384	1.6583333333333334	1.3504273504273503	1.21	1.7060581728787292	3.13953488372093	3.689655172413793	2.92	2.576923076923077	2.533333333333333	2.3504273504273505	2.18	2.14221929102093	17.58139534883721	21.282608695652176	17.103448275862068	12.264	11.084615384615384	11.15	9.726495726495726	9.18	12.772812857673165	209.420033217915	169.58181963636332
CHEMBL383347	13.601437783688418	0	1	9	34	0	0	3	2	0	0	1	0	0	0	1	218.0	133.0	77.0	700.0	49.333268382433005	6.411764705882353	6.0	4.476190476190476	3.415584415584416	2.5	2.3866666666666667	1.9275362318840576	1.6382978723404256	1.7060581728787292	3.264705882352941	3.634920634920635	3.012987012987013	2.577777777777778	2.52	2.188405797101449	2.276595744680851	2.14221929102093	20.58823529411765	23.194444444444443	18.365079365079364	15.337662337662335	12.1	12.053333333333333	10.681159420289855	12.659574468085106	12.772812857673165	209.4509597629984	184.873120591635
52950060	24.684436139372348	0	1	19	57	0	0	6	3	2	0	0	1	0	0	1	373.60493827160496	260.55555555555554	251.88888888888889	1490.0	90.951243526074	6.554472601256228	6.673952641165756	5.291796469366562	3.772376543209876	2.811909949164851	2.2073602264685066	1.796934865900383	2.015111111111111	1.7060581728787292	3.4035087719298245	3.766355140186916	3.1597222222222223	2.764705882352941	2.464968152866242	2.427586206896552	2.496	2.14221929102093	26.140350877192983	25.72131147540984	21.92523364485981	18.875	17.143790849673202	13.171974522292992	11.93793103448276	12.376	12.772812857673165	229.1718408937593	197.11043155510373
ZINC000040380740	19.478670022453866	0	1	12	52	0	0	5	2	3	0	0	0	0	0	0	330.0	270.0	272.0	1072.0	74.47644752607398	6.346153846153846	5.849056603773585	4.186813186813187	3.3666666666666667	2.2847222222222223	2.0610687022900764	2.0	2.176	1.7060581728787292	2.923076923076923	3.21978021978022	2.6416666666666666	2.236111111111111	2.3206106870229006	2.096296296296296	2.104	2.14221929102093	20.615384615384617	22.81132075471698	18.615384615384617	15.658333333333331	11.77777777777778	12.50381679389313	11.422222222222222	11.064	12.772812857673165	208.41986479377985	179.36846713461122
ZINC000039191212	12.714092747461748	0	1	6	37	0	0	1	1	0	0	0	0	0	0	0	136.0	51.0	9.0	610.0	52.38037100182901	3.675675675675676	3.923076923076923	2.84	1.8440366972477065	1.2615384615384615	0.923728813559322	0.5	0.1384615384615384	1.7060581728787292	2.945945945945946	3.52	2.8440366972477062	2.3692307692307693	2.0508474576271185	1.696078431372549	1.4153846153846157	2.14221929102093	16.486486486486488	20.307692307692307	16.053333333333335	12.412844036697248	9.907692307692308	8.90677966101695	6.372549019607843	3.938461538461538	12.772812857673165	195.9142252030044	169.96542350570758
ZINC000029128726	14.018916510093666	0	1	6	44	0	0	3	1	2	0	0	0	0	0	0	204.0	125.0	68.0	778.0	58.23413062122501	4.636363636363637	4.4	3.265060240963856	2.7	2.060606060606061	1.4503311258278146	0.8278145695364238	0.591304347826087	1.7060581728787292	2.7045454545454546	3.156626506024097	2.9363636363636365	2.507575757575758	2.0927152317880795	1.854304635761589	1.617391304347826	2.14221929102093	17.681818181818183	20.68888888888889	15.91566265060241	14.654545454545454	12.954545454545457	10.76158940397351	8.536423841059603	7.243478260869566	12.772812857673165	187.0331764980211	175.7824606284018
ZINC000045335611	26.80575648293199	0	1	15	63	0	0	6	3	2	0	1	0	0	0	1	434.0	376.0	343.0	1358.0	93.86534414546996	6.888888888888889	6.514705882352941	5.032258064516129	3.6686746987951806	2.927374301675977	2.473958333333333	1.9789473684210528	1.926966292134832	1.7060581728787292	3.4285714285714284	3.733870967741936	3.1204819277108435	2.8603351955307263	2.6197916666666665	2.5157894736842104	2.5898876404494384	2.14221929102093	21.55555555555556	24.205882352941178	19.548387096774192	15.86144578313253	14.335195530726256	12.838541666666666	11.642105263157896	11.573033707865168	12.772812857673165	217.57518665771	182.38694858947684
CHEMBL1683898	14.706752619059095	0	1	10	42	0	0	1	1	0	0	0	0	0	0	0	168.0	122.0	51.0	720.0	61.63629681152701	4.0	4.386363636363637	3.333333333333333	2.4741379310344827	1.870229007633588	1.4592592592592593	0.8776978417266187	0.4434782608695652	1.7060581728787292	2.9285714285714284	3.419753086419753	2.939655172413793	2.633587786259542	2.362962962962963	1.985611510791367	1.6869565217391305	2.14221929102093	17.142857142857142	20.613636363636363	16.320987654320987	13.310344827586206	12.01526717557252	11.28888888888889	8.748201438848922	6.295652173913044	12.772812857673165	204.3224887290718	178.51657240362914
CHEMBL4781238	16.278136224095903	0	1	6	42	0	0	4	1	3	0	0	0	0	0	0	282.0	251.0	184.0	874.0	59.88778300182901	6.714285714285714	6.227272727272728	4.7625	4.067961165048544	2.7578125	2.064748201438849	2.324074074074074	2.216867469879518	1.7060581728787292	3.2142857142857144	3.7625	3.3980582524271843	2.6953125	2.309352517985612	2.259259259259259	2.1204819277108435	2.14221929102093	20.80952380952381	23.454545454545453	19.35	17.961165048543688	14.171875	11.431654676258994	11.87962962962963	12.16867469879518	12.772812857673165	208.21505873578323	207.4585686966877
ZINC000064393092	14.268104450355084	0	1	9	37	0	0	3	2	0	0	1	0	0	0	1	222.0	151.0	104.0	738.0	53.01139419213101	6.0	5.717948717948718	4.375	3.15625	2.4444444444444446	1.5922330097087378	1.8641975308641976	1.824561403508772	1.7060581728787292	3.1621621621621623	3.611111111111111	2.958333333333333	2.4166666666666665	2.320388349514563	2.2222222222222223	2.192982456140351	2.14221929102093	19.945945945945947	22.64102564102564	18.48611111111111	14.614583333333334	12.555555555555555	10.194174757281552	10.65432098765432	11.807017543859647	12.772812857673165	205.5950546635981	176.62480860740558
155773903	19.677669529663685	0	2	12	53	0	0	3	2	1	0	0	0	0	0	0	256.0	373.0	306.0	982.0	76.86816533577198	4.830188679245283	4.821428571428571	3.4	2.64179104477612	2.352517985611511	2.6301369863013697	2.33125	1.8106508875739644	1.7060581728787292	2.981132075471698	3.26	2.8358208955223883	2.762589928057554	2.780821917808219	2.65625	2.378698224852071	2.14221929102093	18.52830188679245	21.982142857142858	16.65	13.462686567164178	12.640287769784171	13.465753424657532	13.3	11.44378698224852	12.772812857673165	205.48558124451	165.32811848391478
CHEMBL127171	19.896449129146045	0	1	15	48	0	0	6	2	2	0	2	0	0	0	2	398.0	215.0	200.0	1130.0	69.886389906678	8.291666666666666	7.2	5.5813953488372094	4.342592592592593	3.435185185185185	2.5855855855855854	2.0673076923076925	2.197802197802198	1.7060581728787292	3.1666666666666665	3.395348837209302	2.8796296296296298	2.6203703703703702	2.333333333333333	2.2596153846153846	2.274725274725274	2.14221929102093	23.541666666666668	25.0	20.5	17.12962962962963	15.342592592592592	13.243243243243244	12.23076923076923	12.373626373626374	12.772812857673165	217.2432984209049	181.41817166025143
ZINC000028893153	26.03005924643209	0	2	12	63	0	0	8	2	1	1	4	0	0	0	4	496.44444444444446	403.0	340.0	1672.0	95.77508714546995	7.880070546737214	6.1565656565656575	4.868852459016393	3.251533742331288	2.906306306306306	2.8295454545454546	2.51875	2.4285714285714284	1.7060581728787292	3.238095238095238	3.39344262295082	2.950920245398773	2.5783783783783782	2.511363636363636	2.46875	2.585714285714286	2.14221929102093	26.53968253968254	26.181818181818183	23.795081967213115	16.233128834355828	13.81081081081081	13.789772727272728	13.7375	14.321428571428571	12.772812857673165	214.7366231676844	183.0153600364698
CHEMBL425961	18.970562748477143	0	2	16	48	0	0	2	2	0	0	0	0	0	0	0	242.0	305.0	281.0	914.0	74.446509716376	5.041666666666667	5.2745098039215685	3.922222222222222	2.792	2.238805970149253	2.2627737226277373	2.276119402985074	2.0661764705882355	1.7060581728787292	3.125	3.511111111111111	2.992	2.716417910447761	2.6423357664233578	2.5970149253731343	2.426470588235294	2.14221929102093	19.041666666666668	22.49019607843137	18.22222222222222	14.088	12.25373134328358	12.277372262773724	12.559701492537313	11.286764705882351	12.772812857673165	219.7918760681447	182.81901945762127
CHEMBL3126965	26.22452718784712	0	1	12	60	0	0	8	1	1	0	6	0	0	0	6	580.0	983.0	395.0	1526.0	85.44174643092299	9.666666666666666	7.365079365079365	7.321739130434783	4.115384615384615	3.657754010695187	3.857142857142857	5.093264248704664	2.743055555555556	1.7060581728787292	3.45	3.5130434782608697	3.076923076923077	2.6684491978609626	2.5824175824175826	2.2642487046632125	2.805555555555556	2.14221929102093	25.433333333333334	25.444444444444443	22.74782608695652	17.064102564102566	14.6951871657754	15.56043956043956	15.321243523316062	13.319444444444445	12.772812857673165	215.81921046078816	185.59690898447911
ZINC000100846482	14.825381317280572	0	1	6	37	0	4	2	1	1	0	0	0	0	0	0	198.0	147.0	78.0	708.0	54.92324919213102	5.351351351351352	5.3	3.871794871794872	2.584070796460177	1.851239669421488	1.97	2.227272727272727	1.3	1.7060581728787292	3.3783783783783785	3.935897435897436	3.1415929203539825	2.479338842975207	2.28	2.621212121212121	2.1	2.14221929102093	19.135135135135137	22.5	18.602564102564106	14.079646017699115	10.413223140495868	10.43	12.757575757575758	8.816666666666666	12.772812857673165	211.52882492872945	180.2502496396637
16126667_CHEMBL218174	23.800592548822195	0	1	12	63	0	0	6	3	2	0	1	0	0	0	1	394.0	343.0	348.0	1288.0	89.17676995516798	6.253968253968254	5.6	3.923076923076923	2.6012269938650308	2.010869565217391	1.9723756906077348	2.091463414634146	2.2025316455696204	1.7060581728787292	2.952380952380953	3.2051282051282053	2.656441717791412	2.3043478260869565	2.248618784530387	2.25	2.259493670886076	2.14221929102093	20.444444444444443	22.553846153846155	18.068376068376068	14.0	11.478260869565217	11.11049723756906	11.518292682926829	11.753164556962023	12.772812857673165	205.11699118728453	169.07545061835432
ZINC000062225317	17.414218630153588	0	1	9	47	0	0	4	3	1	0	0	0	0	0	0	248.0	260.0	156.0	884.0	65.58872662122499	5.276595744680851	5.306122448979592	3.945054945054945	2.6507936507936507	2.049689440993789	2.3278688524590163	2.08	1.046979865771812	1.7060581728787292	3.0851063829787235	3.505494505494505	2.6904761904761907	2.2049689440993787	2.614754098360656	2.416	2.0067114093959733	2.14221929102093	18.80851063829787	21.73469387755102	17.89010989010989	13.896825396825395	10.254658385093167	12.811475409836063	13.416	8.805369127516778	12.772812857673165	198.8666199763958	173.97013945747526
ZINC000028818145	26.81768702675045	0	2	17	68	0	0	7	4	2	1	0	0	0	0	0	396.44444444444446	381.33333333333337	352.3333333333333	1586.0	104.953546764866	5.830065359477125	5.592592592592593	4.012820512820513	3.0396825396825395	2.2760942760942764	2.12106135986733	2.106813996316759	2.2731182795698923	1.7060581728787292	3.147058823529412	3.476923076923077	3.071428571428572	2.6262626262626263	2.472636815920398	2.441988950276244	2.490322580645161	2.14221929102093	23.323529411764707	25.08333333333333	20.27692307692308	16.267857142857142	13.590909090909092	12.417910447761194	12.044198895027623	12.574193548387097	12.772812857673165	213.15616384508272	187.72673709149865
CHEMBL227232	24.15566884314828	0	1	17	52	0	2	7	3	2	1	0	1	0	0	1	378.04938271604937	430.55555555555554	372.1111111111111	1670.0	92.004991906678	7.270180436847103	6.722222222222222	5.264026402640264	3.497652582159625	2.9739368998628253	2.9875	3.311965811965812	2.9768888888888885	1.7060581728787292	3.6538461538461537	4.0495049504950495	3.401408450704225	2.919753086419753	2.83125	3.169230769230769	2.928	2.14221929102093	32.11538461538461	28.892857142857142	25.445544554455445	19.76056338028169	17.512345679012345	17.00625	19.1	18.936	12.772812857673165	244.003911278626	207.84406471815927
ZINC000043010721	16.8492424049175	0	1	12	46	0	0	3	2	1	0	0	0	0	0	0	236.0	288.0	229.0	870.0	66.72301371637597	5.130434782608695	5.166666666666667	3.86046511627907	2.8389830508474576	2.5289256198347108	2.6218487394957983	2.267716535433071	1.6594202898550725	1.7060581728787292	2.9130434782608696	3.232558139534884	2.8135593220338984	2.702479338842976	2.7478991596638656	2.6377952755905514	2.260869565217391	2.14221929102093	18.91304347826087	22.02083333333333	17.27906976744186	13.889830508474576	13.1900826446281	13.865546218487395	13.48031496062992	11.405797101449275	12.772812857673165	206.4315244127678	167.12101619600602
ZINC000035994543	15.463538413245823	0	1	15	38	0	0	3	2	1	0	0	0	0	0	0	228.0	249.0	132.0	792.0	58.477536287282014	6.0	6.15	5.17910447761194	3.9239130434782608	3.5408163265306123	3.184466019417476	2.3271028037383177	1.3894736842105264	1.7060581728787292	3.210526315789474	3.776119402985074	3.1630434782608696	2.989795918367347	2.6893203883495147	2.308411214953271	1.936842105263158	2.14221929102093	20.84210526315789	23.5	20.26865671641791	16.304347826086957	15.622448979591836	15.135922330097088	12.757009345794392	9.36842105263158	12.772812857673165	222.6924698132389	189.74256975750328
CHEMBL3965642	17.951569500471233	0	1	6	55	0	0	4	1	1	0	0	2	0	0	2	197.20987654320987	170.66666666666669	139.1111111111111	1442.0	80.91900405031897	3.585634118967452	3.557539682539683	2.325854700854701	1.7994046055511776	1.4276094276094276	1.2417929292929293	0.8935427574171031	0.720782959124928	1.7060581728787292	2.709090909090909	3.0384615384615383	2.6099290780141846	2.412121212121212	2.340909090909091	2.083769633507853	1.823834196891192	2.14221929102093	26.21818181818182	22.410714285714285	17.365384615384617	16.418439716312058	12.575757575757576	12.551136363636363	12.178010471204187	10.461139896373057	12.772812857673165	198.21056326104832	167.27905380781613
ZINC000146432925	21.965398814367344	0	1	12	54	0	2	5	1	3	0	0	0	1	0	1	337.06721536351165	461.5925925925926	467.3333333333333	2320.0	88.14674752607397	6.241985469694661	5.860298895386615	4.543803418803419	3.4621913580246915	3.359981933152665	2.912747102931152	2.921472105016409	2.6704761904761902	1.7060581728787292	3.259259259259259	3.701923076923077	3.201388888888889	2.768292682926829	2.7607361963190185	2.854430379746836	2.617142857142857	2.14221929102093	42.96296296296296	26.73684210526316	22.942307692307693	19.11805555555556	15.908536585365852	15.39877300613497	17.79113924050633	16.582857142857144	12.772812857673165	224.9066863385724	192.08374625050425
CHEMBL1078073	15.193990831023989	0	1	6	40	0	0	5	2	1	0	1	1	0	0	2	253.6049382716049	184.88888888888889	138.44444444444446	1092.0	58.85161109698	6.340123456790123	5.710027100271002	4.485925925925926	3.498910675381264	3.3909853249475894	2.897342995169082	1.6361848574237954	1.1633986928104576	1.7060581728787292	3.0	3.28	2.676470588235294	2.509433962264151	2.782608695652174	2.247787610619469	1.8823529411764703	2.14221929102093	27.3	24.463414634146343	20.17333333333333	17.5	15.87735849056604	18.92391304347826	13.929203539823009	11.974789915966388	12.772812857673165	208.9615625590378	166.00835759411714
CHEMBL1276962	19.746619214884984	0	1	15	48	0	0	3	3	0	0	0	0	0	0	0	278.0	271.0	217.0	962.0	75.211896811527	5.791666666666667	5.941176470588236	4.417582417582418	2.968	2.335714285714286	2.188405797101449	2.10077519379845	1.9035087719298245	1.7060581728787292	3.270833333333333	3.703296703296704	3.04	2.628571428571429	2.572463768115942	2.4728682170542635	2.429824561403509	2.14221929102093	20.041666666666668	23.19607843137255	19.01098901098901	14.632	12.45	11.797101449275363	11.69767441860465	11.491228070175438	12.772812857673165	224.2133433346187	185.5982801401064
CHEMBL223166_12122109	16.8492424049175	0	1	12	43	0	0	4	1	3	0	0	0	0	0	0	284.0	372.0	265.0	910.0	62.67668300182901	6.604651162790698	6.133333333333334	4.82051282051282	4.31	3.66	3.615384615384616	3.351351351351352	2.226890756302521	1.7060581728787292	3.046511627906977	3.358974358974359	3.02	2.94	2.8846153846153846	2.7387387387387387	2.361344537815126	2.14221929102093	21.162790697674417	23.88888888888889	19.307692307692307	16.67	15.7	15.903846153846152	15.63963963963964	13.016806722689076	12.772812857673165	213.22207834074945	178.26666927508214
ZINC000070631584	31.412115888091936	0	1	12	87	0	0	6	3	3	0	0	0	0	0	0	442.0	565.0	503.0	1610.0	121.27901852790298	5.080459770114943	5.0	3.622093023255814	2.616	1.9640522875817	1.6948640483383686	1.681547619047619	1.5768025078369905	1.7060581728787292	3.022988505747126	3.4651162790697674	2.976	2.57516339869281	2.3595166163141994	2.264880952380953	2.178683385579937	2.14221929102093	18.50574712643678	21.571428571428573	17.50581395348837	14.66	12.666666666666666	11.314199395770393	10.36904761904762	9.45141065830721	12.772812857673165	198.1566149228626	177.8015131511556
ZINC000084653730	19.33917226222056	0	1	12	48	0	0	4	1	1	0	0	2	0	0	2	245.20987654320987	212.0	187.44444444444443	1470.0	80.15100081152701	5.108539094650205	5.044444444444444	3.555555555555556	2.3612896643199672	1.817878028404344	1.8302222222222224	1.962962962962963	1.8376906318082784	1.7060581728787292	3.1041666666666665	3.352272727272727	2.743801652892562	2.330827067669173	2.32	2.435185185185185	2.3529411764705883	2.14221929102093	30.625	25.48	21.5	18.859504132231404	13.0	13.224	14.87962962962963	13.235294117647058	12.772812857673165	230.7589151179071	187.34078125256232
ZINC000101944897	15.61880968583189	0	1	6	41	0	0	4	1	1	0	0	2	0	0	2	189.20987654320987	155.0	84.22222222222223	1288.0	65.317275001829	4.6148750376392655	4.772609819121447	3.3023909985935305	2.368724279835391	2.173416407061267	1.994047619047619	1.5048543689320388	0.8257080610021788	1.7060581728787292	3.1951219512195124	3.4936708860759493	2.942857142857143	2.654205607476636	2.5535714285714284	2.5145631067961167	2.0	2.14221929102093	31.414634146341463	25.27906976744186	20.835443037974684	19.047619047619047	14.88785046728972	14.705357142857142	17.16504854368932	14.715686274509803	12.772812857673165	216.9920958061228	178.05399837769914
ZINC000095587499	16.142135623730955	0	1	12	42	0	0	3	1	2	0	0	0	0	0	0	248.0	292.0	223.0	846.0	62.03347900182901	5.904761904761905	5.727272727272728	4.467532467532467	3.5346534653465347	3.1683168316831685	3.0707070707070705	2.56140350877193	1.8429752066115703	1.7060581728787292	3.023809523809524	3.3766233766233764	2.93069306930693	2.8316831683168315	2.929292929292929	2.631578947368421	2.206611570247934	2.14221929102093	20.142857142857142	23.068181818181817	18.545454545454547	15.0	14.673267326732674	15.454545454545457	13.964912280701755	11.446280991735538	12.772812857673165	213.1466331354254	172.40155412060372
CHEMBL4089071	29.6681345367046	0	0	20	59	0	0	11	5	4	1	0	1	0	0	1	532.0493827160494	789.4444444444443	809.4444444444445	2004.0	104.07809990667798	9.017786147729652	8.522569444444445	7.588134430727023	6.406602254428342	5.726379440665156	5.876984126984127	5.720611916264089	6.086048454469507	1.7060581728787292	3.9322033898305087	4.37037037037037	3.6159420289855073	3.306122448979592	3.4571428571428573	3.5	3.4962406015037595	2.14221929102093	33.96610169491525	30.640625	29.10185185185185	23.20289855072464	20.666666666666668	21.87142857142857	21.22463768115942	24.293233082706767	12.772812857673165	252.17227105268844	213.4788603360052
CHEMBL2386163	21.995511060667628	2	1	6	62	0	0	10	2	8	0	0	0	0	0	0	448.0	175.0	133.0	1362.0	77.57124495516797	7.225806451612903	6.048387096774194	4.752293577981652	3.741258741258741	2.8666666666666667	2.4696969696969697	1.3059701492537314	0.910958904109589	1.7060581728787292	2.774193548387097	3.018348623853211	2.4685314685314683	2.2066666666666666	2.3484848484848486	2.149253731343284	1.8424657534246576	2.14221929102093	21.967741935483872	22.983870967741936	18.82568807339449	15.594405594405597	13.386666666666668	13.219696969696969	11.022388059701491	8.445205479452055	12.772812857673165	188.4318132086224	154.9309243894772
ZINC000034035024	20.25472648886171	0	1	12	52	0	0	6	2	3	0	0	1	0	0	1	337.60493827160496	279.33333333333337	281.44444444444446	1360.0	78.784234621225	6.492402659069327	6.039832285115304	4.367521367521368	3.5546296296296296	2.3742283950617287	2.095843935538592	2.069135802469136	2.2515555555555555	1.7060581728787292	3.019230769230769	3.3076923076923075	2.691666666666667	2.2569444444444446	2.3587786259541983	2.1259259259259258	2.144	2.14221929102093	26.15384615384616	24.62264150943396	20.725274725274726	18.191666666666663	14.22222222222222	13.358778625954198	12.37037037037037	12.984	12.772812857673165	217.5138496780521	188.8339275020462
ZINC000028883528	21.9773293581858	0	2	12	58	0	0	5	3	1	0	1	0	0	0	1	344.0	380.0	264.0	1150.0	82.06654014547	5.931034482758621	5.491803278688525	4.061946902654867	3.0584415584415585	2.573099415204678	2.941558441558441	2.7142857142857144	2.095238095238096	1.7060581728787292	3.034482758620689	3.345132743362832	2.857142857142857	2.5321637426900585	2.512987012987013	2.442857142857143	2.357142857142857	2.14221929102093	19.82758620689655	22.72131147540984	17.8141592920354	14.441558441558442	12.36842105263158	13.266233766233766	13.521428571428572	11.714285714285714	12.772812857673165	203.3927306116215	172.26420579344529
CHEMBL318604	22.42521642537012	0	1	19	51	0	0	4	3	1	0	0	0	0	0	0	342.0	266.0	254.0	1098.0	81.43290081152698	6.705882352941177	6.872727272727273	5.484210526315789	4.056451612903226	3.054263565891473	2.225563909774436	2.293103448275862	2.514851485148515	1.7060581728787292	3.431372549019608	3.789473684210526	3.2419354838709675	2.852713178294574	2.556390977443609	2.6206896551724137	2.693069306930693	2.14221929102093	21.529411764705884	24.672727272727272	20.705263157894738	16.822580645161292	14.736434108527131	12.240601503759398	12.137931034482758	12.84158415841584	12.772812857673165	231.87578550048465	199.30340314964533
ZINC000036093288	21.1258340210632	0	2	12	52	0	0	5	3	2	0	0	0	0	0	0	328.0	453.0	417.0	1092.0	77.38753062122498	6.307692307692308	6.054545454545455	4.71875	3.864661654135338	3.4113475177304964	3.2913907284768213	2.9802631578947367	2.8175675675675675	1.7060581728787292	3.2884615384615383	3.71875	3.225563909774436	3.078014184397163	2.847682119205298	2.7039473684210527	2.5405405405405403	2.14221929102093	21.0	23.41818181818181	19.21875	16.42105263157895	15.53191489361702	14.874172185430464	13.973684210526317	13.472972972972974	12.772812857673165	216.4844139010053	189.420146427435
ZINC000072104795	26.49576878619028	0	1	17	65	0	0	8	5	1	0	1	1	0	0	2	439.60493827160496	401.1111111111111	372.8888888888889	1646.0	98.050253050319	6.76315289648623	6.604575163398692	5.036730945821855	3.668091168091168	2.7074701820464533	2.17612293144208	2.056980056980057	2.4371822803195355	1.7060581728787292	3.2153846153846155	3.512396694214876	3.0705128205128207	2.7288135593220337	2.404255319148936	2.174358974358974	2.294117647058824	2.14221929102093	25.32307692307692	24.897058823529413	20.93388429752066	18.51923076923077	15.694915254237287	13.4468085106383	11.738461538461538	12.908496732026144	12.772812857673165	216.75403276937573	193.35907208175647
CHEMBL496	16.107946667874426	0	0	12	27	0	0	8	0	2	0	0	6	0	0	6	235.6296296296296	262.71604938271605	125.53086419753087	2336.0	68.72418542909399	8.727023319615911	8.95238095238095	7.686868686868687	5.549595572584078	4.334979423868313	5.113010446343779	6.567901234567901	3.486968449931413	1.7060581728787292	4.296296296296297	4.636363636363637	3.724137931034482	3.1	3.1538461538461537	3.4	2.555555555555556	2.14221929102093	86.51851851851852	44.71428571428572	47.47727272727273	55.75862068965517	48.43333333333333	47.19230769230769	60.075	84.94444444444444	12.772812857673165	338.8455368049677	314.11029490209586
ZINC000040391284	13.613368327506883	0	1	12	31	0	0	4	1	1	0	0	2	0	0	2	201.20987654320987	142.88888888888886	94.8888888888889	1208.0	56.18257176303702	6.490641178813222	6.663194444444444	5.2756410256410255	4.173611111111111	3.5719489981785064	3.283950617283951	2.421845574387947	1.6360153256704983	1.7060581728787292	3.2580645161290325	3.480769230769231	3.0	2.78688524590164	2.9444444444444446	2.5762711864406778	2.2586206896551726	2.14221929102093	38.96774193548387	29.09375	26.25	22.65625	20.37704918032787	21.22222222222222	20.0	18.53448275862069	12.772812857673165	251.64426351951383	208.9553490568049
ZINC000045291455	17.80363835628782	0	1	15	41	0	0	5	2	1	0	2	0	0	0	2	348.0	418.0	324.0	990.0	61.88693428728201	8.487804878048781	7.441860465116279	6.164383561643835	4.928571428571429	4.401869158878505	4.276785714285714	3.5126050420168067	3.02803738317757	1.7060581728787292	3.365853658536585	3.849315068493152	3.2346938775510203	3.0841121495327104	2.8035714285714284	2.563025210084034	2.2149532710280373	2.14221929102093	24.146341463414632	25.32558139534884	22.04109589041096	18.214285714285715	17.177570093457945	17.0625	15.142857142857142	13.67289719626168	12.772812857673165	225.36387234187072	195.7002382471201
ZINC000028818047	24.029700016524146	0	2	12	67	0	0	5	2	3	0	0	0	0	0	0	350.0	342.0	323.0	1262.0	92.867076574564	5.223880597014926	4.885714285714286	3.4728682170542635	2.628571428571429	1.9902912621359223	1.984771573604061	2.0357142857142856	2.1533333333333333	1.7060581728787292	2.925373134328358	3.2868217054263567	2.84	2.402912621359224	2.3248730964467006	2.398809523809524	2.4133333333333336	2.14221929102093	18.83582089552239	21.97142857142857	17.07751937984496	14.17142857142857	11.37378640776699	10.918781725888325	11.601190476190476	11.7	12.772812857673165	198.0038048109328	175.3881707741147
ZINC000028528931	24.661367926995933	0	1	15	65	0	0	6	3	3	0	0	0	0	0	0	384.0	373.0	343.0	1308.0	92.743237860017	5.907692307692308	5.794117647058823	4.512605042016807	3.607594936708861	2.85207100591716	2.2010869565217392	1.912820512820513	1.768041237113402	1.7060581728787292	3.0923076923076924	3.453781512605042	2.9683544303797467	2.775147928994083	2.5380434782608696	2.317948717948718	2.1082474226804124	2.14221929102093	20.123076923076923	22.823529411764707	18.39495798319328	15.879746835443038	14.958579881656805	13.027173913043478	11.723076923076922	10.814432989690722	12.772812857673165	206.4048901886368	177.370181624775
ZINC000013683688	27.674623722198053	0	1	18	68	0	0	4	1	1	0	2	0	0	0	2	442.0	489.0	422.0	1424.0	103.60182786001698	6.5	5.847222222222222	4.346153846153846	3.071428571428572	2.2857142857142856	2.2642487046632125	2.629032258064516	2.221052631578947	1.7060581728787292	3.1911764705882355	3.476923076923077	2.89010989010989	2.5320197044334973	2.5440414507772022	2.553763440860215	2.5526315789473686	2.14221929102093	20.94117647058824	23.33333333333333	18.946153846153845	14.873626373626374	12.0935960591133	12.150259067357512	12.758064516129032	12.126315789473685	12.772812857673165	220.1261835588273	181.1677412651967
102484054	25.32419591093647	0	1	12	65	0	0	7	3	3	0	1	0	0	0	1	444.0	444.0	402.0	1388.0	92.608873955168	6.830769230769231	6.029850746268656	4.283333333333333	2.9820359281437128	2.6222222222222222	2.72	2.642857142857143	2.4363636363636365	1.7060581728787292	3.015384615384616	3.2416666666666667	2.694610778443114	2.438888888888889	2.4171428571428573	2.321428571428572	2.206060606060606	2.14221929102093	21.35384615384616	23.059701492537314	18.691666666666663	14.497005988023952	12.7	13.142857142857142	13.178571428571429	12.50909090909091	12.772812857673165	208.6504326694248	170.78556373585928
CHEMBL210027	18.678602278265625	0	2	12	45	0	0	5	2	0	0	3	0	0	0	3	362.0	474.0	425.0	1046.0	65.67671800182899	8.044444444444444	6.638297872340425	6.226190476190476	3.8157894736842106	3.412698412698413	3.147058823529412	3.646153846153846	3.2442748091603053	1.7060581728787292	3.2222222222222223	3.4404761904761907	3.0526315789473686	2.8015873015873014	2.639705882352941	2.6846153846153844	2.480916030534351	2.14221929102093	23.244444444444444	24.404255319148938	21.34523809523809	15.859649122807015	15.158730158730158	14.264705882352942	15.169230769230769	15.068702290076336	12.772812857673165	215.9408917728136	182.24374604387413
ZINC000096914801	13.710827583429596	0	1	6	35	0	0	4	1	1	0	0	2	0	0	2	179.20987654320987	138.0	55.66666666666666	1212.0	57.96102338243301	5.120282186948853	4.895061728395062	3.286195286195287	2.405548918093721	2.1099773242630384	2.0497685185185186	1.4526315789473685	0.784037558685446	1.7060581728787292	3.057142857142857	3.3484848484848486	2.752688172043011	2.5510204081632653	2.270833333333333	1.957894736842105	1.8028169014084507	2.14221929102093	34.628571428571426	26.194444444444443	21.893939393939394	19.98924731182796	15.26530612244898	15.197916666666666	15.6	15.887323943661972	12.772812857673165	226.4373470522472	184.63425140242583
CHEMBL538380	33.83919274288543	0	1	12	87	0	0	9	3	3	0	3	0	0	0	3	604.0	788.0	768.0	1850.0	120.87592681335596	6.942528735632184	6.0	5.005813953488372	3.423387096774193	2.779264214046823	2.596774193548387	2.4396284829721364	2.3132530120481927	1.7060581728787292	3.1954022988505746	3.558139534883721	3.028225806451613	2.655518394648829	2.570967741935484	2.414860681114551	2.265060240963856	2.14221929102093	21.264367816091955	23.15384615384616	19.680232558139537	15.858870967741936	14.290969899665551	13.890322580645162	12.510835913312691	11.400602409638552	12.772812857673165	203.1897273798012	180.2888470473545
CHEMBL207719	19.81717157570516	2	2	6	56	0	0	7	2	4	0	1	0	0	0	1	374.0	169.0	131.0	1184.0	73.97483924062101	6.678571428571429	5.464285714285714	3.8979591836734695	2.263157894736842	1.888111888111888	2.2777777777777777	1.198581560283688	0.9632352941176472	1.7060581728787292	2.696428571428572	2.9183673469387754	2.3909774436090228	2.1888111888111887	2.2777777777777777	2.028368794326241	1.8088235294117647	2.14221929102093	21.142857142857142	22.267857142857142	17.683673469387756	12.676691729323307	10.426573426573428	12.436507936507937	9.73758865248227	8.397058823529411	12.772812857673165	194.66075149047344	149.83847499982747
ZINC000045298537	22.005838928887226	0	1	12	49	0	0	7	3	1	1	2	0	0	0	2	408.44444444444446	447.33333333333337	403.33333333333337	1406.0	81.207473001829	8.335600907029479	7.346153846153846	5.923076923076923	4.745901639344262	4.544444444444443	4.088	3.522309711286089	3.569321533923304	1.7060581728787292	3.4489795918367347	3.725274725274725	3.2459016393442623	3.1083333333333334	2.904	2.763779527559055	2.734513274336283	2.14221929102093	28.693877551020407	28.057692307692307	23.95604395604396	20.28688524590164	19.366666666666667	19.672	19.03937007874016	17.575221238938052	12.772812857673165	233.54718601113888	197.85618221279148
CHEMBL51	22.82233550981494	0	1	16	51	0	0	7	3	3	0	1	0	0	0	1	440.0	359.0	294.0	1234.0	77.007144906678	8.627450980392156	7.648148148148148	6.125	4.474074074074074	3.6783216783216783	3.2706766917293235	3.0948275862068964	2.5565217391304347	1.7060581728787292	3.450980392156863	3.71875	3.066666666666667	2.636363636363636	2.526315789473684	2.6724137931034484	2.582608695652174	2.14221929102093	24.19607843137255	25.685185185185187	21.78125	17.68888888888889	15.433566433566432	13.977443609022556	14.75	13.747826086956522	12.772812857673165	226.6151582785488	189.6602965690455
ZINC000253694055	20.482235566772943	0	1	12	50	0	2	4	1	2	0	1	0	0	0	1	344.0	404.0	365.0	1074.0	74.83316671637598	6.88	6.150943396226415	4.639175257731959	3.239130434782609	2.9936305732484074	2.90625	2.606451612903226	2.3701298701298703	1.7060581728787292	3.28	3.762886597938144	3.239130434782609	2.8343949044585988	2.7	2.606451612903226	2.227272727272727	2.14221929102093	21.48	23.77358490566038	19.63917525773196	15.615942028985508	13.745222929936306	14.125	13.787096774193548	11.266233766233766	12.772812857673165	218.3304287532025	186.83956046238
CHEMBL396537	16.498814593655904	0	1	9	40	0	0	5	3	2	0	0	0	0	0	0	290.0	282.0	183.0	870.0	57.98645319213101	7.25	6.666666666666667	5.373333333333333	3.704081632653061	2.8017241379310347	2.5945945945945947	3.2790697674418605	2.9047619047619047	1.7060581728787292	3.275	3.6266666666666665	3.1122448979591835	2.5258620689655173	2.333333333333333	2.5	2.6507936507936507	2.14221929102093	21.75	24.261904761904763	19.96	16.479591836734695	12.96551724137931	11.387387387387388	13.081395348837209	14.698412698412698	12.772812857673165	213.23964114426784	194.2348471962481
ZINC000028566505	16.211085308952253	0	1	6	41	0	2	4	1	2	0	0	0	0	1	1	239.0241975308642	195.6222222222222	131.46666666666667	3618.0	87.42246609697999	5.829858476362541	5.475968992248062	4.119831223628692	2.837364798426745	2.723035230352304	2.555942028985508	1.956222222222222	1.4771535580524344	1.7060581728787292	3.1707317073170733	3.645569620253165	3.070796460176992	2.6341463414634148	2.4434782608695653	2.33	2.067415730337079	2.14221929102093	88.2439024390244	29.74418604651163	23.0	17.56637168141593	18.089430894308943	19.36521739130435	16.01	12.314606741573034	12.772812857673165	233.04354204515025	184.1501258868136
CHEMBL598644	16.216526667277257	0	1	6	39	0	0	4	1	1	0	0	2	0	0	2	195.20987654320987	174.0	109.44444444444446	1286.0	64.42804919213103	5.005381449825895	5.005291005291006	3.4459064327485383	2.643596458411273	2.3321995464852607	2.371929824561404	1.7938144329896908	1.2579821200510857	1.7060581728787292	3.4615384615384617	3.697368421052632	3.0202020202020203	2.795918367346939	2.863157894736842	2.6082474226804124	2.413793103448276	2.14221929102093	32.97435897435897	26.45238095238096	21.157894736842103	19.626262626262623	15.673469387755102	16.526315789473685	17.34020618556701	16.620689655172413	12.772812857673165	226.5258574151071	179.71946728588657
ZINC000002509756	13.798897750728544	0	1	6	41	0	0	3	1	2	0	0	0	0	0	0	190.0	113.0	70.0	740.0	54.55600481152701	4.634146341463414	4.428571428571429	3.2987012987012987	2.4727272727272727	1.8666666666666667	1.6129032258064515	0.9112903225806452	0.660377358490566	1.7060581728787292	2.804878048780488	3.272727272727273	2.709090909090909	2.259259259259259	2.193548387096774	1.870967741935484	1.528301886792453	2.14221929102093	18.04878048780488	20.666666666666668	16.766233766233768	13.790909090909093	10.985185185185186	11.556451612903226	9.07258064516129	6.481132075471698	12.772812857673165	188.87257012931067	168.3564898846083
CHEMBL3703735	19.88451858532758	0	1	18	41	0	0	5	2	1	0	0	2	0	0	2	297.2098765432099	309.22222222222223	248.77777777777777	1476.0	75.459810477584	7.24902137910268	7.368686868686868	6.025185185185186	4.492388828958409	3.69238683127572	3.467289719626168	3.1878579610538376	3.033875338753388	1.7060581728787292	3.707317073170732	4.08	3.4466019417475726	3.092592592592593	2.925233644859813	2.845360824742268	2.7439024390243905	2.14221929102093	36.0	29.068181818181817	26.36	23.990291262135923	18.5	17.373831775700936	18.88659793814433	20.451219512195124	12.772812857673165	260.4546094174484	226.0338322987793
CHEMBL1290597	25.569882405521383	0	1	16	64	0	0	5	4	1	0	0	0	0	0	0	378.0	333.0	288.0	1264.0	95.011116955168	5.90625	6.102941176470588	4.564516129032258	3.4539877300613497	2.441489361702128	1.830188679245283	1.6903553299492386	1.7349397590361446	1.7060581728787292	3.25	3.620967741935484	3.2699386503067487	2.797872340425532	2.4245283018867925	2.3908629441624365	2.433734939759036	2.14221929102093	19.75	23.029411764705884	18.93548387096774	16.687116564417177	13.78191489361702	11.18867924528302	10.751269035532994	11.367469879518072	12.772812857673165	212.8013068573869	199.1949251721226
CHEMBL3594497_CHEMBL3594546_CHEMBL3594498	12.84465198950169	0	1	6	32	0	0	5	1	2	0	0	2	0	0	2	189.20987654320987	92.7777777777778	35.66666666666667	1202.0	52.13720157273501	5.9128086419753085	5.491582491582491	4.133709981167608	3.4728101116990007	2.247863247863248	1.91371158392435	1.2709284627092847	0.8294573643410854	1.7060581728787292	3.15625	3.4237288135593222	2.9642857142857144	2.5164835164835164	2.042553191489361	1.9589041095890407	1.813953488372093	2.14221929102093	37.5625	27.90909090909091	24.1864406779661	23.785714285714285	16.175824175824175	14.72340425531915	17.136986301369863	20.58139534883721	12.772812857673165	226.0155197322653	196.2697862017013
102549810	12.825381317280574	0	0	6	33	0	0	3	0	3	0	0	0	0	0	0	230.0	154.0	102.0	712.0	48.08801847758401	6.96969696969697	6.352941176470588	5.016949152542373	3.6052631578947367	3.051282051282051	2.773333333333333	2.026315789473684	1.619047619047619	1.7060581728787292	3.0303030303030303	3.3220338983050848	3.0	2.6923076923076925	2.44	2.0789473684210527	1.7301587301587302	2.14221929102093	21.57575757575757	23.352941176470587	19.0	16.105263157894736	15.0	14.533333333333331	11.5	9.047619047619047	12.772812857673165	214.41663231147183	188.9130526614578
CHEMBL3673145	24.682537369294707	0	1	21	53	0	2	5	4	0	0	0	1	0	0	1	355.60493827160496	424.22222222222223	377.55555555555554	1408.0	89.54099681152698	6.7095271372000935	7.260536398467432	5.775641025641026	4.141552511415526	2.9316730523627075	2.7420178799489143	2.6680642907058	3.0204444444444443	1.7060581728787292	3.7547169811320753	4.221153846153846	3.7054794520547945	3.0689655172413794	2.781609195402299	2.767295597484277	2.912	2.14221929102093	26.56603773584905	26.29310344827586	23.067307692307693	19.46575342465753	14.82183908045977	13.43103448275862	13.842767295597485	16.424	12.772812857673165	241.1335154140465	226.1234599543168
101148635	16.51074513747437	0	1	12	46	0	0	4	2	1	1	0	0	0	0	0	220.44444444444449	228.3333333333333	176.33333333333334	1090.0	72.34411371637597	4.792270531400966	4.496453900709219	3.2291666666666665	2.547854785478548	2.0854700854700856	2.598639455782313	2.0948012232415905	1.7119741100323629	1.7060581728787292	2.8260869565217392	3.175	2.732673267326733	2.4444444444444446	2.683673469387755	2.339449541284404	2.155339805825242	2.14221929102093	23.695652173913043	24.08510638297872	20.0875	18.544554455445542	14.324786324786324	16.602040816326532	13.825688073394495	11.650485436893204	12.772812857673165	210.1980534348833	192.6059902452256
ZINC000028893141	22.834266053633407	0	2	12	62	0	0	4	2	1	0	1	0	0	0	1	334.0	309.0	257.0	1176.0	87.76817886001697	5.387096774193548	4.938461538461539	3.462809917355372	2.5853658536585367	2.0802139037433154	2.1	2.019607843137255	1.7972027972027973	1.7060581728787292	2.9838709677419355	3.31404958677686	2.817073170731707	2.427807486631016	2.447058823529412	2.4248366013071894	2.3566433566433567	2.14221929102093	18.967741935483872	21.96923076923077	17.297520661157026	14.073170731707316	11.27807486631016	11.558823529411764	11.986928104575163	11.146853146853148	12.772812857673165	201.5120845007067	174.69538631410467
CHEMBL106939	15.096531575101276	0	1	12	37	0	0	4	3	0	1	0	0	0	0	0	224.44444444444449	189.3333333333333	166.0	996.0	64.220819382433	6.066066066066067	5.824561403508771	4.327956989247311	3.570175438596492	2.7142857142857144	3.2816901408450705	2.3666666666666667	2.1012658227848102	1.7060581728787292	3.108108108108108	3.4838709677419355	3.0	2.527472527472528	2.859154929577465	2.475	2.2151898734177213	2.14221929102093	26.91891891891892	26.57894736842105	23.29032258064516	22.48684210526316	16.24175824175824	19.338028169014084	15.3125	11.341772151898734	12.772812857673165	233.28145512829155	220.85497479042297
CHEMBL1289510_CHEMBL1289394_52947615_52947622	26.3863789864491	0	1	20	62	0	0	6	4	1	0	1	0	0	0	1	442.0	430.0	361.0	1342.0	93.98752724062098	7.129032258064516	6.984848484848484	5.4491525423728815	4.210191082802548	3.1748633879781423	2.43069306930693	2.3369565217391304	2.25625	1.7060581728787292	3.403225806451613	3.7796610169491527	3.35031847133758	2.846994535519125	2.549504950495049	2.5489130434782608	2.59375	2.14221929102093	21.64516129032258	24.27272727272728	20.57627118644068	17.872611464968152	14.814207650273223	12.445544554455443	12.717391304347826	13.15625	12.772812857673165	221.0173614719697	204.90975738766176
CHEMBL3545523	13.044160916762928	0	1	6	31	0	0	5	2	1	0	0	2	0	0	2	191.20987654320987	106.2222222222222	42.0	1186.0	52.25938466788602	6.168060533651931	6.006944444444445	4.436647173489279	3.44645061728395	2.314176245210728	2.2507936507936512	1.7132616487455197	0.8936170212765957	1.7060581728787292	3.225806451612903	3.43859649122807	2.8875	2.4367816091954024	2.4	2.161290322580645	1.9148936170212767	2.14221929102093	38.25806451612903	28.34375	24.56140350877193	23.775	15.724137931034482	16.62857142857143	18.41935483870968	20.97872340425532	12.772812857673165	233.1721381696414	195.16522090942337
ZINC000038248101	16.946701660840215	0	1	15	41	0	0	4	2	1	0	0	1	0	0	1	243.6049382716049	295.8888888888889	165.44444444444446	1118.0	66.463449192131	5.941583860283047	6.095607235142118	5.019786910197869	3.979591836734694	3.612668743509865	3.3472222222222223	2.4864612511671336	1.5462097611630323	1.7060581728787292	3.2439024390243905	3.767123287671233	3.224489795918368	3.046728971962617	2.8035714285714284	2.46218487394958	2.130841121495327	2.14221929102093	27.26829268292683	25.32558139534884	22.04109589041096	19.03061224489796	18.523364485981308	18.991071428571427	16.756302521008404	13.67289719626168	12.772812857673165	229.77769408527865	199.0379466678044
CHEMBL1241641	29.23283333772548	0	1	21	62	0	0	9	5	1	0	3	0	0	0	3	578.0	650.0	472.0	1550.0	94.48418652607398	9.32258064516129	8.447761194029852	7.675	5.532467532467533	4.317919075144508	3.274725274725274	3.672316384180791	3.1052631578947367	1.7060581728787292	3.70967741935484	3.941666666666667	3.5324675324675323	3.098265895953757	2.835164835164836	2.6610169491525424	2.710526315789474	2.14221929102093	25.0	26.686567164179102	23.841666666666665	19.746753246753247	16.86127167630058	14.538461538461538	14.830508474576272	14.06578947368421	12.772812857673165	229.14882842831145	207.36574736772656
ZINC000101112158	17.87258804150912	0	1	6	46	0	2	5	1	2	0	1	1	0	0	2	293.60493827160496	292.8888888888889	242.77777777777777	1218.0	67.98535381152698	6.382716049382717	5.481481481481481	3.996336996336996	2.9741602067183464	2.757716049382716	2.888095238095238	2.400728597449909	1.926807760141093	1.7060581728787292	3.152173913043478	3.571428571428572	3.0232558139534884	2.625	2.5	2.622950819672131	2.2063492063492065	2.14221929102093	26.47826086956522	24.5	20.208791208791208	16.37984496124031	13.868055555555555	14.135714285714286	15.418032786885243	14.03968253968254	12.772812857673165	210.7682835792385	180.0413805126688
CHEMBL2021582	14.095206323717614	0	0	6	36	0	0	3	0	1	0	0	2	0	0	2	167.20987654320987	96.0	35.88888888888889	1200.0	59.98453628728201	4.644718792866941	4.795321637426901	3.284126984126984	2.427054294437807	2.253433208489388	1.777777777777778	1.0666666666666669	0.4486111111111112	1.7060581728787292	3.2777777777777777	3.585714285714286	3.021505376344086	2.7865168539325844	2.5698924731182795	2.2111111111111112	1.7125	2.14221929102093	33.333333333333336	25.894736842105264	21.228571428571428	19.55913978494624	16.089887640449437	15.655913978494624	16.355555555555554	13.775	12.772812857673165	226.0164894385341	180.8647658466238
249482442	16.992558331130223	0	1	11	39	0	0	4	2	0	0	0	2	0	0	2	205.20987654320987	205.8888888888889	137.66666666666669	1306.0	67.33913228728197	5.261791706236151	5.6719576719576725	4.065185185185186	2.6258671369782483	2.172735760971055	2.259587020648967	1.871717171717172	1.6196078431372551	1.7060581728787292	3.58974358974359	4.0	3.2857142857142856	2.8403361344537816	2.707964601769912	2.4272727272727272	2.164705882352941	2.14221929102093	33.48717948717949	27.02380952380953	23.293333333333333	20.37142857142857	14.319327731092438	15.513274336283184	15.945454545454544	16.470588235294116	12.772812857673165	237.2785895580744	197.73674152402927
363521951	19.01100286299702	0	1	18	45	0	0	2	1	1	0	0	0	0	0	0	278.0	285.0	240.0	926.0	72.54587500182897	6.177777777777778	6.229166666666667	4.878048780487805	3.592233009708738	2.7288135593220337	2.847619047619048	2.8217821782178216	2.6666666666666665	1.7060581728787292	3.311111111111111	3.731707317073171	3.2135922330097086	2.754237288135593	2.771428571428572	2.772277227722772	2.6666666666666665	2.14221929102093	20.57777777777778	23.75	19.82926829268293	16.359223300970875	12.898305084745765	13.533333333333331	13.287128712871286	13.0	12.772812857673165	231.7741204826852	207.01518949066465
CHEMBL4064788	17.068022004399857	0	0	17	40	0	0	3	0	1	2	0	0	0	0	0	222.88888888888889	278.6666666666667	200.0	1278.0	78.45533628728201	5.572222222222222	4.857142857142857	3.890476190476191	3.1061173533083646	2.9072164948453607	3.526315789473684	2.964539007092198	2.150537634408602	1.7060581728787292	3.25	3.657142857142857	3.101123595505618	2.88659793814433	2.8421052631578947	2.734042553191489	2.5376344086021505	2.14221929102093	31.95	31.047619047619047	25.485714285714284	22.426966292134832	20.91752577319588	19.6	18.51063829787234	16.741935483870968	12.772812857673165	250.4068445872913	213.4879324245588
CHEMBL489166	18.112236703003305	0	1	12	46	0	0	7	2	3	2	0	0	0	0	0	300.8888888888889	338.6666666666667	217.66666666666669	1436.0	78.36239590667799	6.541062801932368	5.014184397163121	5.408333333333333	4.200716845878135	3.1725146198830405	3.074829931972789	3.051051051051051	2.1766666666666667	1.7060581728787292	3.0869565217391304	3.3	3.086021505376344	2.587719298245614	2.795918367346939	2.4864864864864864	2.52	2.14221929102093	31.217391304347824	32.361702127659576	24.6	22.40860215053764	16.44736842105263	19.03061224489796	16.54954954954955	17.36	12.772812857673165	222.02140995845213	213.4354146229784
102749799	22.15566884314828	0	1	6	56	0	4	6	2	4	0	0	0	0	0	0	370.0	512.0	516.0	1174.0	78.79777733577201	6.607142857142857	5.8474576271186445	4.035714285714286	2.713414634146341	2.767195767195767	3.0707070707070705	2.8603351955307263	3.017543859649123	1.7060581728787292	3.1785714285714284	3.5267857142857144	2.9695121951219514	2.5873015873015874	2.4545454545454546	2.625698324022346	2.654970760233918	2.14221929102093	20.964285714285715	23.30508474576272	18.821428571428573	14.859756097560975	13.08994708994709	13.181818181818182	13.966480446927374	14.444444444444445	12.772812857673165	206.0697881580731	175.95569476757603
CHEMBL214004_44414874	15.47546895706429	0	2	12	41	0	0	3	3	0	0	0	0	0	0	0	208.0	253.0	188.0	780.0	60.378171001829	5.073170731707317	5.046511627906977	3.526315789473684	2.480769230769231	2.099099099099099	2.23931623931624	2.2	1.6206896551724137	1.7060581728787292	2.951219512195122	3.3026315789473686	2.855769230769231	2.630630630630631	2.547008547008547	2.4521739130434783	2.086206896551724	2.14221929102093	19.02439024390244	22.348837209302324	17.5	13.298076923076923	11.846846846846846	12.264957264957266	12.634782608695652	10.224137931034482	12.772812857673165	209.3289873769071	169.93407942629418
ZINC000028381900	26.07748025944668	0	1	12	60	1	0	6	1	4	0	1	0	0	0	1	458.0	353.0	345.0	1350.0	89.053626335772	7.633333333333334	7.030769230769231	5.715447154471545	3.752873563218391	3.0454545454545454	2.412060301507537	2.0056818181818183	2.363013698630137	1.7060581728787292	3.533333333333333	3.886178861788618	3.206896551724138	2.7777777777777777	2.507537688442211	2.5	2.6095890410958904	2.14221929102093	22.5	24.923076923076923	20.93495934959349	16.32758620689655	14.065656565656566	12.301507537688442	11.585227272727272	12.17123287671233	12.772812857673165	219.46175960516467	186.33730561781263
CHEMBL2012103	18.29196553799201	0	0	11	42	0	2	5	1	3	1	0	0	0	0	0	300.44444444444446	244.0	180.3333333333333	1164.0	70.197457192131	7.1534391534391535	6.459259259259259	4.926829268292683	3.4545454545454546	3.6379310344827593	3.101449275362319	2.323809523809524	2.0492424242424243	1.7060581728787292	3.452380952380953	3.829268292682927	3.2818181818181817	2.896551724137931	2.626086956521739	2.466666666666667	2.375	2.14221929102093	27.714285714285715	27.6	23.182926829268293	17.272727272727273	16.905172413793103	15.530434782608696	13.219047619047618	12.034090909090908	12.772812857673165	231.0275980132621	192.01928024851475
CHEMBL505439	17.881526559702483	0	1	12	44	0	0	5	1	3	1	0	0	0	0	0	288.44444444444446	285.66666666666663	237.66666666666663	1166.0	71.08668300182899	6.555555555555556	5.152173913043479	5.130081300813008	4.003030303030303	3.3579234972677594	3.507002801120448	2.380555555555555	2.0141242937853105	1.3008849557522124	3.25	3.634146341463415	3.1818181818181817	2.8524590163934427	2.7142857142857144	2.6166666666666667	2.296610169491525	1.8584070796460177	26.5	29.717391304347824	22.79268292682927	19.91818181818181	17.983606557377048	16.756302521008404	15.116666666666667	14.40677966101695	10.672566371681416	221.93924103224705	197.1405712967873
155774004	17.556349186104047	0	2	12	51	0	0	4	2	1	0	0	1	0	0	1	240.44444444444449	329.0	264.0	1198.0	75.598152430923	4.714596949891067	4.807692307692308	3.5164835164835164	2.639344262295082	2.338582677165354	2.3943661971830985	2.164473684210526	1.7254901960784317	1.2093023255813953	2.764705882352941	3.197802197802198	2.8688524590163933	2.7716535433070866	2.605633802816901	2.4539473684210527	2.2222222222222223	2.0	23.49019607843137	21.692307692307693	16.98901098901099	13.704918032786884	13.047244094488187	12.830985915492958	12.43421052631579	11.098039215686274	9.472868217054264	206.2076316949515	169.42875594472133
ZINC000299840650	17.217851918660916	0	1	12	38	0	0	5	1	1	0	1	2	0	0	3	275.2098765432099	302.8888888888889	278.44444444444446	1400.0	66.19335947758398	7.242365172189733	6.680555555555555	5.031045751633987	3.750617283950617	3.461047254150703	3.9357429718875503	3.4032459425717856	2.8412698412698414	2.3611111111111107	3.421052631578948	3.588235294117647	2.933333333333333	2.862068965517241	3.0843373493975905	2.9887640449438204	2.571428571428572	2.1904761904761907	36.8421052631579	28.675	24.75	21.03333333333333	18.528735632183903	18.63855421686747	20.17977528089888	18.5	19.916666666666668	245.83731877178587	191.00277765652447
ZINC000028960469	14.130205079912493	0	1	10	39	0	0	1	1	0	0	0	0	0	0	0	168.0	110.0	89.0	682.0	57.95817100182902	4.307692307692308	4.634146341463414	3.236111111111111	2.4239130434782608	1.6116504854368932	1.3917525773195876	1.375	1.390625	1.0666666666666669	3.0	3.3194444444444446	2.8369565217391304	2.41747572815534	2.2989690721649483	2.3	2.28125	2.05	17.487179487179485	21.07317073170732	16.055555555555557	13.402173913043478	10.50485436893204	9.31958762886598	9.55	10.5	9.133333333333333	207.5861573335852	179.75089359207453
CHEMBL338313	21.965398814367344	0	1	12	54	0	2	5	1	3	0	0	1	0	0	1	337.60493827160496	466.77777777777777	472.0	1384.0	83.59664752607398	6.251943301326018	5.896686159844054	4.573717948717948	3.483796296296296	3.3726287262872625	2.9222903885480576	2.9542897327707456	2.697142857142857	2.0946031746031744	3.259259259259259	3.701923076923077	3.201388888888889	2.768292682926829	2.7607361963190185	2.854430379746836	2.617142857142857	2.3085714285714287	25.62962962962963	24.84210526315789	20.865384615384617	17.368055555555557	15.03048780487805	14.736196319018404	16.082278481012658	14.731428571428571	13.725714285714286	221.21339922160405	190.6043464071408
CHEMBL378839	23.020304896906485	2	2	6	59	0	0	10	2	4	0	3	1	0	0	4	495.60493827160496	288.77777777777777	236.66666666666663	1670.0	81.69202433577199	8.400083699518728	6.578154425612052	5.860042735042735	3.0879296562749805	2.761290322580645	3.207407407407408	1.887436456063907	1.6666666666666663	1.6931623931623931	2.949152542372881	3.0576923076923075	2.597122302158273	2.335483870967742	2.466666666666667	2.189542483660131	2.140845070422535	1.8846153846153848	28.30508474576272	25.20338983050848	22.057692307692307	16.345323741007196	13.819354838709678	16.355555555555554	15.679738562091504	13.654929577464788	12.046153846153846	205.9575289925814	166.09942273168753
CHEMBL3545509	13.003720802243048	0	1	6	31	0	0	5	2	1	0	0	2	0	0	2	191.20987654320987	106.2222222222222	42.0	1186.0	52.25938466788602	6.168060533651931	6.131944444444445	4.576998050682262	3.4714506172839505	2.3868312757201644	2.076103500761035	1.6341880341880342	0.8936170212765957	0.2268518518518518	3.225806451612903	3.4035087719298245	2.925	2.555555555555556	2.3013698630136985	2.107692307692308	1.9148936170212767	1.5833333333333333	38.25806451612903	28.34375	24.649122807017545	24.0625	17.098765432098766	15.575342465753424	17.29230769230769	20.97872340425532	21.58333333333333	233.1721381696414	194.6799960390395
CHEMBL493040_44568652	13.572928212987003	0	1	12	33	0	0	3	1	0	0	0	2	0	0	2	169.20987654320987	141.55555555555557	98.66666666666669	1182.0	59.217493572735	5.127572016460905	5.359477124183007	3.927875243664717	2.871056241426612	2.1818181818181817	2.300925925925926	2.112769485903814	1.541666666666667	1.0852713178294573	3.121212121212121	3.4035087719298245	2.9027777777777777	2.5584415584415585	2.5277777777777777	2.373134328358209	2.140625	1.930232558139535	35.81818181818182	27.029411764705884	23.54385964912281	23.444444444444443	15.935064935064934	15.25	16.119402985074625	16.390625	20.511627906976745	244.5535085682353	212.1926902907349
ZINC000164745065	16.211085308952253	0	1	15	38	0	0	2	2	0	0	0	0	0	0	0	220.0	210.0	168.0	764.0	60.623232287282015	5.789473684210527	6.146341463414634	4.888888888888889	3.473684210526316	2.5315315315315314	2.4	2.386363636363636	2.048780487804878	1.5	3.421052631578948	3.9305555555555554	3.305263157894737	2.774774774774775	2.73	2.590909090909091	2.341463414634146	2.2142857142857144	20.105263157894736	23.585365853658537	19.93055555555556	16.03157894736842	12.64864864864865	12.53	12.5	10.621951219512194	10.321428571428571	228.14315730758025	205.4303240453522
ZINC000040394179	18.28272663951171	0	1	15	45	0	0	3	2	1	0	0	0	0	0	0	262.0	314.0	277.0	904.0	68.62268790667798	5.822222222222222	5.958333333333333	4.576470588235294	3.106194690265487	2.4728682170542635	2.376923076923077	2.5528455284552845	2.347457627118644	1.824175824175824	3.2888888888888888	3.764705882352941	3.168141592920354	2.751937984496124	2.707692307692308	2.6504065040650406	2.406779661016949	2.175824175824176	20.08888888888889	23.291666666666668	19.41176470588235	15.212389380530974	12.968992248062015	12.5	13.121951219512194	11.923728813559322	10.483516483516484	219.04887857499529	193.42417419227027
52949885	25.39154292055889	0	1	19	63	0	0	5	3	2	0	0	0	0	0	0	378.0	252.0	240.0	1278.0	93.99970805031896	6.0	6.149253731343284	4.80672268907563	3.4654088050314464	2.4482758620689653	1.8967391304347827	1.4566473988439306	1.6	1.832	3.2222222222222223	3.596638655462185	3.0754716981132075	2.6954022988505746	2.358695652173913	2.254335260115607	2.28	2.416	20.285714285714285	23.417910447761194	19.294117647058822	15.924528301886792	13.729885057471265	11.402173913043478	10.040462427745664	10.206666666666669	10.976	215.25835711403985	188.2778516331884
102377214	16.808802290397622	0	1	12	49	0	0	1	1	0	0	0	0	0	0	0	190.0	155.0	103.0	832.0	71.781448430923	3.877551020408163	4.2745098039215685	3.225806451612903	2.434108527131783	1.9782608695652173	1.6330935251798562	1.220472440944882	1.0098039215686274	0.9036144578313252	2.836734693877551	3.2580645161290325	2.806201550387597	2.579710144927536	2.316546762589928	2.118110236220472	2.1666666666666665	2.144578313253012	16.979591836734695	20.274509803921568	15.817204301075268	13.0	11.934782608695652	10.690647482014388	9.173228346456693	8.96078431372549	9.349397590361448	203.60061652230047	175.95859004096138
ZINC000003777600	18.897381877747986	0	1	12	44	0	0	5	1	1	0	3	0	0	0	3	388.0	360.0	243.0	1060.0	64.66530909698	8.818181818181818	7.304347826086956	6.975609756097561	4.380952380952381	3.4206349206349205	3.39622641509434	3.1578947368421053	2.53125	2.65	3.363636363636364	3.6219512195121952	3.085714285714286	2.642857142857143	2.69811320754717	2.5789473684210527	2.6041666666666665	2.25	24.09090909090909	25.043478260869566	22.5	17.704761904761906	14.103174603174605	15.216981132075473	13.570175438596491	13.708333333333334	11.65	219.53029520655352	194.0294186676212
CHEMBL460295	17.76304805162447	0	1	12	46	0	0	4	1	3	0	0	0	0	0	0	280.0	340.0	255.0	948.0	66.35480881152698	6.086956521739131	5.791666666666667	4.726190476190476	3.903508771929825	2.9603174603174605	3.181034482758621	2.6984126984126986	1.976744186046512	1.184873949579832	3.108695652173913	3.607142857142857	2.956140350877193	2.746031746031746	2.793103448275862	2.603174603174604	2.2170542635658914	1.8823529411764703	20.60869565217392	22.979166666666668	19.48809523809524	16.57894736842105	13.65079365079365	14.913793103448276	14.38888888888889	12.0	8.655462184873949	209.87464694050908	181.1662291161961
CHEMBL129053	26.2484796160065	0	1	18	65	0	0	6	2	3	1	0	0	0	0	0	388.44444444444446	364.33333333333337	364.0	1550.0	102.287524955168	5.976068376068376	5.830917874396135	4.465053763440861	3.3640081799591006	2.467023172905526	1.874551971326165	1.9908925318761383	2.2195121951219514	2.247685185185185	3.261538461538461	3.653225806451613	3.079754601226994	2.695187165775401	2.5376344086021505	2.4371584699453552	2.475609756097561	2.625	23.846153846153847	25.17391304347826	21.39516129032258	17.858895705521473	15.181818181818182	13.553763440860216	12.42622950819672	12.542682926829269	14.125	217.88021666345773	192.4020262771809
CHEMBL447864	13.613368327506883	0	1	12	34	0	0	3	1	1	0	0	1	0	0	1	201.6049382716049	143.77777777777777	96.44444444444444	958.0	55.55291047758401	5.929557007988381	6.117460317460318	4.752873563218391	3.834920634920635	2.996955859969559	2.835978835978836	2.3189964157706093	1.5810564663023678	0.9410430839002268	3.0588235294117645	3.327586206896552	2.914285714285714	2.5753424657534247	2.761904761904762	2.548387096774193	2.295081967213114	1.959183673469388	28.176470588235293	25.228571428571428	21.620689655172413	19.02857142857143	16.397260273972602	17.174603174603174	18.35483870967742	15.754098360655735	12.510204081632653	229.81674546276352	199.4822147180889
ZINC000072105038	23.81717157570516	0	1	11	67	0	0	7	5	1	0	0	1	0	0	1	337.60493827160496	251.11111111111111	229.88888888888889	1498.0	94.385268574564	5.038879675695597	5.175523349436393	3.7436570428696414	2.6233062330623307	1.846506300114548	1.3717067583046962	1.2555555555555555	1.3522875816993465	1.8267419962335216	2.8955223880597014	3.1968503937007875	2.768292682926829	2.4329896907216493	2.2577319587628866	1.99	2.0176470588235293	2.364406779661017	22.35820895522388	22.6231884057971	18.22047244094488	16.182926829268293	13.27319587628866	12.195876288659791	10.295	9.9	12.64406779661017	197.31870213407865	175.7730841042872
ZINC000034893489	9.180457611606656	0	1	6	24	0	0	2	1	0	0	0	0	1	0	1	103.06721536351166	24.77777777777778	9.0	1646.0	43.736854858188	4.294467306812986	4.521481481481482	3.0432098765432096	2.0617283950617287	1.3414814814814815	1.1552028218694883	0.7992831541218638	0.4285714285714285	0.0	3.083333333333333	3.333333333333333	2.703703703703704	2.38	2.0476190476190474	1.7419354838709675	1.380952380952381	1.2222222222222223	68.58333333333333	28.88	24.83333333333333	23.48148148148148	23.86	16.761904761904763	17.451612903225808	8.428571428571429	2.7777777777777777	231.4540244423134	181.9177505849113
ZINC000035090388	12.934771117021752	0	1	6	39	0	0	2	1	0	0	0	1	0	0	1	129.60493827160494	76.66666666666667	34.22222222222223	900.0	57.577383906678016	3.323203545425768	3.577777777777778	2.435555555555556	1.6543209876543212	1.2297551789077212	1.0373563218390804	0.6084656084656085	0.345679012345679	0.2415458937198067	2.717948717948718	3.066666666666667	2.5277777777777777	2.330508474576271	2.1293103448275863	1.7698412698412698	1.606060606060606	1.4565217391304348	23.07692307692308	21.475	16.973333333333333	13.055555555555555	11.169491525423728	10.922413793103448	8.706349206349206	8.858585858585858	10.369565217391305	199.58669321423545	159.2137880845343
CHEMBL219335	13.682318012728182	0	1	6	42	0	0	2	1	0	0	0	1	0	0	1	133.60493827160494	102.0	40.66666666666667	938.0	61.25550971637601	3.1810699588477367	3.397932816537468	2.267489711934157	1.5593542260208928	1.2965879265091864	1.2931839402427638	0.7906976744186046	0.3152454780361757	0.0888888888888888	2.6666666666666665	3.0	2.4615384615384617	2.307086614173228	2.361344537815126	1.992248062015504	1.6434108527131783	1.3411764705882352	22.33333333333333	21.09302325581396	16.469135802469136	12.384615384615383	11.078740157480317	12.6890756302521	11.705426356589149	9.131782945736434	6.188235294117647	196.8944149039613	153.64752174910774
101161582	28.041630560342604	0	2	16	66	0	0	8	5	3	0	0	0	0	0	0	472.0	484.0	395.0	1440.0	97.062912050319	7.151515151515151	6.971830985915493	5.34375	4.311377245508982	3.231958762886598	2.7202072538860103	2.7657142857142856	2.296511627906977	2.223684210526316	3.409090909090909	3.796875	3.3233532934131738	2.845360824742268	2.699481865284974	2.7085714285714286	2.581395348837209	2.598684210526316	21.818181818181817	24.97183098591549	20.4375	17.688622754491018	14.58762886597938	13.378238341968911	13.72	12.383720930232558	12.203947368421051	216.1256912362459	196.77069043183155
ZINC000072114433	17.809054912057945	0	1	11	42	0	0	4	2	0	0	0	2	0	0	2	213.20987654320987	223.88888888888889	155.66666666666669	1344.0	71.01725809698	5.076425631981188	5.51604938271605	3.936899862825789	2.574018462907352	2.0195080576759965	2.246498599439776	1.8814192343604108	1.6560283687943265	1.252252252252252	3.523809523809524	3.938271604938272	3.2432432432432434	2.786259541984733	2.7142857142857144	2.4873949579831933	2.3085106382978724	2.027027027027027	32.0	26.288888888888888	22.567901234567906	20.27027027027027	13.618320610687023	15.243697478991596	15.697478991596638	16.69148936170213	14.756756756756756	231.8940329375259	199.64781796158195
CHEMBL313041	16.17064519443237	0	0	6	39	0	0	5	2	3	0	0	0	0	0	0	302.0	267.0	224.0	884.0	56.97504428728201	7.743589743589744	7.195121951219512	5.666666666666667	5.0	3.76	3.14	3.034090909090909	2.986666666666667	2.9454545454545453	3.282051282051282	3.6944444444444446	3.358695652173913	2.89	2.58	2.5	2.373333333333333	2.2363636363636363	22.666666666666668	24.92682926829268	20.48611111111111	19.01086956521739	16.64	14.17	13.318181818181818	13.44	14.472727272727273	217.21996166878105	203.4977111577704
ZINC000261088244	18.33240565251189	0	1	6	47	0	2	5	1	2	0	1	0	0	1	2	299.02419753086417	336.93333333333334	252.77777777777777	3774.0	94.64435381152695	6.362216968741791	5.3768707482993205	3.961172161172161	2.8139100932994063	3.110617283950617	3.0732974910394266	2.784573002754821	1.9748263888888888	1.6543209876543208	3.0851063829787235	3.4945054945054945	2.931297709923664	2.7185185185185183	2.7338709677419355	2.6198347107438016	2.2890625	1.982905982905983	80.29787234042553	29.040816326530614	22.12087912087912	16.66412213740458	18.355555555555554	20.524193548387096	19.50413223140496	16.9375	19.128205128205128	227.0662609856332	173.3916908649514
11271864_CHEMBL484541	28.996026511712927	0	1	15	69	0	0	7	3	2	0	2	0	0	0	2	496.0	581.0	526.0	1514.0	101.08723186001698	7.188405797101449	6.54054054054054	5.022388059701493	3.9722222222222223	3.365079365079365	2.9904761904761905	2.7149532710280373	2.7253886010362693	2.9375	3.3768115942028984	3.6343283582089554	3.083333333333333	2.947089947089947	2.671428571428572	2.6401869158878504	2.948186528497409	2.9375	21.94202898550725	24.18918918918919	19.253731343283583	16.166666666666668	15.444444444444445	13.961904761904762	12.845794392523365	14.176165803108807	15.395833333333334	214.84877973781627	177.82577905375942
ZINC000045245559	26.13908981626532	0	1	15	58	0	0	7	3	3	0	1	0	0	0	1	460.0	309.0	261.0	1346.0	87.152296526074	7.931034482758621	7.396825396825397	5.818965517241379	4.182389937106918	3.2710843373493974	2.8141025641025643	2.160839160839161	2.139344262295082	2.486238532110092	3.586206896551724	3.913793103448276	3.150943396226415	2.8674698795180724	2.576923076923077	2.4895104895104896	2.5245901639344264	2.6513761467889907	23.20689655172414	25.476190476190474	21.48275862068965	16.88679245283019	14.481927710843374	13.41025641025641	11.874125874125872	12.049180327868852	13.211009174311927	223.31480612375344	185.4612861344762
ZINC000028960294	13.98037516565143	0	1	10	34	0	0	2	2	0	0	0	0	0	0	0	202.0	144.0	104.0	690.0	54.15620647758401	5.941176470588236	6.055555555555555	4.524590163934426	3.670886075949367	2.8795180722891565	2.4430379746835444	1.9726027397260275	1.962264150943396	1.380952380952381	3.294117647058824	3.672131147540984	3.1645569620253164	2.8674698795180724	2.6202531645569622	2.26027397260274	2.150943396226415	1.9285714285714288	20.294117647058822	23.194444444444443	18.16393442622951	15.620253164556962	13.927710843373497	12.582278481012658	10.547945205479452	11.433962264150944	10.238095238095235	228.24231427433887	198.84393411982344
CHEMBL257264	15.761299471690297	0	1	6	48	0	0	4	1	3	0	0	0	0	0	0	234.0	221.0	160.0	880.0	62.555460430923006	4.875	4.408163265306122	3.2555555555555555	2.72	2.1866666666666665	1.943037974683544	1.181818181818182	0.935672514619883	0.5454545454545454	2.7291666666666665	3.2	2.808	2.56	2.392405063291139	1.9625668449197864	1.5730994152046784	1.371900826446281	18.33333333333333	20.897959183673468	16.455555555555556	14.104	12.413333333333334	12.962025316455696	10.064171122994653	7.730994152046784	6.041322314049586	186.0736444476765	167.55383408284823
CHEMBL1684043_24860831	13.599539013610771	0	1	6	39	0	0	3	1	0	0	0	2	0	0	2	135.20987654320987	71.44444444444444	21.333333333333336	1188.0	61.885171001829015	3.466919911364356	3.905555555555556	2.785185185185185	1.8803247692136584	1.345679012345679	0.9396825396825396	0.553832902670112	0.253968253968254	0.075268817204301	2.8974358974358974	3.28	2.765765765765766	2.380952380952381	2.0	1.751937984496124	1.5476190476190477	1.3548387096774193	30.46153846153846	23.75	19.826666666666668	18.25225225225225	13.396825396825395	11.457142857142856	11.953488372093023	13.214285714285714	15.03225806451613	211.7120063932653	178.72953002314483
CHEMBL2321993	14.04008595239243	0	1	9	37	0	0	3	1	2	0	0	0	0	0	0	210.0	150.0	90.0	736.0	52.777553192131016	5.675675675675675	5.564102564102564	4.352112676056338	2.89	2.376146788990826	2.1666666666666665	1.7857142857142858	1.2	0.7777777777777778	3.108108108108108	3.5492957746478875	2.9	2.541284403669725	2.411764705882353	2.2857142857142856	1.9733333333333327	1.5925925925925926	19.89189189189189	22.692307692307693	18.535211267605632	14.35	12.779816513761467	11.92156862745098	11.63095238095238	9.093333333333334	6.555555555555555	205.93082155616256	171.44122531114343
ZINC000040379153	18.36091522321331	0	1	16	48	0	0	3	2	1	0	0	0	0	0	0	262.0	346.0	284.0	942.0	72.30081371637601	5.458333333333333	5.58	4.517647058823529	3.824561403508772	3.045801526717557	2.595890410958904	2.135802469135802	1.9319727891156464	1.34375	3.0416666666666665	3.552941176470588	3.149122807017544	2.8931297709923665	2.595890410958904	2.3271604938271606	2.17687074829932	1.9453125	19.625	22.5	18.705882352941178	16.37719298245614	15.122137404580153	13.993150684931509	11.851851851851851	11.26530612244898	9.3125	215.47674846845777	194.81335471794424
373078133	20.603555910332588	0	1	12	51	0	2	5	3	0	0	1	1	0	0	2	301.60493827160496	219.11111111111111	206.66666666666663	1298.0	78.374871621225	5.913822319051078	5.650205761316872	4.016666666666667	2.445226917057903	1.6696696696696698	1.6775446775446776	1.698535745047373	1.751412429378531	1.9484536082474224	3.196078431372549	3.48	2.830985915492957	2.466216216216216	2.3566433566433567	2.4573643410852712	2.415254237288136	2.5463917525773194	25.45098039215686	24.55555555555556	20.1	15.105633802816902	11.472972972972974	11.13986013986014	12.116279069767442	12.33898305084746	14.814432989690722	217.2922751229308	168.90198952778366
ZINC000070631583	31.412115888091936	0	1	12	85	0	0	7	3	4	0	0	0	0	0	0	474.0	609.0	531.0	1636.0	118.244096718205	5.576470588235294	5.382022471910112	4.041916167664671	2.825	2.1241610738255035	1.8722741433021808	1.903125	1.7641196013289036	2.0700389105058368	3.070588235294118	3.502994011976048	3.033333333333333	2.5906040268456376	2.3769470404984423	2.303125	2.222591362126246	2.326848249027237	19.24705882352941	22.191011235955056	18.15568862275449	15.195833333333333	13.046979865771812	11.71651090342679	10.86875	9.943521594684386	10.906614785992218	199.65096334873195	181.0482903976452
CHEMBL469552_44592200	15.51590907158417	0	1	10	38	0	0	3	2	1	0	0	0	0	0	0	240.0	171.0	150.0	792.0	58.477536287282014	6.315789473684211	6.1	4.422535211267606	3.1313131313131315	2.561224489795918	2.844155844155844	3.0	2.459016393442623	2.1666666666666665	3.1578947368421053	3.408450704225352	2.757575757575758	2.377551020408163	2.4805194805194803	2.807017543859649	2.5901639344262297	2.5	20.84210526315789	23.575	18.774647887323944	14.242424242424242	11.806122448979592	12.545454545454543	14.894736842105264	12.918032786885243	11.65	222.6924698132389	175.0686433215727
ZINC000100070274	13.791707812469358	0	1	6	36	0	0	5	2	1	0	0	0	2	0	2	170.13443072702333	104.55555555555554	99.07407407407408	3098.0	65.92693628728198	4.725956409083981	4.56956956956957	3.169707020453289	1.9167621229476897	1.3830208809632676	1.4199018295403838	1.7425925925925925	1.6792215944758315	1.3679012345679014	3.0	3.238805970149253	2.515463917525773	2.101010101010101	2.132530120481928	2.566666666666667	2.4745762711864407	2.066666666666667	86.05555555555556	31.75675675675676	28.46268656716418	23.7319587628866	30.282828282828284	19.132530120481928	20.466666666666665	26.10169491525424	26.28333333333333	227.08508809345847	170.65508631626125
ZINC000096929839	16.498814593655904	0	0	12	33	0	0	5	1	1	0	0	3	0	0	3	234.8148148148148	250.66666666666669	145.11111111111111	1568.0	66.068158858188	7.115600448933782	7.066666666666667	5.509259259259259	3.896177301799792	3.705962059620597	3.7628726287262872	3.3422222222222224	2.6872427983539096	2.141414141414141	3.757575757575758	4.116666666666666	3.3012048192771086	3.0121951219512195	2.951219512195122	2.6266666666666665	2.351851851851852	2.363636363636364	47.51515151515152	32.08571428571429	29.78333333333333	26.44578313253012	20.634146341463413	19.853658536585368	22.64	30.925925925925927	32.121212121212125	276.3907026238106	225.40156132675523
334075816	15.096531575101276	0	1	12	38	0	0	4	1	1	1	0	0	0	1	1	203.46864197530863	197.9333333333333	151.0888888888889	3772.0	91.51113628728196	5.354437946718648	4.921937321937323	3.665641025641025	3.0601969057665257	2.325448028673835	2.976510721247563	2.3563492063492064	1.7775163398692813	1.206006006006006	3.0526315789473686	3.4	2.9746835443037973	2.5806451612903225	2.8421052631578947	2.583333333333333	2.223529411764706	1.9054054054054053	99.26315789473684	33.282051282051285	31.13846153846153	29.848101265822784	23.827956989247312	34.38157894736842	25.047619047619047	22.094117647058823	22.39189189189189	248.6707182379542	226.6345116269121
CHEMBL243204	12.825381317280572	0	1	6	36	0	0	3	1	2	0	0	0	0	0	0	206.0	141.0	63.0	700.0	49.98865319213101	5.722222222222222	5.081081081081081	3.656716417910448	2.662921348314607	2.443396226415094	2.204081632653061	1.5494505494505495	0.984375	0.1153846153846153	2.861111111111111	3.2686567164179103	2.8876404494382024	2.3773584905660377	2.204081632653061	1.967032967032967	1.65625	1.3269230769230769	19.444444444444443	22.054054054054053	17.223880597014926	14.584269662921349	12.254716981132075	12.551020408163266	10.483516483516484	8.578125	4.269230769230769	199.88676377301908	178.49293618797648
CHEMBL1852778	29.21480611119529	0	1	17	76	0	0	9	5	3	0	0	1	0	0	1	465.60493827160496	531.1111111111111	488.8888888888889	1808.0	110.505402384262	6.126380766731645	6.077355836849508	4.655634357762017	3.6330891330891326	2.7895299145299144	2.4419419419419417	2.269705603038936	2.396514161220044	2.3825031928480205	3.0789473684210527	3.4113475177304964	3.032967032967033	2.7596153846153846	2.5225225225225225	2.311965811965812	2.313725490196078	2.4367816091954024	23.789473684210527	24.037974683544306	19.87943262411348	17.923076923076923	15.70673076923077	14.17117117117117	12.594017094017094	12.965686274509803	13.522988505747126	208.3274551910591	187.8218881476856
ZINC000034126985	14.268104450355084	0	1	9	37	0	0	3	2	0	0	0	0	1	0	1	173.06721536351165	117.29629629629628	70.2962962962963	1882.0	62.00364519213101	4.677492307121937	5.02659069325736	3.719650205761317	2.3838734567901234	1.6330589849108366	1.3304566702624956	1.448102423411065	1.2332683560753737	0.5503703703703704	3.1621621621621623	3.611111111111111	2.958333333333333	2.4166666666666665	2.320388349514563	2.2222222222222223	2.192982456140351	1.98	50.86486486486486	26.64102564102564	22.819444444444443	19.760416666666668	18.814814814814813	14.233009708737864	15.790123456790123	16.36842105263158	15.84	219.8211210702801	185.89172545855976
CHEMBL488434	13.613368327506883	0	1	12	31	0	0	4	1	1	0	1	1	0	0	2	249.6049382716049	169.1111111111111	133.44444444444446	1000.0	51.740420763037015	8.051772202309836	7.440972222222221	5.993589743589743	4.791666666666666	4.198542805100182	4.401234567901235	2.8662900188323914	2.3007662835249043	2.005167958656331	3.2580645161290325	3.480769230769231	3.0	2.80327868852459	2.888888888888889	2.559322033898305	2.2241379310344827	1.976744186046512	32.25806451612903	27.59375	24.40384615384616	20.90625	18.14754098360656	20.185185185185187	16.06779661016949	14.810344827586206	16.790697674418606	241.0982327862576	201.48201448185745
CHEMBL193309	9.411167754907478	0	1	6	30	0	0	2	1	0	1	0	0	0	0	0	96.44444444444444	26.0	10.666666666666666	718.0	47.85631938243301	3.214814814814815	3.2666666666666666	2.185897435897436	1.5384615384615383	1.1041666666666663	0.9333333333333332	0.4814814814814814	0.3232323232323232	0.55	2.5	2.730769230769231	2.261538461538461	2.125	1.981818181818182	1.7037037037037035	1.878787878787879	1.85	23.933333333333334	23.266666666666666	18.46153846153846	14.092307692307692	11.34375	11.163636363636364	8.37037037037037	11.636363636363637	12.3	200.9066994852256	162.3139091995111
ZINC000040864853	17.05594127043793	0	1	12	45	0	0	3	1	2	0	0	0	0	0	0	252.0	276.0	175.0	884.0	65.711604811527	5.6	5.659574468085107	4.614457831325301	3.810810810810811	2.9186991869918697	2.973684210526316	2.2439024390243905	1.3888888888888888	0.6964285714285714	3.088888888888889	3.5783132530120483	2.972972972972973	2.731707317073171	2.763157894736842	2.5203252032520327	2.1666666666666665	1.7946428571428572	19.64444444444445	22.404255319148938	18.97590361445783	16.38738738738739	13.51219512195122	14.62280701754386	13.53658536585366	10.793650793650794	7.857142857142857	209.72984405109025	182.2675178701245
CHEMBL1852350	28.61708912974992	0	1	17	75	0	0	8	5	2	0	0	1	0	0	1	429.60493827160496	485.2222222222222	419.3333333333333	1744.0	109.862198384262	5.728065843621399	5.821937321937321	4.447619047619048	3.4189435336976324	2.643386243386243	2.2795061728395063	2.082498807820696	1.9324116743471584	2.0763500931098693	3.066666666666667	3.407142857142857	2.994535519125684	2.723809523809524	2.493333333333333	2.2832618025751072	2.179723502304148	2.2849162011173183	23.25333333333333	23.57692307692308	19.55	17.07650273224044	14.709523809523809	13.453333333333331	12.240343347639485	12.460829493087555	12.776536312849162	208.2199442340818	185.5722729557652
CHEMBL1683884_21365270	12.99448190376275	0	1	6	39	0	0	2	1	0	0	0	1	0	0	1	135.60493827160494	68.66666666666667	23.0	900.0	57.57738390667802	3.4770496992719213	3.6277777777777778	2.448888888888889	1.777777777777778	1.2179155900086134	1.0345471521942111	0.544973544973545	0.2395833333333333	0.0723514211886304	2.769230769230769	3.1866666666666665	2.6476190476190475	2.263565891472868	2.117647058823529	1.753968253968254	1.46875	1.3953488372093024	23.07692307692308	21.6	17.14666666666667	13.923809523809524	10.65891472868217	10.789915966386555	9.07936507936508	8.302083333333334	10.465116279069768	199.58669321423545	171.9179771828831
ZINC000034801036	24.19610895766817	0	1	15	58	0	0	7	3	2	0	2	0	0	0	2	456.0	432.0	340.0	1328.0	84.475054430923	7.862068965517241	7.065573770491803	5.614678899082569	4.346938775510204	3.320987654320988	2.7444444444444445	2.4545454545454546	2.207792207792208	2.617021276595745	3.293103448275862	3.63302752293578	3.108843537414966	2.802469135802469	2.4166666666666665	2.340909090909091	2.551948051948052	2.652482269503546	22.89655172413793	24.540983606557376	20.52293577981652	17.3265306122449	15.419753086419751	13.172222222222222	12.153409090909092	12.844155844155845	14.411347517730496	215.8703245961567	187.8122372688764
ZINC000008617780	15.47546895706429	0	0	18	37	0	0	1	1	0	0	0	0	0	0	0	212.0	284.0	204.0	750.0	61.75751938243301	5.72972972972973	5.897435897435898	4.4375	3.116279069767442	2.769230769230769	3.126315789473684	3.053763440860215	2.3181818181818183	1.4776119402985075	3.1621621621621623	3.578125	3.081395348837209	2.835164835164836	2.747368421052632	2.6129032258064515	2.272727272727273	1.9402985074626864	20.27027027027027	23.23076923076923	19.265625	14.813953488372093	13.31868131868132	14.031578947368422	14.333333333333334	12.034090909090908	8.716417910447761	238.3394313995882	198.1690098402369
45273169_CHEMBL556888	17.068022004399857	0	1	12	40	0	0	5	2	1	0	0	2	0	0	2	239.20987654320987	272.1111111111111	220.22222222222223	1370.0	67.98233628728201	5.980246913580247	5.957671957671958	4.447447447447448	3.102481121898597	2.760997243197891	3.133786848072562	2.616452991452991	1.914975845410628	1.4633838383838382	3.25	3.5	2.9223300970873787	2.786407766990292	2.897959183673469	2.7884615384615383	2.269565217391305	1.9772727272727275	34.25	27.45238095238096	23.35135135135135	19.116504854368934	18.689320388349515	17.989795918367346	18.5	16.321739130434782	15.795454545454543	236.7563942432313	184.03770870718336
CHEMBL378804_44408921	18.620134937215543	1	1	12	43	0	0	5	1	2	0	0	2	0	0	2	275.2098765432099	292.66666666666663	251.0	1458.0	73.43795319213099	6.400229687051392	6.227160493827161	4.758087201125176	3.4337822671156006	2.9162112932604733	2.6692913385826773	2.4388888888888887	2.4607843137254903	2.0644718792866943	3.372093023255814	3.772151898734177	3.209090909090909	2.901639344262295	2.6692913385826773	2.5166666666666666	2.343137254901961	2.049382716049383	33.906976744186046	27.133333333333333	23.873417721518987	21.663636363636364	16.69672131147541	15.338582677165354	15.883333333333333	17.784313725490197	18.14814814814815	240.0337191023609	211.70970829425
ZINC000040829265	16.37719386980933	0	1	10	41	0	0	5	2	2	1	0	0	0	0	0	250.44444444444449	210.0	158.0	1078.0	65.63106609698	6.108401084010841	4.5813953488372094	5.042735042735044	3.4095238095238094	2.877675840978593	2.8018018018018016	2.0388349514563107	1.837209302325581	1.318181818181818	3.2195121951219514	3.5128205128205128	3.038095238095238	2.7339449541284404	2.414414414414414	2.233009708737864	2.2790697674418605	2.303030303030303	26.29268292682927	30.069767441860463	23.05128205128205	19.304761904761904	18.743119266055047	15.73873873873874	12.427184466019416	11.104651162790695	10.515151515151516	217.41786472552693	185.4971402880704
24855977_CHEMBL272503	22.972165424076007	0	2	12	59	0	0	7	3	2	0	0	2	0	0	2	341.2098765432099	409.55555555555554	335.6666666666667	1710.0	91.459682240621	5.783218246495083	5.790528233151184	4.3292558613659535	3.4266397917191567	2.6613756613756614	2.5854956753160345	2.5597222222222222	2.3310185185185186	2.140797285835454	3.067796610169492	3.302752293577982	2.925170068027211	2.5595238095238093	2.4251497005988023	2.48125	2.5625	2.4656488549618323	28.983050847457623	25.295081967213115	21.146788990825687	20.22448979591837	14.970238095238097	13.994011976047904	14.1125	15.895833333333334	16.625954198473284	217.1692087991781	191.15585419242635
CHEMBL4224951	16.348984679394846	0	1	6	44	0	2	4	1	1	0	0	2	0	0	2	195.20987654320987	190.11111111111111	110.88888888888889	1326.0	68.99540081152699	4.43658810325477	4.4396135265700485	3.04419191919192	2.0460971724412587	1.7501970055161544	1.6727549467275495	1.5456187895212286	0.998998998998999	0.3473684210526316	3.0681818181818183	3.488636363636364	2.967741935483871	2.5106382978723403	2.294520547945205	2.382113821138212	2.045045045045045	1.5789473684210529	30.13636363636364	24.782608695652176	20.318181818181817	18.298387096774192	12.95035460992908	12.068493150684931	14.788617886178862	15.765765765765764	12.789473684210526	213.2354617877778	182.2095206953005
CHEMBL335423	17.61336832750688	0	1	6	48	0	2	5	1	4	0	0	0	0	0	0	312.0	303.0	299.0	978.0	65.098338621225	6.5	5.84	4.397849462365591	3.5867768595041323	2.798657718120805	2.289308176100629	2.278195488721805	2.430894308943089	1.6542056074766356	3.0625	3.5698924731182795	3.3057851239669422	2.6577181208053693	2.352201257861635	2.3834586466165413	2.073170731707317	1.8504672897196264	20.375	23.04	18.387096774193548	16.892561983471076	13.97986577181208	12.484276729559747	12.61654135338346	11.333333333333334	10.16822429906542	198.1098984029229	193.91585459437687
ZINC000103245769	26.13719104618768	0	1	21	59	0	0	5	3	1	0	1	0	0	0	1	440.0	496.0	435.0	1326.0	94.232588526074	7.4576271186440675	7.158730158730159	5.827272727272727	4.212328767123288	3.184971098265896	2.7670454545454546	2.740331491712708	2.652439024390244	3.034482758620689	3.4915254237288136	3.945454545454545	3.335616438356164	2.913294797687861	2.6818181818181817	2.552486187845304	2.5609756097560976	2.648275862068965	22.47457627118644	24.87301587301588	21.29090909090909	17.863013698630137	14.867052023121389	13.579545454545457	12.922651933701658	13.134146341463415	13.63448275862069	233.7292865507962	209.0851763179913
ZINC000027209703	29.852963207160528	0	1	18	70	0	2	7	1	3	0	2	0	0	1	3	521.0241975308642	772.3111111111111	792.3111111111111	4360.0	133.06612295516803	7.443202821869488	6.521921921921922	4.984577114427861	3.613403880070547	3.3426900584795325	2.996825396825397	3.343338143338144	3.220776874435411	3.093351548269581	3.342857142857143	3.701492537313433	3.153439153439153	2.84688995215311	2.8433179723502304	2.826839826839827	2.772357723577236	2.614754098360656	62.285714285714285	28.37837837837838	24.69402985074627	19.984126984126984	16.598086124401913	15.691244239631336	16.38095238095238	16.121951219512194	16.15983606557377	234.67865099773704	191.4294674870769
155778423	15.193990831023989	0	1	6	40	0	0	5	2	1	0	0	2	0	0	2	205.20987654320987	195.5555555555556	111.33333333333331	1300.0	63.29376209698	5.130246913580247	5.05420054200542	3.608888888888889	2.438332722161105	2.251068376068376	2.6909722222222228	1.6858237547892718	0.9597701149425288	0.3514211886304909	3.0	3.2533333333333334	2.712871287128713	2.548076923076923	2.6875	2.2241379310344827	1.905172413793104	1.558139534883721	32.5	25.634146341463413	21.453333333333333	20.504950495049503	16.567307692307693	17.65625	16.20689655172414	15.594827586206897	12.034883720930232	217.1347363773114	175.47001215548292
ZINC000029127825	21.1258340210632	0	2	12	52	0	0	5	3	2	0	0	0	0	0	0	328.0	453.0	417.0	1092.0	77.38753062122498	6.307692307692308	6.054545454545455	4.71875	3.864661654135338	3.4113475177304964	3.2913907284768213	2.9802631578947367	2.8175675675675675	2.382978723404255	3.2884615384615383	3.71875	3.225563909774436	3.078014184397163	2.847682119205298	2.7039473684210527	2.5405405405405403	2.25531914893617	21.0	23.41818181818181	19.21875	16.42105263157895	15.53191489361702	14.874172185430464	13.973684210526317	13.472972972972974	12.26241134751773	216.4844139010053	189.420146427435
CHEMBL411	14.946701660840215	0	0	12	40	0	0	2	0	2	0	0	0	0	0	0	228.0	200.0	162.0	796.0	60.378866096980005	5.7	5.853658536585366	4.588235294117647	3.409090909090909	2.608695652173913	1.9557522123893805	1.5384615384615383	1.4594594594594594	1.7352941176470589	2.95	3.323529411764706	3.011363636363636	2.847826086956522	2.380530973451328	1.984615384615385	1.864864864864865	1.8529411764705883	19.9	22.04878048780488	18.47058823529412	15.954545454545457	15.043478260869565	12.49557522123894	9.907692307692308	9.01801801801802	10.0	216.94401685088133	197.81526487798084
ZINC000028948809	16.32047510869343	0	2	6	49	0	0	3	2	1	0	0	0	0	0	0	204.0	230.0	190.0	838.0	65.712565335772	4.163265306122449	4.03921568627451	2.6907216494845363	1.853846153846154	1.5448275862068963	1.4268292682926829	1.4197530864197532	1.2179487179487178	0.6153846153846154	2.7755102040816326	3.134020618556701	2.769230769230769	2.462068965517241	2.317073170731707	2.2962962962962963	2.0705128205128207	1.6293706293706294	17.102040816326532	20.607843137254903	15.711340206185566	12.492307692307692	10.96551724137931	10.091463414634148	10.561728395061728	9.762820512820513	6.664335664335664	187.68710610125927	159.6484960666606
ZINC000072104732	31.186296540493863	0	1	23	76	0	0	8	5	2	0	0	1	0	0	1	487.60493827160496	614.1111111111111	558.8888888888889	1850.0	117.339672574564	6.41585445094217	6.538888888888889	5.153174603174604	4.012345679012346	3.226579520697168	2.8368686868686868	2.753861484803189	2.7396514161220047	2.568888888888889	3.236842105263158	3.5785714285714287	3.216666666666667	2.8823529411764706	2.6772727272727272	2.533632286995516	2.480392156862745	2.56	24.34210526315789	24.7625	20.792857142857144	18.594444444444445	16.323529411764707	14.540909090909093	14.013452914798206	13.901960784313726	14.154285714285717	221.37998728871395	198.942932720958
ZINC000013588062	17.66573898584523	0	1	16	43	0	0	3	1	1	0	0	0	1	0	1	249.06721536351165	273.0740740740741	248.5555555555556	2078.0	75.82596209697999	5.792260822407248	5.9563786008230455	4.730994152046783	3.695555555555556	3.2775944261092778	2.9482948294829483	2.600705467372134	2.301440329218107	1.5967462789892697	3.1627906976744184	3.486842105263158	3.03	2.841584158415841	2.8217821782178216	2.742857142857143	2.537037037037037	2.186915887850468	48.325581395348834	27.355555555555554	24.07894736842105	20.22	17.297029702970296	16.247524752475247	18.485714285714284	17.185185185185187	16.88785046728972	238.49131015164227	197.9633947122232
45267145_CHEMBL562444	16.889682519437383	0	1	12	46	0	0	3	2	1	0	0	0	0	0	0	236.0	268.0	215.0	870.0	66.72301371637597	5.130434782608695	5.145833333333333	3.767441860465116	2.711864406779661	2.43801652892562	2.5948275862068964	2.3304347826086955	1.8376068376068373	1.303030303030303	2.9130434782608696	3.209302325581396	2.76271186440678	2.5867768595041323	2.6379310344827585	2.591304347826087	2.299145299145299	2.141414141414141	18.91304347826087	22.02083333333333	17.27906976744186	13.59322033898305	12.479338842975206	13.370689655172416	13.486956521739131	11.23076923076923	9.131313131313131	206.4315244127678	165.95946535269442
24856046_CHEMBL255127	25.83978921765115	0	2	12	61	0	0	9	3	3	0	3	0	0	0	3	538.0	625.0	560.0	1474.0	85.87312033577199	8.819672131147541	7.546875	7.079646017699115	4.6506849315068495	4.115151515151515	4.426900584795321	3.834355828220859	3.708609271523178	3.503448275862069	3.3114754098360657	3.4070796460177	3.1575342465753424	2.903030303030303	2.695906432748538	2.687116564417178	2.721854304635761	2.606896551724138	24.16393442622951	25.421875	21.876106194690266	17.82191780821918	16.133333333333333	16.415204678362574	15.49079754601227	15.635761589403971	15.724137931034482	212.2130713713857	188.21543810337977
101238581	24.886636711971747	0	1	17	61	0	0	5	1	2	0	2	0	0	0	2	438.0	475.0	403.0	1340.0	91.310980240621	7.180327868852459	6.265625	4.646017699115045	3.0844155844155843	2.4730538922155687	2.5308641975308643	3.0844155844155843	2.56687898089172	2.4166666666666665	3.1311475409836067	3.3628318584070795	2.7662337662337664	2.4790419161676644	2.5123456790123457	2.616883116883117	2.624203821656051	2.5	21.9672131147541	24.0	19.460176991150444	14.688311688311687	12.455089820359282	12.561728395061728	13.831168831168831	13.547770700636942	13.282051282051285	219.12407662694383	173.3453653520848
363587527	14.218425437354904	0	1	6	35	1	0	4	1	1	0	0	2	0	0	2	177.20987654320987	126.88888888888889	63.55555555555556	1212.0	57.961023382433005	5.063139329805996	4.897897897897898	3.512698412698413	2.2471604938271605	1.8589371980676328	1.6826923076923077	1.3943833943833943	1.1555555555555557	0.4666666666666668	3.2857142857142856	3.6857142857142855	2.97	2.495652173913044	2.326923076923077	2.120879120879121	1.9090909090909087	1.45	34.628571428571426	26.783783783783782	22.457142857142856	19.82	13.678260869565218	13.317307692307692	14.736263736263735	21.527272727272727	28.25	226.4373470522472	187.58634694790965
56679647_CHEMBL1818464	18.36633177898344	0	1	11	40	0	0	5	3	0	0	0	2	0	0	2	253.20987654320987	293.88888888888886	226.66666666666663	1390.0	70.893419382433	6.330246913580247	6.563307493540052	4.801169590643275	3.2870658820814582	2.6224028906955734	2.6892655367231635	2.6007866273352995	2.463768115942029	2.549905838041432	3.725	4.144736842105263	3.411214953271028	2.934959349593496	2.8220338983050848	2.6106194690265485	2.315217391304348	2.220338983050848	34.75	28.069767441860463	24.394736842105264	21.72897196261682	15.341463414634148	16.21186440677966	17.654867256637168	18.10869565217392	19.406779661016948	247.2403080826245	208.75398263974608
CHEMBL2181744	17.205921374842454	1	0	15	35	0	0	6	2	2	1	0	1	0	0	1	292.04938271604937	308.44444444444446	233.22222222222223	1360.0	67.271175763037	8.344268077601411	7.9309309309309315	6.6	4.968036529680365	4.721481481481481	4.768638768638769	3.9544159544159534	3.1948249619482496	2.660818713450292	3.6857142857142855	4.116666666666666	3.589041095890411	3.4266666666666667	3.051948051948052	2.7564102564102564	2.424657534246576	2.245614035087719	38.85714285714285	32.0	30.58333333333333	28.63013698630137	24.186666666666667	24.67532467532468	20.39743589743589	15.876712328767123	18.71929824561404	262.87192003266244	242.93257949929853
CHEMBL469376	26.27698918670792	0	1	16	65	0	0	6	4	2	0	0	0	0	0	0	412.0	351.0	324.0	1328.0	95.654320955168	6.338461538461538	6.405797101449275	4.944	3.860606060606061	2.478947368421053	1.84688995215311	1.781725888324873	1.9058823529411764	1.9726027397260275	3.261538461538461	3.616	3.212121212121212	2.7578947368421054	2.444976076555024	2.355329949238578	2.4529411764705884	2.541095890410959	20.43076923076923	23.565217391304348	19.472	17.12727272727273	13.894736842105264	11.416267942583731	10.720812182741115	11.276470588235297	12.465753424657532	212.8565294744172	194.79648364495296
ZINC000013535676	24.834266053633407	0	1	18	61	0	0	5	2	2	1	0	0	0	0	0	344.44444444444446	336.3333333333333	325.0	1448.0	97.96619514546995	5.646630236794172	5.620512820512821	4.27065527065527	3.0147679324894514	2.225988700564972	1.752808988764045	2.1020833333333333	2.096774193548387	2.004830917874396	3.278688524590164	3.658119658119658	3.0253164556962027	2.6271186440677967	2.4887640449438204	2.475	2.445161290322581	2.557971014492753	23.737704918032787	25.06153846153846	21.37606837606837	17.151898734177216	14.598870056497177	12.46629213483146	12.7125	12.264516129032256	13.159420289855072	220.6580150090034	189.0114988930933
ZINC000000603789	24.83426605363341	0	1	15	57	0	0	6	3	2	0	1	0	0	0	1	424.0	372.0	346.0	1282.0	86.50909252607401	7.43859649122807	6.918032786885246	5.412844036697248	3.8435374149659856	3.111801242236025	2.488095238095238	2.48	2.6615384615384614	2.237704918032787	3.43859649122807	3.779816513761468	3.224489795918368	2.813664596273292	2.5416666666666665	2.546666666666667	2.5923076923076924	2.5245901639344264	22.49122807017544	24.737704918032787	20.85321100917432	16.86394557823129	14.521739130434783	12.392857142857142	12.453333333333331	13.415384615384616	12.12295081967213	223.4362803195324	197.0050543044288
209963905	25.431983035078776	0	1	16	60	0	0	6	3	2	0	1	0	0	0	1	432.0	306.0	252.0	1320.0	90.187218335772	7.2	6.734375	5.269565217391304	3.961290322580645	2.938271604938272	2.581818181818182	2.04	1.8	2.2327586206896552	3.333333333333333	3.626086956521739	3.0516129032258066	2.716049382716049	2.4484848484848483	2.42	2.35	2.5	22.0	24.484375	20.16521739130435	16.387096774193548	14.166666666666666	12.812121212121212	11.933333333333334	10.928571428571429	11.85344827586207	220.35920614707555	185.4792934449691
102465600	26.410240074086023	0	2	18	66	0	0	6	2	2	0	2	0	0	0	2	456.0	534.0	446.0	1428.0	96.643718955168	6.909090909090909	5.927536231884058	4.352459016393443	3.2857142857142856	2.508021390374332	2.5376344086021505	2.966666666666667	2.578034682080925	2.552147239263804	3.090909090909091	3.3688524590163933	2.7976190476190474	2.4973262032085564	2.4516129032258065	2.4611111111111112	2.560693641618497	2.503067484662577	21.63636363636364	23.68115942028985	19.262295081967213	15.172619047619047	12.647058823529411	12.725806451612904	13.183333333333334	13.052023121387284	13.613496932515336	214.0401664016269	175.40674811764893
ZINC000045338391	18.03434849958864	0	1	12	49	0	0	5	2	2	0	1	0	0	0	1	324.0	345.0	300.0	1016.0	68.12107962122501	6.612244897959184	5.92	4.488372093023256	3.970873786407767	3.28099173553719	3.3069306930693068	3.0	2.6548672566371683	1.990566037735849	2.877551020408163	3.1744186046511627	2.8155339805825244	2.512396694214876	2.8613861386138613	2.565217391304348	2.495575221238938	2.330188679245283	20.73469387755102	22.84	18.302325581395348	16.844660194174757	13.62809917355372	15.970297029702971	14.469565217391304	14.08849557522124	13.12264150943396	202.4565030625459	185.8815849867627
ZINC000038782805	20.30389608181047	0	1	15	46	0	0	3	3	0	0	0	0	0	0	0	288.0	282.0	244.0	960.0	74.32267100182898	6.260869565217392	6.46	4.934065934065934	3.1587301587301586	2.54014598540146	2.293233082706767	2.473684210526316	2.44	2.75	3.5434782608695654	4.0	3.2301587301587302	2.81021897810219	2.736842105263158	2.692982456140351	2.69	2.613636363636364	20.869565217391305	24.14	20.164835164835164	15.07936507936508	12.992700729927009	11.781954887218046	12.482456140350877	12.56	11.909090909090908	232.61028241738788	190.60107203635727
46837922_CHEMBL1173772_CHEMBL1173772	13.897955396441969	0	1	6	38	0	0	4	1	2	0	0	1	0	0	1	197.6049382716049	77.22222222222223	32.888888888888886	990.0	55.185666096980015	5.200129954515919	5.25925925925926	4.431924882629108	3.176206509539843	1.9216757741347907	1.5620280474649406	0.728511530398323	0.3737373737373737	0.1642512077294686	3.0526315789473686	3.464788732394366	2.808080808080808	2.3114754098360657	2.300970873786408	1.820754716981132	1.556818181818182	1.565217391304348	26.05263157894737	23.615384615384617	21.070422535211268	17.86868686868687	13.12295081967213	15.12621359223301	10.952830188679243	8.420454545454545	10.021739130434783	203.4467947019133	179.23099040865793
CHEMBL576170	16.987141775360094	0	1	15	41	0	0	4	2	1	0	1	0	0	0	1	292.0	390.0	262.0	910.0	62.021298192131006	7.121951219512195	6.651162790697675	5.493150684931507	4.357142857142857	3.869158878504673	3.75	3.277310924369748	2.448598130841121	1.2528735632183907	3.2439024390243905	3.753424657534248	3.173469387755102	3.02803738317757	2.767857142857143	2.504201680672269	2.1401869158878504	1.8160919540229885	22.195121951219512	24.2093023255814	20.726027397260275	17.071428571428573	16.205607476635514	16.0625	14.672268907563025	12.700934579439252	8.977011494252874	221.8038659698898	191.57391264066533
ZINC000058568468	27.581812949339835	0	1	21	68	0	0	6	5	1	0	0	0	0	0	0	418.0	383.0	331.0	1386.0	102.243529860017	6.147058823529412	6.305555555555555	4.905511811023622	3.646706586826348	2.834224598930481	2.13	2.048128342245989	1.9022988505747127	1.965986394557823	3.2205882352941178	3.5826771653543306	3.1377245508982035	2.7540106951871657	2.49	2.406417112299465	2.281609195402299	2.3537414965986394	20.38235294117647	23.51388888888889	19.37795275590551	16.38323353293413	14.320855614973262	12.455	11.903743315508022	10.885057471264368	11.299319727891156	216.7752258827064	192.2220340979237
ZINC000034148531	15.503978527765703	0	1	9	41	0	0	3	3	0	0	0	0	0	0	0	218.0	193.0	130.0	780.0	60.37817100182901	5.317073170731708	5.511627906976744	3.987341772151898	2.682242990654206	2.1610169491525424	1.806451612903225	1.892156862745098	1.7567567567567568	1.4838709677419355	3.097560975609756	3.518987341772152	2.94392523364486	2.5	2.2661290322580645	2.2450980392156863	2.310810810810811	2.129032258064516	19.02439024390244	22.2093023255814	17.759493670886076	13.94392523364486	12.09322033898305	9.96774193548387	10.15686274509804	11.68918918918919	11.0	209.3289873769071	176.8921485807287
ZINC000040393077	12.049324850872727	0	1	6	32	0	0	4	1	2	0	1	0	0	0	1	236.0	109.0	61.0	706.0	43.387263477584	7.375	6.2727272727272725	4.813559322033898	3.7066666666666666	3.513888888888889	3.0405405405405403	1.6029411764705883	1.196078431372549	0.9166666666666666	3.0	3.305084745762712	2.853333333333333	2.625	2.3378378378378377	2.0294117647058822	1.7647058823529411	1.4166666666666667	22.0625	23.69696969696969	19.23728813559322	15.706666666666669	15.38888888888889	13.85135135135135	11.191176470588236	9.68627450980392	7.666666666666667	201.0213270224808	168.07732256462646
ZINC000028818039	24.347537261719925	0	2	12	63	0	0	6	2	2	0	2	0	0	0	2	426.0	366.0	395.0	1320.0	88.27701895516797	6.761904761904762	5.848484848484849	4.426229508196721	3.2699386503067487	2.367567567567568	2.227272727272727	2.2875	2.821428571428572	2.628099173553719	3.111111111111111	3.401639344262295	2.9079754601226995	2.535135135135135	2.448863636363636	2.4375	2.4714285714285715	2.5702479338842976	20.95238095238096	23.27272727272728	19.07377049180328	15.54601226993865	12.643243243243242	12.244318181818182	12.2875	12.778571428571428	13.31404958677686	204.06508376602207	179.5056116144461
CHEMBL397575	20.57504633963117	0	2	12	52	0	0	5	2	2	0	0	1	0	0	1	317.60493827160496	309.44444444444446	267.22222222222223	1332.0	80.92993062122498	6.107787274453941	5.853909465020576	4.219858156028369	3.4359698681732582	2.915254237288136	2.8593903638151423	2.892004153686397	2.645764576457646	2.3218785796105386	3.019230769230769	3.2127659574468086	2.805084745762712	2.601694915254237	2.5929203539823007	2.635514018691589	2.683168316831684	2.4948453608247423	25.615384615384617	24.796296296296298	19.904255319148938	16.610169491525422	15.169491525423728	14.50442477876106	15.598130841121495	16.316831683168317	15.474226804123711	221.49704438545544	182.8691652211637
ZINC000026735989	16.954250829007346	0	1	6	46	0	0	5	1	1	0	3	0	0	0	3	332.0	296.0	354.0	992.0	60.86596071637601	7.217391304347826	5.702127659574468	5.352272727272728	3.186991869918699	2.660130718954248	2.5142857142857142	2.0273972602739727	2.254777070063694	1.2612612612612613	3.0	3.261363636363636	2.7804878048780486	2.366013071895425	2.5	2.1780821917808217	1.8152866242038217	1.6396396396396395	21.565217391304348	22.51063829787234	19.625	14.934959349593496	12.42483660130719	13.814285714285717	12.383561643835616	10.681528662420382	10.1981981981982	194.2746557242048	172.0356714835201
ZINC000150524400	37.86649642657787	0	2	12	96	0	4	10	2	4	0	0	4	0	0	4	508.41975308641975	718.2222222222222	577.7777777777778	2926.0	151.32203543275193	5.296039094650205	5.073707370737074	3.524627720504009	2.187481048299762	1.9739368998628264	2.152400134273246	2.493827160493827	2.1639617145235124	1.6273504273504271	3.1875	3.525773195876289	2.9263157894736844	2.537037037037037	2.416918429003021	2.5972222222222223	2.4906367041198503	2.2153846153846155	30.479166666666668	25.425742574257427	20.95876288659794	17.985964912280703	13.333333333333334	13.003021148036254	16.319444444444443	18.46441947565543	15.884615384615383	218.2680967407537	180.2470376570624
ZINC000049033518	14.268104450355084	0	1	6	37	0	0	5	2	1	0	0	2	0	0	2	199.20987654320987	120.55555555555556	77.11111111111111	1262.0	59.615636287282015	5.384050717384051	5.347953216374269	4.038647342995169	2.98738882251427	2.856060606060606	2.423772609819121	1.2301587301587302	0.8116959064327486	0.4006734006734006	3.027027027027027	3.27536231884058	2.7419354838709675	2.647727272727273	2.616279069767442	2.2142857142857144	1.9052631578947368	1.5757575757575757	34.108108108108105	26.394736842105264	22.07246376811594	21.13978494623656	20.125	19.46511627906977	15.46938775510204	14.873684210526315	12.272727272727272	221.6136503913856	174.93167299456877
ZINC000253636079	17.87258804150912	0	1	6	44	0	2	5	1	2	0	0	0	2	0	2	256.1344307270233	213.07407407407408	147.55555555555554	3296.0	80.63847900182898	5.821237061977802	5.458132045088567	4.066150246106673	2.891378773731715	2.596532702915681	2.275430359937402	1.90244708994709	1.5056689342403626	1.336383442265795	3.25	3.7058823529411766	3.210084033613445	2.624113475177305	2.323943661971831	2.375	2.142857142857143	1.9764705882352944	74.9090909090909	31.043478260869566	37.28235294117647	19.01680672268908	18.368794326241133	18.47183098591549	16.857142857142858	13.581632653061224	17.75294117647059	235.4312617533324	195.7219640765412
101571574	24.16759938696674	0	1	12	65	0	0	5	2	3	0	0	0	0	0	0	366.0	346.0	328.0	1260.0	91.977850764866	5.630769230769231	5.382352941176471	3.864	2.6666666666666665	2.175141242937853	2.088888888888889	2.203821656050956	2.5826771653543306	3.230769230769231	2.9846153846153847	3.24	2.75	2.412429378531073	2.1555555555555554	2.248407643312102	2.4960629921259843	3.098901098901099	19.384615384615383	22.41176470588235	17.72	14.11904761904762	12.11864406779661	10.577777777777778	10.745222929936306	11.952755905511813	16.46153846153846	203.13980666877904	170.13241520162916
102465352	27.007957055531392	0	2	18	69	0	0	6	2	2	0	2	0	0	0	2	468.0	552.0	456.0	1466.0	100.321844764866	6.782608695652174	5.805555555555555	4.203125	3.304093567251462	2.489795918367347	2.411764705882353	2.875	2.246305418719212	2.2459893048128343	3.0434782608695654	3.3203125	2.8596491228070176	2.5	2.450980392156863	2.489583333333333	2.403940886699508	2.379679144385027	21.246376811594203	23.5	18.8046875	15.391812865497077	12.698979591836734	12.441176470588236	13.515625	12.03448275862069	12.358288770053475	211.77297642200824	178.44302324896952
ZINC000148880029	18.51074513747437	0	2	10	51	0	0	4	2	1	0	0	1	0	0	1	247.6049382716049	238.3333333333333	182.44444444444443	1198.0	75.598152430923	4.854998789639312	4.907756813417191	3.579610538373425	2.7235555555555555	2.162861491628615	1.9660493827160488	1.6324200913242009	1.3317112733171126	1.0685579196217494	2.9607843137254903	3.329896907216495	2.912	2.5342465753424657	2.486111111111111	2.458904109589041	2.2554744525547443	2.0	23.49019607843137	23.09433962264151	18.47422680412371	16.928	14.308219178082192	13.09722222222222	11.82876712328767	12.065693430656934	10.02127659574468	206.2076316949515	185.6764571598517
CHEMBL573844	18.837671091006985	0	1	6	44	0	2	7	1	2	1	3	0	0	0	3	394.44444444444446	283.33333333333337	185.66666666666669	1308.0	68.14071309698	8.964646464646465	6.833333333333334	5.709302325581396	3.5517241379310347	3.45083932853717	3.06993006993007	2.485380116959065	1.934027777777778	2.0365853658536586	3.409090909090909	3.674418604651162	3.3017241379310347	2.6906474820143886	2.3496503496503496	2.3771929824561404	2.21875	2.1219512195121952	29.727272727272727	27.91304347826087	26.82558139534884	17.78448275862069	15.39568345323741	14.496503496503497	14.63157894736842	13.229166666666666	15.841463414634148	218.7606181663795	195.66326807109297
ZINC000013761390	20.45372599607153	0	1	12	53	0	0	4	1	3	0	0	0	0	0	0	322.0	223.0	213.0	1060.0	76.49996043092298	6.075471698113208	5.821428571428571	4.470588235294118	3.0923076923076924	2.085526315789474	1.4968152866242035	1.5170068027210883	1.5323741007194245	1.7692307692307692	3.113207547169812	3.450980392156863	3.0384615384615383	2.5723684210526314	2.35031847133758	2.2312925170068025	2.172661870503597	2.341880341880342	20.0	23.142857142857142	18.431372549019606	15.353846153846154	12.585526315789474	10.94904458598726	10.312925170068027	9.741007194244604	10.64102564102564	208.47395174028543	187.25427180966503
169125955	14.321301249047744	0	1	6	33	0	0	4	1	1	0	0	2	0	0	2	193.20987654320987	121.44444444444444	58.77777777777777	1210.0	57.07179757273501	5.854844743733633	5.920634920634921	4.220458553791888	3.1691499929047824	2.270975056689342	1.8472222222222223	1.597953216374269	1.1755555555555557	0.4502923976608188	3.606060606060606	4.0	3.333333333333333	2.683673469387755	2.2604166666666665	2.026315789473684	1.7	1.4736842105263157	36.66666666666666	27.62857142857143	24.07936507936508	23.42528735632184	15.612244897959185	14.40625	16.93421052631579	20.72	27.42105263157895	238.276959332327	213.1242113141336
ZINC000072105893	27.312265367118005	0	1	17	66	0	0	9	5	2	0	0	2	0	0	2	421.2098765432099	430.6666666666667	387.0	1918.0	103.135608050319	6.381967826412271	6.423510466988728	4.935336976320583	3.727463312368973	2.8111718275652704	2.4340277777777777	2.1215106732348112	2.41875	2.846994535519125	3.257575757575758	3.5901639344262297	3.10062893081761	2.775956284153005	2.4635416666666665	2.206896551724138	2.30625	2.6065573770491803	29.060606060606062	25.95652173913044	22.34426229508197	19.748427672955973	16.879781420765028	15.151041666666666	13.748768472906404	13.5375	16.614754098360656	221.7019675712837	197.4312496577544
CHEMBL211393_CHEMBL211215	23.489002176481616	0	1	15	55	0	0	7	3	2	0	2	0	0	0	2	452.0	408.0	310.0	1290.0	80.79692862122498	8.218181818181819	7.362068965517241	5.87378640776699	4.557971014492754	3.4444444444444446	2.735632183908046	2.5822784810126582	2.440944881889764	2.5476190476190474	3.363636363636364	3.70873786407767	3.188405797101449	2.810457516339869	2.339080459770115	2.367088607594937	2.6850393700787403	2.595238095238096	23.454545454545453	24.98275862068965	21.12621359223301	17.956521739130434	15.758169934640524	12.816091954022989	12.316455696202532	14.173228346456693	14.46031746031746	218.8144442902892	193.3067870486745
CHEMBL343324	11.939935051131547	0	1	10	33	0	0	2	1	1	0	0	0	0	0	0	176.0	76.0	71.0	634.0	48.456223382433	5.333333333333333	5.323529411764706	4.068965517241379	3.191780821917808	2.5942028985507246	1.746031746031746	1.3103448275862069	1.4489795918367347	1.181818181818182	2.8181818181818183	3.103448275862069	2.698630136986301	2.4782608695652173	2.3174603174603177	2.189655172413793	2.183673469387755	1.9772727272727275	19.21212121212121	22.08823529411765	17.224137931034484	14.246575342465754	13.18840579710145	11.603174603174605	10.051724137931034	10.46938775510204	9.75	209.617128181893	172.8087853918363
CHEMBL2012096	18.29196553799201	0	0	11	41	0	2	4	0	4	0	0	0	0	0	0	334.0	289.0	203.0	958.0	63.564948287282	8.146341463414634	7.659090909090909	6.371794871794871	4.666666666666667	5.061855670103093	4.882978723404255	3.175824175824176	2.4457831325301207	3.057142857142857	3.5121951219512195	3.871794871794872	3.4242424242424243	3.185567010309278	3.0319148936170213	2.747252747252748	2.55421686746988	2.585714285714286	23.365853658536587	25.63636363636364	21.871794871794872	17.646464646464647	18.4020618556701	18.76595744680851	14.934065934065934	11.819277108433734	13.67142857142857	231.0217473378399	198.2805750793506
CHEMBL4227980	14.975211231541632	0	1	12	34	0	0	3	1	0	0	0	2	0	0	2	179.20987654320987	146.66666666666669	92.0	1218.0	62.00639357273501	5.2708787218591135	5.756172839506173	4.44268077601411	3.041289437585734	2.3486997635933804	2.075268817204301	1.8333333333333333	1.6727272727272726	1.0808080808080809	3.4411764705882355	3.8412698412698414	3.1666666666666665	2.797872340425532	2.505376344086021	2.3375	2.163636363636364	1.8484848484848484	35.8235294117647	27.38888888888889	24.444444444444443	22.1	16.180851063829788	14.440860215053764	15.95	20.181818181818183	23.727272727272727	249.817137779444	210.31425588887683
363587530	13.511318656168356	0	1	6	32	1	0	4	1	1	0	0	2	0	0	2	173.20987654320987	112.88888888888889	54.0	1174.0	54.28289757273501	5.4128086419753085	5.212418300653595	3.5788530465949826	2.496698248636233	1.9185918591859183	1.848837209302325	1.5464231354642313	1.35	0.5982905982905983	3.40625	3.758064516129033	3.058139534883721	2.504950495049505	2.372093023255814	2.150684931506849	1.925	1.3076923076923077	36.6875	27.73529411764705	23.016129032258064	21.55813953488372	13.990099009900993	14.127906976744184	16.47945205479452	25.2	31.923076923076923	232.48821113179568	196.9164994662156
ZINC000049033000	29.852963207160528	0	1	23	70	0	0	7	4	1	0	1	1	0	0	2	475.60493827160496	598.1111111111111	536.8888888888889	1778.0	111.22936595516798	6.794356261022928	6.663663663663663	5.191214470284239	3.823378291586384	3.283096926713948	2.9557766721945824	2.960946094609461	2.810936591041304	2.611780455153949	3.3142857142857145	3.651162790697674	3.1560693641618496	2.8882978723404253	2.72636815920398	2.603960396039604	2.445026178010471	2.4518072289156625	25.4	25.22972972972973	21.44186046511628	17.578034682080926	16.02659574468085	14.81094527363184	14.742574257425742	14.157068062827223	13.614457831325302	228.49094585664747	194.56837697864813
CHEMBL451652	11.273268384464885	0	1	6	32	0	0	3	1	2	0	0	0	0	0	0	180.0	101.0	64.0	626.0	43.521627382433	5.625	5.212121212121212	3.830508474576271	2.6133333333333333	1.9861111111111112	1.5211267605633805	1.8363636363636364	1.6842105263157894	0.8529411764705882	2.84375	3.135593220338983	2.6666666666666665	2.333333333333333	2.112676056338028	2.1272727272727274	2.0789473684210527	1.7352941176470589	19.5625	22.24242424242424	17.610169491525422	13.746666666666666	12.069444444444445	9.47887323943662	9.89090909090909	11.63157894736842	8.852941176470589	196.46006885838025	160.85808377871538
ZINC000072104845	27.271825252598124	0	1	17	69	0	0	8	5	2	0	1	0	0	0	1	470.0	457.0	447.0	1460.0	98.063795764866	6.811594202898551	6.527777777777778	5.09375	4.054545454545455	3.025641025641025	2.533333333333333	2.1556603773584904	2.51123595505618	2.591240875912409	3.1594202898550723	3.5234375	3.103030303030303	2.717948717948718	2.3904761904761904	2.1556603773584904	2.207865168539326	2.489051094890511	21.15942028985508	23.541666666666668	19.6796875	17.593939393939394	14.846153846153848	13.414285714285716	11.08490566037736	11.353932584269662	13.211678832116789	207.5101461391712	191.2322320999646
CHEMBL566193	13.302137185074246	0	1	6	35	0	0	3	1	1	0	0	1	0	0	1	179.60493827160494	65.66666666666667	36.11111111111112	924.0	53.653236287282006	5.131569664902998	5.169753086419753	3.737373737373737	2.862026862026862	1.918724279835391	1.6531165311653115	0.8208333333333334	0.6565656565656566	0.2982456140350877	3.085714285714286	3.4393939393939394	2.67032967032967	2.2222222222222223	2.256097560975609	1.9125	1.9272727272727272	1.868421052631579	26.4	23.52777777777778	20.27272727272728	16.384615384615383	12.092592592592592	15.439024390243905	11.2375	10.363636363636363	14.63157894736842	212.926283795614	181.2032000580943
ZINC000036093140	17.971495497079076	0	2	6	48	0	0	5	2	0	0	3	0	0	0	3	326.0	328.0	316.0	1014.0	64.66626962122501	6.791666666666667	5.5	5.0	2.8161764705882355	2.718309859154929	2.553333333333333	2.075949367088608	1.9268292682926829	1.6338028169014085	3.020833333333333	3.21875	2.7573529411764706	2.605633802816901	2.533333333333333	2.462025316455696	2.1951219512195124	1.7535211267605637	21.125	22.7	18.95833333333333	13.183823529411764	13.443661971830986	13.013333333333334	12.132911392405065	12.018292682926829	10.584507042253522	196.2116292864792	153.80255374250848
CHEMBL4861511	13.503978527765703	0	1	6	40	0	0	5	2	2	0	1	0	0	0	1	264.0	225.0	209.0	832.0	52.398128001829	6.6	5.5	3.652173913043478	3.0352941176470587	2.728395061728395	2.7532467532467533	2.710843373493976	2.2967032967032965	1.5348837209302326	2.575	2.7246376811594204	2.411764705882353	2.3950617283950617	2.467532467532468	2.3132530120481927	2.043956043956044	1.872093023255814	20.8	22.45	16.463768115942027	14.070588235294116	13.666666666666666	14.07792207792208	13.626506024096386	12.065934065934066	10.63953488372093	191.96122908985947	153.6584381159521
25150621_CHEMBL512851	14.026256638496315	0	1	5	39	0	0	4	2	1	1	0	0	0	0	0	196.44444444444449	128.0	76.66666666666667	978.0	62.19896209698002	5.037037037037037	4.816666666666667	3.890547263681592	3.3255813953488373	2.852233676975945	2.4575163398692808	1.1327433628318584	0.7666666666666667	0.45	2.9743589743589745	3.4776119402985075	3.011627906976744	2.7938144329896906	2.519607843137255	1.991150442477876	1.72	1.35	25.07692307692308	24.95	20.432835820895523	18.26744186046512	18.24742268041237	16.91176470588235	12.283185840707963	9.78	6.3	212.1596096162287	184.68881329326257
ZINC000261135908	17.625298871325345	0	1	6	44	0	2	5	1	2	0	1	0	0	1	2	295.02419753086417	303.93333333333334	270.77777777777777	3736.0	90.96622800182898	6.705095398428731	5.640579710144928	4.193725490196079	3.15264116575592	3.1582010582010582	3.289990817263545	2.6428985507246376	2.2754435107376283	1.6621773288439954	3.159090909090909	3.588235294117647	3.0163934426229506	2.793650793650793	2.6942148760330578	2.591304347826087	2.19327731092437	1.8686868686868687	84.9090909090909	29.89130434782609	22.96470588235294	17.418032786885245	18.936507936507937	20.83471074380165	19.52173913043478	17.69747899159664	20.484848484848484	231.5097699025812	178.28036805733478
ZINC000058583576	22.86087685425717	0	1	18	56	0	0	4	2	1	0	1	0	0	0	1	364.0	491.0	405.0	1170.0	85.100501430923	6.5	6.322033898305085	5.155339805825243	3.948148148148148	3.006097560975609	2.96319018404908	2.9578313253012047	2.664473684210526	2.4651162790697674	3.267857142857143	3.737864077669903	3.237037037037037	2.823170731707317	2.754601226993865	2.6265060240963853	2.6052631578947367	2.5193798449612403	20.892857142857142	23.42372881355932	19.97087378640777	17.133333333333333	14.0	13.650306748466258	13.433734939759036	13.467105263157896	13.534883720930232	219.772263793897	205.59213977922232
ZINC000035090432	15.584858756805469	0	1	6	46	0	0	2	1	0	0	0	1	0	0	1	147.60493827160494	169.88888888888889	99.0	1012.0	67.72253552607398	3.208803005904455	3.4189814814814814	2.254480286738352	1.393285371702638	1.355877616747182	1.5292620865139948	1.2048857368006305	0.6644295302013423	0.3158861340679522	2.782608695652174	3.086021505376344	2.4820143884892087	2.3768115942028984	2.5114503816793894	2.333333333333333	1.973154362416108	1.6859504132231404	22.0	21.39583333333333	16.516129032258064	11.446043165467628	10.420289855072465	11.786259541984732	11.900709219858156	9.906040268456376	8.380165289256198	199.53840692015	145.91365076373202
44578368_CHEMBL449235	16.142135623730955	0	1	12	41	0	0	3	2	1	0	0	0	0	0	0	240.0	268.0	210.0	830.0	62.15566209698	5.853658536585366	5.604651162790698	4.226666666666667	3.0588235294117645	2.914285714285714	3.1262135922330097	2.68	2.3076923076923075	1.6097560975609757	3.073170731707317	3.466666666666667	2.931372549019608	2.676190476190476	2.6407766990291264	2.53	2.4065934065934065	2.073170731707317	20.24390243902439	23.046511627906977	18.53333333333333	14.205882352941176	13.771428571428572	14.330097087378642	13.36	12.615384615384617	10.341463414634148	218.2438595979089	177.8889058716715
151285104	16.923633448463804	0	1	6	42	0	0	4	1	1	0	0	2	0	0	2	199.20987654320987	206.88888888888889	145.44444444444446	1324.0	68.106175001829	4.743092298647854	4.849382716049383	3.2275769745649265	2.105549994438883	2.214814814814815	1.976608187134503	1.847222222222222	1.6912144702842378	1.103988603988604	3.357142857142857	3.5903614457831323	2.945945945945946	2.8190476190476192	2.5789473684210527	2.4910714285714284	2.627906976744186	2.2564102564102564	31.52380952380953	25.75555555555556	20.66265060240964	17.91891891891892	15.314285714285717	14.526315789473683	15.571428571428571	18.44186046511628	14.76923076923077	221.9093530904848	172.74483767374363
CHEMBL258451	19.154343591764626	0	1	6	46	0	0	6	2	3	0	1	0	0	0	1	376.0	470.0	368.0	1076.0	66.98583200182898	8.173913043478262	7.229166666666667	5.7317073170731705	5.113207547169812	4.228813559322034	4.4	3.5074626865671643	2.944	2.5405405405405403	3.3260869565217392	3.7560975609756095	3.330188679245283	3.110169491525424	2.872	2.4776119402985075	2.296	2.009009009009009	23.39130434782609	25.041666666666668	20.853658536585368	19.160377358490567	17.3135593220339	17.2	15.08955223880597	14.008	12.36036036036036	217.66140107185623	199.2503805467219
ZINC000028821528	25.61032252004125	0	1	10	62	0	0	6	3	2	0	1	0	0	0	1	420.0	426.0	309.0	1322.0	91.07644414546998	6.774193548387097	6.303030303030303	4.801652892561983	3.345238095238096	2.5958549222797926	2.1633663366336635	2.315217391304348	1.8841463414634143	1.8311688311688312	3.3225806451612905	3.7024793388429753	3.136904761904762	2.694300518134715	2.445544554455445	2.4510869565217392	2.524390243902439	2.363636363636364	21.32258064516129	23.848484848484848	19.867768595041323	16.029761904761905	13.290155440414509	11.529702970297029	12.130434782608695	11.932926829268292	10.987012987012989	214.2535460917161	188.2087408442748
ZINC000035030819	18.360915223213308	0	1	6	50	0	2	4	1	2	0	1	0	0	0	1	306.0	325.0	258.0	1004.0	70.14459252607399	6.12	5.173076923076923	3.814432989690722	2.8045112781954886	2.5923566878980893	2.5246913580246915	2.272727272727273	1.804195804195804	1.2142857142857142	3.0	3.4948453608247423	3.112781954887218	2.656050955414013	2.4444444444444446	2.4405594405594404	2.0489510489510487	1.753968253968254	20.08	22.384615384615383	17.762886597938145	14.842105263157896	13.044585987261147	12.783950617283953	13.048951048951048	10.692307692307692	8.698412698412698	202.6331024604665	181.626928798876
CHEMBL343534	24.886636711971747	0	1	17	61	0	0	5	1	1	1	2	0	0	0	2	402.44444444444446	453.6666666666666	381.6666666666666	1532.0	99.077776240621	6.597449908925319	5.682291666666666	4.221238938053097	2.9805194805194803	2.409181636726548	2.366255144032922	2.9458874458874456	2.430997876857749	2.3141025641025643	3.1311475409836067	3.3628318584070795	2.7662337662337664	2.4790419161676644	2.5123456790123457	2.616883116883117	2.624203821656051	2.5	25.114754098360656	25.5	20.80530973451328	15.155844155844155	12.790419161676647	13.006172839506172	14.454545454545457	14.363057324840764	13.794871794871796	225.35992023026	175.69967245877157
ZINC000027554030	11.05025759947466	0	1	6	36	0	0	2	1	1	0	0	0	0	0	0	136.0	54.0	9.0	602.0	47.44577500182901	3.7777777777777777	3.6666666666666665	2.6875	1.9666666666666663	1.3	1.1176470588235294	0.5510204081632653	0.1153846153846153	0.0	2.583333333333333	3.046875	2.411111111111111	1.9166666666666667	1.9019607843137247	1.520408163265306	1.3461538461538465	1.2727272727272727	16.72222222222222	19.11111111111111	15.515625	13.166666666666666	9.5	10.068627450980392	7.408163265306122	4.307692307692308	2.8181818181818183	183.8384251660239	165.971150402329
44449554	20.2688973256156	0	1	15	45	0	0	5	2	3	0	0	0	0	0	0	336.0	436.0	373.0	1030.0	69.01987009697999	7.466666666666667	7.36734693877551	6.428571428571429	4.743119266055046	3.887096774193549	3.3656716417910446	3.4330708661417324	3.134453781512605	2.6666666666666665	3.688888888888889	4.2023809523809526	3.614678899082569	3.2338709677419355	2.91044776119403	2.811023622047244	2.6218487394957983	2.323529411764706	22.88888888888889	25.448979591836736	22.035714285714285	18.587155963302752	16.475806451612904	14.671641791044776	15.133858267716535	14.042016806722687	12.07843137254902	227.284746687592	209.3470240808184
ZINC000095607618	26.6678571124894	0	2	16	62	0	0	5	3	2	0	0	0	0	0	0	410.0	395.0	360.0	1312.0	95.89938224062098	6.612903225806452	6.626865671641791	5.05	3.813664596273292	2.8961748633879782	2.4914285714285715	2.581699346405229	2.5	2.2913385826771653	3.435483870967742	3.8333333333333335	3.2422360248447206	2.7704918032786887	2.657142857142857	2.738562091503268	2.708333333333333	2.7401574803149606	21.161290322580644	24.47761194029851	20.241666666666667	16.58385093167702	13.524590163934429	12.622857142857145	13.117647058823527	12.666666666666666	12.937007874015748	224.5584824366448	198.1721273995726
CHEMBL1813482	13.639979128130651	0	1	6	34	0	0	3	1	0	0	0	2	0	0	2	147.20987654320987	58.11111111111112	4.555555555555555	1148.0	57.31781938243301	4.329702251270879	4.645061728395062	3.3816425120772946	2.1371882086167804	1.446848027968972	1.3184421534937	0.7174211248285323	0.0949074074074074	0.0	3.323529411764706	3.855072463768116	3.0	2.4424778761061945	2.329896907216495	1.8641975308641976	1.5	1.1875	33.76470588235294	26.0	22.13043478260869	16.989795918367346	15.50442477876106	15.164948453608249	18.07407407407408	11.625	8.25	226.73283440777337	188.14026181762
ZINC000013642623	13.423098298725945	0	1	6	39	0	0	3	1	2	0	0	0	0	0	0	204.0	146.0	44.0	738.0	53.66677900182902	5.230769230769231	4.825	3.5342465753424657	2.712871287128713	2.979591836734694	2.556701030927835	1.5051546391752575	0.4489795918367347	0.1341463414634146	2.743589743589744	3.054794520547945	2.643564356435644	2.6122448979591835	2.443298969072165	2.1752577319587627	1.7551020408163265	1.4390243902439024	18.923076923076923	21.475	16.534246575342465	12.96039603960396	14.173469387755102	14.474226804123711	12.268041237113405	7.795918367346939	4.536585365853658	196.96430478050965	155.95743838901075
CHEMBL419728	20.55837519025343	0	1	12	49	0	4	3	1	1	0	0	1	0	0	1	255.6049382716049	330.77777777777777	226.5555555555556	1218.0	78.632113716376	5.216427311665407	5.530398322851153	4.316666666666666	3.004474272930649	2.351526965562053	2.3862115127175367	2.297067901234568	1.64170692431562	1.1266874350986502	3.510204081632653	4.13	3.38255033557047	2.818713450292398	2.6686746987951806	2.7777777777777777	2.3260869565217392	2.093457943925233	24.857142857142858	24.264150943396228	21.17	16.516778523489933	12.88888888888889	12.680722891566266	14.756944444444445	12.36231884057971	12.25233644859813	225.0419921107492	194.8033618015476
90655111_CHEMBL3306803_CHEMBL3306803	23.33917226222056	0	1	12	57	0	0	5	3	1	0	1	0	0	0	1	370.0	298.0	223.0	1184.0	83.966214335772	6.491228070175438	6.147540983606557	4.62280701754386	3.2625	2.337016574585636	1.7704918032786885	1.784431137724551	1.6277372262773722	2.196428571428572	3.333333333333333	3.763157894736842	3.18125	2.7845303867403315	2.431693989071038	2.341317365269461	2.3065693430656933	2.5267857142857144	20.771929824561404	23.60655737704918	19.37719298245614	15.79375	13.121546961325969	10.989071038251366	10.407185628742514	10.452554744525548	11.8125	213.3004875151144	185.8891227887876
ZINC000023360893	24.029700016524146	0	2	18	61	0	0	4	2	2	0	0	0	0	0	0	358.0	367.0	309.0	1228.0	92.34509514546998	5.868852459016393	5.53125	4.107142857142857	3.264900662251656	2.572289156626506	2.4727272727272727	2.4466666666666668	1.93125	1.811688311688312	3.0491803278688523	3.357142857142857	2.8675496688741724	2.542168674698796	2.4909090909090907	2.5933333333333333	2.4625	2.3701298701298703	20.131147540983605	23.0625	18.491071428571427	14.933774834437086	12.939759036144578	12.93939393939394	13.413333333333334	11.69375	11.097402597402596	217.81768164806385	179.46850834162584
CHEMBL307874	25.431983035078773	0	1	18	62	0	0	6	2	3	1	0	0	0	0	0	380.44444444444446	359.3333333333333	354.0	1512.0	98.60939914546998	6.136200716845878	5.929292929292929	4.564971751412429	3.3970276008492566	2.527619047619048	1.859259259259259	2.1013645224171538	2.283870967741936	2.308641975308642	3.290322580645161	3.669491525423729	3.089171974522293	2.702857142857143	2.5166666666666666	2.456140350877193	2.5161290322580645	2.6444444444444444	24.387096774193548	25.59090909090909	21.75423728813559	17.84713375796178	15.64	13.22222222222222	12.695906432748538	12.858064516129032	14.333333333333334	220.5891885889285	190.90162799191248
ZINC000084670323	20.205197666005	0	1	12	51	0	0	5	1	2	0	0	2	0	0	2	265.2098765432099	225.0	196.44444444444449	1536.0	81.683430621225	5.200193657709997	5.023060796645702	3.514619883040936	2.302290212918232	1.851139601139601	1.8040123456790125	1.7857142857142858	1.664783427495292	1.9285714285714288	3.117647058823529	3.4105263157894736	2.688405797101449	2.2628205128205128	2.270833333333333	2.3492063492063493	2.2711864406779663	2.357142857142857	30.11764705882353	25.20754716981132	21.63157894736842	18.21014492753623	12.557692307692308	12.90277777777778	14.103174603174605	12.38135593220339	13.89795918367347	222.64678806834823	179.64725773301
ZINC000036093227	18.372845767031773	0	2	12	49	0	0	4	2	1	0	1	0	0	0	1	296.0	396.0	357.0	988.0	70.266775621225	6.040816326530612	5.568627450980392	4.054945054945055	3.0901639344262297	2.7244094488188977	2.795774647887324	2.6052631578947367	2.333333333333333	2.116279069767442	2.959183673469388	3.274725274725274	2.918032786885246	2.826771653543307	2.6690140845070425	2.539473684210526	2.30718954248366	2.054263565891473	20.163265306122447	22.725490196078432	18.043956043956044	14.62295081967213	13.866141732283465	13.67605633802817	13.486842105263158	12.562091503267974	11.457364341085272	206.68356683366773	172.7433453662997
CHEMBL370158	18.2991554762512	0	1	12	46	0	2	2	1	0	0	0	1	0	0	1	205.6049382716049	236.11111111111111	167.44444444444446	1117.0	74.75539681152698	4.469672571121847	5.052154195011338	3.845679012345679	2.6264957264957265	1.8366013071895424	2.008110300081103	2.337733773377338	1.5361875637104996	0.9880174291938996	3.282608695652174	3.8222222222222224	3.146153846153846	2.503267973856209	2.4817518248175183	2.9504950495049505	2.522935779816514	2.176470588235294	24.282608695652176	23.755102040816325	19.788888888888888	16.392307692307693	13.254901960784316	12.021897810218976	14.762376237623762	12.89908256880734	11.77450980392157	225.1318737017848	199.14259647084228
ZINC000148991326	15.165481260322572	0	2	6	44	0	0	4	2	0	0	0	2	0	0	2	165.20987654320987	153.11111111111111	93.66666666666669	1276.0	67.21790971637598	3.754769921436588	3.8271604938271606	2.4867724867724865	1.769439029672948	1.47921967769296	1.5429087624209574	1.1869078380706288	0.7741046831955923	0.2641325536062378	2.772727272727273	3.0476190476190474	2.5789473684210527	2.312977099236641	2.34959349593496	2.2868217054263567	1.975206611570248	1.5701754385964912	29.0	23.73333333333333	18.88095238095238	17.42105263157895	12.02290076335878	13.317073170731708	14.031007751937985	14.165289256198347	11.394736842105264	204.92842176366256	169.4941152970695
ZINC000072106084	24.972165424076007	0	1	11	68	0	0	7	5	1	0	0	1	0	0	1	347.60493827160496	271.1111111111111	253.8888888888889	1534.0	97.174168574564	5.111837327523602	5.269170579029733	3.815371762740184	2.594475831763968	2.0166954519286127	1.4955995599559957	1.2728221178925403	1.56721536351166	1.862962962962963	3.0	3.308270676691729	2.836158192090396	2.5906735751295336	2.297029702970297	2.028169014084507	2.123456790123457	2.433333333333333	22.558823529411764	23.0	18.49624060150376	15.564971751412427	14.077720207253886	12.262376237623762	9.953051643192488	10.734567901234568	12.691666666666666	200.64514624606764	170.5276162528309
209963888	26.248479616006502	0	1	16	60	0	0	7	3	2	0	2	0	0	0	2	488.0	359.0	285.0	1400.0	90.05285443092299	8.133333333333333	7.265625	5.695652173913044	4.329032258064516	3.351851851851852	3.090909090909091	2.393333333333333	2.0357142857142856	2.5517241379310347	3.4166666666666665	3.6869565217391305	3.096774193548387	2.759259259259259	2.496969696969697	2.48	2.4	2.5172413793103448	23.33333333333333	25.234375	21.0	17.10967741935484	14.808641975308642	13.733333333333333	13.0	11.9	12.612068965517242	222.7918771679292	188.0881960864696
ZINC000041609133	12.037753536962212	0	1	6	34	0	0	3	1	1	0	0	0	1	0	1	165.06721536351165	64.33333333333334	35.29629629629629	1824.0	55.414436287282	4.854918098926813	4.765795206971678	3.2759259259259257	2.437412095639944	1.625385802469136	1.6580416032470826	0.7845528455284554	0.7353395061728394	0.2607407407407408	2.823529411764706	3.083333333333333	2.354430379746836	2.03125	2.0136986301369864	1.7926829268292683	2.0416666666666665	1.54	53.64705882352941	25.97058823529412	23.216666666666665	19.31645569620253	12.53125	14.561643835616438	13.548780487804878	19.375	12.4	212.598251041572	177.5167820559139
CHEMBL513629	15.165481260322574	0	1	12	40	0	0	3	1	1	0	0	1	0	0	1	215.6049382716049	173.55555555555557	125.22222222222224	1034.0	62.90916209698001	5.390123456790123	5.75880758807588	4.380952380952381	3.593464052287582	2.595647193585338	2.0043572984749454	2.1694444444444447	1.6476608187134505	0.8340943683409436	3.0	3.3	3.0	2.4948453608247423	2.333333333333333	2.6125	2.4078947368421053	2.0273972602739727	25.85	23.87804878048781	20.37142857142857	18.823529411764707	15.68041237113402	12.872549019607844	17.575	16.43421052631579	12.904109589041097	219.62845317390853	204.35907990291287
ZINC000053224526	13.897955396441969	0	1	6	38	0	0	4	1	2	0	0	1	0	0	1	197.6049382716049	77.22222222222223	32.888888888888886	990.0	55.185666096980015	5.200129954515919	5.25925925925926	4.431924882629108	3.176206509539843	1.9216757741347907	1.5620280474649406	0.728511530398323	0.3737373737373737	0.1642512077294686	3.0526315789473686	3.464788732394366	2.808080808080808	2.3114754098360657	2.300970873786408	1.820754716981132	1.556818181818182	1.565217391304348	26.05263157894737	23.615384615384617	21.070422535211268	17.86868686868687	13.12295081967213	15.12621359223301	10.952830188679243	8.420454545454545	10.021739130434783	203.4467947019133	179.23099040865793
ZINC000101387229	18.303896081810475	0	1	12	43	0	2	3	2	1	0	0	0	0	0	0	272.0	285.0	228.0	902.0	67.73346209697999	6.325581395348837	6.326086956521739	4.674698795180723	3.2583333333333333	3.1052631578947367	3.3655913978494625	3.392857142857143	2.814814814814815	2.131578947368421	3.3488372093023258	3.6987951807228914	2.925	2.6666666666666665	2.7311827956989245	2.9166666666666665	2.7901234567901234	2.671052631578948	20.97674418604652	23.89130434782609	19.75903614457832	14.258333333333333	13.052631578947368	14.46236559139785	15.226190476190476	13.617283950617283	12.078947368421051	227.79144295378893	176.11447504963294
CHEMBL357322	9.899494936611667	0	0	12	24	0	0	1	1	0	0	0	0	0	0	0	142.0	84.0	48.0	492.0	39.567541953339	5.916666666666667	5.92	4.3	2.8	2.0408163265306123	2.6666666666666665	2.7096774193548385	1.8461538461538465	1.1538461538461535	3.0416666666666665	3.35	2.76	2.3877551020408165	2.41025641025641	2.3548387096774195	2.0	1.6923076923076923	20.5	23.28	18.975	13.96	10.816326530612244	12.35897435897436	13.161290322580646	9.615384615384617	6.615384615384615	236.14325762307803	187.99580357269377
ZINC000100999527	19.02758188987997	0	1	11	47	0	2	4	1	3	0	0	0	0	0	0	310.0	316.0	281.0	984.0	69.14370881152696	6.595744680851064	6.26	4.782608695652174	3.238095238095238	3.095890410958904	2.773333333333333	2.449612403100775	2.341666666666667	2.457943925233645	3.297872340425532	3.793478260869565	3.2857142857142856	2.767123287671233	2.546666666666667	2.5891472868217056	2.341666666666667	2.149532710280374	20.93617021276596	23.76	19.58695652173913	15.69047619047619	13.986301369863014	13.433333333333334	13.325581395348838	11.683333333333334	10.897196261682245	214.42022683005845	189.8925675452905
ZINC000040424180	25.254002780024244	0	1	16	63	0	0	7	3	3	1	0	0	0	0	0	390.44444444444446	316.0	281.66666666666663	1526.0	97.47511205031896	6.197530864197531	5.277777777777779	4.5434173669467794	3.04375	2.4108527131782944	2.1549019607843136	2.0127388535031847	1.929223744292237	2.0048661800486616	3.1587301587301586	3.3781512605042017	2.825	2.5755813953488373	2.4235294117647057	2.477707006369427	2.493150684931507	2.510948905109489	24.22222222222222	27.681818181818183	20.31092436974789	15.61875	13.755813953488373	12.970588235294118	12.789808917197451	12.849315068493151	13.67883211678832	214.72080489550555	178.61788995715273
ZINC000084616954	19.06802200439985	0	0	11	47	0	2	4	1	3	0	0	0	0	0	0	310.0	317.0	276.0	984.0	69.14370881152696	6.595744680851064	6.24	4.782608695652174	3.306451612903226	3.4074074074074074	3.022222222222222	2.4573643410852712	2.358974358974359	2.504950495049505	3.297872340425532	3.75	3.2338709677419355	2.8740740740740742	2.6814814814814816	2.5736434108527133	2.452991452991453	2.3069306930693068	20.93617021276596	23.76	19.66304347826087	15.64516129032258	14.814814814814817	14.451851851851853	12.906976744186046	11.632478632478632	11.702970297029704	214.42022683005845	188.4148973484757
ZINC000062225307	16.218784667262852	0	1	6	43	0	0	5	2	1	0	0	2	0	0	2	215.20987654320987	172.44444444444443	94.88888888888889	1338.0	66.97188790667799	5.00488084984209	4.982323232323233	3.56639566395664	2.584970477724101	1.921072796934865	2.2262626262626264	1.5676767676767676	0.702880658436214	0.5720164609053497	3.069767441860465	3.3780487804878048	2.591304347826087	2.1310344827586207	2.581818181818182	2.363636363636364	1.8444444444444448	1.7037037037037035	31.11627906976744	24.84090909090909	21.353658536585368	19.08695652173913	11.93103448275862	15.672727272727272	17.10909090909091	11.97037037037037	13.17283950617284	213.28078710938715	179.49427092616966
[truncated: 970 more rows]
[truncated: 493 more columns]
