# Supplementary material for: SerotoninAI: Serotonergic System Focused, Artificial Intelligence-Based Application for Drug Discovery
Source: J Chem Inf Model. 2024 Jan 30;64(7):2150–7. doi: 10.1021/acs.jcim.3c01517 (PMC11005036; doi:10.1021/acs.jcim.3c01517)
Supplement: Supplementary file 4 — ci3c01517_si_004.zip [file ci3c01517_si_004.zip › databases/5-HT1A_database_train.csv]

id	ABC	nAcid	nBase	SpMax_A	SpDiam_A	SpMAD_A	VE1_A	VE2_A	VE3_A	VR1_A	VR3_A	nAromAtom	nAtom	nSpiro	nBridgehead	nHetero	nH	nN	nO	nS	nP	nF	nCl	nBr	nI	nX	ATS0dv	ATS0s	ATS2s	ATS3s	ATS4s	ATS5s	ATS6s	ATS7s	ATS8s	ATS0Z	ATS0p	AATS0dv	AATS1dv	AATS2dv	AATS3dv	AATS4dv	AATS5dv	AATS6dv	AATS7dv	AATS8dv	AATS0d	AATS2d	AATS3d
ZINC000027992410	21.948819787484386	0	1	2.345906828534301	4.658599510654716	1.345543674550791	4.0198687088062535	0.1435667396002233	2.420868659777823	509.24101806691095	7.262540834561417	17	56	0	0	5	28	4	0	1	0	0	0	0	0	0	286.44444444444446	133.30898491083678	240.70987654321	287.5154320987654	286.3703703703703	275.05555555555554	242.6543209876544	210.3055555555556	183.76851851851853	1308.0	89.843861335772	5.115079365079366	5.231638418079095	3.730769230769231	2.45083932853717	1.7533333333333334	1.5454545454545454	1.5538847117794483	1.5681159420289854	1.6870748299319729	3.071428571428572	3.3365384615384617	2.79136690647482
ZINC000022926656	24.167449196823267	0	2	2.466019407557803	4.911508819969788	1.3379726057219925	4.396545715199798	0.1465515238399932	2.579431456540313	753.6757622103913	7.723574540595759	12	59	0	0	6	29	2	3	0	0	1	0	0	0	1	404.0	229.22916666666669	320.1944444444444	414.97222222222223	413.3472222222222	377.5	365.6944444444444	324.2222222222221	294.70833333333326	1264.0	84.48723524062099	6.8474576271186445	6.222222222222222	4.726495726495727	2.975609756097561	2.068421052631579	1.922680412371134	2.117647058823529	2.0489510489510487	2.375	3.305084745762712	3.606837606837607	2.9939024390243905
ZINC000013820867	23.989259902004267	0	1	2.443243064435709	4.818522511178712	1.342269547379919	4.2788670250815	0.1426289008360499	2.552300549452937	411.0532085460183	7.117334955967495	9	62	1	0	7	32	4	2	1	0	0	0	0	0	0	344.44444444444446	174.84370713305898	281.1929012345679	380.5370370370369	387.6620370370369	366.1435185185184	299.2638888888888	247.5138888888889	211.2685185185186	1440.0	92.90872095516796	5.555555555555555	5.257575757575758	3.748677248677248	2.4990583804143127	1.888888888888889	1.700952380952381	1.7452380952380953	1.9604519774011293	1.869047619047619	3.161290322580645	3.4682539682539684	2.790960451977401
ZINC000000641741	21.14890223343962	0	1	2.4997116197978584	4.859390266481617	1.334856598775073	3.4476743013026496	0.127691640788987	2.2309516611710407	1686.790625151832	8.423834737096216	6	55	0	0	7	28	4	3	0	0	0	0	0	0	0	358.0	209.63888888888889	278.3333333333333	362.33333333333337	434.1666666666666	359.25	294.91666666666663	240.0	264.58333333333337	1136.0	74.99677333577198	6.509090909090909	6.068965517241379	4.651376146788991	3.267123287671233	2.281045751633987	1.6	1.9154929577464788	1.816	2.0	3.1272727272727274	3.467889908256881	2.8904109589041096
ZINC000000641742	21.14890223343962	0	1	2.4997116197978584	4.859390266481617	1.334856598775073	3.4476743013026496	0.127691640788987	2.2309516611710407	1686.790625151832	8.423834737096216	6	55	0	0	7	28	4	3	0	0	0	0	0	0	0	358.0	209.63888888888889	278.3333333333333	362.33333333333337	434.1666666666666	359.25	294.91666666666663	240.0	264.58333333333337	1136.0	74.99677333577198	6.509090909090909	6.068965517241379	4.651376146788991	3.267123287671233	2.281045751633987	1.6	1.9154929577464788	1.816	2.0	3.1272727272727274	3.467889908256881	2.8904109589041096
ZINC000026154059	18.441795452253075	0	1	2.452686784054541	4.79413022078864	1.3268515161100845	3.8341549604698506	0.1667023895856456	2.17685818418307	294.1622440604591	6.517040588606049	12	40	0	0	5	17	2	2	0	0	1	0	0	0	1	348.0	207.19444444444443	237.52777777777783	303.91666666666663	278.1666666666667	314.16666666666663	169.80555555555557	183.3888888888889	171.3888888888889	972.0	61.775276382433006	8.7	7.767441860465116	6.197368421052632	4.75	3.78	3.606741573033708	2.8194444444444446	3.5522388059701493	4.254237288135593	3.575	3.9210526315789473	3.1875
ZINC000013762482	21.827499443924747	0	1	2.513167860737908	4.978101773661085	1.363110391923107	4.099990419489856	0.1518514970181428	2.404236410008024	702.7609238062585	7.548268527046456	19	48	0	0	5	21	4	0	0	0	1	0	0	0	1	364.0	177.91666666666669	258.8888888888889	318.33333333333337	309.5	280.5	281.1111111111111	245.94444444444449	215.44444444444449	1090.0	75.842920001829	7.583333333333333	7.461538461538462	6.065934065934066	4.504132231404959	3.4846153846153847	2.8095238095238093	2.4838709677419355	2.122950819672131	2.688888888888889	3.5625	3.945054945054945	3.371900826446281
ZINC000013741744	21.71810964418357	0	1	2.474818731137713	4.9059894049145845	1.3344513245493996	3.955230281503188	0.1412582243393995	2.4046582421174203	1049.5546923645982	7.985740667865916	15	60	0	0	3	32	2	1	0	0	0	0	0	0	0	288.0	130.94444444444446	254.6944444444445	308.3888888888889	332.22222222222206	342.30555555555543	334.55555555555554	297.69444444444434	299.2499999999999	1094.0	87.013316955168	4.8	5.015873015873016	3.6869565217391305	2.5259740259740258	1.819767441860465	1.3948717948717948	1.4221105527638191	1.4853801169590644	1.588235294117647	2.966666666666667	3.347826086956522	2.941558441558441
ZINC000013741743	21.71810964418357	0	1	2.474818731137713	4.9059894049145845	1.3344513245493996	3.955230281503188	0.1412582243393995	2.4046582421174203	1049.5546923645982	7.985740667865916	15	60	0	0	3	32	2	1	0	0	0	0	0	0	0	288.0	130.94444444444446	254.6944444444445	308.3888888888889	332.22222222222206	342.30555555555543	334.55555555555554	297.69444444444434	299.2499999999999	1094.0	87.013316955168	4.8	5.015873015873016	3.6869565217391305	2.5259740259740258	1.819767441860465	1.3948717948717948	1.4221105527638191	1.4853801169590644	1.588235294117647	2.966666666666667	3.347826086956522	2.941558441558441
ZINC000012356360	23.908379672964507	0	1	2.4431093812917464	4.775584637403119	1.353100546524247	4.267940821596286	0.1422646940532095	2.5497437564061194	430.93168160080126	7.164561854840552	15	56	0	0	7	26	4	2	1	0	0	0	0	0	0	376.44444444444446	177.58676268861456	276.5123456790124	334.787037037037	356.0370370370369	332.7685185185184	242.3055555555556	240.3055555555556	223.60185185185185	1434.0	90.241043526074	6.722222222222222	6.233333333333333	4.891975308641975	3.50952380952381	2.543859649122807	2.2252873563218394	2.255072463768116	2.07977207977208	2.33641975308642	3.357142857142857	3.6666666666666665	3.05
ZINC000029462188	23.74982028027456	0	1	2.4671554873905897	4.892314337401852	1.2743580991263406	3.923767709024724	0.1307922569674908	2.465664631122738	1206.5502104948548	8.194132789522742	6	63	1	0	8	33	5	3	0	0	0	0	0	0	0	382.0	253.7083333333333	320.6527777777777	454.83333333333326	528.125	508.125	481.14583333333337	381.4583333333333	300.0833333333334	1262.0	84.00763786001697	6.063492063492063	5.575757575757576	3.9444444444444446	2.6868131868131866	2.0514018691588785	2.090909090909091	2.122699386503068	1.85625	2.308270676691729	3.095238095238096	3.4444444444444446	2.71978021978022
ZINC000029462185	23.74982028027456	0	1	2.4671554873905897	4.892314337401852	1.2743580991263406	3.923767709024724	0.1307922569674908	2.465664631122738	1206.5502104948548	8.194132789522742	6	63	1	0	8	33	5	3	0	0	0	0	0	0	0	382.0	253.7083333333333	320.6527777777777	454.83333333333326	528.125	508.125	481.14583333333337	381.4583333333333	300.0833333333334	1262.0	84.00763786001697	6.063492063492063	5.575757575757576	3.9444444444444446	2.6868131868131866	2.0514018691588785	2.090909090909091	2.122699386503068	1.85625	2.308270676691729	3.095238095238096	3.4444444444444446	2.71978021978022
ZINC000045354767	19.09653157510128	0	1	2.590976751299765	5.162150726520798	1.3366242433086102	4.391471657585177	0.1909335503297902	2.312573523363587	149.70965254103936	5.841606891514051	12	44	0	0	3	21	1	2	0	0	0	0	0	0	0	286.0	132.02777777777777	223.25000000000009	291.13888888888897	304.111111111111	311.74999999999994	302.8055555555555	242.16666666666669	181.0833333333333	918.0	67.61127900182899	6.5	6.75	5.48314606741573	4.35	3.528985507246377	3.051851851851852	2.7796610169491527	1.411214953271028	0.3658536585365853	3.613636363636364	4.168539325842697	3.625
ZINC000045354771	19.09653157510128	0	1	2.590976751299765	5.162150726520798	1.3366242433086102	4.391471657585177	0.1909335503297902	2.312573523363587	149.70965254103936	5.841606891514051	12	44	0	0	3	21	1	2	0	0	0	0	0	0	0	286.0	132.02777777777777	223.25000000000009	291.13888888888897	304.111111111111	311.74999999999994	302.8055555555555	242.16666666666669	181.0833333333333	918.0	67.61127900182899	6.5	6.75	5.48314606741573	4.35	3.528985507246377	3.051851851851852	2.7796610169491527	1.411214953271028	0.3658536585365853	3.613636363636364	4.168539325842697	3.625
ZINC000073169517	23.4482616816748	0	1	2.440974477219001	4.881948954438003	1.317060870163796	4.068268881481887	0.1356089627160629	2.501829861396258	916.9314204160876	7.919644971231589	10	65	0	0	6	35	3	2	1	0	0	0	0	0	0	316.44444444444446	216.99391289437585	341.0462962962964	399.5354938271605	504.2114197530864	423.7546296296297	375.1759259259259	354.7962962962963	282.7145061728395	1430.0	95.821459669715	4.868376068376069	3.897058823529412	3.705128205128205	2.342245989304813	1.8516746411483247	1.601709401709402	1.571705426356589	1.689727463312369	1.4917257683215128	2.9692307692307693	3.223076923076923	2.7058823529411766
ZINC000254100296	23.4482616816748	0	1	2.440974477219001	4.881948954438003	1.317060870163796	4.068268881481887	0.1356089627160629	2.501829861396258	916.9314204160876	7.919644971231589	10	65	0	0	6	35	3	2	1	0	0	0	0	0	0	316.44444444444446	216.99391289437585	341.0462962962964	399.5354938271605	504.2114197530864	423.7546296296297	375.1759259259259	354.7962962962963	282.7145061728395	1430.0	95.821459669715	4.868376068376069	3.897058823529412	3.705128205128205	2.342245989304813	1.8516746411483247	1.601709401709402	1.571705426356589	1.689727463312369	1.4917257683215128	2.9692307692307693	3.223076923076923	2.7058823529411766
ZINC000254100292	23.4482616816748	0	1	2.440974477219001	4.881948954438003	1.317060870163796	4.068268881481887	0.1356089627160629	2.501829861396258	916.9314204160876	7.919644971231589	10	65	0	0	6	35	3	2	1	0	0	0	0	0	0	316.44444444444446	216.99391289437585	341.0462962962964	399.5354938271605	504.2114197530864	423.7546296296297	375.1759259259259	354.7962962962963	282.7145061728395	1430.0	95.821459669715	4.868376068376069	3.897058823529412	3.705128205128205	2.342245989304813	1.8516746411483247	1.601709401709402	1.571705426356589	1.689727463312369	1.4917257683215128	2.9692307692307693	3.223076923076923	2.7058823529411766
ZINC000254100294	23.4482616816748	0	1	2.440974477219001	4.881948954438003	1.317060870163796	4.068268881481887	0.1356089627160629	2.501829861396258	916.9314204160876	7.919644971231589	10	65	0	0	6	35	3	2	1	0	0	0	0	0	0	316.44444444444446	216.99391289437585	341.0462962962964	399.5354938271605	504.2114197530864	423.7546296296297	375.1759259259259	354.7962962962963	282.7145061728395	1430.0	95.821459669715	4.868376068376069	3.897058823529412	3.705128205128205	2.342245989304813	1.8516746411483247	1.601709401709402	1.571705426356589	1.689727463312369	1.4917257683215128	2.9692307692307693	3.223076923076923	2.7058823529411766
ZINC000095558501	16.182575738250836	0	1	2.370826733495996	4.741653466991989	1.3400359019584729	4.097544385404204	0.1951211612097239	2.152325208619968	140.61031491955512	5.687929684996439	12	41	0	0	4	20	2	1	1	0	0	0	0	0	0	230.44444444444449	99.03120713305898	178.69135802469137	197.32098765432104	183.52777777777783	189.40740740740748	194.15740740740748	185.6481481481482	161.00000000000006	1050.0	67.77676209698	5.62059620596206	5.403100775193798	3.9549549549549545	2.978723404255319	2.528985507246377	2.6524822695035466	2.587813620071685	2.4069767441860463	1.6578947368421053	3.073170731707317	3.364864864864865	3.021276595744681
ZINC000040933631	22.643996024852463	0	3	2.4728262195859685	4.856498981918812	1.3315080915168611	3.6627318134231865	0.1263010970145926	2.362920003100071	3110.968983847981	9.107400264006866	6	56	0	0	10	27	7	1	2	0	0	0	0	0	0	346.8888888888889	184.50685871056243	260.15123456790127	345.85493827160485	341.08058984910826	292.8672839506173	286.72222222222223	250.00000000000003	218.3672839506173	1630.0	90.926852430923	6.194444444444445	5.909604519774011	4.398753894080997	3.302158273381295	2.3528951486697967	1.8105515587529977	1.6256038647342994	1.8333333333333333	2.223404255319149	3.196428571428572	3.439252336448598	2.9568345323741005
ZINC000040933628	22.643996024852463	0	3	2.4728262195859685	4.856498981918812	1.3315080915168611	3.6627318134231865	0.1263010970145926	2.362920003100071	3110.968983847981	9.107400264006866	6	56	0	0	10	27	7	1	2	0	0	0	0	0	0	346.8888888888889	184.50685871056243	260.15123456790127	345.85493827160485	341.08058984910826	292.8672839506173	286.72222222222223	250.00000000000003	218.3672839506173	1630.0	90.926852430923	6.194444444444445	5.909604519774011	4.398753894080997	3.302158273381295	2.3528951486697967	1.8105515587529977	1.6256038647342994	1.8333333333333333	2.223404255319149	3.196428571428572	3.439252336448598	2.9568345323741005
ZINC000040933626	22.643996024852463	0	3	2.4728262195859685	4.856498981918812	1.3315080915168611	3.6627318134231865	0.1263010970145926	2.362920003100071	3110.968983847981	9.107400264006866	6	56	0	0	10	27	7	1	2	0	0	0	0	0	0	346.8888888888889	184.50685871056243	260.15123456790127	345.85493827160485	341.08058984910826	292.8672839506173	286.72222222222223	250.00000000000003	218.3672839506173	1630.0	90.926852430923	6.194444444444445	5.909604519774011	4.398753894080997	3.302158273381295	2.3528951486697967	1.8105515587529977	1.6256038647342994	1.8333333333333333	2.223404255319149	3.196428571428572	3.439252336448598	2.9568345323741005
ZINC000040933624	22.643996024852463	0	3	2.4728262195859685	4.856498981918812	1.3315080915168611	3.6627318134231865	0.1263010970145926	2.362920003100071	3110.968983847981	9.107400264006866	6	56	0	0	10	27	7	1	2	0	0	0	0	0	0	346.8888888888889	184.50685871056243	260.15123456790127	345.85493827160485	341.08058984910826	292.8672839506173	286.72222222222223	250.00000000000003	218.3672839506173	1630.0	90.926852430923	6.194444444444445	5.909604519774011	4.398753894080997	3.302158273381295	2.3528951486697967	1.8105515587529977	1.6256038647342994	1.8333333333333333	2.223404255319149	3.196428571428572	3.439252336448598	2.9568345323741005
ZINC000027652284	21.867939558444625	0	1	2.381517609925954	4.706092721374495	1.3475332487396077	3.85276690550852	0.1375988180538757	2.378410984111836	820.0253045232753	7.738954616138049	12	53	0	0	7	25	5	2	0	0	0	0	0	0	0	374.0	181.3611111111111	273.44444444444446	345.5833333333333	385.75	328.41666666666663	259.91666666666663	235.0833333333333	205.16666666666669	1154.0	77.01863062122497	7.056603773584905	6.803571428571429	5.242424242424242	3.9705882352941178	2.7569444444444446	2.00709219858156	1.6640625	1.930434782608696	2.571428571428572	3.188679245283019	3.4242424242424243	2.992647058823529
ZINC000013861806	20.522675681292835	0	1	2.424228108341074	4.776058543605736	1.3347650927422907	3.874776473432041	0.1490298643627708	2.309999421893343	421.2987381944855	6.998853618979404	15	50	0	0	5	24	2	2	1	0	0	0	0	0	0	294.44444444444446	169.58676268861456	237.43827160493828	309.49382716049377	321.60185185185185	311.56481481481484	292.0925925925926	219.0	179.37037037037038	1262.0	81.35401771637598	5.888888888888889	5.691823899371069	4.39068100358423	3.1102362204724407	2.26378896882494	1.81924882629108	1.8845144356955383	1.948717948717949	2.1553030303030307	3.24	3.612903225806452	3.0
ZINC000001489635	20.522675681292835	0	1	2.424228108341074	4.776058543605736	1.3347650927422907	3.874776473432041	0.1490298643627708	2.309999421893343	421.2987381944855	6.998853618979404	15	50	0	0	5	24	2	2	1	0	0	0	0	0	0	294.44444444444446	169.58676268861456	237.43827160493828	309.49382716049377	321.60185185185185	311.56481481481484	292.0925925925926	219.0	179.37037037037038	1262.0	81.35401771637598	5.888888888888889	5.691823899371069	4.39068100358423	3.1102362204724407	2.26378896882494	1.81924882629108	1.8845144356955383	1.948717948717949	2.1553030303030307	3.24	3.612903225806452	3.0
ZINC000013861502	22.71294571007377	0	1	2.437872741617765	4.87574548323553	1.325217835385199	3.697155439181011	0.1274881185924486	2.3722744607428137	1475.8621865093369	8.361708368220016	6	63	0	0	6	34	4	2	0	0	0	0	0	0	0	334.0	210.13888888888889	289.13888888888886	401.94444444444434	448.83333333333314	462.2499999999999	332.5	268.6666666666667	231.58333333333337	1186.0	85.38794676486597	5.301587301587301	5.03030303030303	3.5793650793650795	2.5762711864406778	1.7731958762886595	1.450777202072539	1.1618497109826589	1.4246575342465753	1.9298245614035088	2.952380952380953	3.2698412698412698	2.7796610169491527
ZINC000013861501	22.71294571007377	0	1	2.437872741617765	4.87574548323553	1.325217835385199	3.697155439181011	0.1274881185924486	2.3722744607428137	1475.8621865093369	8.361708368220016	6	63	0	0	6	34	4	2	0	0	0	0	0	0	0	334.0	210.13888888888889	289.13888888888886	401.94444444444434	448.83333333333314	462.2499999999999	332.5	268.6666666666667	231.58333333333337	1186.0	85.38794676486597	5.301587301587301	5.03030303030303	3.5793650793650795	2.5762711864406778	1.7731958762886595	1.450777202072539	1.1618497109826589	1.4246575342465753	1.9298245614035088	2.952380952380953	3.2698412698412698	2.7796610169491527
ZINC000013802424	19.775128785586407	0	1	2.485052739295276	4.832434591368648	1.3414355059405485	3.4965501568064368	0.1398620062722574	2.168067544794039	1155.1449572892184	7.968271851101572	6	53	0	0	4	28	2	2	0	0	0	0	0	0	0	284.0	189.41666666666669	245.47222222222223	347.49999999999994	421.4166666666666	324.58333333333337	243.5833333333333	216.16666666666669	190.0555555555556	1010.0	74.72246933577198	5.358490566037736	5.071428571428571	3.7222222222222223	2.448717948717949	1.7668711656441718	1.3049645390070923	1.3448275862068966	1.834862385321101	2.1157894736842104	3.056603773584906	3.3981481481481484	2.698717948717949
ZINC000013760035	21.604488658934525	0	1	2.508123573646763	4.89178902914842	1.2908371207626368	3.7879597706092936	0.1402948063188627	2.325079328058421	597.3617725538861	7.38577468704598	6	48	0	0	9	21	4	2	0	0	3	0	0	0	3	476.0	375.45138888888886	467.52777777777777	405.75	514.25	394.75	353.75	387.05555555555554	289.7638888888889	1236.0	66.59422600182901	9.916666666666666	8.098039215686274	7.427083333333333	4.457364341085271	3.840579710144928	3.525	2.927927927927928	3.038095238095238	3.369565217391304	3.5625	3.7395833333333335	3.108527131782946
ZINC000013760034	21.604488658934525	0	1	2.508123573646763	4.89178902914842	1.2908371207626368	3.7879597706092936	0.1402948063188627	2.325079328058421	597.3617725538861	7.38577468704598	6	48	0	0	9	21	4	2	0	0	3	0	0	0	3	476.0	375.45138888888886	467.52777777777777	405.75	514.25	394.75	353.75	387.05555555555554	289.7638888888889	1236.0	66.59422600182901	9.916666666666666	8.098039215686274	7.427083333333333	4.457364341085271	3.840579710144928	3.525	2.927927927927928	3.038095238095238	3.369565217391304	3.5625	3.7395833333333335	3.108527131782946
ZINC000026578775	16.930122633957264	0	4	2.346871170419208	4.693742340838416	1.3465404211278356	3.4381716128765096	0.1562805278580231	2.023397182564456	1304.1947994737286	7.961798477793361	6	46	0	0	6	24	4	2	0	0	0	0	0	0	0	270.0	120.36111111111111	225.22222222222223	271.80555555555554	230.08333333333337	186.16666666666663	183.25	166.80555555555557	153.16666666666669	924.0	61.41951771637601	5.869565217391305	5.5625	4.068965517241379	2.7758620689655173	1.9615384615384608	1.6063829787234043	1.5578947368421052	1.627906976744186	1.96	2.869565217391304	3.022988505747126	2.5172413793103448
ZINC000026578776	16.930122633957264	0	4	2.346871170419208	4.693742340838416	1.3465404211278356	3.4381716128765096	0.1562805278580231	2.023397182564456	1304.1947994737286	7.961798477793361	6	46	0	0	6	24	4	2	0	0	0	0	0	0	0	270.0	120.36111111111111	225.22222222222223	271.80555555555554	230.08333333333337	186.16666666666663	183.25	166.80555555555557	153.16666666666669	924.0	61.41951771637601	5.869565217391305	5.5625	4.068965517241379	2.7758620689655173	1.9615384615384608	1.6063829787234043	1.5578947368421052	1.627906976744186	1.96	2.869565217391304	3.022988505747126	2.5172413793103448
ZINC000013755479	12.675551403019512	0	1	2.504929677784019	4.760409593187423	1.2755728146050724	3.339914739533828	0.1964655729137545	1.7365735306392776	129.85343053002074	5.39703460799808	6	39	0	0	2	22	1	0	0	0	0	0	1	0	1	133.06721536351165	71.49494170096023	136.76543209876544	159.4660493827161	160.25771604938274	168.3888888888889	165.0277777777778	140.78703703703704	110.51851851851852	1836.0	62.127483906678016	3.411979881115683	3.700925925925926	2.414094650205761	1.7025089605734764	1.2997327224131348	1.002849002849003	0.7407407407407407	0.57996632996633	0.3772079772079772	2.717948717948718	2.986111111111111	2.6021505376344085
ZINC000013755476	12.675551403019512	0	1	2.504929677784019	4.760409593187423	1.2755728146050724	3.339914739533828	0.1964655729137545	1.7365735306392776	129.85343053002074	5.39703460799808	6	39	0	0	2	22	1	0	0	0	0	0	1	0	1	133.06721536351165	71.49494170096023	136.76543209876544	159.4660493827161	160.25771604938274	168.3888888888889	165.0277777777778	140.78703703703704	110.51851851851852	1836.0	62.127483906678016	3.411979881115683	3.700925925925926	2.414094650205761	1.7025089605734764	1.2997327224131348	1.002849002849003	0.7407407407407407	0.57996632996633	0.3772079772079772	2.717948717948718	2.986111111111111	2.6021505376344085
ZINC000013755477	12.675551403019512	0	1	2.504929677784019	4.760409593187423	1.2755728146050724	3.339914739533828	0.1964655729137545	1.7365735306392776	129.85343053002074	5.39703460799808	6	39	0	0	2	22	1	0	0	0	0	0	1	0	1	133.06721536351165	71.49494170096023	136.76543209876544	159.4660493827161	160.25771604938274	168.3888888888889	165.0277777777778	140.78703703703704	110.51851851851852	1836.0	62.127483906678016	3.411979881115683	3.700925925925926	2.414094650205761	1.7025089605734764	1.2997327224131348	1.002849002849003	0.7407407407407407	0.57996632996633	0.3772079772079772	2.717948717948718	2.986111111111111	2.6021505376344085
ZINC000013755478	12.675551403019512	0	1	2.504929677784019	4.760409593187423	1.2755728146050724	3.339914739533828	0.1964655729137545	1.7365735306392776	129.85343053002074	5.39703460799808	6	39	0	0	2	22	1	0	0	0	0	0	1	0	1	133.06721536351165	71.49494170096023	136.76543209876544	159.4660493827161	160.25771604938274	168.3888888888889	165.0277777777778	140.78703703703704	110.51851851851852	1836.0	62.127483906678016	3.411979881115683	3.700925925925926	2.414094650205761	1.7025089605734764	1.2997327224131348	1.002849002849003	0.7407407407407407	0.57996632996633	0.3772079772079772	2.717948717948718	2.986111111111111	2.6021505376344085
ZINC000049709766	35.40042765691173	0	2	2.4640396154534097	4.888692203991623	1.3238228447433422	4.365712473518392	0.0970158327448531	2.9778587969219674	24626.646016106864	11.61566170387633	23	91	0	0	9	46	6	3	0	0	0	0	0	0	0	542.0	272.27777777777777	428.69444444444446	572.5000000000001	599.2777777777777	633.6388888888891	653.1944444444448	606.916666666667	579.5000000000003	1828.0	130.04220562305403	5.956043956043956	5.927083333333333	4.323699421965318	3.2067510548523206	2.320284697508897	2.176470588235294	2.257627118644068	1.9107142857142856	1.9612403100775195	3.120879120879121	3.479768786127168	3.067510548523207
ZINC000049709759	35.40042765691173	0	2	2.4640396154534097	4.888692203991623	1.3238228447433422	4.365712473518392	0.0970158327448531	2.9778587969219674	24626.646016106864	11.61566170387633	23	91	0	0	9	46	6	3	0	0	0	0	0	0	0	542.0	272.27777777777777	428.69444444444446	572.5000000000001	599.2777777777777	633.6388888888891	653.1944444444448	606.916666666667	579.5000000000003	1828.0	130.04220562305403	5.956043956043956	5.927083333333333	4.323699421965318	3.2067510548523206	2.320284697508897	2.176470588235294	2.257627118644068	1.9107142857142856	1.9612403100775195	3.120879120879121	3.479768786127168	3.067510548523207
ZINC000029038589	24.05820958722557	0	1	2.445754891507813	4.789446414017212	1.3375159842587874	4.717152166210771	0.157238405540359	2.649817551557568	294.0482656554784	6.782356211428738	15	58	0	0	6	28	4	1	1	0	0	0	0	0	0	344.44444444444446	171.8923182441701	275.8734567901235	336.7314814814814	338.14814814814804	333.8796296296296	298.4722222222222	278.0833333333333	239.5462962962964	1408.0	93.275965335772	5.938697318007663	5.774193548387097	4.321533923303835	2.9094922737306845	2.3905930470347645	2.089979550102249	2.0880952380952382	1.8595238095238087	1.8961748633879785	3.310344827586207	3.654867256637168	3.052980132450331
ZINC000029038591	24.05820958722557	0	1	2.445754891507813	4.789446414017212	1.3375159842587874	4.717152166210771	0.157238405540359	2.649817551557568	294.0482656554784	6.782356211428738	15	58	0	0	6	28	4	1	1	0	0	0	0	0	0	344.44444444444446	171.8923182441701	275.8734567901235	336.7314814814814	338.14814814814804	333.8796296296296	298.4722222222222	278.0833333333333	239.5462962962964	1408.0	93.275965335772	5.938697318007663	5.774193548387097	4.321533923303835	2.9094922737306845	2.3905930470347645	2.089979550102249	2.0880952380952382	1.8595238095238087	1.8961748633879785	3.310344827586207	3.654867256637168	3.052980132450331
ZINC000013740506	13.34221806968618	0	1	2.5048964075703326	4.938855785313077	1.319573146765712	3.7127483991413497	0.2183969646553735	1.8424006618123128	105.39485873891137	5.188342107411516	6	35	0	0	2	18	1	0	0	0	0	0	1	0	1	151.06721536351165	71.272719478738	140.43209876543207	177.83333333333334	184.29012345679013	180.04629629629633	135.85648148148152	80.42592592592592	50.42592592592593	1832.0	60.34903228728201	4.31620615324319	4.622622622622623	3.403113258185722	2.199924414210128	1.5904961565338926	1.0793650793650795	0.8477868112014454	0.8676122931442081	0.8276353276353277	3.142857142857143	3.6666666666666665	3.0510204081632653
ZINC000013832625	23.45859383570255	0	1	2.536779557234057	4.979928889049692	1.3147610883740832	3.783463742411133	0.1261154580803711	2.429252212693128	4844.954819464435	9.584305487761558	12	56	1	0	8	26	4	4	0	0	0	0	0	0	0	432.0	283.95138888888886	345.2499999999999	398.7222222222222	454.486111111111	409.875	369.95833333333337	290.54166666666663	264.75	1270.0	80.32855152607401	7.714285714285714	6.88135593220339	5.433962264150943	3.591836734693877	2.8220858895705523	2.4615384615384617	2.3684210526315788	2.0806451612903225	2.3592233009708736	3.2857142857142856	3.6132075471698113	3.054421768707483
ZINC000029130901	15.27487106006375	0	3	2.438547687972492	4.877095375944982	1.227327230540317	3.749947025513059	0.1874973512756529	2.0148888939126333	174.86896817197197	5.857184120724684	6	39	0	0	6	19	3	1	0	0	2	0	0	0	2	316.0	223.44444444444443	278.9722222222223	286.9722222222221	244.0555555555556	295.1666666666666	246.52777777777777	248.8333333333333	285.27777777777777	896.0	52.38594719213101	8.102564102564102	6.925	5.71830985915493	4.359550561797753	3.8045977011494254	3.724137931034482	2.236559139784946	2.232558139534884	2.375	3.051282051282051	3.267605633802817	2.9101123595505616
ZINC000029130899	15.27487106006375	0	3	2.438547687972492	4.877095375944982	1.227327230540317	3.749947025513059	0.1874973512756529	2.0148888939126333	174.86896817197197	5.857184120724684	6	39	0	0	6	19	3	1	0	0	2	0	0	0	2	316.0	223.44444444444443	278.9722222222223	286.9722222222221	244.0555555555556	295.1666666666666	246.52777777777777	248.8333333333333	285.27777777777777	896.0	52.38594719213101	8.102564102564102	6.925	5.71830985915493	4.359550561797753	3.8045977011494254	3.724137931034482	2.236559139784946	2.232558139534884	2.375	3.051282051282051	3.267605633802817	2.9101123595505616
ZINC000013780405	24.72487625389224	0	1	2.427954571495947	4.855909142991894	1.3190246238099776	3.754432599290981	0.1173260187278431	2.486087978222314	1470.0299774703915	8.456188882207533	16	60	0	0	6	28	1	4	0	0	1	0	0	0	1	458.0	263.0	324.08333333333337	418.6111111111111	432.83333333333326	455.58333333333337	352.9999999999999	314.08333333333337	272.16666666666674	1350.0	89.053626335772	7.633333333333334	6.888888888888889	5.396396396396397	4.652777777777778	4.013888888888889	2.7973856209150325	1.7114093959731544	1.8484848484848484	1.9661016949152543	3.2	3.468468468468469	3.055555555555556
ZINC000035278957	20.72922435666979	0	1	2.514224242914952	4.950853146446001	1.3029215994308003	4.157133280189465	0.1598897415457486	2.380337166412424	363.78961431465655	6.8520871629157725	15	45	0	0	8	19	4	2	1	0	0	1	0	0	1	330.04938271604937	202.11032045419904	286.19135802469145	343.4603909465021	371.3095564700502	325.11779835390934	281.8045267489711	234.59465020576133	216.5606995884773	1536.0	77.93665319213098	7.334430727023319	6.07175925925926	5.913725490196079	4.374521072796935	4.47451725229503	4.384960718294052	4.153846153846154	3.002389486260454	2.7818428184281845	3.577777777777778	3.823529411764706	3.1379310344827585
ZINC000040918137	20.38477631085024	0	1	2.383701343453568	4.742896826249381	1.3464573821643735	4.253991316830722	0.1636150506473354	2.4033691206258534	247.3253972021556	6.466216312228178	15	49	0	0	6	23	3	2	1	0	0	0	0	0	0	324.44444444444446	128.30898491083678	232.20370370370367	259.16975308641975	261.287037037037	248.42592592592592	215.0185185185185	202.4969135802469	180.570987654321	1274.0	79.33050481152699	6.621315192743764	6.5	4.952380952380952	3.457227138643068	2.3112947658402208	1.7769028871391075	2.0484848484848484	1.966996699669968	2.226053639846743	3.2448979591836733	3.505494505494505	3.079646017699115
ZINC000013475451	26.73680679771069	0	1	2.454217003772726	4.821366451039093	1.3469085311894156	3.9811177165634	0.1170916975459823	2.605338044799557	3358.77661177148	9.3431075146381	21	65	0	0	7	31	5	2	0	0	0	0	0	0	0	434.0	203.91666666666669	325.27777777777777	405.80555555555554	407.6666666666667	408.44444444444446	385.77777777777777	357.9166666666667	314.4166666666667	1376.0	96.419708050319	6.676923076923077	6.695652173913044	5.213114754098361	3.888198757763975	2.8439306358381504	2.3532608695652173	2.3485714285714288	2.251533742331288	2.2573529411764706	3.246153846153846	3.565573770491804	3.093167701863354
ZINC000299818708	29.35415368128512	0	1	2.46281104382176	4.862983436904625	1.303651497248557	4.721057448320735	0.1275961472519117	2.8603656298165743	576.7848865565745	7.665802203052554	12	69	1	0	10	32	3	4	0	0	3	0	0	0	3	600.0	399.0416666666666	570.2916666666666	525.3194444444446	610.2777777777778	524.4999999999999	467.94444444444446	545.4444444444445	378.5833333333333	1650.0	96.661475955168	8.695652173913043	7.328767123287672	6.392592592592592	3.994444444444445	3.1330049261083746	2.548076923076923	2.814070351758794	3.5084745762711864	2.986842105263158	3.391304347826087	3.577777777777778	3.1277777777777778
ZINC000299818704	29.35415368128512	0	1	2.46281104382176	4.862983436904625	1.303651497248557	4.721057448320735	0.1275961472519117	2.8603656298165743	576.7848865565745	7.665802203052554	12	69	1	0	10	32	3	4	0	0	3	0	0	0	3	600.0	399.0416666666666	570.2916666666666	525.3194444444446	610.2777777777778	524.4999999999999	467.94444444444446	545.4444444444445	378.5833333333333	1650.0	96.661475955168	8.695652173913043	7.328767123287672	6.392592592592592	3.994444444444445	3.1330049261083746	2.548076923076923	2.814070351758794	3.5084745762711864	2.986842105263158	3.391304347826087	3.577777777777778	3.1277777777777778
ZINC000013760055	20.48223556677295	0	1	2.4855037553090886	4.798705242418013	1.3501482585223583	3.534065979969136	0.1359256146141975	2.217960488804177	1443.150289004747	8.230095148762473	6	54	0	0	6	28	4	2	0	0	0	0	0	0	0	318.0	196.86111111111111	263.91666666666674	352.0833333333333	420.5	346.1666666666667	279.6666666666667	213.66666666666663	249.0	1072.0	74.35356933577197	5.888888888888889	5.596491228070176	4.203703703703703	2.7434210526315788	2.0	1.5675675675675675	1.8604651162790693	1.962962962962963	2.080808080808081	3.074074074074074	3.388888888888889	2.763157894736842
ZINC000013760056	20.48223556677295	0	1	2.4855037553090886	4.798705242418013	1.3501482585223583	3.534065979969136	0.1359256146141975	2.217960488804177	1443.150289004747	8.230095148762473	6	54	0	0	6	28	4	2	0	0	0	0	0	0	0	318.0	196.86111111111111	263.91666666666674	352.0833333333333	420.5	346.1666666666667	279.6666666666667	213.66666666666663	249.0	1072.0	74.35356933577197	5.888888888888889	5.596491228070176	4.203703703703703	2.7434210526315788	2.0	1.5675675675675675	1.8604651162790693	1.962962962962963	2.080808080808081	3.074074074074074	3.388888888888889	2.763157894736842
ZINC000034631347	26.708297227009272	0	2	2.420537494348236	4.841074988696473	1.3655387941985908	3.915272200759053	0.1151550647282074	2.5886602863003234	11357.99928883238	10.561452989445684	16	73	0	0	5	39	5	0	0	0	0	0	0	0	0	344.0	150.61111111111111	310.77777777777777	382.4166666666666	387.1666666666666	390.5833333333333	359.16666666666663	303.5	254.33333333333337	1328.0	104.268003289111	4.712328767123288	4.87012987012987	3.415492957746479	2.388888888888889	1.716279069767442	1.3596491228070176	1.2417061611374407	1.287292817679558	1.2532467532467533	2.9452054794520546	3.2464788732394365	2.7777777777777777
ZINC000013757589	16.86582143180045	0	1	2.565617085045176	5.131234170090352	1.3401047903029493	4.155564690032255	0.1978840328586787	2.1663856699473323	129.51310617494934	5.605719426732154	12	42	0	0	2	21	1	1	0	0	0	0	0	0	0	242.0	97.22222222222224	189.33333333333337	240.86111111111111	283.88888888888886	283.66666666666674	242.0833333333334	183.5833333333334	118.33333333333331	818.0	64.17917500182901	5.761904761904762	6.066666666666666	4.914634146341464	4.285714285714286	2.9846153846153847	2.1313868613138687	1.5	0.6372549019607843	0.0895522388059701	3.357142857142857	3.9390243902439024	3.704761904761905
ZINC000253688370	25.22978246247937	0	1	2.651339608872927	5.230973014639492	1.3460544046406324	3.859748775788816	0.1245080250254456	2.4820042088572505	20368.860099532823	11.053164659378488	6	60	0	2	7	29	5	2	0	0	0	0	0	0	0	394.0	222.0	302.8333333333333	412.9722222222221	509.11111111111103	436.8333333333333	339.0	281.16666666666663	234.16666666666663	1266.0	87.16378224062098	6.566666666666666	6.276923076923077	4.780487804878049	3.3258426966292136	2.771276595744681	2.337278106508876	1.8611111111111112	1.9172932330827068	2.1517857142857144	3.45	3.894308943089431	3.146067415730337
ZINC000138130323	25.22978246247937	0	1	2.651339608872927	5.230973014639492	1.3460544046406324	3.859748775788816	0.1245080250254456	2.4820042088572505	20368.860099532823	11.053164659378488	6	60	0	2	7	29	5	2	0	0	0	0	0	0	0	394.0	222.0	302.8333333333333	412.9722222222221	509.11111111111103	436.8333333333333	339.0	281.16666666666663	234.16666666666663	1266.0	87.16378224062098	6.566666666666666	6.276923076923077	4.780487804878049	3.3258426966292136	2.771276595744681	2.337278106508876	1.8611111111111112	1.9172932330827068	2.1517857142857144	3.45	3.894308943089431	3.146067415730337
ZINC000253688389	25.229782462479378	0	1	2.651339608872928	5.230973014639496	1.3460544046406329	3.859748775788821	0.1245080250254458	2.482004208857252	20368.86009952808	11.053164659378256	6	60	0	2	7	29	5	2	0	0	0	0	0	0	0	394.0	222.0	302.83333333333337	412.97222222222206	509.11111111111103	436.83333333333326	338.99999999999994	281.1666666666667	234.16666666666663	1266.0	87.16378224062098	6.566666666666666	6.276923076923077	4.780487804878049	3.3258426966292136	2.771276595744681	2.337278106508876	1.8611111111111112	1.9172932330827068	2.1517857142857144	3.45	3.894308943089431	3.146067415730337
ZINC000253688380	25.22978246247937	0	1	2.651339608872927	5.230973014639492	1.3460544046406324	3.859748775788816	0.1245080250254456	2.4820042088572505	20368.860099532823	11.053164659378488	6	60	0	2	7	29	5	2	0	0	0	0	0	0	0	394.0	222.0	302.8333333333333	412.9722222222221	509.11111111111103	436.8333333333333	339.0	281.16666666666663	234.16666666666663	1266.0	87.16378224062098	6.566666666666666	6.276923076923077	4.780487804878049	3.3258426966292136	2.771276595744681	2.337278106508876	1.8611111111111112	1.9172932330827068	2.1517857142857144	3.45	3.894308943089431	3.146067415730337
ZINC000012356074	17.556349186104054	0	1	2.465218740476617	4.880053626077878	1.359239765025419	3.712776885399108	0.1687625856999594	2.1002374436376803	718.0372363991875	7.36497878934795	15	42	0	0	3	20	2	1	0	0	0	0	0	0	0	254.0	105.41666666666669	201.4444444444445	245.72222222222223	233.77777777777783	193.00000000000003	175.11111111111106	169.97222222222223	139.19444444444446	866.0	64.94456209698	6.047619047619048	6.222222222222222	4.911392405063292	3.3773584905660377	2.5849056603773586	2.0416666666666665	2.113636363636364	2.256097560975609	2.4705882352941178	3.2857142857142856	3.632911392405063	2.981132075471698
ZINC000101446122	24.51379601272048	0	1	2.454490025457144	4.833954272993159	1.2802688146624008	3.593225593467489	0.1159105030150802	2.410452404589257	1799.7839334311734	8.62682401118766	12	55	0	0	7	24	2	1	0	0	4	0	0	0	4	510.0	409.7847222222222	498.75	438.8611111111111	467.61111111111103	452.9583333333333	430.6666666666666	372.6666666666667	348.26388888888897	1374.0	81.90850971637597	9.272727272727272	7.603448275862069	6.809523809523809	4.06993006993007	3.269230769230769	3.119205298013245	2.746268656716418	2.725	3.0943396226415096	3.4545454545454546	3.619047619047619	3.006993006993007
ZINC000072140993	24.51379601272048	0	1	2.454490025457144	4.833954272993159	1.2802688146624008	3.593225593467489	0.1159105030150802	2.410452404589257	1799.7839334311734	8.62682401118766	12	55	0	0	7	24	2	1	0	0	4	0	0	0	4	510.0	409.7847222222222	498.75	438.8611111111111	467.61111111111103	452.9583333333333	430.6666666666666	372.6666666666667	348.26388888888897	1374.0	81.90850971637597	9.272727272727272	7.603448275862069	6.809523809523809	4.06993006993007	3.269230769230769	3.119205298013245	2.746268656716418	2.725	3.0943396226415096	3.4545454545454546	3.619047619047619	3.006993006993007
ZINC000013737126	12.647041832318097	0	1	2.3750214974245414	4.750042994849084	1.302046999878234	3.6342888741680346	0.2137816984804726	1.8210417099428755	111.31167079413268	5.242962362733447	6	40	0	0	2	23	1	1	0	0	0	0	0	0	0	164.0	84.08333333333334	160.55555555555554	197.97222222222229	197.25000000000003	202.5	199.8333333333333	160.33333333333334	102.0	676.0	53.912800811527006	4.1	4.146341463414634	2.9473684210526314	2.217821782178218	1.485981308411215	1.0869565217391304	0.7652173913043478	0.5319148936170213	0.4067796610169492	2.625	2.9473684210526314	2.594059405940594
ZINC000013737124	12.647041832318097	0	1	2.3750214974245414	4.750042994849084	1.302046999878234	3.6342888741680346	0.2137816984804726	1.8210417099428755	111.31167079413268	5.242962362733447	6	40	0	0	2	23	1	1	0	0	0	0	0	0	0	164.0	84.08333333333334	160.55555555555554	197.97222222222229	197.25000000000003	202.5	199.8333333333333	160.33333333333334	102.0	676.0	53.912800811527006	4.1	4.146341463414634	2.9473684210526314	2.217821782178218	1.485981308411215	1.0869565217391304	0.7652173913043478	0.5319148936170213	0.4067796610169492	2.625	2.9473684210526314	2.594059405940594
ZINC000072128770	40.51169327065881	0	1	2.594694933021489	5.073231799114524	1.3017471578375273	3.555852724922536	0.0683817831715872	2.917253526442832	52651.9640245317	12.520117445863658	16	108	0	0	12	56	6	5	1	0	0	0	0	0	0	630.4444444444445	406.8897462277092	576.7901234567902	702.1558641975312	893.035493827161	868.2453703703708	759.2546296296298	688.6203703703706	653.7592592592591	2366.0	155.34034267154397	5.837448559670782	5.15339233038348	4.530805687203791	3.2275862068965515	2.4133738601823707	1.809523809523809	1.651829871414441	1.5327004219409284	1.5504694835680752	3.074074074074074	3.4218009478672986	2.931034482758621
ZINC000072128771	40.51169327065881	0	1	2.594694933021489	5.073231799114524	1.3017471578375273	3.555852724922536	0.0683817831715872	2.917253526442832	52651.9640245317	12.520117445863658	16	108	0	0	12	56	6	5	1	0	0	0	0	0	0	630.4444444444445	406.8897462277092	576.7901234567902	702.1558641975312	893.035493827161	868.2453703703708	759.2546296296298	688.6203703703706	653.7592592592591	2366.0	155.34034267154397	5.837448559670782	5.15339233038348	4.530805687203791	3.2275862068965515	2.4133738601823707	1.809523809523809	1.651829871414441	1.5327004219409284	1.5504694835680752	3.074074074074074	3.4218009478672986	2.931034482758621
ZINC000013808361	14.170645194432373	0	1	2.370666779074402	4.7203383679884565	1.3338913952885032	3.9619169729804753	0.2201064984989152	1.964514657123585	97.51022144395549	5.167743872733703	11	34	0	0	5	16	4	1	0	0	0	0	0	0	0	246.0	95.58333333333334	174.94444444444446	189.1111111111112	191.66666666666669	173.33333333333334	130.50000000000003	125.83333333333331	100.33333333333334	744.0	48.85271047758401	7.235294117647059	7.138888888888889	5.555555555555555	3.883116883116883	3.158536585365854	3.361111111111111	3.1296296296296298	1.9245283018867925	1.6521739130434785	3.235294117647059	3.4761904761904763	3.012987012987013
ZINC000035901290	23.3225932353376	0	1	2.402270064786939	4.738512989679519	1.3312875074139745	3.4989061574948703	0.116630205249829	2.3510626818868783	2660.652157883632	8.984938832530782	15	56	0	0	6	26	4	2	0	0	0	0	0	0	0	388.0	214.41666666666669	285.25	368.8055555555555	359.1666666666666	331.74999999999994	317.08333333333326	287.91666666666663	238.75000000000003	1214.0	84.61994352607401	6.928571428571429	6.694915254237288	5.057692307692308	3.5319148936170213	2.7142857142857144	2.27972027972028	2.193798449612403	2.060344827586207	2.294117647058824	3.2142857142857144	3.4615384615384617	2.858156028368794
ZINC000013775953	14.9181920901388	0	1	2.372178249420086	4.744356498840173	1.3320919304620291	3.6888252083117297	0.1941486951743015	1.947161921802553	195.83591501672663	5.91913102649984	6	42	0	0	3	23	1	2	0	0	0	0	0	0	0	202.0	119.3888888888889	191.91666666666663	257.6111111111111	235.5555555555556	179.80555555555554	175.2222222222222	170.38888888888889	130.75	776.0	57.34490481152701	4.809523809523809	4.704545454545454	3.3132530120481927	2.1818181818181817	1.7008547008547008	1.5151515151515151	1.630952380952381	1.4938271604938271	1.2602739726027397	2.880952380952381	3.132530120481928	2.495867768595041
ZINC000013775954	14.9181920901388	0	1	2.372178249420086	4.744356498840173	1.3320919304620291	3.6888252083117297	0.1941486951743015	1.947161921802553	195.83591501672663	5.91913102649984	6	42	0	0	3	23	1	2	0	0	0	0	0	0	0	202.0	119.3888888888889	191.91666666666663	257.6111111111111	235.5555555555556	179.80555555555554	175.2222222222222	170.38888888888889	130.75	776.0	57.34490481152701	4.809523809523809	4.704545454545454	3.3132530120481927	2.1818181818181817	1.7008547008547008	1.5151515151515151	1.630952380952381	1.4938271604938271	1.2602739726027397	2.880952380952381	3.132530120481928	2.495867768595041
ZINC000095577396	20.30250673178424	0	1	2.404713074590254	4.709509243669239	1.2553918078897863	4.010020361879737	0.1542315523799898	2.344307764108518	437.0623517513649	7.035587311298248	11	43	0	0	10	17	2	3	2	0	0	3	0	0	3	305.7037037037037	190.37434270690449	272.8291609510745	259.1513869836916	280.6969021490626	292.5725308641976	196.8667695473251	188.90895061728395	209.8559670781893	2262.0	87.60763138243298	7.109388458225667	5.177777777777778	5.2370370370370365	2.9887226970560308	3.0497458242556283	2.791383219954649	2.473544973544973	2.425240054869685	2.6258790436005626	3.558139534883721	3.6125	2.8653846153846154
ZINC000095577397	20.30250673178424	0	1	2.404713074590254	4.709509243669239	1.2553918078897863	4.010020361879737	0.1542315523799898	2.344307764108518	437.0623517513649	7.035587311298248	11	43	0	0	10	17	2	3	2	0	0	3	0	0	3	305.7037037037037	190.37434270690449	272.8291609510745	259.1513869836916	280.6969021490626	292.5725308641976	196.8667695473251	188.90895061728395	209.8559670781893	2262.0	87.60763138243298	7.109388458225667	5.177777777777778	5.2370370370370365	2.9887226970560308	3.0497458242556283	2.791383219954649	2.473544973544973	2.425240054869685	2.6258790436005626	3.558139534883721	3.6125	2.8653846153846154
ZINC000001555224	16.182575738250836	0	0	2.405925433221826	4.59945251855288	1.3615234283049795	4.295005209697971	0.2147502604848985	2.150599948963524	111.73477852746466	5.4092751947311335	18	28	0	0	6	8	2	0	4	0	0	0	0	0	0	219.77777777777777	76.34705075445817	121.97599451303154	118.30932784636484	89.51851851851849	53.3460219478738	48.024691358024704	62.88888888888891	77.1111111111111	1634.0	78.66150323879198	7.849206349206349	7.433691756272401	6.143518518518518	4.079664570230608	3.318181818181819	3.737037037037037	6.111111111111112	7.5	5.857142857142857	4.214285714285714	4.416666666666667	3.60377358490566
ZINC000100678820	27.21023203579544	0	1	2.846140290243784	5.378229176481741	1.3722820148019217	3.9191823226915865	0.1187631006876238	2.559805509366541	87583.4966954013	12.574270333760447	6	64	0	4	7	31	5	2	0	0	0	0	0	0	0	416.0	228.06944444444449	326.44444444444446	450.44444444444446	621.6666666666667	533.0833333333333	335.5833333333333	290.0	251.5	1340.0	93.63080805031902	6.5	6.428571428571429	5.2700729927007295	3.71356783919598	3.083720930232558	1.7178217821782178	1.4523809523809523	1.832214765100671	2.217741935483871	3.609375	4.328467153284672	3.422110552763819
ZINC000003788025	16.170645194432367	0	1	2.5069013732866137	5.013802746573229	1.3113152615500636	3.92232167855187	0.1867772227881843	2.108621088148793	198.0830665796993	6.03062381562687	6	46	0	0	4	25	3	1	0	0	0	0	0	0	0	232.0	136.88888888888889	205.27777777777783	278.91666666666674	287.47222222222223	306.74999999999994	298.00000000000006	248.33333333333337	204.8333333333333	848.0	62.79982662122502	5.043478260869565	5.145833333333333	3.933333333333333	3.154471544715447	2.3955223880597014	1.7837837837837838	1.1733333333333331	0.88	0.6373626373626373	2.9347826086956523	3.355555555555556	2.983739837398374
ZINC000013452279	16.170645194432367	0	1	2.5069013732866137	5.013802746573229	1.3113152615500636	3.92232167855187	0.1867772227881843	2.108621088148793	198.0830665796993	6.03062381562687	6	46	0	0	4	25	3	1	0	0	0	0	0	0	0	232.0	136.88888888888889	205.27777777777783	278.91666666666674	287.47222222222223	306.74999999999994	298.00000000000006	248.33333333333337	204.8333333333333	848.0	62.79982662122502	5.043478260869565	5.145833333333333	3.933333333333333	3.154471544715447	2.3955223880597014	1.7837837837837838	1.1733333333333331	0.88	0.6373626373626373	2.9347826086956523	3.355555555555556	2.983739837398374
ZINC000169312225	28.789177456049032	0	1	2.433430955614564	4.866690253628182	1.366163568309231	4.434165765678415	0.1231712712688448	2.770273341090083	731.671708941083	7.87626577377071	21	68	0	0	6	32	2	4	0	0	0	0	0	0	0	466.0	186.0	348.88888888888886	438.41666666666674	433.5277777777778	392.6666666666667	390.4166666666667	372.5	325.25000000000006	1466.0	102.887428955168	6.852941176470588	6.671232876712328	5.282442748091603	3.848314606741573	3.156756756756757	2.897727272727273	2.52542372881356	2.175438596491228	2.0	3.323529411764706	3.610687022900764	3.02247191011236
ZINC000169312223	28.789177456049032	0	1	2.433430955614564	4.866690253628182	1.366163568309231	4.434165765678415	0.1231712712688448	2.770273341090083	731.671708941083	7.87626577377071	21	68	0	0	6	32	2	4	0	0	0	0	0	0	0	466.0	186.0	348.88888888888886	438.41666666666674	433.5277777777778	392.6666666666667	390.4166666666667	372.5	325.25000000000006	1466.0	102.887428955168	6.852941176470588	6.671232876712328	5.282442748091603	3.848314606741573	3.156756756756757	2.897727272727273	2.52542372881356	2.175438596491228	2.0	3.323529411764706	3.610687022900764	3.02247191011236
ZINC000169312222	28.789177456049032	0	1	2.433430955614564	4.866690253628182	1.366163568309231	4.434165765678415	0.1231712712688448	2.770273341090083	731.671708941083	7.87626577377071	21	68	0	0	6	32	2	4	0	0	0	0	0	0	0	466.0	186.0	348.88888888888886	438.41666666666674	433.5277777777778	392.6666666666667	390.4166666666667	372.5	325.25000000000006	1466.0	102.887428955168	6.852941176470588	6.671232876712328	5.282442748091603	3.848314606741573	3.156756756756757	2.897727272727273	2.52542372881356	2.175438596491228	2.0	3.323529411764706	3.610687022900764	3.02247191011236
ZINC000169312224	28.789177456049032	0	1	2.433430955614564	4.866690253628182	1.366163568309231	4.434165765678415	0.1231712712688448	2.770273341090083	731.671708941083	7.87626577377071	21	68	0	0	6	32	2	4	0	0	0	0	0	0	0	466.0	186.0	348.88888888888886	438.41666666666674	433.5277777777778	392.6666666666667	390.4166666666667	372.5	325.25000000000006	1466.0	102.887428955168	6.852941176470588	6.671232876712328	5.282442748091603	3.848314606741573	3.156756756756757	2.897727272727273	2.52542372881356	2.175438596491228	2.0	3.323529411764706	3.610687022900764	3.02247191011236
ZINC000013737064	24.05820958722557	0	1	2.4643416213276126	4.890060119962336	1.3036878762088138	4.024883453619455	0.1298349501167566	2.523898066319909	680.4253692748601	7.654120257142018	6	67	1	0	6	36	2	4	0	0	0	0	0	0	0	380.0	232.97916666666669	315.6111111111111	429.4444444444445	528.9583333333334	516.875	432.2361111111112	346.83333333333337	388.3472222222223	1290.0	90.721380574564	5.6716417910447765	5.242857142857143	3.783582089552239	2.8877005347593583	2.3145539906103285	1.7289719626168225	1.6041666666666667	1.7745664739884393	1.963636363636364	2.985074626865672	3.3582089552238807	2.828877005347594
ZINC000013737066	24.05820958722557	0	1	2.4643416213276126	4.890060119962336	1.3036878762088138	4.024883453619455	0.1298349501167566	2.523898066319909	680.4253692748601	7.654120257142018	6	67	1	0	6	36	2	4	0	0	0	0	0	0	0	380.0	232.97916666666669	315.6111111111111	429.4444444444445	528.9583333333334	516.875	432.2361111111112	346.83333333333337	388.3472222222223	1290.0	90.721380574564	5.6716417910447765	5.242857142857143	3.783582089552239	2.8877005347593583	2.3145539906103285	1.7289719626168225	1.6041666666666667	1.7745664739884393	1.963636363636364	2.985074626865672	3.3582089552238807	2.828877005347594
ZINC000013833795	18.33240565251189	0	1	2.492228452217536	4.839086333047716	1.3579984607078146	3.768246843129506	0.1638368192665002	2.1595189878881977	626.3066655322018	7.272749255124514	9	47	0	0	4	24	2	1	1	0	0	0	0	0	0	234.44444444444449	137.36454046639233	208.0679012345679	275.65740740740745	281.4567901234568	247.6543209876544	239.04629629629628	215.89814814814807	178.21604938271608	1126.0	75.13301371637597	4.988179669030733	4.806666666666667	3.5602836879432624	2.3507462686567164	2.1194029850746268	2.3483483483483485	2.404761904761905	1.97037037037037	1.5465116279069768	3.148936170212766	3.4468085106382977	2.7611940298507465
ZINC000013745250	24.64399602485247	0	1	2.484882540078756	4.8173966830366926	1.350717959525055	3.498945344715767	0.1128692046682505	2.383863704496228	2555.2820483412465	8.97731999877651	15	57	0	0	7	26	4	2	1	0	0	0	0	0	0	392.44444444444446	217.1145404663924	287.9845679012345	369.53703703703695	438.4537037037036	344.6851851851851	284.0555555555555	263.1388888888889	246.10185185185185	1470.0	93.02994352607398	6.884990253411306	6.557377049180328	5.384848484848485	3.765765765765766	2.806794055201699	1.9365079365079367	1.7393483709273183	1.7604166666666663	2.2115942028985507	3.4035087719298245	3.709090909090909	2.9932432432432434
ZINC000029041670	16.873011370059636	0	1	2.656374784474709	5.252087356558996	1.3596347153078732	4.13573398704026	0.206786699352013	2.112811999218052	120.19456821478964	5.4822590120791554	12	39	0	0	1	19	1	0	0	0	0	0	0	0	0	216.0	81.00694444444446	177.4305555555556	237.9305555555556	276.0138888888889	260.25	190.1666666666667	114.0	46.0	752.0	62.64674519213101	5.538461538461538	6.27906976744186	5.160493827160494	3.9727272727272727	2.592857142857143	1.5347222222222223	0.8490566037735849	0.2054794520547945	0.0	3.717948717948718	4.395061728395062	3.872727272727273
ZINC000028248328	19.217851918660923	0	1	2.449492392535685	4.897599099648545	1.2934540983228815	3.966206685090612	0.1586482674036244	2.294100874857584	514.2529358337968	7.159005969353097	6	53	0	0	6	28	3	2	0	0	0	1	0	0	1	283.60493827160496	157.2275186709343	241.9104938271605	307.8158436213991	341.5658436213991	331.42592592592604	303.97222222222223	284.1769547325103	209.8888888888889	1276.0	75.10706933577198	5.351036571162358	5.22020202020202	3.889967637540453	3.0378421900161032	2.7368827160493825	2.1354642313546424	1.7527993109388456	1.7527777777777778	1.9850427350427349	2.943396226415094	3.233009708737864	2.782608695652174
ZINC000028249164	19.217851918660923	0	1	2.449492392535685	4.897599099648545	1.2934540983228815	3.966206685090612	0.1586482674036244	2.294100874857584	514.2529358337968	7.159005969353097	6	53	0	0	6	28	3	2	0	0	0	1	0	0	1	283.60493827160496	157.2275186709343	241.9104938271605	307.8158436213991	341.5658436213991	331.42592592592604	303.97222222222223	284.1769547325103	209.8888888888889	1276.0	75.10706933577198	5.351036571162358	5.22020202020202	3.889967637540453	3.0378421900161032	2.7368827160493825	2.1354642313546424	1.7527993109388456	1.7527777777777778	1.9850427350427349	2.943396226415094	3.233009708737864	2.782608695652174
ZINC000013737084	24.765316368412112	0	1	2.4633683206628465	4.884636279783626	1.29905770458113	3.8088274603038688	0.1190258581344959	2.500472198377472	1247.1298888970916	8.29175091116565	6	68	1	0	7	36	2	5	0	0	0	0	0	0	0	416.0	245.22916666666669	330.52777777777777	469.0277777777777	518.4583333333333	522.9583333333333	452.5416666666667	377.2361111111111	322.5833333333333	1354.0	91.364584574564	6.117647058823529	5.619718309859155	4.0814814814814815	3.3118279569892475	2.519230769230769	1.893719806763285	1.5989583333333333	2.0122699386503067	2.140939597315436	3.0	3.348148148148148	2.8225806451612905
ZINC000013737086	24.765316368412112	0	1	2.4633683206628465	4.884636279783626	1.29905770458113	3.8088274603038688	0.1190258581344959	2.500472198377472	1247.1298888970916	8.29175091116565	6	68	1	0	7	36	2	5	0	0	0	0	0	0	0	416.0	245.22916666666669	330.52777777777777	469.0277777777777	518.4583333333333	522.9583333333333	452.5416666666667	377.2361111111111	322.5833333333333	1354.0	91.364584574564	6.117647058823529	5.619718309859155	4.0814814814814815	3.3118279569892475	2.519230769230769	1.893719806763285	1.5989583333333333	2.0122699386503067	2.140939597315436	3.0	3.348148148148148	2.8225806451612905
ZINC000013740982	20.49416611059141	0	1	2.358952174294224	4.717904348588447	1.325169071981948	3.8115148180086456	0.1411672154818017	2.3312784731594376	1348.1027285872708	8.199705269729636	12	55	0	0	6	28	4	2	0	0	0	0	0	0	0	332.0	177.61111111111111	263.25	317.99999999999994	344.0833333333332	321.8333333333333	285.83333333333337	245.08333333333337	207.58333333333337	1108.0	77.14246933577196	6.036363636363636	5.666666666666667	4.108910891089109	3.0601503759398496	2.2097902097902096	1.6241610738255037	1.4507042253521127	1.4883720930232558	1.766990291262136	2.909090909090909	3.1584158415841586	2.7669172932330826
ZINC000101446143	20.453725996071533	0	1	2.4392483541887446	4.751635049416098	1.3455542745989426	3.459379297002694	0.133053049884719	2.1966006240741964	1524.2450699728288	8.284765975414743	12	52	0	0	5	26	4	1	0	0	0	0	0	0	0	304.0	161.13888888888889	249.1111111111112	311.3333333333333	312.25	306.25	245.75	210.3333333333333	184.16666666666663	1042.0	75.61003952607399	5.846153846153846	5.763636363636364	4.25	2.753623188405797	1.903448275862069	1.5902777777777777	1.492063492063492	1.9259259259259256	2.120879120879121	3.1153846153846154	3.43	2.7971014492753623
ZINC000038214595	20.453725996071533	0	1	2.4392483541887446	4.751635049416098	1.3455542745989426	3.459379297002694	0.133053049884719	2.1966006240741964	1524.2450699728288	8.284765975414743	12	52	0	0	5	26	4	1	0	0	0	0	0	0	0	304.0	161.13888888888889	249.1111111111112	311.3333333333333	312.25	306.25	245.75	210.3333333333333	184.16666666666663	1042.0	75.61003952607399	5.846153846153846	5.763636363636364	4.25	2.753623188405797	1.903448275862069	1.5902777777777777	1.492063492063492	1.9259259259259256	2.120879120879121	3.1153846153846154	3.43	2.7971014492753623
ZINC000013747166	23.42005249126032	0	1	2.442854225443184	4.779333853421608	1.3202275662254923	3.760048352040666	0.1253349450680222	2.4230441055725125	3507.9770946590647	9.26140711268022	15	59	0	0	7	29	5	1	1	0	0	0	0	0	0	344.44444444444446	187.1145404663924	275.3734567901234	347.6481481481481	404.78703703703695	351.35185185185173	291.38888888888886	262.47222222222223	230.9351851851852	1422.0	92.141678240621	5.838041431261771	5.693548387096774	4.4393939393939394	3.111872146118721	2.327122153209109	1.70230607966457	1.5790754257907542	1.659033078880407	1.7570621468926555	3.135593220338983	3.4363636363636365	2.904109589041096
ZINC000040916606	19.71810964418357	0	1	2.380385352868516	4.691706536950818	1.3591755188462409	3.520266064389922	0.1408106425755969	2.174827305102057	722.3210986750374	7.498760506908656	15	47	0	0	6	22	4	1	1	0	0	0	0	0	0	300.44444444444446	119.53120713305898	221.1203703703704	244.34567901234576	234.7685185185186	205.75000000000003	180.8333333333333	160.22222222222229	160.91358024691365	1222.0	76.66378790667797	6.392434988179669	6.38	4.768939393939394	2.943952802359881	1.9768115942028983	1.6242424242424238	1.915824915824916	2.1230158730158726	2.4600938967136154	3.234042553191489	3.4318181818181817	2.884955752212389
ZINC000052607253	25.36303334985748	0	1	2.3785602010179496	4.7571204020359	1.3387400860736092	5.167045868603151	0.1565771475334288	2.836223594959514	288.85635130245	6.859851978695638	12	68	0	0	7	35	4	2	0	0	1	0	0	0	1	418.0	255.38888888888889	331.69444444444446	437.3888888888889	455.1666666666666	488.3333333333333	488.5833333333334	470.50000000000006	443.72222222222223	1376.0	94.509508669715	6.147058823529412	5.507042253521127	3.969465648854962	3.143646408839779	2.7096774193548385	2.576530612244898	2.3613861386138613	1.813397129186603	1.6059113300492611	2.9558823529411766	3.2213740458015265	2.81767955801105
ZINC000013738259	15.285558158191296	0	1	2.356950504901844	4.713901009803687	1.219600605361971	4.0199018622965	0.200995093114825	2.084404670528833	121.91065269220536	5.496435602008366	6	43	0	0	5	23	1	3	1	0	0	0	0	0	0	236.44444444444449	182.1883573388203	280.3734567901234	259.01851851851853	244.1697530864198	268.6543209876543	243.20370370370367	209.0972222222222	218.03703703703704	1060.0	63.60920881152701	5.498708010335918	3.8787878787878793	4.008130081300814	2.2454545454545456	2.0501474926253684	1.9385964912280704	1.708708708708709	1.2246376811594202	1.5411255411255411	2.86046511627907	3.024390243902439	2.590909090909091
ZINC000027769062	14.647041832318097	0	1	2.49395601892592	4.9879120378518405	1.33315146137325	3.873444167982681	0.2038654825254042	1.995997963316249	127.2541954378536	5.488040511101599	6	42	0	0	3	23	1	2	0	0	0	0	0	0	0	216.0	96.88888888888889	184.61111111111111	229.8611111111112	257.2500000000001	269.0833333333333	235.8333333333333	167.08333333333334	105.0	776.0	57.34490481152701	5.142857142857143	5.045454545454546	3.8072289156626495	3.142857142857143	2.419354838709677	1.525925925925926	0.8412698412698413	0.4948453608247423	0.3174603174603174	2.9285714285714284	3.3734939759036147	3.0625
ZINC000026469466	24.05820958722556	0	1	2.456513200491828	4.852247537510243	1.3441860418650076	4.24042810983046	0.1413476036610153	2.543276522114556	579.5273186760343	7.46082509214184	21	53	0	0	6	23	3	3	0	0	0	0	0	0	0	410.0	211.97222222222223	304.1388888888889	354.0	361.83333333333337	380.5	354.2777777777778	299.3611111111111	261.30555555555566	1226.0	82.71930881152697	7.735849056603773	7.596491228070175	6.36734693877551	4.557251908396947	3.5172413793103448	3.0821917808219177	2.671428571428572	2.4263565891472867	3.03061224489796	3.5283018867924527	3.918367346938776	3.3053435114503817
ZINC000072131631	41.21880005184536	0	2	2.594694260238332	5.073229561800121	1.300209784259699	3.551349297518493	0.0670065905192168	2.935034435639874	99951.2160454448	13.180144326950328	16	110	0	0	13	57	7	5	1	0	0	0	0	0	0	646.4444444444445	414.1397462277092	589.0401234567902	714.1558641975312	907.2021604938276	890.9953703703708	769.3379629629633	688.6944444444446	680.6018518518517	2416.0	156.994955576393	5.876767676767677	5.168115942028985	4.523364485981308	3.249146757679181	2.4819277108433737	1.926782273603083	1.7400793650793651	1.5622362869198312	1.6539351851851851	3.0636363636363635	3.411214953271028	2.9283276450511946
ZINC000072131630	41.21880005184536	0	2	2.594694260238332	5.073229561800121	1.300209784259699	3.551349297518493	0.0670065905192168	2.935034435639874	99951.2160454448	13.180144326950328	16	110	0	0	13	57	7	5	1	0	0	0	0	0	0	646.4444444444445	414.1397462277092	589.0401234567902	714.1558641975312	907.2021604938276	890.9953703703708	769.3379629629633	688.6944444444446	680.6018518518517	2416.0	156.994955576393	5.876767676767677	5.168115942028985	4.523364485981308	3.249146757679181	2.4819277108433737	1.926782273603083	1.7400793650793651	1.5622362869198312	1.6539351851851851	3.0636363636363635	3.411214953271028	2.9283276450511946
ZINC000029396602	28.35786941574768	0	1	2.538563002066237	4.936801477818303	1.3204407101901243	4.092873282530102	0.113690924514725	2.6901810829353168	1794.5937373791776	8.773467790617033	18	63	0	0	9	27	4	4	0	0	0	0	0	1	1	509.02419753086417	302.5781750123457	379.1551111111111	432.141037037037	503.7745185185185	520.3682962962963	519.1037037037037	521.4366666666665	446.6655555555554	4260.0	123.34016443092295	8.079749167156574	7.397346600331676	6.109604519774011	4.70757254069356	3.787057387057387	3.4776050662061024	3.19113475177305	2.367771960442117	2.4294444444444445	3.507936507936508	3.8983050847457625	3.43312101910828
ZINC000029396605	28.35786941574768	0	1	2.538563002066237	4.936801477818303	1.3204407101901243	4.092873282530102	0.113690924514725	2.6901810829353168	1794.5937373791776	8.773467790617033	18	63	0	0	9	27	4	4	0	0	0	0	0	1	1	509.02419753086417	302.5781750123457	379.1551111111111	432.141037037037	503.7745185185185	520.3682962962963	519.1037037037037	521.4366666666665	446.6655555555554	4260.0	123.34016443092295	8.079749167156574	7.397346600331676	6.109604519774011	4.70757254069356	3.787057387057387	3.4776050662061024	3.19113475177305	2.367771960442117	2.4294444444444445	3.507936507936508	3.8983050847457625	3.43312101910828
ZINC000299854574	31.14585642597399	0	1	2.515767562914024	5.031513969066875	1.3313031114008107	4.185818664029654	0.107328683693068	2.792678856591286	2930.809390978157	9.3440104596534	25	70	0	0	7	31	4	2	0	0	1	0	0	0	1	534.0	313.55555555555554	385.3055555555555	498.97222222222223	602.6666666666667	569.9722222222223	524.0833333333334	489.52777777777777	426.75	1588.0	109.46445705031896	7.628571428571429	7.4	6.159090909090909	4.775280898876405	4.091370558375634	3.5	2.952127659574468	2.548387096774193	2.4251497005988023	3.5	3.886363636363636	3.331460674157303
ZINC000045375044	23.160832777258083	0	1	2.4672174813147625	4.825582326809879	1.3496295722146725	4.791188056910355	0.1652133812727708	2.631489146243786	230.20885834610988	6.503697713626322	18	55	0	0	4	26	2	2	0	0	0	0	0	0	0	358.0	141.75	264.5833333333333	316.1944444444444	347.55555555555554	336.72222222222223	296.9166666666667	269.61111111111114	218.22222222222223	1152.0	84.98884352607398	6.509090909090909	6.677966101694915	5.403846153846154	4.037593984962406	2.7973856209150325	1.968944099378882	1.9466666666666668	2.0601503759398496	2.324074074074074	3.381818181818182	3.817307692307693	3.3157894736842106
ZINC000045375048	23.160832777258083	0	1	2.4672174813147625	4.825582326809879	1.3496295722146725	4.791188056910355	0.1652133812727708	2.631489146243786	230.20885834610988	6.503697713626322	18	55	0	0	4	26	2	2	0	0	0	0	0	0	0	358.0	141.75	264.5833333333333	316.1944444444444	347.55555555555554	336.72222222222223	296.9166666666667	269.61111111111114	218.22222222222223	1152.0	84.98884352607398	6.509090909090909	6.677966101694915	5.403846153846154	4.037593984962406	2.7973856209150325	1.968944099378882	1.9466666666666668	2.0601503759398496	2.324074074074074	3.381818181818182	3.817307692307693	3.3157894736842106
ZINC000095576150	25.102424285829013	0	1	2.4064003041729247	4.791337469288411	1.2958155619346765	4.394646689462347	0.1373327090456983	2.643537948510605	593.2530651999386	7.548771871901192	18	56	0	0	8	24	2	3	1	0	2	0	0	0	2	480.44444444444446	350.2994684499314	390.358024691358	495.13271604938274	438.3873456790122	542.2824074074074	452.4953703703703	327.1712962962963	375.4290123456791	1596.0	90.984419716376	8.579365079365079	6.497175141242938	6.194174757281553	4.599520383693045	3.5704225352112675	4.151079136690647	3.494871794871795	2.5	3.086720867208672	3.4285714285714284	3.6310679611650487	3.021582733812949
ZINC000095576151	25.102424285829013	0	1	2.4064003041729247	4.791337469288411	1.2958155619346765	4.394646689462347	0.1373327090456983	2.643537948510605	593.2530651999386	7.548771871901192	18	56	0	0	8	24	2	3	1	0	2	0	0	0	2	480.44444444444446	350.2994684499314	390.358024691358	495.13271604938274	438.3873456790122	542.2824074074074	452.4953703703703	327.1712962962963	375.4290123456791	1596.0	90.984419716376	8.579365079365079	6.497175141242938	6.194174757281553	4.599520383693045	3.5704225352112675	4.151079136690647	3.494871794871795	2.5	3.086720867208672	3.4285714285714284	3.6310679611650487	3.021582733812949
ZINC000101050118	22.59162536651413	0	1	2.604101563777131	4.952757627175364	1.3409542306220654	3.5568295092040474	0.1270296253287159	2.29848897793438	5049.367529730837	9.556637689969715	6	52	0	2	7	24	3	3	0	0	0	1	0	0	1	365.60493827160496	206.03307422648987	269.8508230452675	391.0308641975308	409.753086419753	361.0154320987654	259.6574074074074	198.7685185185185	252.37654320987653	1408.0	79.54962171637598	7.030864197530865	6.64484126984127	5.051362683438155	3.7875375375375375	3.0794753086419755	2.334175084175084	2.5513227513227514	2.6839506172839505	2.6828703703703702	3.5	3.9150943396226414	3.033783783783784
ZINC000261072750	22.59162536651413	0	1	2.604101563777131	4.952757627175364	1.3409542306220654	3.5568295092040474	0.1270296253287159	2.29848897793438	5049.367529730837	9.556637689969715	6	52	0	2	7	24	3	3	0	0	0	1	0	0	1	365.60493827160496	206.03307422648987	269.8508230452675	391.0308641975308	409.753086419753	361.0154320987654	259.6574074074074	198.7685185185185	252.37654320987653	1408.0	79.54962171637598	7.030864197530865	6.64484126984127	5.051362683438155	3.7875375375375375	3.0794753086419755	2.334175084175084	2.5513227513227514	2.6839506172839505	2.6828703703703702	3.5	3.9150943396226414	3.033783783783784
ZINC000101050123	22.59162536651413	0	1	2.604101563777132	4.952757627175366	1.3409542306220654	3.5568295092040483	0.127029625328716	2.29848897793438	5049.367529730417	9.556637689969634	6	52	0	2	7	24	3	3	0	0	0	1	0	0	1	365.60493827160496	206.03307422648987	269.8508230452675	391.0308641975308	409.75308641975306	361.0154320987654	259.6574074074074	198.76851851851853	252.37654320987656	1408.0	79.54962171637598	7.030864197530865	6.64484126984127	5.051362683438155	3.7875375375375375	3.0794753086419755	2.334175084175084	2.5513227513227514	2.6839506172839505	2.6828703703703702	3.5	3.9150943396226414	3.033783783783784
ZINC000000019265	16.17064519443237	0	1	2.5121139917299584	4.974982962645722	1.3564454633392171	3.9596163663876736	0.1979808183193837	2.069294323958608	146.46601850204328	5.67994062649375	13	37	0	0	5	17	5	0	0	0	0	0	0	0	0	260.0	95.11111111111111	186.72222222222223	222.3888888888889	225.00000000000009	199.00000000000009	172.33333333333337	157.33333333333337	108.33333333333334	802.0	55.44191938243301	7.027027027027027	7.375	6.084507042253521	4.855555555555555	3.731958762886598	2.898876404494382	2.3846153846153846	1.551282051282051	1.181818181818182	3.4864864864864864	3.887323943661972	3.4
ZINC000022445891	19.051442977516903	0	2	2.365371632182957	4.730743264365915	1.3604746160128256	4.183769054636435	0.1743237106098514	2.3066812653264703	271.7563962014981	6.480374800158256	12	50	0	0	3	26	2	1	0	0	0	0	0	0	0	256.0	110.36111111111111	222.47222222222223	276.38888888888886	263.3333333333333	245.75	224.5	200.3888888888889	168.08333333333334	944.0	73.19003952607399	5.12	5.075471698113208	3.577319587628866	2.455223880597015	1.63013698630137	1.6176470588235294	1.71900826446281	1.5299145299145298	1.7582417582417582	3.04	3.350515463917526	2.783582089552239
ZINC000019367746	19.051442977516903	0	2	2.365371632182957	4.730743264365915	1.3604746160128256	4.183769054636435	0.1743237106098514	2.3066812653264703	271.7563962014981	6.480374800158256	12	50	0	0	3	26	2	1	0	0	0	0	0	0	0	256.0	110.36111111111111	222.47222222222223	276.38888888888886	263.3333333333333	245.75	224.5	200.3888888888889	168.08333333333334	944.0	73.19003952607399	5.12	5.075471698113208	3.577319587628866	2.455223880597015	1.63013698630137	1.6176470588235294	1.71900826446281	1.5299145299145298	1.7582417582417582	3.04	3.350515463917526	2.783582089552239
ZINC000003804600	25.39154292055889	0	1	2.443106487780838	4.776513619771857	1.3471967626233083	4.254367300995363	0.1329489781561051	2.6110968653565125	535.4174714990902	7.446197572968933	18	59	0	0	8	27	5	1	2	0	0	0	0	0	0	378.8888888888889	180.2846364883402	274.9135802469136	345.71913580246905	373.9629629629629	333.10185185185173	300.2685185185185	283.2407407407408	241.20370370370367	1712.0	102.451352430923	6.421845574387948	6.079365079365079	4.925595238095239	3.5273972602739727	2.583850931677018	2.12280701754386	1.8849765258215965	1.6976190476190478	1.883468834688347	3.372881355932204	3.6607142857142856	3.054794520547945
ZINC000013738281	15.02758188987998	0	2	2.342763209756453	4.685526419512902	1.2746600184783663	3.815654272403663	0.1907827136201831	2.032259330566674	198.8709054931208	5.985803078662123	6	45	0	0	3	25	3	0	0	0	0	0	0	0	0	198.0	122.33333333333334	178.6111111111111	233.38888888888889	249.5	222.1666666666667	217.5	202.16666666666669	174.75	784.0	62.15662262122502	4.4	4.173913043478261	2.647058823529412	1.9482758620689653	1.4963503649635037	1.525	1.375	1.3578947368421053	0.967741935483871	2.688888888888889	3.011764705882353	2.5086206896551726
ZINC000013808393	18.372845767031773	0	1	2.4300574699087707	4.83194533183254	1.342600798354699	4.334307718160364	0.1884481616591462	2.299471024488759	159.4234862472199	5.904473220013549	16	41	0	0	6	18	4	2	0	0	0	0	0	0	0	332.0	123.38888888888889	222.00000000000003	236.4444444444445	251.77777777777783	239.16666666666663	224.16666666666663	248.91666666666669	231.16666666666663	954.0	61.540740287282006	8.097560975609756	7.954545454545454	6.394736842105263	4.663043478260869	4.525252525252525	5.0	5.428571428571429	3.333333333333333	2.0	3.463414634146341	3.736842105263158	3.282608695652174
ZINC000040865706	25.3225932353376	0	1	2.513815390659933	4.881577534155019	1.3442417552446542	3.749166028310208	0.117161438384694	2.484684232604521	8950.24755255687	10.262587280195628	15	62	0	0	6	30	4	2	0	0	0	0	0	0	0	396.0	191.97222222222223	307.9444444444443	382.0833333333333	404.6944444444443	383.2499999999999	343.5833333333332	296.0	248.7777777777778	1290.0	91.97619514546996	6.387096774193548	6.348484848484849	5.0	3.7243589743589753	2.7151162790697674	2.0535714285714284	1.8974358974358967	1.75177304964539	1.89344262295082	3.2580645161290325	3.6271186440677967	3.121794871794872
ZINC000299818826	19.71810964418357	0	1	2.4333925059193606	4.797192809124883	1.3438626265844675	4.141153585624669	0.1656461434249867	2.3372651247680776	260.55838489441635	6.479117694229187	6	53	1	0	6	28	2	3	1	0	0	0	0	0	0	292.44444444444446	124.5659293552812	247.162037037037	303.6111111111111	300.7037037037037	292.41975308641975	271.22222222222223	203.06481481481484	175.52777777777777	1258.0	78.19787333577197	5.517819706498952	5.208333333333334	3.874213836477987	2.673860911270983	1.8666666666666667	1.4451476793248943	1.481981981981982	1.5322128851540615	1.7516339869281046	3.056603773584906	3.358490566037736	2.920863309352518
ZINC000299818820	19.71810964418357	0	1	2.4333925059193606	4.797192809124883	1.3438626265844675	4.141153585624669	0.1656461434249867	2.3372651247680776	260.55838489441635	6.479117694229187	6	53	1	0	6	28	2	3	1	0	0	0	0	0	0	292.44444444444446	124.5659293552812	247.162037037037	303.6111111111111	300.7037037037037	292.41975308641975	271.22222222222223	203.06481481481484	175.52777777777777	1258.0	78.19787333577197	5.517819706498952	5.208333333333334	3.874213836477987	2.673860911270983	1.8666666666666667	1.4451476793248943	1.481981981981982	1.5322128851540615	1.7516339869281046	3.056603773584906	3.358490566037736	2.920863309352518
ZINC000029038642	28.898567255790216	0	1	2.446247791386357	4.7912194780029855	1.3528788313387805	4.921697064349627	0.1367138073430452	2.874587248269371	813.2188523105538	7.98193410981836	21	68	0	0	6	32	4	1	1	0	0	0	0	0	0	408.44444444444446	196.92009602194787	321.567901234568	400.2314814814815	417.287037037037	417.5740740740741	372.25	352.7777777777777	328.962962962963	1628.0	111.78781695516798	6.006535947712418	5.890410958904109	4.475826972010179	3.0805243445692887	2.605584642233857	2.479500891265597	2.572597137014315	2.307843137254902	2.25357873210634	3.3529411764705883	3.694656488549618	3.050561797752809
ZINC000029038644	28.898567255790216	0	1	2.446247791386357	4.7912194780029855	1.3528788313387805	4.921697064349627	0.1367138073430452	2.874587248269371	813.2188523105538	7.98193410981836	21	68	0	0	6	32	4	1	1	0	0	0	0	0	0	408.44444444444446	196.92009602194787	321.567901234568	400.2314814814815	417.287037037037	417.5740740740741	372.25	352.7777777777777	328.962962962963	1628.0	111.78781695516798	6.006535947712418	5.890410958904109	4.475826972010179	3.0805243445692887	2.605584642233857	2.479500891265597	2.572597137014315	2.307843137254902	2.25357873210634	3.3529411764705883	3.694656488549618	3.050561797752809
ZINC000026174485	14.796871746579155	0	1	2.4435301967155723	4.887060393431145	1.2722245066832651	3.810238709336837	0.1905119354668418	2.030839021105163	162.36388445733166	5.782987197209533	6	49	0	0	2	29	1	1	0	0	0	0	0	0	0	184.0	97.88888888888889	187.44444444444449	232.72222222222223	261.88888888888886	285.9166666666667	278.0	230.33333333333337	183.3333333333333	790.0	64.947178240621	3.755102040816327	3.88	2.7127659574468086	2.114754098360656	1.50354609929078	1.0787878787878789	0.7309941520467836	0.6423357664233577	0.4423076923076923	2.591836734693877	2.978723404255319	2.778688524590164
ZINC000026174489	14.796871746579155	0	1	2.4435301967155723	4.887060393431145	1.2722245066832651	3.810238709336837	0.1905119354668418	2.030839021105163	162.36388445733166	5.782987197209533	6	49	0	0	2	29	1	1	0	0	0	0	0	0	0	184.0	97.88888888888889	187.44444444444449	232.72222222222223	261.88888888888886	285.9166666666667	278.0	230.33333333333337	183.3333333333333	790.0	64.947178240621	3.755102040816327	3.88	2.7127659574468086	2.114754098360656	1.50354609929078	1.0787878787878789	0.7309941520467836	0.6423357664233577	0.4423076923076923	2.591836734693877	2.978723404255319	2.778688524590164
ZINC000013586509	26.070140131044027	0	1	2.420059381960161	4.840118763920321	1.3206252501373354	3.714660889965992	0.1092547320578232	2.536062824324233	5052.420160738748	9.751398078843074	12	73	0	0	6	39	3	3	0	0	0	0	0	0	0	392.0	208.19444444444449	332.05555555555554	415.2499999999999	453.5277777777776	485.3611111111111	443.1666666666667	381.5833333333333	303.41666666666663	1386.0	100.988715289111	5.36986301369863	5.118421052631579	3.65	2.7777777777777777	2.0869565217391304	1.6428571428571428	1.4604651162790698	1.4659685863874343	1.2981366459627328	2.8904109589041096	3.2071428571428573	2.8465608465608465
ZINC000013586510	26.070140131044027	0	1	2.420059381960161	4.840118763920321	1.3206252501373354	3.714660889965992	0.1092547320578232	2.536062824324233	5052.420160738748	9.751398078843074	12	73	0	0	6	39	3	3	0	0	0	0	0	0	0	392.0	208.19444444444449	332.05555555555554	415.2499999999999	453.5277777777776	485.3611111111111	443.1666666666667	381.5833333333333	303.41666666666663	1386.0	100.988715289111	5.36986301369863	5.118421052631579	3.65	2.7777777777777777	2.0869565217391304	1.6428571428571428	1.4604651162790698	1.4659685863874343	1.2981366459627328	2.8904109589041096	3.2071428571428573	2.8465608465608465
ZINC000002379519	15.694248556546643	0	1	2.428694182338156	4.741373187340251	1.300476068646239	3.653629381126124	0.1826814690563062	1.9888682051083268	224.15910148279124	6.1055032547661945	14	38	0	0	4	18	2	1	1	0	0	0	0	0	0	222.44444444444449	105.08676268861456	175.8240740740741	201.50000000000003	197.80246913580248	184.0925925925926	169.8950617283951	154.97530864197532	118.44444444444446	1012.0	64.098636287282	5.853801169590644	5.841666666666667	4.681372549019608	3.2142857142857144	2.9621212121212115	2.792207792207792	2.28310502283105	2.1960784313725488	1.7118644067796611	3.210526315789474	3.5588235294117645	2.880952380952381
ZINC000003995822	15.694248556546643	0	1	2.428694182338156	4.741373187340251	1.300476068646239	3.653629381126124	0.1826814690563062	1.9888682051083268	224.15910148279124	6.1055032547661945	14	38	0	0	4	18	2	1	1	0	0	0	0	0	0	222.44444444444449	105.08676268861456	175.8240740740741	201.50000000000003	197.80246913580248	184.0925925925926	169.8950617283951	154.97530864197532	118.44444444444446	1012.0	64.098636287282	5.853801169590644	5.841666666666667	4.681372549019608	3.2142857142857144	2.9621212121212115	2.792207792207792	2.28310502283105	2.1960784313725488	1.7118644067796611	3.210526315789474	3.5588235294117645	2.880952380952381
ZINC000095573175	18.75039379896856	0	1	2.404343330476133	4.707110057107446	1.2738371260672918	3.88222720608524	0.1617594669202183	2.231877748488284	613.6946763109128	7.294966271969453	11	43	0	0	8	19	2	3	2	0	0	1	0	0	1	290.4938271604938	191.1970831428136	275.1316300868769	258.1347736625515	278.8820873342478	292.6527777777777	196.60751028806587	189.766975308642	210.5679012345679	1686.0	78.99205719213099	6.755670399081252	4.728395061728395	4.853703703703704	2.7061965811965814	2.9037763253449533	2.6882086167800456	2.3015873015873014	2.227709190672154	2.4233473980309426	3.3255813953488373	3.4375	2.7596153846153846
ZINC000095573174	18.75039379896856	0	1	2.404343330476133	4.707110057107446	1.2738371260672918	3.88222720608524	0.1617594669202183	2.231877748488284	613.6946763109128	7.294966271969453	11	43	0	0	8	19	2	3	2	0	0	1	0	0	1	290.4938271604938	191.1970831428136	275.1316300868769	258.1347736625515	278.8820873342478	292.6527777777777	196.60751028806587	189.766975308642	210.5679012345679	1686.0	78.99205719213099	6.755670399081252	4.728395061728395	4.853703703703704	2.7061965811965814	2.9037763253449533	2.6882086167800456	2.3015873015873014	2.227709190672154	2.4233473980309426	3.3255813953488373	3.4375	2.7596153846153846
ZINC000004364593	19.787059329404865	0	1	2.3589627287391384	4.7178901498343	1.317998880877447	3.8178934804341176	0.1468420569397737	2.29521027063172	962.4731373175013	7.825017601519386	11	53	0	0	6	27	3	3	0	0	0	0	0	0	0	334.0	175.86111111111111	259.9166666666667	313.24999999999994	316.4999999999999	309.91666666666663	272.08333333333337	237.3333333333333	199.58333333333337	1086.0	73.34216043092297	6.30188679245283	5.872727272727273	4.306122448979592	3.094488188976378	2.1481481481481484	1.4758620689655173	1.4744525547445255	1.5161290322580645	1.927835051546392	2.9245283018867925	3.163265306122449	2.7401574803149606
ZINC000299819476	21.33917226222056	0	1	2.4674296858306475	4.862855053610466	1.307944884663541	4.304582169070316	0.1594289692248265	2.4529318490531065	260.7999167398445	6.557005283813668	11	51	0	2	7	24	3	3	0	0	0	1	0	0	1	347.60493827160496	182.81085200426764	262.656378600823	327.6625514403292	371.7170781893004	355.1327160493827	352.49794238683126	288.891975308642	232.69341563786008	1372.0	76.760721716376	6.815783103364804	6.539094650205761	4.9229024943310655	3.3938640132669984	3.1096096096096097	2.641449960598897	2.759259259259259	2.0881834215167547	2.6698717948717947	3.333333333333333	3.7142857142857135	3.082089552238806
ZINC000073241813	24.32636781942116	0	1	2.409739730334078	4.819479460668154	1.309904944418197	3.846037988631993	0.1240657415687739	2.4784456360483227	2041.4426502630288	8.752814129895835	16	58	0	0	8	27	4	2	1	0	0	1	0	0	1	366.04938271604937	222.0547648986435	343.1836419753086	372.7669753086419	395.4881687242797	379.2885802469136	320.6296296296295	310.38271604938274	233.8425925925926	1724.0	95.43805643092298	6.311196253724989	5.2204007285974505	4.853211009174312	3.0917225950783	2.3066104078762306	2.2834757834757835	2.032206119162641	2.1948998178506374	2.024572649572649	3.2586206896551726	3.4220183486238533	2.8993288590604025
ZINC000013582481	23.28215312081772	0	1	2.4161094378350394	4.768691203038712	1.3490021024715158	4.127360949513806	0.142322791362545	2.482348944445769	391.97026223874025	7.035896712269385	15	55	0	0	6	26	3	2	0	0	1	0	0	0	1	398.0	196.44444444444449	296.25000000000006	336.50000000000006	326.91666666666663	314.91666666666663	283.08333333333326	254.5	226.75000000000009	1210.0	80.93129252607396	7.236363636363636	6.779661016949152	5.252336448598131	3.321428571428572	2.4966887417218544	2.0064516129032257	1.894736842105263	2.213675213675214	2.295238095238095	3.345454545454545	3.607476635514019	3.0142857142857142
ZINC000013740686	22.46565653988999	0	1	2.4004245903632784	4.800849180726555	1.3423279794748546	4.19528116337328	0.1446648677025269	2.498671098115753	401.1770683847712	7.059113633881277	12	61	0	0	5	32	2	2	1	0	0	0	0	0	0	312.44444444444446	136.83676268861456	259.0524691358024	308.65432098765416	322.4043209876541	331.5462962962962	295.0833333333333	256.5246913580247	243.8487654320988	1378.0	93.277620955168	5.122040072859745	4.989583333333333	3.541310541310541	2.6864035087719302	1.796844181459566	1.353046594982079	1.4417177914110428	1.360178970917226	1.4018912529550829	2.9836065573770494	3.3076923076923075	3.006578947368421
ZINC000013740685	22.46565653988999	0	1	2.4004245903632784	4.800849180726555	1.3423279794748546	4.19528116337328	0.1446648677025269	2.498671098115753	401.1770683847712	7.059113633881277	12	61	0	0	5	32	2	2	1	0	0	0	0	0	0	312.44444444444446	136.83676268861456	259.0524691358024	308.65432098765416	322.4043209876541	331.5462962962962	295.0833333333333	256.5246913580247	243.8487654320988	1378.0	93.277620955168	5.122040072859745	4.989583333333333	3.541310541310541	2.6864035087719302	1.796844181459566	1.353046594982079	1.4417177914110428	1.360178970917226	1.4018912529550829	2.9836065573770494	3.3076923076923075	3.006578947368421
ZINC000029412366	34.16455357950112	0	1	2.42186041618356	4.8401959277004725	1.30652330587072	4.41175079119459	0.1002670634362406	2.965876156403444	11390.897547910576	10.822174395657669	17	89	0	0	11	45	6	4	0	0	0	1	0	0	1	549.604938271605	293.2830742264898	431.9022633744856	568.382716049383	579.854938271605	595.4074074074076	556.0895061728394	482.758230452675	447.4002057613169	2072.0	126.626496718205	6.175336385074213	6.001194743130227	4.416504223521767	3.244731800766284	2.484030589293748	1.9450830140485311	1.8560804899387573	1.8869814020028608	2.0061162079510706	3.044943820224719	3.2748538011695905	2.8017241379310347
ZINC000013492655	19.936889243665924	0	1	2.3321402530295656	4.664280506059131	1.3040066100489731	4.258666128284382	0.1637948510878608	2.404467440851644	267.17160535655387	6.543402613664982	12	52	0	0	6	26	4	2	0	0	0	0	0	0	0	332.0	173.88888888888889	257.8055555555556	308.77777777777777	327.49999999999994	326.74999999999994	256.5833333333333	263.08333333333337	215.7777777777778	1070.0	73.46434352607399	6.384615384615385	6.037037037037037	4.4	3.28099173553719	2.3851851851851853	2.274074074074074	1.9391304347826088	1.8468468468468469	2.4065934065934065	3.0	3.2526315789473683	2.884297520661157
ZINC000299854601	30.32935984504626	0	1	2.513721564412365	5.027419913758401	1.3380930323513358	4.125480853230164	0.1085652856113201	2.7521836502052137	2774.5649567789683	9.263250308290903	25	67	0	0	7	29	4	2	0	0	0	1	0	0	1	477.60493827160496	246.58862978204544	348.6882716049383	444.4866255144032	552.7201646090537	517.3816872427984	483.4845679012346	429.324074074074	344.4907407407407	1758.0	110.228482240621	7.128431914501567	7.223765432098765	6.060846560846562	4.630490956072351	4.044444444444444	3.24103468547913	2.685885885885886	2.32283950617284	2.263799283154122	3.537313432835821	3.928571428571429	3.3488372093023258
ZINC000013755932	21.1203926627382	0	1	2.522197830271933	4.953483735824148	1.3557062324875429	4.010668174921685	0.1542564682662186	2.344469299627665	750.825975460338	7.57668534618493	18	45	0	0	6	19	4	0	1	0	1	0	0	0	1	346.44444444444446	168.33676268861453	238.20987654321	285.63580246913574	274.48765432098776	251.75925925925927	253.72222222222229	216.48148148148147	181.3333333333334	1272.0	77.78589419213098	7.698765432098765	7.401360544217686	5.988372093023256	4.36036036036036	3.3585434173669464	2.6666666666666665	2.330409356725146	2.1220238095238093	2.9504504504504503	3.6666666666666665	4.023255813953488	3.4054054054054053
ZINC000029467369	35.99814463835709	0	2	2.4112192931258662	4.822438586251732	1.3204430796248887	4.12516170545757	0.0877693979884589	2.9646677290573527	7319.716358024589	10.445889366016868	18	98	0	0	11	51	6	4	0	0	0	1	0	0	1	561.604938271605	271.5052964487121	451.5967078189301	575.2438271604939	573.6882716049383	616.462962962963	581.6172839506172	485.8117283950617	464.6141975308642	2186.0	137.660874147299	5.73066263542454	5.520697167755991	3.963755199049317	3.115111111111111	2.1656340355225114	1.646532438478747	1.7643957826439578	1.7576588934613624	1.703860640301318	2.9285714285714284	3.165775401069519	2.788
ZINC000103266313	23.24171300629784	0	1	2.49584429826873	4.834153092830289	1.3600522753263866	4.173865272273781	0.1439263886990958	2.493553267281212	552.7752549108784	7.379662245258166	21	56	0	0	3	27	3	0	0	0	0	0	0	0	0	318.0	126.91666666666669	255.0555555555556	307.66666666666663	318.33333333333337	308.6111111111111	296.5	274.94444444444446	244.1111111111112	1110.0	88.14594843092301	5.678571428571429	6.1	4.752380952380952	3.431654676258993	2.662420382165605	2.467948717948718	2.4482758620689653	2.217391304347826	2.142857142857143	3.3035714285714284	3.733333333333333	3.2158273381294964
ZINC000013776805	25.24171300629784	0	1	2.530070678960086	4.896364292078975	1.3602563037709028	4.001931709942054	0.1250603659356892	2.549927981839136	1265.4514402728826	8.306335017085361	18	60	0	0	6	28	4	2	0	0	0	0	0	0	0	410.0	194.19444444444449	301.8333333333333	373.55555555555554	420.3333333333333	457.83333333333337	413.5	380.08333333333337	316.9166666666667	1288.0	91.08696933577198	6.833333333333333	6.703125	5.36283185840708	4.2885906040268456	3.3511904761904763	2.9065934065934065	2.5828571428571427	2.111111111111111	2.219858156028369	3.333333333333333	3.769911504424779	3.3221476510067114
ZINC000013776803	25.24171300629784	0	1	2.530070678960086	4.896364292078975	1.3602563037709028	4.001931709942054	0.1250603659356892	2.549927981839136	1265.4514402728826	8.306335017085361	18	60	0	0	6	28	4	2	0	0	0	0	0	0	0	410.0	194.19444444444449	301.8333333333333	373.55555555555554	420.3333333333333	457.83333333333337	413.5	380.08333333333337	316.9166666666667	1288.0	91.08696933577198	6.833333333333333	6.703125	5.36283185840708	4.2885906040268456	3.3511904761904763	2.9065934065934065	2.5828571428571427	2.111111111111111	2.219858156028369	3.333333333333333	3.769911504424779	3.3221476510067114
ZINC000003804270	25.024536082414347	0	1	2.3806465560146983	4.761293112029397	1.2925458817593078	5.064724711625707	0.1582726472383033	2.7854505949188293	250.9497273777232	6.688403439545098	12	65	0	0	6	33	3	3	0	0	0	0	0	0	0	398.0	233.94444444444443	319.69444444444446	427.4444444444444	469.3333333333333	421.88888888888886	423.1111111111112	366.6944444444444	340.3611111111111	1308.0	92.743237860017	6.123076923076923	5.838235294117647	4.25	3.245508982035928	2.726256983240224	2.4597701149425286	2.1467391304347827	1.8044692737430168	1.8273809523809523	3.0615384615384613	3.3548387096774195	2.880239520958084
ZINC000013760427	21.936889243665927	0	1	2.4428531056655305	4.775353324566408	1.3259454541741875	3.753404754476368	0.1340501698027274	2.3522827797672705	2856.4524287684835	8.986955141528894	14	53	0	0	8	25	5	1	2	0	0	0	0	0	0	318.8888888888889	172.75685871056243	247.38580246913585	301.5432098765432	334.74074074074065	277.1388888888888	234.8240740740741	234.9074074074074	199.3703703703704	1566.0	90.40652662122496	6.016771488469602	5.696428571428571	4.481481481481482	2.9846153846153847	2.238095238095238	1.6842105263157894	1.6805555555555558	1.7321937321937324	1.9266666666666667	3.2264150943396226	3.505050505050505	2.8615384615384616
ZINC000045320086	24.78189539529508	0	1	2.5828548992151674	5.014740788525227	1.337293846705106	3.926016449015708	0.1266456919037325	2.4990273971011643	5431.805871667668	9.73142904218006	18	58	0	0	9	27	7	2	0	0	0	0	0	0	0	436.0	226.41666666666663	313.97222222222223	404.2222222222223	511.7777777777777	374.3333333333334	339.8333333333333	276.66666666666663	263.1666666666667	1290.0	83.116756430923	7.517241379310345	7.5	6.258928571428571	4.5793103448275865	3.567073170731707	2.62111801242236	2.1184210526315788	2.2644628099173554	2.321428571428572	3.431034482758621	3.803571428571429	3.268965517241379
ZINC000013739999	27.192393223205595	0	1	2.394880506853575	4.789761013707151	1.2987467557632	5.264910912528	0.1504260260722285	2.9138271932407145	295.3564636345804	6.940945946669991	18	71	0	0	6	36	4	2	0	0	0	0	0	0	0	420.0	213.97916666666663	333.69444444444446	433.8888888888888	508.36111111111103	501.75	443.3611111111112	444.2083333333333	433.5972222222222	1404.0	103.01057257456397	5.915492957746479	5.905405405405405	4.473282442748092	3.5260115606936417	2.557142857142857	2.4413145539906105	2.5202020202020203	2.411111111111111	2.2848837209302326	3.0704225352112675	3.412213740458016	2.994219653179191
ZINC000095560510	17.55634918610405	0	1	2.3899722622951693	4.779944524590338	1.3319753427329408	4.336664976155715	0.188550651137205	2.3000147369732806	149.8740057310681	5.842704102272909	12	45	0	0	5	22	2	2	1	0	0	0	0	0	0	274.44444444444446	116.05898491083676	202.80864197530863	221.0462962962964	224.7376543209878	231.675925925926	246.78703703703715	222.0925925925927	210.50000000000003	1152.0	72.09809190667798	6.098765432098766	5.730496453900709	4.263374485596708	3.437710437710438	3.176470588235294	2.715151515151515	2.743827160493828	2.386138613861386	1.8969072164948453	3.066666666666667	3.3703703703703702	3.1616161616161618
ZINC000013741468	12.675551403019512	0	1	2.4568747203698247	4.828063447012768	1.3583492637908243	3.613783004970309	0.2258614378106442	1.754758776716144	94.40656007456022	5.017614192297968	9	32	0	0	3	16	2	1	0	0	0	0	0	0	0	194.0	78.61111111111111	149.55555555555557	175.94444444444446	172.83333333333334	152.83333333333334	134.41666666666669	91.5	53.66666666666667	646.0	46.432710477584	6.0625	6.235294117647059	4.901639344262295	3.51948051948052	2.5443037974683542	1.7777777777777777	1.5	0.8627450980392157	0.1081081081081081	3.1875	3.557377049180328	3.051948051948052
ZINC000026751816	13.313708498984765	0	1	2.445047417223413	4.780546064682148	1.3541490770536029	3.688273519630948	0.2169572658606439	1.8357867187653816	106.53171360533987	5.199070972215717	9	35	0	0	2	18	2	0	0	0	0	0	0	0	0	176.0	76.36111111111111	152.13888888888894	176.2777777777778	177.25000000000003	164.75000000000003	136.5	116.5	84.0	656.0	52.256532287282006	5.0285714285714285	5.4324324324324325	4.196969696969697	2.929411764705882	2.224719101123596	1.75	1.5211267605633805	0.9032258064516128	0.3673469387755102	3.085714285714286	3.484848484848485	2.988235294117647
ZINC000096933534	20.48223556677296	0	1	2.499099765819672	4.758813596950665	1.3065614938582133	3.2918007087877665	0.1219185447699172	2.1846865159572983	31603.097108802704	11.35426217755488	6	58	0	0	6	31	3	3	0	0	0	0	0	0	0	328.0	213.1388888888889	275.83333333333337	355.08333333333337	420.66666666666674	328.1666666666667	263.0833333333333	263.33333333333337	213.41666666666669	1126.0	77.909512050319	5.655172413793103	5.233333333333333	3.9642857142857135	2.596026490066225	1.8389261744966443	1.2246376811594204	1.288888888888889	1.632	1.3944954128440368	2.8448275862068964	3.125	2.529801324503312
ZINC000096933535	20.48223556677296	0	1	2.499099765819672	4.758813596950665	1.3065614938582133	3.2918007087877665	0.1219185447699172	2.1846865159572983	31603.097108802704	11.35426217755488	6	58	0	0	6	31	3	3	0	0	0	0	0	0	0	328.0	213.1388888888889	275.83333333333337	355.08333333333337	420.66666666666674	328.1666666666667	263.0833333333333	263.33333333333337	213.41666666666669	1126.0	77.909512050319	5.655172413793103	5.233333333333333	3.9642857142857135	2.596026490066225	1.8389261744966443	1.2246376811594204	1.288888888888889	1.632	1.3944954128440368	2.8448275862068964	3.125	2.529801324503312
ZINC000011688688	25.042713499088013	0	1	2.4992490085906125	4.8566105286171295	1.28640974503586	3.369753558186619	0.1053047986933318	2.377990423361424	8283.753500413572	10.185202275771912	6	65	0	0	10	33	5	4	1	0	0	0	0	0	0	418.44444444444446	311.24391289437585	393.104938271605	473.5185185185185	542.1697530864197	441.20370370370375	372.5462962962963	345.1851851851852	342.94444444444446	1582.0	93.060841860017	6.437606837606838	5.220588235294118	4.684754521963825	2.8820224719101124	2.2965009208103133	1.874031007751938	2.0786749482401654	1.9978494623655911	1.9452380952380952	3.123076923076923	3.356589147286822	2.735955056179775
ZINC000001904012	25.042713499088013	0	1	2.4992490085906125	4.8566105286171295	1.28640974503586	3.369753558186619	0.1053047986933318	2.377990423361424	8283.753500413572	10.185202275771912	6	65	0	0	10	33	5	4	1	0	0	0	0	0	0	418.44444444444446	311.24391289437585	393.104938271605	473.5185185185185	542.1697530864197	441.20370370370375	372.5462962962963	345.1851851851852	342.94444444444446	1582.0	93.060841860017	6.437606837606838	5.220588235294118	4.684754521963825	2.8820224719101124	2.2965009208103133	1.874031007751938	2.0786749482401654	1.9978494623655911	1.9452380952380952	3.123076923076923	3.356589147286822	2.735955056179775
ZINC000000120144	9.111507926385356	0	1	2.393832005512632	4.637681521183332	1.3245308905728383	3.153216235435928	0.2627680196196607	1.330744515860355	58.04659058700823	4.243567530861764	9	24	0	0	2	12	2	0	0	0	0	0	0	0	0	126.0	67.08333333333334	107.94444444444444	119.41666666666666	110.41666666666666	96.5	68.83333333333334	39.5	14.0	470.0	35.644354858187995	5.25	5.64	4.523809523809524	2.7735849056603774	1.9795918367346936	1.186046511627907	0.7272727272727273	0.45	0.0	3.0	3.4285714285714284	2.754716981132076
ZINC000073258841	20.48223556677296	0	1	2.499111499000205	4.845999107077336	1.3304323834933467	3.3134890185784363	0.1274418853299398	2.1535131634224536	5259.137840367713	9.523233828649357	6	51	0	0	7	25	3	3	1	0	0	0	0	0	0	328.44444444444446	200.8367626886145	256.641975308642	344.9475308641975	384.787037037037	266.97222222222223	226.1851851851852	223.85185185185185	182.6296296296296	1304.0	78.07403462122498	6.440087145969499	6.012345679012346	4.666666666666667	3.0980392156862746	2.0098765432098764	1.5373563218390804	1.5255255255255251	1.844884488448845	1.8576779026217227	3.196078431372549	3.4752475247524752	2.7573529411764706
ZINC000073258842	20.48223556677296	0	1	2.499111499000205	4.845999107077336	1.3304323834933467	3.3134890185784363	0.1274418853299398	2.1535131634224536	5259.137840367713	9.523233828649357	6	51	0	0	7	25	3	3	1	0	0	0	0	0	0	328.44444444444446	200.8367626886145	256.641975308642	344.9475308641975	384.787037037037	266.97222222222223	226.1851851851852	223.85185185185185	182.6296296296296	1304.0	78.07403462122498	6.440087145969499	6.012345679012346	4.666666666666667	3.0980392156862746	2.0098765432098764	1.5373563218390804	1.5255255255255251	1.844884488448845	1.8576779026217227	3.196078431372549	3.4752475247524752	2.7573529411764706
ZINC000073258838	20.48223556677296	0	1	2.499111499000205	4.845999107077336	1.3304323834933467	3.3134890185784363	0.1274418853299398	2.1535131634224536	5259.137840367713	9.523233828649357	6	51	0	0	7	25	3	3	1	0	0	0	0	0	0	328.44444444444446	200.8367626886145	256.641975308642	344.9475308641975	384.787037037037	266.97222222222223	226.1851851851852	223.85185185185185	182.6296296296296	1304.0	78.07403462122498	6.440087145969499	6.012345679012346	4.666666666666667	3.0980392156862746	2.0098765432098764	1.5373563218390804	1.5255255255255251	1.844884488448845	1.8576779026217227	3.196078431372549	3.4752475247524752	2.7573529411764706
ZINC000073258839	20.48223556677296	0	1	2.499111499000205	4.845999107077336	1.3304323834933467	3.3134890185784363	0.1274418853299398	2.1535131634224536	5259.137840367713	9.523233828649357	6	51	0	0	7	25	3	3	1	0	0	0	0	0	0	328.44444444444446	200.8367626886145	256.641975308642	344.9475308641975	384.787037037037	266.97222222222223	226.1851851851852	223.85185185185185	182.6296296296296	1304.0	78.07403462122498	6.440087145969499	6.012345679012346	4.666666666666667	3.0980392156862746	2.0098765432098764	1.5373563218390804	1.5255255255255251	1.844884488448845	1.8576779026217227	3.196078431372549	3.4752475247524752	2.7573529411764706
ZINC000101451309	28.98678761323262	0	1	2.615046561081868	5.2300931221637335	1.32926382928413	4.076755166537928	0.113243199070498	2.686235215138332	4574.993766612879	9.70929446068177	12	73	0	4	7	37	4	2	0	0	1	0	0	0	1	448.0	286.04166666666663	360.7847222222224	517.2777777777778	639.4583333333333	596.2361111111114	639.7083333333334	467.9166666666666	516.1388888888889	1486.0	103.765434479413	6.136986301369863	5.628205128205129	4.23489932885906	3.0403587443946187	2.393258426966292	2.7149122807017543	2.4364406779661016	2.361904761904762	2.1210762331838566	3.3013698630136985	3.812080536912752	3.085201793721973
ZINC000029486259	24.64399602485248	0	1	2.5315840629311017	4.943696513132104	1.3423160045616076	3.970700763002111	0.1280871213871648	2.5103447052234324	1686.2574228142994	8.561668920968863	19	56	0	0	8	25	5	3	0	0	0	0	0	0	0	438.0	221.22222222222223	312.8333333333333	389.1111111111111	467.1944444444444	427.5833333333333	382.6666666666667	348.4166666666667	288.1388888888888	1290.0	83.23963462122501	7.821428571428571	7.666666666666667	6.457142857142857	5.153284671532846	3.973856209150327	3.069182389937107	2.8541666666666665	2.3587786259541983	2.7232142857142856	3.482142857142857	3.8857142857142857	3.394160583941606
ZINC000040423860	25.15195310868572	0	1	2.3799678611196566	4.759601038904678	1.2925973980865848	4.502848943648077	0.1407140294890024	2.66786110484805	442.35687714844704	7.255267780462755	17	57	0	0	10	25	6	1	0	0	3	0	0	0	3	526.0	366.6736111111111	501.6111111111111	423.9444444444444	454.4166666666666	426.5	385.25	447.1666666666666	357.2083333333333	1418.0	81.305073621225	9.228070175438596	7.95	7.0	4.205673758865248	3.450980392156863	3.2451612903225806	2.7132867132867133	2.785185185185185	3.009009009009009	3.3859649122807016	3.485981308411215	3.00709219858156
ZINC000013586555	24.73680679771069	0	1	2.3788198949172656	4.757639789834533	1.3259263338265876	3.653162425519618	0.114161325797488	2.458744020227289	2435.7561748849776	8.961163341214139	12	66	0	0	5	34	4	1	0	0	0	0	0	0	0	352.0	214.16666666666663	298.5555555555556	393.4444444444444	413.6111111111111	413.4166666666667	375.83333333333337	340.08333333333337	273.33333333333337	1266.0	95.900342764866	5.333333333333333	5.173913043478261	3.543307086614173	2.441988950276244	2.005235602094241	1.7916666666666667	1.6337209302325582	1.6711409395973154	1.5147058823529411	2.9696969696969697	3.251968503937008	2.723756906077348
ZINC000013586556	24.73680679771069	0	1	2.3788198949172656	4.757639789834533	1.3259263338265876	3.653162425519618	0.114161325797488	2.458744020227289	2435.7561748849776	8.961163341214139	12	66	0	0	5	34	4	1	0	0	0	0	0	0	0	352.0	214.16666666666663	298.5555555555556	393.4444444444444	413.6111111111111	413.4166666666667	375.83333333333337	340.08333333333337	273.33333333333337	1266.0	95.900342764866	5.333333333333333	5.173913043478261	3.543307086614173	2.441988950276244	2.005235602094241	1.7916666666666667	1.6337209302325582	1.6711409395973154	1.5147058823529411	2.9696969696969697	3.251968503937008	2.723756906077348
ZINC000000056556	14.389424793914728	0	1	2.3730877821241987	4.746175564248398	1.2798176480061887	3.5112712637684584	0.1848037507246557	1.897832041487408	302.44636811131863	6.353757852424812	10	40	0	0	3	21	1	2	0	0	0	0	0	0	0	216.0	127.88888888888889	188.0277777777778	256.00000000000006	218.6388888888889	204.3888888888889	214.88888888888889	180.72222222222217	133.72222222222223	774.0	56.455679001829004	5.4	5.219512195121951	3.929577464788733	3.1702127659574466	2.40625	2.1547619047619047	1.9135802469135803	1.8311688311688312	1.8363636363636364	2.825	3.112676056338028	2.5638297872340425
ZINC000000020240	14.389424793914728	0	1	2.3730877821241987	4.746175564248398	1.2798176480061887	3.5112712637684584	0.1848037507246557	1.897832041487408	302.44636811131863	6.353757852424812	10	40	0	0	3	21	1	2	0	0	0	0	0	0	0	216.0	127.88888888888889	188.0277777777778	256.00000000000006	218.6388888888889	204.3888888888889	214.88888888888889	180.72222222222217	133.72222222222223	774.0	56.455679001829004	5.4	5.219512195121951	3.929577464788733	3.1702127659574466	2.40625	2.1547619047619047	1.9135802469135803	1.8311688311688312	1.8363636363636364	2.825	3.112676056338028	2.5638297872340425
ZINC000013737103	22.87171414252819	0	1	2.4164048889086627	4.8328097778173245	1.2800443268700328	4.060033332922521	0.1353344444307507	2.499803472327488	622.0478467586602	7.531629302498079	12	62	0	0	7	32	2	4	1	0	0	0	0	0	0	368.44444444444446	236.2716906721536	355.1064814814814	388.8842592592591	452.9058641975307	416.5277777777777	399.7237654320988	376.90277777777777	352.3503086419752	1470.0	91.77512895516796	5.942652329749104	4.692708333333333	4.433908045977012	3.200883002207506	2.441860465116279	1.819672131147541	1.6074074074074074	1.6144578313253013	1.7505668934240362	2.967741935483871	3.206896551724138	2.880794701986755
ZINC000013737105	22.87171414252819	0	1	2.4164048889086627	4.8328097778173245	1.2800443268700328	4.060033332922521	0.1353344444307507	2.499803472327488	622.0478467586602	7.531629302498079	12	62	0	0	7	32	2	4	1	0	0	0	0	0	0	368.44444444444446	236.2716906721536	355.1064814814814	388.8842592592591	452.9058641975307	416.5277777777777	399.7237654320988	376.90277777777777	352.3503086419752	1470.0	91.77512895516796	5.942652329749104	4.692708333333333	4.433908045977012	3.200883002207506	2.441860465116279	1.819672131147541	1.6074074074074074	1.6144578313253013	1.7505668934240362	2.967741935483871	3.206896551724138	2.880794701986755
ZINC000013739886	14.170645194432373	0	1	2.3921584966688485	4.784316993337697	1.2828854308538278	3.7469367019681648	0.1972071948404297	1.9627925128517087	161.51239136981906	5.7264357526398655	6	41	0	0	3	22	1	1	0	0	0	0	0	1	1	177.0241975308642	110.661508345679	168.74133333333336	215.8955555555556	220.0995555555556	227.2094074074074	216.35333333333327	166.61125925925924	118.04903703703704	3520.0	84.879587906678	4.317663354411322	4.32063492063492	3.0324561403508774	2.1743915343915345	1.5404896421845573	1.224014336917563	1.0333333333333332	1.0535672514619885	1.0331569664902998	2.7804878048780486	3.1578947368421053	2.723809523809524
ZINC000013739885	14.170645194432373	0	1	2.3921584966688485	4.784316993337697	1.2828854308538278	3.7469367019681648	0.1972071948404297	1.9627925128517087	161.51239136981906	5.7264357526398655	6	41	0	0	3	22	1	1	0	0	0	0	0	1	1	177.0241975308642	110.661508345679	168.74133333333336	215.8955555555556	220.0995555555556	227.2094074074074	216.35333333333327	166.61125925925924	118.04903703703704	3520.0	84.879587906678	4.317663354411322	4.32063492063492	3.0324561403508774	2.1743915343915345	1.5404896421845573	1.224014336917563	1.0333333333333332	1.0535672514619885	1.0331569664902998	2.7804878048780486	3.1578947368421053	2.723809523809524
ZINC000013582383	27.4558441227157	0	1	2.42114476462298	4.757721135552452	1.353748461495896	3.609870037116048	0.1031391439176013	2.5364347393932345	7921.314687415276	10.230075435413816	21	70	0	0	5	35	3	2	0	0	0	0	0	0	0	404.0	169.44444444444446	324.0555555555556	382.6111111111111	386.08333333333337	369.08333333333337	333.9444444444444	316.91666666666674	288.41666666666663	1390.0	104.14485966971498	5.771428571428571	5.77027027027027	4.251908396946565	2.953488372093023	2.17989417989418	1.958974358974359	1.9415204678362568	2.096774193548387	2.143835616438356	3.1	3.3969465648854964	2.9244186046511627
ZINC000000835560	24.248479616006502	0	1	2.3764994985056487	4.752998997011298	1.3072284890000274	4.609052966601899	0.1486791279548999	2.659424517157776	364.2274208848481	7.0291805666831	12	66	0	0	5	35	3	2	0	0	0	0	0	0	0	350.0	186.41666666666669	301.97222222222223	392.1944444444444	399.58333333333326	386.5833333333333	383.2222222222223	325.77777777777777	255.16666666666669	1246.0	92.989259669715	5.303030303030303	5.202898550724638	3.68503937007874	2.7151162790697674	2.118279569892473	2.033707865168539	1.7541899441340782	1.4357541899441342	1.6462585034013606	2.9545454545454546	3.2440944881889764	2.7848837209302326
ZINC000040431320	24.78195424491607	0	1	2.3827293807126217	4.765458761425245	1.2486182946986206	4.96474034709105	0.1551481358465953	2.7655118092769	270.3825119985047	6.762988477321257	12	60	0	0	10	28	3	3	1	0	3	0	0	0	3	508.44444444444446	412.5564128943759	565.246913580247	451.0694444444444	545.0447530864199	512.0972222222222	439.675925925926	452.4629629629629	464.0694444444443	1658.0	88.70532033577199	8.474074074074075	6.102150537634407	6.375	3.82312925170068	3.0233918128654973	2.57088122605364	2.841163310961969	2.244444444444444	2.380246913580246	3.2333333333333334	3.321428571428572	2.952380952380953
ZINC000040431323	24.78195424491607	0	1	2.3827293807126217	4.765458761425245	1.2486182946986206	4.96474034709105	0.1551481358465953	2.7655118092769	270.3825119985047	6.762988477321257	12	60	0	0	10	28	3	3	1	0	3	0	0	0	3	508.44444444444446	412.5564128943759	565.246913580247	451.0694444444444	545.0447530864199	512.0972222222222	439.675925925926	452.4629629629629	464.0694444444443	1658.0	88.70532033577199	8.474074074074075	6.102150537634407	6.375	3.82312925170068	3.0233918128654973	2.57088122605364	2.841163310961969	2.244444444444444	2.380246913580246	3.2333333333333334	3.321428571428572	2.952380952380953
ZINC000038335812	26.20803950148663	0	1	2.460593612026265	4.92118722405253	1.3365924127914837	3.775391876956636	0.1144058144532313	2.522426654251031	2609.2962221277485	9.060758285733618	20	60	0	0	8	27	6	1	0	0	0	1	0	0	1	411.60493827160496	200.03307422648987	304.43415637860073	410.8281893004114	423.9629629629629	369.3045267489712	312.37654320987644	288.70987654321	274.37654320987656	1574.0	94.382652430923	6.86008230452675	7.032986111111111	5.6234021632251725	4.217893217893218	2.961826857532379	2.1828847481021394	1.976407914764079	1.9825396825396824	2.240594925634296	3.4166666666666665	3.707964601769912	3.1298701298701297
ZINC000036187789	18.88243450574954	0	1	2.517866827501512	4.98835916648174	1.2302454871408923	4.274340141447253	0.1780975058936355	2.3280984749511564	172.7735675575334	6.027450616499903	6	44	0	0	8	20	1	3	1	0	3	0	0	0	3	414.44444444444446	369.3064128943759	471.9984567901235	643.7160493827163	302.9706790123457	379.4135802469135	426.0895061728394	389.0648148148147	326.17592592592587	1336.0	65.99501709697998	9.41919191919192	6.231884057971014	6.939393939393939	5.847222222222223	3.225806451612903	3.1338199513382	3.185750636132316	2.946127946127946	3.5265700483091784	3.4545454545454546	3.5568181818181817	3.058333333333333
ZINC000253635718	18.88243450574954	0	1	2.517866827501512	4.98835916648174	1.2302454871408923	4.274340141447253	0.1780975058936355	2.3280984749511564	172.7735675575334	6.027450616499903	6	44	0	0	8	20	1	3	1	0	3	0	0	0	3	414.44444444444446	369.3064128943759	471.9984567901235	643.7160493827163	302.9706790123457	379.4135802469135	426.0895061728394	389.0648148148147	326.17592592592587	1336.0	65.99501709697998	9.41919191919192	6.231884057971014	6.939393939393939	5.847222222222223	3.225806451612903	3.1338199513382	3.185750636132316	2.946127946127946	3.5265700483091784	3.4545454545454546	3.5568181818181817	3.058333333333333
ZINC000058677894	18.88243450574954	0	1	2.517866827501512	4.98835916648174	1.2302454871408923	4.274340141447253	0.1780975058936355	2.3280984749511564	172.7735675575334	6.027450616499903	6	44	0	0	8	20	1	3	1	0	3	0	0	0	3	414.44444444444446	369.3064128943759	471.9984567901235	643.7160493827163	302.9706790123457	379.4135802469135	426.0895061728394	389.0648148148147	326.17592592592587	1336.0	65.99501709697998	9.41919191919192	6.231884057971014	6.939393939393939	5.847222222222223	3.225806451612903	3.1338199513382	3.185750636132316	2.946127946127946	3.5265700483091784	3.4545454545454546	3.5568181818181817	3.058333333333333
ZINC000036187790	18.88243450574954	0	1	2.517866827501512	4.98835916648174	1.2302454871408923	4.274340141447253	0.1780975058936355	2.3280984749511564	172.7735675575334	6.027450616499903	6	44	0	0	8	20	1	3	1	0	3	0	0	0	3	414.44444444444446	369.3064128943759	471.9984567901235	643.7160493827163	302.9706790123457	379.4135802469135	426.0895061728394	389.0648148148147	326.17592592592587	1336.0	65.99501709697998	9.41919191919192	6.231884057971014	6.939393939393939	5.847222222222223	3.225806451612903	3.1338199513382	3.185750636132316	2.946127946127946	3.5265700483091784	3.4545454545454546	3.5568181818181817	3.058333333333333
ZINC000001592424	10.635111288499631	0	1	2.4147801586809097	4.700748136244168	1.290403348784925	3.3017625813375333	0.2358401843812523	1.530928678061532	91.6505628647596	4.85445535234753	9	28	0	0	3	14	2	1	0	0	0	0	0	0	0	166.0	98.11111111111111	135.47222222222223	155.80555555555554	144.41666666666666	132.91666666666663	110.0	88.0	53.00000000000001	572.0	39.96568466788601	5.928571428571429	5.965517241379311	4.714285714285714	3.2131147540983607	2.532258064516129	2.109090909090909	1.3095238095238095	1.054054054054054	0.3333333333333333	3.0	3.4081632653061225	2.80327868852459
ZINC000003870313	13.42309829872594	0	1	2.4065094737976667	4.813018947595332	1.2755257717953468	3.6962834262000737	0.2053490792333374	1.8951145003193868	128.25859962859772	5.441835200339294	6	43	0	0	2	25	1	1	0	0	0	0	0	0	0	164.0	110.86111111111111	171.83333333333337	224.8611111111112	241.0833333333334	248.16666666666663	230.0	201.66666666666669	159.0	714.0	57.590926621225016	3.813953488372093	3.9318181818181817	2.7804878048780486	1.991150442477876	1.4471544715447155	1.0962962962962963	0.7703703703703704	0.6545454545454545	0.4415584415584415	2.627906976744186	3.0	2.6283185840707963
ZINC000064548824	23.02169424693272	0	1	2.5244601808488	4.96358530402105	1.288535484579445	4.067952299816211	0.1402742172350417	2.467850489401099	812.2492441569719	7.764517980986539	12	54	0	2	7	25	3	2	0	0	1	1	0	0	2	385.60493827160496	258.3455742264899	292.30915637860085	429.031378600823	438.3909465020576	381.4845679012345	390.727366255144	337.0987654320988	328.391975308642	1462.0	82.45017962122498	7.140832190214907	6.56335282651072	5.023504273504273	3.475764354958986	2.5990629183400267	2.727344365642238	3.1944444444444446	2.604575163398693	2.838556505223172	3.388888888888889	3.75	2.9731543624161074
ZINC000040939380	30.32935984504626	0	1	2.515762913875644	5.031508847636411	1.343761017450257	4.170650534446519	0.1097539614328031	2.7630730938401684	3072.986087936427	9.365406101659746	25	69	0	0	7	31	4	2	0	0	0	1	0	0	1	465.60493827160496	245.83862978204544	350.27160493827165	453.9351851851852	566.9897119341565	529.4650205761318	492.1522633744856	439.3549382716049	346.40637860082313	1760.0	111.11770805031898	6.747897656110217	6.839339339339339	5.611111111111111	4.133333333333334	3.585555555555556	2.9414340448823206	2.561728395061728	2.261988304093568	2.174897119341564	3.463768115942029	3.840909090909091	3.227027027027027
ZINC000028571222	23.132323206556663	0	1	2.4436099728491514	4.886659070258116	1.3706780956595537	4.225674821705933	0.1457129248864115	2.5058897061613368	453.22652291611206	7.181102788079275	21	54	0	0	4	25	3	1	0	0	0	0	0	0	0	340.0	137.19444444444446	262.3611111111111	319.7222222222221	307.91666666666663	308.63888888888886	306.9722222222223	272.83333333333337	229.8333333333333	1136.0	85.11102662122497	6.296296296296297	6.586206896551724	5.28	3.785185185185185	3.0	2.5664335664335662	2.3146853146853146	2.2213740458015265	2.5636363636363635	3.351851851851852	3.75	3.162962962962963
ZINC000028571221	23.132323206556663	0	1	2.4436099728491514	4.886659070258116	1.3706780956595537	4.225674821705933	0.1457129248864115	2.5058897061613368	453.22652291611206	7.181102788079275	21	54	0	0	4	25	3	1	0	0	0	0	0	0	0	340.0	137.19444444444446	262.3611111111111	319.7222222222221	307.91666666666663	308.63888888888886	306.9722222222223	272.83333333333337	229.8333333333333	1136.0	85.11102662122497	6.296296296296297	6.586206896551724	5.28	3.785185185185185	3.0	2.5664335664335662	2.3146853146853146	2.2213740458015265	2.5636363636363635	3.351851851851852	3.75	3.162962962962963
ZINC000013808367	14.9871417753601	0	1	2.3937586437161205	4.768918928404334	1.301272523167459	4.01252071660566	0.211185300873982	2.031273537632188	108.3781887072562	5.32748074374458	11	37	0	0	5	18	4	1	0	0	0	0	0	0	0	254.0	100.36111111111111	184.66666666666669	200.72222222222223	213.83333333333337	193.16666666666663	169.50000000000003	166.66666666666669	127.83333333333331	782.0	52.53083628728201	6.864864864864865	6.82051282051282	5.173913043478261	3.72289156626506	3.075268817204301	3.1219512195121952	3.106060606060606	1.3170731707317074	1.088235294117647	3.189189189189189	3.463768115942029	3.048192771084337
ZINC000013743850	24.248479616006502	0	1	2.3817253657894057	4.752950708255117	1.2966525551295671	4.795709289196737	0.1547002996515076	2.69912373155579	319.96860695187263	6.899624999197034	11	66	0	0	6	35	3	3	0	0	0	0	0	0	0	372.0	192.91666666666669	310.5	404.08333333333326	418.5	423.7777777777777	387.5277777777778	311.1944444444444	287.7777777777778	1274.0	90.843563669715	5.636363636363637	5.478260869565218	3.859375	2.833333333333333	2.3174603174603177	2.2111111111111112	2.011428571428572	1.6280487804878048	1.75	2.9545454545454546	3.21875	2.7758620689655173
ZINC000013582365	22.57504633963117	0	1	2.433651910034093	4.765317027514288	1.3421786405310463	3.706151418513232	0.1277983247763183	2.374704721687764	1646.742514961886	8.471265119163224	15	59	0	0	4	30	2	2	0	0	0	0	0	0	0	332.0	177.94444444444446	280.3888888888889	335.0	365.13888888888886	320.75000000000006	307.9166666666667	269.75	231.3055555555556	1156.0	86.76729514546999	5.627118644067797	5.5	4.133928571428571	2.644736842105264	2.011904761904762	1.8848484848484848	1.9276315789473684	1.6136363636363635	1.7747747747747749	3.0508474576271185	3.357142857142857	2.8421052631578947
ZINC000100840442	21.97543058810816	0	1	2.616136330582294	4.972446549666989	1.326606803874267	3.418305055399806	0.1266038909407335	2.222396603399285	7008.515815987266	9.84813300679734	6	57	0	4	5	30	3	1	0	0	0	1	0	0	1	273.60493827160496	151.04001867093433	252.5077160493828	347.2366255144033	383.60339506172846	319.46604938271605	242.08641975308643	223.7407407407408	203.6296296296296	1322.0	83.71979114547	4.800086636343947	4.7723132969034605	3.355555555555556	2.058676654182272	1.5302763080540858	1.4558404558404556	1.5777777777777775	1.7797270955165692	1.8767876787678768	3.2280701754385963	3.675	2.820224719101124
ZINC000013728500	11.939935051131547	0	1	2.372489053044411	4.697033258926616	1.3032145461920854	3.570071755795577	0.2231294847372235	1.7425893244979145	98.25139071203884	5.057533034724839	6	37	0	0	2	21	1	1	0	0	0	0	0	0	0	162.0	79.08333333333334	149.5277777777778	183.66666666666669	201.0	199.25000000000003	148.91666666666669	105.91666666666669	69.5	638.0	50.23467500182902	4.378378378378378	4.315789473684211	2.9857142857142858	2.4565217391304346	1.4476190476190476	1.1261261261261262	0.5824175824175825	0.5	0.3888888888888889	2.675675675675676	3.0	2.815217391304348
ZINC000036248143	17.596789300623932	0	1	2.396694822081841	4.793389644163684	1.3325841839040051	3.6008848392009885	0.1565602104000429	2.114088726863024	1009.393912078538	7.750014465595159	12	48	0	0	3	25	1	2	0	0	0	0	0	0	0	258.0	118.1388888888889	215.75	253.6111111111111	256.6388888888889	239.3333333333333	209.1388888888889	181.36111111111111	166.77777777777777	922.0	69.389730621225	5.375	5.18	3.707865168539326	2.652542372881356	2.040650406504065	1.5806451612903225	1.4036697247706422	1.565217391304348	1.5824175824175823	2.895833333333333	3.1797752808988764	2.7457627118644066
ZINC000036248145	17.596789300623932	0	1	2.396694822081841	4.793389644163684	1.3325841839040051	3.6008848392009885	0.1565602104000429	2.114088726863024	1009.393912078538	7.750014465595159	12	48	0	0	3	25	1	2	0	0	0	0	0	0	0	258.0	118.1388888888889	215.75	253.6111111111111	256.6388888888889	239.3333333333333	209.1388888888889	181.36111111111111	166.77777777777777	922.0	69.389730621225	5.375	5.18	3.707865168539326	2.652542372881356	2.040650406504065	1.5806451612903225	1.4036697247706422	1.565217391304348	1.5824175824175823	2.895833333333333	3.1797752808988764	2.7457627118644066
ZINC000096933071	21.896449129146045	0	1	2.499100326979568	4.845935477689754	1.3266938352846471	3.295650268447881	0.11770179530171	2.222222915724722	20907.266220064765	10.977471460744036	10	55	0	0	6	27	3	3	0	0	0	0	0	0	0	362.0	215.41666666666669	283.8611111111111	368.36111111111103	409.83333333333326	312.99999999999994	242.25000000000003	242.8333333333333	210.5833333333333	1158.0	78.91996043092297	6.581818181818182	6.224137931034483	4.858490566037736	3.270833333333333	2.5	1.875	1.853211009174312	2.019230769230769	1.8585858585858583	3.145454545454545	3.4245283018867925	2.7222222222222223
ZINC000096933070	21.896449129146045	0	1	2.499100326979568	4.845935477689754	1.3266938352846471	3.295650268447881	0.11770179530171	2.222222915724722	20907.266220064765	10.977471460744036	10	55	0	0	6	27	3	3	0	0	0	0	0	0	0	362.0	215.41666666666669	283.8611111111111	368.36111111111103	409.83333333333326	312.99999999999994	242.25000000000003	242.8333333333333	210.5833333333333	1158.0	78.91996043092297	6.581818181818182	6.224137931034483	4.858490566037736	3.270833333333333	2.5	1.875	1.853211009174312	2.019230769230769	1.8585858585858583	3.145454545454545	3.4245283018867925	2.7222222222222223
ZINC000013492659	21.351102806039016	0	1	2.325579144631136	4.651158289262273	1.309585995265337	3.979880132110909	0.1421385761468181	2.4108711184638887	613.5600636874285	7.448897579860899	12	56	0	0	6	28	3	2	0	0	0	1	0	0	1	323.60493827160496	173.19974089315653	262.24382716049394	317.96296296296293	330.51748971193416	328.2746913580247	272.1203703703703	251.00308641975312	202.65740740740745	1384.0	83.473769335772	5.778659611992945	5.50191570881226	3.899676375404531	2.749391727493917	2.0966514459665144	1.85925925925926	1.470978441127695	1.6505223171889836	1.857463524130191	2.9642857142857144	3.174757281553398	2.744525547445256
ZINC000013738304	21.16083277725808	0	1	2.420706682903785	4.841413365807573	1.3508081138432375	3.9659200335805087	0.1468859271696484	2.3709896399143213	1073.3301616132128	7.971773167857516	6	58	0	0	6	31	3	3	0	0	0	0	0	0	0	326.0	172.88888888888889	275.3611111111112	361.5833333333333	362.3333333333333	348.41666666666663	294.75	260.6666666666667	230.52777777777777	1126.0	77.909512050319	5.620689655172414	5.245901639344262	3.7413793103448274	2.802469135802469	2.1296296296296298	1.7974683544303798	1.6993006993006994	1.6538461538461535	1.6153846153846154	2.9482758620689653	3.189655172413793	2.716049382716049
ZINC000035930568	20.332405652511905	0	1	2.5633819120761268	5.126763824152254	1.3156966603302986	4.249918303205412	0.1634583962771312	2.402411205003805	363.6528254863287	6.851711081393838	12	52	0	0	4	26	2	2	0	0	0	0	0	0	0	314.0	164.22222222222223	264.33333333333337	307.9166666666667	354.3333333333333	384.77777777777777	356.16666666666663	325.25	271.83333333333337	1044.0	76.62214352607398	6.038461538461538	6.2	5.08	4.0	3.627586206896552	3.050632911392405	2.5294117647058822	1.8768115942028984	1.4915254237288136	3.1923076923076925	3.65	3.340740740740741
ZINC000073169863	26.236248691901103	0	1	2.440910835103192	4.881821670206383	1.3135028730298357	4.060028299075716	0.1194125970316387	2.6249653754271587	1840.754596941752	8.741706305187803	16	68	0	0	8	34	4	3	1	0	0	0	0	0	0	416.44444444444446	247.49391289437585	378.9629629629629	424.5354938271605	533.0447530864199	490.1712962962963	451.42592592592587	407.212962962963	317.85185185185185	1614.0	102.80785076486598	6.124183006535948	5.084507042253521	4.731770833333334	3.4201183431952664	2.546875	1.962233169129721	1.7986463620981386	1.7358834244080144	1.6644444444444444	3.088235294117647	3.34375	2.9940828402366866
ZINC000299819484	21.827499443924747	0	1	2.469165647800587	4.880953634681953	1.3556510579512069	4.445325884940324	0.1646416994422342	2.4851049542359465	249.84338882925687	6.514086049891103	10	55	0	2	4	28	2	2	0	0	0	0	0	0	0	308.0	163.72222222222223	266.9444444444444	345.05555555555554	354.49999999999994	365.3611111111111	325.61111111111114	281.50000000000006	242.2222222222222	1082.0	80.30026933577197	5.6	5.47457627118644	4.053571428571429	2.703703703703704	2.5121951219512195	2.445161290322581	2.2262773722627736	1.7062937062937062	1.907692307692308	3.2363636363636363	3.607142857142857	2.919753086419753
ZINC000299819486	21.827499443924747	0	1	2.469165647800587	4.880953634681953	1.3556510579512069	4.445325884940324	0.1646416994422342	2.4851049542359465	249.84338882925687	6.514086049891103	10	55	0	2	4	28	2	2	0	0	0	0	0	0	0	308.0	163.72222222222223	266.9444444444444	345.05555555555554	354.49999999999994	365.3611111111111	325.61111111111114	281.50000000000006	242.2222222222222	1082.0	80.30026933577197	5.6	5.47457627118644	4.053571428571429	2.703703703703704	2.5121951219512195	2.445161290322581	2.2262773722627736	1.7062937062937062	1.907692307692308	3.2363636363636363	3.607142857142857	2.919753086419753
ZINC000013775922	19.339172262220565	0	1	2.369255278185113	4.738510556370228	1.294007448552991	3.555270492655	0.1422108197062	2.184721880182779	1326.944526487371	8.106924961630506	12	48	0	0	6	23	2	3	0	0	0	1	0	0	1	305.60493827160496	163.5052964487121	241.46193415637865	307.1388888888889	288.2644032921811	225.0432098765432	219.9351851851852	219.6820987654321	177.2932098765432	1286.0	72.31720881152701	6.366769547325103	6.142222222222221	4.556832694763729	3.169491525423729	2.4368471035137698	1.7819314641744548	1.7732884399551063	1.995271867612293	2.116531165311653	3.1041666666666665	3.32183908045977	2.711864406779661
ZINC000013775923	19.339172262220565	0	1	2.369255278185113	4.738510556370228	1.294007448552991	3.555270492655	0.1422108197062	2.184721880182779	1326.944526487371	8.106924961630506	12	48	0	0	6	23	2	3	0	0	0	1	0	0	1	305.60493827160496	163.5052964487121	241.46193415637865	307.1388888888889	288.2644032921811	225.0432098765432	219.9351851851852	219.6820987654321	177.2932098765432	1286.0	72.31720881152701	6.366769547325103	6.142222222222221	4.556832694763729	3.169491525423729	2.4368471035137698	1.7819314641744548	1.7732884399551063	1.995271867612293	2.116531165311653	3.1041666666666665	3.32183908045977	2.711864406779661
ZINC000045244946	24.73680679771069	0	1	2.425217248280558	4.756481362254171	1.3206934284956722	3.710586580394823	0.1159558306373382	2.474340781850417	2618.2987658229763	9.033430869635616	15	63	0	0	7	31	3	4	0	0	0	0	0	0	0	428.0	208.44444444444449	328.83333333333326	381.9444444444443	391.8611111111111	364.1944444444444	335.74999999999983	292.83333333333337	251.9166666666667	1334.0	89.70831605031897	6.7936507936507935	6.4393939393939394	4.871794871794871	3.5472972972972974	2.829113924050633	2.333333333333333	2.2828947368421053	2.581967213114754	2.357142857142857	3.095238095238096	3.341880341880342	2.95945945945946
ZINC000003936044	27.638832090742675	0	1	2.5821623978404804	5.1028745488382015	1.336100309888932	4.3561682364852645	0.128122595190743	2.695368257729688	1446.6871510600763	8.500806929667155	15	64	0	0	8	30	5	2	0	0	0	0	1	0	1	427.0672153635117	226.68938614540468	322.4645061728395	441.6836419753087	533.2870370370371	492.35493827160496	474.6018518518519	414.09567901234567	332.78395061728395	2564.0	102.48869514547	6.6729252400548695	6.623725174449812	5.132357163364916	3.633108246367915	2.780521262002744	2.2339094650205764	2.098593964334705	2.5015518311607696	3.044389978213508	3.53125	3.992248062015504	3.447513812154696
ZINC000072141073	22.642097254774825	0	1	2.536621812014189	4.919369362011337	1.3153734299827002	3.5310386644696896	0.1217599539472306	2.326302803884303	3942.481004493416	9.344276237680644	12	59	0	0	5	30	3	1	0	0	1	0	0	0	1	356.0	228.95138888888889	290.4166666666667	385.9583333333332	430.2083333333332	425.2499999999999	358.0	293.25	223.5	1186.0	84.85544014547	6.033898305084746	5.758064516129032	4.342105263157895	2.99375	2.0444444444444443	1.4196891191709844	1.388235294117647	1.856115107913669	1.9821428571428568	3.1186440677966103	3.5	2.9
ZINC000072141074	22.642097254774825	0	1	2.536621812014189	4.919369362011337	1.3153734299827002	3.5310386644696896	0.1217599539472306	2.326302803884303	3942.481004493416	9.344276237680644	12	59	0	0	5	30	3	1	0	0	1	0	0	0	1	356.0	228.95138888888889	290.4166666666667	385.9583333333332	430.2083333333332	425.2499999999999	358.0	293.25	223.5	1186.0	84.85544014547	6.033898305084746	5.758064516129032	4.342105263157895	2.99375	2.0444444444444443	1.4196891191709844	1.388235294117647	1.856115107913669	1.9821428571428568	3.1186440677966103	3.5	2.9
ZINC000254111036	21.448411871818266	0	1	2.5224311066323213	4.971797078731498	1.3036889455136966	3.876140328497741	0.1435607529073237	2.3480916708462187	1443.0523060126425	8.267767579230217	12	52	0	2	5	25	1	2	0	0	1	1	0	0	2	333.60493827160496	207.0400186709343	269.1604938271604	371.9074074074073	361.0591563786009	324.0570987654321	279.20833333333337	253.02520576131687	216.33641975308643	1364.0	80.03017962122499	6.415479582146249	5.947474747474747	4.333333333333333	2.780045351473923	2.18019943019943	1.942652329749104	1.85	1.92090395480226	2.5795454545454546	3.2884615384615383	3.633663366336634	2.931972789115646
ZINC000254111040	21.448411871818266	0	1	2.5224311066323213	4.971797078731498	1.3036889455136966	3.876140328497741	0.1435607529073237	2.3480916708462187	1443.0523060126425	8.267767579230217	12	52	0	2	5	25	1	2	0	0	1	1	0	0	2	333.60493827160496	207.0400186709343	269.1604938271604	371.9074074074073	361.0591563786009	324.0570987654321	279.20833333333337	253.02520576131687	216.33641975308643	1364.0	80.03017962122499	6.415479582146249	5.947474747474747	4.333333333333333	2.780045351473923	2.18019943019943	1.942652329749104	1.85	1.92090395480226	2.5795454545454546	3.2884615384615383	3.633663366336634	2.931972789115646
ZINC000035984164	24.07014013104402	0	2	2.32980569947985	4.659611398959699	1.336832825521432	4.045240278332095	0.1304916218816804	2.528943061555561	777.9286881564157	7.788036971001083	12	71	0	0	4	40	4	0	0	0	0	0	0	0	0	286.0	135.83333333333331	285.11111111111114	352.41666666666663	356.5	353.91666666666663	314.66666666666663	274.1666666666667	239.0	1208.0	97.92481619395998	4.028169014084507	4.135135135135135	2.7028985507246377	1.806282722513089	1.2169811320754718	1.0642201834862386	1.051282051282051	1.0289017341040465	1.033112582781457	2.76056338028169	3.050724637681159	2.596858638743456
ZINC000013747139	22.64399602485248	0	1	2.442851502355728	4.775554664475028	1.323799653043498	3.750679484415364	0.1293337753246677	2.386647756404861	4031.962892814029	9.36671934353016	15	55	0	0	7	26	4	2	1	0	0	0	0	0	0	352.44444444444446	201.33676268861456	271.2623456790123	339.8703703703703	395.9537037037037	315.1851851851852	262.0555555555556	256.1388888888889	221.60185185185188	1398.0	87.45214352607397	6.4080808080808085	6.0344827586206895	4.758169934640523	3.314009661835749	2.645977011494253	1.88968824940048	1.7306666666666668	1.7814207650273222	1.955974842767296	3.2	3.480392156862745	2.869565217391304
ZINC000034801044	24.90321573885472	0	1	2.457592632905204	4.914913150648829	1.2900227521979033	4.186910542029732	0.1308409544384291	2.595113930965939	670.8442454238753	7.671687796768365	15	61	0	0	7	29	3	2	0	0	2	0	0	0	2	460.0	317.27777777777777	346.6111111111111	452.97222222222223	450.1388888888889	505.9166666666666	501.47222222222223	392.8055555555555	399.9166666666666	1366.0	88.15318024062098	7.540983606557377	6.796875	5.356521739130435	4.121794871794871	3.134502923976608	2.555555555555556	2.2119565217391304	1.869047619047619	2.14	3.229508196721312	3.5565217391304347	3.032051282051282
ZINC000034801043	24.90321573885472	0	1	2.457592632905204	4.914913150648829	1.2900227521979033	4.186910542029732	0.1308409544384291	2.595113930965939	670.8442454238753	7.671687796768365	15	61	0	0	7	29	3	2	0	0	2	0	0	0	2	460.0	317.27777777777777	346.6111111111111	452.97222222222223	450.1388888888889	505.9166666666666	501.47222222222223	392.8055555555555	399.9166666666666	1366.0	88.15318024062098	7.540983606557377	6.796875	5.356521739130435	4.121794871794871	3.134502923976608	2.555555555555556	2.2119565217391304	1.869047619047619	2.14	3.229508196721312	3.5565217391304347	3.032051282051282
ZINC000073170188	23.40782156715492	0	1	2.471943719173016	4.94388743834603	1.3174228670978738	3.959441314759189	0.1319813771586396	2.474715221849961	1359.159880226771	8.313234341393878	10	65	0	0	6	35	3	2	1	0	0	0	0	0	0	316.44444444444446	216.99391289437585	340.93827160493834	392.4151234567901	516.9583333333334	478.587962962963	392.8703703703703	337.80555555555554	281.54783950617286	1430.0	95.821459669715	4.868376068376069	3.911764705882353	3.733333333333334	2.4545454545454546	2.106858054226476	1.7728026533996686	1.3202979515828677	1.3153692614770458	1.344298245614035	2.9692307692307693	3.253846153846154	2.7593582887700534
ZINC000254100318	23.40782156715492	0	1	2.471943719173016	4.94388743834603	1.3174228670978738	3.959441314759189	0.1319813771586396	2.474715221849961	1359.159880226771	8.313234341393878	10	65	0	0	6	35	3	2	1	0	0	0	0	0	0	316.44444444444446	216.99391289437585	340.93827160493834	392.4151234567901	516.9583333333334	478.587962962963	392.8703703703703	337.80555555555554	281.54783950617286	1430.0	95.821459669715	4.868376068376069	3.911764705882353	3.733333333333334	2.4545454545454546	2.106858054226476	1.7728026533996686	1.3202979515828677	1.3153692614770458	1.344298245614035	2.9692307692307693	3.253846153846154	2.7593582887700534
ZINC000254100313	23.40782156715492	0	1	2.471943719173016	4.94388743834603	1.3174228670978738	3.959441314759189	0.1319813771586396	2.474715221849961	1359.159880226771	8.313234341393878	10	65	0	0	6	35	3	2	1	0	0	0	0	0	0	316.44444444444446	216.99391289437585	340.93827160493834	392.4151234567901	516.9583333333334	478.587962962963	392.8703703703703	337.80555555555554	281.54783950617286	1430.0	95.821459669715	4.868376068376069	3.911764705882353	3.733333333333334	2.4545454545454546	2.106858054226476	1.7728026533996686	1.3202979515828677	1.3153692614770458	1.344298245614035	2.9692307692307693	3.253846153846154	2.7593582887700534
ZINC000254100316	23.40782156715492	0	1	2.471943719173016	4.94388743834603	1.3174228670978738	3.959441314759189	0.1319813771586396	2.474715221849961	1359.159880226771	8.313234341393878	10	65	0	0	6	35	3	2	1	0	0	0	0	0	0	316.44444444444446	216.99391289437585	340.93827160493834	392.4151234567901	516.9583333333334	478.587962962963	392.8703703703703	337.80555555555554	281.54783950617286	1430.0	95.821459669715	4.868376068376069	3.911764705882353	3.733333333333334	2.4545454545454546	2.106858054226476	1.7728026533996686	1.3202979515828677	1.3153692614770458	1.344298245614035	2.9692307692307693	3.253846153846154	2.7593582887700534
ZINC000169312198	24.69636668319081	0	1	2.423443993512356	4.791036582646454	1.3580025243752	3.873919597134978	0.1249651482946767	2.4856689217780747	1659.3685495374386	8.545594528629442	15	58	0	0	7	27	3	4	0	0	0	0	0	0	0	428.0	202.22222222222223	314.69444444444446	410.44444444444446	396.69444444444434	322.08333333333337	309.5	295.83333333333326	271.47222222222223	1294.0	85.14096443092299	7.379310344827586	7.032258064516129	5.517857142857143	3.8552631578947367	2.9539473684210527	2.5	2.446969696969697	2.1875	2.243478260869565	3.327586206896552	3.544642857142857	2.914473684210526
ZINC000169312196	24.69636668319081	0	1	2.423443993512356	4.791036582646454	1.3580025243752	3.873919597134978	0.1249651482946767	2.4856689217780747	1659.3685495374386	8.545594528629442	15	58	0	0	7	27	3	4	0	0	0	0	0	0	0	428.0	202.22222222222223	314.69444444444446	410.44444444444446	396.69444444444434	322.08333333333337	309.5	295.83333333333326	271.47222222222223	1294.0	85.14096443092299	7.379310344827586	7.032258064516129	5.517857142857143	3.8552631578947367	2.9539473684210527	2.5	2.446969696969697	2.1875	2.243478260869565	3.327586206896552	3.544642857142857	2.914473684210526
ZINC000013743827	26.42681910096898	0	1	2.418811547162861	4.789163501195223	1.300706923064073	4.602650314072212	0.1353720680609474	2.750407724436553	468.9667195607028	7.374307237125644	11	70	0	0	8	36	4	4	0	0	0	0	0	0	0	446.0	251.44444444444443	349.6111111111111	483.1666666666667	487.11111111111103	541.3333333333333	466.5	399.69444444444446	382.5277777777777	1424.0	95.930280574564	6.371428571428571	5.958904109589041	4.402985074626866	3.5919540229885056	2.858638743455497	2.4236453201970445	2.085561497326203	1.7894736842105263	1.5891089108910892	3.0285714285714285	3.3059701492537314	2.9195402298850577
ZINC000029038611	28.151020360083788	0	1	2.447075022106547	4.794279665798812	1.36512313280597	5.123136772555409	0.1463753363587259	2.886529870842572	443.4188839348552	7.347277853708123	21	65	0	0	6	30	4	1	1	0	0	0	0	0	0	404.44444444444446	192.67009602194787	313.37345679012344	390.1203703703704	416.425925925926	391.3240740740741	347.25	345.25	315.3796296296296	1590.0	108.10969114547	6.222222222222222	6.142857142857143	4.818666666666667	3.3078431372549013	2.7495395948434624	2.5517890772128062	2.6602150537634413	2.345381526104418	2.1422505307855624	3.4153846153846152	3.752	3.117647058823529
ZINC000029038613	28.151020360083788	0	1	2.447075022106547	4.794279665798812	1.36512313280597	5.123136772555409	0.1463753363587259	2.886529870842572	443.4188839348552	7.347277853708123	21	65	0	0	6	30	4	1	1	0	0	0	0	0	0	404.44444444444446	192.67009602194787	313.37345679012344	390.1203703703704	416.425925925926	391.3240740740741	347.25	345.25	315.3796296296296	1590.0	108.10969114547	6.222222222222222	6.142857142857143	4.818666666666667	3.3078431372549013	2.7495395948434624	2.5517890772128062	2.6602150537634413	2.345381526104418	2.1422505307855624	3.4153846153846152	3.752	3.117647058823529
ZINC000096933076	19.815568900106285	0	1	2.49910010169302	4.725263379630209	1.3037794230664173	3.292713188428825	0.1266428149395702	2.1472233472791906	23316.882496005324	11.012444392850655	6	55	0	0	6	29	3	3	0	0	0	0	0	0	0	324.0	208.88888888888889	269.5833333333333	351.52777777777777	396.0	301.4166666666667	236.3333333333333	232.91666666666669	196.5	1088.0	74.23138624062098	5.890909090909091	5.491228070175438	4.150943396226415	2.7464788732394365	2.044776119402985	1.4426229508196722	1.5779816513761469	1.8585858585858583	1.6421052631578947	2.890909090909091	3.141509433962264	2.528169014084507
ZINC000096933077	19.815568900106285	0	1	2.49910010169302	4.725263379630209	1.3037794230664173	3.292713188428825	0.1266428149395702	2.1472233472791906	23316.882496005324	11.012444392850655	6	55	0	0	6	29	3	3	0	0	0	0	0	0	0	324.0	208.88888888888889	269.5833333333333	351.52777777777777	396.0	301.4166666666667	236.3333333333333	232.91666666666669	196.5	1088.0	74.23138624062098	5.890909090909091	5.491228070175438	4.150943396226415	2.7464788732394365	2.044776119402985	1.4426229508196722	1.5779816513761469	1.8585858585858583	1.6421052631578947	2.890909090909091	3.141509433962264	2.528169014084507
ZINC000299855343	22.04627904340711	0	1	2.476817614121128	4.825690144346691	1.3141608464125831	3.535433761642469	0.126265491487231	2.2924554138514246	3917.273845063796	9.30277066034194	15	56	0	0	6	28	4	1	1	0	0	0	0	0	0	316.44444444444446	155.86454046639233	255.84567901234573	303.8734567901235	330.30555555555554	322.4166666666667	263.2685185185185	208.10185185185188	210.2592592592593	1336.0	87.698165335772	5.650793650793651	5.68361581920904	4.257861635220126	3.08029197080292	2.052980132450331	1.3418803418803418	1.5252525252525253	1.7484848484848483	1.944444444444444	3.142857142857143	3.4339622641509435	2.927007299270073
ZINC000028396726	26.05820958722557	0	1	2.498768956416246	4.87701306581568	1.3455216382787425	4.026731605048037	0.1220221698499405	2.58687749926242	1312.7006609903983	8.373764335816672	18	60	0	0	6	27	3	3	0	0	0	0	0	0	0	444.0	236.97222222222223	317.33333333333326	404.6388888888888	491.9444444444445	437.88888888888886	423.1111111111111	404.63888888888886	314.44444444444446	1338.0	92.864460430923	7.4	7.109375	5.848214285714286	4.678082191780822	3.568862275449102	3.046783625730994	2.964071856287425	2.6863905325443787	2.8308823529411766	3.4166666666666665	3.821428571428572	3.3219178082191783
ZINC000103268614	25.322593235337592	0	1	2.491616120385458	4.932504439922354	1.3450708060609284	3.770686758439455	0.1178339612012329	2.4904079587180417	5958.188447457354	9.855672571893477	16	62	0	0	6	30	2	4	0	0	0	0	0	0	0	426.0	200.47222222222223	323.6388888888888	381.33333333333337	414.13888888888886	404.3611111111109	353.83333333333326	265.41666666666674	233.1666666666667	1320.0	90.84260314546998	6.870967741935484	6.606060606060606	5.133333333333334	3.910828025477707	3.066666666666667	2.1028571428571428	2.074534161490684	1.9318181818181817	2.3529411764705883	3.2580645161290325	3.558333333333333	3.13375796178344
ZINC000013738696	16.17064519443237	0	1	2.500323503809294	4.942816011958673	1.3094664382704917	3.890559261434336	0.1852647267349683	2.100490261032215	220.6399999555043	6.138469758572702	9	46	0	0	3	25	2	0	0	0	0	1	0	0	1	187.6049382716049	88.47751867093432	181.26748971193425	224.61213991769543	234.5761316872428	245.4578189300411	242.67592592592587	201.2283950617284	158.5864197530864	1060.0	68.48792262122498	4.07836822329576	4.564814814814815	3.3938271604938275	2.297814207650273	1.7651515151515151	1.2872260015117158	1.063385533184191	0.8315412186379929	0.7155067155067155	2.9347826086956523	3.333333333333333	2.877049180327869
ZINC000013738697	16.17064519443237	0	1	2.500323503809294	4.942816011958673	1.3094664382704917	3.890559261434336	0.1852647267349683	2.100490261032215	220.6399999555043	6.138469758572702	9	46	0	0	3	25	2	0	0	0	0	1	0	0	1	187.6049382716049	88.47751867093432	181.26748971193425	224.61213991769543	234.5761316872428	245.4578189300411	242.67592592592587	201.2283950617284	158.5864197530864	1060.0	68.48792262122498	4.07836822329576	4.564814814814815	3.3938271604938275	2.297814207650273	1.7651515151515151	1.2872260015117158	1.063385533184191	0.8315412186379929	0.7155067155067155	2.9347826086956523	3.333333333333333	2.877049180327869
ZINC000026637788	16.930122633957264	0	1	2.346871170419208	4.693742340838416	1.3465404211278356	3.4381716128765096	0.1562805278580231	2.023397182564456	1304.1947994737286	7.961798477793361	12	44	0	0	5	22	4	1	0	0	0	0	0	0	0	262.0	116.36111111111111	210.13888888888889	250.6388888888889	216.91666666666669	191.66666666666669	176.74999999999997	162.30555555555557	139.75	894.0	62.67598790667801	5.954545454545454	5.804347826086956	4.172839506172839	2.752293577981652	1.7884615384615383	1.5408163265306123	1.6222222222222222	1.85	2.028985507246377	2.9545454545454546	3.1481481481481484	2.6055045871559632
ZINC000026637791	16.930122633957264	0	1	2.346871170419208	4.693742340838416	1.3465404211278356	3.4381716128765096	0.1562805278580231	2.023397182564456	1304.1947994737286	7.961798477793361	12	44	0	0	5	22	4	1	0	0	0	0	0	0	0	262.0	116.36111111111111	210.13888888888889	250.6388888888889	216.91666666666669	191.66666666666669	176.74999999999997	162.30555555555557	139.75	894.0	62.67598790667801	5.954545454545454	5.804347826086956	4.172839506172839	2.752293577981652	1.7884615384615383	1.5408163265306123	1.6222222222222222	1.85	2.028985507246377	2.9545454545454546	3.1481481481481484	2.6055045871559632
ZINC000045254331	24.69636668319081	0	1	2.4252446630345226	4.784483369600366	1.3208983361301556	3.750077132149441	0.11718991037967	2.4849272181496542	1676.0011807016	8.587316795323357	15	60	0	0	7	28	4	3	0	0	0	0	0	0	0	432.0	231.44444444444449	317.16666666666663	385.33333333333326	409.1944444444443	386.86111111111103	372.0833333333333	302.41666666666663	227.50000000000003	1316.0	88.941273335772	7.2	6.857142857142857	5.252252252252252	3.896551724137931	3.2828947368421053	2.6	2.389261744966443	2.598360655737705	2.4554455445544554	3.2	3.468468468468469	3.0
ZINC000014975993	25.58181294933984	0	1	2.379894741700769	4.759789483401539	1.30932140231083	5.18044773633051	0.1569832647372882	2.838813956593527	272.1252152342469	6.800184778965729	12	73	0	0	5	40	4	1	0	0	0	0	0	0	0	338.0	189.91666666666669	314.4444444444444	403.94444444444434	436.7777777777777	455.75	422.8333333333333	361.9166666666667	280.58333333333326	1308.0	101.35692019396	4.63013698630137	4.631578947368421	3.219858156028369	2.317948717948718	1.726851851851852	1.4484304932735426	1.2910798122065728	1.1743589743589744	1.147239263803681	2.8493150684931505	3.1773049645390072	2.7384615384615385
ZINC000014975996	25.58181294933984	0	1	2.379894741700769	4.759789483401539	1.30932140231083	5.18044773633051	0.1569832647372882	2.838813956593527	272.1252152342469	6.800184778965729	12	73	0	0	5	40	4	1	0	0	0	0	0	0	0	338.0	189.91666666666669	314.4444444444444	403.94444444444434	436.7777777777777	455.75	422.8333333333333	361.9166666666667	280.58333333333326	1308.0	101.35692019396	4.63013698630137	4.631578947368421	3.219858156028369	2.317948717948718	1.726851851851852	1.4484304932735426	1.2910798122065728	1.1743589743589744	1.147239263803681	2.8493150684931505	3.1773049645390072	2.7384615384615385
ZINC000013775971	16.441795452253075	0	1	2.370319927539849	4.7406398550796975	1.3062454467981692	3.668337451226351	0.1746827357726834	2.041675893590544	318.924821011396	6.506892748928822	12	39	0	0	4	18	1	2	0	0	1	0	0	0	1	294.0	189.16666666666663	219.50000000000003	283.4444444444444	249.8611111111112	185.41666666666669	198.2777777777777	182.33333333333337	152.94444444444446	888.0	58.220989287282016	7.538461538461538	6.7560975609756095	5.140845070422535	3.536082474226804	2.5463917525773194	2.211764705882353	2.621621621621621	2.746268656716418	2.9661016949152543	3.230769230769231	3.4788732394366195	2.804123711340206
ZINC000013775972	16.441795452253075	0	1	2.370319927539849	4.7406398550796975	1.3062454467981692	3.668337451226351	0.1746827357726834	2.041675893590544	318.924821011396	6.506892748928822	12	39	0	0	4	18	1	2	0	0	1	0	0	0	1	294.0	189.16666666666663	219.50000000000003	283.4444444444444	249.8611111111112	185.41666666666669	198.2777777777777	182.33333333333337	152.94444444444446	888.0	58.220989287282016	7.538461538461538	6.7560975609756095	5.140845070422535	3.536082474226804	2.5463917525773194	2.211764705882353	2.621621621621621	2.746268656716418	2.9661016949152543	3.230769230769231	3.4788732394366195	2.804123711340206
ZINC000072107349	26.20803950148662	0	1	2.4887186103966	4.977437220793199	1.3273430603595866	4.001760889488404	0.1212654814996486	2.580656955094986	3994.1715923470942	9.486513944055902	20	61	0	0	7	28	5	1	0	0	1	0	0	0	1	452.0	251.22222222222223	323.1111111111111	432.2499999999999	476.8888888888888	418.11111111111103	369.77777777777777	294.8333333333333	265.16666666666663	1354.0	91.96401433577198	7.409836065573771	7.092307692307692	5.663793103448276	4.474358974358975	3.296511627906977	2.5301204819277108	2.371621621621621	2.3828125	2.5	3.377049180327869	3.681034482758621	3.141025641025641
ZINC000036187803	21.032264420010605	0	1	2.565382338605737	5.130764677211475	1.2583611262740997	4.442347704505812	0.1708595270963773	2.4466944440021403	194.56377709508592	6.226271457140061	12	42	0	0	8	16	1	3	1	0	3	0	0	0	3	468.44444444444446	377.1119684499314	483.7484567901234	658.0771604938271	330.0802469135802	411.06327160493817	449.0416666666666	447.9305555555555	387.9814814814814	1404.0	69.794365477584	11.153439153439152	7.88148148148148	8.813008130081302	8.033950617283951	4.647382920110193	4.519083969465649	5.084795321637428	4.653198653198653	5.095890410958904	3.952380952380953	4.134146341463414	3.7222222222222223
ZINC000013491637	25.29408366463617	0	1	2.455514333416023	4.796630405361801	1.3629145185404186	4.423403859379854	0.1382313706056204	2.6500603134494995	539.8793525156723	7.454496503134478	23	60	0	0	5	28	4	1	0	0	0	0	0	0	0	388.0	153.16666666666666	290.3333333333333	337.8333333333332	351.83333333333326	361.8333333333334	353.61111111111126	323.50000000000006	301.3055555555556	1260.0	93.23266533577198	6.466666666666667	6.640625	5.227272727272728	3.992957746478873	3.423076923076923	3.04320987654321	2.8506493506493507	2.5695364238410594	2.261744966442953	3.3	3.6818181818181817	3.2535211267605635
ZINC000003798943	24.00853057422538	0	1	2.5514500899198387	5.1029001798396765	1.333706311786334	3.593994677987473	0.1197998225995824	2.3778765962235595	8271.374845274098	10.119168307762784	6	67	0	4	5	37	3	2	0	0	0	0	0	0	0	318.0	176.97916666666669	295.5416666666667	407.8333333333333	459.20833333333326	402.0416666666667	362.3333333333333	263.08333333333337	257.5833333333333	1212.0	91.089585479413	4.746268656716418	4.577464788732394	3.223021582733813	2.190243902439025	1.5304347826086957	1.405128205128205	1.2747252747252746	1.286624203821656	1.4926470588235294	3.029850746268657	3.467625899280576	2.8146341463414632
ZINC000040916098	23.213203435596423	0	1	2.37974510681056	4.738626220279624	1.3376518558899342	3.387304995075203	0.1129101665025067	2.3186469071874813	1942.6457479247088	8.67041839920189	15	61	0	0	6	31	3	1	2	0	0	0	0	0	0	304.8888888888889	133.47908093278463	248.3429355281208	290.0586419753085	289.38888888888874	285.15740740740733	264.16666666666663	233.27777777777777	207.96296296296296	1618.0	101.80980405031896	4.998178506375228	4.864583333333333	3.470531400966183	2.469798657718121	1.6921443736730362	1.25879917184265	1.289183222958057	1.0815850815850818	1.1869918699186992	3.0	3.226086956521739	2.76510067114094
ZINC000013492649	19.896449129146045	0	1	2.3490586355168914	4.698117271033782	1.3123681137957446	4.06499791058097	0.1563460734838834	2.357924674024857	358.6336484654559	6.837812834661627	12	50	0	0	6	24	3	2	0	0	0	1	0	0	1	315.60493827160496	164.6997408931565	243.295267489712	293.1975308641976	304.25308641975306	310.8487654320988	248.65740740740745	233.9351851851852	196.1543209876544	1308.0	76.117517716376	6.3120987654321	6.002136752136751	4.38949938949939	3.206349206349206	2.4175347222222223	2.2339181286549707	1.8937621832358675	2.101654846335697	2.690576652601969	3.08	3.32967032967033	2.9159663865546217
ZINC000013761778	20.534606225111293	0	1	2.397173101757914	4.794346203515827	1.3097483766412832	3.5000292954133254	0.1296307146449379	2.246023111588716	7694.577071644411	9.941522856323108	12	55	0	0	5	28	1	3	0	0	0	1	0	0	1	311.60493827160496	137.72751867093433	249.54938271604945	301.4825102880657	275.5545267489712	257.60493827160496	227.50308641975312	202.9135802469136	193.6141975308642	1350.0	81.69697333577197	5.665544332211	5.387914230019493	3.879084967320261	3.016835016835017	2.0410256410256413	1.5176571920757966	1.5479582146248814	1.5534391534391534	1.515555555555555	2.909090909090909	3.0980392156862746	2.6742424242424243
ZINC000036187809	17.625298871325352	0	1	2.4931602615929065	4.84643276616219	1.3488698138316335	3.818991011192839	0.1735905005087654	2.128443614897846	347.2154883036372	6.638402951324968	9	43	0	0	4	21	1	2	1	0	0	0	0	0	0	250.44444444444449	138.11454046639233	208.95679012345684	264.71296296296305	267.8456790123457	243.87654320987653	223.41666666666663	195.9197530864197	151.8425925925926	1102.0	70.44347900182899	5.8242894056847545	5.485507246376812	4.1937984496124034	2.833333333333333	2.68141592920354	3.0296296296296297	2.7471264367816093	1.9662921348314608	1.6709956709956713	3.2790697674418605	3.546511627906977	2.875
ZINC000013738323	14.72792206135786	0	1	2.4333507594281967	4.80906524611375	1.3431446476842015	3.754783744374529	0.1976201970723436	1.964884578351758	225.641372324852	6.060800776947551	9	41	0	0	3	22	2	1	0	0	0	0	0	0	0	208.0	90.33333333333334	177.36111111111114	207.83333333333337	209.00000000000009	203.6666666666667	179.33333333333337	138.91666666666669	94.58333333333334	760.0	57.46708790667801	5.073170731707317	5.232558139534884	3.886075949367088	2.730769230769231	2.027522935779817	1.3783783783783785	1.4123711340206186	1.1666666666666667	1.1272727272727272	2.926829268292683	3.2531645569620253	2.7788461538461537
ZINC000103237513	21.20127289177796	0	1	2.4644948505813065	4.83292831595965	1.3239961871806014	4.107646309757341	0.1521350485095311	2.4061019634530485	362.3540535547444	6.885873555352027	11	53	0	2	6	26	2	4	0	0	0	0	0	0	0	368.0	184.47222222222223	276.05555555555554	328.8888888888888	356.19444444444446	390.52777777777777	352.33333333333326	325.5833333333333	244.94444444444443	1136.0	75.11965152607398	6.943396226415095	6.428571428571429	4.715686274509804	3.333333333333333	3.12	3.027027027027027	2.6260162601626016	1.9545454545454544	2.517857142857143	3.207547169811321	3.57843137254902	3.074074074074074
ZINC000013582441	24.765316368412112	0	1	2.430899943385113	4.813449916824508	1.3163589630123202	3.792272151064207	0.1185085047207564	2.496116161418541	1229.7167412800636	8.277689940008727	15	64	0	0	7	32	4	3	0	0	0	0	0	0	0	408.0	211.97222222222223	323.5	381.6111111111111	410.8888888888889	398.75	382.4166666666667	336.4166666666667	289.08333333333337	1320.0	90.719724955168	6.375	6.149253731343284	4.647058823529412	3.4901960784313726	2.577142857142857	1.9371727748691097	1.930232558139535	1.5875	1.7659574468085106	3.09375	3.4285714285714284	3.052287581699346
ZINC000169312231	28.789177456049032	0	1	2.433430955614564	4.866690253628182	1.366163568309231	4.434165765678415	0.1231712712688448	2.770273341090083	731.671708941083	7.87626577377071	21	68	0	0	6	32	2	3	1	0	0	0	0	0	0	430.44444444444446	174.17009602194787	326.0740740740741	412.75000000000006	402.1574074074074	372.70370370370375	386.1388888888889	362.5185185185185	315.2685185185186	1658.0	110.654224955168	6.330065359477125	6.08675799086758	4.67175572519084	3.548689138576779	2.9549549549549554	2.746212121212121	2.4651600753295666	2.113060428849902	1.934560327198364	3.323529411764706	3.610687022900764	3.02247191011236
ZINC000169312227	28.789177456049032	0	1	2.433430955614564	4.866690253628182	1.366163568309231	4.434165765678415	0.1231712712688448	2.770273341090083	731.671708941083	7.87626577377071	21	68	0	0	6	32	2	3	1	0	0	0	0	0	0	430.44444444444446	174.17009602194787	326.0740740740741	412.75000000000006	402.1574074074074	372.70370370370375	386.1388888888889	362.5185185185185	315.2685185185186	1658.0	110.654224955168	6.330065359477125	6.08675799086758	4.67175572519084	3.548689138576779	2.9549549549549554	2.746212121212121	2.4651600753295666	2.113060428849902	1.934560327198364	3.323529411764706	3.610687022900764	3.02247191011236
ZINC000169312229	28.789177456049032	0	1	2.433430955614564	4.866690253628182	1.366163568309231	4.434165765678415	0.1231712712688448	2.770273341090083	731.671708941083	7.87626577377071	21	68	0	0	6	32	2	3	1	0	0	0	0	0	0	430.44444444444446	174.17009602194787	326.0740740740741	412.75000000000006	402.1574074074074	372.70370370370375	386.1388888888889	362.5185185185185	315.2685185185186	1658.0	110.654224955168	6.330065359477125	6.08675799086758	4.67175572519084	3.548689138576779	2.9549549549549554	2.746212121212121	2.4651600753295666	2.113060428849902	1.934560327198364	3.323529411764706	3.610687022900764	3.02247191011236
ZINC000169312230	28.789177456049032	0	1	2.433430955614564	4.866690253628182	1.366163568309231	4.434165765678415	0.1231712712688448	2.770273341090083	731.671708941083	7.87626577377071	21	68	0	0	6	32	2	3	1	0	0	0	0	0	0	430.44444444444446	174.17009602194787	326.0740740740741	412.75000000000006	402.1574074074074	372.70370370370375	386.1388888888889	362.5185185185185	315.2685185185186	1658.0	110.654224955168	6.330065359477125	6.08675799086758	4.67175572519084	3.548689138576779	2.9549549549549554	2.746212121212121	2.4651600753295666	2.113060428849902	1.934560327198364	3.323529411764706	3.610687022900764	3.02247191011236
ZINC000028016973	16.211085308952253	0	1	2.4357653197385423	4.871530639477086	1.2723679569326625	3.928105448718128	0.1785502476690058	2.1566145958928304	195.11378133072603	6.062040242765305	6	47	0	0	4	25	3	1	0	0	0	0	0	0	0	252.0	185.88888888888889	205.6111111111112	276.47222222222234	329.9722222222221	325.58333333333326	338.91666666666674	292.4166666666667	250.3333333333333	884.0	65.58872662122499	5.361702127659575	5.020833333333333	3.511363636363636	2.834710743801653	2.548872180451128	1.9271523178807948	1.585987261146497	1.3636363636363635	1.2989690721649485	2.7872340425531914	3.147727272727273	2.801652892561984
ZINC000028016977	16.211085308952253	0	1	2.4357653197385423	4.871530639477086	1.2723679569326625	3.928105448718128	0.1785502476690058	2.1566145958928304	195.11378133072603	6.062040242765305	6	47	0	0	4	25	3	1	0	0	0	0	0	0	0	252.0	185.88888888888889	205.6111111111112	276.47222222222234	329.9722222222221	325.58333333333326	338.91666666666674	292.4166666666667	250.3333333333333	884.0	65.58872662122499	5.361702127659575	5.020833333333333	3.511363636363636	2.834710743801653	2.548872180451128	1.9271523178807948	1.585987261146497	1.3636363636363635	1.2989690721649485	2.7872340425531914	3.147727272727273	2.801652892561984
ZINC000253848690	26.0462790434071	0	1	2.6513396427852505	5.230973048551817	1.3264207148487186	3.860150180328191	0.1206296931352559	2.5138568993463446	23069.31755484973	11.209409579038311	6	62	0	2	6	30	3	2	0	0	0	1	0	0	1	369.60493827160496	213.58862978204544	294.66049382716045	415.264403292181	506.5061728395061	439.8827160493827	348.41975308641975	278.7407407407408	233.51851851851848	1530.0	95.51859514547	5.961369972122661	5.807628524046434	4.343832020997376	3.1045400238948626	2.6153412295544274	2.0880388585306617	1.7409812409812409	1.8732510288065845	2.004708097928437	3.4516129032258065	3.905511811023622	3.129032258064516
ZINC000253848702	26.046279043407104	0	1	2.651339642785252	5.230973048551817	1.3264207148487186	3.860150180328189	0.1206296931352559	2.513856899346344	23069.31755484974	11.209409579038311	6	62	0	2	6	30	3	2	0	0	0	1	0	0	1	369.60493827160496	213.58862978204544	294.66049382716045	415.2644032921809	506.5061728395061	439.8827160493826	348.4197530864198	278.7407407407408	233.5185185185185	1530.0	95.51859514547	5.961369972122661	5.807628524046434	4.343832020997376	3.1045400238948626	2.6153412295544274	2.0880388585306617	1.7409812409812409	1.8732510288065845	2.004708097928437	3.4516129032258065	3.905511811023622	3.129032258064516
ZINC000195304365	26.0462790434071	0	1	2.6513396427852505	5.230973048551817	1.3264207148487186	3.860150180328191	0.1206296931352559	2.5138568993463446	23069.31755484973	11.209409579038311	6	62	0	2	6	30	3	2	0	0	0	1	0	0	1	369.60493827160496	213.58862978204544	294.66049382716045	415.264403292181	506.5061728395061	439.8827160493827	348.41975308641975	278.7407407407408	233.51851851851848	1530.0	95.51859514547	5.961369972122661	5.807628524046434	4.343832020997376	3.1045400238948626	2.6153412295544274	2.0880388585306617	1.7409812409812409	1.8732510288065845	2.004708097928437	3.4516129032258065	3.905511811023622	3.129032258064516
ZINC000253848699	26.0462790434071	0	1	2.6513396427852505	5.230973048551817	1.3264207148487186	3.860150180328191	0.1206296931352559	2.5138568993463446	23069.31755484973	11.209409579038311	6	62	0	2	6	30	3	2	0	0	0	1	0	0	1	369.60493827160496	213.58862978204544	294.66049382716045	415.264403292181	506.5061728395061	439.8827160493827	348.41975308641975	278.7407407407408	233.51851851851848	1530.0	95.51859514547	5.961369972122661	5.807628524046434	4.343832020997376	3.1045400238948626	2.6153412295544274	2.0880388585306617	1.7409812409812409	1.8732510288065845	2.004708097928437	3.4516129032258065	3.905511811023622	3.129032258064516
ZINC000040943529	25.569882405521376	0	1	2.473550570647059	4.945980535078688	1.2828618427259182	4.639368778971084	0.1449802743428463	2.697729127774846	409.78712171799066	7.178788619343109	15	59	0	0	7	27	3	2	0	0	2	0	0	0	2	468.0	313.05555555555554	342.9722222222223	447.2777777777778	448.13888888888897	498.80555555555554	484.1388888888888	376.7222222222221	421.5	1364.0	87.263954430923	7.932203389830509	7.142857142857143	5.619469026548672	4.313725490196078	3.4242424242424243	2.747368421052632	2.5851063829787235	2.677419354838709	2.958904109589041	3.440677966101695	3.769911504424779	3.196078431372549
ZINC000040943528	25.569882405521376	0	1	2.473550570647059	4.945980535078688	1.2828618427259182	4.639368778971084	0.1449802743428463	2.697729127774846	409.78712171799066	7.178788619343109	15	59	0	0	7	27	3	2	0	0	2	0	0	0	2	468.0	313.05555555555554	342.9722222222223	447.2777777777778	448.13888888888897	498.80555555555554	484.1388888888888	376.7222222222221	421.5	1364.0	87.263954430923	7.932203389830509	7.142857142857143	5.619469026548672	4.313725490196078	3.4242424242424243	2.747368421052632	2.5851063829787235	2.677419354838709	2.958904109589041	3.440677966101695	3.769911504424779	3.196078431372549
ZINC000072178257	25.282153120817725	0	1	2.56340517150535	5.12680934997916	1.3355621582520238	4.2646313973049885	0.1332697311657809	2.613506561998051	4825.344221256213	9.644788162227105	12	66	0	0	5	34	2	1	2	0	0	0	0	0	0	306.8888888888889	169.84019204389574	278.4475308641975	363.6111111111112	392.28703703703707	430.4537037037037	423.0617283950618	385.5895061728395	340.2746913580247	1680.0	110.300342764866	4.6498316498316505	4.839682539682539	3.6743002544529264	2.915750915750916	2.740350877192983	2.38562091503268	2.02	1.715355805243446	1.5662393162393162	3.121212121212121	3.5114503816793894	3.043956043956044
ZINC000072178258	25.282153120817725	0	1	2.56340517150535	5.12680934997916	1.3355621582520238	4.2646313973049885	0.1332697311657809	2.613506561998051	4825.344221256213	9.644788162227105	12	66	0	0	5	34	2	1	2	0	0	0	0	0	0	306.8888888888889	169.84019204389574	278.4475308641975	363.6111111111112	392.28703703703707	430.4537037037037	423.0617283950618	385.5895061728395	340.2746913580247	1680.0	110.300342764866	4.6498316498316505	4.839682539682539	3.6743002544529264	2.915750915750916	2.740350877192983	2.38562091503268	2.02	1.715355805243446	1.5662393162393162	3.121212121212121	3.5114503816793894	3.043956043956044
ZINC000013738279	16.930122633957264	0	1	2.345659333606347	4.691318667212694	1.3492341731913742	4.018755412203171	0.1826707005546896	2.1794296161051143	207.3703838188666	6.122963848561377	12	44	0	0	2	22	2	0	0	0	0	0	0	0	0	228.0	127.86111111111111	188.19444444444449	242.72222222222223	246.66666666666663	227.8055555555556	220.02777777777783	214.8333333333333	177.36111111111114	840.0	67.97948390667798	5.181818181818182	5.130434782608695	3.4878048780487805	2.3793103448275863	1.856	1.8898305084745763	1.9423076923076923	1.808080808080808	1.7951807228915662	3.0	3.317073170731707	2.7413793103448274
ZINC000299854693	31.145856425973985	0	1	2.515767562914025	5.031513969066875	1.3313031114008107	4.185818664029649	0.1073286836930679	2.792678856591285	2930.8093909783693	9.34401045965347	25	67	0	0	8	28	4	2	0	0	0	1	1	0	2	484.6721536351166	245.5002381496723	346.9475308641975	443.7469135802469	552.2150205761319	515.1147119341564	478.758744855967	429.4104938271605	340.79526748971193	2982.0	119.086369335772	7.233912740822636	7.321502057613169	6.120811287477954	4.659776055124893	4.060460460460461	3.269645306682344	2.808208208208208	2.4600823045267486	2.378255675029868	3.611940298507463	3.976190476190476	3.377906976744186
ZINC000095573790	20.0462790434071	0	1	2.3382841285391467	4.676568257078293	1.296265974523677	4.463632755665771	0.1716781829102219	2.45147439872623	213.3644473156192	6.3185131688704	12	50	0	0	6	24	3	2	0	0	0	1	0	0	1	309.60493827160496	173.44974089315653	267.79938271604937	280.31995884773664	296.22839506172846	326.216049382716	335.08641975308643	273.96296296296293	249.96296296296296	1308.0	76.117517716376	6.1920987654321	5.905982905982905	4.3479853479853485	2.7777777777777777	2.4494195688225537	2.257716049382716	2.3119341563786007	2.2222222222222223	1.995599559955996	3.08	3.351648351648352	2.8870967741935485
ZINC000095573789	20.0462790434071	0	1	2.3382841285391467	4.676568257078293	1.296265974523677	4.463632755665771	0.1716781829102219	2.45147439872623	213.3644473156192	6.3185131688704	12	50	0	0	6	24	3	2	0	0	0	1	0	0	1	309.60493827160496	173.44974089315653	267.79938271604937	280.31995884773664	296.22839506172846	326.216049382716	335.08641975308643	273.96296296296293	249.96296296296296	1308.0	76.117517716376	6.1920987654321	5.905982905982905	4.3479853479853485	2.7777777777777777	2.4494195688225537	2.257716049382716	2.3119341563786007	2.2222222222222223	1.995599559955996	3.08	3.351648351648352	2.8870967741935485
ZINC000013641880	26.208039501486624	0	1	2.4929969318691296	4.882974952623924	1.3317481137460072	4.037488061313831	0.1223481230701161	2.589545200066703	1804.542248612944	8.691984705200538	21	59	0	0	8	26	5	2	0	0	0	1	0	0	1	423.60493827160496	218.03307422648984	314.23971193415633	390.0308641975307	459.7253086419752	393.45987654320993	366.1574074074075	326.5185185185186	351.20987654321	1588.0	93.371243526074	7.179744716467881	7.208112874779541	5.913131313131314	4.272184936614467	3.484027777777777	2.796982167352537	3.101284958427816	3.3764921946740127	3.131131131131131	3.457627118644068	3.790909090909091	3.1812080536912752
ZINC000096929489	26.88663671197176	0	1	2.455211198310827	4.872598681466648	1.32048821486445	3.8761719678664974	0.1140050578784264	2.578623492021052	3006.275014897821	9.2322324864055	19	63	0	0	7	29	2	4	0	0	1	0	0	0	1	496.0	270.77777777777777	356.1388888888889	425.7222222222222	449.74999999999983	437.1388888888888	370.6666666666666	306.58333333333326	299.91666666666663	1436.0	93.49713924062095	7.873015873015873	7.402985074626866	5.710743801652892	4.006134969325154	3.345029239766082	2.616279069767442	2.3225806451612905	2.0588235294117645	2.345132743362832	3.3492063492063493	3.5950413223140494	3.0245398773006134
ZINC000013726426	27.47242314959865	0	1	2.501597196553552	4.925915946314191	1.346320973908897	4.998052076476536	0.1470015316610745	2.8328236834436864	335.2379851193897	7.038616114571634	18	60	0	0	9	26	4	5	0	0	0	0	0	0	0	512.0	255.3055555555556	362.08333333333337	449.19444444444446	475.6944444444445	455.5277777777778	446.638888888889	340.16666666666663	305.50000000000006	1442.0	89.33845552607399	8.533333333333333	8.076923076923077	6.752136752136752	5.058064516129032	3.988304093567252	3.395209580838323	3.242424242424242	3.1	3.065040650406504	3.633333333333333	4.0	3.4
ZINC000013726429	27.47242314959865	0	1	2.501597196553552	4.925915946314191	1.346320973908897	4.998052076476536	0.1470015316610745	2.8328236834436864	335.2379851193897	7.038616114571634	18	60	0	0	9	26	4	5	0	0	0	0	0	0	0	512.0	255.3055555555556	362.08333333333337	449.19444444444446	475.6944444444445	455.5277777777778	446.638888888889	340.16666666666663	305.50000000000006	1442.0	89.33845552607399	8.533333333333333	8.076923076923077	6.752136752136752	5.058064516129032	3.988304093567252	3.395209580838323	3.242424242424242	3.1	3.065040650406504	3.633333333333333	4.0	3.4
ZINC000013747164	23.50093272030008	0	1	2.442851160000258	4.775642249886623	1.3015970404523842	3.752115698232988	0.1250705232744329	2.420932155752697	4555.719699954047	9.52275108806644	15	54	0	0	8	24	4	1	1	0	0	2	0	0	2	335.6543209876543	165.73624447492762	252.5833333333333	307.94650205761315	319.29953513183955	290.94444444444446	241.6172839506173	236.391975308642	202.0216049382716	1910.0	95.42451371637596	6.215820759030635	5.9863547758284605	4.600660066006601	3.0939542483660136	2.469223360476316	2.016583747927031	1.7331511839708562	1.785247432306256	1.9363538295577127	3.333333333333333	3.5544554455445545	2.911764705882353
ZINC000026572457	23.908379672964507	0	1	2.442988955924701	4.844176979008854	1.3564126098720175	3.9148293576059	0.1304943119201966	2.4633840303425267	981.8322542874632	7.988032761949897	9	61	0	0	7	31	5	1	1	0	0	0	0	0	0	336.44444444444446	172.08676268861456	273.9567901234568	373.8703703703703	398.1203703703702	345.2685185185184	272.2222222222222	254.13888888888889	230.01851851851856	1424.0	93.03090405031897	5.515482695810565	5.338461538461538	3.937669376693767	2.641904761904762	1.948717948717949	1.619918699186992	1.6498800959232616	1.6885644768856447	1.7425474254742548	3.1639344262295084	3.4471544715447155	2.8057142857142856
ZINC000003807906	23.908379672964507	0	1	2.442988955924701	4.844176979008854	1.3564126098720175	3.9148293576059	0.1304943119201966	2.4633840303425267	981.8322542874632	7.988032761949897	9	61	0	0	7	31	5	1	1	0	0	0	0	0	0	336.44444444444446	172.08676268861456	273.9567901234568	373.8703703703703	398.1203703703702	345.2685185185184	272.2222222222222	254.13888888888889	230.01851851851856	1424.0	93.03090405031897	5.515482695810565	5.338461538461538	3.937669376693767	2.641904761904762	1.948717948717949	1.619918699186992	1.6498800959232616	1.6885644768856447	1.7425474254742548	3.1639344262295084	3.4471544715447155	2.8057142857142856
ZINC000013738141	23.908379672964507	0	1	2.442988955924701	4.844176979008854	1.3564126098720175	3.9148293576059	0.1304943119201966	2.4633840303425267	981.8322542874632	7.988032761949897	9	61	0	0	7	31	5	1	1	0	0	0	0	0	0	336.44444444444446	172.08676268861456	273.9567901234568	373.8703703703703	398.1203703703702	345.2685185185184	272.2222222222222	254.13888888888889	230.01851851851856	1424.0	93.03090405031897	5.515482695810565	5.338461538461538	3.937669376693767	2.641904761904762	1.948717948717949	1.619918699186992	1.6498800959232616	1.6885644768856447	1.7425474254742548	3.1639344262295084	3.4471544715447155	2.8057142857142856
ZINC000013738140	23.908379672964507	0	1	2.442988955924701	4.844176979008854	1.3564126098720175	3.9148293576059	0.1304943119201966	2.4633840303425267	981.8322542874632	7.988032761949897	9	61	0	0	7	31	5	1	1	0	0	0	0	0	0	336.44444444444446	172.08676268861456	273.9567901234568	373.8703703703703	398.1203703703702	345.2685185185184	272.2222222222222	254.13888888888889	230.01851851851856	1424.0	93.03090405031897	5.515482695810565	5.338461538461538	3.937669376693767	2.641904761904762	1.948717948717949	1.619918699186992	1.6498800959232616	1.6885644768856447	1.7425474254742548	3.1639344262295084	3.4471544715447155	2.8057142857142856
ZINC000299854701	31.74357340741936	0	1	2.516324633788693	5.032628653604592	1.332382493626864	4.216994802186939	0.1054248700546734	2.825417103298052	3005.7943273845185	9.394591508394909	25	71	0	0	8	31	4	3	0	0	1	0	0	0	1	570.0	325.80555555555554	400.13888888888886	508.9722222222223	614.1666666666667	586.8055555555555	538.4166666666667	510.6944444444444	436.0	1652.0	110.10766105031898	8.028169014084508	7.644736842105263	6.368421052631579	5.005649717514125	4.266666666666667	3.514705882352941	3.071794871794872	3.118918918918919	2.933333333333333	3.507042253521127	3.887218045112782	3.389830508474576
ZINC000013738272	13.572928212987	0	1	2.353654866945953	4.707309733891906	1.2753096117046197	3.8292092201022	0.2127338455612333	1.9304449768296128	105.63403187076706	5.24776725575945	6	41	0	0	2	23	1	1	0	0	0	0	0	0	0	180.0	123.61111111111111	172.52777777777783	230.1666666666667	228.3888888888889	211.4166666666667	199.5	187.0	138.83333333333334	712.0	56.70170081152701	4.390243902439025	4.238095238095238	2.8461538461538463	2.0660377358490565	1.631578947368421	1.4414414414414414	1.194174757281553	1.0898876404494382	0.7101449275362319	2.707317073170732	3.0128205128205128	2.5943396226415096
ZINC000000019264	15.354148613504645	0	1	2.5103540456207387	4.970365337980114	1.3866388244196897	3.893702156519421	0.2049316924483906	2.0012143024003035	134.0935673339595	5.540391706136909	13	34	0	0	5	15	5	0	0	0	0	0	0	0	0	250.0	91.36111111111111	178.22222222222223	209.3888888888889	198.8333333333333	181.66666666666663	165.5	142.0	86.66666666666666	764.0	51.76379357273501	7.352941176470588	7.72972972972973	6.523076923076923	5.095238095238095	4.468354430379747	3.310810810810811	2.2	1.3333333333333333	0.9565217391304348	3.5588235294117645	3.938461538461538	3.4166666666666665
ZINC000028652694	25.63883209074267	0	1	2.5459315504249247	4.981030306522818	1.298523640493234	3.895055150218844	0.1180319742490558	2.553630306929525	3147.2948296963395	9.248221047102302	15	64	0	0	10	31	6	3	0	0	0	1	0	0	1	445.60493827160496	239.7552964487121	331.71604938271605	424.9310699588477	541.1728395061727	428.7993827160494	425.0864197530864	381.8240740740741	394.1851851851852	1634.0	91.869712050319	6.962577160493828	6.822553897180763	5.579234972677596	4.251238499646143	3.464126984126984	2.6328224776500635	2.196151458721291	2.200542005420054	1.985094850948509	3.203125	3.5	3.0955414012738856
ZINC000028022896	16.95863220465868	0	1	2.4236401067987154	4.847280213597431	1.2590030975988868	3.9430360500564254	0.1714363500024533	2.204860120587792	234.31903330111933	6.289592699896052	6	48	0	0	5	25	3	2	0	0	0	0	0	0	0	288.0	198.13888888888889	231.61111111111111	282.30555555555554	337.9444444444444	314.6388888888889	340.25	325.5833333333333	269.75	948.0	66.231930621225	6.0	5.571428571428571	4.01123595505618	3.057851239669421	2.8473282442748094	2.1621621621621623	1.821656050955414	1.7463768115942029	1.5922330097087378	2.8125	3.1235955056179776	2.7851239669421486
ZINC000028022901	16.95863220465868	0	1	2.4236401067987154	4.847280213597431	1.2590030975988868	3.9430360500564254	0.1714363500024533	2.204860120587792	234.31903330111933	6.289592699896052	6	48	0	0	5	25	3	2	0	0	0	0	0	0	0	288.0	198.13888888888889	231.61111111111111	282.30555555555554	337.9444444444444	314.6388888888889	340.25	325.5833333333333	269.75	948.0	66.231930621225	6.0	5.571428571428571	4.01123595505618	3.057851239669421	2.8473282442748094	2.1621621621621623	1.821656050955414	1.7463768115942029	1.5922330097087378	2.8125	3.1235955056179776	2.7851239669421486
ZINC000014254359	22.323525983939536	0	1	2.402588896181809	4.801964777482762	1.2439352757506028	4.132117547732142	0.1377372515910714	2.5174022876651354	4705.67870074074	9.555137581238885	6	67	0	0	8	37	3	4	1	0	0	0	0	0	0	344.44444444444446	282.49391289437585	388.9166666666666	416.7808641975308	460.7932098765432	419.1851851851852	554.5972222222223	387.3024691358024	384.95833333333337	1488.0	92.419293479413	5.140961857379768	3.8921568627450975	3.645669291338583	2.420038535645472	2.401851851851852	2.0090579710144927	2.6358381502890174	1.6521739130434785	1.4437751004016062	2.701492537313433	2.874015748031496	2.4566473988439306
ZINC000036187751	22.323525983939536	0	1	2.402588896181809	4.801964777482762	1.2439352757506028	4.132117547732142	0.1377372515910714	2.5174022876651354	4705.67870074074	9.555137581238885	6	67	0	0	8	37	3	4	1	0	0	0	0	0	0	344.44444444444446	282.49391289437585	388.9166666666666	416.7808641975308	460.7932098765432	419.1851851851852	554.5972222222223	387.3024691358024	384.95833333333337	1488.0	92.419293479413	5.140961857379768	3.8921568627450975	3.645669291338583	2.420038535645472	2.401851851851852	2.0090579710144927	2.6358381502890174	1.6521739130434785	1.4437751004016062	2.701492537313433	2.874015748031496	2.4566473988439306
ZINC000013775965	16.401355337733193	0	1	2.39800140542838	4.796002810856759	1.310423579968692	3.668365641958607	0.1746840781885051	2.041683578440782	415.4438028197629	6.7712846979395165	12	39	0	0	4	18	1	2	0	0	0	1	0	0	1	245.6049382716049	126.97751867093432	191.21193415637865	244.6316872427984	224.14711934156367	177.72530864197532	167.93004115226336	165.30864197530866	132.33333333333334	1096.0	62.66314028728202	6.297562519784742	6.173441734417343	4.710485133020344	3.219931271477664	2.3676975945017182	2.108496732026144	2.2747747747747744	2.575456053067993	2.56120527306968	3.230769230769231	3.492957746478873	2.8247422680412373
ZINC000013775966	16.401355337733193	0	1	2.39800140542838	4.796002810856759	1.310423579968692	3.668365641958607	0.1746840781885051	2.041683578440782	415.4438028197629	6.7712846979395165	12	39	0	0	4	18	1	2	0	0	0	1	0	0	1	245.6049382716049	126.97751867093432	191.21193415637865	244.6316872427984	224.14711934156367	177.72530864197532	167.93004115226336	165.30864197530866	132.33333333333334	1096.0	62.66314028728202	6.297562519784742	6.173441734417343	4.710485133020344	3.219931271477664	2.3676975945017182	2.108496732026144	2.2747747747747744	2.575456053067993	2.56120527306968	3.230769230769231	3.492957746478873	2.8247422680412373
ZINC000253665324	29.181706125078065	0	1	2.6668545624080924	5.256035231443949	1.2803024319559064	4.016042869500787	0.1085416991756969	2.6986298766591235	27457.967466175385	11.52874447824926	6	74	0	2	9	37	3	6	0	0	0	0	0	0	0	520.0	312.0902777777778	398.7777777777779	556.1111111111111	656.1250000000002	716.7083333333335	693.2083333333331	565.625	335.75	1576.0	102.029101479413	7.027027027027027	6.5256410256410255	5.020408163265306	4.2388059701492535	3.476394849785408	2.7113821138211383	2.033195020746888	2.042553191489361	1.8974358974358967	3.256756756756757	3.7755102040816326	3.253731343283582
ZINC000253665336	29.181706125078065	0	1	2.6668545624080924	5.256035231443949	1.2803024319559064	4.016042869500787	0.1085416991756969	2.6986298766591235	27457.967466175385	11.52874447824926	6	74	0	2	9	37	3	6	0	0	0	0	0	0	0	520.0	312.0902777777778	398.7777777777779	556.1111111111111	656.1250000000002	716.7083333333335	693.2083333333331	565.625	335.75	1576.0	102.029101479413	7.027027027027027	6.5256410256410255	5.020408163265306	4.2388059701492535	3.476394849785408	2.7113821138211383	2.033195020746888	2.042553191489361	1.8974358974358967	3.256756756756757	3.7755102040816326	3.253731343283582
ZINC000101177762	29.181706125078065	0	1	2.6668545624080924	5.256035231443949	1.2803024319559069	4.016042869500788	0.1085416991756969	2.698629876659124	27457.967466172748	11.528744478249164	6	74	0	2	9	37	3	6	0	0	0	0	0	0	0	520.0	312.09027777777777	398.77777777777794	556.1111111111112	656.1250000000001	716.7083333333335	693.2083333333333	565.625	335.75000000000006	1576.0	102.029101479413	7.027027027027027	6.5256410256410255	5.020408163265306	4.2388059701492535	3.476394849785408	2.7113821138211383	2.033195020746888	2.042553191489361	1.8974358974358967	3.256756756756757	3.7755102040816326	3.253731343283582
ZINC000101177760	29.181706125078065	0	1	2.6668545624080924	5.256035231443949	1.2803024319559069	4.016042869500788	0.1085416991756969	2.698629876659124	27457.967466172748	11.528744478249164	6	74	0	2	9	37	3	6	0	0	0	0	0	0	0	520.0	312.09027777777777	398.77777777777794	556.1111111111112	656.1250000000001	716.7083333333335	693.2083333333333	565.625	335.75000000000006	1576.0	102.029101479413	7.027027027027027	6.5256410256410255	5.020408163265306	4.2388059701492535	3.476394849785408	2.7113821138211383	2.033195020746888	2.042553191489361	1.8974358974358967	3.256756756756757	3.7755102040816326	3.253731343283582
ZINC000013539210	29.56523392245688	0	2	2.468218047870367	4.879738799685678	1.349791170395043	4.826479551156837	0.1304453932745091	2.882450150162662	919.9766849945272	8.132681146974887	15	75	0	2	8	38	6	2	0	0	0	0	0	0	0	446.0	214.75	365.08333333333337	466.50000000000006	497.2222222222223	496.5277777777777	454.13888888888886	427.33333333333337	398.3888888888888	1504.0	106.319798384262	5.946666666666666	5.925	4.516778523489933	3.3560975609756096	2.870967741935484	2.8944723618090453	2.663157894736842	2.476923076923077	2.364583333333333	3.2	3.5436241610738257	2.9804878048780488
ZINC000013539207	29.56523392245688	0	2	2.468218047870367	4.879738799685678	1.349791170395043	4.826479551156837	0.1304453932745091	2.882450150162662	919.9766849945272	8.132681146974887	15	75	0	2	8	38	6	2	0	0	0	0	0	0	0	446.0	214.75	365.08333333333337	466.50000000000006	497.2222222222223	496.5277777777777	454.13888888888886	427.33333333333337	398.3888888888888	1504.0	106.319798384262	5.946666666666666	5.925	4.516778523489933	3.3560975609756096	2.870967741935484	2.8944723618090453	2.663157894736842	2.476923076923077	2.364583333333333	3.2	3.5436241610738257	2.9804878048780488
ZINC000095576808	22.47335589820059	0	1	2.3709724075472245	4.741944815094447	1.2681839583077414	4.399613753408451	0.15171081908305	2.546227490747202	392.727608040731	7.037826999239266	12	53	0	0	8	24	3	2	0	0	3	0	0	0	3	472.0	365.20138888888886	499.30555555555554	376.30555555555554	440.08333333333337	414.6666666666667	381.08333333333326	344.13888888888886	419.6111111111112	1298.0	75.08476471637597	8.90566037735849	7.345454545454546	6.649484536082475	3.730769230769231	3.184931506849315	2.784313725490196	3.108695652173913	2.949152542372881	2.554621848739496	3.2452830188679247	3.381443298969072	2.976923076923077
ZINC000095576807	22.47335589820059	0	1	2.3709724075472245	4.741944815094447	1.2681839583077414	4.399613753408451	0.15171081908305	2.546227490747202	392.727608040731	7.037826999239266	12	53	0	0	8	24	3	2	0	0	3	0	0	0	3	472.0	365.20138888888886	499.30555555555554	376.30555555555554	440.08333333333337	414.6666666666667	381.08333333333326	344.13888888888886	419.6111111111112	1298.0	75.08476471637597	8.90566037735849	7.345454545454546	6.649484536082475	3.730769230769231	3.184931506849315	2.784313725490196	3.108695652173913	2.949152542372881	2.554621848739496	3.2452830188679247	3.381443298969072	2.976923076923077
ZINC000299854716	31.105416311454107	0	1	2.52318859838372	5.046361575742732	1.331780573077436	4.2085667457721705	0.107911967840312	2.798098702432726	3450.716020274078	9.50731358373555	25	69	0	0	8	30	4	2	0	0	2	0	0	0	2	570.0	369.80555555555554	400.4444444444445	535.5277777777777	641.3333333333335	664.1111111111113	587.3333333333335	584.5833333333334	420.25	1632.0	106.54119314547	8.26086956521739	7.648648648648648	6.348484848484849	4.832432432432433	4.36	3.965517241379312	3.075757575757576	2.710526315789474	2.376543209876543	3.536231884057971	3.909090909090909	3.291891891891892
ZINC000261077339	21.17276332107654	0	1	2.321073113599181	4.642146227198362	1.3563837945287136	4.582189347997667	0.1697107165925061	2.515428680499779	249.0520571773613	6.510913712593279	12	57	0	0	4	30	4	0	0	0	0	0	0	0	0	274.0	126.38888888888889	250.4722222222222	300.77777777777777	299.24999999999994	286.97222222222223	260.4722222222222	237.38888888888889	206.16666666666663	1054.0	82.32308714547001	4.807017543859649	4.9	3.409090909090909	2.063694267515924	1.4761904761904765	1.4506172839506173	1.4577464788732395	1.2826086956521738	1.2903225806451613	2.9473684210526314	3.209090909090909	2.656050955414013
ZINC000013820864	24.765316368412112	0	1	2.463338095480071	4.8803933687588295	1.3253186380828144	3.912545264563336	0.1262111375665592	2.495590236507915	793.2830559350704	7.807582212608479	9	63	1	0	8	32	4	3	1	0	0	0	0	0	0	374.44444444444446	210.3714849108368	303.62345679012344	424.9537037037037	458.9953703703702	440.3935185185184	348.5972222222221	274.5138888888889	229.10185185185188	1504.0	93.55192495516796	5.943562610229277	5.507462686567164	4.10498687664042	2.9240740740740736	2.22673434856176	1.8314814814814813	1.7174392935982343	2.082666666666667	2.028985507246377	3.2063492063492065	3.5511811023622046	2.827777777777778
ZINC000013820862	24.765316368412112	0	1	2.463338095480071	4.8803933687588295	1.3253186380828144	3.912545264563336	0.1262111375665592	2.495590236507915	793.2830559350704	7.807582212608479	9	63	1	0	8	32	4	3	1	0	0	0	0	0	0	374.44444444444446	210.3714849108368	303.62345679012344	424.9537037037037	458.9953703703702	440.3935185185184	348.5972222222221	274.5138888888889	229.10185185185188	1504.0	93.55192495516796	5.943562610229277	5.507462686567164	4.10498687664042	2.9240740740740736	2.22673434856176	1.8314814814814813	1.7174392935982343	2.082666666666667	2.028985507246377	3.2063492063492065	3.5511811023622046	2.827777777777778
ZINC000022937382	21.20127289177796	0	2	2.4218596334985096	4.713765619446352	1.3399763489738248	3.549029117933805	0.1314455228864372	2.259925851187	1838.3379442866344	8.509868924251455	15	51	0	0	6	24	4	1	1	0	0	0	0	0	0	316.44444444444446	162.30898491083678	243.929012345679	299.0987654320988	295.9166666666667	283.5185185185185	250.35185185185188	237.50925925925924	208.6111111111111	1296.0	83.13081371637598	6.20479302832244	5.796296296296297	4.456140350877193	3.211640211640212	2.355231143552312	2.2746666666666666	2.3734567901234573	2.0974842767295594	2.3962962962962964	3.215686274509804	3.494736842105264	2.865079365079365
ZINC000064549299	20.7220344184106	0	1	2.522781913308746	4.94576111183407	1.3035502244717267	3.912927356332161	0.1504972060127754	2.319797223384219	749.9854821463272	7.57556529423221	11	51	0	2	6	25	3	2	1	0	0	0	0	0	0	304.44444444444446	187.39926268861456	249.6033950617284	359.8256172839505	386.1666666666667	335.97839506172835	302.54629629629625	282.2453703703703	228.88888888888889	1276.0	80.219730621225	5.969498910675381	5.685185185185185	4.34006734006734	2.9832134292565944	2.199575371549894	2.1194029850746268	2.2962962962962963	2.136612021857923	2.512544802867384	3.2745098039215685	3.686868686868687	2.920863309352518
ZINC000013759826	21.132323206556663	0	1	2.3710719958189466	4.742143991637893	1.3513246670448296	3.62464313331955	0.1342460419747981	2.281007610489984	1200.7299064423585	8.08393667924269	12	62	0	0	1	35	1	0	0	0	0	0	0	0	0	220.0	113.88888888888889	239.44444444444449	307.2499999999999	312.9166666666667	297.83333333333337	268.75	237.0	202.52777777777777	1020.0	89.28285166971497	3.548387096774193	3.7384615384615385	2.463414634146341	1.5	1.0102564102564102	0.9680851063829788	1.029585798816568	1.1513157894736843	1.328	2.790322580645161	3.113821138211382	2.55
ZINC000013759827	21.132323206556663	0	1	2.3710719958189466	4.742143991637893	1.3513246670448296	3.62464313331955	0.1342460419747981	2.281007610489984	1200.7299064423585	8.08393667924269	12	62	0	0	1	35	1	0	0	0	0	0	0	0	0	220.0	113.88888888888889	239.44444444444449	307.2499999999999	312.9166666666667	297.83333333333337	268.75	237.0	202.52777777777777	1020.0	89.28285166971497	3.548387096774193	3.7384615384615385	2.463414634146341	1.5	1.0102564102564102	0.9680851063829788	1.029585798816568	1.1513157894736843	1.328	2.790322580645161	3.113821138211382	2.55
ZINC000013761781	20.49416611059141	0	1	2.408075863250444	4.816151726500888	1.3176086973174848	3.4824921440875856	0.1289811905217624	2.240999943854031	9160.522646720185	10.115910286552946	12	55	0	0	5	28	1	3	0	0	1	0	0	0	1	360.0	199.91666666666663	273.5555555555555	341.8055555555555	341.4166666666667	304.8333333333333	250.58333333333337	224.5	224.5833333333333	1142.0	77.25482233577198	6.545454545454546	5.842105263157895	4.323529411764706	3.446969696969697	2.6	1.875968992248062	1.623931623931624	1.6761904761904762	1.78	2.909090909090909	3.0980392156862746	2.696969696969697
ZINC000013827497	16.51074513747437	0	1	2.4321740177237787	4.7490299306689465	1.2800370294331176	3.8367033117220952	0.1827001577010521	2.086550830023667	187.4538255649149	5.975469896158184	14	40	0	0	6	19	5	0	1	0	0	0	0	0	0	246.44444444444449	111.08676268861454	189.10802469135808	197.77469135802465	203.69444444444449	185.5617283950617	182.1697530864198	180.11111111111114	147.39814814814818	1060.0	64.741145192131	6.161111111111111	6.071428571428571	4.75462962962963	3.054901960784313	2.407766990291262	2.812260536398468	3.017543859649123	2.4177215189873418	2.120772946859903	3.225	3.5694444444444446	2.9529411764705884
ZINC000103265567	24.68443613937235	0	1	2.5117625332141573	4.890097270892743	1.3498270422309304	4.31455600944131	0.13917922611101	2.5933965360491125	656.0388803321473	7.617622167477869	21	62	0	0	3	31	3	0	0	0	0	0	0	0	0	328.0	136.69444444444446	274.27777777777777	336.9999999999999	363.44444444444446	377.44444444444434	371.111111111111	337.61111111111103	299.2777777777777	1186.0	95.50220005031898	5.290322580645161	5.7727272727272725	4.512820512820513	3.337579617834395	2.651685393258427	2.333333333333333	2.090909090909091	1.9022988505747127	1.8333333333333333	3.2096774193548385	3.658119658119658	3.1847133757961785
ZINC000072113724	23.83519880223535	0	1	2.502014163138821	4.898707539390257	1.2683650728685114	4.021282554884111	0.1340427518294703	2.4902131839189936	1027.8705975706716	8.033856848910398	15	58	0	0	8	28	5	2	0	0	0	1	0	0	1	377.60493827160496	208.56779644871207	296.6980452674897	391.1419753086419	475.7808641975308	389.68209876543216	345.7824074074074	388.9768518518519	314.0987654320987	1482.0	85.89376933577199	6.510429970200086	6.591985428051001	5.24949494949495	3.828078078078078	2.724691358024691	2.4018629407850964	2.5143097643097647	2.246415770609319	2.523662551440329	3.310344827586207	3.663636363636364	3.0405405405405403
ZINC000261077785	19.75854975870345	0	1	2.353547408240982	4.707094816481966	1.356694090432922	4.048081435720294	0.1619232574288117	2.3145337811768005	364.7862516269342	6.815602301937975	12	53	0	0	4	28	4	0	0	0	0	0	0	0	0	256.0	116.38888888888889	233.63888888888889	283.2777777777778	282.91666666666663	258.69444444444446	226.1388888888889	214.66666666666669	195.22222222222223	980.0	75.85606133577197	4.830188679245283	4.910714285714286	3.423076923076923	2.053691275167785	1.382716049382716	1.3333333333333333	1.4193548387096775	1.3174603174603174	1.3448275862068966	2.981132075471698	3.2596153846153846	2.671140939597316
ZINC000003937620	19.47692144251968	0	1	2.4431822557745733	4.790360512242172	1.2701083415839067	3.682330212365555	0.1472932084946221	2.219836493544151	691.510269404248	7.455168733778669	12	46	0	0	5	21	1	2	0	0	1	1	0	0	2	327.60493827160496	236.76224089315653	248.42438271604945	360.9212962962962	342.42026748971193	289.8070987654321	284.1944444444445	233.5493827160494	228.32098765432104	1288.0	72.67392800182897	7.121846484165325	6.356481481481481	4.737254901960784	3.2408963585434174	2.376888888888889	2.3145009416195856	2.287037037037037	2.35330836454432	3.1445966514459665	3.282608695652174	3.552941176470588	2.7983193277310923
ZINC000012356157	19.47692144251968	0	1	2.4431822557745733	4.790360512242172	1.2701083415839067	3.682330212365555	0.1472932084946221	2.219836493544151	691.510269404248	7.455168733778669	12	46	0	0	5	21	1	2	0	0	1	1	0	0	2	327.60493827160496	236.76224089315653	248.42438271604945	360.9212962962962	342.42026748971193	289.8070987654321	284.1944444444445	233.5493827160494	228.32098765432104	1288.0	72.67392800182897	7.121846484165325	6.356481481481481	4.737254901960784	3.2408963585434174	2.376888888888889	2.3145009416195856	2.287037037037037	2.35330836454432	3.1445966514459665	3.282608695652174	3.552941176470588	2.7983193277310923
ZINC000002561289	16.62013493721555	0	1	2.3095865691794537	4.619173138358906	1.221815621157617	3.715590755425024	0.161547424148914	2.14544680741959	1035.247194824596	7.775304635697217	6	58	0	0	3	35	1	1	1	0	0	0	0	0	0	168.44444444444446	136.30898491083676	208.1111111111111	282.63888888888886	301.2654320987653	287.72530864197535	252.5123456790124	207.07407407407413	205.8981481481481	1124.0	81.602655669715	2.9042145593869733	2.78735632183908	1.909657320872274	1.4726027397260273	1.1777777777777778	1.0135135135135136	0.764172335600907	0.8655913978494625	0.9555555555555556	2.362068965517241	2.5700934579439254	2.150684931506849
ZINC000169311317	27.121694958050124	0	1	2.53117002925306	4.867728878252391	1.306019989363531	3.5944167710709314	0.102697622030598	2.53214471314716	12209.870783190669	10.662762952676852	12	73	0	0	7	38	4	3	0	0	0	0	0	0	0	428.0	250.20138888888889	349.3472222222223	466.5555555555554	575.9583333333335	503.125	479.2916666666666	427.75	378.6666666666667	1434.0	101.754102384262	5.863013698630137	5.657894736842105	4.280575539568345	3.0	2.172727272727273	1.9587155963302751	1.8942307692307687	1.7096774193548387	1.375	3.0136986301369864	3.359712230215828	2.823529411764706
ZINC000013861736	25.08300342346442	0	1	2.356097738689664	4.712195477379328	1.3122121625717618	5.07208026050285	0.158502508140714	2.7869018510470385	272.39090374559714	6.770388990519064	18	58	0	0	7	26	3	1	0	0	3	0	0	0	3	488.0	327.20138888888886	487.8055555555555	401.63888888888886	444.4166666666667	388.59722222222223	391.11111111111103	330.0972222222222	368.4861111111111	1380.0	86.486386526074	8.413793103448276	7.245901639344262	6.457943925233645	3.888111888111888	3.174193548387097	2.911392405063291	3.169934640522876	2.815068493150685	3.0489510489510487	3.310344827586207	3.448598130841121	3.013986013986014
ZINC000013861735	25.08300342346442	0	1	2.356097738689664	4.712195477379328	1.3122121625717618	5.07208026050285	0.158502508140714	2.7869018510470385	272.39090374559714	6.770388990519064	18	58	0	0	7	26	3	1	0	0	3	0	0	0	3	488.0	327.20138888888886	487.8055555555555	401.63888888888886	444.4166666666667	388.59722222222223	391.11111111111103	330.0972222222222	368.4861111111111	1380.0	86.486386526074	8.413793103448276	7.245901639344262	6.457943925233645	3.888111888111888	3.174193548387097	2.911392405063291	3.169934640522876	2.815068493150685	3.0489510489510487	3.310344827586207	3.448598130841121	3.013986013986014
ZINC000026727674	21.40812194744186	0	1	2.4057972970593493	4.811594594118696	1.269398386603908	3.7089196122318224	0.1278937797321318	2.3754513615609927	2908.1192696674134	9.03997258913332	12	57	0	0	9	28	4	4	1	0	0	0	0	0	0	400.44444444444446	238.08676268861456	283.6419753086419	366.81481481481467	390.45987654320976	398.3981481481481	423.4351851851852	349.3611111111111	296.7314814814815	1456.0	84.049977335772	7.025341130604288	6.431034482758621	4.93	4.336158192090395	3.344173441734417	2.275058275058276	2.137115839243499	1.75669099756691	1.7312661498708009	2.912280701754386	3.11	2.940677966101695
ZINC000013740526	16.837311861099035	0	1	2.521521897394853	4.983769914556413	1.3183942851434325	3.9508190044918505	0.1795826820223568	2.16238026069406	252.6723939624532	6.320551124479202	6	48	0	0	3	26	2	1	0	0	0	0	0	0	0	228.0	144.66666666666669	213.13888888888889	275.69444444444446	310.1388888888889	334.25	325.16666666666663	232.5833333333333	192.5	872.0	67.612239526074	4.75	4.8	3.6774193548387095	2.7153846153846155	2.489208633093525	2.006802721088435	1.4965517241379311	1.0517241379310345	0.90625	2.9166666666666665	3.3978494623655915	2.9615384615384617
ZINC000013560162	24.41488855715052	0	1	2.470813797087928	4.913855033384323	1.2702937123224245	4.583694261655387	0.1478611052146899	2.653907391832649	337.4813389272172	6.952912328207518	6	63	1	0	8	32	4	4	0	0	0	0	0	0	0	424.0	320.5069444444444	361.1666666666666	452.44444444444446	590.9861111111112	594.0416666666665	481.6666666666667	477.6666666666666	495.3055555555555	1312.0	85.78512895516798	6.73015873015873	5.984848484848484	4.476190476190476	3.1868131868131866	2.6712962962962963	2.185185185185185	2.135869565217391	2.3289473684210527	1.5892857142857142	3.1746031746031744	3.563492063492064	2.934065934065934
ZINC000013560165	24.41488855715052	0	1	2.470813797087928	4.913855033384323	1.2702937123224245	4.583694261655387	0.1478611052146899	2.653907391832649	337.4813389272172	6.952912328207518	6	63	1	0	8	32	4	4	0	0	0	0	0	0	0	424.0	320.5069444444444	361.1666666666666	452.44444444444446	590.9861111111112	594.0416666666665	481.6666666666667	477.6666666666666	495.3055555555555	1312.0	85.78512895516798	6.73015873015873	5.984848484848484	4.476190476190476	3.1868131868131866	2.6712962962962963	2.185185185185185	2.135869565217391	2.3289473684210527	1.5892857142857142	3.1746031746031744	3.563492063492064	2.934065934065934
ZINC000013560164	24.41488855715052	0	1	2.470813797087928	4.913855033384323	1.2702937123224245	4.583694261655387	0.1478611052146899	2.653907391832649	337.4813389272172	6.952912328207518	6	63	1	0	8	32	4	4	0	0	0	0	0	0	0	424.0	320.5069444444444	361.1666666666666	452.44444444444446	590.9861111111112	594.0416666666665	481.6666666666667	477.6666666666666	495.3055555555555	1312.0	85.78512895516798	6.73015873015873	5.984848484848484	4.476190476190476	3.1868131868131866	2.6712962962962963	2.185185185185185	2.135869565217391	2.3289473684210527	1.5892857142857142	3.1746031746031744	3.563492063492064	2.934065934065934
ZINC000073169512	26.236248691901103	0	1	2.440910835103192	4.881821670206383	1.3135028730298357	4.060028299075716	0.1194125970316387	2.6249653754271587	1840.754596941752	8.741706305187803	16	68	0	0	8	34	4	3	1	0	0	0	0	0	0	416.44444444444446	247.49391289437585	379.2962962962963	424.87808641975306	516.0354938271605	502.82870370370375	463.6018518518519	395.212962962963	325.35185185185185	1614.0	102.80785076486598	6.124183006535948	5.084507042253521	4.716145833333334	3.412228796844182	2.380208333333333	1.901294498381877	1.921273031825796	1.729390681003584	1.6341991341991342	3.088235294117647	3.34375	3.0
ZINC000299855515	27.81717157570516	0	1	2.597270370818212	5.030693625851395	1.304881942623508	3.989029321578044	0.1139722663308012	2.636310892000307	11572.290679458623	10.6091317534825	18	70	0	0	9	35	7	2	0	0	0	0	0	0	0	464.0	245.0	351.9444444444444	462.58333333333337	600.1666666666669	466.1666666666666	426.27777777777777	385.5	328.33333333333337	1442.0	97.829259669715	6.628571428571429	6.797297297297297	5.566176470588236	4.209302325581396	2.985645933014354	2.1055045871559632	1.673170731707317	1.6129032258064515	1.769736842105263	3.271428571428572	3.669117647058824	3.261627906976744
ZINC000013447108	16.930122633957264	0	1	2.311606448722969	4.623212897445936	1.3543226396550176	3.765904580813616	0.1711774809460734	2.1144454532664576	378.25718249323273	6.724031701598606	12	48	0	0	2	26	2	0	0	0	0	0	0	0	0	204.0	97.55555555555556	195.3333333333333	232.5833333333333	223.16666666666669	215.66666666666669	189.8333333333333	160.0	140.33333333333334	844.0	69.75793552607401	4.25	4.36	2.888888888888889	1.814516129032258	1.2076923076923076	1.1538461538461535	1.263157894736842	1.4	1.5921052631578947	2.7916666666666665	3.066666666666667	2.5725806451612905
ZINC000096933073	23.22978246247938	0	1	2.499101293301293	4.917211253947073	1.3216390420856865	3.3044273372465987	0.1101475779082199	2.293875475323578	13288.533151490888	10.59326906193561	10	59	0	0	7	29	3	4	0	0	0	0	0	0	0	406.0	232.44444444444449	306.47222222222223	395.6944444444444	459.5	374.25	293.5	286.9166666666667	234.16666666666669	1260.0	83.24129024062098	6.88135593220339	6.435483870967742	5.132743362831858	3.825503355704698	2.9863013698630136	2.0431654676258995	1.6222222222222222	1.856	1.907407407407408	3.135593220338983	3.4513274336283186	2.87248322147651
ZINC000096933072	23.22978246247938	0	1	2.499101293301293	4.917211253947073	1.3216390420856865	3.3044273372465987	0.1101475779082199	2.293875475323578	13288.533151490888	10.59326906193561	10	59	0	0	7	29	3	4	0	0	0	0	0	0	0	406.0	232.44444444444449	306.47222222222223	395.6944444444444	459.5	374.25	293.5	286.9166666666667	234.16666666666669	1260.0	83.24129024062098	6.88135593220339	6.435483870967742	5.132743362831858	3.825503355704698	2.9863013698630136	2.0431654676258995	1.6222222222222222	1.856	1.907407407407408	3.135593220338983	3.4513274336283186	2.87248322147651
ZINC000045386651	23.310662691519145	0	1	2.4783114134140574	4.95645673787109	1.337427136494469	4.00851729970434	0.1382247344725634	2.4531321592390904	863.8752963703419	7.826139162474791	15	53	0	0	6	24	3	2	0	0	1	0	0	0	1	404.0	234.5277777777778	297.88888888888897	378.5555555555556	378.7777777777777	385.3055555555555	318.4722222222223	260.50000000000006	241.1388888888889	1208.0	80.04206671637597	7.622641509433962	7.12280701754386	5.640776699029126	4.056737588652482	3.296551724137931	2.893617021276596	2.1484375	2.081818181818182	2.683673469387755	3.471698113207548	3.796116504854369	3.1560283687943262
ZINC000045386646	23.310662691519145	0	1	2.4783114134140574	4.95645673787109	1.337427136494469	4.00851729970434	0.1382247344725634	2.4531321592390904	863.8752963703419	7.826139162474791	15	53	0	0	6	24	3	2	0	0	1	0	0	0	1	404.0	234.5277777777778	297.88888888888897	378.5555555555556	378.7777777777777	385.3055555555555	318.4722222222223	260.50000000000006	241.1388888888889	1208.0	80.04206671637597	7.622641509433962	7.12280701754386	5.640776699029126	4.056737588652482	3.296551724137931	2.893617021276596	2.1484375	2.081818181818182	2.683673469387755	3.471698113207548	3.796116504854369	3.1560283687943262
ZINC000013759404	24.74414692611335	0	1	2.479596660113459	4.830416024372924	1.336130680488652	3.669857557604357	0.118382501858205	2.431554960162485	1032.822629793064	8.071452861892187	9	62	1	0	8	31	4	1	2	0	0	1	0	0	1	316.4938271604938	162.6024329370523	260.30401234567904	340.1872427983538	384.2523433927754	328.5715020576131	270.9737654320988	251.6851851851852	217.79938271604937	1920.0	104.98330405031898	5.104739147749901	4.91077441077441	3.624338624338625	2.288253968253968	1.7125689519306542	1.5263157894736843	1.4503703703703703	1.5123456790123455	1.613799283154122	3.2419354838709675	3.507936507936508	2.834285714285714
ZINC000002530693	10.853890887981988	0	1	2.360943644152448	4.7218872883048935	1.208501886491608	3.418347858953298	0.2278898572635532	1.6346224602834925	71.59194693594546	4.67644770278755	6	31	0	0	4	16	1	2	0	0	0	0	0	1	1	179.0241975308642	92.6892861234568	138.53570370370372	160.5643703703704	161.17548148148157	168.8006666666668	155.6576296296296	118.00755555555554	63.12444444444442	3398.0	68.91061447758396	5.774974113898845	5.374910394265233	3.9639412997903567	3.344626593806922	2.1508607198748044	1.9621890547263685	0.8875621890547264	0.1102396514161219	0.0	2.774193548387097	3.0754716981132075	2.78688524590164
ZINC000013755954	21.07995254821832	0	1	2.522226251531728	4.953153891543729	1.3505430315980094	4.018936609648705	0.1545744849864886	2.346528787702458	696.4420916981007	7.501496092935977	12	49	0	0	7	23	5	1	1	0	0	0	0	0	0	322.44444444444446	151.55898491083678	239.45987654320987	296.358024691358	310.820987654321	311.0925925925926	256.7222222222223	218.14814814814807	191.66666666666663	1272.0	78.318400811527	6.580498866213152	6.503144654088049	5.051020408163265	3.6640625	3.1447028423772605	2.4391534391534395	2.116809116809117	1.7433862433862433	2.165079365079365	3.4489795918367347	3.76530612244898	3.1640625
ZINC000003796428	23.24171300629784	0	1	2.4428525406762334	4.775754874390911	1.3352916855191737	3.7543629110585126	0.125145430368617	2.4215308953241057	4468.156429673732	9.503343459361991	15	59	0	0	7	29	5	1	1	0	0	0	0	0	0	344.44444444444446	178.58676268861456	274.2623456790123	331.87037037037027	373.0370370370369	349.93518518518505	297.30555555555554	261.3888888888889	226.85185185185188	1422.0	92.14167824062098	5.838041431261771	5.645161290322581	4.384848484848485	3.111872146118721	2.455913978494624	1.7542735042735045	1.512820512820513	1.621890547263682	1.7570621468926555	3.101694915254237	3.390909090909091	2.8835616438356166
ZINC000013470054	10.784941202760692	0	1	2.321096014144905	4.642192028289811	1.2754461293566937	3.5234985962057626	0.2516784711575545	1.595926651997038	60.40460336381308	4.437537553290461	6	29	0	0	3	15	2	0	0	0	0	1	0	0	1	135.60493827160494	59.3664075598232	117.99382716049382	138.12551440329216	131.0617283950617	110.3827160493827	80.41975308641975	56.40740740740742	31.69135802469136	798.0	44.51949357273501	4.676032354193274	4.737037037037037	3.1419753086419755	2.1492063492063496	1.2923976608187135	1.1509121061359868	1.2469135802469136	0.8351254480286738	0.1888888888888888	2.931034482758621	3.203703703703704	2.7
ZINC000026579571	16.930122633957268	0	1	2.34687117041921	4.693742340838419	1.346540421127836	3.438171612876498	0.1562805278580226	2.023397182564452	1304.1947994739576	7.961798477793537	12	45	0	0	4	23	3	1	0	0	0	0	0	0	0	246.0	112.36111111111111	208.47222222222223	249.80555555555563	220.9166666666667	190.66666666666663	176.75	161.30555555555557	141.75	882.0	64.699500811527	5.466666666666667	5.425531914893617	3.903614457831325	2.495575221238938	1.7009345794392523	1.47	1.5268817204301075	1.686746987951807	1.8888888888888888	2.911111111111111	3.1204819277108435	2.575221238938053
ZINC000026579572	16.930122633957268	0	1	2.34687117041921	4.693742340838419	1.346540421127836	3.438171612876498	0.1562805278580226	2.023397182564452	1304.1947994739576	7.961798477793537	12	45	0	0	4	23	3	1	0	0	0	0	0	0	0	246.0	112.36111111111111	208.47222222222223	249.80555555555563	220.9166666666667	190.66666666666663	176.75	161.30555555555557	141.75	882.0	64.699500811527	5.466666666666667	5.425531914893617	3.903614457831325	2.495575221238938	1.7009345794392523	1.47	1.5268817204301075	1.686746987951807	1.8888888888888888	2.911111111111111	3.1204819277108435	2.575221238938053
ZINC000013779645	23.28215312081772	0	1	2.378718705681196	4.757437411362391	1.3367706072340566	4.950593024218015	0.1650197674739338	2.698119660945244	241.11080439359927	6.583868885765307	12	65	0	0	4	35	3	1	0	0	0	0	0	0	0	312.0	172.88888888888889	282.27777777777777	366.6111111111111	405.1666666666667	392.3333333333333	377.77777777777777	317.1944444444444	291.27777777777777	1182.0	92.346055669715	4.8	4.838235294117647	3.5396825396825395	2.5804597701149423	2.096774193548387	1.9438202247191008	1.5851063829787233	1.449438202247191	1.6026490066225163	2.907692307692308	3.2142857142857144	2.7758620689655173
ZINC000096910228	14.97521123154163	0	1	2.4961924169404264	4.859950451992262	1.299979007729709	3.800818838343343	0.2000430967549127	1.977070413466005	126.97280995952012	5.485826854902493	9	34	0	0	5	15	3	2	0	0	0	0	0	0	0	278.0	186.69444444444443	226.0	228.5277777777778	244.52777777777777	219.72222222222229	237.91666666666669	201.50000000000003	180.0	794.0	50.63020157273501	8.176470588235293	7.527777777777778	6.365079365079365	4.4625	3.776470588235294	3.6666666666666665	3.188235294117648	1.9142857142857144	1.8604651162790693	3.4411764705882355	3.809523809523809	3.3
ZINC000028762505	13.98037516565143	0	1	2.4550731104934576	4.910146220986917	1.3626741051642013	3.8009203802763527	0.2111622433486862	1.9230299076433643	108.13408628982772	5.271158661673845	10	36	0	0	3	18	2	1	0	0	0	0	0	0	0	212.0	88.61111111111111	166.55555555555557	196.27777777777783	197.0	210.66666666666669	205.58333333333337	160.66666666666669	83.0	720.0	52.89973628728201	5.888888888888889	5.947368421052632	4.6716417910447765	3.965116279069768	3.113636363636364	2.3369565217391304	1.4893617021276595	0.5978260869565217	0.2105263157894736	3.111111111111111	3.5223880597014925	3.2209302325581395
ZINC000096929509	28.715996585319868	0	1	2.464621057133643	4.929199330937477	1.2848274921455252	4.062591439598853	0.1128497622110792	2.6827549010735625	1385.6422646818507	8.5148528856066	19	60	0	0	10	24	2	4	0	0	4	0	0	0	4	654.0	453.09027777777777	568.0555555555554	486.4722222222221	561.5416666666669	727.2222222222224	396.6249999999999	365.20833333333326	318.54166666666674	1638.0	89.41592171637599	10.9	9.15625	8.104347826086956	5.292207792207792	5.0181818181818185	5.1125	3.2285714285714286	3.1811023622047245	2.809090909090909	3.6666666666666665	3.791304347826087	3.220779220779221
ZINC000299819775	26.27668880642097	0	1	2.487645343039788	4.912986884358121	1.322092232119354	4.515677174382828	0.136838702254025	2.7014776273470305	706.9003499383589	7.754812176681558	11	64	1	0	10	31	3	5	2	0	0	0	0	0	0	432.8888888888889	244.44873113854595	385.6961591220851	414.59722222222223	511.1273148148148	446.30555555555554	442.7932098765432	313.1064814814815	304.3827160493827	1838.0	101.593720050319	6.763888888888889	5.2598039215686265	4.993000874890639	3.107142857142857	2.72663139329806	1.8123953098827468	2.4574468085106385	2.208333333333333	2.347931873479318	3.328125	3.5826771653543306	3.107142857142857
ZINC000299819768	26.27668880642097	0	1	2.487645343039788	4.912986884358121	1.322092232119354	4.515677174382828	0.136838702254025	2.7014776273470305	706.9003499383589	7.754812176681558	11	64	1	0	10	31	3	5	2	0	0	0	0	0	0	432.8888888888889	244.44873113854595	385.6961591220851	414.59722222222223	511.1273148148148	446.30555555555554	442.7932098765432	313.1064814814815	304.3827160493827	1838.0	101.593720050319	6.763888888888889	5.2598039215686265	4.993000874890639	3.107142857142857	2.72663139329806	1.8123953098827468	2.4574468085106385	2.208333333333333	2.347931873479318	3.328125	3.5826771653543306	3.107142857142857
ZINC000022924640	23.61032252004125	0	2	2.443116293454136	4.7673486011792985	1.298271878572319	3.461855916124017	0.1153951972041339	2.340417125874364	4444.495723876671	9.498033982233654	15	57	0	0	7	27	3	1	1	0	0	2	0	0	2	315.6543209876543	159.7362444749276	242.63786008230457	305.88374485596705	319.624638012498	282.9012345679012	241.82098765432104	233.12962962962965	206.94753086419755	1900.0	98.337252430923	5.537795105046566	5.375925925925926	3.753312945973496	2.584674329501916	1.656191545080434	1.618421052631579	1.6040100250626566	1.616797900262467	1.7592592592592593	3.245614035087719	3.477064220183486	2.8413793103448275
ZINC000000014692	14.13020507991249	0	1	2.4492813209141926	4.782228357465431	1.320523559134508	3.8221514179361935	0.2123417454408996	1.928600127396516	112.44887549970314	5.310285343254804	14	32	0	0	5	14	4	1	0	0	0	0	0	0	0	252.0	107.66666666666669	172.66666666666669	183.8611111111112	185.6388888888889	166.27777777777777	153.05555555555554	132.25	105.0	742.0	47.96348466788601	7.875	8.264705882352942	6.842105263157895	4.402985074626866	4.014705882352941	3.967741935483871	3.872727272727273	2.588235294117647	1.6216216216216215	3.4375	3.789473684210526	3.208955223880597
ZINC000013582544	23.87987010226309	0	1	2.421454874052079	4.774091397069967	1.3555960233945334	3.985129376828459	0.1328376458942819	2.481182066337724	525.4011671240821	7.362774387318075	18	57	0	0	5	27	5	0	0	0	0	0	0	0	0	348.0	163.19444444444446	266.33333333333337	329.8333333333333	335.41666666666663	304.41666666666663	279.83333333333326	262.75000000000006	229.25000000000003	1172.0	87.777048430923	6.105263157894737	6.311475409836065	4.706422018348624	3.02027027027027	2.26875	1.91875	1.992753623188405	1.90625	2.070796460176992	3.3157894736842106	3.651376146788991	2.9932432432432434
ZINC000096929479	25.58181294933984	0	1	2.455255773431705	4.86266188584634	1.3160320971801802	3.915601793182753	0.122362556036961	2.528119842169329	1634.4346786917984	8.562203071079466	19	57	0	0	7	25	2	4	0	0	1	0	0	0	1	488.0	262.27777777777777	337.55555555555554	401.9722222222221	428.9166666666667	389.3055555555555	320.0833333333333	270.49999999999994	276.3055555555555	1360.0	86.140887621225	8.56140350877193	7.967213114754099	6.201834862385321	4.3517241379310345	3.532051282051282	2.8211920529801326	2.6766917293233083	2.477477477477477	2.836734693877551	3.491228070175439	3.743119266055046	3.1241379310344826
ZINC000045322183	26.93172530955613	0	1	2.597376002338096	5.030804437970538	1.321864008236869	4.015005731355263	0.11808840386339	2.613814206505566	6345.5663926898005	9.979287073773992	18	65	0	0	10	31	7	3	0	0	0	0	0	0	0	488.0	248.2222222222222	347.58333333333337	447.1666666666667	576.0000000000001	453.66666666666674	423.94444444444446	362.25	335.75	1430.0	91.116212050319	7.507692307692308	7.449275362318841	6.216	4.910256410256411	3.564516129032258	2.533678756476684	2.058201058201058	1.896969696969697	2.034965034965035	3.3692307692307693	3.776	3.3846153846153846
ZINC000013740528	18.9181920901388	0	1	2.527188288607312	5.000181270520476	1.3006950840249678	4.110198171140856	0.1644079268456342	2.329761976042497	298.23968528974564	6.614188208145992	6	59	0	0	3	34	2	1	0	0	0	0	0	0	0	238.0	152.16666666666666	240.38888888888889	319.69444444444446	376.8888888888889	420.4166666666667	428.1666666666667	323.0	292.8333333333333	988.0	79.53584276486599	4.033898305084746	4.19672131147541	3.17948717948718	2.432098765432099	2.2298850574712645	1.7967914438502677	1.285	0.8636363636363636	0.5930232558139535	2.7457627118644066	3.17948717948718	2.8271604938271606
ZINC000013738294	18.2634559672906	0	1	2.4224114947454103	4.844822989490822	1.3661225825918073	4.051283483877841	0.1761427601686017	2.2319428634477783	279.69753679908234	6.466617916522482	6	51	0	0	4	28	2	2	0	0	0	0	0	0	0	254.0	109.61111111111111	225.44444444444449	289.74999999999994	270.4166666666667	261.5	248.0555555555556	207.1388888888889	153.55555555555554	938.0	69.14466933577198	4.980392156862745	4.851851851851852	3.4711538461538463	2.6301369863013697	1.86	1.5138888888888888	1.355072463768116	1.193798449612403	1.288659793814433	2.9411764705882355	3.2211538461538463	2.7260273972602738
ZINC000095572057	25.102424285829013	0	1	2.421564610577827	4.824939169740679	1.295148151788211	4.224236424166332	0.1320073882551978	2.6039893262735747	816.3688594243106	7.868017096241599	18	56	0	0	8	24	2	3	1	0	2	0	0	0	2	480.44444444444446	350.2994684499314	392.9166666666666	435.9012345679012	550.5509259259261	616.513888888889	363.2731481481482	363.5046296296297	373.2623456790123	1596.0	90.984419716376	8.579365079365079	6.497175141242938	6.132686084142394	4.39568345323741	4.424882629107982	4.534772182254196	2.8794871794871795	2.7	2.932249322493225	3.4285714285714284	3.6601941747572817	3.050359712230216
ZINC000095572058	25.102424285829013	0	1	2.421564610577827	4.824939169740679	1.295148151788211	4.224236424166332	0.1320073882551978	2.6039893262735747	816.3688594243106	7.868017096241599	18	56	0	0	8	24	2	3	1	0	2	0	0	0	2	480.44444444444446	350.2994684499314	392.9166666666666	435.9012345679012	550.5509259259261	616.513888888889	363.2731481481482	363.5046296296297	373.2623456790123	1596.0	90.984419716376	8.579365079365079	6.497175141242938	6.132686084142394	4.39568345323741	4.424882629107982	4.534772182254196	2.8794871794871795	2.7	2.932249322493225	3.4285714285714284	3.6601941747572817	3.050359712230216
ZINC000013492912	11.273268384464885	0	1	2.3172468504363675	4.634493700872735	1.317759572276438	3.537797704208009	0.2358531802805339	1.668969524203122	79.34342982626514	4.779250751731436	6	36	0	0	1	21	1	0	0	0	0	0	0	0	0	120.0	67.05555555555556	134.74999999999997	165.83333333333334	164.16666666666666	154.58333333333331	138.16666666666666	103.0	69.0	574.0	49.59147100182901	3.333333333333333	3.45945945945946	2.27536231884058	1.4895833333333333	1.09	1.021505376344086	0.7325581395348837	0.4615384615384615	0.2790697674418604	2.583333333333333	2.9130434782608696	2.4479166666666665
ZINC000013525839	24.20803950148662	0	1	2.3684172897201416	4.736834579440284	1.3135176272520392	4.951515118229919	0.1597262941364489	2.731095725728291	251.5458568561437	6.659027417834206	16	57	0	0	7	26	4	1	0	0	0	2	0	0	2	353.2098765432099	175.31614845297975	272.45576131687244	346.26337448559667	338.83451455570787	321.1234567901234	285.4444444444444	257.10493827160496	215.78395061728395	1728.0	93.481539526074	6.196664500758068	6.187037037037038	4.633123689727463	3.2674329501915707	2.3785463167361622	2.114093959731544	2.0384615384615383	2.076023391812866	2.0737073707370737	3.263157894736842	3.481132075471698	2.9034482758620688
ZINC000040409461	24.86277562433484	0	1	2.457837604291208	4.915168544627903	1.2906691257054923	4.362316216378496	0.136322381761828	2.636153968396041	459.9285935542658	7.29422205583541	15	61	0	0	7	29	3	2	0	0	2	0	0	0	2	462.0	316.25	344.1666666666666	458.5	477.8888888888889	509.5	486.6666666666666	393.1388888888889	406.77777777777777	1366.0	88.15318024062098	7.573770491803279	6.84375	5.469565217391304	4.365384615384615	3.216374269005848	2.312169312169312	2.2282608695652173	1.8928571428571428	2.32	3.229508196721312	3.5739130434782607	3.0448717948717947
ZINC000040409457	24.86277562433484	0	1	2.457837604291208	4.915168544627903	1.2906691257054923	4.362316216378496	0.136322381761828	2.636153968396041	459.9285935542658	7.29422205583541	15	61	0	0	7	29	3	2	0	0	2	0	0	0	2	462.0	316.25	344.1666666666666	458.5	477.8888888888889	509.5	486.6666666666666	393.1388888888889	406.77777777777777	1366.0	88.15318024062098	7.573770491803279	6.84375	5.469565217391304	4.365384615384615	3.216374269005848	2.312169312169312	2.2282608695652173	1.8928571428571428	2.32	3.229508196721312	3.5739130434782607	3.0448717948717947
ZINC000053194089	26.05820958722556	0	1	2.533268644246633	4.885410054037457	1.337400681875807	4.089830316878478	0.1239342520266205	2.602425950350747	1214.944844513392	8.29637642775445	21	63	0	0	6	30	4	2	0	0	0	0	0	0	0	418.0	196.19444444444449	313.7222222222221	383.1111111111109	434.5555555555554	468.44444444444434	427.6666666666667	382.9166666666666	346.4722222222221	1326.0	94.76509514546996	6.634920634920635	6.7164179104477615	5.406779661016949	4.215686274509804	3.291428571428572	2.947643979057592	2.833333333333333	2.347560975609756	2.401408450704225	3.3015873015873014	3.7288135593220337	3.313725490196078
ZINC000000010956	14.049324850872726	0	1	2.4833264281822256	4.966652856364449	1.3241072050524625	3.821103183805372	0.2122835102114095	1.9283258374004304	114.08048799307552	5.324690899198117	6	39	0	0	3	21	1	2	0	0	0	0	0	0	0	204.0	114.6388888888889	177.8888888888889	248.52777777777783	246.47222222222223	248.0833333333333	208.8333333333333	143.33333333333334	95.16666666666669	738.0	53.66677900182902	5.230769230769231	5.170731707317073	4.0	3.1559633027522938	2.0508474576271185	1.371900826446281	1.02803738317757	0.7066666666666667	0.5227272727272727	3.0	3.441558441558441	2.9541284403669725
ZINC000013743832	20.74145528077519	0	1	2.3975562621691022	4.762227440803215	1.291393185314034	4.64261923710031	0.1719488606333448	2.528530470737852	196.9504088245181	6.276203738203252	11	57	0	0	6	30	4	2	0	0	0	0	0	0	0	334.0	174.63888888888889	265.2777777777778	323.61111111111114	363.9166666666667	357.94444444444434	345.9444444444444	291.02777777777777	226.44444444444449	1110.0	78.03169514547001	5.859649122807017	5.627118644067797	4.0	3.046153846153846	2.1604938271604937	1.7613636363636365	1.7756410256410255	1.3354430379746836	1.8925619834710743	2.9473684210526314	3.30188679245283	3.0384615384615383
ZINC000103135098	29.55330337863841	0	1	2.50125119357389	4.855651249499224	1.3432120255921751	4.100992000411501	0.1108376216327432	2.719561715414819	2632.953121784987	9.184194174880506	18	69	0	0	7	32	4	3	0	0	0	0	0	0	0	482.0	254.3055555555556	355.8611111111111	454.9444444444444	526.0000000000001	487.0277777777777	460.0	419.1666666666666	344.1666666666667	1500.0	104.66422495516798	6.985507246376812	6.837837837837838	5.398496240601504	3.886363636363636	3.298429319371728	2.900497512437811	2.727777777777778	2.466666666666667	2.224489795918368	3.420289855072464	3.81203007518797	3.210227272727273
ZINC000096909808	29.55330337863841	0	1	2.50125119357389	4.855651249499224	1.3432120255921751	4.100992000411501	0.1108376216327432	2.719561715414819	2632.953121784987	9.184194174880506	18	69	0	0	7	32	4	3	0	0	0	0	0	0	0	482.0	254.3055555555556	355.8611111111111	454.9444444444444	526.0000000000001	487.0277777777777	460.0	419.1666666666666	344.1666666666667	1500.0	104.66422495516798	6.985507246376812	6.837837837837838	5.398496240601504	3.886363636363636	3.298429319371728	2.900497512437811	2.727777777777778	2.466666666666667	2.224489795918368	3.420289855072464	3.81203007518797	3.210227272727273
ZINC000299854764	31.10541631145411	0	1	2.52318859838372	5.046361575742733	1.3317805730774357	4.208566745772164	0.1079119678403119	2.7980987024327253	3450.716020274443	9.507313583735655	25	70	0	0	7	31	4	2	0	0	1	0	0	0	1	534.0	313.55555555555554	384.75	497.4166666666666	604.2222222222223	591.6944444444446	565.4166666666669	506.75	431.25000000000006	1588.0	109.46445705031898	7.628571428571429	7.413333333333333	6.196969696969697	4.837078651685394	4.203045685279188	3.4901960784313726	2.755	2.3384615384615386	2.1931818181818183	3.5	3.901515151515152	3.3764044943820224
ZINC000025985548	24.29501641323812	0	1	2.4218882549230023	4.8437765098460055	1.299325616028431	4.069513597363095	0.131274632173003	2.534925594556408	554.1743528683169	7.448881465094379	12	60	0	0	6	29	2	1	0	0	3	0	0	0	3	454.0	315.72916666666663	476.69444444444434	392.6666666666666	445.9166666666666	439.5	381.08333333333337	403.4999999999999	344.1527777777778	1334.0	86.61022524062099	7.566666666666666	6.507936507936508	5.730434782608696	3.657894736842105	2.824561403508772	2.318681318681319	1.786127167630058	2.0580645161290323	2.4761904761904763	3.216666666666667	3.42608695652174	3.085526315789474
ZINC000036248226	23.94881978748439	0	1	2.433676861565297	4.850774901472404	1.3440386550961063	5.108067120675979	0.1702689040225326	2.7294333670566853	211.57453466705115	6.4531896348459945	15	59	0	0	5	29	2	2	0	0	1	0	0	0	1	388.0	200.75	290.4722222222224	354.44444444444446	369.5833333333333	377.69444444444446	371.13888888888886	330.55555555555543	319.86111111111103	1236.0	86.63293124062099	6.576271186440678	6.190476190476191	4.646017699115045	3.5510204081632653	2.748466257668712	2.105555555555556	1.7934782608695652	2.079754601226994	2.6666666666666665	3.2711864406779663	3.575221238938053	3.1020408163265305
ZINC000036248229	23.94881978748439	0	1	2.433676861565297	4.850774901472404	1.3440386550961063	5.108067120675979	0.1702689040225326	2.7294333670566853	211.57453466705115	6.4531896348459945	15	59	0	0	5	29	2	2	0	0	1	0	0	0	1	388.0	200.75	290.4722222222224	354.44444444444446	369.5833333333333	377.69444444444446	371.13888888888886	330.55555555555543	319.86111111111103	1236.0	86.63293124062099	6.576271186440678	6.190476190476191	4.646017699115045	3.5510204081632653	2.748466257668712	2.105555555555556	1.7934782608695652	2.079754601226994	2.6666666666666665	3.2711864406779663	3.575221238938053	3.1020408163265305
ZINC000052956220	24.208039501486628	0	1	2.3855677256318306	4.77113545126366	1.3077302247681284	4.954276978941207	0.1598153864174583	2.731653351157083	256.385442627867	6.678084058903437	12	66	0	0	5	35	3	2	0	0	0	0	0	0	0	350.0	186.41666666666669	301.6388888888889	389.6666666666666	401.8611111111111	401.75	411.6111111111111	403.05555555555554	329.61111111111114	1246.0	92.989259669715	5.303030303030303	5.217391304347826	3.716535433070866	2.7906976744186047	2.2580645161290325	2.176470588235294	1.931937172774869	1.497584541062802	1.4491978609625669	2.9545454545454546	3.25984251968504	2.8430232558139537
ZINC000013582376	21.091883092036785	0	1	2.421122837103556	4.735336200977233	1.3515310528219382	3.571105108565201	0.1322631521690815	2.266126875119753	1320.4491611903848	8.178979004339837	15	56	0	0	4	29	3	1	0	0	0	0	0	0	0	296.0	127.38888888888889	248.3888888888889	291.05555555555554	294.5833333333333	286.08333333333337	252.16666666666669	221.25000000000003	194.4166666666667	1068.0	81.311678240621	5.285714285714286	5.372881355932203	3.8773584905660377	2.585714285714286	1.8366013071895424	1.4875	1.39568345323741	1.5702479338842976	1.7452830188679245	3.017857142857143	3.339622641509434	2.8642857142857143
ZINC000103265623	22.42521642537012	0	1	2.4934614620340505	4.828872882528584	1.3800979436452014	4.109522852761614	0.1467686733129148	2.442926344731261	528.8300713000018	7.3002865711592575	21	53	0	0	3	25	3	0	0	0	0	0	0	0	0	310.0	122.13888888888889	245.0555555555556	290.88888888888886	297.33333333333337	296.8333333333333	288.9444444444444	259.7777777777778	221.2777777777778	1072.0	84.46782262122498	5.849056603773585	6.245614035087719	4.91919191919192	3.511278195488722	2.820689655172414	2.5374149659863945	2.3732394366197185	2.1742424242424243	2.2280701754385963	3.339622641509434	3.7777777777777777	3.233082706766917
ZINC000013747195	24.79382593911353	0	1	2.442870205694208	4.839026308847834	1.313758650478115	3.808798352573736	0.1190249485179292	2.500464556172184	2223.568308258252	8.870019340336158	15	59	0	0	9	27	4	3	1	0	0	0	1	0	1	403.5116598079561	217.27614883401924	292.66666666666663	360.2885802469135	458.6141975308641	381.3009259259258	333.199074074074	283.2824074074074	245.57870370370367	2724.0	100.63136043092298	6.839180674711121	6.371565113500598	5.111450900441725	3.921004921004921	3.367741935483871	1.9266381766381768	1.6309156378600824	1.7215463638821304	1.9394224733207783	3.2711864406779663	3.568807339449541	3.034965034965035
ZINC000101023852	21.81556890010628	0	1	2.604099584656053	4.917721364458195	1.3613965598699491	3.5527327200011927	0.1315826933333775	2.2609688606507525	5283.253110640004	9.565549079426328	6	50	0	2	8	23	5	3	0	0	0	0	0	0	0	390.0	214.44444444444443	278.5833333333333	388.94444444444446	413.0	356.25	249.0833333333333	203.41666666666669	257.0	1144.0	71.194808811527	7.8	7.222222222222222	5.5588235294117645	4.092857142857143	3.333333333333333	2.711864406779661	2.8421052631578947	2.7954545454545454	3.0444444444444443	3.5	3.892156862745098	3.0357142857142856
ZINC000101023853	21.81556890010628	0	1	2.6040995846560526	4.917721364458192	1.361396559869949	3.5527327200011944	0.1315826933333775	2.260968860650753	5283.2531106409415	9.565549079426503	6	50	0	2	8	23	5	3	0	0	0	0	0	0	0	390.0	214.44444444444449	278.58333333333326	388.9444444444444	413.00000000000006	356.25	249.0833333333333	203.41666666666669	257.0	1144.0	71.194808811527	7.8	7.222222222222222	5.5588235294117645	4.092857142857143	3.333333333333333	2.711864406779661	2.8421052631578947	2.7954545454545454	3.0444444444444443	3.5	3.892156862745098	3.0357142857142856
ZINC000261079169	21.81556890010628	0	1	2.604099584656053	4.917721364458195	1.3613965598699491	3.5527327200011927	0.1315826933333775	2.2609688606507525	5283.253110640004	9.565549079426328	6	50	0	2	8	23	5	3	0	0	0	0	0	0	0	390.0	214.44444444444443	278.5833333333333	388.94444444444446	413.0	356.25	249.0833333333333	203.41666666666669	257.0	1144.0	71.194808811527	7.8	7.222222222222222	5.5588235294117645	4.092857142857143	3.333333333333333	2.711864406779661	2.8421052631578947	2.7954545454545454	3.0444444444444443	3.5	3.892156862745098	3.0357142857142856
ZINC000014975981	26.52572655653893	0	1	2.417148413557652	4.834296827115301	1.288342100877481	3.918295345386948	0.1152439807466749	2.589432129974402	3051.8745768330937	9.247286727780024	12	77	0	0	4	43	3	1	0	0	0	0	0	0	0	330.0	194.47916666666669	325.27777777777777	435.0277777777776	474.52777777777777	484.7499999999999	455.33333333333326	396.7916666666667	298.9583333333333	1334.0	107.05855890850698	4.285714285714286	4.375	3.02	2.113207547169812	1.5450819672131149	1.3583333333333334	1.1659574468085103	1.0497737556561086	1.0446927374301676	2.844155844155844	3.1933333333333334	2.679245283018868
ZINC000014975984	26.52572655653893	0	1	2.417148413557652	4.834296827115301	1.288342100877481	3.918295345386948	0.1152439807466749	2.589432129974402	3051.8745768330937	9.247286727780024	12	77	0	0	4	43	3	1	0	0	0	0	0	0	0	330.0	194.47916666666669	325.27777777777777	435.0277777777776	474.52777777777777	484.7499999999999	455.33333333333326	396.7916666666667	298.9583333333333	1334.0	107.05855890850698	4.285714285714286	4.375	3.02	2.113207547169812	1.5450819672131149	1.3583333333333334	1.1659574468085103	1.0497737556561086	1.0446927374301676	2.844155844155844	3.1933333333333334	2.679245283018868
ZINC000053255684	24.27698918670793	0	1	2.406569641389884	4.780012714466009	1.298116992749	4.9374699509385245	0.1592732242238233	2.728255155813953	262.40013996729544	6.701272701972841	11	67	0	0	6	36	4	2	0	0	0	0	0	0	0	358.0	187.41666666666669	306.4166666666667	393.08333333333326	414.1666666666667	407.11111111111103	411.19444444444446	367.69444444444446	311.02777777777777	1260.0	91.854972574564	5.343283582089552	5.3	3.753846153846154	2.7151162790697674	2.2094240837696337	2.0	1.7947368421052632	1.28	1.4696132596685083	2.955223880597015	3.269230769230769	2.8430232558139537
ZINC000003860825	21.068022004399864	0	1	2.5647599673957093	5.074063320926188	1.3498152104145795	4.538373425356855	0.1745528240521867	2.468080116531271	210.69405302281848	6.3059185405831455	9	52	0	0	5	26	2	3	0	0	0	0	0	0	0	324.0	189.77777777777777	267.99999999999994	360.3055555555556	472.75	421.3888888888889	387.38888888888897	307.08333333333337	287.25	1072.0	74.47644752607398	6.230769230769231	5.928571428571429	4.626168224299065	3.21656050955414	2.650537634408602	2.075675675675676	2.3780487804878048	2.443661971830986	2.508771929824561	3.3846153846153846	3.925233644859813	3.299363057324841
ZINC000003977785	21.068022004399864	0	1	2.5647599673957093	5.074063320926188	1.3498152104145795	4.538373425356855	0.1745528240521867	2.468080116531271	210.69405302281848	6.3059185405831455	9	52	0	0	5	26	2	3	0	0	0	0	0	0	0	324.0	189.77777777777777	267.99999999999994	360.3055555555556	472.75	421.3888888888889	387.38888888888897	307.08333333333337	287.25	1072.0	74.47644752607398	6.230769230769231	5.928571428571429	4.626168224299065	3.21656050955414	2.650537634408602	2.075675675675676	2.3780487804878048	2.443661971830986	2.508771929824561	3.3846153846153846	3.925233644859813	3.299363057324841
ZINC000013493253	24.05820958722557	0	1	2.459996782389812	4.814263395662223	1.3169415288091766	3.8676447277044015	0.1247627331517548	2.4840478357697604	5379.992906610719	9.721844446172218	15	60	0	0	7	29	3	4	0	0	0	0	0	0	0	420.0	227.19444444444449	303.41666666666663	390.5555555555554	439.9166666666665	389.4166666666666	319.33333333333326	304.41666666666663	270.0833333333333	1296.0	86.03019024062098	7.0	6.698412698412699	5.0625	3.743243243243243	2.9125	2.3354037267080745	1.9375	1.8602941176470589	1.967741935483871	3.15	3.4285714285714284	2.9121621621621623
ZINC000000002176	16.061614624599137	0	1	2.367285958121156	4.644873249102586	1.2431463473466062	3.6498462923242414	0.1738022043963925	2.0366223997450668	255.0761715198016	6.283499557124663	5	45	0	0	8	24	4	3	1	0	0	0	0	0	0	272.44444444444446	147.56592935528118	223.1188271604938	288.787037037037	248.18055555555569	260.8225308641976	267.03703703703707	170.1481481481481	156.7083333333333	1136.0	62.10602171637601	6.054320987654322	5.079710144927537	3.837301587301587	2.806853582554517	1.9365079365079363	2.62046204620462	2.7607843137254897	1.6984126984126984	2.1236559139784945	2.844444444444445	3.0595238095238093	2.4299065420560746
ZINC000169311323	27.300034443012603	0	1	2.531170809021975	4.896345626560372	1.280780065365304	3.5975674996271723	0.1027876428464906	2.533020891024979	8692.570174822366	10.322986905375844	12	69	0	0	8	34	4	2	0	0	2	0	0	0	2	496.0	356.72916666666663	373.84722222222223	523.8333333333334	661.7916666666667	535.4583333333335	500.9583333333333	443.58333333333326	407.9166666666666	1492.0	97.164044764866	7.188405797101449	6.430555555555555	4.977272727272728	3.565934065934066	2.638095238095238	2.2807881773399017	2.193877551020408	1.935672514619883	1.7633136094674555	3.1594202898550723	3.477272727272727	2.82967032967033
ZINC000013741721	16.17064519443237	0	1	2.500323503809294	4.942816011958673	1.3094664382704917	3.890559261434336	0.1852647267349683	2.100490261032215	220.6399999555043	6.138469758572702	9	49	0	0	2	28	2	0	0	0	0	0	0	0	0	188.0	93.66666666666669	191.66666666666669	240.0833333333333	259.11111111111114	269.08333333333337	271.08333333333337	227.0	178.16666666666669	810.0	67.858261335772	3.836734693877551	4.313725490196078	3.1979166666666665	2.2109375	1.6319444444444444	1.20125786163522	0.9580838323353292	0.7323943661971831	0.6407766990291263	2.816326530612245	3.25	2.859375
ZINC000013741720	16.17064519443237	0	1	2.500323503809294	4.942816011958673	1.3094664382704917	3.890559261434336	0.1852647267349683	2.100490261032215	220.6399999555043	6.138469758572702	9	49	0	0	2	28	2	0	0	0	0	0	0	0	0	188.0	93.66666666666669	191.66666666666669	240.0833333333333	259.11111111111114	269.08333333333337	271.08333333333337	227.0	178.16666666666669	810.0	67.858261335772	3.836734693877551	4.313725490196078	3.1979166666666665	2.2109375	1.6319444444444444	1.20125786163522	0.9580838323353292	0.7323943661971831	0.6407766990291263	2.816326530612245	3.25	2.859375
ZINC000028762941	18.597722049225865	0	1	2.5284958720935684	5.016320626484136	1.3102834080053996	4.20809246371381	0.1829605419006004	2.269918571445123	174.81479439087954	5.996636218678536	13	38	0	0	7	15	4	0	0	0	3	0	0	0	3	404.0	278.70138888888886	406.33333333333337	301.9166666666666	337.02777777777777	320.36111111111103	253.25000000000009	273.0	279.25	1030.0	57.06234057273501	10.63157894736842	9.21951219512195	9.068493150684931	5.968085106382978	5.46875	5.363636363636363	4.809523809523809	4.626506024096385	3.970149253731343	3.8157894736842106	4.0	3.5638297872340425
ZINC000003870310	13.463538413245823	0	1	2.3921132712206217	4.7842265424412425	1.2710239904599732	3.7185193279239472	0.2065844071068859	1.901112223824185	124.02832528337156	5.408296634125673	6	43	0	0	2	25	1	1	0	0	0	0	0	0	0	164.0	110.86111111111111	173.66666666666669	223.9166666666668	223.13888888888897	230.6666666666667	235.5	193.5	151.33333333333334	714.0	57.590926621225016	3.813953488372093	3.909090909090909	2.6951219512195124	1.8849557522123888	1.3495934959349594	1.068181818181818	0.8947368421052632	0.6666666666666666	0.6133333333333333	2.627906976744186	2.9878048780487805	2.584070796460177
ZINC000003870311	13.463538413245823	0	1	2.3921132712206217	4.7842265424412425	1.2710239904599732	3.7185193279239472	0.2065844071068859	1.901112223824185	124.02832528337156	5.408296634125673	6	43	0	0	2	25	1	1	0	0	0	0	0	0	0	164.0	110.86111111111111	173.66666666666669	223.9166666666668	223.13888888888897	230.6666666666667	235.5	193.5	151.33333333333334	714.0	57.590926621225016	3.813953488372093	3.909090909090909	2.6951219512195124	1.8849557522123888	1.3495934959349594	1.068181818181818	0.8947368421052632	0.6666666666666666	0.6133333333333333	2.627906976744186	2.9878048780487805	2.584070796460177
ZINC000071295916	21.867939558444625	0	1	2.421996368437448	4.754603995133268	1.336117028648662	3.633191461903603	0.1297568379251286	2.319730869803291	1170.471194951957	8.094781094626875	15	53	0	0	5	25	3	1	1	0	0	0	0	0	0	310.44444444444446	180.8645404663924	244.18827160493828	324.2716049382716	343.1018518518519	296.287037037037	268.97222222222223	252.62345679012344	242.81481481481484	1320.0	87.94322662122498	5.857442348008386	5.69047619047619	4.205387205387206	2.820143884892086	2.208616780045352	1.829885057471264	1.905852417302799	2.0	2.22108843537415	3.2264150943396226	3.5454545454545454	2.884892086330935
ZINC000071295917	21.867939558444625	0	1	2.421996368437448	4.754603995133268	1.336117028648662	3.633191461903603	0.1297568379251286	2.319730869803291	1170.471194951957	8.094781094626875	15	53	0	0	5	25	3	1	1	0	0	0	0	0	0	310.44444444444446	180.8645404663924	244.18827160493828	324.2716049382716	343.1018518518519	296.287037037037	268.97222222222223	252.62345679012344	242.81481481481484	1320.0	87.94322662122498	5.857442348008386	5.69047619047619	4.205387205387206	2.820143884892086	2.208616780045352	1.829885057471264	1.905852417302799	2.0	2.22108843537415	3.2264150943396226	3.5454545454545454	2.884892086330935
ZINC000013861774	17.10846211891974	0	1	2.331181903663981	4.659487595131111	1.316556470742645	4.19745875402391	0.1907935797283595	2.222936643966053	154.40073313807014	5.828008746247236	11	43	0	0	5	21	2	1	1	0	0	1	0	0	1	220.04938271604937	118.84205913732664	186.1543209876544	224.32407407407416	238.01748971193416	216.6172839506173	198.14814814814807	160.51234567901238	125.24074074074072	1340.0	72.973775001829	5.117427505024404	4.8617283950617285	3.4333333333333327	2.169753086419753	1.8898635477582848	1.4425612052730696	1.6314631463146314	1.8073136427566807	1.8215488215488207	3.0930232558139537	3.3375	2.759259259259259
ZINC000013861775	17.10846211891974	0	1	2.331181903663981	4.659487595131111	1.316556470742645	4.19745875402391	0.1907935797283595	2.222936643966053	154.40073313807014	5.828008746247236	11	43	0	0	5	21	2	1	1	0	0	1	0	0	1	220.04938271604937	118.84205913732664	186.1543209876544	224.32407407407416	238.01748971193416	216.6172839506173	198.14814814814807	160.51234567901238	125.24074074074072	1340.0	72.973775001829	5.117427505024404	4.8617283950617285	3.4333333333333327	2.169753086419753	1.8898635477582848	1.4425612052730696	1.6314631463146314	1.8073136427566807	1.8215488215488207	3.0930232558139537	3.3375	2.759259259259259
ZINC000040918529	26.208039501486624	0	1	2.4412401842175973	4.80110151255816	1.3243711425239535	3.895381649510337	0.1145700485150099	2.5835670906145825	2114.497235906374	8.880347781324712	12	66	0	0	8	32	4	4	0	0	0	0	0	0	0	458.0	288.19444444444446	345.3888888888889	459.3888888888889	554.9444444444446	588.0	459.0	417.5	355.75	1420.0	94.151828955168	6.9393939393939394	6.376811594202898	4.879032258064516	3.8502994011976046	3.4857142857142858	2.907608695652174	2.260869565217391	1.937142857142857	2.0142857142857142	3.121212121212121	3.435483870967742	2.964071856287425
ZINC000013782637	29.62225306385972	0	1	2.57957434831436	4.915138131475544	1.3375811588556936	4.210639841122407	0.113801076787092	2.745947437060716	15360.198535656307	10.947867751766768	18	67	0	0	6	30	3	2	0	0	0	1	0	0	1	451.60493827160496	237.83862978204544	336.60493827160496	431.8477366255144	493.42283950617286	478.6882716049383	497.3364197530864	450.90740740740745	334.3518518518519	1710.0	109.46309514547	6.740372213009029	6.765432098765432	5.423772609819122	4.031111111111112	3.4692671394799053	3.173152848279752	2.948225712623618	2.6206443129520056	2.2877280265339968	3.492537313432836	3.891472868217054	3.2742857142857145
ZINC000058581160	22.212387604264176	0	1	2.4644783312336	4.928956662467202	1.313663445763812	4.539029842321018	0.162108208654322	2.542332715280496	269.3244595075455	6.625536239118393	16	53	0	0	6	25	3	2	1	0	0	0	0	0	0	344.44444444444446	209.99391289437585	314.5401234567901	361.8271604938272	438.3487654320987	389.1296296296296	358.037037037037	319.70370370370364	314.0555555555555	1348.0	85.79753062122498	6.49895178197065	5.392857142857143	5.326599326599326	3.874358974358974	2.9629629629629632	2.9748858447488584	3.5300546448087435	2.93623188405797	2.1694444444444443	3.339622641509434	3.646464646464647	3.2384615384615385
ZINC000049694776	31.70313329289948	0	1	2.52318960389388	5.046362685818191	1.337912975163879	4.212911678645503	0.1053227919661375	2.8244483798916824	4110.817011742037	9.707671435166722	21	80	0	0	7	40	4	3	0	0	0	0	0	0	0	490.0	265.0555555555556	390.1111111111111	504.6111111111111	631.75	621.1111111111112	603.3333333333333	545.75	466.0	1616.0	116.58782819396	6.125	6.117647058823529	4.828025477707007	3.646511627906977	3.1	2.524	2.069672131147541	1.7398373983739837	1.536480686695279	3.225	3.605095541401274	3.158139534883721
ZINC000036248137	23.90648090288685	0	1	2.539730642327133	4.997522215567643	1.3517962652592552	4.140532957136407	0.1380177652378802	2.5194368018277005	558.1804990597825	7.423294673760188	12	59	1	0	6	29	3	3	0	0	0	0	0	0	0	384.0	187.97916666666669	297.5833333333333	383.6111111111111	429.6249999999999	439.75	387.76388888888886	351.9583333333333	284.76388888888886	1232.0	85.386986240621	6.508474576271187	6.26984126984127	4.818965517241379	3.4625	2.6032608695652173	2.36	2.0	1.8484848484848484	2.3088235294117645	3.305084745762712	3.7413793103448274	3.25
ZINC000036248134	23.90648090288685	0	1	2.539730642327133	4.997522215567643	1.3517962652592552	4.140532957136407	0.1380177652378802	2.5194368018277005	558.1804990597825	7.423294673760188	12	59	1	0	6	29	3	3	0	0	0	0	0	0	0	384.0	187.97916666666669	297.5833333333333	383.6111111111111	429.6249999999999	439.75	387.76388888888886	351.9583333333333	284.76388888888886	1232.0	85.386986240621	6.508474576271187	6.26984126984127	4.818965517241379	3.4625	2.6032608695652173	2.36	2.0	1.8484848484848484	2.3088235294117645	3.305084745762712	3.7413793103448274	3.25
ZINC000064549288	20.98125413241284	0	1	2.393873473227296	4.787746946454593	1.2767061921271825	4.325554503763685	0.1602057223616179	2.457792114138761	365.6829305913591	6.895018421088728	12	50	0	0	7	23	3	2	0	0	1	1	0	0	2	367.60493827160496	252.79001867093427	272.5869341563786	398.5036008230453	396.3909465020576	306.0401234567901	347.1203703703704	301.0864197530864	286.3425925925925	1388.0	75.98315381152699	7.3520987654321	6.617521367521367	5.015700483091788	3.4636920384951884	2.4017094017094016	2.6988062442607896	3.408436213991769	2.581349206349206	2.7968936678614096	3.26	3.489130434782609	2.811023622047244
ZINC000036248126	17.55634918610405	0	1	2.414514479807386	4.829028959614773	1.333638551645758	3.5804092362161164	0.155669966792005	2.1083862286068293	1177.46600153701	7.90402907497954	12	48	0	0	3	25	1	2	0	0	0	0	0	0	0	258.0	118.1388888888889	214.08333333333337	259.30555555555554	258.4166666666667	256.4166666666667	219.0555555555556	184.52777777777777	162.77777777777777	922.0	69.389730621225	5.375	5.2	3.842696629213483	2.949152542372881	1.983739837398374	1.504	1.293103448275862	1.2692307692307692	1.6136363636363635	2.895833333333333	3.202247191011236	2.7796610169491527
ZINC000036248128	17.55634918610405	0	1	2.414514479807386	4.829028959614773	1.333638551645758	3.5804092362161164	0.155669966792005	2.1083862286068293	1177.46600153701	7.90402907497954	12	48	0	0	3	25	1	2	0	0	0	0	0	0	0	258.0	118.1388888888889	214.08333333333337	259.30555555555554	258.4166666666667	256.4166666666667	219.0555555555556	184.52777777777777	162.77777777777777	922.0	69.389730621225	5.375	5.2	3.842696629213483	2.949152542372881	1.983739837398374	1.504	1.293103448275862	1.2692307692307692	1.6136363636363635	2.895833333333333	3.202247191011236	2.7796610169491527
ZINC000013806220	26.248479616006502	0	1	2.4742179457137543	4.86526602860174	1.3134931851710592	4.393262317751875	0.1331291611439962	2.6739945443516544	679.6922700054207	7.715562620103922	15	63	0	0	8	30	5	2	0	0	1	0	0	0	1	458.0	255.5	339.66666666666674	418.77777777777777	460.0277777777776	463.611111111111	423.8888888888888	446.861111111111	381.7777777777776	1384.0	90.70754414546995	7.26984126984127	6.82089552238806	5.280991735537191	3.943396226415094	3.2737430167597767	3.128491620111732	3.275	3.2125	2.780141843971631	3.333333333333333	3.7024793388429753	3.20125786163522
ZINC000013806216	26.248479616006502	0	1	2.4742179457137543	4.86526602860174	1.3134931851710592	4.393262317751875	0.1331291611439962	2.6739945443516544	679.6922700054207	7.715562620103922	15	63	0	0	8	30	5	2	0	0	1	0	0	0	1	458.0	255.5	339.66666666666674	418.77777777777777	460.0277777777776	463.611111111111	423.8888888888888	446.861111111111	381.7777777777776	1384.0	90.70754414546995	7.26984126984127	6.82089552238806	5.280991735537191	3.943396226415094	3.2737430167597767	3.128491620111732	3.275	3.2125	2.780141843971631	3.333333333333333	3.7024793388429753	3.20125786163522
ZINC000013861722	25.08300342346442	0	1	2.356097738689664	4.712195477379328	1.3122121625717618	5.07208026050285	0.158502508140714	2.7869018510470385	272.39090374559714	6.770388990519064	18	57	0	0	8	25	4	1	0	0	3	0	0	0	3	504.0	331.20138888888886	492.13888888888886	399.63888888888886	446.4166666666667	386.59722222222223	386.61111111111103	332.0972222222222	368.31944444444446	1392.0	84.462873621225	8.842105263157896	7.6	6.828571428571428	4.100719424460432	3.3112582781456954	3.1125827814569536	3.304054054054054	2.862068965517241	3.157142857142857	3.3508771929824563	3.466666666666667	3.0431654676258995
ZINC000013861721	25.08300342346442	0	1	2.356097738689664	4.712195477379328	1.3122121625717618	5.07208026050285	0.158502508140714	2.7869018510470385	272.39090374559714	6.770388990519064	18	57	0	0	8	25	4	1	0	0	3	0	0	0	3	504.0	331.20138888888886	492.13888888888886	399.63888888888886	446.4166666666667	386.59722222222223	386.61111111111103	332.0972222222222	368.31944444444446	1392.0	84.462873621225	8.842105263157896	7.6	6.828571428571428	4.100719424460432	3.3112582781456954	3.1125827814569536	3.304054054054054	2.862068965517241	3.157142857142857	3.3508771929824563	3.466666666666667	3.0431654676258995
ZINC000026018227	14.76836217587774	0	1	2.402099765230087	4.804199530460175	1.2774571102857752	3.7107763794174295	0.1855388189708715	2.004388301975404	211.80488356081503	6.048812670877934	6	47	0	0	3	27	1	2	0	0	0	0	0	0	0	212.0	105.36111111111111	193.3333333333333	233.02777777777783	259.50000000000006	239.3333333333333	260.49999999999994	214.66666666666669	183.16666666666669	816.0	61.912256430923016	4.51063829787234	4.333333333333333	3.1235955056179776	2.42608695652174	1.8837209302325584	1.310077519379845	1.0066666666666666	1.0	0.7920792079207921	2.617021276595745	2.943820224719101	2.626086956521739
ZINC000026018234	14.76836217587774	0	1	2.402099765230087	4.804199530460175	1.2774571102857752	3.7107763794174295	0.1855388189708715	2.004388301975404	211.80488356081503	6.048812670877934	6	47	0	0	3	27	1	2	0	0	0	0	0	0	0	212.0	105.36111111111111	193.3333333333333	233.02777777777783	259.50000000000006	239.3333333333333	260.49999999999994	214.66666666666669	183.16666666666669	816.0	61.912256430923016	4.51063829787234	4.333333333333333	3.1235955056179776	2.42608695652174	1.8837209302325584	1.310077519379845	1.0066666666666666	1.0	0.7920792079207921	2.617021276595745	2.943820224719101	2.626086956521739
ZINC000000834618	21.051442977516903	0	1	2.415668212410703	4.831336424821405	1.3519291355211498	3.819466022806967	0.1414617045484061	2.3333624012524825	732.5870246353971	7.589833911807755	12	56	0	0	4	29	3	1	0	0	0	0	0	0	0	300.0	128.3888888888889	248.97222222222223	296.44444444444434	311.91666666666663	312.75	274.0	225.4166666666668	200.77777777777783	1068.0	81.311678240621	5.357142857142857	5.389830508474576	3.897196261682243	2.7816901408450705	1.9545454545454544	1.4910179640718564	1.2955974842767295	1.5873015873015872	1.9428571428571428	3.017857142857143	3.336448598130841	2.971830985915493
ZINC000013760898	19.1203926627382	0	1	2.359100309358009	4.718200618716018	1.3218230496199772	3.841010847061264	0.1536404338824505	2.2620263052540506	667.0503817587738	7.41915630980789	12	50	0	0	5	25	2	2	0	0	1	0	0	0	1	336.0	184.36111111111111	252.3333333333333	302.5277777777777	290.16666666666663	281.3333333333333	271.3333333333333	197.25	196.08333333333337	1052.0	70.90997962122499	6.72	5.865384615384615	4.228260869565218	3.376068376068376	2.1846153846153844	1.7333333333333334	2.067796610169492	1.688073394495413	2.0444444444444443	2.98	3.239130434782609	2.871794871794872
ZINC000034800960	27.468191964090792	0	2	2.585216358936574	5.122943711167171	1.2450862686997406	4.51133154298322	0.1288951869423777	2.759355320781122	1590.5852888070674	8.624620302143159	9	78	0	0	7	43	5	2	0	0	0	0	0	0	0	396.0	247.59027777777777	354.36111111111114	489.1111111111112	654.6527777777777	588.3749999999999	638.5416666666667	625.5694444444443	641.6666666666667	1424.0	104.54396290850698	5.076923076923077	5.074074074074074	3.849673202614379	2.9665071770334928	2.4428044280442807	2.283464566929134	2.350597609561753	1.8265682656826567	1.6376811594202898	2.9871794871794872	3.4705882352941178	3.0095693779904304
ZINC000026165344	14.199154765133787	0	1	2.4353867217268905	4.87077344345378	1.2764296960828676	3.752632578919653	0.1975069778378765	1.964311500898447	148.00513963235647	5.639100886579185	6	46	0	0	2	27	1	1	0	0	0	0	0	0	0	172.0	115.6388888888889	181.4444444444445	239.47222222222223	263.4722222222223	281.1666666666667	267.0	214.3333333333333	172.33333333333334	752.0	61.26905243092302	3.739130434782609	3.914893617021277	2.772727272727273	2.033613445378151	1.4370370370370371	1.0522875816993464	0.738562091503268	0.6722689075630253	0.4819277108433735	2.630434782608696	3.022727272727273	2.7058823529411766
ZINC000026165349	14.199154765133787	0	1	2.4353867217268905	4.87077344345378	1.2764296960828676	3.752632578919653	0.1975069778378765	1.964311500898447	148.00513963235647	5.639100886579185	6	46	0	0	2	27	1	1	0	0	0	0	0	0	0	172.0	115.6388888888889	181.4444444444445	239.47222222222223	263.4722222222223	281.1666666666667	267.0	214.3333333333333	172.33333333333334	752.0	61.26905243092302	3.739130434782609	3.914893617021277	2.772727272727273	2.033613445378151	1.4370370370370371	1.0522875816993464	0.738562091503268	0.6722689075630253	0.4819277108433735	2.630434782608696	3.022727272727273	2.7058823529411766
ZINC000028763601	19.1203926627382	0	1	2.3113511061552745	4.62270221231055	1.3335360691105134	3.793143800183942	0.1517257520073577	2.2494859058538235	595.3051674534029	7.305364892414778	12	50	0	0	6	25	5	1	0	0	0	0	0	0	0	304.0	164.58333333333331	245.5833333333333	289.5	301.41666666666663	272.83333333333337	224.3333333333333	210.5	179.0	1018.0	70.79762662122499	6.08	5.807692307692308	4.260869565217392	2.75	2.0078740157480315	1.834710743801653	1.5535714285714286	1.7019230769230769	2.023809523809524	2.94	3.130434782608696	2.653225806451613
ZINC000014976010	24.098649701745448	0	1	2.3788340432701367	4.757668086540274	1.3203372909763256	3.68963565979338	0.1190205051546251	2.436929827485334	1542.4837956647698	8.472551361973823	12	67	0	0	5	36	4	1	0	0	0	0	0	0	0	320.0	189.91666666666669	297.44444444444446	388.6111111111111	405.7777777777777	415.75	376.83333333333337	304.9166666666667	248.58333333333337	1232.0	94.000668574564	4.776119402985074	4.771428571428571	3.3410852713178296	2.273224043715847	1.7282051282051285	1.5125628140703518	1.4043715846994536	1.4052287581699343	1.3458646616541354	2.8955223880597014	3.209302325581396	2.699453551912568
ZINC000014976007	24.098649701745448	0	1	2.3788340432701367	4.757668086540274	1.3203372909763256	3.68963565979338	0.1190205051546251	2.436929827485334	1542.4837956647698	8.472551361973823	12	67	0	0	5	36	4	1	0	0	0	0	0	0	0	320.0	189.91666666666669	297.44444444444446	388.6111111111111	405.7777777777777	415.75	376.83333333333337	304.9166666666667	248.58333333333337	1232.0	94.000668574564	4.776119402985074	4.771428571428571	3.3410852713178296	2.273224043715847	1.7282051282051285	1.5125628140703518	1.4043715846994536	1.4052287581699343	1.3458646616541354	2.8955223880597014	3.209302325581396	2.699453551912568
ZINC000029038731	24.65592656867093	0	1	2.445657607740635	4.788413321763851	1.3488193393826202	4.726672212769163	0.152473297186102	2.6846235172907047	355.6630750403804	7.005385975780543	15	61	0	0	6	30	4	1	1	0	0	0	0	0	0	348.44444444444446	176.1423182441701	282.29012345679007	356.00925925925907	367.53703703703695	341.60185185185185	310.99999999999983	289.3333333333333	234.7962962962964	1446.0	96.95409114546996	5.712204007285974	5.6	4.221288515406163	2.8208333333333337	2.3293885601577906	2.0571992110453645	1.9686800894854584	1.693512304250559	1.7506361323155215	3.2459016393442623	3.571428571428572	2.99375
ZINC000029038729	24.65592656867093	0	1	2.445657607740635	4.788413321763851	1.3488193393826202	4.726672212769163	0.152473297186102	2.6846235172907047	355.6630750403804	7.005385975780543	15	61	0	0	6	30	4	1	1	0	0	0	0	0	0	348.44444444444446	176.1423182441701	282.29012345679007	356.00925925925907	367.53703703703695	341.60185185185185	310.99999999999983	289.3333333333333	234.7962962962964	1446.0	96.95409114546996	5.712204007285974	5.6	4.221288515406163	2.8208333333333337	2.3293885601577906	2.0571992110453645	1.9686800894854584	1.693512304250559	1.7506361323155215	3.2459016393442623	3.571428571428572	2.99375
ZINC000034841996	25.460492605780203	0	1	2.5100941843453404	5.02002748187903	1.3146758615801069	4.200437643499827	0.1312636763593695	2.598339530499766	1023.2884261160854	8.093927477481731	15	59	0	0	7	27	3	2	0	0	2	0	0	0	2	474.0	304.30555555555554	339.1111111111111	452.0833333333333	459.7777777777779	526.1388888888889	478.55555555555566	347.99999999999994	402.2222222222222	1364.0	87.263954430923	8.033898305084746	7.26984126984127	5.782608695652174	4.544871794871795	3.544378698224852	2.903225806451613	2.694117647058824	2.421428571428572	2.4285714285714284	3.440677966101695	3.782608695652174	3.243589743589744
ZINC000034841994	25.460492605780203	0	1	2.5100941843453404	5.02002748187903	1.3146758615801069	4.200437643499827	0.1312636763593695	2.598339530499766	1023.2884261160854	8.093927477481731	15	59	0	0	7	27	3	2	0	0	2	0	0	0	2	474.0	304.30555555555554	339.1111111111111	452.0833333333333	459.7777777777779	526.1388888888889	478.55555555555566	347.99999999999994	402.2222222222222	1364.0	87.263954430923	8.033898305084746	7.26984126984127	5.782608695652174	4.544871794871795	3.544378698224852	2.903225806451613	2.694117647058824	2.421428571428572	2.4285714285714284	3.440677966101695	3.782608695652174	3.243589743589744
ZINC000026817575	14.756431632059272	0	1	2.5398034080622285	4.973343829272004	1.357930542336252	3.86776416645129	0.2148757870250716	1.940463270223664	108.5041855391257	5.274575413536055	9	38	0	0	2	20	2	0	0	0	0	0	0	0	0	180.0	76.16666666666667	163.25	209.5833333333333	221.97222222222223	196.25	165.74999999999997	127.16666666666669	68.5	694.0	55.934658096980016	4.7368421052631575	5.146341463414634	3.91025641025641	2.6	1.874015748031496	1.5714285714285714	1.1555555555555554	0.527027027027027	0.1914893617021276	3.263157894736842	3.782051282051282	3.118181818181818
ZINC000101299773	14.93477111702175	0	1	2.573037986598973	4.765120243218968	1.275360408336062	3.5251952075995026	0.185536589873658	1.901789698945732	493.0516655617192	6.84246785302376	10	36	0	0	5	17	3	1	1	0	0	0	0	0	0	238.44444444444449	93.05898491083676	161.25	180.83950617283952	185.8055555555556	165.39814814814815	128.25	104.92592592592592	101.92592592592597	988.0	59.286223382433015	6.623456790123457	6.728070175438597	5.318181818181818	4.472222222222222	3.341463414634146	2.7743589743589743	1.915151515151515	2.064102564102564	1.846666666666667	3.305555555555556	3.787878787878788	3.1944444444444446
ZINC000013560943	26.345938871929224	0	1	2.561392056328548	5.0008277862913095	1.3177599167877176	3.947018521452327	0.1196066218621917	2.566882957681361	7974.77474163256	10.17796115016325	19	58	0	0	11	25	8	2	0	0	0	1	0	0	1	471.60493827160496	236.78307422648984	328.07716049382714	419.1810699588478	523.5617283950618	394.4938271604939	352.19753086419763	278.2407407407407	241.2962962962963	1626.0	88.18993062122499	8.131119625372499	8.082437275985663	6.806060606060607	5.221439749608764	4.146051712089448	3.077635327635328	2.658119658119658	3.0444444444444447	2.964490263459336	3.5689655172413794	3.881818181818182	3.3661971830985915
ZINC000013861803	20.56311579581272	0	1	2.423925057622577	4.7565841487303135	1.3342908493022454	3.7880813763691257	0.1456954375526586	2.2873711027945225	544.1484873726411	7.254733609367133	15	49	0	0	5	23	2	1	1	0	0	1	0	0	1	270.0493827160494	134.3976146928822	219.1543209876544	274.0123456790123	282.86934156378607	266.2561728395062	253.2962962962963	207.0864197530864	163.05555555555554	1486.0	85.01860081152701	5.511211892164274	5.457264957264958	4.054347826086956	2.733333333333333	2.1020576131687245	1.7607461476074615	1.828703703703704	2.0078563411896746	2.098339719029374	3.2857142857142856	3.597826086956522	2.984
ZINC000013861804	20.56311579581272	0	1	2.423925057622577	4.7565841487303135	1.3342908493022454	3.7880813763691257	0.1456954375526586	2.2873711027945225	544.1484873726411	7.254733609367133	15	49	0	0	5	23	2	1	1	0	0	1	0	0	1	270.0493827160494	134.3976146928822	219.1543209876544	274.0123456790123	282.86934156378607	266.2561728395062	253.2962962962963	207.0864197530864	163.05555555555554	1486.0	85.01860081152701	5.511211892164274	5.457264957264958	4.054347826086956	2.733333333333333	2.1020576131687245	1.7607461476074615	1.828703703703704	2.0078563411896746	2.098339719029374	3.2857142857142856	3.597826086956522	2.984
ZINC000013738262	12.68748194683798	0	1	2.3415163904967304	4.683032780993461	1.3052706648083936	3.7238172568168735	0.2190480739304043	1.8453775375266592	98.28383510748934	5.118487820211526	6	40	0	0	2	23	1	1	0	0	0	0	0	0	0	156.0	106.08333333333334	162.69444444444446	202.88888888888889	214.00000000000003	194.91666666666663	184.5833333333333	168.66666666666669	117.91666666666669	676.0	53.912800811527006	3.9	3.707317073170732	2.5789473684210527	1.838095238095238	1.4035087719298245	1.320754716981132	1.0	0.8620689655172413	0.6065573770491803	2.625	2.973684210526316	2.523809523809524
ZINC000096929502	24.27698918670793	0	1	2.4072583372939484	4.814516674587897	1.2940223470655805	3.741126280378244	0.1206814929154272	2.450788822068803	1334.5561562050357	8.327756159783812	16	57	0	0	7	26	2	3	0	0	0	2	0	0	2	383.2098765432099	183.34392623075752	291.2253086419753	338.3869836915104	345.3703703703703	339.23148148148147	285.7438271604939	231.84259259259247	209.3117283950617	1758.0	92.347947526074	6.722980290231752	6.587037037037037	4.9688473520249214	3.5324291427577816	2.530701754385965	2.020523708421797	2.074626865671642	1.8767676767676769	2.1926713947990546	3.298245614035088	3.514018691588785	2.992957746478873
ZINC000013760899	14.020815280171313	0	1	2.4310109878336887	4.862021975667377	1.3617665016276284	3.816960533962093	0.212053362997894	1.927241099068162	110.61700222080184	5.293860469307573	6	36	0	0	5	18	2	3	0	0	0	0	0	0	0	246.0	124.36111111111111	187.75	248.22222222222229	224.8888888888889	196.50000000000009	190.08333333333337	147.16666666666663	90.66666666666669	776.0	48.60834428728201	6.833333333333333	6.2631578947368425	4.913043478260869	4.173913043478261	3.264367816091954	2.475609756097561	2.0126582278481013	1.5294117647058822	0.8333333333333334	3.111111111111111	3.420289855072464	2.9565217391304346
ZINC000012356378	23.39154292055889	0	1	2.4279285223883584	4.85585704477672	1.3238885324370853	3.5887811169116444	0.1196260372303881	2.3764249117661067	7821.832231427623	10.063286395457414	12	56	0	0	7	26	1	5	0	0	1	0	0	0	1	458.0	258.9722222222222	319.3055555555556	416.0277777777777	386.2499999999999	398.4166666666667	306.0833333333333	282.6666666666667	250.5833333333333	1304.0	80.44090452607401	8.178571428571429	7.135593220338983	5.452830188679245	4.601449275362318	3.96875	2.992248062015504	1.9836065573770487	2.0535714285714284	2.174757281553398	3.2142857142857144	3.3773584905660377	2.891304347826087
ZINC000013759343	19.14890223343962	0	1	2.359981037861877	4.719013154267076	1.31333884199744	4.150493909333323	0.1660197563733329	2.3395180733323087	239.8073767167974	6.396126735949381	6	54	0	0	6	29	3	2	1	0	0	0	0	0	0	278.44444444444446	157.03120713305896	232.03395061728395	293.6203703703703	315.0185185185185	288.0185185185185	259.9351851851852	221.8425925925926	183.0277777777778	1244.0	79.20928224062098	5.156378600823046	4.80952380952381	3.333333333333333	2.338308457711443	1.481981981981982	1.270152505446623	1.31924882629108	1.3412073490813647	1.5120274914089349	2.8703703703703702	3.1346153846153846	2.708955223880597
ZINC000013759344	19.14890223343962	0	1	2.359981037861877	4.719013154267076	1.31333884199744	4.150493909333323	0.1660197563733329	2.3395180733323087	239.8073767167974	6.396126735949381	6	54	0	0	6	29	3	2	1	0	0	0	0	0	0	278.44444444444446	157.03120713305896	232.03395061728395	293.6203703703703	315.0185185185185	288.0185185185185	259.9351851851852	221.8425925925926	183.0277777777778	1244.0	79.20928224062098	5.156378600823046	4.80952380952381	3.333333333333333	2.338308457711443	1.481981981981982	1.270152505446623	1.31924882629108	1.3412073490813647	1.5120274914089349	2.8703703703703702	3.1346153846153846	2.708955223880597
ZINC000053173631	23.24171300629784	0	1	2.459350811714092	4.868287840658148	1.3455961151642806	4.407503590512419	0.1519828824314627	2.548019186918949	346.70309712820614	6.913179522808219	15	53	0	0	6	24	3	2	0	0	1	0	0	0	1	408.0	200.25	289.33333333333337	364.5277777777777	351.9444444444444	355.3888888888888	321.80555555555554	270.75	253.1388888888889	1208.0	80.04206671637598	7.69811320754717	7.280701754385965	5.821782178217822	4.590909090909091	3.370629370629371	2.693877551020408	2.4130434782608696	2.3577235772357725	2.872549019607843	3.471698113207548	3.831683168316832	3.310606060606061
ZINC000013916881	23.24171300629784	0	1	2.459350811714092	4.868287840658148	1.3455961151642806	4.407503590512419	0.1519828824314627	2.548019186918949	346.70309712820614	6.913179522808219	15	53	0	0	6	24	3	2	0	0	1	0	0	0	1	408.0	200.25	289.33333333333337	364.5277777777777	351.9444444444444	355.3888888888888	321.80555555555554	270.75	253.1388888888889	1208.0	80.04206671637598	7.69811320754717	7.280701754385965	5.821782178217822	4.590909090909091	3.370629370629371	2.693877551020408	2.4130434782608696	2.3577235772357725	2.872549019607843	3.471698113207548	3.831683168316832	3.310606060606061
ZINC000039106801	20.34433619633036	0	1	2.3951655976753425	4.790331195350684	1.3163265281831384	3.7311735644915816	0.1381916134996882	2.3099745857308465	758.9568823193513	7.625196740253843	12	52	0	0	7	25	1	6	0	0	0	0	0	0	0	410.0	168.19444444444446	276.1111111111111	342.4722222222222	330.13888888888886	321.25	296.8888888888889	242.77777777777777	202.86111111111111	1178.0	71.96254662122499	7.884615384615385	7.111111111111111	5.720430107526882	5.777777777777778	3.684210526315789	1.921259842519685	1.9206349206349207	2.0517241379310347	2.5894736842105264	3.0576923076923075	3.3225806451612905	3.138888888888889
ZINC000095566003	20.34433619633036	0	1	2.3951655976753425	4.790331195350684	1.3163265281831384	3.7311735644915816	0.1381916134996882	2.3099745857308465	758.9568823193513	7.625196740253843	12	52	0	0	7	25	1	6	0	0	0	0	0	0	0	410.0	168.19444444444446	276.1111111111111	342.4722222222222	330.13888888888886	321.25	296.8888888888889	242.77777777777777	202.86111111111111	1178.0	71.96254662122499	7.884615384615385	7.111111111111111	5.720430107526882	5.777777777777778	3.684210526315789	1.921259842519685	1.9206349206349207	2.0517241379310347	2.5894736842105264	3.0576923076923075	3.3225806451612905	3.138888888888889
ZINC000027330011	18.19459839678411	0	1	2.509638867637346	5.019277735274695	1.212365348558375	4.089107763152349	0.1703794901313478	2.2837955327917627	257.6078925892696	6.426907370048236	6	48	0	0	7	24	1	2	1	0	3	0	0	0	3	374.44444444444446	365.5286351165981	441.0493827160494	618.1095679012346	372.4969135802469	465.2222222222223	496.4953703703704	413.1851851851852	333.3425925925926	1312.0	69.919164716376	7.8009259259259265	5.108843537414966	5.448028673835125	5.031746031746032	3.170316301703163	2.733752620545073	2.222222222222222	1.95343137254902	1.716171617161716	3.083333333333333	3.225806451612903	2.865079365079365
ZINC000027323075	18.19459839678411	0	1	2.509638867637346	5.019277735274695	1.212365348558375	4.089107763152349	0.1703794901313478	2.2837955327917627	257.6078925892696	6.426907370048236	6	48	0	0	7	24	1	2	1	0	3	0	0	0	3	374.44444444444446	365.5286351165981	441.0493827160494	618.1095679012346	372.4969135802469	465.2222222222223	496.4953703703704	413.1851851851852	333.3425925925926	1312.0	69.919164716376	7.8009259259259265	5.108843537414966	5.448028673835125	5.031746031746032	3.170316301703163	2.733752620545073	2.222222222222222	1.95343137254902	1.716171617161716	3.083333333333333	3.225806451612903	2.865079365079365
ZINC000095576781	22.47335589820059	0	1	2.381289696836025	4.76257939367205	1.2680307362958394	4.309922474253642	0.1486180163535738	2.525630653534161	444.6191643903675	7.16192884238519	12	53	0	0	8	24	3	2	0	0	3	0	0	0	3	472.0	365.20138888888886	499.4166666666666	375.77777777777777	431.75000000000006	445.8333333333333	430.4166666666666	441.38888888888886	393.81944444444446	1298.0	75.08476471637597	8.90566037735849	7.345454545454546	6.65979381443299	3.792307692307692	3.4315068493150687	3.30718954248366	2.8402777777777777	2.6846153846153844	2.6982758620689653	3.2452830188679247	3.391752577319588	3.007692307692308
ZINC000095576780	22.47335589820059	0	1	2.381289696836025	4.76257939367205	1.2680307362958394	4.309922474253642	0.1486180163535738	2.525630653534161	444.6191643903675	7.16192884238519	12	53	0	0	8	24	3	2	0	0	3	0	0	0	3	472.0	365.20138888888886	499.4166666666666	375.77777777777777	431.75000000000006	445.8333333333333	430.4166666666666	441.38888888888886	393.81944444444446	1298.0	75.08476471637597	8.90566037735849	7.345454545454546	6.65979381443299	3.792307692307692	3.4315068493150687	3.30718954248366	2.8402777777777777	2.6846153846153844	2.6982758620689653	3.2452830188679247	3.391752577319588	3.007692307692308
ZINC000000009350	13.49204798394724	0	1	2.487881302929157	4.833073565301881	1.316434502837342	3.664636555307099	0.2155668561945352	1.829357415127979	103.49782159318036	5.170178816137209	9	32	0	0	3	15	2	0	0	0	0	1	0	0	1	177.60493827160494	72.7275186709343	143.71604938271605	166.70884773662553	158.13683127572017	152.84979423868313	148.33024691358025	101.11111111111111	42.913580246913575	906.0	52.886193572735	5.550154320987654	6.062091503267974	4.794444444444445	3.374269005847953	2.6522366522366525	1.990740740740741	1.210970464135021	0.6953405017921147	0.5596707818930041	3.34375	3.75	3.1842105263157894
ZINC000013802785	23.30142379303884	0	1	2.5516048538857667	5.103209707771532	1.329128200253613	3.631229811123258	0.1252148210732158	2.3542821188355414	4031.6701288844856	9.366646730124048	6	63	0	4	5	34	2	3	0	0	0	0	0	0	0	334.0	177.72916666666669	294.875	392.8333333333332	450.0416666666666	398.4999999999999	339.0	258.25	247.69444444444449	1188.0	86.40005076486597	5.301587301587301	4.970149253731344	3.572519083969466	2.4764397905759163	1.758139534883721	1.7727272727272727	1.5443037974683544	1.664179104477612	1.84	3.111111111111111	3.541984732824428	2.8900523560209423
ZINC000001893305	22.50609665440988	0	1	2.421141091500958	4.752597501122159	1.3422253541414897	3.596917441975348	0.1240316359301844	2.3447879495312978	1626.9196753813644	8.45915447322099	15	54	0	0	5	25	5	0	0	0	0	0	0	0	0	348.0	190.41666666666669	251.5555555555556	328.16666666666663	341.74999999999994	304.41666666666663	271.8333333333333	248.25	238.9166666666668	1134.0	84.09892262122497	6.444444444444445	6.4035087719298245	4.603960396039604	3.093525179856115	2.2781456953642385	1.960264900662252	2.068702290076336	2.06140350877193	2.381443298969072	3.240740740740741	3.5445544554455446	2.9280575539568345
ZINC000013743868	22.53496545501924	0	1	2.3763121025460543	4.7526242050921095	1.25002553362031	4.4301955563711015	0.1527653640127966	2.553154463725532	348.4259604778938	6.91813649262158	12	60	0	0	7	31	3	3	1	0	0	0	0	0	0	346.44444444444446	225.99391289437585	353.1157407407406	377.0771604938271	347.04629629629625	368.5864197530863	393.56944444444446	331.48148148148147	310.25	1418.0	89.10841205031899	5.774074074074075	4.747311827956989	4.181547619047619	2.7392290249433104	2.25625	2.160416666666667	1.8843137254901965	1.5447154471544715	1.6577777777777778	2.9833333333333334	3.205357142857143	2.782312925170068
ZINC000095563506	17.51590907158417	0	1	2.3982069397935586	4.796413879587117	1.331485667382842	4.351825223112892	0.1892097923092561	2.3035044715519963	146.22635675966674	5.818064932796403	12	45	0	0	5	22	2	2	1	0	0	0	0	0	0	274.44444444444446	116.05898491083676	201.141975308642	226.80246913580257	226.43518518518525	246.0185185185186	247.6574074074076	237.4814814814816	213.83333333333343	1152.0	72.09809190667798	6.098765432098766	5.75177304964539	4.411522633744855	3.757575757575758	2.944444444444444	2.795795795795796	2.8128654970760234	2.4444444444444446	1.7311827956989247	3.066666666666667	3.3950617283950617	3.1818181818181817
ZINC000013779640	24.915146282673163	0	1	2.3817714765647184	4.762502149695445	1.3067779007812592	4.942846952005425	0.1544639672501695	2.7610922810789145	310.0852064095607	6.899997928903632	12	69	0	0	5	37	3	2	0	0	0	0	0	0	0	354.0	190.66666666666669	312.25000000000006	414.5833333333333	444.1666666666666	439.5	423.77777777777777	352.6944444444444	343.4444444444444	1284.0	96.667385479413	5.130434782608695	5.097222222222222	3.706766917293233	2.843243243243243	2.187192118226601	2.1052631578947367	1.7760416666666667	1.513089005235602	1.5193370165745856	2.9130434782608696	3.1954887218045114	2.7783783783783784
ZINC000299819902	19.71810964418357	0	2	2.4333925059193606	4.797192809124883	1.3438626265844675	4.141153585624669	0.1656461434249867	2.3372651247680776	260.55838489441635	6.479117694229187	6	54	1	0	6	29	3	3	0	0	0	0	0	0	0	308.0	131.39583333333334	263.125	320.33333333333326	318.91666666666663	304.66666666666663	282.3888888888889	214.97222222222223	185.0833333333333	1052.0	71.44248624062098	5.703703703703703	5.350877192982456	3.925925925925926	2.655172413793104	2.064516129032258	1.53125	1.5066666666666666	1.6178861788617886	1.8285714285714283	3.0185185185185186	3.333333333333333	2.8551724137931034
ZINC000299819907	19.71810964418357	0	2	2.4333925059193606	4.797192809124883	1.3438626265844675	4.141153585624669	0.1656461434249867	2.3372651247680776	260.55838489441635	6.479117694229187	6	54	1	0	6	29	3	3	0	0	0	0	0	0	0	308.0	131.39583333333334	263.125	320.33333333333326	318.91666666666663	304.66666666666663	282.3888888888889	214.97222222222223	185.0833333333333	1052.0	71.44248624062098	5.703703703703703	5.350877192982456	3.925925925925926	2.655172413793104	2.064516129032258	1.53125	1.5066666666666666	1.6178861788617886	1.8285714285714283	3.0185185185185186	3.333333333333333	2.8551724137931034
ZINC000013759378	22.193116932043065	0	1	2.4561217032195835	4.788975548411456	1.290980542515919	3.856691170833887	0.1377389703869245	2.379429023415101	425.9460869000612	7.083932198868943	9	58	0	0	7	30	4	1	2	0	0	0	0	0	0	296.8888888888889	161.29158093278463	243.78703703703707	321.0879629629629	369.5972222222221	309.6620370370369	262.3657407407407	240.7314814814815	205.462962962963	1558.0	94.20849114547	5.118773946360154	4.912568306010928	3.6871345029239766	2.3156732891832226	1.5058823529411764	1.3271604938271604	1.2863247863247864	1.5429292929292926	1.5892857142857142	3.1379310344827585	3.43859649122807	2.774834437086093
ZINC000013759380	22.193116932043065	0	1	2.4561217032195835	4.788975548411456	1.290980542515919	3.856691170833887	0.1377389703869245	2.379429023415101	425.9460869000612	7.083932198868943	9	58	0	0	7	30	4	1	2	0	0	0	0	0	0	296.8888888888889	161.29158093278463	243.78703703703707	321.0879629629629	369.5972222222221	309.6620370370369	262.3657407407407	240.7314814814815	205.462962962963	1558.0	94.20849114547	5.118773946360154	4.912568306010928	3.6871345029239766	2.3156732891832226	1.5058823529411764	1.3271604938271604	1.2863247863247864	1.5429292929292926	1.5892857142857142	3.1379310344827585	3.43859649122807	2.774834437086093
ZINC000072104661	23.908379672964507	0	1	2.481315348345165	4.962630696690331	1.3658361005627024	3.964428064798841	0.1321476021599613	2.4759738873981	2080.5501624347794	8.738999927559773	20	55	0	0	6	25	5	1	0	0	0	0	0	0	0	384.0	180.41666666666669	280.4166666666667	357.5555555555555	397.11111111111103	332.6666666666667	307.0	247.00000000000003	244.33333333333337	1198.0	84.74212662122497	6.9818181818181815	6.983050847457627	5.576923076923077	4.212765957446808	3.331125827814569	2.560810810810811	2.4477611940298507	2.5904761904761906	2.577319587628866	3.4	3.7211538461538463	3.1773049645390072
ZINC000013759434	23.927650345185626	0	1	2.4795532477458244	4.829191856898614	1.3522828398521356	3.58083450038261	0.1193611500127536	2.374208162582513	1269.43080957971	8.24493618622413	9	63	1	0	6	33	3	1	2	0	0	0	0	0	0	292.8888888888889	159.01380315500683	257.7916666666667	337.6666666666666	378.6620370370369	332.6249999999999	277.78240740740745	250.98148148148147	217.37962962962965	1620.0	102.69902986001696	4.649029982363316	4.562189054726368	3.2734375	2.0805243445692883	1.5069444444444446	1.3204419889502763	1.3099787685774946	1.425287356321839	1.4803149606299213	3.126984126984127	3.4375	2.803370786516854
ZINC000299819916	21.45016045175245	0	1	2.464405239685566	4.843633660512316	1.309862640269806	4.084717209042679	0.1512858225571362	2.400504272253434	418.9473549239701	7.030997040465617	6	55	1	0	8	28	2	5	1	0	0	0	0	0	0	364.44444444444446	222.25085733882028	335.8935185185185	399.9097222222222	371.9351851851852	389.5015432098766	309.43055555555554	264.76851851851853	230.5555555555556	1386.0	79.48428133577197	6.626262626262626	5.166666666666666	4.456456456456456	2.77924944812362	2.05	2.2983539094650207	1.8377192982456136	1.6246719160104988	2.2098765432098766	3.2	3.4324324324324325	2.9006622516556293
ZINC000299819912	21.45016045175245	0	1	2.464405239685566	4.843633660512316	1.309862640269806	4.084717209042679	0.1512858225571362	2.400504272253434	418.9473549239701	7.030997040465617	6	55	1	0	8	28	2	5	1	0	0	0	0	0	0	364.44444444444446	222.25085733882028	335.8935185185185	399.9097222222222	371.9351851851852	389.5015432098766	309.43055555555554	264.76851851851853	230.5555555555556	1386.0	79.48428133577197	6.626262626262626	5.166666666666666	4.456456456456456	2.77924944812362	2.05	2.2983539094650207	1.8377192982456136	1.6246719160104988	2.2098765432098766	3.2	3.4324324324324325	2.9006622516556293
ZINC000022939462	22.675197240892047	0	2	2.5515913379145734	5.103182675829148	1.332314731801461	3.6133921234024142	0.1290497186929433	2.31426639470651	7490.400054291651	9.950996904054	6	63	0	4	4	35	3	1	0	0	0	0	0	0	0	274.0	159.9513888888889	271.7916666666667	379.41666666666646	418.375	349.2499999999999	303.91666666666663	261.08333333333337	236.50000000000003	1110.0	86.76825566971497	4.349206349206349	4.208955223880597	2.886363636363636	1.8442211055276383	1.3244444444444443	1.5459770114942528	1.4078947368421053	1.5179856115107917	1.6370967741935485	3.031746031746032	3.4696969696969697	2.7185929648241207
ZINC000005876462	10.525721488758451	0	1	2.369896977068377	4.739793954136756	1.3317466398697315	3.3421724464024765	0.2387266033144626	1.5430932652245566	86.87521698573785	4.8009450381806085	10	27	0	0	2	13	1	1	0	0	0	0	0	0	0	164.0	82.08333333333334	129.02777777777777	154.00000000000003	130.83333333333331	112.8333333333333	99.33333333333331	82.33333333333334	49.5	558.0	41.09997176303701	6.074074074074074	6.107142857142857	4.956521739130435	3.948275862068965	3.07843137254902	2.021276595744681	1.2	0.868421052631579	0.36	3.0	3.347826086956522	2.896551724137931
ZINC000013760902	23.52944229100149	0	1	2.4497465607054987	4.8994931214109965	1.3065031693325844	4.295335390572596	0.1431778463524198	2.5561419296638594	899.4449498379846	7.900390139338695	12	58	0	0	7	28	3	3	0	0	1	0	0	0	1	426.0	249.47222222222223	316.8888888888888	415.1388888888888	410.0555555555555	406.55555555555554	430.7777777777777	363.0833333333333	357.5277777777777	1276.0	82.46372233577199	7.344827586206897	6.721311475409836	5.136363636363637	3.932432432432433	2.753086419753086	2.227777777777778	2.2960893854748603	2.0866666666666664	1.955223880597015	3.206896551724138	3.5	3.054054054054054
ZINC000013760900	23.52944229100149	0	1	2.4497465607054987	4.8994931214109965	1.3065031693325844	4.295335390572596	0.1431778463524198	2.5561419296638594	899.4449498379846	7.900390139338695	12	58	0	0	7	28	3	3	0	0	1	0	0	0	1	426.0	249.47222222222223	316.8888888888888	415.1388888888888	410.0555555555555	406.55555555555554	430.7777777777777	363.0833333333333	357.5277777777777	1276.0	82.46372233577199	7.344827586206897	6.721311475409836	5.136363636363637	3.932432432432433	2.753086419753086	2.227777777777778	2.2960893854748603	2.0866666666666664	1.955223880597015	3.206896551724138	3.5	3.054054054054054
ZINC000013760903	23.52944229100149	0	1	2.4497465607054987	4.8994931214109965	1.3065031693325844	4.295335390572596	0.1431778463524198	2.5561419296638594	899.4449498379846	7.900390139338695	12	58	0	0	7	28	3	3	0	0	1	0	0	0	1	426.0	249.47222222222223	316.8888888888888	415.1388888888888	410.0555555555555	406.55555555555554	430.7777777777777	363.0833333333333	357.5277777777777	1276.0	82.46372233577199	7.344827586206897	6.721311475409836	5.136363636363637	3.932432432432433	2.753086419753086	2.227777777777778	2.2960893854748603	2.0866666666666664	1.955223880597015	3.206896551724138	3.5	3.054054054054054
ZINC000013740507	14.049324850872727	0	1	2.5052542127625443	4.939383354714985	1.3211037081959125	3.7346046104290576	0.2074780339127254	1.9054286172217003	149.53969381310915	5.595348532946777	6	40	0	0	2	22	1	0	0	0	0	0	1	0	1	147.06721536351165	70.772719478738	152.18209876543213	193.91666666666669	197.7067901234568	189.96296296296305	152.27314814814815	113.5601851851852	81.06018518518519	1872.0	64.916383906678	3.676680384087791	4.024691358024692	2.8619112940100595	1.848631239935588	1.3882716049382715	0.9207650273224044	0.6784011734506784	0.5331384015594542	0.4910836762688614	2.95	3.382716049382716	2.843478260869565
ZINC000013738295	18.2634559672906	0	1	2.422411494745412	4.844822989490822	1.3661225825918069	4.051283483877836	0.1761427601686016	2.2319428634477774	279.6975367990866	6.466617916522497	12	45	0	0	4	22	2	2	0	0	0	0	0	0	0	286.0	113.36111111111111	218.44444444444449	265.08333333333337	244.00000000000003	245.00000000000003	233.1111111111112	188.86111111111111	138.61111111111111	932.0	66.47699190667798	6.355555555555555	6.166666666666667	4.674418604651163	3.699115044247788	2.567796610169492	2.0504201680672267	1.868421052631579	1.7596153846153846	2.142857142857143	3.2	3.511627906976744	3.070796460176992
ZINC000059854524	26.20803950148662	0	1	2.457941898888669	4.915883797777339	1.339144793883666	3.790336784261684	0.1148586904321722	2.526377344901606	2430.767424591508	8.989884767537827	20	63	0	0	7	30	6	1	0	0	0	0	0	0	0	412.0	205.22222222222223	314.38888888888886	430.1944444444443	446.49999999999983	396.1666666666666	352.49999999999983	315.5000000000001	292.99999999999994	1324.0	93.75299114546998	6.53968253968254	6.731343283582089	5.361344537815126	4.03125	2.771428571428572	2.092485549132948	1.8481012658227849	1.8289473684210529	2.028169014084507	3.3015873015873014	3.613445378151261	3.10625
ZINC000019332286	20.38477631085024	0	3	2.383701343453568	4.742896826249381	1.3464573821643735	4.253991316830722	0.1636150506473354	2.4033691206258534	247.3253972021556	6.466216312228178	6	60	0	0	5	34	4	1	0	0	0	0	0	0	0	266.0	118.83333333333334	250.66666666666669	307.58333333333337	322.3333333333333	307.16666666666663	270.1666666666667	219.91666666666669	205.5833333333333	1050.0	79.16694276486598	4.433333333333334	4.317460317460317	2.9669421487603307	1.9819277108433733	1.3422459893048129	1.1049723756906078	1.2422360248447204	1.210144927536232	1.2125984251968505	2.833333333333333	3.1818181818181817	2.686746987951808
ZINC000019332282	20.38477631085024	0	3	2.383701343453568	4.742896826249381	1.3464573821643735	4.253991316830722	0.1636150506473354	2.4033691206258534	247.3253972021556	6.466216312228178	6	60	0	0	5	34	4	1	0	0	0	0	0	0	0	266.0	118.83333333333334	250.66666666666669	307.58333333333337	322.3333333333333	307.16666666666663	270.1666666666667	219.91666666666669	205.5833333333333	1050.0	79.16694276486598	4.433333333333334	4.317460317460317	2.9669421487603307	1.9819277108433733	1.3422459893048129	1.1049723756906078	1.2422360248447204	1.210144927536232	1.2125984251968505	2.833333333333333	3.1818181818181817	2.686746987951808
ZINC000013740184	13.38265818420606	0	1	2.4270603976835656	4.854120795367132	1.278612812224896	3.680907686466636	0.2044948714703686	1.8909460406000296	124.965489519138	5.415824280239363	6	45	0	0	1	27	1	0	0	0	0	0	0	0	0	138.0	81.61111111111111	163.52777777777777	211.22222222222223	232.0833333333333	250.5	246.8333333333333	197.3333333333333	132.0	688.0	60.62584843092302	3.066666666666667	3.391304347826087	2.35632183908046	1.65	1.1194029850746268	0.7712418300653595	0.5061728395061729	0.3937007874015748	0.2696629213483146	2.555555555555556	2.9655172413793105	2.6333333333333333
ZINC000261081165	26.402807823188592	0	1	2.65409953538295	5.223744260852624	1.2870166133598069	3.876524231074217	0.1174704312446732	2.548861403890569	19340.231989143296	11.063865232709912	6	65	0	2	8	32	3	4	0	0	1	0	0	0	1	474.0	334.0625	348.3611111111111	551.0555555555555	640.4583333333333	685.7083333333333	518.5416666666666	297.375	278.66666666666663	1416.0	90.463177955168	7.292307692307692	6.478260869565218	4.902255639097745	3.9689119170984455	2.813333333333333	2.3853658536585365	2.1144578313253013	2.452991452991453	2.324786324786325	3.353846153846154	3.857142857142857	3.077720207253886
ZINC000261081166	26.402807823188592	0	1	2.65409953538295	5.223744260852624	1.2870166133598069	3.876524231074217	0.1174704312446732	2.548861403890569	19340.231989143296	11.063865232709912	6	65	0	2	8	32	3	4	0	0	1	0	0	0	1	474.0	334.0625	348.3611111111111	551.0555555555555	640.4583333333333	685.7083333333333	518.5416666666666	297.375	278.66666666666663	1416.0	90.463177955168	7.292307692307692	6.478260869565218	4.902255639097745	3.9689119170984455	2.813333333333333	2.3853658536585365	2.1144578313253013	2.452991452991453	2.324786324786325	3.353846153846154	3.857142857142857	3.077720207253886
ZINC000261081161	26.402807823188592	0	1	2.65409953538295	5.223744260852624	1.2870166133598069	3.876524231074217	0.1174704312446732	2.548861403890569	19340.231989143296	11.063865232709912	6	65	0	2	8	32	3	4	0	0	1	0	0	0	1	474.0	334.0625	348.3611111111111	551.0555555555555	640.4583333333333	685.7083333333333	518.5416666666666	297.375	278.66666666666663	1416.0	90.463177955168	7.292307692307692	6.478260869565218	4.902255639097745	3.9689119170984455	2.813333333333333	2.3853658536585365	2.1144578313253013	2.452991452991453	2.324786324786325	3.353846153846154	3.857142857142857	3.077720207253886
ZINC000261081163	26.402807823188592	0	1	2.65409953538295	5.223744260852624	1.2870166133598069	3.876524231074217	0.1174704312446732	2.548861403890569	19340.231989143296	11.063865232709912	6	65	0	2	8	32	3	4	0	0	1	0	0	0	1	474.0	334.0625	348.3611111111111	551.0555555555555	640.4583333333333	685.7083333333333	518.5416666666666	297.375	278.66666666666663	1416.0	90.463177955168	7.292307692307692	6.478260869565218	4.902255639097745	3.9689119170984455	2.813333333333333	2.3853658536585365	2.1144578313253013	2.452991452991453	2.324786324786325	3.353846153846154	3.857142857142857	3.077720207253886
ZINC000013809326	10.813450773462108	0	1	2.4065094737976658	4.813018947595333	1.2599536353443963	3.457888033398703	0.2469920023856216	1.57713024435252	60.94484355319579	4.446441487709487	6	26	0	0	4	12	2	2	0	0	0	0	0	0	0	198.0	134.63888888888889	158.02777777777777	197.97222222222223	187.72222222222229	191.8333333333333	147.6666666666667	74.0	10.0	598.0	36.930762858188	7.615384615384615	7.074074074074074	5.804347826086956	4.409836065573771	3.370967741935484	3.156862745098039	1.2857142857142858	0.0	0.0	3.230769230769231	3.630434782608696	3.0163934426229506
ZINC000013581246	17.51590907158417	0	1	2.4444104928981947	4.888820985796391	1.3276262480799628	4.0828900590931285	0.1775169590910056	2.2397142084082127	209.50870148605043	6.177674395974382	12	52	0	0	1	29	1	0	0	0	0	0	0	0	0	200.0	101.63888888888889	202.94444444444449	253.75000000000009	268.47222222222223	295.05555555555543	302.5	252.16666666666663	179.33333333333334	870.0	75.45957424062098	3.8461538461538463	4.2407407407407405	3.080808080808081	2.286764705882353	1.836734693877551	1.463855421686747	1.067039106145251	0.8910256410256411	0.9813084112149532	2.7884615384615383	3.1818181818181817	2.8308823529411766
ZINC000013760536	21.75854975870345	0	1	2.414798022241215	4.829596044482431	1.3556575873732175	3.703152395124211	0.1322554426830075	2.338803872768703	1313.968078512312	8.210426322561	12	62	0	0	3	34	2	1	0	0	0	0	0	0	0	276.0	127.88888888888889	256.83333333333337	317.55555555555543	335.83333333333326	339.9166666666667	300.41666666666663	243.16666666666663	212.91666666666669	1096.0	87.90254276486598	4.451612903225806	4.523076923076923	3.1404958677685952	2.1726190476190474	1.4728260869565215	1.0812182741116751	0.9836065573770492	1.1655629139072847	1.4126984126984128	2.870967741935484	3.206611570247934	2.7857142857142856
ZINC000013760537	21.75854975870345	0	1	2.414798022241215	4.829596044482431	1.3556575873732175	3.703152395124211	0.1322554426830075	2.338803872768703	1313.968078512312	8.210426322561	12	62	0	0	3	34	2	1	0	0	0	0	0	0	0	276.0	127.88888888888889	256.83333333333337	317.55555555555543	335.83333333333326	339.9166666666667	300.41666666666663	243.16666666666663	212.91666666666669	1096.0	87.90254276486598	4.451612903225806	4.523076923076923	3.1404958677685952	2.1726190476190474	1.4728260869565215	1.0812182741116751	0.9836065573770492	1.1655629139072847	1.4126984126984128	2.870967741935484	3.206611570247934	2.7857142857142856
ZINC000040405987	22.615486454151053	0	1	2.4220854832229417	4.773359738050143	1.352354010223836	4.224146083499399	0.1508623601249785	2.47043654714889	357.6536746564485	6.909184546131108	15	54	0	0	6	26	5	0	0	0	1	0	0	0	1	356.0	186.7222222222222	273.30555555555566	326.69444444444446	322.47222222222223	322.25000000000006	299.08333333333326	274.75000000000006	260.11111111111114	1144.0	79.27598452607398	6.592592592592593	6.396551724137931	4.778846153846154	3.25179856115108	2.8194444444444446	2.5422535211267605	2.2977099236641223	2.2790697674418605	2.228346456692913	3.333333333333333	3.5673076923076925	2.964028776978417
ZINC000040405990	22.615486454151053	0	1	2.4220854832229417	4.773359738050143	1.352354010223836	4.224146083499399	0.1508623601249785	2.47043654714889	357.6536746564485	6.909184546131108	15	54	0	0	6	26	5	0	0	0	1	0	0	0	1	356.0	186.7222222222222	273.30555555555566	326.69444444444446	322.47222222222223	322.25000000000006	299.08333333333326	274.75000000000006	260.11111111111114	1144.0	79.27598452607398	6.592592592592593	6.396551724137931	4.778846153846154	3.25179856115108	2.8194444444444446	2.5422535211267605	2.2977099236641223	2.2790697674418605	2.228346456692913	3.333333333333333	3.5673076923076925	2.964028776978417
ZINC000013743845	19.108462118919743	0	1	2.405346889366888	4.7702752117631	1.309161558680091	4.465878622792319	0.1786351449116927	2.412756706864645	174.53314334916834	6.0784053887146605	11	51	0	0	6	26	4	2	0	0	0	0	0	0	0	320.0	166.63888888888889	247.2777777777778	299.2777777777779	343.3333333333333	328.4166666666667	292.7777777777778	236.52777777777777	211.44444444444449	1034.0	70.67544352607399	6.2745098039215685	6.056603773584905	4.6063829787234045	3.6293103448275854	2.437956204379562	1.6241610738255037	1.7697841726618706	1.5298507462686568	2.2127659574468086	3.019607843137255	3.382978723404255	3.0948275862068964
ZINC000013641877	26.80575648293199	0	1	2.493003023847865	4.883586537787412	1.3411234757948425	4.04558426572109	0.1189877725212085	2.621401413165712	2026.4729599358268	8.837827534367225	21	63	0	0	8	29	5	3	0	0	0	0	0	0	0	460.0	235.47222222222223	338.97222222222223	417.4444444444444	499.8055555555554	445.69444444444434	416.08333333333326	365.75	379.75	1402.0	93.38478624062095	7.301587301587301	7.17910447761194	5.905982905982906	4.551948051948052	3.5588235294117645	2.6871508379888267	2.8757396449704142	2.8843537414965987	2.8346456692913384	3.3492063492063493	3.7094017094017095	3.220779220779221
ZINC000028571237	20.453725996071537	0	1	2.4170173480201176	4.813687109855927	1.3340715848507685	4.1605125749890925	0.1600197144226574	2.381149726851855	265.8696335762548	6.538517534333812	15	48	0	0	6	22	3	2	0	0	1	0	0	0	1	370.0	191.47222222222223	263.1388888888889	329.91666666666663	306.9166666666667	293.22222222222223	260.1388888888889	223.0833333333333	197.6388888888889	1098.0	70.78614090667801	7.708333333333333	7.196078431372549	5.752808988764045	4.460869565217391	3.23728813559322	2.3559322033898304	1.9906542056074767	2.357142857142857	2.929411764705882	3.333333333333333	3.651685393258427	3.095652173913044
ZINC000028571236	20.453725996071537	0	1	2.4170173480201176	4.813687109855927	1.3340715848507685	4.1605125749890925	0.1600197144226574	2.381149726851855	265.8696335762548	6.538517534333812	15	48	0	0	6	22	3	2	0	0	1	0	0	0	1	370.0	191.47222222222223	263.1388888888889	329.91666666666663	306.9166666666667	293.22222222222223	260.1388888888889	223.0833333333333	197.6388888888889	1098.0	70.78614090667801	7.708333333333333	7.196078431372549	5.752808988764045	4.460869565217391	3.23728813559322	2.3559322033898304	1.9906542056074767	2.357142857142857	2.929411764705882	3.333333333333333	3.651685393258427	3.095652173913044
ZINC000013804941	26.54689599883769	0	1	2.389806576134222	4.779613152268444	1.295129589851294	5.096132755296087	0.1498862575087084	2.852257400434937	308.72140269070644	6.956214692410431	12	68	0	0	9	34	4	4	1	0	0	0	0	0	0	434.44444444444446	287.99391289437585	418.4567901234568	451.4104938271605	481.1018518518518	541.9351851851852	517.6759259259261	514.4444444444445	460.95833333333337	1642.0	100.662154764866	6.388888888888889	5.262910798122065	4.692111959287533	3.1031307550644573	2.894265232974911	2.89625850340136	2.334983498349835	1.7575757575757576	1.7257799671592775	3.088235294117647	3.282442748091603	2.856353591160221
ZINC000026979310	12.975211231541632	0	1	2.390217972681376	4.691171859193234	1.2481098856131263	3.3756391941225514	0.1985670114189736	1.7472129483056067	197.6647865251278	5.817200849669288	9	35	0	0	4	18	2	2	0	0	0	0	0	0	0	214.0	119.11111111111111	170.36111111111114	219.97222222222223	205.47222222222223	182.47222222222223	157.49999999999997	140.24999999999997	116.66666666666669	712.0	47.96514028728201	6.114285714285714	5.722222222222222	4.403225806451613	3.5789473684210527	2.4651162790697674	1.9264705882352944	2.1029411764705883	2.68	1.4285714285714286	2.914285714285714	3.274193548387097	2.6184210526315788
ZINC000026979303	12.975211231541632	0	1	2.390217972681376	4.691171859193234	1.2481098856131263	3.3756391941225514	0.1985670114189736	1.7472129483056067	197.6647865251278	5.817200849669288	9	35	0	0	4	18	2	2	0	0	0	0	0	0	0	214.0	119.11111111111111	170.36111111111114	219.97222222222223	205.47222222222223	182.47222222222223	157.49999999999997	140.24999999999997	116.66666666666669	712.0	47.96514028728201	6.114285714285714	5.722222222222222	4.403225806451613	3.5789473684210527	2.4651162790697674	1.9264705882352944	2.1029411764705883	2.68	1.4285714285714286	2.914285714285714	3.274193548387097	2.6184210526315788
ZINC000013779660	21.20127289177796	0	1	2.360154091247197	4.720308182494394	1.3526807214155805	4.792967022925362	0.1775172971453837	2.5604014129065167	194.18496412352383	6.26206290117142	12	54	0	0	6	27	5	1	0	0	0	0	0	0	0	328.0	167.6111111111111	262.1111111111111	325.4444444444444	357.16666666666663	322.83333333333326	289.2777777777777	248.00000000000003	238.19444444444449	1092.0	77.26465243092298	6.074074074074074	5.894736842105263	4.413461538461538	3.028169014084507	2.393333333333333	2.50381679389313	2.146153846153846	2.016	2.292452830188679	3.092592592592593	3.3365384615384617	2.8450704225352115
ZINC000103268646	24.65592656867093	0	1	2.4915836293730886	4.93237382071483	1.3457354159101564	3.743331690328824	0.1207526351718975	2.451378152658417	11942.640673960748	10.519272635958252	16	61	0	0	5	30	2	3	0	0	0	0	0	0	0	386.0	187.69444444444449	309.2222222222221	366.0833333333334	385.55555555555554	366.52777777777766	304.49999999999994	247.83333333333337	222.50000000000003	1256.0	90.19939914546998	6.327868852459017	6.2	4.73109243697479	3.341614906832298	2.6890243902439024	2.0	2.0	1.8442622950819672	2.153061224489796	3.2131147540983607	3.4873949579831933	2.968944099378882
ZINC000000021198	17.694248556546647	0	1	2.5231004063373543	4.850883228863677	1.319093646845037	4.136589079837398	0.1880267763562453	2.208328914855412	169.5491966329251	5.92160049069364	12	44	0	0	3	22	2	1	0	0	0	0	0	0	0	254.0	103.66666666666669	202.08333333333337	264.5	287.94444444444446	289.66666666666663	239.0833333333333	190.0	156.0	868.0	65.83378790667798	5.7727272727272725	6.0212765957446805	4.658823529411765	3.965217391304348	3.110294117647059	2.5877862595419847	1.7950819672131149	1.3979591836734695	0.7160493827160493	3.272727272727273	3.788235294117647	3.365217391304348
ZINC000013436820	17.694248556546647	0	1	2.5231004063373543	4.850883228863677	1.319093646845037	4.136589079837398	0.1880267763562453	2.208328914855412	169.5491966329251	5.92160049069364	12	44	0	0	3	22	2	1	0	0	0	0	0	0	0	254.0	103.66666666666669	202.08333333333337	264.5	287.94444444444446	289.66666666666663	239.0833333333333	190.0	156.0	868.0	65.83378790667798	5.7727272727272725	6.0212765957446805	4.658823529411765	3.965217391304348	3.110294117647059	2.5877862595419847	1.7950819672131149	1.3979591836734695	0.7160493827160493	3.272727272727273	3.788235294117647	3.365217391304348
ZINC000000009318	17.694248556546647	0	1	2.5231004063373543	4.850883228863677	1.319093646845037	4.136589079837398	0.1880267763562453	2.208328914855412	169.5491966329251	5.92160049069364	12	44	0	0	3	22	2	1	0	0	0	0	0	0	0	254.0	103.66666666666669	202.08333333333337	264.5	287.94444444444446	289.66666666666663	239.0833333333333	190.0	156.0	868.0	65.83378790667798	5.7727272727272725	6.0212765957446805	4.658823529411765	3.965217391304348	3.110294117647059	2.5877862595419847	1.7950819672131149	1.3979591836734695	0.7160493827160493	3.272727272727273	3.788235294117647	3.365217391304348
ZINC000013436817	17.694248556546647	0	1	2.5231004063373543	4.850883228863677	1.319093646845037	4.136589079837398	0.1880267763562453	2.208328914855412	169.5491966329251	5.92160049069364	12	44	0	0	3	22	2	1	0	0	0	0	0	0	0	254.0	103.66666666666669	202.08333333333337	264.5	287.94444444444446	289.66666666666663	239.0833333333333	190.0	156.0	868.0	65.83378790667798	5.7727272727272725	6.0212765957446805	4.658823529411765	3.965217391304348	3.110294117647059	2.5877862595419847	1.7950819672131149	1.3979591836734695	0.7160493827160493	3.272727272727273	3.788235294117647	3.365217391304348
ZINC000103264125	21.429141199597144	0	1	2.521301014979964	4.95211856567091	1.3111656492452193	3.922421940628233	0.1452748866899345	2.359961078023866	770.8653494509851	7.640765487289124	12	54	0	2	5	27	3	2	0	0	0	0	0	0	0	322.0	196.97916666666669	269.26388888888886	385.4305555555555	415.0	370.25	330.3611111111111	321.41666666666663	274.7777777777777	1094.0	78.27675643092297	5.962962962962963	5.789473684210527	4.375	3.046979865771812	2.3072289156626504	2.347517730496454	2.4696969696969697	2.161764705882353	2.23931623931624	3.203703703703704	3.625	2.8993288590604025
ZINC000095577863	18.75039379896856	0	1	2.387966017307185	4.688043337912563	1.2622363306209563	3.8839721005783545	0.1618321708574314	2.232327104589918	470.0323770219652	7.028270316966162	11	43	0	0	8	19	2	3	2	0	1	0	0	0	1	338.8888888888889	253.38623113854595	301.8828875171468	294.46296296296293	328.59104938271594	304.0601851851852	220.30092592592592	217.88425925925924	227.8641975308642	1478.0	74.54990619213099	7.881136950904393	5.333333333333333	5.343055555555556	3.2051282051282053	3.379084967320261	2.693877551020408	2.452380952380953	2.584362139917696	2.7468354430379747	3.3255813953488373	3.45	2.7596153846153846
ZINC000095577864	18.75039379896856	0	1	2.387966017307185	4.688043337912563	1.2622363306209563	3.8839721005783545	0.1618321708574314	2.232327104589918	470.0323770219652	7.028270316966162	11	43	0	0	8	19	2	3	2	0	1	0	0	0	1	338.8888888888889	253.38623113854595	301.8828875171468	294.46296296296293	328.59104938271594	304.0601851851852	220.30092592592592	217.88425925925924	227.8641975308642	1478.0	74.54990619213099	7.881136950904393	5.333333333333333	5.343055555555556	3.2051282051282053	3.379084967320261	2.693877551020408	2.452380952380953	2.584362139917696	2.7468354430379747	3.3255813953488373	3.45	2.7596153846153846
ZINC000299819358	24.822335509814955	0	1	2.514146918932479	4.947470985297137	1.3167668145213878	3.6395266639564032	0.1137352082486376	2.455004445624123	9505.26959937548	10.322752428279196	15	64	0	0	9	32	6	3	0	0	0	0	0	0	0	438.0	240.16666666666663	326.25	421.1111111111111	544.4166666666666	419.6666666666666	375.6666666666667	303.08333333333337	274.58333333333337	1346.0	87.56192495516801	6.84375	6.582089552238806	5.262295081967213	4.057324840764331	2.879120879120879	1.6236559139784943	1.3535911602209945	1.389937106918239	1.7518796992481205	3.125	3.450819672131148	3.0445859872611467
ZINC000013775969	15.625298871325349	0	1	2.348521527172983	4.697043054345963	1.3343813096124433	3.631999436321866	0.1815999718160933	1.982930486101256	251.22820448733728	6.219508887861274	12	38	0	0	3	18	1	1	0	0	1	0	0	0	1	262.0	154.38888888888886	199.72222222222229	253.1666666666667	214.3055555555556	167.08333333333331	167.6111111111111	144.66666666666666	135.16666666666669	824.0	57.57778528728201	6.894736842105263	6.275	4.685714285714286	3.136842105263158	2.064516129032258	1.9390243902439024	2.361111111111111	2.6129032258064515	2.9814814814814814	3.1578947368421053	3.3857142857142857	2.7578947368421054
ZINC000013775970	15.625298871325349	0	1	2.348521527172983	4.697043054345963	1.3343813096124433	3.631999436321866	0.1815999718160933	1.982930486101256	251.22820448733728	6.219508887861274	12	38	0	0	3	18	1	1	0	0	1	0	0	0	1	262.0	154.38888888888886	199.72222222222229	253.1666666666667	214.3055555555556	167.08333333333331	167.6111111111111	144.66666666666666	135.16666666666669	824.0	57.57778528728201	6.894736842105263	6.275	4.685714285714286	3.136842105263158	2.064516129032258	1.9390243902439024	2.361111111111111	2.6129032258064515	2.9814814814814814	3.1578947368421053	3.3857142857142857	2.7578947368421054
ZINC000013586525	25.36303334985748	0	1	2.426277359993436	4.852554719986872	1.3270066025513014	3.7467509546330247	0.1135379077161522	2.5148115208049946	2968.1807095582	9.189626956875976	12	70	0	0	6	37	3	3	0	0	0	0	0	0	0	388.0	203.94444444444449	322.8611111111111	402.0277777777777	444.7222222222221	477.0	457.3333333333333	366.08333333333326	324.0	1348.0	97.31058947941298	5.542857142857143	5.273972602739726	3.791044776119403	2.9444444444444446	2.257575757575758	1.7534883720930232	1.6826923076923077	1.2645502645502646	1.413333333333333	2.9285714285714284	3.2611940298507465	2.9055555555555554
ZINC000013586526	25.36303334985748	0	1	2.426277359993436	4.852554719986872	1.3270066025513014	3.7467509546330247	0.1135379077161522	2.5148115208049946	2968.1807095582	9.189626956875976	12	70	0	0	6	37	3	3	0	0	0	0	0	0	0	388.0	203.94444444444449	322.8611111111111	402.0277777777777	444.7222222222221	477.0	457.3333333333333	366.08333333333326	324.0	1348.0	97.31058947941298	5.542857142857143	5.273972602739726	3.791044776119403	2.9444444444444446	2.257575757575758	1.7534883720930232	1.6826923076923077	1.2645502645502646	1.413333333333333	2.9285714285714284	3.2611940298507465	2.9055555555555554
ZINC000003781326	23.36303334985748	0	1	2.534566547884639	5.069133095769277	1.322725723392077	3.627086756938778	0.1250719571358199	2.353140516758645	3241.948656074036	9.148640602047909	6	64	0	4	5	35	3	2	0	0	0	0	0	0	0	314.0	172.72916666666669	288.8333333333333	392.75	414.2916666666667	401.4166666666667	370.33333333333337	302.19444444444446	218.0277777777778	1174.0	87.41145966971501	4.90625	4.720588235294118	3.2481203007518795	2.239795918367347	1.592760180995475	1.625668449197861	1.588235294117647	1.5241379310344827	1.6666666666666667	3.078125	3.526315789473684	2.821428571428572
ZINC000027089613	32.930127701737725	0	2	2.372993655004866	4.745987310009731	1.2923897984017458	3.507661383054196	0.0815735205361441	2.713564565484908	103613.54692544564	13.00703838478708	22	84	0	0	8	41	2	3	0	0	3	0	0	0	3	590.0	414.28472222222223	599.9166666666667	573.0277777777778	590.4722222222223	523.0694444444445	546.1111111111111	498.95833333333337	517.5416666666667	1834.0	121.12098809880898	7.023809523809524	6.091954022988506	5.287581699346405	3.433333333333333	2.9027777777777777	2.561320754716981	2.555045871559633	2.15	2.1261682242990654	3.011904761904762	3.156862745098039	2.657142857142857
ZINC000027089627	32.930127701737725	0	2	2.372993655004866	4.745987310009731	1.2923897984017458	3.507661383054196	0.0815735205361441	2.713564565484908	103613.54692544564	13.00703838478708	22	84	0	0	8	41	2	3	0	0	3	0	0	0	3	590.0	414.28472222222223	599.9166666666667	573.0277777777778	590.4722222222223	523.0694444444445	546.1111111111111	498.95833333333337	517.5416666666667	1834.0	121.12098809880898	7.023809523809524	6.091954022988506	5.287581699346405	3.433333333333333	2.9027777777777777	2.561320754716981	2.555045871559633	2.15	2.1261682242990654	3.011904761904762	3.156862745098039	2.657142857142857
ZINC000027089620	32.930127701737725	0	2	2.372993655004866	4.745987310009731	1.2923897984017458	3.507661383054196	0.0815735205361441	2.713564565484908	103613.54692544564	13.00703838478708	22	84	0	0	8	41	2	3	0	0	3	0	0	0	3	590.0	414.28472222222223	599.9166666666667	573.0277777777778	590.4722222222223	523.0694444444445	546.1111111111111	498.95833333333337	517.5416666666667	1834.0	121.12098809880898	7.023809523809524	6.091954022988506	5.287581699346405	3.433333333333333	2.9027777777777777	2.561320754716981	2.555045871559633	2.15	2.1261682242990654	3.011904761904762	3.156862745098039	2.657142857142857
ZINC000027089637	32.930127701737725	0	2	2.372993655004866	4.745987310009731	1.2923897984017458	3.507661383054196	0.0815735205361441	2.713564565484908	103613.54692544564	13.00703838478708	22	84	0	0	8	41	2	3	0	0	3	0	0	0	3	590.0	414.28472222222223	599.9166666666667	573.0277777777778	590.4722222222223	523.0694444444445	546.1111111111111	498.95833333333337	517.5416666666667	1834.0	121.12098809880898	7.023809523809524	6.091954022988506	5.287581699346405	3.433333333333333	2.9027777777777777	2.561320754716981	2.555045871559633	2.15	2.1261682242990654	3.011904761904762	3.156862745098039	2.657142857142857
ZINC000022938184	20.42521642537012	0	2	2.372608828440193	4.745217656880387	1.3556449845272782	3.768587519927345	0.1449456738433594	2.282211713134337	699.1909703611167	7.505435355042119	12	56	0	0	2	30	2	0	0	0	0	0	0	0	0	244.0	111.61111111111111	230.8611111111112	282.25	281.99999999999994	270.4166666666667	244.8333333333333	218.75	190.5	992.0	82.69198714547001	4.357142857142857	4.491525423728813	3.092592592592593	2.0604026845637584	1.3987730061349692	1.31875	1.3724137931034484	1.53125	1.616822429906542	2.9285714285714284	3.25	2.738255033557047
ZINC000012356444	25.282153120817725	0	1	2.5127474514611285	4.880244354655878	1.351142639982179	3.747673522140575	0.1171147975668929	2.4842860631681054	6056.09226134398	9.871970839507048	15	64	0	0	6	32	4	2	0	0	0	0	0	0	0	390.0	188.41666666666669	306.30555555555554	385.30555555555554	421.5	409.33333333333337	371.0833333333333	294.25	243.25	1292.0	92.865420955168	6.09375	6.0588235294117645	4.661290322580645	3.433734939759036	2.402173913043478	1.7552083333333333	1.7094972067039107	1.5128205128205128	1.848	3.1875	3.548387096774193	3.072289156626506
ZINC000087666871	21.3961914036234	0	1	2.538668966657585	4.973576050323275	1.3121264039824023	3.8072114788164	0.1410078325487555	2.330148798858974	1087.6484702362427	7.9850250510096865	15	50	0	0	8	23	5	3	0	0	0	0	0	0	0	396.0	238.94444444444443	288.05555555555554	371.7222222222223	494.1944444444444	387.08333333333337	356.83333333333337	261.8888888888889	251.94444444444449	1144.0	71.194808811527	7.92	7.641509433962264	6.515789473684211	4.804878048780488	3.586206896551724	2.577777777777778	2.2	2.6893203883495147	3.25531914893617	3.42	3.8	3.268292682926829
ZINC000299819361	24.33400832811076	0	1	2.514214232668024	4.947629412732489	1.3052336054932523	3.6659663065000863	0.118256977629035	2.430494070058982	4930.972588422092	9.634693638669576	15	57	0	0	10	26	6	2	0	0	0	2	0	0	2	405.2098765432099	218.0661484529797	291.9794238683128	382.62463801249817	493.3292181069958	353.40740740740733	310.62345679012344	257.9938271604938	234.7592592592593	1782.0	88.178043526074	7.108945202512454	6.987037037037037	5.549439347604485	4.025986359319694	2.9529652351738243	1.7875	1.5481481481481485	1.92	2.489751887810141	3.3684210526315788	3.63302752293578	3.097902097902098
ZINC000001555090	24.615486454151053	0	1	2.44289446841576	4.775491182050621	1.349519363297082	3.886090663163848	0.125357763327866	2.4888057928905707	1235.7629387655247	8.250845933998047	18	56	0	0	8	25	5	1	2	0	0	0	0	0	0	368.8888888888889	176.5346364883402	268.83024691358025	328.13580246913574	333.20370370370364	305.2870370370369	271.3240740740741	253.2407407407408	215.20370370370367	1674.0	98.773226621225	6.587301587301588	6.2	5.034591194968554	3.5142857142857142	2.707762557077626	2.204379562043796	2.013440860215054	1.85792349726776	2.0617283950617287	3.4107142857142856	3.679245283018868	3.0142857142857142
ZINC000001547053	17.815568900106285	0	1	2.326383895495277	4.651915858649572	1.3093597817106708	4.02574849687971	0.175032543342596	2.225619978474541	232.5554865596808	6.282037971359283	6	47	0	0	6	24	3	1	1	0	0	1	0	0	1	236.04938271604937	134.06428135954886	199.1851851851852	247.1111111111112	241.36934156378604	221.2932098765432	193.72222222222223	170.3456790123457	142.01851851851853	1392.0	75.51761371637598	5.0223272918308375	4.770975056689342	3.106227106227106	1.8916666666666664	1.290267011197244	1.2773403324584427	1.3913913913913916	1.6570048309178744	1.7716049382716048	2.978723404255319	3.175824175824176	2.6333333333333333
ZINC000045495577	26.485286442019053	0	1	2.4885430114489493	4.866006848760078	1.299381010186004	4.074775977429375	0.1234780599221022	2.5987382387901303	2162.545241139924	8.87296362781798	18	56	0	0	11	23	6	1	1	0	3	0	0	0	3	532.4444444444445	328.2151063100137	496.9398148148149	439.0524691358024	410.3364197530864	372.4351851851851	431.1203703703703	340.37037037037044	348.45370370370364	1672.0	88.82584781152701	9.507936507936508	8.477777777777778	7.750778816199377	5.270531400966183	4.195011337868482	3.046979865771812	3.4712643678160924	2.849462365591397	3.1433021806853585	3.6607142857142856	3.83177570093458	3.2681159420289854
ZINC000299819996	26.983795587607524	0	1	2.485219483200415	4.926733097003437	1.3278079642549163	4.546472892686646	0.1337197909613719	2.7381271755505487	700.6219315693094	7.775743845876858	12	67	1	0	9	33	3	5	1	0	0	0	0	0	0	450.44444444444446	254.02863511659808	404.5601851851852	460.5879629629629	544.4976851851852	493.09259259259255	478.8904320987655	344.81944444444446	332.71296296296293	1656.0	99.65074586001698	6.723051409618574	5.394366197183099	4.989898989898991	3.323970037453184	2.620232172470979	2.033816425120773	2.4288107202680065	2.2736030828516376	2.3022222222222224	3.2686567164179103	3.5454545454545454	3.0898876404494384
ZINC000299819991	26.983795587607524	0	1	2.485219483200415	4.926733097003437	1.3278079642549163	4.546472892686646	0.1337197909613719	2.7381271755505487	700.6219315693094	7.775743845876858	12	67	1	0	9	33	3	5	1	0	0	0	0	0	0	450.44444444444446	254.02863511659808	404.5601851851852	460.5879629629629	544.4976851851852	493.09259259259255	478.8904320987655	344.81944444444446	332.71296296296293	1656.0	99.65074586001698	6.723051409618574	5.394366197183099	4.989898989898991	3.323970037453184	2.620232172470979	2.033816425120773	2.4288107202680065	2.2736030828516376	2.3022222222222224	3.2686567164179103	3.5454545454545454	3.0898876404494384
ZINC000013738290	21.051442977516903	0	1	2.396311497108793	4.755434194673319	1.3517100103671869	3.708389977757344	0.1373477769539757	2.303849587178674	545.2132760679215	7.294428823357757	15	54	0	0	6	27	5	1	0	0	0	0	0	0	0	330.0	134.36111111111111	250.16666666666669	295.24999999999994	303.99999999999994	292.66666666666663	262.83333333333337	223.0833333333333	195.58333333333337	1092.0	77.26465243092298	6.111111111111111	6.2105263157894735	4.568627450980392	3.142857142857143	2.083333333333333	1.483221476510067	1.5928571428571427	1.653543307086614	2.01010101010101	3.092592592592593	3.392156862745098	2.9097744360902253
ZINC000072129896	38.39037292709917	0	1	2.594773313887576	5.073431510669952	1.30219434628483	3.626879524260687	0.0740179494747079	2.877607848505232	14978.815419141562	11.203627381567111	16	99	0	0	12	50	6	5	1	0	0	0	0	0	0	618.4444444444445	394.1397462277092	549.0401234567901	665.405864197531	856.2854938271606	831.2453703703704	724.7152777777778	657.3688271604938	620.0216049382716	2252.0	144.30596524245	6.246913580246914	5.483974358974359	4.891191709844559	3.5133079847908744	2.589403973509934	1.938818565400844	1.806451612903225	1.807381776239908	2.172595520421608	3.171717171717172	3.538860103626943	3.049429657794677
ZINC000072129895	38.39037292709917	0	1	2.594773313887576	5.073431510669952	1.30219434628483	3.626879524260687	0.0740179494747079	2.877607848505232	14978.815419141562	11.203627381567111	16	99	0	0	12	50	6	5	1	0	0	0	0	0	0	618.4444444444445	394.1397462277092	549.0401234567901	665.405864197531	856.2854938271606	831.2453703703704	724.7152777777778	657.3688271604938	620.0216049382716	2252.0	144.30596524245	6.246913580246914	5.483974358974359	4.891191709844559	3.5133079847908744	2.589403973509934	1.938818565400844	1.806451612903225	1.807381776239908	2.172595520421608	3.171717171717172	3.538860103626943	3.049429657794677
ZINC000299854971	31.14585642597399	0	1	2.515767562914024	5.031513969066875	1.3313031114008107	4.185818664029654	0.107328683693068	2.792678856591286	2930.809390978157	9.3440104596534	25	70	0	0	7	31	4	2	0	0	0	1	0	0	1	485.60493827160496	251.3664075598232	358.6882716049382	461.2644032921811	573.8312757201646	528.9372427983539	487.4845679012346	449.6018518518519	386.824074074074	1796.0	113.90660805031898	6.937213403880071	7.068148148148148	5.876262626262627	4.530586766541823	3.8386914833615338	3.154320987654321	2.7866430260047284	2.4145758661887693	2.238855622089156	3.5	3.886363636363636	3.331460674157303
ZINC000299820010	22.961683079904784	0	1	2.463718969748956	4.849458451397496	1.2896390076900746	4.25303287164411	0.1466563059187624	2.512343082282753	438.9822947739501	7.149169818443244	6	60	1	0	9	31	3	5	1	0	0	0	0	0	0	390.44444444444446	233.25085733882028	370.5694444444444	408.9768518518517	432.86805555555554	403.5185185185186	405.9737654320988	276.2638888888889	261.3796296296296	1474.0	84.81702005031897	6.507407407407408	5.095238095238095	4.530555555555555	2.7729166666666663	2.160148975791434	1.6062176165803108	2.265107212475633	2.002469135802469	1.8319783197831976	3.15	3.3916666666666666	2.95625
ZINC000299820006	22.961683079904784	0	1	2.463718969748956	4.849458451397496	1.2896390076900746	4.25303287164411	0.1466563059187624	2.512343082282753	438.9822947739501	7.149169818443244	6	60	1	0	9	31	3	5	1	0	0	0	0	0	0	390.44444444444446	233.25085733882028	370.5694444444444	408.9768518518517	432.86805555555554	403.5185185185186	405.9737654320988	276.2638888888889	261.3796296296296	1474.0	84.81702005031897	6.507407407407408	5.095238095238095	4.530555555555555	2.7729166666666663	2.160148975791434	1.6062176165803108	2.265107212475633	2.002469135802469	1.8319783197831976	3.15	3.3916666666666666	2.95625
ZINC000038279943	23.253643550116298	0	2	2.313220521215758	4.626441042431516	1.357461630696729	5.1020251246556185	0.1700675041551873	2.728249832847501	220.0391040409136	6.492417564866103	12	67	0	0	5	37	5	0	0	0	0	0	0	0	0	294.0	135.05555555555554	278.3333333333333	336.41666666666663	336.83333333333337	335.25	293.1666666666667	249.66666666666669	220.66666666666669	1182.0	92.223177479413	4.388059701492537	4.428571428571429	2.9384615384615387	1.900552486187845	1.3025641025641026	1.1584158415841583	1.1049723756906078	1.1363636363636365	1.1729323308270676	2.791044776119403	3.0538461538461537	2.596685082872928
ZINC000040915069	21.798989873223327	0	1	2.405916019999483	4.755684615294837	1.3696872913691949	4.454879130073356	0.1649955233360502	2.4872517022683303	249.83252271190656	6.514042557230756	15	54	0	0	5	27	5	0	0	0	0	0	0	0	0	300.0	124.94444444444446	247.19444444444449	288.47222222222223	294.13888888888886	282.08333333333337	261.9166666666667	247.75	241.38888888888889	1064.0	79.41034843092298	5.555555555555555	5.810344827586207	4.307692307692308	2.841726618705036	2.368055555555556	2.084507042253521	2.15267175572519	1.976744186046512	1.968503937007874	3.240740740740741	3.5	2.913669064748201
ZINC000040915070	21.798989873223327	0	1	2.405916019999483	4.755684615294837	1.3696872913691949	4.454879130073356	0.1649955233360502	2.4872517022683303	249.83252271190656	6.514042557230756	15	54	0	0	5	27	5	0	0	0	0	0	0	0	0	300.0	124.94444444444446	247.19444444444449	288.47222222222223	294.13888888888886	282.08333333333337	261.9166666666667	247.75	241.38888888888889	1064.0	79.41034843092298	5.555555555555555	5.810344827586207	4.307692307692308	2.841726618705036	2.368055555555556	2.084507042253521	2.15267175572519	1.976744186046512	1.968503937007874	3.240740740740741	3.5	2.913669064748201
ZINC000013806248	28.43874964478744	0	1	2.469599638784141	4.870040893290385	1.310292993428702	4.382133399991473	0.1217259277775409	2.758469528890242	968.491696094222	8.15667375428601	15	70	0	0	9	34	6	3	0	0	0	0	0	0	0	474.0	265.52777777777777	374.33333333333337	461.0	526.4444444444446	509.8611111111111	471.6666666666666	467.5555555555555	472.86111111111103	1492.0	99.60675076486598	6.771428571428571	6.554054054054054	5.082706766917293	3.747191011235955	2.9611650485436893	2.7655502392344498	3.152173913043478	2.6559139784946235	2.5491329479768785	3.257142857142857	3.62406015037594	3.1741573033707864
ZINC000013741716	16.21108530895225	0	1	2.49012899072436	4.9206179942920025	1.3008739725572709	3.9079207073700615	0.1860914622557172	2.104942788880649	213.01586097986976	6.103303972360669	6	47	0	0	3	26	2	1	0	0	0	0	0	0	0	218.0	134.91666666666669	205.41666666666663	264.8333333333333	257.25000000000006	284.38888888888886	279.5833333333334	240.6666666666667	189.5	836.0	64.82333952607401	4.638297872340425	4.73469387755102	3.4408602150537635	2.4444444444444446	1.919117647058824	1.4901960784313726	1.1741935483870969	1.078125	0.8865979381443299	2.893617021276596	3.290322580645161	2.833333333333333
ZINC000013741717	16.21108530895225	0	1	2.49012899072436	4.9206179942920025	1.3008739725572709	3.9079207073700615	0.1860914622557172	2.104942788880649	213.01586097986976	6.103303972360669	6	47	0	0	3	26	2	1	0	0	0	0	0	0	0	218.0	134.91666666666669	205.41666666666663	264.8333333333333	257.25000000000006	284.38888888888886	279.5833333333334	240.6666666666667	189.5	836.0	64.82333952607401	4.638297872340425	4.73469387755102	3.4408602150537635	2.4444444444444446	1.919117647058824	1.4901960784313726	1.1741935483870969	1.078125	0.8865979381443299	2.893617021276596	3.290322580645161	2.833333333333333
ZINC000013493254	22.64399602485248	0	1	2.442851502355728	4.775554664475028	1.323799653043498	3.750679484415364	0.1293337753246677	2.386647756404861	4031.962892814029	9.36671934353016	15	56	0	0	6	27	3	3	0	0	0	0	0	0	0	376.0	210.16666666666669	278.47222222222223	364.83333333333326	408.58333333333326	343.49999999999994	284.16666666666663	257.4166666666667	232.58333333333337	1194.0	81.70886043092301	6.714285714285714	6.5423728813559325	4.9523809523809526	3.4825174825174825	2.6333333333333333	1.8356164383561644	1.7803030303030305	1.76	1.8571428571428568	3.1607142857142856	3.4380952380952383	2.825174825174825
ZINC000012356220	21.1203926627382	0	1	2.424407579278246	4.786485959439968	1.3467547299183895	3.940710121117704	0.1459522267080631	2.364612713866188	436.00075315117925	7.070895743768787	15	53	0	0	5	26	2	2	1	0	0	0	0	0	0	306.44444444444446	151.83676268861456	243.43827160493828	300.6604938271605	322.1018518518518	319.5648148148148	306.0925925925925	245.25000000000009	190.12037037037044	1300.0	85.03214352607397	5.781970649895179	5.56547619047619	4.235690235690235	3.1769230769230767	2.2942528735632184	1.7489177489177492	1.7488262910798125	1.6773333333333336	1.880258899676376	3.169811320754717	3.5353535353535355	3.0615384615384613
ZINC000001489634	21.1203926627382	0	1	2.424407579278246	4.786485959439968	1.3467547299183895	3.940710121117704	0.1459522267080631	2.364612713866188	436.00075315117925	7.070895743768787	15	53	0	0	5	26	2	2	1	0	0	0	0	0	0	306.44444444444446	151.83676268861456	243.43827160493828	300.6604938271605	322.1018518518518	319.5648148148148	306.0925925925925	245.25000000000009	190.12037037037044	1300.0	85.03214352607397	5.781970649895179	5.56547619047619	4.235690235690235	3.1769230769230767	2.2942528735632184	1.7489177489177492	1.7488262910798125	1.6773333333333336	1.880258899676376	3.169811320754717	3.5353535353535355	3.0615384615384613
ZINC000013582392	24.13908981626533	0	1	2.421145308204115	4.757416041550347	1.310635701583081	3.606436850114613	0.1163366725843423	2.414122374279872	2437.433552972683	8.930103053672635	15	63	0	0	6	32	4	2	0	0	0	0	0	0	0	372.0	191.19444444444449	302.9999999999999	361.99999999999983	359.4166666666666	363.8611111111111	310.6666666666667	266.7500000000001	254.5833333333333	1256.0	90.07652095516798	5.904761904761905	5.803030303030303	4.161016949152542	2.8701298701298703	2.152046783625731	1.7777777777777777	1.6477987421383649	1.9264705882352944	2.008	3.0476190476190474	3.3559322033898304	2.889610389610389
ZINC000103265555	17.165481260322572	0	1	2.504528753377741	4.879083740437853	1.2886500673393002	3.969238353522413	0.1804199251601096	2.167031586159576	191.806491764912	6.044944368773215	15	46	0	0	2	24	2	0	0	0	0	0	0	0	0	230.0	101.16666666666669	193.00000000000009	232.83333333333337	262.6666666666667	251.388888888889	236.6666666666668	231.83333333333343	194.00000000000009	842.0	68.86870971637597	5.0	5.5	4.297619047619048	3.431372549019608	2.4609375	2.236220472440945	2.009009009009009	1.2241379310344829	0.7619047619047619	3.0434782608695654	3.523809523809524	3.1862745098039214
ZINC000096909353	28.13908981626533	0	1	2.502980475474111	4.859714833610964	1.3469165635607712	4.4642073245738345	0.1275487807021095	2.748854636172838	752.90715933592	7.876704894319277	18	65	0	0	7	30	4	3	0	0	0	0	0	0	0	462.0	245.0555555555556	339.0555555555556	439.8055555555556	514.2777777777777	482.69444444444446	442.08333333333337	442.44444444444446	364.9166666666667	1426.0	98.19719914547	7.107692307692307	6.914285714285715	5.417322834645669	3.847953216374269	3.3191489361702127	3.075757575757576	2.9005847953216373	2.477707006369427	2.23841059602649	3.476923076923077	3.8897637795275593	3.257309941520468
ZINC000103134408	28.13908981626533	0	1	2.502980475474111	4.859714833610964	1.3469165635607712	4.4642073245738345	0.1275487807021095	2.748854636172838	752.90715933592	7.876704894319277	18	65	0	0	7	30	4	3	0	0	0	0	0	0	0	462.0	245.0555555555556	339.0555555555556	439.8055555555556	514.2777777777777	482.69444444444446	442.08333333333337	442.44444444444446	364.9166666666667	1426.0	98.19719914547	7.107692307692307	6.914285714285715	5.417322834645669	3.847953216374269	3.3191489361702127	3.075757575757576	2.9005847953216373	2.477707006369427	2.23841059602649	3.476923076923077	3.8897637795275593	3.257309941520468
ZINC000000607971	19.408121947441856	0	0	2.369630469204764	4.730186415363825	1.261838357736919	4.458774076871825	0.178350963074873	2.411164589465724	171.14654196038435	6.058810891915786	17	39	0	0	7	14	2	1	0	0	0	4	0	0	4	282.41975308641975	105.43785246151502	186.3281893004116	205.1512345679013	213.4035970126505	204.58847736625515	200.73251028806587	214.4218106995885	184.4754610577656	1980.0	78.49758466788597	7.241532130421019	7.157181571815719	5.51797385620915	3.903100775193798	3.461402794736128	4.089147286821706	4.03968253968254	3.5736714975845416	3.288117283950618	3.641025641025641	3.8676470588235294	3.209302325581396
ZINC000000896740	19.408121947441856	0	0	2.369630469204764	4.730186415363825	1.261838357736919	4.458774076871825	0.178350963074873	2.411164589465724	171.14654196038435	6.058810891915786	17	39	0	0	7	14	2	1	0	0	0	4	0	0	4	282.41975308641975	105.43785246151502	186.3281893004116	205.1512345679013	213.4035970126505	204.58847736625515	200.73251028806587	214.4218106995885	184.4754610577656	1980.0	78.49758466788597	7.241532130421019	7.157181571815719	5.51797385620915	3.903100775193798	3.461402794736128	4.089147286821706	4.03968253968254	3.5736714975845416	3.288117283950618	3.641025641025641	3.8676470588235294	3.209302325581396
ZINC000028564883	26.87470616815329	0	1	2.5009946820373994	4.898885010127545	1.3227253788728583	4.252193526708056	0.1250645154914134	2.6712104053436034	1212.5497462496214	8.324256081426874	21	60	0	0	9	26	5	3	0	0	0	1	0	0	1	463.60493827160496	230.81085200426764	329.4341563786008	400.582304526749	493.716049382716	439.8281893004115	386.64094650205766	408.7705761316872	359.2314814814813	1652.0	94.014447526074	7.726748971193416	7.611111111111111	6.337337337337337	4.936398467432951	3.9861973775017256	3.129954515919428	3.2516129032258063	3.1585081585081585	3.185491276400368	3.5	3.864864864864865	3.372413793103448
ZINC000013452246	15.46353841324582	0	1	2.53109792766252	4.957848536484093	1.2983703750969646	3.7785448200634	0.18892724100317	2.0224861478349507	205.743085382852	6.019775412664682	6	44	0	0	3	24	2	1	0	0	0	0	0	0	0	216.0	129.63888888888889	192.88888888888889	255.1388888888889	264.55555555555554	286.00000000000006	261.0	224.83333333333337	184.3333333333333	798.0	61.14521371637602	4.909090909090909	5.021739130434782	3.816091954022988	2.871794871794872	2.2109375	1.6666666666666667	1.0072992700729928	0.8245614035087719	0.5060240963855421	2.9545454545454546	3.4022988505747125	2.9316239316239314
ZINC000013452242	15.46353841324582	0	1	2.53109792766252	4.957848536484093	1.2983703750969646	3.7785448200634	0.18892724100317	2.0224861478349507	205.743085382852	6.019775412664682	6	44	0	0	3	24	2	1	0	0	0	0	0	0	0	216.0	129.63888888888889	192.88888888888889	255.1388888888889	264.55555555555554	286.00000000000006	261.0	224.83333333333337	184.3333333333333	798.0	61.14521371637602	4.909090909090909	5.021739130434782	3.816091954022988	2.871794871794872	2.2109375	1.6666666666666667	1.0072992700729928	0.8245614035087719	0.5060240963855421	2.9545454545454546	3.4022988505747125	2.9316239316239314
ZINC000028005410	19.27022257699926	0	1	2.318887256487093	4.637774512974184	1.3183794999488183	4.250585412776756	0.1700234165110702	2.363347449507388	294.59743655747627	6.601900534430599	12	52	0	0	4	27	3	1	0	0	0	0	0	0	0	276.0	157.11111111111111	240.50000000000003	288.7222222222222	278.3333333333333	271.75	249.2777777777778	213.86111111111111	172.33333333333337	994.0	74.84465243092299	5.307692307692308	5.111111111111111	3.4166666666666665	2.2890625	1.792857142857143	1.7342657342657342	1.9130434782608696	1.6886792452830188	1.7234042553191489	2.9038461538461537	3.177083333333333	2.734375
ZINC000013760023	24.167599386966742	0	1	2.463327679621785	4.882077770000237	1.2881028039044111	3.7626670313792334	0.121376355850943	2.456530134302778	1273.598338590425	8.281003622081645	6	68	1	0	5	37	2	2	0	0	1	0	0	0	1	364.0	273.97916666666663	317.86111111111114	452.7222222222222	549.763888888889	524.875	405.5416666666667	351.06944444444446	350.1666666666667	1280.0	92.978734479413	5.352941176470588	4.859154929577465	3.4347826086956523	2.4328358208955225	1.8928571428571428	1.4063926940639269	1.3489583333333333	1.5136612021857925	1.621301775147929	2.9558823529411766	3.3115942028985508	2.696517412935324
ZINC000096271308	21.132323206556663	0	1	2.4215191898628694	4.8266202430699625	1.331373061350854	4.333937107410833	0.1605161891633642	2.4597281645772653	274.75504298677583	6.609131720945497	18	51	0	0	5	24	4	1	0	0	0	0	0	0	0	332.0	137.44444444444446	251.9166666666667	303.05555555555554	310.13888888888897	302.55555555555554	275.50000000000006	282.75	299.36111111111103	1076.0	77.509713716376	6.509803921568627	6.592592592592593	5.096774193548387	4.10655737704918	3.5234375	3.707317073170732	3.8125	3.186991869918699	2.492424242424242	3.215686274509804	3.5161290322580645	3.1639344262295084
ZINC000064549298	20.83142421815178	0	1	2.4296161939837333	4.809008302329827	1.276965864233362	4.167253010892533	0.1543427041071308	2.4205088413641387	575.1257270362712	7.347840445621212	11	50	0	0	8	23	3	2	1	0	1	0	1	0	2	361.5116598079561	224.78309327846364	259.62071330589845	368.9938271604938	391.5987654320987	303.25	330.5648148148148	286.6481481481481	265.4421296296296	2544.0	86.15435381152699	7.230233196159122	6.301994301994302	4.823045267489712	3.571739807033925	2.676268861454046	2.414086217364906	3.043153244988108	2.7802236198462613	2.916179337231969	3.26	3.4838709677419355	2.907563025210084
ZINC000013741718	18.4013553377332	0	2	2.511009689664822	4.959611837470886	1.2828314324226875	4.031488201823272	0.1679786750759696	2.2696043259945475	276.1334698168937	6.496353072473974	9	57	0	0	3	33	3	0	0	0	0	0	0	0	0	218.0	108.91666666666669	221.50000000000003	276.00000000000006	308.52777777777777	320.6666666666666	340.8333333333334	300.33333333333326	256.66666666666663	936.0	76.86912586001701	3.824561403508772	4.135593220338983	3.054054054054054	2.315068493150685	1.8171428571428567	1.4972067039106145	1.1306532663316582	0.8932584269662921	0.6887417218543046	2.754385964912281	3.207207207207208	2.828767123287671
ZINC000013741719	18.4013553377332	0	2	2.511009689664822	4.959611837470886	1.2828314324226875	4.031488201823272	0.1679786750759696	2.2696043259945475	276.1334698168937	6.496353072473974	9	57	0	0	3	33	3	0	0	0	0	0	0	0	0	218.0	108.91666666666669	221.50000000000003	276.00000000000006	308.52777777777777	320.6666666666666	340.8333333333334	300.33333333333326	256.66666666666663	936.0	76.86912586001701	3.824561403508772	4.135593220338983	3.054054054054054	2.315068493150685	1.8171428571428567	1.4972067039106145	1.1306532663316582	0.8932584269662921	0.6887417218543046	2.754385964912281	3.207207207207208	2.828767123287671
ZINC000012355934	14.796871746579155	0	1	2.523654352607106	4.930272661722318	1.3558808451185562	3.705782651728693	0.2058768139849273	1.8976811433737488	159.32649355767757	5.658742180341781	9	35	0	0	4	17	3	1	0	0	0	0	0	0	0	220.0	110.16666666666669	176.80555555555554	208.00000000000009	214.3888888888889	201.2222222222222	155.94444444444443	117.05555555555556	91.83333333333331	732.0	50.87622338243301	6.285714285714286	6.473684210526316	5.264705882352941	3.6777777777777776	2.817204301075269	2.292682926829268	1.5753424657534247	1.6290322580645162	2.026315789473684	3.4571428571428573	3.808823529411765	3.077777777777778
ZINC000012355933	14.796871746579155	0	1	2.523654352607106	4.930272661722318	1.3558808451185562	3.705782651728693	0.2058768139849273	1.8976811433737488	159.32649355767757	5.658742180341781	9	35	0	0	4	17	3	1	0	0	0	0	0	0	0	220.0	110.16666666666669	176.80555555555554	208.00000000000009	214.3888888888889	201.2222222222222	155.94444444444443	117.05555555555556	91.83333333333331	732.0	50.87622338243301	6.285714285714286	6.473684210526316	5.264705882352941	3.6777777777777776	2.817204301075269	2.292682926829268	1.5753424657534247	1.6290322580645162	2.026315789473684	3.4571428571428573	3.808823529411765	3.077777777777778
ZINC000169312189	23.989259902004264	0	1	2.4236532742414845	4.792044345414771	1.3548505434824756	3.971411881113432	0.1323803960371143	2.47773395770322	908.242117339452	7.910123280777123	15	55	0	0	7	25	3	4	0	0	0	0	0	0	0	424.0	197.97222222222223	305.4444444444444	398.6944444444444	383.0277777777777	317.08333333333337	288.66666666666663	300.97222222222223	263.6388888888889	1256.0	81.46283862122498	7.709090909090909	7.322033898305085	5.79245283018868	4.111888111888112	3.13986013986014	2.765151515151515	2.7333333333333334	2.534482758620689	2.477064220183486	3.4	3.6226415094339615	2.986013986013986
ZINC000169312191	23.989259902004264	0	1	2.4236532742414845	4.792044345414771	1.3548505434824756	3.971411881113432	0.1323803960371143	2.47773395770322	908.242117339452	7.910123280777123	15	55	0	0	7	25	3	4	0	0	0	0	0	0	0	424.0	197.97222222222223	305.4444444444444	398.6944444444444	383.0277777777777	317.08333333333337	288.66666666666663	300.97222222222223	263.6388888888889	1256.0	81.46283862122498	7.709090909090909	7.322033898305085	5.79245283018868	4.111888111888112	3.13986013986014	2.765151515151515	2.7333333333333334	2.534482758620689	2.477064220183486	3.4	3.6226415094339615	2.986013986013986
ZINC000027563662	32.84590050297309	0	1	2.5030596598153148	5.00611931963063	1.2816233888398858	4.460331453742231	0.1037286384591216	2.953838102952682	1644.6707928816502	8.863910539963316	12	82	0	0	11	39	5	6	0	0	0	0	0	0	0	616.0	435.64583333333337	488.70833333333326	581.75	813.7916666666666	832.1527777777778	803.7916666666667	709.6527777777778	609.0	1820.0	116.493927289111	7.512195121951219	6.752941176470588	5.483443708609271	4.315270935960591	3.744	3.2007299270073	2.558303886925795	2.065454545454545	2.7777777777777777	3.182926829268293	3.596026490066225	3.29064039408867
ZINC000027563665	32.84590050297309	0	1	2.5030596598153148	5.00611931963063	1.2816233888398858	4.460331453742231	0.1037286384591216	2.953838102952682	1644.6707928816502	8.863910539963316	12	82	0	0	11	39	5	6	0	0	0	0	0	0	0	616.0	435.64583333333337	488.70833333333326	581.75	813.7916666666666	832.1527777777778	803.7916666666667	709.6527777777778	609.0	1820.0	116.493927289111	7.512195121951219	6.752941176470588	5.483443708609271	4.315270935960591	3.744	3.2007299270073	2.558303886925795	2.065454545454545	2.7777777777777777	3.182926829268293	3.596026490066225	3.29064039408867
ZINC000013809346	26.248479616006502	0	1	2.4634915007207483	4.899386016332593	1.294109569948356	3.9618486791564	0.1165249611516588	2.600486186124276	1055.973389037504	8.185993695795712	6	73	1	0	7	39	3	4	0	0	0	0	0	0	0	416.0	284.00694444444446	352.13888888888886	486.88888888888886	595.1805555555558	604.4583333333334	485.7916666666667	426.0694444444445	399.5	1414.0	98.843019289111	5.698630136986301	5.276315789473684	3.8689655172413793	2.921951219512195	2.4	1.9870129870129871	1.5904761904761904	1.5560975609756098	1.6984126984126984	2.972602739726028	3.331034482758621	2.8
ZINC000013809344	26.248479616006502	0	1	2.4634915007207483	4.899386016332593	1.294109569948356	3.9618486791564	0.1165249611516588	2.600486186124276	1055.973389037504	8.185993695795712	6	73	1	0	7	39	3	4	0	0	0	0	0	0	0	416.0	284.00694444444446	352.13888888888886	486.88888888888886	595.1805555555558	604.4583333333334	485.7916666666667	426.0694444444445	399.5	1414.0	98.843019289111	5.698630136986301	5.276315789473684	3.8689655172413793	2.921951219512195	2.4	1.9870129870129871	1.5904761904761904	1.5560975609756098	1.6984126984126984	2.972602739726028	3.331034482758621	2.8
ZINC000013530555	26.88663671197175	0	1	2.4436040669732244	4.790739601040375	1.341761834512321	3.977293911312856	0.1169792326856722	2.6043770978861307	1683.4100387448134	8.652352231756417	21	60	0	0	8	26	4	4	0	0	0	0	0	0	0	494.0	267.2222222222222	365.9166666666666	403.97222222222223	435.4444444444444	390.38888888888886	390.6666666666667	351.9166666666666	367.08333333333326	1414.0	91.484151526074	8.233333333333333	7.703125	6.1891891891891895	4.25503355704698	3.422360248447205	3.031055900621118	3.171974522292994	2.7044025157232703	2.730769230769231	3.433333333333333	3.702702702702703	3.140939597315436
ZINC000013530558	26.88663671197175	0	1	2.4436040669732244	4.790739601040375	1.341761834512321	3.977293911312856	0.1169792326856722	2.6043770978861307	1683.4100387448134	8.652352231756417	21	60	0	0	8	26	4	4	0	0	0	0	0	0	0	494.0	267.2222222222222	365.9166666666666	403.97222222222223	435.4444444444444	390.38888888888886	390.6666666666667	351.9166666666666	367.08333333333326	1414.0	91.484151526074	8.233333333333333	7.703125	6.1891891891891895	4.25503355704698	3.422360248447205	3.031055900621118	3.171974522292994	2.7044025157232703	2.730769230769231	3.433333333333333	3.702702702702703	3.140939597315436
ZINC000045318168	31.06497619693423	0	1	2.523206781339427	5.046381043565341	1.3326999204260987	4.253415678256992	0.109061940468128	2.8086989022885	2278.236265926629	9.092133408150255	21	76	0	0	7	37	4	2	0	0	1	0	0	0	1	502.0	309.80555555555554	389.44444444444446	523.3888888888889	644.1944444444446	676.1944444444446	621.0000000000002	596.5833333333334	411.33333333333337	1594.0	112.132134479413	6.605263157894737	6.419753086419753	5.1466666666666665	3.852380952380953	3.3260869565217392	2.902127659574468	2.161943319838057	1.9531914893617024	1.797872340425532	3.3026315789473686	3.6866666666666665	3.1476190476190475
ZINC000045370392	12.906261546320335	0	1	2.328304059706276	4.612334346654871	1.2681411523143633	3.547387181074188	0.2086698341808346	1.796839578233384	157.476730017681	5.589905952492869	11	33	0	0	4	16	2	1	1	0	0	0	0	0	0	198.44444444444449	86.50342935528121	141.28703703703704	144.39506172839506	146.95061728395063	122.79629629629628	108.52777777777776	107.23148148148148	95.41666666666669	902.0	54.842710477584	6.013468013468014	5.735294117647059	4.152046783625731	2.921875	2.563380281690141	2.683333333333333	2.2916666666666665	1.680851063829787	1.319148936170213	2.9696969696969697	3.192982456140351	2.75
ZINC000253665413	25.626751356780744	0	1	2.654099403300249	5.22374412802721	1.298787749532145	3.875594205822254	0.1211123189319454	2.517849804293089	19800.461138840543	11.056611316057534	6	65	0	2	8	33	5	3	0	0	0	0	0	0	0	418.0	272.2847222222222	327.02777777777777	475.72222222222223	620.2916666666667	620.875	444.0416666666666	322.04166666666663	270.0	1334.0	89.58543786001701	6.430769230769231	5.971014492753623	4.477611940298507	3.230769230769231	2.382608695652174	2.009756097560976	1.6162790697674418	1.761904761904762	1.952755905511811	3.276923076923077	3.776119402985074	3.025641025641025
ZINC000253665418	25.626751356780744	0	1	2.654099403300249	5.22374412802721	1.298787749532145	3.875594205822254	0.1211123189319454	2.517849804293089	19800.461138840543	11.056611316057534	6	65	0	2	8	33	5	3	0	0	0	0	0	0	0	418.0	272.2847222222222	327.02777777777777	475.72222222222223	620.2916666666667	620.875	444.0416666666666	322.04166666666663	270.0	1334.0	89.58543786001701	6.430769230769231	5.971014492753623	4.477611940298507	3.230769230769231	2.382608695652174	2.009756097560976	1.6162790697674418	1.761904761904762	1.952755905511811	3.276923076923077	3.776119402985074	3.025641025641025
ZINC000253665402	25.626751356780744	0	1	2.654099403300249	5.22374412802721	1.298787749532145	3.875594205822254	0.1211123189319454	2.517849804293089	19800.461138840543	11.056611316057534	6	65	0	2	8	33	5	3	0	0	0	0	0	0	0	418.0	272.2847222222222	327.02777777777777	475.72222222222223	620.2916666666667	620.875	444.0416666666666	322.04166666666663	270.0	1334.0	89.58543786001701	6.430769230769231	5.971014492753623	4.477611940298507	3.230769230769231	2.382608695652174	2.009756097560976	1.6162790697674418	1.761904761904762	1.952755905511811	3.276923076923077	3.776119402985074	3.025641025641025
ZINC000253665407	25.626751356780744	0	1	2.654099403300249	5.22374412802721	1.298787749532145	3.875594205822254	0.1211123189319454	2.517849804293089	19800.461138840543	11.056611316057534	6	65	0	2	8	33	5	3	0	0	0	0	0	0	0	418.0	272.2847222222222	327.02777777777777	475.72222222222223	620.2916666666667	620.875	444.0416666666666	322.04166666666663	270.0	1334.0	89.58543786001701	6.430769230769231	5.971014492753623	4.477611940298507	3.230769230769231	2.382608695652174	2.009756097560976	1.6162790697674418	1.761904761904762	1.952755905511811	3.276923076923077	3.776119402985074	3.025641025641025
ZINC000013799899	21.132323206556663	0	1	2.351939877436803	4.703879754873605	1.34980853301343	4.558460519175171	0.1688318710805618	2.510236734090989	232.9914643566892	6.444253592242677	12	55	0	0	5	28	2	3	0	0	0	0	0	0	0	332.0	141.41666666666669	263.55555555555554	330.99999999999994	311.91666666666663	274.91666666666663	239.38888888888889	231.1111111111111	225.38888888888889	1110.0	78.15457333577197	6.036363636363636	5.775862068965517	4.228571428571429	3.0492957746478875	1.9266666666666667	1.614864864864865	1.6466165413533835	1.9285714285714288	2.0	3.0545454545454547	3.3142857142857145	2.816901408450704
ZINC000013799896	21.132323206556663	0	1	2.351939877436803	4.703879754873605	1.34980853301343	4.558460519175171	0.1688318710805618	2.510236734090989	232.9914643566892	6.444253592242677	12	55	0	0	5	28	2	3	0	0	0	0	0	0	0	332.0	141.41666666666669	263.55555555555554	330.99999999999994	311.91666666666663	274.91666666666663	239.38888888888889	231.1111111111111	225.38888888888889	1110.0	78.15457333577197	6.036363636363636	5.775862068965517	4.228571428571429	3.0492957746478875	1.9266666666666667	1.614864864864865	1.6466165413533835	1.9285714285714288	2.0	3.0545454545454547	3.3142857142857145	2.816901408450704
ZINC000045245390	31.1054163114541	0	1	2.515795599642379	5.031543569161488	1.3322224781651495	4.250232920501031	0.1089803312948982	2.8079503393939684	1846.8543143404247	8.88221565331021	21	79	0	0	6	40	4	2	0	0	0	0	0	0	0	454.0	252.8055555555556	376.0	495.94444444444446	618.4722222222223	595.9722222222222	573.3333333333333	506.1944444444444	414.33333333333326	1552.0	115.94462419395998	5.746835443037975	5.892857142857143	4.647435897435898	3.4166666666666665	2.801652892561984	2.28688524590164	1.92	1.7219917012448134	1.71	3.2151898734177213	3.608974358974359	3.092592592592593
ZINC000013741363	15.694248556546643	2	1	2.430350337684275	4.746726845604659	1.2983525579949278	3.7359884459637422	0.1867994222981871	2.011159608299635	183.0006810733205	5.902637055106575	14	38	0	0	6	18	6	0	0	0	0	0	0	0	0	264.0	105.11111111111111	185.72222222222229	191.9722222222222	207.08333333333337	187.66666666666669	176.91666666666669	172.50000000000003	139.33333333333334	816.0	54.30763228728202	6.947368421052632	7.1	5.260869565217392	3.2962962962962963	2.737373737373737	3.117647058823529	3.5428571428571427	2.7066666666666666	2.081967213114754	3.210526315789474	3.550724637681159	2.9753086419753085
ZINC000035900403	19.77512878558641	0	1	2.49910032200008	4.758870412094764	1.304129058514514	3.293978350879824	0.1266914750338393	2.147607504472224	15827.789739196854	10.6250339633402	6	53	0	0	7	27	3	4	0	0	0	0	0	0	0	356.0	216.88888888888889	273.58333333333337	354.50000000000006	399.58333333333337	313.75	247.66666666666663	243.75000000000003	202.66666666666669	1114.0	71.19646443092297	6.716981132075472	6.072727272727272	4.712871287128713	3.4242424242424243	2.365079365079365	1.5299145299145298	1.663716814159292	1.7777777777777777	1.702127659574468	2.962264150943396	3.227722772277228	2.636363636363636
ZINC000035900401	19.77512878558641	0	1	2.49910032200008	4.758870412094764	1.304129058514514	3.293978350879824	0.1266914750338393	2.147607504472224	15827.789739196854	10.6250339633402	6	53	0	0	7	27	3	4	0	0	0	0	0	0	0	356.0	216.88888888888889	273.58333333333337	354.50000000000006	399.58333333333337	313.75	247.66666666666663	243.75000000000003	202.66666666666669	1114.0	71.19646443092297	6.716981132075472	6.072727272727272	4.712871287128713	3.4242424242424243	2.365079365079365	1.5299145299145298	1.663716814159292	1.7777777777777777	1.702127659574468	2.962264150943396	3.227722772277228	2.636363636363636
ZINC000005161581	13.34221806968618	0	1	2.517335749243289	4.934441190582219	1.3261646013611077	3.681723340523176	0.2165719612072456	1.83400919268044	105.2183179866475	5.1866656615560816	9	35	0	0	3	18	2	1	0	0	0	0	0	0	0	198.0	91.38888888888889	162.11111111111114	192.63888888888889	193.5833333333333	188.5833333333333	174.58333333333334	152.58333333333334	76.5	684.0	50.110836287282005	5.6571428571428575	5.918918918918919	4.7164179104477615	3.447058823529412	2.67816091954023	2.0352941176470587	0.9090909090909092	0.5342465753424658	0.1224489795918367	3.142857142857143	3.5970149253731343	3.152941176470588
ZINC000103266310	23.24171300629784	0	1	2.497156283138592	4.837041436720831	1.357248508770193	4.181765597277598	0.1441988136992275	2.49544428604004	556.0560012875089	7.38557974791104	21	56	0	0	3	27	3	0	0	0	0	0	0	0	0	318.0	126.91666666666669	255.1666666666667	306.88888888888886	317.7777777777778	314.38888888888886	307.11111111111103	282.6111111111111	247.44444444444449	1110.0	88.14594843092301	5.678571428571429	6.1	4.761904761904762	3.467625899280576	2.700636942675159	2.5064102564102564	2.357615894039735	2.1041666666666665	2.111111111111111	3.3035714285714284	3.742857142857143	3.223021582733813
ZINC000013738305	18.2634559672906	0	1	2.4337995316451115	4.810962637266072	1.368025935043558	3.847003564771068	0.1672610245552638	2.1802036733414507	521.0463457538017	7.088748116113753	15	45	0	0	3	22	2	1	0	0	0	0	0	0	0	264.0	106.86111111111111	207.44444444444449	241.6666666666668	239.6666666666668	234.33333333333337	208.8333333333334	176.19444444444446	144.19444444444446	904.0	68.62268790667798	5.866666666666666	5.979166666666667	4.482352941176471	3.061946902654867	2.2479338842975207	1.75	1.9619047619047616	1.7765957446808511	1.7468354430379749	3.2	3.541176470588235	2.9911504424778763
ZINC000013780377	21.35110280603902	0	1	2.415096834224188	4.830193668448375	1.300822356978267	3.5912195595393888	0.128257841412121	2.3081112721710104	9896.958923143904	10.229602226634146	12	58	0	0	5	30	1	3	0	0	1	0	0	0	1	366.0	205.44444444444443	288.3055555555556	359.24999999999994	339.5	336.80555555555566	299.8333333333333	272.41666666666663	248.8333333333333	1180.0	80.93294814547	6.310344827586207	5.716666666666667	4.138888888888889	3.276595744680851	2.535211267605634	1.9574468085106385	1.753968253968254	1.7179487179487178	1.5178571428571428	2.896551724137931	3.101851851851852	2.6666666666666665
ZINC000013780378	21.35110280603902	0	1	2.415096834224188	4.830193668448375	1.300822356978267	3.5912195595393888	0.128257841412121	2.3081112721710104	9896.958923143904	10.229602226634146	12	58	0	0	5	30	1	3	0	0	1	0	0	0	1	366.0	205.44444444444443	288.3055555555556	359.24999999999994	339.5	336.80555555555566	299.8333333333333	272.41666666666663	248.8333333333333	1180.0	80.93294814547	6.310344827586207	5.716666666666667	4.138888888888889	3.276595744680851	2.535211267605634	1.9574468085106385	1.753968253968254	1.7179487179487178	1.5178571428571428	2.896551724137931	3.101851851851852	2.6666666666666665
ZINC000045355187	15.165481260322574	0	1	2.3908787077017286	4.781757415403458	1.2300140036790634	3.7490840144597617	0.187454200722988	2.014658727894515	248.47279345715577	6.208480537033124	12	42	0	0	3	22	2	0	1	0	0	0	0	0	0	196.44444444444449	93.80898491083676	163.78703703703704	191.0617283950617	209.33950617283955	203.36419753086423	170.6851851851853	143.64814814814815	120.64814814814812	988.0	68.022783906678	4.677248677248677	4.837209302325581	3.5090090090090085	2.895348837209302	1.990384615384616	1.9106529209621992	1.4756554307116103	1.2432432432432432	1.1515151515151516	2.857142857142857	3.175675675675676	2.883720930232558
ZINC000013740671	22.46565653988999	0	1	2.4004245903632784	4.800849180726555	1.3423279794748546	4.19528116337328	0.1446648677025269	2.498671098115753	401.1770683847712	7.059113633881277	12	63	0	0	4	34	2	2	0	0	0	0	0	0	0	316.0	140.66666666666669	272.25	333.49999999999983	354.2499999999998	367.08333333333326	333.75	278.5	256.3055555555556	1160.0	88.54574676486597	5.015873015873016	4.9393939393939394	3.4836065573770494	2.6036585365853657	1.7351351351351352	1.3316831683168318	1.3135135135135134	1.2760736196319018	1.389261744966443	2.9206349206349205	3.262295081967213	2.908536585365854
ZINC000013740672	22.46565653988999	0	1	2.4004245903632784	4.800849180726555	1.3423279794748546	4.19528116337328	0.1446648677025269	2.498671098115753	401.1770683847712	7.059113633881277	12	63	0	0	4	34	2	2	0	0	0	0	0	0	0	316.0	140.66666666666669	272.25	333.49999999999983	354.2499999999998	367.08333333333326	333.75	278.5	256.3055555555556	1160.0	88.54574676486597	5.015873015873016	4.9393939393939394	3.4836065573770494	2.6036585365853657	1.7351351351351352	1.3316831683168318	1.3135135135135134	1.2760736196319018	1.389261744966443	2.9206349206349205	3.262295081967213	2.908536585365854
ZINC000064539879	21.469581314117026	0	1	2.4476150066218683	4.817392641697825	1.2954496129044344	4.116174262967201	0.1524508986284148	2.408175928027358	815.3853974124053	7.696912654739131	14	49	0	0	7	22	3	1	2	0	1	0	0	0	1	342.8888888888889	214.8193587105624	248.9212962962964	348.18089849108367	357.17283950617286	275.4537037037037	305.2638888888889	270.0277777777778	238.09722222222223	1546.0	86.962936906678	6.997732426303855	6.134615384615385	4.623655913978495	3.135904499540864	2.6072351421188635	2.758928571428572	3.538720538720539	2.729372937293729	2.936329588014981	3.4285714285714284	3.645161290322581	2.909090909090909
ZINC000040937029	26.27698918670792	0	1	2.4639209724776947	4.921703193659505	1.311119465178113	4.54756280649487	0.1378049335301475	2.708513911001026	478.7201639043112	7.365038686198763	15	62	0	0	7	29	3	2	0	0	2	0	0	0	2	474.0	316.27777777777777	347.3333333333334	461.52777777777777	480.6388888888889	510.2222222222223	493.02777777777777	404.25	409.33333333333337	1402.0	90.94208024062098	7.645161290322581	6.878787878787879	5.423728813559322	4.408805031446541	3.281609195402299	2.445026178010471	2.4	2.056497175141243	2.7225806451612904	3.370967741935484	3.6779661016949152	3.106918238993711
ZINC000040937031	26.27698918670792	0	1	2.4639209724776947	4.921703193659505	1.311119465178113	4.54756280649487	0.1378049335301475	2.708513911001026	478.7201639043112	7.365038686198763	15	62	0	0	7	29	3	2	0	0	2	0	0	0	2	474.0	316.27777777777777	347.3333333333334	461.52777777777777	480.6388888888889	510.2222222222223	493.02777777777777	404.25	409.33333333333337	1402.0	90.94208024062098	7.645161290322581	6.878787878787879	5.423728813559322	4.408805031446541	3.281609195402299	2.445026178010471	2.4	2.056497175141243	2.7225806451612904	3.370967741935484	3.6779661016949152	3.106918238993711
ZINC000073157672	22.095657676120343	0	1	2.409828874340793	4.8196577486815855	1.320954898288159	3.904956925128632	0.1394627473260225	2.391866169715076	831.0490491552907	7.752308234549004	16	53	0	0	6	25	3	2	1	0	0	0	0	0	0	336.44444444444446	211.99391289437585	322.7175925925925	348.0817901234568	373.4799382716049	324.4953703703703	312.6851851851851	269.71296296296293	214.1558641975309	1348.0	85.79753062122496	6.348008385744235	5.148809523809524	5.003333333333334	3.169117647058824	2.3013698630136985	2.1086419753086423	2.267806267806268	2.311111111111111	2.0638297872340425	3.2641509433962264	3.47	2.926470588235294
ZINC000013740530	16.13020507991249	0	1	2.5213901007867183	4.983365297333869	1.3082792096182814	3.936568345350475	0.1874556354928797	2.1122467101797584	179.8226161445744	5.933908243865383	6	48	0	0	2	27	1	1	0	0	0	0	0	0	0	204.0	132.66666666666666	198.13888888888889	272.19444444444446	299.1388888888889	317.91666666666663	301.5	224.75000000000003	174.16666666666669	824.0	66.84685243092301	4.25	4.36	3.208333333333333	2.41044776119403	2.128571428571429	1.6174496644295302	1.1073825503355703	0.624	0.4545454545454545	2.8541666666666665	3.302083333333333	2.880597014925373
ZINC000013650173	25.581812949339835	0	1	2.46466577850048	4.883953707150825	1.3105489662377097	4.103950493619413	0.1282484529256066	2.5751008546431584	622.8241344166075	7.597415000486458	9	64	1	0	8	32	4	3	1	0	0	0	0	0	0	390.44444444444446	249.89926268861456	313.5123456790124	437.78703703703707	518.0231481481483	491.2268518518519	445.6111111111111	332.31944444444446	287.46604938271605	1540.0	96.340824955168	6.100694444444445	5.529411764705882	4.103359173126615	2.845045045045045	2.3172302737520125	2.09009009009009	2.3310961968680086	2.042792792792793	2.253731343283582	3.25	3.604651162790698	2.843243243243243
ZINC000013650172	25.581812949339835	0	1	2.46466577850048	4.883953707150825	1.3105489662377097	4.103950493619413	0.1282484529256066	2.5751008546431584	622.8241344166075	7.597415000486458	9	64	1	0	8	32	4	3	1	0	0	0	0	0	0	390.44444444444446	249.89926268861456	313.5123456790124	437.78703703703707	518.0231481481483	491.2268518518519	445.6111111111111	332.31944444444446	287.46604938271605	1540.0	96.340824955168	6.100694444444445	5.529411764705882	4.103359173126615	2.845045045045045	2.3172302737520125	2.09009009009009	2.3310961968680086	2.042792792792793	2.253731343283582	3.25	3.604651162790698	2.843243243243243
ZINC000013820876	24.43291578368072	0	1	2.485003692931269	4.864402147040163	1.2912923919839607	3.492731691958249	0.1126687642567177	2.382086261298887	3109.884718370612	9.173743047929309	12	53	0	0	9	22	3	3	0	0	3	0	0	0	3	542.0	402.2291666666666	499.9444444444445	465.1666666666666	511.9166666666666	444.83333333333326	358.0833333333333	393.1666666666666	330.70833333333337	1396.0	77.62764290667798	10.226415094339623	8.589285714285714	7.94	5.511450381679389	4.156028368794326	3.398550724637681	2.6859504132231407	3.293577981651376	3.741935483870968	3.547169811320755	3.69	3.106870229007633
ZINC000247704317	22.522675681292828	0	1	2.6039784593632302	4.915908162605263	1.353365829437981	3.527323686179048	0.125975845934966	2.290158838020274	11216.03580585087	10.354719218840849	6	57	0	2	7	29	5	2	0	0	0	0	0	0	0	352.0	209.19444444444449	283.66666666666663	379.861111111111	453.3333333333333	370.25	275.08333333333337	249.5833333333333	212.5833333333333	1158.0	78.79708224062101	6.175438596491228	5.819672131147541	4.327731092436975	2.7705882352941176	2.2058823529411766	1.6666666666666667	1.6124031007751938	1.8333333333333333	2.1067961165048543	3.245614035087719	3.638655462184874	2.835294117647059
ZINC000100492388	22.522675681292828	0	1	2.6039784593632302	4.915908162605263	1.353365829437981	3.527323686179048	0.125975845934966	2.290158838020274	11216.03580585087	10.354719218840849	6	57	0	2	7	29	5	2	0	0	0	0	0	0	0	352.0	209.19444444444449	283.66666666666663	379.861111111111	453.3333333333333	370.25	275.08333333333337	249.5833333333333	212.5833333333333	1158.0	78.79708224062101	6.175438596491228	5.819672131147541	4.327731092436975	2.7705882352941176	2.2058823529411766	1.6666666666666667	1.6124031007751938	1.8333333333333333	2.1067961165048543	3.245614035087719	3.638655462184874	2.835294117647059
ZINC000100492390	22.522675681292828	0	1	2.6039784593632302	4.915908162605263	1.353365829437981	3.527323686179048	0.125975845934966	2.290158838020274	11216.03580585087	10.354719218840849	6	57	0	2	7	29	5	2	0	0	0	0	0	0	0	352.0	209.19444444444449	283.66666666666663	379.861111111111	453.3333333333333	370.25	275.08333333333337	249.5833333333333	212.5833333333333	1158.0	78.79708224062101	6.175438596491228	5.819672131147541	4.327731092436975	2.7705882352941176	2.2058823529411766	1.6666666666666667	1.6124031007751938	1.8333333333333333	2.1067961165048543	3.245614035087719	3.638655462184874	2.835294117647059
ZINC000003875051	22.522675681292828	0	1	2.6039784593632302	4.915908162605263	1.353365829437981	3.527323686179048	0.125975845934966	2.290158838020274	11216.03580585087	10.354719218840849	6	57	0	2	7	29	5	2	0	0	0	0	0	0	0	352.0	209.19444444444449	283.66666666666663	379.861111111111	453.3333333333333	370.25	275.08333333333337	249.5833333333333	212.5833333333333	1158.0	78.79708224062101	6.175438596491228	5.819672131147541	4.327731092436975	2.7705882352941176	2.2058823529411766	1.6666666666666667	1.6124031007751938	1.8333333333333333	2.1067961165048543	3.245614035087719	3.638655462184874	2.835294117647059
ZINC000028251237	22.522675681292828	0	1	2.6039784593632302	4.915908162605263	1.353365829437981	3.527323686179048	0.125975845934966	2.290158838020274	11216.03580585087	10.354719218840849	6	57	0	2	7	29	5	2	0	0	0	0	0	0	0	352.0	209.19444444444449	283.66666666666663	379.861111111111	453.3333333333333	370.25	275.08333333333337	249.5833333333333	212.5833333333333	1158.0	78.79708224062101	6.175438596491228	5.819672131147541	4.327731092436975	2.7705882352941176	2.2058823529411766	1.6666666666666667	1.6124031007751938	1.8333333333333333	2.1067961165048543	3.245614035087719	3.638655462184874	2.835294117647059
ZINC000001851395	22.522675681292828	0	1	2.6039784593632302	4.915908162605263	1.353365829437981	3.527323686179048	0.125975845934966	2.290158838020274	11216.03580585087	10.354719218840849	6	57	0	2	7	29	5	2	0	0	0	0	0	0	0	352.0	209.19444444444449	283.66666666666663	379.861111111111	453.3333333333333	370.25	275.08333333333337	249.5833333333333	212.5833333333333	1158.0	78.79708224062101	6.175438596491228	5.819672131147541	4.327731092436975	2.7705882352941176	2.2058823529411766	1.6666666666666667	1.6124031007751938	1.8333333333333333	2.1067961165048543	3.245614035087719	3.638655462184874	2.835294117647059
ZINC000253632801	21.948819787484386	0	1	2.32390298910002	4.644611154133674	1.341560927170528	4.9407798011894055	0.1764564214710502	2.6271425904150627	192.65756256610337	6.290533742951852	11	59	0	0	5	31	3	1	1	0	0	0	0	0	0	280.44444444444446	161.05898491083676	255.37654320987653	317.1203703703704	345.01234567901224	328.3981481481481	277.50925925925924	250.67901234567904	231.12037037037035	1326.0	90.61090405031898	4.753295668549906	4.559139784946237	3.1449275362318843	1.9491869918699185	1.625	1.3256704980842913	1.391111111111111	1.2551724137931035	1.2156862745098038	2.9661016949152543	3.226086956521739	2.6341463414634148
ZINC000013822224	15.51590907158417	0	1	2.347253178162978	4.694506356325956	1.3545184539915869	3.500704516538336	0.1750352258269168	1.9461114192386355	432.878487859458	6.763604240678792	12	43	0	0	1	23	1	0	0	0	0	0	0	0	0	178.0	88.86111111111111	175.3055555555556	216.13888888888897	203.91666666666669	181.13888888888889	154.75	130.6111111111111	121.27777777777776	756.0	64.425196811527	4.1395348837209305	4.333333333333333	2.938271604938272	1.7894736842105263	1.2241379310344829	1.1759259259259258	1.2527472527472527	1.4666666666666666	1.7692307692307692	2.86046511627907	3.1604938271604937	2.5789473684210527
ZINC000013822222	15.51590907158417	0	1	2.347253178162978	4.694506356325956	1.3545184539915869	3.500704516538336	0.1750352258269168	1.9461114192386355	432.878487859458	6.763604240678792	12	43	0	0	1	23	1	0	0	0	0	0	0	0	0	178.0	88.86111111111111	175.3055555555556	216.13888888888897	203.91666666666669	181.13888888888889	154.75	130.6111111111111	121.27777777777776	756.0	64.425196811527	4.1395348837209305	4.333333333333333	2.938271604938272	1.7894736842105263	1.2241379310344829	1.1759259259259258	1.2527472527472527	1.4666666666666666	1.7692307692307692	2.86046511627907	3.1604938271604937	2.5789473684210527
ZINC000013832615	18.49416611059141	0	1	2.275679682472268	4.5513593649445365	1.3219822717766512	4.177451563937062	0.1740604818307109	2.305170124264714	225.6245592918	6.2943411131617975	12	49	0	0	4	25	2	1	0	0	1	0	0	0	1	292.0	173.36111111111111	239.5555555555556	297.1944444444444	259.33333333333337	231.91666666666663	224.5833333333333	213.41666666666663	180.1388888888889	988.0	70.266775621225	5.959183673469388	5.411764705882353	3.7142857142857135	2.357142857142857	1.779527559055118	1.8235294117647056	1.6551724137931034	1.7307692307692308	2.0625	2.9183673469387754	3.120879120879121	2.555555555555556
ZINC000013449380	24.87470616815329	0	1	2.4069974851004687	4.782231769865005	1.3112077220767864	4.976518966048017	0.1555162176890005	2.767881453624276	296.4227711819689	6.854937526126756	11	70	0	0	6	38	4	2	0	0	0	0	0	0	0	362.0	191.66666666666663	314.0	407.25	436.5	421.2777777777777	425.6944444444444	391.69444444444446	337.0277777777778	1298.0	95.533098384262	5.171428571428572	5.1506849315068495	3.661764705882353	2.6408839779005526	2.165	1.9707317073170727	1.8316326530612248	1.259433962264151	1.403061224489796	2.914285714285714	3.2205882352941178	2.81767955801105
ZINC000053231057	24.87470616815329	0	1	2.4069974851004687	4.782231769865005	1.3112077220767864	4.976518966048017	0.1555162176890005	2.767881453624276	296.4227711819689	6.854937526126756	11	70	0	0	6	38	4	2	0	0	0	0	0	0	0	362.0	191.66666666666663	314.0	407.25	436.5	421.2777777777777	425.6944444444444	391.69444444444446	337.0277777777778	1298.0	95.533098384262	5.171428571428572	5.1506849315068495	3.661764705882353	2.6408839779005526	2.165	1.9707317073170727	1.8316326530612248	1.259433962264151	1.403061224489796	2.914285714285714	3.2205882352941178	2.81767955801105
ZINC000013733297	24.33545652775799	0	1	2.4009472846377844	4.80189456927557	1.2991601088987468	4.532926484116072	0.1462234349714861	2.642769865386704	317.0157936297512	6.890353706303169	12	60	0	0	6	29	2	1	0	0	3	0	0	0	3	454.0	315.72916666666663	477.75	392.88888888888886	437.7499999999999	419.33333333333326	367.83333333333337	399.9166666666666	358.4861111111111	1334.0	86.61022524062099	7.566666666666666	6.492063492063492	5.643478260869565	3.4802631578947367	2.7485380116959064	2.4444444444444446	1.9814814814814807	2.140845070422535	2.3507462686567164	3.216666666666667	3.4	3.0526315789473686
ZINC000028823939	21.241713006297843	0	1	2.528924482502652	5.057838215835158	1.3212157431028069	3.5187026284561425	0.1353347164790824	2.213603795236964	2426.398494629545	8.749674780988471	9	56	0	4	4	30	2	2	0	0	0	0	0	0	0	274.0	148.00694444444446	257.65277777777777	365.88888888888886	347.2222222222221	272.7638888888889	256.9583333333333	292.75000000000006	258.25	1048.0	78.40059514547	4.892857142857143	4.866666666666666	3.534482758620689	2.2342857142857144	1.5212765957446808	1.4375	1.7938931297709924	2.040650406504065	1.7333333333333334	3.1785714285714284	3.6293103448275854	2.725714285714285
ZINC000028823938	21.241713006297843	0	1	2.528924482502652	5.057838215835158	1.3212157431028069	3.5187026284561425	0.1353347164790824	2.213603795236964	2426.398494629545	8.749674780988471	9	56	0	4	4	30	2	2	0	0	0	0	0	0	0	274.0	148.00694444444446	257.65277777777777	365.88888888888886	347.2222222222221	272.7638888888889	256.9583333333333	292.75000000000006	258.25	1048.0	78.40059514547	4.892857142857143	4.866666666666666	3.534482758620689	2.2342857142857144	1.5212765957446808	1.4375	1.7938931297709924	2.040650406504065	1.7333333333333334	3.1785714285714284	3.6293103448275854	2.725714285714285
ZINC000013741008	19.787059329404865	0	1	2.3589627287391384	4.7178901498343	1.317998880877447	3.8178934804341176	0.1468420569397737	2.29521027063172	962.4731373175013	7.825017601519386	6	59	0	0	5	33	3	2	0	0	0	0	0	0	0	280.0	165.61111111111111	257.5	327.5	348.9166666666665	327.5	277.6666666666667	244.75	206.58333333333337	1064.0	78.155533860017	4.745762711864407	4.442622950819672	3.017391304347826	2.107594936708861	1.6125	1.2531645569620251	1.2156862745098038	1.1901408450704225	1.3391304347826087	2.7288135593220337	2.991304347826087	2.5316455696202533
ZINC000013782231	11.370727640387594	0	1	2.5164485117303834	4.805908203609043	1.321506307168488	3.440108519654724	0.2457220371181945	1.5719752539201994	70.05114119858192	4.585697800471841	9	25	0	0	3	11	2	0	0	0	1	0	0	0	1	196.0	130.16666666666666	139.00000000000003	165.00000000000003	145.8611111111111	143.88888888888889	114.5	92.16666666666669	29.0	586.0	38.29889095333901	7.84	7.37037037037037	5.933333333333334	4.214285714285714	3.811320754716981	3.127659574468085	1.9189189189189189	1.3043478260869563	0.0	3.64	3.977777777777778	3.2142857142857144
ZINC000013782233	11.370727640387594	0	1	2.5164485117303834	4.805908203609043	1.321506307168488	3.440108519654724	0.2457220371181945	1.5719752539201994	70.05114119858192	4.585697800471841	9	25	0	0	3	11	2	0	0	0	1	0	0	0	1	196.0	130.16666666666666	139.00000000000003	165.00000000000003	145.8611111111111	143.88888888888889	114.5	92.16666666666669	29.0	586.0	38.29889095333901	7.84	7.37037037037037	5.933333333333334	4.214285714285714	3.811320754716981	3.127659574468085	1.9189189189189189	1.3043478260869563	0.0	3.64	3.977777777777778	3.2142857142857144
ZINC000013782230	11.370727640387594	0	1	2.5164485117303834	4.805908203609043	1.321506307168488	3.440108519654724	0.2457220371181945	1.5719752539201994	70.05114119858192	4.585697800471841	9	25	0	0	3	11	2	0	0	0	1	0	0	0	1	196.0	130.16666666666666	139.00000000000003	165.00000000000003	145.8611111111111	143.88888888888889	114.5	92.16666666666669	29.0	586.0	38.29889095333901	7.84	7.37037037037037	5.933333333333334	4.214285714285714	3.811320754716981	3.127659574468085	1.9189189189189189	1.3043478260869563	0.0	3.64	3.977777777777778	3.2142857142857144
ZINC000013782232	11.370727640387594	0	1	2.5164485117303834	4.805908203609043	1.321506307168488	3.440108519654724	0.2457220371181945	1.5719752539201994	70.05114119858192	4.585697800471841	9	25	0	0	3	11	2	0	0	0	1	0	0	0	1	196.0	130.16666666666666	139.00000000000003	165.00000000000003	145.8611111111111	143.88888888888889	114.5	92.16666666666669	29.0	586.0	38.29889095333901	7.84	7.37037037037037	5.933333333333334	4.214285714285714	3.811320754716981	3.127659574468085	1.9189189189189189	1.3043478260869563	0.0	3.64	3.977777777777778	3.2142857142857144
ZINC000013740986	20.60355591033259	0	1	2.359002652996838	4.717931124694266	1.3059665466990638	3.86362710141816	0.1430973000525244	2.344858178859405	783.1400403387132	7.656563304016449	11	56	0	0	6	29	3	2	1	0	0	0	0	0	0	306.44444444444446	168.80898491083678	249.99691358024697	292.1759259259259	322.8703703703702	316.6018518518518	291.9351851851852	237.1851851851852	201.0092592592593	1316.0	84.787082240621	5.472222222222222	5.057471264367817	3.647435897435898	2.636591478696742	2.0370370370370368	1.4260485651214128	1.365967365967366	1.3948717948717948	1.5503144654088048	2.9107142857142856	3.1538461538461537	2.736842105263158
ZINC000064447793	26.24847961600651	0	1	2.4466169011542056	4.89323380230841	1.3382443305125669	3.830774789799876	0.1160840845393901	2.5369895461930305	1886.928029766444	8.736627873085254	20	60	0	0	8	27	6	1	0	0	1	0	0	0	1	460.0	262.22222222222223	331.3888888888888	451.86111111111103	447.33333333333326	450.2777777777777	350.83333333333326	312.00000000000006	297.66666666666663	1366.0	89.94050143092298	7.666666666666667	7.40625	5.911504424778761	4.409090909090909	3.2699386503067487	2.875776397515528	2.3013698630136985	2.071428571428572	2.338582677165354	3.4166666666666665	3.690265486725664	3.116883116883117
ZINC000103236625	19.746619214884987	0	1	2.464750746851258	4.829101905638558	1.3335731164684357	4.053887513837166	0.1621555005534866	2.315967032562218	281.6811430066782	6.557066464532508	11	49	0	2	5	24	2	3	0	0	0	0	0	0	0	324.0	167.44444444444446	249.8333333333333	303.8333333333333	345.25	332.91666666666663	309.27777777777777	258.02777777777777	218.2777777777778	1034.0	70.79832171637601	6.612244897959184	6.25	4.652631578947369	3.1384615384615384	2.878571428571429	2.451851851851852	2.5086206896551726	2.077586206896552	2.46	3.224489795918368	3.610526315789474	3.0
ZINC000013861723	17.775128785586407	0	1	2.350786705308662	4.701573410617323	1.3255300140853106	4.024818193532202	0.1749920953709653	2.225388863476697	241.07299342796017	6.318008887862131	12	46	0	0	4	23	2	1	0	0	0	1	0	0	1	237.6049382716049	128.42196311537876	205.93415637860085	260.41975308641986	267.0864197530865	247.93209876543207	226.57407407407405	184.40740740740745	148.87654320987656	1158.0	71.03080081152697	5.16532474503489	5.106481481481481	3.6522875816993454	2.436911487758945	1.828924162257496	1.5868055555555554	1.6116116116116117	1.847222222222222	1.8513708513708511	3.0217391304347827	3.3176470588235296	2.7796610169491527
ZINC000013861724	17.775128785586407	0	1	2.350786705308662	4.701573410617323	1.3255300140853106	4.024818193532202	0.1749920953709653	2.225388863476697	241.07299342796017	6.318008887862131	12	46	0	0	4	23	2	1	0	0	0	1	0	0	1	237.6049382716049	128.42196311537876	205.93415637860085	260.41975308641986	267.0864197530865	247.93209876543207	226.57407407407405	184.40740740740745	148.87654320987656	1158.0	71.03080081152697	5.16532474503489	5.106481481481481	3.6522875816993454	2.436911487758945	1.828924162257496	1.5868055555555554	1.6116116116116117	1.847222222222222	1.8513708513708511	3.0217391304347827	3.3176470588235296	2.7796610169491527
ZINC000013779671	24.208039501486617	0	1	2.382305309973088	4.764610619946177	1.3162818140399133	4.96365962528737	0.1601180524286248	2.733545407845815	259.7937056294008	6.69128998767968	12	66	0	0	5	35	3	1	1	0	0	0	0	0	0	314.44444444444446	139.09705075445817	282.0864197530865	354.9074074074074	343.4197530864197	354.1296296296296	360.5185185185186	319.08333333333326	285.4351851851852	1438.0	100.75605566971498	4.764309764309765	4.951690821256039	3.47244094488189	2.605009633911368	2.05072463768116	1.969348659003832	1.625448028673835	1.3861566484517305	1.4333333333333331	2.9545454545454546	3.2440944881889764	2.7976878612716765
ZINC000012355887	10.037394307054262	0	1	2.354549059009208	4.661905682153	1.2801870085161018	3.379555834979058	0.2599658334599276	1.480108555557889	54.75050281649362	4.265150816984828	6	28	0	0	2	15	1	1	0	0	0	0	0	0	0	142.0	88.33333333333334	124.52777777777776	165.9166666666667	180.00000000000003	155.16666666666666	78.5	45.0	9.0	524.0	39.20029757273501	5.071428571428571	4.931034482758621	3.5	2.718309859154929	1.380952380952381	1.12	0.2972972972972973	0.0	0.0	2.892857142857143	3.25	2.859154929577465
ZINC000013582410	25.2536435501163	0	1	2.421925154297785	4.834506166515688	1.327290403648511	4.455491015688988	0.1350148792633026	2.688059740086991	408.88478714325225	7.207355890805744	15	68	0	0	7	35	3	4	0	0	0	0	0	0	0	428.0	178.47222222222223	319.8888888888889	377.0	417.0	430.75000000000006	392.33333333333337	359.75000000000006	312.0833333333333	1374.0	94.27566766971498	6.294117647058823	6.014084507042254	4.535433070866142	3.92258064516129	2.710382513661202	1.748792270531401	1.5806451612903225	1.6388888888888888	1.4971098265895957	3.014705882352941	3.3622047244094486	3.129032258064516
ZINC000028652789	24.33400832811076	0	1	2.538339669596013	4.972672725140773	1.2981633434353337	3.7409142182488657	0.1206746522015763	2.450732136428176	5851.9843401544895	9.805938197645732	15	58	0	0	10	27	6	3	0	0	0	1	0	0	1	429.60493827160496	253.25529644871207	317.88271604938274	408.43106995884784	528.0061728395062	436.54938271604937	403.2530864197531	307.07407407407413	252.85185185185185	1558.0	84.513460430923	7.406981694338016	7.198542805100182	5.933333333333335	4.3272030651341	3.2904953145917	2.2855218855218853	1.7523000707714085	1.9615705931495409	2.5188583078491336	3.327586206896552	3.6454545454545455	3.1241379310344826
ZINC000013779682	20.67250559555389	0	1	2.444661703353606	4.780698921656706	1.3181636171195317	3.673153957030564	0.1412751521934832	2.2565621268674256	786.6973737039056	7.623355087986533	15	48	0	0	6	22	3	1	1	0	1	0	0	0	1	344.44444444444446	209.58676268861453	242.37654320987656	311.20987654321	305.30555555555554	269.25	222.0925925925926	231.3888888888889	210.53703703703704	1290.0	78.55293690667801	7.175925925925927	6.496732026143791	4.725274725274725	3.34733893557423	2.220551378446116	2.071246819338423	2.068535825545172	2.51310861423221	2.67843137254902	3.375	3.637362637362637	3.042016806722689
ZINC000013780392	19.89644912914605	0	1	2.4279445855126385	4.855889171025278	1.3048595954653688	3.594073502450662	0.1382335962481023	2.234797684612804	3297.2021513912746	9.056340999956674	12	50	0	0	6	24	1	4	0	0	1	0	0	0	1	382.0	226.94444444444449	278.63888888888886	351.0	349.83333333333337	368.4166666666667	272.6666666666667	239.44444444444443	215.94444444444449	1130.0	70.541774716376	7.64	6.634615384615385	5.0989010989010985	4.299145299145299	3.641025641025641	2.847457627118644	2.118811881188119	2.4318181818181817	2.2	3.08	3.318681318681319	2.888888888888889
ZINC000013780391	19.89644912914605	0	1	2.4279445855126385	4.855889171025278	1.3048595954653688	3.594073502450662	0.1382335962481023	2.234797684612804	3297.2021513912746	9.056340999956674	12	50	0	0	6	24	1	4	0	0	1	0	0	0	1	382.0	226.94444444444449	278.63888888888886	351.0	349.83333333333337	368.4166666666667	272.6666666666667	239.44444444444443	215.94444444444449	1130.0	70.541774716376	7.64	6.634615384615385	5.0989010989010985	4.299145299145299	3.641025641025641	2.847457627118644	2.118811881188119	2.4318181818181817	2.2	3.08	3.318681318681319	2.888888888888889
ZINC000096922217	25.322593235337607	0	1	2.491147915942612	4.873614075981588	1.3534780487672582	3.8244231154803607	0.1195132223587612	2.50455844622752	3690.2035471073496	9.376587707136606	16	62	0	0	6	30	4	2	0	0	0	0	0	0	0	402.0	191.94444444444449	305.41666666666663	383.83333333333326	408.0277777777776	377.9166666666666	356.33333333333337	305.0833333333333	246.75000000000003	1290.0	91.97619514547	6.483870967741935	6.393939393939394	4.983193277310924	3.751592356687898	2.616279069767442	2.085714285714286	1.9397590361445785	1.76	1.9916666666666667	3.2580645161290325	3.588235294117647	3.0764331210191083
ZINC000013741462	11.899494936611667	0	1	2.386334114521893	4.772668229043788	1.328792785184989	3.5977973966466363	0.2248623372904147	1.7503254531960128	82.51585730734291	4.882994113902411	6	34	0	0	4	18	2	2	0	0	0	0	0	0	0	206.0	90.08333333333334	156.94444444444446	182.75	186.8333333333333	200.16666666666669	177.25	129.41666666666669	68.5	676.0	45.176240287282006	6.0588235294117645	5.6571428571428575	4.290322580645161	4.081081081081081	2.6538461538461537	1.5529411764705885	1.170731707317073	0.5866666666666667	0.0851063829787234	2.823529411764706	3.161290322580645	3.0135135135135136
ZINC000261084228	24.416336756797755	0	1	2.3806443494292906	4.761288698858581	1.3035600608039166	4.249352222843994	0.1370758781562578	2.5781686646562445	957.6787224021696	7.995914470378286	12	61	0	0	8	30	5	0	0	0	3	0	0	0	3	448.0	318.2013888888889	485.8333333333334	403.19444444444446	440.25	414.97222222222223	362.1666666666667	409.22222222222223	356.04166666666674	1346.0	84.46383414546999	7.344262295081967	6.28125	5.34453781512605	2.898809523809524	2.3010752688172045	2.327777777777778	1.980891719745223	1.76875	1.903448275862069	3.1475409836065573	3.277310924369748	2.773809523809524
ZINC000071294506	28.592927661826053	0	1	2.499308335071425	4.971032774001904	1.2996686544777096	3.5433468029977924	0.098426300083272	2.5460055505510635	2191.161398672198	8.973120846731572	10	71	0	0	10	35	5	4	1	0	0	0	0	0	0	474.44444444444446	326.2994684499314	419.0648148148149	527.3086419753087	664.2901234567904	490.9290123456789	427.7037037037037	406.8796296296296	337.85185185185185	1728.0	105.10566766971498	6.682316118935837	5.52	5.222222222222221	3.5061082024432806	2.496124031007752	2.147766323024055	2.011965811965812	2.4138576779026217	2.1844444444444444	3.2816901408450705	3.574468085106383	3.0104712041884816
ZINC000071294505	28.592927661826053	0	1	2.499308335071425	4.971032774001904	1.2996686544777096	3.5433468029977924	0.098426300083272	2.5460055505510635	2191.161398672198	8.973120846731572	10	71	0	0	10	35	5	4	1	0	0	0	0	0	0	474.44444444444446	326.2994684499314	419.0648148148149	527.3086419753087	664.2901234567904	490.9290123456789	427.7037037037037	406.8796296296296	337.85185185185185	1728.0	105.10566766971498	6.682316118935837	5.52	5.222222222222221	3.5061082024432806	2.496124031007752	2.147766323024055	2.011965811965812	2.4138576779026217	2.1844444444444444	3.2816901408450705	3.574468085106383	3.0104712041884816
ZINC000253688751	24.52267568129283	0	1	2.6833675066846747	5.124658417097135	1.374014773389965	3.697749695100028	0.1232583231700009	2.406336732781909	28773.96803183015	11.36583865825558	6	59	0	2	7	29	5	2	0	0	0	0	0	0	0	380.0	216.25	294.83333333333326	400.3055555555554	492.11111111111103	408.8333333333333	313.9166666666667	258.4166666666667	225.41666666666663	1230.0	84.37488224062099	6.440677966101695	6.140625	4.622950819672131	3.211428571428572	2.592391304347826	2.092592592592593	1.635036496350365	1.9296875	2.1376146788990824	3.440677966101695	3.852459016393442	3.1142857142857143
ZINC000195177444	24.522675681292828	0	1	2.6833675066846743	5.124658417097135	1.3740147733899648	3.6977496951000335	0.1232583231700011	2.4063367327819103	28773.96803182937	11.365838658255552	6	59	0	2	7	29	5	2	0	0	0	0	0	0	0	380.0	216.25	294.83333333333337	400.3055555555554	492.111111111111	408.8333333333333	313.9166666666667	258.4166666666667	225.41666666666663	1230.0	84.37488224062099	6.440677966101695	6.140625	4.622950819672131	3.211428571428572	2.592391304347826	2.092592592592593	1.635036496350365	1.9296875	2.1376146788990824	3.440677966101695	3.852459016393442	3.1142857142857143
ZINC000253688744	24.522675681292828	0	1	2.6833675066846743	5.124658417097135	1.3740147733899648	3.6977496951000335	0.1232583231700011	2.4063367327819103	28773.96803182937	11.365838658255552	6	59	0	2	7	29	5	2	0	0	0	0	0	0	0	380.0	216.25	294.83333333333337	400.3055555555554	492.111111111111	408.8333333333333	313.9166666666667	258.4166666666667	225.41666666666663	1230.0	84.37488224062099	6.440677966101695	6.140625	4.622950819672131	3.211428571428572	2.592391304347826	2.092592592592593	1.635036496350365	1.9296875	2.1376146788990824	3.440677966101695	3.852459016393442	3.1142857142857143
ZINC000253688748	24.522675681292828	0	1	2.6833675066846743	5.124658417097135	1.3740147733899648	3.6977496951000335	0.1232583231700011	2.4063367327819103	28773.96803182937	11.365838658255552	6	59	0	2	7	29	5	2	0	0	0	0	0	0	0	380.0	216.25	294.83333333333337	400.3055555555554	492.111111111111	408.8333333333333	313.9166666666667	258.4166666666667	225.41666666666663	1230.0	84.37488224062099	6.440677966101695	6.140625	4.622950819672131	3.211428571428572	2.592391304347826	2.092592592592593	1.635036496350365	1.9296875	2.1376146788990824	3.440677966101695	3.852459016393442	3.1142857142857143
ZINC000012356042	18.291965537992013	0	1	2.5370711705921623	4.965339406011161	1.3664960059415523	4.095300182448453	0.1861500082931114	2.198297379609867	188.929225003643	6.029829834411988	9	45	0	0	4	23	3	1	0	0	0	0	0	0	0	250.0	122.44444444444444	207.2222222222221	245.27777777777777	267.33333333333326	278.6111111111112	267.8888888888888	248.1111111111112	197.6666666666666	882.0	64.699500811527	5.555555555555555	5.775510204081633	4.47191011235955	3.358974358974359	2.635658914728682	2.1777777777777776	1.6344827586206896	1.507462686567164	1.711111111111111	3.4	3.730337078651685	3.145299145299145
ZINC000012356043	18.291965537992013	0	1	2.5370711705921623	4.965339406011161	1.3664960059415523	4.095300182448453	0.1861500082931114	2.198297379609867	188.929225003643	6.029829834411988	9	45	0	0	4	23	3	1	0	0	0	0	0	0	0	250.0	122.44444444444444	207.2222222222221	245.27777777777777	267.33333333333326	278.6111111111112	267.8888888888888	248.1111111111112	197.6666666666666	882.0	64.699500811527	5.555555555555555	5.775510204081633	4.47191011235955	3.358974358974359	2.635658914728682	2.1777777777777776	1.6344827586206896	1.507462686567164	1.711111111111111	3.4	3.730337078651685	3.145299145299145
ZINC000027858942	10.566161603278337	0	1	2.3464272308007703	4.6928544616015415	1.3300567217173471	3.3494565237403693	0.2392468945528835	1.5452703375779064	92.24107570584336	4.860877774546142	6	33	0	0	1	19	1	0	0	0	0	0	0	0	0	114.0	63.833333333333336	126.72222222222224	158.3888888888889	147.41666666666669	125.08333333333331	101.83333333333334	77.16666666666667	53.5	536.0	45.91334519213101	3.4545454545454546	3.676470588235294	2.4761904761904763	1.5862068965517242	1.0813953488372092	0.8846153846153846	0.6984126984126984	0.5102040816326531	0.375	2.636363636363636	2.952380952380953	2.4597701149425286
ZINC000027858949	10.566161603278337	0	1	2.3464272308007703	4.6928544616015415	1.3300567217173471	3.3494565237403693	0.2392468945528835	1.5452703375779064	92.24107570584336	4.860877774546142	6	33	0	0	1	19	1	0	0	0	0	0	0	0	0	114.0	63.833333333333336	126.72222222222224	158.3888888888889	147.41666666666669	125.08333333333331	101.83333333333334	77.16666666666667	53.5	536.0	45.91334519213101	3.4545454545454546	3.676470588235294	2.4761904761904763	1.5862068965517242	1.0813953488372092	0.8846153846153846	0.6984126984126984	0.5102040816326531	0.375	2.636363636363636	2.952380952380953	2.4597701149425286
ZINC000013755948	21.16992148559492	0	1	2.526858823405944	4.975740302307011	1.340236016646859	4.204131480476104	0.1616973646336963	2.391579172642549	451.84997799732247	7.06886166268075	18	49	0	0	5	23	4	0	1	0	0	0	0	0	0	282.44444444444446	111.12148491083676	219.95987654320987	272.19135802469134	295.570987654321	281.4259259259259	262.05555555555554	230.64814814814807	167.43055555555554	1231.0	82.04299681152699	5.764172335600907	6.163522012578616	4.894736842105263	3.372093023255814	2.4226579520697165	2.0305164319248825	1.6915422885572138	1.5623409669211197	2.139194139194139	3.489795918367347	3.9368421052631577	3.2170542635658914
ZINC000013759849	15.475468957064288	0	1	2.3707306234516325	4.741461246903262	1.2947301026677125	3.4614743358470568	0.1648321112308122	1.983631951666828	676.6836082265311	7.259141164571663	6	52	0	0	1	31	1	0	0	0	0	0	0	0	0	160.0	93.83333333333334	188.69444444444449	232.33333333333337	235.08333333333337	238.00000000000003	227.5	191.5833333333333	162.0	800.0	70.77100005031899	3.076923076923077	3.30188679245283	2.202020202020202	1.492537313432836	1.0215827338129495	0.773972602739726	0.6842105263157895	0.905511811023622	1.1683168316831682	2.480769230769231	2.767676767676768	2.3955223880597014
ZINC000169311321	26.523977976604755	0	1	2.5311698602787294	4.857074718250866	1.296044618182773	3.5933869592799565	0.1056878517435281	2.502870632056326	9974.606719909989	10.431573246027492	12	69	0	0	7	35	4	2	0	0	1	0	0	0	1	440.0	294.95138888888886	350.40277777777777	481.8333333333333	566.4583333333335	481.4583333333333	459.45833333333326	434.25	384.5833333333333	1412.0	97.298408669715	6.376811594202898	5.944444444444445	4.515151515151516	3.027472527472528	2.1523809523809523	2.118226600985221	2.0051020408163267	1.8421052631578947	1.668639053254438	3.0869565217391304	3.409090909090909	2.7857142857142856
ZINC000001540000	24.76531636841211	0	1	2.430948593680784	4.783785848698559	1.3364237369127625	3.8899711114634647	0.1254829390794666	2.4898038427348737	771.9525596690689	7.780325208421805	15	59	0	0	7	28	4	3	0	0	0	0	0	0	0	410.0	202.2222222222222	321.58333333333337	361.94444444444446	369.80555555555554	335.9166666666666	322.9166666666666	304.83333333333337	254.0833333333334	1280.0	86.152373335772	6.9491525423728815	6.73015873015873	5.292035398230088	3.364864864864865	2.552147239263804	2.106508875739645	2.255172413793104	2.037593984962406	2.090909090909091	3.3220338983050848	3.610619469026549	3.054054054054054
ZINC000013582503	22.46565653989	0	1	2.4212131105627974	4.780459344674483	1.3424522220794026	3.662178957812655	0.1262820330280225	2.362769050923629	1030.2632373705562	8.002280355826269	15	57	0	0	5	28	4	1	0	0	0	0	0	0	0	344.0	167.41666666666669	261.2222222222223	323.8888888888889	340.7499999999999	333.4166666666666	309.1666666666667	260.33333333333337	217.00000000000009	1152.0	84.865965335772	6.035087719298246	6.0	4.411214953271028	3.183098591549296	2.229299363057325	1.7454545454545454	1.7236842105263157	1.5434782608695652	1.9158878504672896	3.12280701754386	3.457943925233645	2.971830985915493
ZINC000013582355	22.50609665440988	0	1	2.421141091500958	4.752597501122159	1.3422253541414897	3.596917441975348	0.1240316359301844	2.3447879495312978	1626.9196753813644	8.45915447322099	15	59	0	0	4	30	2	2	0	0	0	0	0	0	0	336.0	143.94444444444446	268.9722222222222	311.1666666666665	322.1111111111111	305.16666666666663	266.8333333333333	242.41666666666663	228.3611111111112	1156.0	86.76729514546999	5.694915254237288	5.661290322580645	4.163636363636364	2.907142857142857	2.0254777070063694	1.6506024096385543	1.6223776223776225	1.852459016393443	1.9649122807017545	3.0508474576271185	3.363636363636364	2.9642857142857144
ZINC000000154399	11.899494936611667	0	1	2.436485040904059	4.747797476038597	1.3731773467300896	3.519929707581404	0.2346619805054269	1.663906128081677	84.39286379997438	4.8409479540023375	9	29	0	0	2	14	2	0	0	0	0	0	0	0	0	162.0	68.36111111111111	134.05555555555554	150.19444444444449	137.08333333333334	121.33333333333329	104.91666666666664	73.66666666666666	38.0	580.0	44.900280667886015	5.586206896551724	5.967741935483871	4.7407407407407405	3.142857142857143	2.5384615384615383	1.9	1.5961538461538465	0.8780487804878049	0.5	3.2413793103448274	3.6296296296296298	3.0285714285714285
ZINC000026673251	21.867939558444625	0	2	2.415716681035799	4.831433362071597	1.3363742563872285	3.852969639773245	0.1376060585633302	2.378463603160925	733.9760072177094	7.628095757547126	12	58	0	0	5	30	3	1	0	0	0	1	0	0	1	291.60493827160496	126.22751867093432	250.79938271604945	309.6574074074073	324.1008230452675	332.1913580246914	280.87037037037044	228.503086419753	214.12962962962968	1358.0	86.50869114547001	5.02767134951043	5.067395264116575	3.595238095238096	2.599128540305011	1.821024617431803	1.410493827160494	1.3012951601908658	1.5271512113617376	1.7702448210922788	3.034482758620689	3.3482142857142856	2.92156862745098
ZINC000026673247	21.867939558444625	0	2	2.415716681035799	4.831433362071597	1.3363742563872285	3.852969639773245	0.1376060585633302	2.378463603160925	733.9760072177094	7.628095757547126	12	58	0	0	5	30	3	1	0	0	0	1	0	0	1	291.60493827160496	126.22751867093432	250.79938271604945	309.6574074074073	324.1008230452675	332.1913580246914	280.87037037037044	228.503086419753	214.12962962962968	1358.0	86.50869114547001	5.02767134951043	5.067395264116575	3.595238095238096	2.599128540305011	1.821024617431803	1.410493827160494	1.3012951601908658	1.5271512113617376	1.7702448210922788	3.034482758620689	3.3482142857142856	2.92156862745098
ZINC000001571800	9.968444621832964	0	1	2.305134148858484	4.610268297716967	1.315515130895028	3.399556277510341	0.261504329039257	1.486009180958272	55.35590022029203	4.276147516320193	6	24	0	0	5	11	4	0	0	0	0	1	0	0	1	157.60493827160494	63.6164075598232	114.83950617283952	125.79218106995884	102.54938271604937	95.21604938271602	68.25308641975309	34.413580246913575	9.84567901234568	784.0	36.794341953339	6.566872427983539	6.444444444444445	4.573232323232324	3.1607142857142856	2.104444444444445	1.9328165374677004	1.6487455197132617	0.7953216374269005	0.0	3.125	3.25	2.75
ZINC000013741371	17.06802200439986	2	1	2.4356555380096285	4.759689749988549	1.292460240448145	3.957424208044898	0.1798829185474953	2.1640507214807303	195.08047100998988	6.061869505648511	14	44	0	0	6	22	6	0	0	0	0	0	0	0	0	276.0	114.13888888888889	201.50000000000003	225.3888888888889	252.8611111111112	224.05555555555569	207.75000000000009	204.50000000000009	177.50000000000009	892.0	61.66388390667801	6.2727272727272725	6.608695652173913	4.839506172839506	3.0721649484536084	2.5172413793103448	2.794117647058824	3.1379310344827585	2.608695652173913	2.024390243902439	3.090909090909091	3.432098765432099	2.917525773195876
ZINC000013738263	13.572928212987	0	1	2.353654866945953	4.707309733891906	1.2753096117046197	3.8292092201022	0.2127338455612333	1.9304449768296128	105.63403187076706	5.24776725575945	6	40	0	0	3	22	2	1	0	0	0	0	0	0	0	188.0	134.61111111111111	186.19444444444449	229.50000000000003	235.72222222222223	214.41666666666669	205.16666666666669	197.0	141.33333333333334	724.0	54.678187906678005	4.7	4.536585365853658	3.2266666666666666	2.2211538461538463	1.7857142857142858	1.6074766355140186	1.31	1.3058823529411765	0.9047619047619048	2.75	3.066666666666667	2.605769230769231
ZINC000005833150	12.715991517539392	0	1	2.439397515088362	4.704388234993891	1.268269045470252	3.539796263591495	0.2082233096230291	1.794697423893866	123.20673830006788	5.344491994659985	6	40	0	0	2	23	1	1	0	0	0	0	0	0	0	160.0	106.61111111111111	162.55555555555557	208.0555555555556	217.5833333333334	217.8333333333333	194.3333333333333	183.3333333333333	140.0	676.0	53.912800811527006	4.0	4.121951219512195	2.973684210526316	2.0980392156862746	1.5321100917431192	1.0672268907563025	0.7807017543859649	0.6041666666666666	0.3492063492063492	2.675	3.0789473684210527	2.627450980392157
ZINC000005833045	12.715991517539392	0	1	2.439397515088362	4.704388234993891	1.268269045470252	3.539796263591495	0.2082233096230291	1.794697423893866	123.20673830006788	5.344491994659985	6	40	0	0	2	23	1	1	0	0	0	0	0	0	0	160.0	106.61111111111111	162.55555555555557	208.0555555555556	217.5833333333334	217.8333333333333	194.3333333333333	183.3333333333333	140.0	676.0	53.912800811527006	4.0	4.121951219512195	2.973684210526316	2.0980392156862746	1.5321100917431192	1.0672268907563025	0.7807017543859649	0.6041666666666666	0.3492063492063492	2.675	3.0789473684210527	2.627450980392157
ZINC000169312245	30.203391018422128	0	1	2.433207761782912	4.866402236592809	1.3617004048024857	4.096117495699119	0.1077925656762926	2.745040639531544	2355.295368610532	9.099422487233488	21	74	0	0	6	36	2	3	1	0	0	0	0	0	0	438.44444444444446	182.6700960219479	344.5740740740741	437.25	425.6574074074073	399.20370370370375	403.7222222222223	387.1018518518518	352.60185185185185	1734.0	118.010476574564	5.924924924924925	5.7257383966244735	4.335664335664336	3.2636054421768708	2.673234811165846	2.491408934707904	2.307426597582038	1.7965811965811964	1.467023172905526	3.216216216216216	3.4895104895104896	2.9081632653061225
ZINC000169312247	30.203391018422128	0	1	2.433207761782912	4.866402236592809	1.3617004048024857	4.096117495699119	0.1077925656762926	2.745040639531544	2355.295368610532	9.099422487233488	21	74	0	0	6	36	2	3	1	0	0	0	0	0	0	438.44444444444446	182.6700960219479	344.5740740740741	437.25	425.6574074074073	399.20370370370375	403.7222222222223	387.1018518518518	352.60185185185185	1734.0	118.010476574564	5.924924924924925	5.7257383966244735	4.335664335664336	3.2636054421768708	2.673234811165846	2.491408934707904	2.307426597582038	1.7965811965811964	1.467023172905526	3.216216216216216	3.4895104895104896	2.9081632653061225
ZINC000169312246	30.203391018422128	0	1	2.433207761782912	4.866402236592809	1.3617004048024857	4.096117495699119	0.1077925656762926	2.745040639531544	2355.295368610532	9.099422487233488	21	74	0	0	6	36	2	3	1	0	0	0	0	0	0	438.44444444444446	182.6700960219479	344.5740740740741	437.25	425.6574074074073	399.20370370370375	403.7222222222223	387.1018518518518	352.60185185185185	1734.0	118.010476574564	5.924924924924925	5.7257383966244735	4.335664335664336	3.2636054421768708	2.673234811165846	2.491408934707904	2.307426597582038	1.7965811965811964	1.467023172905526	3.216216216216216	3.4895104895104896	2.9081632653061225
ZINC000169312244	30.203391018422128	0	1	2.433207761782912	4.866402236592809	1.3617004048024857	4.096117495699119	0.1077925656762926	2.745040639531544	2355.295368610532	9.099422487233488	21	74	0	0	6	36	2	3	1	0	0	0	0	0	0	438.44444444444446	182.6700960219479	344.5740740740741	437.25	425.6574074074073	399.20370370370375	403.7222222222223	387.1018518518518	352.60185185185185	1734.0	118.010476574564	5.924924924924925	5.7257383966244735	4.335664335664336	3.2636054421768708	2.673234811165846	2.491408934707904	2.307426597582038	1.7965811965811964	1.467023172905526	3.216216216216216	3.4895104895104896	2.9081632653061225
ZINC000026580057	16.22301585277072	0	1	2.346962565950947	4.693925131901894	1.342160741829075	3.4618118145416714	0.1648481816448415	1.9837294425656729	745.0571461981102	7.355398266473347	12	41	0	0	5	20	4	1	0	0	0	0	0	0	0	258.0	112.11111111111111	204.0555555555556	235.55555555555563	204.83333333333337	182.41666666666663	162.97222222222223	145.58333333333334	135.11111111111111	856.0	58.99786209698001	6.2926829268292686	6.162790697674419	4.586666666666667	2.92	1.9361702127659568	1.8295454545454544	1.851851851851852	2.084507042253521	2.949152542372881	3.024390243902439	3.2133333333333334	2.68
ZINC000026580058	16.22301585277072	0	1	2.346962565950947	4.693925131901894	1.342160741829075	3.4618118145416714	0.1648481816448415	1.9837294425656729	745.0571461981102	7.355398266473347	12	41	0	0	5	20	4	1	0	0	0	0	0	0	0	258.0	112.11111111111111	204.0555555555556	235.55555555555563	204.83333333333337	182.41666666666663	162.97222222222223	145.58333333333334	135.11111111111111	856.0	58.99786209698001	6.2926829268292686	6.162790697674419	4.586666666666667	2.92	1.9361702127659568	1.8295454545454544	1.851851851851852	2.084507042253521	2.949152542372881	3.024390243902439	3.2133333333333334	2.68
ZINC000013799907	22.46565653988999	0	1	2.433639447559162	4.811375568698072	1.365317750849776	3.923324831739724	0.1401187439907044	2.396558882851635	917.4739357412096	7.851243588794883	12	56	0	0	5	28	2	3	0	0	0	0	0	0	0	346.0	140.69444444444446	273.25	347.05555555555554	322.58333333333314	294.9722222222222	261.94444444444446	245.9722222222222	225.13888888888889	1146.0	80.94347333577201	6.178571428571429	6.016666666666667	4.558558558558558	3.263157894736842	2.220779220779221	1.6423841059602649	1.573426573426573	1.5808823529411764	1.9478260869565216	3.2142857142857144	3.495495495495496	2.9078947368421053
ZINC000013799904	22.46565653988999	0	1	2.433639447559162	4.811375568698072	1.365317750849776	3.923324831739724	0.1401187439907044	2.396558882851635	917.4739357412096	7.851243588794883	12	56	0	0	5	28	2	3	0	0	0	0	0	0	0	346.0	140.69444444444446	273.25	347.05555555555554	322.58333333333314	294.9722222222222	261.94444444444446	245.9722222222222	225.13888888888889	1146.0	80.94347333577201	6.178571428571429	6.016666666666667	4.558558558558558	3.263157894736842	2.220779220779221	1.6423841059602649	1.573426573426573	1.5808823529411764	1.9478260869565216	3.2142857142857144	3.495495495495496	2.9078947368421053
ZINC000040957874	23.965457663988342	0	1	2.3801773740279506	4.7603547480559	1.2625584617302692	4.4455533448997935	0.1434049466096707	2.623306459750673	433.473998927054	7.203233926505834	12	57	0	0	10	26	3	3	1	0	3	0	0	0	3	502.44444444444446	407.0286351165981	554.050925925926	434.52314814814815	512.0725308641975	448.26388888888886	407.28703703703695	404.6574074074074	430.9027777777777	1620.0	85.02719452607398	8.814814814814815	6.259887005649717	6.654088050314464	3.90096618357488	3.1153846153846154	2.739316239316239	2.951338199513382	2.6472222222222217	2.7417417417417416	3.263157894736842	3.311320754716981	2.963768115942029
ZINC000013802409	22.56311579581272	0	1	2.485005851517059	4.844116244147335	1.3338921950489115	3.4864286412599004	0.1202216772848241	2.3135886373056995	2720.199206850607	8.973171131413437	6	62	0	0	6	33	3	3	0	0	0	0	0	0	0	350.0	216.91666666666663	290.2222222222223	399.1666666666667	482.6666666666665	415.1666666666666	335.5	280.08333333333337	237.25	1200.0	84.37653786001698	5.645161290322581	5.2615384615384615	3.846774193548387	2.764367816091954	1.9783783783783784	1.4134078212290502	1.4074074074074074	1.5496688741721854	1.7295081967213115	2.9838709677419355	3.3225806451612905	2.7586206896551726
ZINC000000005321	16.946701660840215	0	1	2.5370869040136976	5.004958802951982	1.2855286878106622	3.9340060538048216	0.1788184569911282	2.1581156191720536	228.32871336939456	6.219243676334978	9	48	0	0	3	26	2	1	0	0	0	0	0	0	0	236.0	141.19444444444446	210.16666666666669	273.36111111111114	293.0	318.0	322.0	279.5	226.66666666666669	872.0	67.612239526074	4.916666666666667	5.12	3.870967741935484	2.983739837398374	2.463768115942029	1.865384615384616	1.4625	0.8776978417266187	0.6542056074766355	2.958333333333333	3.4086021505376345	3.040650406504065
ZINC000000005320	16.946701660840215	0	1	2.5370869040136976	5.004958802951982	1.2855286878106622	3.9340060538048216	0.1788184569911282	2.1581156191720536	228.32871336939456	6.219243676334978	9	48	0	0	3	26	2	1	0	0	0	0	0	0	0	236.0	141.19444444444446	210.16666666666669	273.36111111111114	293.0	318.0	322.0	279.5	226.66666666666669	872.0	67.612239526074	4.916666666666667	5.12	3.870967741935484	2.983739837398374	2.463768115942029	1.865384615384616	1.4625	0.8776978417266187	0.6542056074766355	2.958333333333333	3.4086021505376345	3.040650406504065
ZINC000049016980	23.87797133218544	0	1	2.5159776658318704	4.95443831450799	1.3374510840560032	3.8478359733983134	0.1241237410773649	2.478913016930288	4592.17792612675	9.56351179571868	18	60	0	0	5	29	1	4	0	0	0	0	0	0	0	396.0	169.95138888888889	310.56944444444446	373.9027777777777	368.6249999999999	382.70833333333337	385.68055555555554	326.6805555555556	260.6666666666667	1270.0	89.18799024062099	6.6	6.396825396825397	5.412844036697248	4.335714285714285	3.762589928057554	2.8026315789473686	2.0174418604651163	1.820987654320988	2.099236641221374	3.1166666666666667	3.440366972477064	3.0642857142857145
ZINC000049016984	23.87797133218544	0	1	2.5159776658318704	4.95443831450799	1.3374510840560032	3.8478359733983134	0.1241237410773649	2.478913016930288	4592.17792612675	9.56351179571868	18	60	0	0	5	29	1	4	0	0	0	0	0	0	0	396.0	169.95138888888889	310.56944444444446	373.9027777777777	368.6249999999999	382.70833333333337	385.68055555555554	326.6805555555556	260.6666666666667	1270.0	89.18799024062099	6.6	6.396825396825397	5.412844036697248	4.335714285714285	3.762589928057554	2.8026315789473686	2.0174418604651163	1.820987654320988	2.099236641221374	3.1166666666666667	3.440366972477064	3.0642857142857145
ZINC000049678319	31.70313329289947	0	1	2.516351652992129	5.032657209120222	1.3332806466884355	4.279469143374821	0.1069867285843705	2.8401233310992304	1914.221378733828	8.943360589314695	21	80	0	0	7	40	4	3	0	0	0	0	0	0	0	490.0	265.05555555555554	390.83333333333337	505.94444444444446	629.9722222222222	612.8055555555557	587.6666666666667	526.6111111111111	424.0833333333333	1616.0	116.58782819396	6.125	6.129411764705883	4.834394904458598	3.6	2.933333333333333	2.328	2.038910505836576	2.1375	2.0707070707070705	3.225	3.611464968152866	3.13953488372093
ZINC000013732343	14.02081528017131	0	1	2.4153482853478256	4.83069657069565	1.293838646024349	3.756555830907193	0.197713464784589	1.965356421369313	141.80130736052055	5.596280719977712	6	46	0	0	2	27	1	1	0	0	0	0	0	0	0	168.0	115.11111111111111	181.50000000000009	226.44444444444449	252.6666666666668	275.41666666666663	267.8333333333333	212.66666666666669	177.0	752.0	61.26905243092302	3.652173913043478	3.638297872340425	2.5795454545454546	1.9416666666666669	1.4962406015037597	1.1059602649006623	0.8300653594771242	0.6451612903225806	0.5161290322580645	2.5869565217391304	2.977272727272727	2.6666666666666665
ZINC000013732346	14.02081528017131	0	1	2.4153482853478256	4.83069657069565	1.293838646024349	3.756555830907193	0.197713464784589	1.965356421369313	141.80130736052055	5.596280719977712	6	46	0	0	2	27	1	1	0	0	0	0	0	0	0	168.0	115.11111111111111	181.50000000000009	226.44444444444449	252.6666666666668	275.41666666666663	267.8333333333333	212.66666666666669	177.0	752.0	61.26905243092302	3.652173913043478	3.638297872340425	2.5795454545454546	1.9416666666666669	1.4962406015037597	1.1059602649006623	0.8300653594771242	0.6451612903225806	0.5161290322580645	2.5869565217391304	2.977272727272727	2.6666666666666665
ZINC000013743866	21.569882405521376	0	1	2.3760041385375783	4.752008277075159	1.2737115914509396	4.362360706274616	0.1557985966526648	2.5026327744061527	394.7255683868581	7.007810177044647	12	59	0	0	5	31	3	2	0	0	0	0	0	0	0	326.0	179.66666666666669	280.00000000000017	343.5	326.7499999999999	348.19444444444423	359.94444444444446	306.69444444444446	279.27777777777777	1134.0	82.844108050319	5.52542372881356	5.360655737704918	3.7522935779816513	2.8450704225352115	2.2738853503184715	2.107594936708861	1.7771084337349397	1.4906832298136643	1.5890410958904109	2.8983050847457625	3.201834862385321	2.8028169014084505
ZINC000103265569	26.05820958722557	0	1	2.512050056013192	4.89087958511387	1.341959442760626	4.387716071146768	0.1329610930650535	2.6727313030368443	673.5764512745558	7.706523971280184	21	66	0	0	4	33	3	1	0	0	0	0	0	0	0	372.0	153.72222222222223	297.94444444444446	364.5	403.2777777777777	430.4444444444444	422.6111111111111	376.13888888888886	328.2222222222222	1288.0	99.823529860017	5.636363636363637	5.971428571428572	4.717741935483871	3.728395061728395	2.8138297872340425	2.315270935960591	2.0430622009569377	1.76	1.8546511627906976	3.196969696969697	3.653225806451613	3.271604938271605
ZINC000013755958	15.463538413245823	0	1	2.5212778107748663	4.948648906766126	1.3486922229719982	3.880583405586804	0.2042412318729897	1.997839390768945	138.92299965049406	5.575773706461955	12	35	0	0	5	16	4	0	1	0	0	0	0	0	0	226.44444444444449	81.53120713305898	161.69135802469137	189.7469135802469	196.33950617283955	169.51851851851856	133.83333333333337	119.22222222222224	81.62962962962963	972.0	59.408406477584016	6.46984126984127	6.728070175438596	5.455882352941177	4.2023809523809526	3.0869565217391304	2.254901960784314	1.966183574879228	1.3958333333333337	0.8840579710144927	3.5428571428571427	3.941176470588236	3.4047619047619047
ZINC000013582494	24.805756482932	0	1	2.416149218869877	4.82019772477336	1.3353654559238888	4.223518891137129	0.1362425448753912	2.5720707525295703	433.7420147568861	7.203852032800312	19	57	0	0	6	26	3	2	0	0	1	0	0	0	1	428.0	241.72222222222223	320.7777777777777	381.4444444444444	365.08333333333326	353.86111111111103	308.08333333333326	273.0	259.1666666666667	1282.0	86.509092526074	7.508771929824562	7.098360655737705	5.513761467889908	3.655405405405405	2.6962025316455698	2.28125	2.057142857142857	2.352	2.5	3.4035087719298245	3.669724770642202	3.0472972972972974
ZINC000002567725	20.34433619633036	0	1	2.3984235693371785	4.758094754887175	1.3544660908775834	3.974456158694627	0.1528636984113318	2.3353993683509127	333.36175145180823	6.764739686062942	15	51	0	0	6	25	5	1	0	0	0	0	0	0	0	326.0	130.11111111111111	240.91666666666669	283.0	291.99999999999994	280.5	253.0	212.5833333333333	191.41666666666669	1054.0	73.58652662122499	6.392156862745098	6.481481481481482	4.8125	3.338709677419355	2.259259259259259	1.6785714285714286	1.8333333333333333	1.850877192982456	2.175824175824176	3.156862745098039	3.46875	2.9919354838709675
ZINC000003948260	14.906261546320335	0	1	2.473210958401002	4.795774467092082	1.2979087834166765	3.878129768480036	0.2041120930778966	1.9972069051663672	121.31816793707868	5.440270467799612	9	38	0	0	3	19	3	0	0	0	0	0	0	0	0	214.0	116.91666666666669	167.5555555555556	218.16666666666663	234.94444444444449	208.22222222222223	181.5555555555556	156.58333333333334	141.0	742.0	56.70004519213101	5.631578947368421	5.75	4.191780821917808	2.846938775510204	2.196428571428572	2.0283018867924527	2.1666666666666665	1.806451612903225	1.3214285714285714	3.1842105263157894	3.6301369863013697	2.979591836734694
ZINC000103239858	28.616788749462977	0	1	2.428101836944881	4.825627041403707	1.2742903017955545	3.668561735441185	0.0965410983010838	2.6348007542868968	475603.1687756942	14.407340173199604	12	83	0	0	8	45	1	6	1	0	0	0	0	0	0	424.44444444444446	351.0494684499314	434.2037037037038	553.7716049382716	645.2824074074075	530.3750000000001	521.1342592592594	451.21759259259255	371.4490740740741	1814.0	117.15380471820498	5.113788487282464	3.843137254901961	3.335456475583864	2.339339339339339	2.154294032023289	1.7893081761006289	1.5813204508856682	1.3464696223316912	1.1675675675675676	2.7590361445783134	2.9745222929936306	2.454954954954955
ZINC000003828399	15.625298871325349	0	1	2.3701191460979767	4.7402382921959525	1.317495825682887	3.617749349111235	0.1808874674555617	1.978999286280542	319.7647451470049	6.460732734567082	12	38	0	0	4	18	2	2	0	0	0	0	0	0	0	254.0	131.38888888888889	195.50000000000003	240.3333333333334	222.5277777777778	179.41666666666669	165.61111111111106	166.7777777777778	134.27777777777777	820.0	56.33184028728202	6.684210526315789	6.375	4.768115942028985	3.2795698924731185	2.351063829787234	2.119047619047619	2.3661971830985915	2.6615384615384614	2.892857142857143	3.1578947368421053	3.4347826086956523	2.806451612903226
ZINC000004632551	15.625298871325349	0	1	2.3701191460979767	4.7402382921959525	1.317495825682887	3.617749349111235	0.1808874674555617	1.978999286280542	319.7647451470049	6.460732734567082	12	38	0	0	4	18	2	2	0	0	0	0	0	0	0	254.0	131.38888888888889	195.50000000000003	240.3333333333334	222.5277777777778	179.41666666666669	165.61111111111106	166.7777777777778	134.27777777777777	820.0	56.33184028728202	6.684210526315789	6.375	4.768115942028985	3.2795698924731185	2.351063829787234	2.119047619047619	2.3661971830985915	2.6615384615384614	2.892857142857143	3.1578947368421053	3.4347826086956523	2.806451612903226
ZINC000095615568	25.28215312081772	0	1	2.531740235816885	4.876356142467122	1.3544933689801746	4.050564537795016	0.1265801418060942	2.562007073258112	1308.559544181332	8.339833036419805	21	60	0	0	6	28	4	2	0	0	0	0	0	0	0	410.0	191.41666666666669	304.27777777777766	368.7222222222221	407.33333333333326	437.0555555555556	364.1111111111111	354.6666666666667	320.80555555555543	1288.0	91.08696933577198	6.833333333333333	6.859375	5.526785714285714	4.197278911564626	3.294478527607362	2.965909090909091	2.8662420382165603	3.078014184397163	2.7218045112781954	3.333333333333333	3.741071428571429	3.2789115646258504
ZINC000029404120	23.74982028027456	0	1	2.4671554873905897	4.892314337401852	1.2743580991263406	3.923767709024724	0.1307922569674908	2.465664631122738	1206.5502104948548	8.194132789522742	6	65	1	0	7	35	5	2	0	0	0	0	0	0	0	358.0	223.7083333333333	306.15277777777777	422.8333333333333	521.1250000000001	480.79166666666674	409.8125	399.7916666666667	277.9166666666667	1236.0	87.042559669715	5.507692307692308	5.176470588235294	3.6412213740458017	2.452127659574468	1.737068965517241	1.7411167512690355	1.4636871508379887	1.4887640449438202	1.7310344827586206	3.0307692307692307	3.3969465648854964	2.686170212765957
ZINC000013826541	18.21108530895225	0	1	2.527941078237389	4.9797260009725575	1.3584427983949932	4.108185761931596	0.1786167722578954	2.245890633533959	209.9824538950429	6.179933097281088	12	48	0	0	2	25	1	1	0	0	0	0	0	0	0	242.0	106.69444444444446	209.3888888888889	261.1111111111111	292.6111111111111	320.7222222222222	280.7222222222222	222.0	171.83333333333334	894.0	71.535426621225	5.041666666666667	5.254901960784314	3.9574468085106393	2.875968992248062	2.198630136986301	1.603550295857988	1.24375	1.3828125	1.7954545454545454	3.145833333333333	3.6595744680851054	3.255813953488372
ZINC000013826539	18.21108530895225	0	1	2.527941078237389	4.9797260009725575	1.3584427983949932	4.108185761931596	0.1786167722578954	2.245890633533959	209.9824538950429	6.179933097281088	12	48	0	0	2	25	1	1	0	0	0	0	0	0	0	242.0	106.69444444444446	209.3888888888889	261.1111111111111	292.6111111111111	320.7222222222222	280.7222222222222	222.0	171.83333333333334	894.0	71.535426621225	5.041666666666667	5.254901960784314	3.9574468085106393	2.875968992248062	2.198630136986301	1.603550295857988	1.24375	1.3828125	1.7954545454545454	3.145833333333333	3.6595744680851054	3.255813953488372
ZINC000013775975	16.441795452253075	0	1	2.370319927539849	4.7406398550796975	1.306245446798169	3.668337451226346	0.1746827357726831	2.041675893590543	318.9248210113988	6.506892748928831	12	40	0	0	4	19	1	3	0	0	0	0	0	0	0	270.0	162.16666666666669	213.1666666666668	275.4444444444444	248.5277777777778	186.08333333333337	190.7777777777777	181.8333333333333	148.77777777777783	872.0	58.998557192131	6.75	6.404761904761905	4.902777777777778	3.3434343434343434	2.366336633663366	2.090909090909091	2.48	2.571428571428572	2.7704918032786887	3.175	3.4722222222222223	2.787878787878788
ZINC000013775976	16.441795452253075	0	1	2.370319927539849	4.7406398550796975	1.306245446798169	3.668337451226346	0.1746827357726831	2.041675893590543	318.9248210113988	6.506892748928831	12	40	0	0	4	19	1	3	0	0	0	0	0	0	0	270.0	162.16666666666669	213.1666666666668	275.4444444444444	248.5277777777778	186.08333333333337	190.7777777777777	181.8333333333333	148.77777777777783	872.0	58.998557192131	6.75	6.404761904761905	4.902777777777778	3.3434343434343434	2.366336633663366	2.090909090909091	2.48	2.571428571428572	2.7704918032786887	3.175	3.4722222222222223	2.787878787878788
ZINC000253638948	28.56006998834708	0	1	2.4288051382815565	4.787766770248648	1.2861878412214325	3.40596879645806	0.0920532107150827	2.5338622405034545	13896.121918151648	10.84769790114746	6	80	0	2	9	43	5	4	0	0	0	0	0	0	0	444.0	311.25	396.05555555555554	514.6944444444443	550.1111111111111	672.75	581.4722222222222	482.3611111111111	467.8888888888889	1552.0	105.830370908507	5.55	4.963855421686747	3.3694267515923566	2.333333333333333	2.2703862660944205	2.484444444444444	1.930555555555556	1.7596153846153846	1.9137055837563453	2.8875	3.21656050955414	2.603603603603604
[truncated: 8,783 more rows]
[truncated: 656 more columns]
