# Supplementary material for: SerotoninAI: Serotonergic System Focused, Artificial Intelligence-Based Application for Drug Discovery
Source: J Chem Inf Model. 2024 Jan 30;64(7):2150–7. doi: 10.1021/acs.jcim.3c01517 (PMC11005036; doi:10.1021/acs.jcim.3c01517)
Supplement: Supplementary file 4 — ci3c01517_si_004.zip [file ci3c01517_si_004.zip › databases/5-HT7_database_test.csv]

id	ABC	nAcid	nBase	SpMax_A	SpDiam_A	SpMAD_A	VE1_A	VE2_A	VE3_A	VR1_A	VR3_A	nAromAtom	nAtom	nSpiro	nBridgehead	nHetero	nC	nN	nO	nS	nF	nCl	nBr	nI	nX	ATS0dv	ATS1dv	ATS2dv	ATS3dv	ATS7dv	ATS8dv	ATS0s	ATS1s	ATS2s	ATS3s	ATS4s	ATS5s	ATS6s	ATS7s	ATS8s	ATS0Z	ATS1Z	AATS0dv	AATS1dv	AATS2dv	AATS3dv	AATS5dv	AATS6dv	AATS7dv
CHEMBL3752900	14.170645194432373	0	1	2.4178250184266687	4.709186100653005	1.2674036821748764	3.474388507418023	0.1828625530220012	1.887272380616435	280.3242939818726	6.277801011946195	9	38	0	0	3	16	2	0	0	0	1	0	0	1	183.6049382716049	198.11111111111111	255.66666666666663	220.44444444444449	140.88888888888889	101.11111111111111	93.17196311537876	107.88168724279836	157.18827160493825	182.0977366255144	190.24794238683128	187.40740740740745	169.2345679012346	155.21604938271608	138.3703703703704	982.0	931.0	4.83170890188434	5.07977207977208	3.8737373737373737	2.593464052287582	1.6559139784946235	1.7477124183006534	1.9567901234567904
CHEMBL4637294	27.3225932353376	0	1	2.549060836606094	4.9253361345614985	1.3632723134092235	3.64507116114512	0.1072079753277976	2.5171513198400737	19931.78112650512	11.12384620995294	19	64	0	0	6	28	4	1	1	0	0	0	0	0	394.44444444444446	429.0	634.3333333333334	606.3333333333334	222.3333333333333	218.3333333333333	185.1423182441701	178.10802469135805	302.4567901234568	379.0648148148149	409.8703703703704	383.7685185185185	315.3888888888889	280.3055555555556	251.60185185185185	1554.0	1792.0	6.163194444444445	6.217391304347826	5.074666666666667	3.566666666666667	1.879472693032015	1.4554865424430643	1.4724061810154525
CHEMBL3343668	17.013752575983865	0	3	2.466002461878723	4.86344385600179	1.3126824421765253	4.044339527524076	0.1509111530913612	2.395436046177452	2934.017537231494	7.593807471738191	12	38	1	0	5	17	3	1	0	0	1	0	0	1	278.44444444444446	312.0	452.0	441.0	186.0	162.0	202.6603244450063	156.67658441178085	290.2283407438845	347.2795366361409	379.4321243066598	367.0667378666273	329.37115022285974	287.55928629973226	256.7244114876096	1128.0	1011.0	7.327485380116959	7.8	7.0625	5.444444444444445	3.4069767441860463	3.415584415584416	3.152542372881356
CHEMBL270176	10.704060973720928	0	3	2.4275641089777573	4.855128217955516	1.261280672878453	3.443711508230498	0.2459793934450355	1.5730220531944945	61.712520708686	4.45895907577326	6	26	0	0	4	10	3	0	0	0	1	0	0	1	155.60493827160494	177.11111111111111	247.44444444444443	224.77777777777777	0.0	0.0	76.19974089315653	80.68724279835392	127.57304526748968	145.85185185185185	145.91358024691357	136.65020576131684	98.41975308641972	35.691358024691354	5.0	808.0	711.0	5.984805318138651	6.559670781893004	5.379227053140096	3.746296296296296	1.23015873015873	0.3115942028985507	0.0
CHEMBL2376467	20.45372599607153	0	1	2.3854591571718675	4.770918314343734	1.349453841594265	4.743067574259854	0.1824256759330713	2.512195538977169	172.5874384461189	6.106415442616461	18	49	0	0	3	23	2	0	0	0	1	0	0	1	267.60493827160496	299.1111111111111	390.44444444444446	380.55555555555554	218.5555555555556	203.11111111111111	109.94974089315652	136.90946502057614	215.545267489712	257.08641975308643	260.08641975308643	270.43209876543216	259.01851851851853	221.5740740740741	180.8230452674897	1238.0	1284.0	5.4613252708490805	5.752136752136751	4.338271604938272	3.1193078324225865	2.2214052287581696	1.9612794612794613	1.8366013071895424
CHEMBL1963009_57396416	26.38607860616216	0	1	2.456589234597648	4.913178469195295	1.3299896639639504	4.4168881458168645	0.1338450953277837	2.6793578772019626	882.4471368117373	7.976621353855953	16	62	0	0	8	25	4	2	1	0	1	0	0	1	388.0493827160494	345.1111111111111	583.3333333333333	533.0	335.7777777777778	268.55555555555554	225.83254267642127	159.41255144032922	354.929012345679	407.73456790123447	480.1656378600823	445.1867283950618	360.6851851851851	365.2716049382716	262.8981481481481	1798.0	1952.0	6.258861011549184	5.228956228956228	4.8209366391184565	3.135294117647059	2.354468599033816	2.0614379084967323	2.072702331961592
CHEMBL601659	25.719411939495487	0	1	2.41666439478704	4.83332878957408	1.3083218550744344	4.22430422914102	0.1280092190648794	2.6347770362271654	756.9001137395062	7.823153763057734	12	69	0	0	7	26	3	2	1	1	0	0	0	1	386.44444444444446	308.0	519.6666666666666	470.33333333333337	360.6666666666667	328.33333333333337	285.4661351165981	169.72530864197532	382.1018518518519	450.0200617283951	511.00771604938274	456.824074074074	585.5046296296298	441.2222222222222	477.3611111111112	1584.0	1898.0	5.600644122383253	4.277777777777778	3.8493827160493823	2.4369602763385148	1.875816993464052	2.349514563106796	1.8401360544217689
ZINC000029131425	12.25617390653662	0	3	2.480024434819309	4.960048869638618	1.2351929428580448	3.628554107933775	0.2267846317458609	1.7588378807994427	75.30746458486834	4.791582890411555	6	30	0	0	5	11	3	1	0	0	1	0	0	1	203.6049382716049	220.11111111111111	310.44444444444446	317.0	2.333333333333333	0.0	93.7552964487121	97.0761316872428	152.32304526748976	177.24485596707822	192.5617283950617	208.99074074074068	142.66255144032922	83.21604938271605	35.691358024691354	910.0	819.0	6.786831275720164	7.100358422939069	5.857442348008386	5.112903225806452	1.660968660968661	0.4107744107744108	0.0614035087719298
SERTINDOLE	24.834266053633403	0	1	2.5235897575533195	4.88687520823277	1.32764059862682	4.239226757447445	0.1367492502402401	2.575782995577259	884.9675907929695	7.916953135255564	15	57	0	0	7	24	4	1	0	1	1	0	0	2	401.60493827160496	411.1111111111111	575.6666666666667	514.4444444444445	383.77777777777777	313.55555555555554	230.28307422648987	170.77057613168725	303.43827160493817	374.6532921810698	376.4423868312757	347.06584362139915	338.1934156378602	376.08024691358025	332.2037037037037	1520.0	1579.0	7.045700671431666	6.739526411657558	5.186186186186187	3.3623819898329703	2.7973063973063974	2.785766158315178	2.444444444444444
CHEMBL2392349	25.989259902004264	0	1	2.513024088341627	4.919555890716287	1.3478935435874082	3.756642773891581	0.1138376598148964	2.517448147735939	9890.507542648897	10.393253210543804	16	66	0	0	5	28	3	2	0	0	0	0	0	0	390.0	411.0	578.0	582.0	214.0	230.0	192.19444444444449	186.0555555555556	310.61111111111114	386.80555555555554	430.83333333333337	428.08333333333337	371.08333333333337	294.4166666666667	263.9166666666667	1316.0	1620.0	5.909090909090909	5.871428571428571	4.551181102362205	3.4235294117647057	1.8505154639175256	1.5138121546961325	1.312883435582822
ZINC000029052987	23.19937412170032	0	1	2.536626318172183	4.9203651527861005	1.3289257648537862	3.5385523085219304	0.1179517436173976	2.3623299797750223	3936.1478513364095	9.376570109990546	12	63	0	0	5	25	3	2	0	0	0	0	0	0	344.0	360.0	503.0	502.0	240.0	222.0	184.2013888888889	173.72222222222223	287.9722222222222	375.4583333333331	436.3749999999998	452.5833333333333	362.5	290.33333333333337	242.75	1208.0	1471.0	5.4603174603174605	5.454545454545454	4.1570247933884295	3.0424242424242425	1.3238095238095238	1.2447916666666667	1.4545454545454546
CHEMBL4859827	14.08976496539261	0	1	2.4304022297732906	4.788834412340328	1.3403699782350855	3.8166833841836665	0.2120379657879814	1.927168486360124	107.21306875258873	5.262604816113892	11	33	0	0	5	13	4	0	0	0	1	0	0	1	207.6049382716049	230.11111111111111	309.44444444444446	292.77777777777777	67.11111111111111	39.11111111111112	82.42196311537876	98.40946502057614	154.65637860082307	172.74897119341566	167.16255144032922	175.92592592592595	151.81172839506175	109.41975308641976	78.91358024691357	968.0	933.0	6.29105873550318	6.574603174603174	5.072859744990892	3.706047819971871	2.9234234234234235	2.1359867330016584	1.157088122605364
CHEMBL4584464	24.029700016524146	0	2	2.371302556343561	4.742605112687121	1.338514368031032	4.279031616746987	0.1380332779595802	2.5851288377152595	768.7918043204952	7.776222308737207	12	65	0	0	6	25	4	2	0	0	0	0	0	0	362.0	357.0	453.0	448.0	314.0	279.0	187.11111111111111	178.5277777777778	297.6666666666667	372.3333333333333	408.33333333333337	404.69444444444446	375.02777777777777	329.5	291.69444444444446	1258.0	1536.0	5.569230769230769	5.25	3.653225806451613	2.698795180722892	1.75	1.810055865921788	1.950310559006211
CHEMBL4202995	13.423098298725945	0	1	2.435793954985382	4.745669213433813	1.323179613855076	3.702951863060225	0.217820697827072	1.8397585534655192	99.55047026293276	5.131293005448036	11	31	0	0	4	13	3	0	0	0	1	0	0	1	189.6049382716049	213.11111111111111	287.6666666666667	272.44444444444446	57.11111111111112	22.666666666666664	76.19974089315653	90.5761316872428	143.38271604938276	172.2644032921811	176.05761316872432	145.73662551440333	106.2921810699588	89.07407407407406	57.76543209876545	918.0	873.0	6.116288331342095	6.457912457912458	4.959770114942529	3.492877492877493	2.606060606060606	2.035555555555556	1.1898148148148149
CHEMBL4246630	29.052745272828822	0	1	2.5063304768219963	4.984551220702274	1.3368129052697038	4.4902105938839325	0.1247280720523314	2.782833448985795	803.9519403191626	7.970473337131956	19	65	0	0	8	28	4	2	1	0	1	0	0	1	432.0493827160494	408.1111111111111	694.6666666666667	646.4444444444445	341.44444444444446	326.55555555555554	238.16587600975456	175.35699588477368	377.6836419753087	417.1795267489712	539.363683127572	524.7705761316872	448.00308641975306	368.4768518518519	392.2253086419753	1906.0	2091.0	6.646913580246914	5.83015873015873	5.46981627296588	3.715197956577267	2.7173789173789173	2.494782074892572	1.9400252525252528
CHEMBL3759120	21.53838080919486	0	1	2.377594177817763	4.755188355635527	1.279630950575889	4.097928688682623	0.1463545960243794	2.440101065353687	572.9734597894126	7.380458814829142	12	53	0	0	8	20	2	4	1	1	0	0	0	1	404.44444444444446	306.33333333333337	510.0	481.6666666666667	256.3333333333333	223.0	284.24391289437585	152.83179012345678	353.13580246913574	392.4907407407407	408.3734567901234	383.03703703703707	427.7916666666667	247.77314814814807	280.6712962962963	1436.0	1641.0	7.631027253668764	5.56969696969697	5.204081632653061	3.705128205128205	2.172661870503597	3.288515406162465	2.288690476190476
ZINC000027199038	16.75643163205928	0	1	2.599267118122365	5.198534236244732	1.3963561226492818	4.155868736859691	0.2077934368429845	2.1176686692894044	121.1102078432218	5.48984812024387	14	36	0	0	2	18	2	0	0	0	0	0	0	0	238.0	286.0	436.0	482.0	33.0	0.0	84.97222222222223	105.80555555555556	176.2777777777778	227.52777777777777	245.52777777777783	228.66666666666663	171.33333333333331	114.0	53.5	762.0	990.0	6.611111111111111	7.15	5.972602739726027	4.8686868686868685	2.5486725663716814	1.5365853658536586	0.559322033898305
Paliperidone	24.86277562433484	0	1	2.46674027017279	4.928795517432503	1.3204392561487452	5.115918908310619	0.1650296422035683	2.7637591444782084	225.59993224959115	6.550165330802863	15	58	0	0	8	23	4	3	0	1	0	0	0	1	456.0	456.0	654.0	650.0	289.0	284.0	276.2777777777778	186.63888888888889	325.86111111111114	445.38888888888886	499.9166666666665	480.3888888888889	336.2222222222221	342.88888888888886	327.4166666666667	1324.0	1552.0	7.862068965517241	7.354838709677419	5.6869565217391305	4.088050314465409	2.756097560975609	2.191780821917808	1.993103448275862
CHEMBL4876727	20.155668843148284	0	1	2.393423815381352	4.786847630762706	1.254319431613231	4.499664118902508	0.1730640045731733	2.4595141987741016	186.443051189734	6.183637281929784	12	48	0	0	9	17	6	1	0	0	2	0	0	2	325.2098765432099	345.2222222222222	480.33333333333337	469.44444444444446	307.1111111111111	235.44444444444449	138.56614845297975	145.0411522633745	247.57098765432096	286.5761316872428	294.2244322511812	296.89094650205766	291.880658436214	306.858024691358	237.045267489712	1570.0	1376.0	6.775205761316872	6.904444444444444	5.458333333333334	4.191468253968254	3.586309523809524	3.31152647975078	2.517304189435337
11595790	21.270222576999256	0	1	2.453689918101772	4.7670851166749415	1.3264262730307943	3.534767745910208	0.1309173239226002	2.2558993689020093	1893.7318113120705	8.539556437634152	15	52	0	0	6	21	4	1	0	1	0	0	0	1	356.0	357.0	485.0	435.0	223.0	210.0	210.91666666666663	162.25	273.44444444444446	334.11111111111114	338.30555555555554	326.25	296.75	241.5	203.5	1122.0	1323.0	6.846153846153846	6.490909090909091	4.948979591836735	3.2706766917293235	2.020979020979021	1.8682170542635657	2.009009009009009
article_review_183	26.329359845046262	0	1	2.378916214391855	4.757832428783711	1.3015057074631706	3.951154317842693	0.1162104211130203	2.5977832002088244	958.0550395633414	8.088680660513978	12	72	0	0	6	28	4	2	0	0	0	0	0	0	380.0	382.0	488.0	483.0	265.0	224.0	237.94444444444449	195.27777777777777	338.2222222222222	433.0555555555555	440.94444444444434	482.4166666666667	457.1666666666666	399.6666666666667	322.3333333333333	1370.0	1646.0	5.277777777777778	5.093333333333334	3.536231884057971	2.502590673575129	1.9248826291079808	1.5951219512195125	1.456043956043956
CHEMBL1209157	22.60355591033259	0	1	2.4480284395058485	4.798131750680092	1.3190150878234872	4.80290370200443	0.1656173690346355	2.6339314099226803	231.4555885254672	6.509098749892041	17	55	0	0	6	23	3	2	0	1	0	0	0	1	408.0	406.0	559.0	549.0	292.0	328.0	205.72222222222223	175.97222222222223	283.77777777777777	346.1388888888888	394.4999999999999	385.33333333333326	366.0555555555554	315.0277777777777	253.2777777777778	1210.0	1423.0	7.418181818181818	7.0	5.480392156862745	4.392	2.954248366013072	2.103896103896104	1.972972972972973
ZINC000066258722	18.33240565251189	0	1	2.4957056948341907	4.828973450660762	1.3462214379509154	3.9898668697583473	0.173472472598189	2.216666987304868	227.1097573548802	6.258342536138532	17	42	0	0	3	20	2	0	0	0	1	0	0	1	243.6049382716049	278.1111111111111	379.6666666666666	356.44444444444446	210.22222222222223	148.66666666666669	96.7275186709343	119.99279835390948	191.04938271604948	222.29218106995887	223.2798353909465	214.7520576131688	217.6316872427984	205.70370370370367	176.4897119341564	1126.0	1147.0	5.800117577895356	6.180246913580247	4.867521367521367	3.460625674217908	3.0722761596548005	2.6784188034188032	2.0610021786492374
CHEMBL271253	13.820217383170776	0	3	2.4553697837823565	4.910739567564713	1.2359744028123505	3.635676816316141	0.2019820453508967	1.8785819528653973	153.26704909279823	5.6199684837283	6	29	0	0	7	11	3	0	0	2	2	0	0	4	277.2098765432099	242.2222222222222	359.8888888888889	318.11111111111114	156.88888888888889	120.2222222222222	195.8161484529797	97.7911522633745	228.6183127572017	216.5853909465021	185.09670781893004	209.0351318396586	144.55555555555551	151.73868312757202	153.1954732510288	1294.0	956.0	9.558961260110683	8.074074074074073	6.920940170940171	4.81986531986532	3.910441514961289	2.993589743589744	3.826558265582656
CHEMBL520129	24.850544700229428	0	1	2.538098139234497	5.025219576411477	1.3323363772458596	4.481268762396949	0.1445570568515145	2.631308323714952	655.966480174037	7.617511801834003	19	53	0	0	8	23	4	3	1	0	0	0	0	0	426.44444444444446	388.0	666.6666666666667	695.3333333333334	468.0	437.6666666666667	268.8272462277092	161.94753086419755	352.0339506172839	428.7746913580247	505.929012345679	479.9861111111111	416.9567901234568	336.42283950617275	359.4629629629629	1494.0	1775.0	8.046121593291405	6.807017543859649	6.666666666666668	5.075425790754259	5.231182795698925	5.231231231231232	4.178571428571429
CHEMBL3262425	24.971865043789062	0	1	2.442184979796443	4.884369959592885	1.3147678137915384	4.1721770781023855	0.1303805336906995	2.591588790459189	902.6916486541378	7.96853183054837	18	61	0	0	7	25	3	3	1	0	0	0	0	0	390.44444444444446	336.0	553.0	529.3333333333333	385.6666666666667	358.33333333333337	257.9661351165981	171.05864197530866	359.516975308642	405.65277777777766	482.1003086419752	481.1481481481481	519.7870370370371	389.4351851851852	405.44444444444446	1524.0	1816.0	6.400728597449909	5.25	4.9375	3.4372294372294365	2.593632958801498	2.84952380952381	2.3954451345755694
article_review_505	21.872287661222185	0	0	2.587645362423661	5.075612992726395	1.344080269313224	4.485519248555696	0.1661303425390998	2.49410603630257	239.7015333756747	6.4726463114918	19	42	0	0	6	21	1	4	1	0	0	0	0	0	398.44444444444446	366.0	668.3333333333333	702.0	370.3333333333333	344.0	237.8272462277092	141.1141975308642	311.62654320987644	354.6018518518518	411.68364197530855	445.89197530864186	381.0694444444444	256.4814814814815	294.60185185185185	1332.0	1576.0	9.486772486772487	7.956521739130435	8.67965367965368	7.02	6.141025641025641	5.5910652920962205	4.57201646090535
NORFENFLURAMINE	10.533420847069053	0	1	2.3357802487141743	4.671560497428349	1.132452327287902	3.3566016520670656	0.2397572608619332	1.5474012856977044	64.68008594017982	4.505925600027131	6	26	0	0	4	10	1	0	0	3	0	0	0	3	254.0	192.0	357.0	235.0	84.0	0.0	251.1458333333333	92.25	323.50000000000006	207.0833333333333	227.6805555555556	185.5833333333333	165.41666666666666	196.25	125.0	664.0	638.0	9.76923076923077	7.384615384615385	7.933333333333334	4.12280701754386	3.581395348837209	2.0681818181818183	3.111111111111111
CHEMBL3262401	19.298732147700672	0	1	2.466002461878723	4.86344385600179	1.3126824421765253	4.044339527524076	0.1509111530913612	2.395436046177452	2934.017537231494	7.593807471738191	12	51	0	0	7	19	4	2	0	0	1	0	0	1	330.44444444444446	311.0	411.0	376.0	197.0	219.0	202.6603244450063	156.67658441178085	290.2283407438845	347.2795366361409	379.4321243066598	367.0667378666273	329.37115022285974	287.55928629973226	256.7244114876096	1322.0	1233.0	6.479302832244009	5.980769230769231	4.566666666666666	3.1333333333333333	2.0489510489510487	1.825	1.8073394495412844
CHEMBL3326991	26.92707682649163	0	1	2.361510961191554	4.723021922383109	1.323870516250225	5.14551849318331	0.1470148140909517	2.890889108832732	318.4971439295172	7.016376476213117	18	72	0	0	5	30	3	2	0	0	0	0	0	0	396.0	404.0	517.0	514.0	316.0	265.0	208.19444444444449	202.8333333333333	328.86111111111103	405.9722222222221	432.7222222222222	444.88888888888886	432.9166666666667	380.41666666666674	365.69444444444446	1392.0	1675.0	5.5	5.386666666666667	3.887218045112782	2.9204545454545454	2.0096153846153846	2.0558375634517767	1.7362637362637363
article_review_134	21.948819787484386	0	1	2.358910191086078	4.717820382172155	1.3197446253793976	3.7781212096029417	0.1302800417104462	2.393937588564758	4576.010415516051	9.49329354616749	12	61	0	0	6	23	4	1	1	0	0	0	0	0	304.44444444444446	300.33333333333337	363.6666666666666	322.3333333333333	215.3333333333333	161.33333333333331	174.28120713305898	161.40432098765433	262.1543209876544	318.31481481481467	328.95370370370364	334.85185185185173	317.05555555555554	287.72222222222223	221.9351851851852	1376.0	1501.0	4.990892531876138	4.767195767195767	3.2182890855457225	2.1488888888888886	1.5098039215686272	1.4700854700854702	1.4953703703703702
CHEMBL4453552	21.310662691519138	0	1	2.343355917692659	4.6548957171119625	1.3118505827977796	3.764917466701419	0.1344613380964792	2.3553453569979	553.0211252608847	7.345015619168936	11	55	0	0	7	21	3	3	1	0	0	0	0	0	350.44444444444446	325.66666666666663	423.3333333333333	371.6666666666666	194.3333333333333	190.3333333333333	215.8089849108368	161.01543209876544	275.74382716049377	313.8518518518518	361.1358024691358	335.3703703703704	340.6851851851852	248.35185185185185	255.3518518518519	1378.0	1459.0	6.371717171717172	5.71345029239766	4.191419141914191	2.837150127226463	1.940229885057471	2.1303258145363406	1.6468926553672314
ZINC000040429340	24.16759938696674	0	1	2.40233338170104	4.78107220830517	1.3134360821854012	3.649426889614961	0.1177234480520955	2.4259722502132663	1147.3886299900798	8.176645994240834	12	68	0	0	4	27	3	1	0	0	0	0	0	0	318.0	334.0	439.0	402.0	202.0	180.0	178.41666666666669	173.11111111111114	291.55555555555554	374.7222222222222	414.75	388.6666666666667	373.00000000000006	317.83333333333337	249.66666666666669	1220.0	1512.0	4.676470588235294	4.704225352112676	3.325757575757576	2.2333333333333334	1.3152709359605912	1.231958762886598	1.10989010989011
CHEMBL3546106	23.40812194744185	0	1	2.514497908085357	4.94828569049319	1.319416029853456	3.72545264469886	0.1241817548232953	2.4138006484726384	2381.976882640649	8.874298333515542	15	58	0	0	9	21	6	3	0	0	0	0	0	0	430.0	433.0	634.0	629.0	275.0	259.0	231.66666666666663	182.16666666666669	307.75	396.611111111111	520.1666666666667	395.0	354.5	282.4166666666667	256.75	1270.0	1506.0	7.413793103448276	7.098360655737705	5.763636363636364	4.525179856115108	1.875	1.6890243902439024	2.0072992700729926
ropinirole	14.170645194432373	0	1	2.4200626832742635	4.72305885043829	1.265074972465858	3.46522596855479	0.1823803141344626	1.8846317312780088	298.1110613971015	6.339319992498429	6	43	0	0	3	16	2	1	0	0	0	0	0	0	198.0	200.0	261.0	238.0	124.0	86.0	130.11111111111111	110.97222222222224	186.00000000000003	228.8611111111112	213.9166666666668	234.25000000000009	216.66666666666669	182.00000000000003	171.50000000000003	762.0	907.0	4.604651162790698	4.545454545454546	3.2222222222222223	2.2666666666666666	1.4152542372881356	1.2173913043478262	1.3333333333333333
44452305	29.10541631145412	0	1	2.478589419160768	4.957178838321539	1.3282576946824372	4.100719579991849	0.1108302589186986	2.719495285275919	3408.06007524456	9.442231335156624	18	70	0	0	7	30	5	2	0	0	0	0	0	0	468.0	490.0	677.0	713.0	519.0	413.0	255.75	215.02777777777777	359.16666666666663	460.5555555555556	532.1111111111112	553.9166666666666	509.02777777777777	487.44444444444446	377.1111111111112	1486.0	1777.0	6.685714285714286	6.621621621621622	5.207692307692308	4.097701149425287	3.061611374407583	2.9329896907216493	3.0174418604651163
ZINC000073198271	20.48223556677296	0	1	2.499111499000204	4.845999107077335	1.3304323834933467	3.313489018578439	0.1274418853299399	2.1535131634224545	5259.137840367193	9.52323382864926	6	53	0	0	6	20	3	3	0	0	0	0	0	0	332.0	330.0	482.0	432.0	189.0	168.0	204.66666666666663	148.83333333333334	269.88888888888886	363.3055555555555	407.0833333333333	300.25000000000006	232.16666666666663	233.8333333333333	192.6111111111112	1086.0	1303.0	6.264150943396227	5.892857142857143	4.547169811320755	2.918918918918919	1.4836065573770492	1.5221238938053097	1.766355140186916
ZINC000299835408	15.751267697949476	0	3	2.5310816337692965	4.87689171909196	1.287732187833417	3.755435796144062	0.1877717898072031	2.016351516603553	201.63487720854872	5.999605703820565	12	35	0	0	4	16	3	1	0	0	0	0	0	0	264.0	287.0	414.0	386.0	168.0	144.0	158.22222222222223	126.55555555555556	207.00000000000003	237.22222222222223	282.5555555555556	235.66666666666663	209.00000000000003	163.55555555555557	142.66666666666669	802.0	922.0	7.542857142857143	7.756756756756757	6.786885245901639	4.948717948717949	3.15	3.183098591549296	3.0545454545454547
ZINC000014975974	25.581812949339835	0	1	2.379894741700769	4.759789483401539	1.3093214023108302	5.180447736330528	0.1569832647372887	2.83881395659353	272.1252152342453	6.800184778965723	12	74	0	0	4	29	3	1	0	0	0	0	0	0	322.0	340.0	440.0	430.0	225.0	183.0	188.69444444444449	184.3333333333333	313.66666666666663	408.9444444444443	439.1111111111111	457.4166666666667	426.83333333333326	366.9166666666667	279.74999999999994	1296.0	1603.0	4.351351351351352	4.415584415584416	3.055555555555556	2.118226600985221	1.381578947368421	1.2045454545454546	1.125
ZINC000095577819	26.110580245563902	0	1	2.3822926576173984	4.753613313343466	1.3493845618336855	4.697500276291105	0.1423484932209426	2.740952979594544	457.8906615025031	7.320552893742115	22	60	0	0	5	28	3	2	0	0	0	0	0	0	414.0	437.0	598.0	610.0	348.0	338.0	199.97222222222223	188.3611111111112	310.69444444444446	392.2777777777777	377.27777777777766	390.8888888888888	353.02777777777777	315.72222222222223	301.00000000000006	1310.0	1573.0	6.9	6.828125	5.4363636363636365	4.121621621621622	3.3846153846153846	3.022058823529412	2.6165413533834587
CHEMBL1836793	23.45859383570255	0	1	2.54585300998978	4.943382378494078	1.3025084438034962	3.61295209289356	0.1204317364297853	2.383137481098197	4421.828303129431	9.492920821455025	12	58	0	0	5	25	2	1	0	1	1	0	0	2	359.60493827160496	364.1111111111111	507.6666666666667	490.44444444444446	244.8888888888889	234.5555555555556	228.06779644871207	166.04835390946502	285.66049382716045	380.0560699588477	416.59927983539086	434.8888888888888	410.9907407407407	293.6157407407408	234.7685185185185	1460.0	1483.0	6.200085142613879	5.969034608378871	4.573573573573574	3.16415770609319	1.8798309178743964	1.6836043360433603	1.813991769547325
CHEMBL2035277	15.454299514765523	0	1	2.53776934273379	5.017450701879652	1.3243953505354151	3.798448908025858	0.1899224454012929	2.027739981864838	199.49573355933103	5.988940030993673	6	45	1	0	3	17	1	2	0	0	0	0	0	0	220.0	223.0	329.0	338.0	69.0	46.0	102.14583333333334	113.56944444444444	203.5138888888889	249.5138888888889	261.5416666666667	272.37499999999994	234.91666666666669	190.41666666666669	136.0	814.0	1008.0	4.888888888888889	4.74468085106383	3.696629213483146	2.864406779661017	1.7518248175182485	1.0	0.6106194690265486
CHEMBL4642981	27.3225932353376	0	1	2.5490608366060954	4.925336134561501	1.3632723134092242	3.6450711611451214	0.1072079753277976	2.517151319840074	19931.781126502563	11.123846209952813	18	67	0	0	7	27	5	1	1	0	0	0	0	0	388.44444444444446	421.0	627.3333333333333	575.3333333333333	218.3333333333333	214.3333333333333	184.1145404663924	177.55246913580248	311.1512345679012	388.39814814814815	427.1203703703704	400.3518518518519	331.80555555555554	288.72222222222223	258.01851851851853	1570.0	1828.0	5.797678275290216	5.847222222222222	4.681592039800995	3.126811594202898	1.675485008818342	1.3314065510597304	1.3477366255144032
trifluoperazine	22.28308586941965	0	2	2.5017483542361547	5.00349670847231	1.2929015852170536	4.208953741348168	0.1503197764767203	2.466833516495362	664.1379364030738	7.528109280630349	12	52	0	0	7	21	3	0	1	3	0	0	0	3	410.44444444444446	366.3333333333333	605.3333333333334	497.33333333333326	437.33333333333326	385.6666666666666	291.6214849108368	154.46604938271605	433.66975308641975	338.36111111111114	383.3858024691358	351.2962962962963	315.2824074074074	373.8842592592593	379.4444444444445	1426.0	1488.0	7.8931623931623935	6.66060606060606	6.053333333333334	3.7676767676767673	3.255172413793104	3.17312661498708	3.443569553805774
CHEMBL3139187_72734863	15.015651346061514	0	3	2.4912105599585224	4.8308639408309855	1.2861194041283837	3.723326039520538	0.1959645283958178	1.9564712516364404	171.45042311831784	5.786148032959981	13	31	0	0	5	14	4	1	0	0	0	0	0	0	268.0	288.0	411.0	383.0	172.0	140.0	161.94444444444446	122.44444444444449	198.72222222222229	231.66666666666669	260.5	201.75000000000009	165.61111111111114	135.3888888888889	126.5	776.0	881.0	8.64516129032258	8.727272727272727	7.903846153846154	5.7164179104477615	4.327586206896552	4.36	4.195121951219512
CHEMBL2037519	20.49416611059141	0	1	2.403045391681386	4.715592033928079	1.343857874475331	3.650111419534285	0.1403889007513186	2.250269138055735	780.6687229427394	7.615662334513614	15	47	0	0	7	19	5	1	1	0	0	0	0	0	332.44444444444446	334.33333333333337	439.6666666666667	383.33333333333337	201.66666666666669	200.66666666666669	163.05898491083676	142.8827160493827	234.04012345679013	280.8055555555555	271.36111111111103	256.08333333333337	237.09259259259264	222.77777777777783	184.6481481481482	1270.0	1374.0	7.073286052009457	6.686666666666667	4.996212121212121	3.362573099415205	2.567901234567901	2.4033333333333333	2.216117216117216
ZINC000013584507	18.970562748477143	0	1	2.4609817192871364	4.820277573460295	1.352775794933576	3.959964338559704	0.1649985141066543	2.251703757165524	387.246871065052	6.834531136734574	15	46	0	0	3	21	2	1	0	0	0	0	0	0	280.0	303.0	408.0	378.0	189.0	185.0	114.16666666666669	136.75	216.4166666666668	248.00000000000009	253.86111111111111	244.19444444444449	226.02777777777783	197.8611111111112	159.11111111111117	940.0	1159.0	6.086956521739131	6.183673469387755	4.8	3.5	2.46218487394958	2.175925925925926	1.9285714285714288
CHEMBL3906408	33.22208817194924	0	2	2.4035705722202376	4.807141144440475	1.340645467014003	4.087033755306279	0.0950472966350297	2.866434486436755	228644.68206575167	13.798539493547835	18	91	0	0	7	36	4	3	0	0	0	0	0	0	480.0	473.0	591.0	576.0	434.0	378.0	246.66666666666663	243.72222222222223	414.77777777777777	508.13888888888886	509.3333333333333	518.0	525.8611111111111	472.0	408.7499999999999	1732.0	2107.0	5.274725274725275	4.978947368421053	3.4161849710982657	2.440677966101695	1.907692307692308	1.8830645161290325	1.8951965065502183
CHEMBL3401473	22.753385824593654	0	1	2.4767576448990205	4.824737007645968	1.306712176836125	3.508641565026895	0.1209876401733412	2.3199396810483544	7665.86029386177	10.009242758642392	15	59	0	0	6	23	4	1	1	0	0	0	0	0	322.44444444444446	335.33333333333337	447.33333333333337	428.0	183.3333333333333	181.3333333333333	170.3645404663923	158.43827160493828	264.8456790123457	326.2067901234567	349.2962962962963	337.8333333333333	277.6851851851852	223.76851851851853	212.60185185185188	1374.0	1525.0	5.465160075329568	5.408602150537635	3.958702064896756	2.891891891891892	1.248995983935743	1.3002364066193854	1.5536723163841806
CHEMBL3331385	21.867939558444625	0	1	2.4389242668965783	4.750135090747303	1.340376338129094	3.363794590230186	0.1201355210796495	2.242689096259354	5469.6198301430295	9.636583809293958	15	57	0	0	5	23	3	1	1	0	0	0	0	0	296.44444444444446	304.33333333333337	389.0	363.3333333333333	159.33333333333334	161.33333333333334	160.03120713305898	149.68827160493828	243.76543209876547	300.7962962962962	310.8611111111111	312.5	261.10185185185185	218.10185185185185	198.26851851851853	1324.0	1476.0	5.200779727095517	5.072222222222223	3.568807339449541	2.43847874720358	1.4097664543524415	1.200945626477541	1.3168044077134986
CHEMBL611472	18.360915223213315	0	1	2.4800089650395725	4.960017930079146	1.3469918625661086	4.347266031192048	0.1890115665735672	2.302456271871132	154.25538360304463	5.871518686914106	16	46	0	0	1	22	1	0	0	0	0	0	0	0	234.0	272.0	376.0	395.0	169.0	112.0	100.19444444444446	126.13888888888889	197.9166666666668	249.47222222222229	274.1111111111112	272.00000000000006	240.388888888889	205.38888888888897	163.5	864.0	1092.0	5.086956521739131	5.551020408163265	4.32183908045977	3.376068376068376	2.1843971631205674	1.9836065573770487	1.5943396226415094
CHEMBL3759874	20.164607361341645	0	1	2.377357121205589	4.754714242411179	1.2837757027160148	4.00323607463919	0.1539706182553534	2.3426144977279253	672.0785530939843	7.465886673204054	12	49	0	0	7	19	2	3	1	1	0	0	0	1	360.44444444444446	269.3333333333333	452.0	397.6666666666666	223.3333333333333	192.0	267.2161351165981	137.22067901234567	329.9691358024692	360.7407407407408	368.1234567901234	336.6203703703704	393.2916666666666	221.1064814814815	246.94907407407408	1334.0	1533.0	7.356009070294784	5.281045751633987	4.967032967032967	3.181333333333333	2.2764227642276422	3.449838187702266	2.302405498281787
ZINC000101118107	16.401355337733193	0	2	2.408685670495033	4.709403870993736	1.314010388765105	3.4746559615144466	0.1654598076911641	1.9874328149641904	538.2259549161924	7.030215807270361	12	41	0	0	3	18	2	1	0	0	0	0	0	0	242.0	251.0	330.0	303.0	169.0	145.0	128.6388888888889	124.58333333333334	196.66666666666669	245.3333333333333	235.00000000000003	201.77777777777783	174.16666666666669	150.7777777777778	137.00000000000003	830.0	992.0	5.902439024390244	5.837209302325581	4.45945945945946	3.15625	2.703703703703704	2.4027777777777777	2.449275362318841
CHEMBL3104092	18.211085308952253	0	1	2.586223918509728	4.9424075070436295	1.3671746103703273	4.148280282016402	0.1885581946371091	2.2111512188481	168.33780543404126	5.914430067553524	15	42	0	0	2	20	2	0	0	0	0	0	0	0	246.0	292.0	433.0	466.0	113.0	49.0	90.69444444444446	116.6388888888889	193.6388888888889	246.25000000000003	274.61111111111103	253.11111111111111	221.25	175.5	116.0	838.0	1092.0	5.857142857142857	6.3478260869565215	5.154761904761905	4.123893805309734	2.4846153846153847	1.9026548672566368	1.1770833333333333
46232589_CHEMBL600822	27.69090236879407	0	1	2.419404623753514	4.838809247507028	1.3138929670211017	4.428739890360816	0.1230205525100226	2.769048939927298	652.4349404134368	7.761645271509081	12	77	0	0	8	28	3	4	1	0	0	0	0	0	418.44444444444446	347.0	574.6666666666666	550.3333333333333	392.6666666666666	343.33333333333337	257.74391289437585	190.8364197530864	404.601851851852	463.5200617283951	558.341049382716	533.6990740740741	576.652777777778	499.2777777777776	529.1944444444443	1708.0	2066.0	5.434343434343434	4.3375	3.856823266219239	2.7110016420361243	1.7881355932203389	2.11624649859944	1.722222222222222
CHEMBL232792	14.28003499417355	0	1	2.3654506799044173	4.730901359808833	1.2891506310764929	3.774652341932146	0.1986659127332708	1.97016216977998	146.6173351641987	5.6296799166846645	12	40	0	0	2	17	1	1	0	0	0	0	0	0	208.0	211.0	266.0	277.0	93.0	82.0	96.86111111111111	114.13888888888889	170.05555555555557	196.6111111111112	211.94444444444449	204.00000000000009	187.58333333333337	162.25000000000006	125.66666666666669	746.0	888.0	5.2	5.146341463414634	3.8	3.2976190476190474	2.202127659574468	1.755813953488372	1.0813953488372092
CHEMBL282971	25.68821072345591	0	1	2.512833392496965	4.936705996773745	1.2993460969834167	4.520687539997504	0.141271485624922	2.6718149027010902	420.65950602975255	7.204974541977574	15	58	0	0	9	23	3	3	2	0	1	0	0	1	392.4938271604938	348.7777777777778	599.7777777777778	540.7777777777778	453.44444444444446	347.44444444444446	222.3359720317025	150.98508230452677	346.5094307270233	354.21502057613174	417.4300411522633	462.469935985368	409.465420667581	378.4521604938272	355.6579218106993	1994.0	2025.0	6.767134951042997	5.625448028673836	5.307767944936087	3.678760393046108	2.892012494422133	3.70242656449553	3.2621902478017586
FLUPHENAZINE	23.587909632051566	0	2	2.501762400405456	5.003524800810911	1.2935044956387232	4.218515680803044	0.1406171893601014	2.538095620436113	1374.3313356057242	8.324334879108262	12	56	0	0	8	22	3	1	1	3	0	0	0	3	442.44444444444446	385.33333333333337	629.3333333333334	534.3333333333333	453.33333333333337	404.6666666666667	330.1214849108367	170.71604938271605	460.66975308641975	371.86111111111103	411.8858024691358	412.54629629629625	369.2824074074073	391.8842592592593	408.6944444444445	1528.0	1586.0	7.900793650793651	6.531073446327684	5.881619937694705	3.710648148148148	3.0545454545454547	2.935555555555556	3.358024691358025
CHEMBL3289960	26.366807933941043	0	1	2.4555714948742384	4.788516357277591	1.3138031825897152	4.006182938871968	0.1213994829961202	2.581761370892055	904.1488100439108	8.00091642819783	18	58	0	0	10	23	4	2	3	0	1	0	0	1	380.9382716049383	325.77777777777777	573.4444444444445	438.77777777777777	253.7777777777778	216.88888888888889	218.4505124980948	145.14866255144034	336.5418381344307	336.0128600823044	369.68752857796056	334.3400205761316	336.89288980338364	300.08333333333337	224.49382716049385	2234.0	2173.0	6.567901234567901	5.254480286738351	5.166166166166167	2.984882842025699	2.301697530864198	2.387357282094124	1.982638888888889
ZINC000095573174	18.75039379896856	0	1	2.404343330476133	4.707110057107446	1.2738371260672918	3.882227206085244	0.1617594669202185	2.231877748488285	613.6946763108926	7.29496627196942	11	43	0	0	8	16	2	3	2	0	1	0	0	1	290.4938271604938	212.77777777777777	388.2962962962963	281.44444444444446	180.44444444444449	191.44444444444449	191.1970831428136	108.37397119341564	275.131630086877	258.1347736625515	278.8820873342478	292.65277777777766	196.60751028806584	189.766975308642	210.5679012345679	1686.0	1605.0	6.755670399081252	4.728395061728395	4.853703703703704	2.7061965811965814	2.6882086167800456	2.3015873015873014	2.227709190672154
CHEMBL410922	29.85296320716053	0	1	2.478583361818209	4.957166723636419	1.3249752642615316	4.087106501319036	0.1075554342452378	2.7428383295311245	6375.151392104264	10.095164184258056	22	69	0	0	8	30	5	3	0	0	0	0	0	0	514.0	523.0	714.0	759.0	551.0	452.0	302.0	222.8333333333333	374.80555555555554	496.44444444444446	542.4722222222223	538.8333333333334	488.1111111111112	485.77777777777766	441.50000000000006	1548.0	1813.0	7.449275362318841	7.164383561643835	5.622047244094488	4.464705882352941	3.417525773195876	3.363636363636364	3.532051282051282
ZINC000029131427	11.480117440128776	0	3	2.452320256738972	4.904640513477943	1.2529522896835177	3.5446866698367896	0.2363124446557859	1.6709148776800955	67.70547536734908	4.620632161674039	6	27	0	0	5	10	3	1	0	0	1	0	0	1	193.6049382716049	205.11111111111111	289.44444444444446	279.1111111111111	7.111111111111111	0.0	95.22751867093432	90.46502057613168	143.18415637860085	165.43415637860087	182.6851851851852	173.74691358024694	116.30452674897116	49.89506172839506	18.34567901234568	872.0	771.0	7.1705532693187015	7.325396825396825	6.15839243498818	4.812260536398467	1.619047619047619	0.8724279835390947	0.237037037037037
CHEMBL1782792	22.046279043407104	0	1	2.422651807224104	4.71796643832387	1.3142886465653822	3.826687203374197	0.136667400120507	2.3716188861254857	643.7919644195543	7.496995054482347	15	49	0	0	7	21	3	3	1	0	0	0	0	0	384.44444444444446	361.6666666666666	504.33333333333337	453.6666666666667	279.0	274.6666666666667	262.14231824417004	157.73765432098764	297.5771604938272	338.0154320987655	364.1851851851852	302.22222222222223	265.69444444444446	256.0679012345679	270.2037037037037	1372.0	1451.0	7.845804988662132	6.955128205128204	5.542124542124543	3.718579234972678	2.611111111111112	2.758409785932722	3.065934065934066
CHEMBL4632499	16.539254708175786	0	1	2.450378940861325	4.90075788172265	1.2715020064264957	4.111754699870969	0.1957978428509985	2.1557872164021887	128.8908583499602	5.600903331678241	12	40	0	0	3	18	1	0	0	0	2	0	0	2	199.20987654320987	225.22222222222223	296.33333333333337	299.44444444444446	99.88888888888889	65.66666666666667	83.81614845297973	103.73559670781891	164.12654320987653	205.49279835390948	221.95694253924708	215.6707818930041	182.09670781893004	141.14197530864195	101.71193415637862	1294.0	1092.0	4.980246913580247	5.362433862433862	3.951111111111112	2.9944444444444445	1.8804143126177024	1.673469387755102	1.2806267806267806
CHEMBL3769606	25.169625391116124	0	1	2.5297477836267923	4.920324412149679	1.2813608681643456	3.871404273288384	0.120981383540262	2.516768112343954	1720.4762441869425	8.613507227442481	12	58	0	0	9	23	4	3	0	1	1	0	0	2	455.60493827160496	435.1111111111111	620.4444444444445	627.5555555555557	436.55555555555554	375.33333333333337	313.56779644871204	189.9789094650206	335.2397119341563	473.2947530864197	530.0030864197531	552.9737654320988	481.9907407407407	424.8240740740741	397.1244855967078	1612.0	1605.0	7.855257556406982	7.1329690346083785	5.692150866462793	4.128654970760235	3.1518087855297154	3.018055555555556	3.464726631393298
ZINC000013473682	24.57314756955353	0	1	2.5906942099381256	5.05799641701514	1.3464378049358294	3.677723510624272	0.1186362422782023	2.433696061009654	7181.7695233587165	10.010703194890404	12	61	0	0	5	26	4	1	0	0	0	0	0	0	362.0	387.0	546.0	561.0	270.0	244.0	206.47916666666663	174.83333333333331	287.29166666666663	395.69444444444434	452.5416666666666	449.5833333333332	371.33333333333337	278.75	226.75	1226.0	1507.0	5.934426229508197	5.953846153846154	4.512396694214876	3.2241379310344827	1.59	1.404494382022472	1.9424460431654675
CHEMBL94261	21.395891023336457	0	1	2.5058903675140614	4.9840023887975455	1.313964507564526	4.1900298495271535	0.1551862907232279	2.425959630911115	491.654642311869	7.191028296502191	10	57	0	0	5	22	2	2	1	0	0	0	0	0	288.44444444444446	241.0	450.0	418.6666666666666	230.66666666666669	199.0	200.24391289437585	130.8641975308642	311.38425925925924	350.39660493827165	449.5787037037037	449.4722222222222	352.40740740740745	297.60185185185185	327.56172839506166	1304.0	1610.0	5.060428849902534	4.016666666666667	3.947368421052632	2.584362139917696	2.17948717948718	2.151515151515152	1.5275938189845475
CHEMBL3331261	21.27022257699926	0	1	2.439261529391704	4.769610968857662	1.3223078936809505	3.4764963196767744	0.1287591229509916	2.2392767549378005	1486.2664441022966	8.297274285110365	15	51	0	0	6	21	3	1	1	0	1	0	0	1	296.04938271604937	305.44444444444446	392.6666666666667	368.77777777777777	201.22222222222223	189.22222222222223	151.1198369151044	138.0977366255144	224.75925925925927	276.58847736625523	286.7561728395062	287.29938271604937	236.68827160493828	200.66666666666663	170.96296296296296	1536.0	1476.0	5.804889857177439	5.656378600823046	4.048109965635739	2.81509754028838	1.650679456434852	1.5727190605239385	1.93482905982906
ZINC000095579555	22.80276445730689	0	1	2.389562935419146	4.737635990667762	1.309898570060109	4.387825996905643	0.1513043447208842	2.543544624313244	361.09015055688775	6.953838388683643	17	53	0	0	7	22	2	3	2	0	0	0	0	0	350.8888888888889	289.0	502.44444444444446	424.3333333333333	248.3333333333333	268.0	217.16400891632367	141.23611111111111	324.0495541838134	320.1296296296296	362.4243827160493	380.7268518518517	287.4675925925926	264.10648148148147	271.36419753086415	1618.0	1785.0	6.620545073375262	5.160714285714286	5.126984126984127	3.289405684754522	2.931297709923664	2.3688524590163933	2.0868347338935576
CHEMBL4302240	30.567259926606265	0	2	2.530556454759275	4.938958435565231	1.3185943063132464	3.954571270913615	0.1013992633567593	2.7358487466875654	3282.7659001511884	9.457418161409157	18	75	0	0	8	31	4	4	0	0	0	0	0	0	506.0	506.0	720.0	760.0	542.0	457.0	299.7847222222222	234.23611111111111	393.58333333333326	533.8750000000002	632.4166666666667	699.4166666666669	631.8888888888891	535.7777777777777	512.2222222222223	1604.0	1893.0	6.746666666666667	6.405063291139241	5.142857142857143	3.9583333333333335	3.0460251046025104	2.591836734693877	2.4414414414414414
CHEMBL330353	20.729224356669786	0	1	2.486727570721556	4.915048497537349	1.306032852758468	4.193783626507666	0.1612993702502948	2.389114784976404	422.3897668780623	7.00143995098508	9	55	0	0	6	20	3	2	1	0	0	0	0	0	286.44444444444446	238.0	447.33333333333337	371.6666666666667	228.66666666666669	196.0	197.49391289437585	127.08641975308645	306.82561728395063	344.6836419753087	422.1049382716049	386.9722222222223	328.7037037037037	284.1851851851851	306.145061728395	1280.0	1581.0	5.208080808080808	4.103448275862069	4.03003003003003	2.3824786324786325	2.0149572649572653	2.566666666666667	1.6570048309178744
CHEMBL1782811	21.867939558444625	0	1	2.4219963684374504	4.754603995133272	1.336117028648662	3.633191461903585	0.129756837925128	2.319730869803286	1170.4711949520524	8.094781094626956	15	53	0	0	5	23	3	1	1	0	0	0	0	0	310.44444444444446	318.6666666666667	416.33333333333337	392.0	224.0	217.66666666666669	180.8645404663924	156.98765432098764	244.18827160493828	324.27160493827154	343.10185185185185	296.28703703703707	268.9722222222223	252.62345679012347	242.8148148148148	1320.0	1437.0	5.857442348008386	5.690476190476191	4.205387205387206	2.820143884892086	1.8298850574712648	1.905852417302799	2.0
CHEMBL3310109	16.52732416435732	0	3	2.466002461878723	4.86344385600179	1.3126824421765253	4.044339527524076	0.1509111530913612	2.395436046177452	2934.017537231494	7.593807471738191	12	35	0	0	7	15	3	2	0	0	2	0	0	2	296.0493827160494	309.1111111111111	462.44444444444446	463.55555555555554	198.11111111111111	180.5555555555556	202.6603244450063	156.67658441178085	290.2283407438845	347.2795366361409	379.4321243066598	367.0667378666273	329.37115022285974	287.55928629973226	256.7244114876096	1406.0	1037.0	8.458553791887127	8.58641975308642	8.257936507936508	6.438271604938271	4.478758169934641	4.696798493408663	4.215130023640662
CHEMBL3735756	25.374963893675943	0	1	2.367465957896428	4.684514321787543	1.3309070911901513	3.8789117349703504	0.1175427798475863	2.54947710208781	1183.3677801566064	8.270042171841597	18	66	0	0	5	28	1	4	0	0	0	0	0	0	414.0	408.0	540.0	480.0	380.0	397.0	175.44444444444446	194.22222222222223	317.30555555555554	351.13888888888886	360.5833333333333	358.75	340.86111111111114	349.05555555555554	370.22222222222223	1346.0	1608.0	6.2727272727272725	5.913043478260869	4.462809917355372	3.2	1.60427807486631	1.9884393063583807	2.122905027932961
CHEMBL253318	17.53248809846712	0	1	2.610986986621953	5.221973973243906	1.3711802439374072	4.231812660373558	0.201514888589217	2.184567770907993	129.38737532352772	5.604748158849005	14	37	0	0	3	18	2	1	0	0	0	0	0	0	272.0	311.0	484.0	548.0	78.0	18.0	130.0	114.75	199.66666666666669	264.9166666666667	296.4722222222223	285.5	216.5833333333333	145.16666666666666	89.83333333333333	826.0	1039.0	7.351351351351352	7.585365853658536	6.453333333333333	5.320388349514563	2.9831932773109244	1.9545454545454544	1.181818181818182
CHEMBL294951	16.877751975618917	0	1	2.4917766332173152	4.898253001057091	1.352794756266682	4.123692644513178	0.1963663164053894	2.158686379618145	141.56942590220268	5.694727583905428	11	42	0	0	2	19	1	0	1	0	0	0	0	0	200.44444444444449	225.66666666666669	314.0	343.0	103.33333333333331	28.666666666666664	83.58676268861456	105.01543209876544	170.71913580246922	213.8858024691358	233.37037037037035	234.70370370370367	216.92592592592595	182.85185185185188	113.2962962962963	1010.0	1128.0	4.772486772486773	5.014814814814815	3.829268292682927	3.118181818181818	1.9816272965879265	1.451790633608815	0.9064327485380116
CHEMBL4442794	15.72275812724806	0	1	2.5097304319302123	4.867405148689144	1.2824858611230323	3.691859261936569	0.1845929630968284	1.999277376738485	346.2877192108995	6.5404171684775285	13	35	0	0	6	14	3	1	2	0	0	0	0	0	244.88888888888889	244.3333333333333	338.33333333333337	316.6666666666667	115.33333333333334	84.33333333333334	129.2568587105624	105.74074074074076	166.70370370370372	183.4382716049383	192.13888888888889	156.33367626886147	169.212962962963	143.5277777777778	110.74074074074076	1242.0	1177.0	6.996825396825397	6.603603603603603	5.370370370370371	4.337899543378995	3.630824372759857	3.5466666666666664	2.2614379084967324
CHEMBL3758378	24.21697801967998	0	1	2.369472714632946	4.738945429265893	1.3238884567459674	4.770420300942725	0.153884525836862	2.693836525914776	290.6628362930218	6.8035660687541615	18	58	0	0	7	24	3	3	1	0	0	0	0	0	388.44444444444446	330.3333333333333	542.0	508.0	283.33333333333337	249.0	234.99391289437585	161.4429012345679	353.9135802469136	380.787037037037	435.2407407407406	417.68518518518505	370.56944444444446	282.27314814814804	282.67129629629625	1486.0	1767.0	6.697318007662836	5.415300546448087	5.065420560747664	3.4794520547945207	2.640350877192983	2.5203836930455634	2.146464646464646
ZINC000000404450	10.037394307054262	0	1	2.400503249007212	4.654107847679548	1.2782845847634907	3.2481206680245083	0.2498554360018852	1.440440837562201	64.11213519032118	4.422997927017673	9	27	0	0	2	11	2	0	0	0	0	0	0	0	132.0	149.0	199.0	158.0	12.0	0.0	72.61111111111111	80.05555555555557	120.5	143.97222222222226	129.88888888888889	113.66666666666666	95.66666666666666	61.333333333333336	27.0	508.0	609.0	4.888888888888889	5.321428571428571	4.145833333333333	2.548387096774193	1.3877551020408163	0.7333333333333333	0.375
CHEMBL261719	22.642097254774825	0	1	2.53662126408244	4.919301693273564	1.317934745071374	3.530096060231154	0.1217274503527984	2.326035820097452	4196.362766109412	9.406684157993078	12	59	0	0	5	24	3	1	0	0	1	0	0	1	307.60493827160496	332.1111111111111	456.6666666666666	430.6666666666666	229.11111111111111	211.88888888888889	166.76224089315653	157.02057613168725	263.68827160493834	348.81018518518505	397.1424897119341	399.2746913580247	309.70370370370364	252.1697530864197	215.7407407407408	1394.0	1459.0	5.213643021552627	5.356630824372759	4.0058479532163735	2.6916666666666664	1.2947610823258493	1.2359477124183007	1.64828137490008
CHEMBL157910	20.928733283931024	0	1	2.449028689900712	4.898057379801424	1.2637195485483066	4.592452462148878	0.1700908319314399	2.517665959871448	193.2672155456466	6.257325540834215	12	45	0	0	10	17	3	3	1	0	3	0	0	3	341.25925925925924	285.66666666666663	494.0	479.1604938271605	290.44444444444446	264.8888888888889	202.7320244627344	122.94907407407408	292.7407407407408	310.7573540618808	335.88378295991447	346.7236892242034	355.67695473251	321.3029835390945	292.9938271604938	2092.0	1732.0	7.583539094650205	6.078014184397162	6.024390243902439	4.520382017237363	4.186964742520298	4.168763102725367	2.6646279306829768
CHEMBL4454105	26.931424929269188	0	1	2.551673698830693	4.972214764523765	1.329183362427109	3.465251422374632	0.1019191594816068	2.466560622201471	25413.461460056165	11.366809722981978	16	65	0	0	7	27	3	3	1	0	0	0	0	0	418.44444444444446	374.0	651.6666666666667	634.3333333333334	235.3333333333333	212.3333333333333	273.2716906721536	172.91975308641975	379.9367283950618	437.9398148148149	577.5972222222222	450.2083333333333	372.4675925925926	322.800925925926	283.6296296296297	1598.0	1934.0	6.437606837606838	5.420289855072464	5.1719576719576725	3.645593869731801	1.835125448028674	1.4444444444444444	1.4800838574423478
ZINC000005845906	18.21108530895225	0	1	2.5499275147857654	5.044078037718577	1.3379429863588697	4.074819371679031	0.1771660596382187	2.2377355426771697	258.99887033644785	6.389732822989793	9	46	0	0	4	19	3	1	0	0	0	0	0	0	270.0	299.0	441.0	446.0	217.0	172.0	145.72222222222223	130.97222222222223	220.27777777777783	295.88888888888897	352.44444444444446	315.3055555555556	266.13888888888897	227.3333333333333	184.3333333333334	918.0	1130.0	5.869565217391305	6.1020408163265305	4.9	3.6557377049180326	2.167883211678832	1.9763779527559056	2.127450980392157
ZINC000029055368	23.45859383570255	0	1	2.54477111174782	4.937961544219081	1.3010438933884116	3.610898046169504	0.1203632682056501	2.382568796327646	4663.151355657903	9.546059043808308	12	59	0	0	6	24	3	1	0	1	1	0	0	2	363.60493827160496	366.1111111111111	505.6666666666666	487.6666666666666	252.1111111111111	227.88888888888889	228.5400186709344	167.02057613168725	289.7993827160493	386.7546296296296	432.0036008230453	423.358024691358	377.2037037037037	302.5030864197531	260.0740740740741	1474.0	1507.0	6.162795563925508	5.905017921146953	4.435672514619883	3.0479166666666666	1.6367299942429478	1.6653594771241829	1.8137490007993604
CHEMBL4632519	24.75338582459365	0	1	2.603946052384245	4.929264907500125	1.333586011114456	3.5092200501812862	0.1132006467800414	2.3867959163514767	60605.18377736808	12.143537820770756	6	65	0	2	6	25	3	2	0	0	1	0	0	1	335.60493827160496	344.1111111111111	485.6666666666667	459.6666666666667	182.11111111111111	181.88888888888889	209.28307422648987	163.02057613168728	293.8827160493827	407.2129629629629	475.4341563786009	398.19135802469134	307.6203703703703	262.33641975308643	243.6574074074074	1498.0	1608.0	5.16315289648623	4.987117552334944	3.597530864197531	2.345238095238096	1.2954686530105526	1.2172682236376504	1.2559386973180078
CHEMBL260907	31.157786969792447	0	1	2.487451474107645	4.9749029482152896	1.319621864335495	4.130586641439645	0.1032646660359911	2.804713801937665	12419.947241020132	10.813353468693355	22	74	0	0	9	31	5	3	0	1	0	0	0	1	562.0	556.0	770.0	835.0	572.0	488.0	332.75	237.5	408.3333333333333	525.8888888888889	555.4444444444446	655.9722222222222	543.7777777777778	572.0833333333336	532.0555555555555	1668.0	1933.0	7.594594594594595	7.128205128205129	5.62043795620438	4.562841530054645	3.85024154589372	3.052132701421801	2.8316831683168315
CHEMBL4473636	25.40347346437736	0	1	2.465860923891899	4.795647220880346	1.3529862300834543	3.886410472285838	0.1214503272589324	2.5206367836658656	3591.6929176243893	9.349529744934149	21	60	0	0	6	26	4	1	1	0	0	0	0	0	370.44444444444446	391.33333333333337	523.0	483.0	315.33333333333337	274.3333333333333	182.1145404663924	173.07716049382717	287.8425925925925	337.95370370370364	345.58950617283944	330.5925925925926	319.25	295.1018518518518	264.7685185185185	1480.0	1657.0	6.174074074074074	6.114583333333334	4.628318584070796	3.1776315789473686	2.2536687631027257	2.498850574712644	2.502645502645503
CHEMBL408152	10.70406097372093	0	3	2.423249626380211	4.846499252760422	1.2627252051578692	3.447577740735543	0.2462555529096816	1.57414411693932	62.016722425730535	4.463876301843378	6	27	0	0	4	10	3	1	0	0	0	0	0	0	188.0	199.0	279.0	273.0	0.0	0.0	89.38888888888889	91.94444444444444	143.50000000000003	164.94444444444449	166.66666666666674	167.58333333333337	109.16666666666669	59.5	20.0	584.0	675.0	6.962962962962963	7.107142857142857	5.9361702127659575	4.875	1.7166666666666666	0.3541666666666667	0.0
CHEMBL4583507	14.715991517539395	0	0	2.5092631615474	4.899000489999915	1.3122736498092418	3.886660434074524	0.2045610754776065	1.9994041748424616	116.4631084239305	5.399428443139912	14	33	0	0	5	14	3	1	0	1	0	0	0	1	298.0	300.0	442.0	452.0	112.0	19.0	156.41666666666666	119.3888888888889	186.72222222222223	233.1111111111112	265.94444444444446	255.50000000000003	204.16666666666663	167.08333333333334	111.0	810.0	925.0	9.030303030303031	8.571428571428571	7.491525423728813	6.746268656716418	4.220779220779221	3.73015873015873	2.036363636363636
CHEMBL364270	18.51074513747437	0	1	2.5290579832549938	4.878481082886449	1.3077856866029098	4.212544435286933	0.1831541058820405	2.270975966994017	180.10193575239597	6.026432123268004	12	43	0	0	4	19	1	2	0	0	1	0	0	1	277.60493827160496	298.1111111111111	431.6666666666667	506.44444444444446	174.22222222222223	76.55555555555554	110.03307422648987	124.02057613168724	208.9660493827161	275.1810699588477	295.5493827160494	280.1707818930041	237.39403292181072	199.60493827160496	157.4567901234568	1170.0	1188.0	6.455928797014069	6.480676328502415	5.2008032128514055	4.48180924287119	2.9972677595628414	2.077212806026365	1.7249724972497251
CHEMBL3040288	20.534606225111293	0	1	2.420749373067478	4.824833950717299	1.3168852095379595	4.28711125326964	0.1648888943565246	2.411124583617404	248.94864025002124	6.472758056160648	18	47	0	0	5	21	4	0	0	1	0	0	0	1	344.0	354.0	476.0	502.0	393.0	330.0	182.19444444444449	151.22222222222223	253.0833333333334	315.55555555555554	311.5555555555556	291.0555555555556	272.6666666666667	284.1666666666667	318.44444444444446	1054.0	1238.0	7.319148936170213	7.08	5.534883720930233	4.2905982905982905	4.194444444444445	4.32	3.508928571428572
ZINC000028889426	17.47546895706429	0	1	2.506372937728969	4.87101348567726	1.358689449786635	3.91160037004632	0.1778000168202872	2.15240395242254	230.70268834990384	6.229587178488236	15	42	0	0	3	19	2	0	1	0	0	0	0	0	222.44444444444449	259.3333333333333	364.6666666666666	335.33333333333337	172.66666666666666	122.0	94.11454046639231	115.04320987654322	181.0987654320988	220.65740740740748	226.9753086419753	222.1635802469136	211.87654320987656	179.41049382716054	140.88888888888889	1058.0	1166.0	5.296296296296297	5.762962962962963	4.616033755274261	3.255663430420712	2.195906432748538	2.1529051987767582	1.836879432624113
CHEMBL185437	19.27022257699926	0	0	2.2999740247062563	4.599948049412513	1.310027402021979	4.356379192012369	0.1742551676804947	2.3879319836640835	217.11961658106588	6.296739162028176	18	46	0	0	5	20	4	0	0	1	0	0	0	1	328.0	329.0	425.0	369.0	310.0	261.0	183.66666666666663	151.05555555555554	247.08333333333343	289.05555555555554	269.08333333333337	246.8611111111112	246.6944444444445	239.1111111111112	196.0555555555556	1018.0	1166.0	7.130434782608695	6.854166666666667	5.3125	3.5142857142857142	2.7596153846153846	3.2526315789473683	3.734939759036144
CHEMBL4778021	22.61548645415105	0	1	2.466002461878723	4.86344385600179	1.3126824421765253	4.044339527524076	0.1509111530913612	2.395436046177452	2934.017537231494	7.593807471738191	12	65	0	0	7	24	3	3	0	0	1	0	0	1	364.44444444444446	348.0	439.0	431.0	220.0	188.0	202.6603244450063	156.67658441178085	290.2283407438845	347.2795366361409	379.4321243066598	367.0667378666273	329.37115022285974	287.55928629973226	256.7244114876096	1526.0	1476.0	5.606837606837607	5.2727272727272725	3.7844827586206895	2.873333333333333	1.727777777777778	1.871345029239766	1.476510067114094
CHEMBL494573_36418162	23.55031135301332	0	2	2.409983658126484	4.819967316252967	1.319161586049171	3.866755064950053	0.128891835498335	2.4510279594760096	2205.2936498326976	8.797228242209416	16	59	0	0	6	24	3	2	1	0	0	0	0	0	342.44444444444446	289.3333333333333	488.3333333333333	424.0	270.66666666666663	213.3333333333333	218.46613511659808	151.0817901234568	340.7175925925925	369.4984567901234	399.14660493827154	357.33333333333326	350.85185185185185	306.3425925925925	286.19444444444434	1424.0	1725.0	5.804143126177025	4.666666666666666	4.3993993993994	2.789473684210526	2.0602150537634407	2.3526570048309177	2.066157760814249
ZINC000013983002	15.751267697949476	0	3	2.5310816337693014	4.876891719091967	1.2877321878334174	3.755435796144064	0.1877717898072032	2.016351516603554	201.63487720855045	5.999605703820574	12	33	0	0	5	15	3	2	0	0	0	0	0	0	288.0	299.0	446.0	442.0	184.0	168.0	188.2222222222222	131.8888888888889	218.66666666666669	257.8888888888889	306.55555555555554	251.0	239.66666666666669	146.22222222222226	171.33333333333334	828.0	924.0	8.727272727272727	8.542857142857143	7.964285714285714	6.138888888888889	4.294117647058823	4.576271186440678	3.914893617021277
CHEMBL1089793	31.20592644262293	0	2	2.3792236098459054	4.756599347306559	1.270646645743798	4.546990067355689	0.1136747516838922	2.900759851521339	1049.836447319196	8.342684027681008	12	70	0	0	13	27	5	3	0	5	0	0	0	5	716.0	587.0	911.0	828.0	490.0	540.0	597.5625	249.3333333333333	628.4722222222222	633.2777777777777	738.6111111111113	761.1805555555557	693.625	532.9166666666667	517.3472222222222	1844.0	1934.0	10.228571428571428	8.04109589041096	6.901515151515151	4.6	4.543956043956044	3.801169590643275	2.832369942196532
CHEMBL3262424	23.363033349857474	0	1	2.3290540817689687	4.658108163537938	1.3334631941791073	5.107584882869999	0.1702528294289999	2.729338955499563	213.13367269282097	6.460531828864797	18	61	0	0	4	26	3	1	0	0	0	0	0	0	322.0	340.0	425.0	404.0	343.0	317.0	164.1111111111111	173.83333333333334	275.94444444444434	335.5277777777777	335.58333333333326	339.61111111111103	357.66666666666663	337.66666666666663	328.5	1178.0	1442.0	5.278688524590164	5.3125	3.794642857142857	2.623376623376624	1.8820224719101124	1.9885714285714289	2.130434782608696
CHEMBL3233674	28.116531023940333	0	1	2.466002461878723	4.86344385600179	1.3126824421765253	4.044339527524076	0.1509111530913612	2.395436046177452	2934.017537231494	7.593807471738191	12	71	0	0	10	27	4	2	0	3	1	0	0	4	552.4444444444445	497.0	705.0	695.0	408.0	449.0	202.6603244450063	156.67658441178085	290.2283407438845	347.2795366361409	379.4321243066598	367.0667378666273	329.37115022285974	287.55928629973226	256.7244114876096	1862.0	1769.0	7.780907668231612	6.808219178082192	5.340909090909091	3.818681318681319	2.374384236453202	2.413265306122449	2.3859649122807016
CHEMBL259625	28.96751694101151	0	1	2.4785835057331416	4.957167011466283	1.3399226814905667	4.086181885754666	0.1104373482636396	2.7159438294343805	5476.350322017225	9.916526978084072	22	68	0	0	8	29	5	3	0	0	0	0	0	0	498.0	509.0	697.0	745.0	538.0	421.0	262.4722222222222	217.88888888888889	362.0833333333333	457.1666666666666	509.19444444444446	522.1666666666666	497.9444444444444	490.6111111111111	401.5833333333333	1512.0	1789.0	7.323529411764706	7.069444444444445	5.576	4.515151515151516	3.387434554973822	3.220338983050848	3.2804878048780486
ZINC000029053256	22.642097254774825	0	1	2.53662126408244	4.919301693273564	1.317934745071374	3.530096060231154	0.1217274503527984	2.326035820097452	4196.362766109412	9.406684157993078	12	59	0	0	5	24	3	1	0	0	1	0	0	1	307.60493827160496	332.1111111111111	456.6666666666666	430.6666666666666	229.11111111111111	211.88888888888889	166.76224089315653	157.02057613168725	263.68827160493834	348.81018518518505	397.1424897119341	399.2746913580247	309.70370370370364	252.1697530864197	215.7407407407408	1394.0	1459.0	5.213643021552627	5.356630824372759	4.0058479532163735	2.6916666666666664	1.2947610823258493	1.2359477124183007	1.64828137490008
CHEMBL1576791	25.578820923714737	0	0	2.4886432419859235	4.977286483971847	1.3312201178441412	4.833465575003494	0.1510457992188592	2.738714530535363	313.9507817832972	6.912387037514944	26	50	0	0	7	25	2	3	2	0	0	0	0	0	426.8888888888889	392.6666666666666	668.0	658.3333333333333	671.6666666666667	520.0	256.7751200274348	164.38117283950618	338.2469135802469	370.8549382716049	413.0864197530864	415.3242455418381	390.287037037037	451.79938271604937	378.65123456790127	1720.0	1877.0	8.537777777777778	7.271604938271604	7.67816091954023	5.72463768115942	5.600966183574879	5.648809523809524	5.99702380952381
CHEMBL3289944	23.578820923714733	0	1	2.442874868588864	4.793679929905625	1.3005310518730748	3.784807827292136	0.1261602609097378	2.429607402086837	2436.836017031436	8.897068051162448	15	58	0	0	8	22	4	2	2	0	0	0	0	0	348.8888888888889	290.33333333333337	510.6666666666666	426.33333333333337	226.0	207.0	217.66400891632367	144.63425925925927	333.0354938271605	356.67438271604925	393.8749999999999	358.449074074074	322.1851851851852	270.11111111111114	226.3703703703704	1656.0	1861.0	6.015325670498084	4.759562841530055	4.642424242424242	2.920091324200913	1.959731543624161	1.4758454106280194	1.765625
CHEMBL3764178	21.189342347959496	0	1	2.466002461878723	4.86344385600179	1.3126824421765253	4.044339527524076	0.1509111530913612	2.395436046177452	2934.017537231494	7.593807471738191	13	59	0	0	4	24	2	1	0	0	1	0	0	1	284.44444444444446	311.0	440.0	442.0	167.0	172.0	202.6603244450063	156.67658441178085	290.2283407438845	347.2795366361409	379.4321243066598	367.0667378666273	329.37115022285974	287.55928629973226	256.7244114876096	1346.0	1325.0	4.821092278719398	5.098360655737705	3.963963963963964	2.8516129032258064	1.9144736842105263	1.548148148148148	1.2748091603053435
CHEMBL38409	25.35110280603902	0	1	2.484833971412842	4.817264394900754	1.3459183879175458	3.4448968220036207	0.1076530256876131	2.4000447637512723	5008.497996238174	9.682042157785178	15	60	0	0	7	25	4	2	1	0	0	0	0	0	396.44444444444446	404.0	596.3333333333333	561.3333333333334	214.3333333333333	210.3333333333333	221.3645404663924	172.33024691358025	297.2345679012345	381.78703703703695	450.7037037037035	356.935185185185	296.05555555555554	275.97222222222223	249.26851851851853	1508.0	1684.0	6.607407407407408	6.3125	5.140804597701149	3.575371549893843	1.8504273504273503	1.5938967136150233	1.5644768856447686
CHEMBL2164337	15.47546895706429	0	1	2.3681321374691984	4.736264274938396	1.3598520921184507	4.083255066283313	0.2041627533141656	2.100041661258053	124.64700024912057	5.5186329248498085	12	40	0	0	3	17	2	1	0	0	0	0	0	0	230.0	242.0	311.0	300.0	156.0	119.0	98.61111111111111	116.11111111111111	184.27777777777783	214.3888888888889	206.1111111111112	195.83333333333337	171.61111111111117	146.16666666666666	134.66666666666666	794.0	967.0	5.75	5.761904761904762	4.260273972602739	3.191489361702128	2.26530612244898	2.333333333333333	2.328358208955224
CHEMBL4461327	23.65511073733869	0	0	2.5706279938225016	4.993316965412252	1.2758845874428582	4.483400733845506	0.1494466911281835	2.5989941395063334	346.4692695982266	6.946406415336845	20	50	0	0	9	21	4	4	1	0	0	0	0	0	454.44444444444446	408.0	695.6666666666666	664.3333333333334	647.3333333333334	438.6666666666667	277.85502400548694	166.33641975308643	357.17901234567904	387.9969135802469	461.2345679012346	447.97376543209873	415.47993827160496	473.4861111111111	410.6975308641976	1484.0	1714.0	9.088888888888889	7.69811320754717	7.816479400749063	6.326984126984128	5.637096774193548	4.917333333333334	5.306010928961749
ZINC000028889442	17.51590907158417	0	1	2.504444481126163	4.856655881075341	1.3582308030409274	3.837332188729333	0.1744241903967878	2.133234743000085	307.4727540453246	6.51684383895456	15	42	0	0	3	19	2	0	1	0	0	0	0	0	222.44444444444449	258.3333333333333	362.0	331.0	168.33333333333331	126.66666666666666	94.11454046639231	114.9320987654321	181.14814814814807	222.72222222222229	229.820987654321	216.0833333333333	193.60493827160496	159.4598765432099	124.70987654320986	1058.0	1166.0	5.296296296296297	5.7407407407407405	4.582278481012659	3.2135922330097086	2.138138138138138	2.288659793814433	2.003968253968254
CHEMBL4286174	24.65592656867093	0	1	2.4188227411555565	4.822680015047183	1.3541836859080327	4.643284378313116	0.1497833670423586	2.6668240674822674	327.6367914325889	6.923307763124456	21	59	0	0	4	27	3	0	0	1	0	0	0	1	372.0	394.0	532.0	506.0	279.0	267.0	193.44444444444449	174.94444444444446	289.08333333333326	352.97222222222206	350.9166666666665	366.7499999999999	351.1666666666667	300.5	271.94444444444446	1228.0	1495.0	6.305084745762712	6.253968253968254	4.792792792792793	3.3509933774834435	2.327485380116959	1.9520958083832336	1.86
ZINC000095579554	22.80276445730689	0	1	2.389562935419146	4.737635990667762	1.309898570060109	4.387825996905643	0.1513043447208842	2.543544624313244	361.09015055688775	6.953838388683643	17	53	0	0	7	22	2	3	2	0	0	0	0	0	350.8888888888889	289.0	502.44444444444446	424.3333333333333	248.3333333333333	268.0	217.16400891632367	141.23611111111111	324.0495541838134	320.1296296296296	362.4243827160493	380.7268518518517	287.4675925925926	264.10648148148147	271.36419753086415	1618.0	1785.0	6.620545073375262	5.160714285714286	5.126984126984127	3.289405684754522	2.931297709923664	2.3688524590163933	2.0868347338935576
CHEMBL3890841	16.889682519437383	0	1	2.3924221759038344	4.741515619338289	1.3689614161788173	4.204616073652442	0.2002198130310686	2.178120331644108	137.8204852147262	5.667889351293122	12	42	0	0	1	20	1	0	0	0	0	0	0	0	210.0	236.0	311.0	263.0	167.0	158.0	88.38888888888889	111.55555555555556	182.0555555555556	217.08333333333343	213.25000000000009	180.2777777777778	146.86111111111111	144.05555555555557	126.2222222222222	790.0	1008.0	5.0	5.2444444444444445	3.8395061728395055	2.435185185185185	1.4485981308411215	1.851851851851852	2.061728395061728
CHEMBL4860006	19.557951861702914	0	1	2.386356181916165	4.772712363832329	1.2410482072823226	4.43534878472768	0.1774139513891071	2.4058969882249968	175.80864874730798	6.085686912429958	12	45	0	0	9	16	6	1	0	0	2	0	0	2	321.2098765432099	340.22222222222223	467.33333333333337	445.44444444444446	294.55555555555554	226.44444444444449	134.31614845297975	139.70781893004116	239.82098765432096	274.2427983539095	271.72443225118127	273.724279835391	260.3930041152263	258.16666666666663	202.97119341563783	1532.0	1328.0	7.137997256515775	7.238770685579197	5.699186991869919	4.32470334412082	3.559870550161812	3.418713450292397	2.9163916391639164
ZINC000013586547	25.51286326411854	0	1	2.379292110340605	4.75858422068121	1.3137042877194007	4.776777333103385	0.1447508282758601	2.7576885895065346	338.4858335303155	7.018404709226149	12	69	0	0	6	27	3	2	0	0	1	0	0	1	355.60493827160496	361.1111111111111	467.6666666666667	471.44444444444446	234.11111111111111	192.88888888888889	190.7552964487121	181.1872427983539	307.6049382716049	390.014403292181	414.0761316872427	432.1327160493826	394.574074074074	328.5864197530865	266.4074074074074	1572.0	1663.0	5.153694757559492	5.015432098765432	3.5162907268170427	2.5621980676328504	1.5954692556634302	1.4822571262361837	1.3852728468113085
CHEMBL4164250	19.75854975870345	0	1	2.324529237733175	4.649058475466352	1.3360713361893248	3.946161864670019	0.1517754563334623	2.3282548717232148	432.3643677973247	7.024780121747847	12	55	0	0	3	23	1	2	0	0	0	0	0	0	282.0	281.0	359.0	368.0	251.0	219.0	131.6388888888889	150.02777777777777	241.52777777777783	291.05555555555554	281.4444444444444	266.44444444444446	245.4444444444445	244.6111111111112	228.2777777777778	1034.0	1243.0	5.127272727272727	4.9298245614035086	3.5544554455445545	2.8091603053435112	2.1171875	2.365217391304348	2.1271186440677967
CHEMBL4215197	13.38265818420606	0	1	2.446492726208372	4.777110979562692	1.33098606624152	3.72006457405524	0.2188273278856023	1.8443692778135663	97.44128266920772	5.109878218619462	11	34	0	0	3	14	3	0	0	0	0	0	0	0	190.0	215.0	293.0	282.0	54.0	18.0	81.38888888888889	97.7777777777778	153.33333333333337	186.6388888888889	202.77777777777783	176.33333333333337	129.66666666666669	114.66666666666669	83.0	668.0	825.0	5.588235294117647	5.972222222222222	4.578125	3.357142857142857	2.08641975308642	1.6129032258064515	0.8571428571428571
CHEMBL4764557	26.297858248719745	0	1	2.4401462646440137	4.87044360616819	1.32258507598439	4.616864772705933	0.1399049931123009	2.723638322572456	514.1931636200669	7.436521468038999	19	60	0	0	8	25	3	4	1	0	0	0	0	0	446.44444444444446	404.3333333333333	661.0	564.3333333333334	361.33333333333337	382.3333333333333	247.5772462277092	175.13734567901236	375.8024691358025	406.49382716049377	441.85956790123447	434.8379629629629	369.516975308642	342.3240740740741	335.6141975308642	1586.0	1901.0	7.440740740740741	6.317708333333333	5.798245614035087	3.7622222222222224	3.06140350877193	2.898550724637681	2.696517412935324
ZINC000299869027	23.56988240552138	0	1	2.476757908794196	4.824889559821517	1.2934693882188548	3.51047308340118	0.117015769446706	2.3543630986594386	8289.061289800555	10.121304296345048	15	59	0	0	7	23	4	1	1	0	1	0	0	1	328.0493827160494	348.44444444444446	466.0	434.6666666666666	194.44444444444449	189.22222222222223	159.70317024843774	160.8477366255144	264.4783950617283	316.97530864197523	343.156378600823	334.2746913580247	273.1388888888889	222.68827160493828	211.67592592592592	1662.0	1622.0	5.560159029085583	5.620071684587814	4.160714285714286	2.977168949771689	1.3043771043771044	1.3506698187549253	1.6478342749529191
CHEMBL3960056	26.21997004530508	0	1	2.40357324192234	4.807146483844679	1.3267557652954554	4.092446197876284	0.1203660646434201	2.6329183152811453	6827.583159930759	10.052501465039446	18	71	0	0	4	30	3	1	0	0	0	0	0	0	354.0	372.0	473.0	464.0	280.0	223.0	196.16666666666663	192.77777777777777	315.3333333333333	394.5277777777777	416.83333333333326	443.5833333333333	420.0833333333333	370.83333333333337	303.8333333333333	1328.0	1615.0	4.985915492957746	5.027027027027027	3.583333333333333	2.5355191256830603	1.8888888888888888	1.6600985221674878	1.4814814814814814
CHEMBL3959919	21.908379672964507	0	1	2.466002461878723	4.86344385600179	1.3126824421765253	4.044339527524076	0.1509111530913612	2.395436046177452	2934.017537231494	7.593807471738191	15	55	0	0	7	22	2	2	1	0	2	0	0	2	326.4938271604938	331.44444444444446	440.0	430.7777777777778	183.22222222222223	189.5555555555556	202.6603244450063	156.67658441178085	290.2283407438845	347.2795366361409	379.4321243066598	367.0667378666273	329.37115022285974	287.55928629973226	256.7244114876096	1878.0	1547.0	5.936251402918069	5.814814814814815	4.4	3.474014336917563	1.6931603135982696	1.6200716845878136	1.4426946631671045
CHEMBL515783	26.05820958722556	0	1	2.533268644246633	4.885410054037456	1.3374006818758075	4.089830316878483	0.1239342520266206	2.602425950350748	1214.944844513382	8.296376427754442	21	63	0	0	6	27	4	2	0	0	0	0	0	0	418.0	450.0	638.0	645.0	385.0	341.0	196.19444444444449	190.8055555555556	313.7222222222222	383.111111111111	434.5555555555554	468.44444444444434	427.6666666666667	382.9166666666667	346.47222222222206	1326.0	1620.0	6.634920634920635	6.7164179104477615	5.406779661016949	4.215686274509804	2.947643979057592	2.833333333333333	2.347560975609756
CHEMBL3758619	25.59809159593585	0	1	2.5460522895938955	4.972681197650079	1.3230405927320958	3.954521322154532	0.1235787913173291	2.538010372639647	1749.9697847111988	8.630504610694869	18	57	0	2	7	25	2	3	1	1	0	0	0	1	442.44444444444446	375.0	638.3333333333334	584.6666666666666	332.0	377.6666666666667	288.0494684499314	166.6141975308642	371.4367283950617	418.9876543209876	471.5956790123455	434.8009259259258	426.9675925925925	304.6157407407408	342.7623456790124	1552.0	1838.0	7.762183235867447	6.147540983606557	5.856269113149848	3.9773242630385486	3.2133333333333334	3.390887290167865	2.4776119402985075
CHEMBL3139682	17.856009014626167	0	1	2.369317964130304	4.738635928260607	1.288872815075882	3.559126709161752	0.1547446395287718	2.102424331291265	902.0975439960116	7.637631779053265	16	43	0	0	4	19	3	0	0	0	1	0	0	1	243.6049382716049	267.1111111111111	339.6666666666667	305.44444444444446	141.55555555555554	155.55555555555554	114.72751867093432	128.52057613168725	200.1327160493828	236.0144032921811	216.0833333333334	194.0555555555556	168.33333333333334	154.0308641975309	148.2654320987655	1140.0	1119.0	5.665231122595464	5.935802469135802	4.469298245614035	3.024202420242024	1.9005847953216373	1.950773558368495	1.9129129129129128
76332576_CHEMBL3139022	24.684436139372345	0	1	2.511762533214157	4.89009727089274	1.3498270422309302	4.314556009441313	0.1391792261110101	2.5933965360491134	656.0388803321482	7.617622167477871	21	62	0	0	3	28	3	0	0	0	0	0	0	0	328.0	381.0	528.0	524.0	331.0	286.0	136.69444444444446	171.55555555555557	274.2777777777777	336.9999999999999	363.44444444444446	377.44444444444434	371.111111111111	337.611111111111	299.27777777777754	1186.0	1500.0	5.290322580645161	5.7727272727272725	4.512820512820513	3.337579617834395	2.333333333333333	2.090909090909091	1.9022988505747127
CHEMBL3581249	22.48223556677296	0	1	2.593156378436516	5.186312756873033	1.310962623542108	4.469456499773194	0.1541191896473515	2.561977549807805	363.4562029202035	6.96036953955472	12	60	0	0	5	24	1	4	0	0	0	0	0	0	380.0	395.0	580.0	713.0	371.0	215.0	157.55555555555554	173.91666666666669	284.4722222222223	364.0833333333332	409.63888888888886	460.80555555555566	457.3888888888888	439.1111111111111	379.6944444444442	1200.0	1452.0	6.333333333333333	6.26984126984127	5.043478260869565	5.056737588652482	3.0816326530612246	2.777173913043478	1.864321608040201
ZINC000026479212	22.12715927244686	0	0	2.46025122445133	4.784906823886809	1.3062575770388274	3.6294547202038863	0.1296233828644245	2.318701839354676	912.1951625734026	7.845473378411812	18	51	0	0	7	21	6	0	0	1	0	0	0	1	378.0	392.0	523.0	460.0	375.0	338.0	209.0	171.30555555555557	287.0277777777777	320.5277777777777	323.13888888888897	297.08333333333337	304.6111111111111	296.0833333333333	279.44444444444446	1154.0	1342.0	7.411764705882353	7.2592592592592595	5.811111111111111	3.931623931623931	3.05	3.5405405405405403	3.75
CHEMBL3290011	25.659701152754497	0	1	2.4557099140524583	4.801998564325075	1.3187507410528572	4.434851823405403	0.1385891194814188	2.652645014277484	430.30124491932287	7.227636342788794	18	56	0	0	9	23	3	3	2	1	0	0	0	1	444.8888888888889	378.6666666666666	639.4444444444445	506.33333333333337	263.0	264.66666666666663	286.99734224965704	162.52006172839506	366.00788751714674	383.3719135802469	428.4212962962963	375.7129629629629	371.5555555555555	292.111111111111	320.9228395061728	1784.0	1961.0	7.944444444444445	6.311111111111111	5.920781893004115	3.468036529680365	2.8249400479616305	2.9618320610687023	2.210084033613445
CHEMBL4447975	14.118124345950555	0	1	2.547314298733305	5.0420470046963946	1.314999777289258	3.792237897589175	0.2106798831993986	1.920742984033036	110.78664088959066	5.295392862357674	6	37	0	0	4	14	1	3	0	0	0	0	0	0	246.0	246.0	354.0	383.0	48.0	7.0	103.20138888888889	109.86111111111111	184.23611111111111	228.8611111111112	267.43055555555554	237.41666666666663	201.875	131.5	87.25	764.0	919.0	6.648648648648648	6.307692307692308	4.916666666666667	4.208791208791209	1.838095238095238	0.9875	0.676056338028169
ZINC000013473855	18.591625366514126	0	1	2.345571077212616	4.691142154425232	1.3030465174429766	4.303986249524531	0.1793327603968554	2.335010365395206	188.0328997956589	6.112085683786405	12	47	0	0	4	20	1	1	0	1	0	0	1	2	277.02419753086417	259.6222222222222	332.0888888888889	309.2444444444444	173.6222222222222	159.46666666666667	188.21706390123447	134.73592592592593	227.31348148148152	303.2728888888889	311.5755555555556	268.68000000000006	260.9635555555556	225.78533333333328	207.9660740740741	3746.0	1406.0	5.894131862358813	5.298412698412698	3.773737373737374	2.4543209876543206	1.8089225589225588	2.087474747474748	1.6856526429341965
CHEMBL497963	25.254002780024244	0	1	2.39222146326096	4.784442926521919	1.2689934358304344	3.8643398286166617	0.1207606196442706	2.5149416696533704	1255.2577719917806	8.29824703629008	16	63	0	0	7	25	3	3	1	0	0	0	0	0	390.44444444444446	348.33333333333337	540.6666666666667	487.0	281.66666666666663	274.66666666666663	238.7994684499314	165.8842592592593	374.64197530864186	410.2407407407408	383.5864197530863	392.2083333333333	349.32098765432085	326.10185185185185	295.4907407407408	1526.0	1827.0	6.197530864197531	5.277777777777779	4.5434173669467794	3.04375	2.1549019607843136	2.0127388535031847	1.929223744292237
CHEMBL3401493	24.79382593911353	0	1	2.4829807645295485	4.848611251148089	1.30456144997103	3.536514578817724	0.1105160805880538	2.4262924696769885	9278.956492528418	10.29865518233748	15	66	0	0	7	25	4	2	1	0	0	0	0	0	372.44444444444446	380.3333333333333	519.3333333333334	528.3333333333334	207.3333333333333	223.33333333333337	190.6145404663924	178.2993827160494	296.0401234567902	370.39506172839504	414.1759259259259	407.6388888888889	360.7685185185185	295.6851851851852	276.10185185185185	1514.0	1686.0	5.643097643097644	5.51207729468599	4.121693121693122	3.261316872427984	1.388007054673721	1.310861423220974	1.2341269841269842
ZINC000101100060	23.132323206556663	0	2	2.486945475864967	4.903886910229918	1.3575381217319968	3.9967423301157736	0.1378187010384749	2.450190348823183	639.1978176387961	7.524924717231525	12	55	0	0	6	23	2	2	2	0	0	0	0	0	332.8888888888889	348.6666666666667	481.66666666666674	490.77777777777777	264.3333333333333	253.0	132.84019204389574	152.00617283950618	245.0308641975309	297.7534293552812	314.21913580246905	301.42283950617275	256.73148148148147	239.7962962962964	200.1111111111112	1592.0	1662.0	6.052525252525253	5.909604519774011	4.501557632398755	3.690058479532164	2.2777777777777777	2.545977011494253	2.1666666666666665
article_review_72	21.52944229100149	0	1	2.466002461878723	4.86344385600179	1.3126824421765253	4.044339527524076	0.1509111530913612	2.395436046177452	2934.017537231494	7.593807471738191	12	56	0	0	11	18	8	0	0	0	3	0	0	3	319.6543209876544	342.22222222222223	452.6666666666667	372.60493827160496	168.44444444444446	175.11111111111111	202.6603244450063	156.67658441178085	290.2283407438845	347.2795366361409	379.4321243066598	367.0667378666273	329.37115022285974	287.55928629973226	256.7244114876096	1934.0	1486.0	5.708112874779542	6.003898635477583	4.572390572390573	2.801540889260188	1.3739463601532569	1.4242424242424243	1.5039682539682542
CHEMBL4640332	21.92495869984746	0	1	2.587605909498712	5.175211818997424	1.2996274121048847	4.371836636897865	0.1561370227463523	2.504802621037467	349.8570873550278	6.887144166435776	12	51	0	0	6	22	3	3	0	0	0	0	0	0	390.0	399.0	578.0	670.0	416.0	333.0	204.77777777777777	173.97222222222223	289.75	343.99999999999994	375.8611111111111	433.0833333333334	423.8055555555556	409.44444444444446	397.5833333333333	1154.0	1353.0	7.647058823529412	7.388888888888889	6.148936170212766	5.583333333333333	4.049382716049383	3.7315436241610738	2.64968152866242
CHEMBL4217506	23.130933856530422	0	1	2.381221471118216	4.762442942236431	1.2598087287908588	4.057003529324638	0.1352334509774879	2.499056942826633	885.3047974128682	7.884544278238993	12	61	0	0	7	23	2	3	1	1	0	0	0	1	382.44444444444446	298.33333333333337	499.0	451.33333333333337	256.3333333333333	245.3333333333333	286.0216906721536	160.13734567901236	368.0524691358025	417.10493827160496	448.9999999999998	542.574074074074	371.0694444444444	289.7175925925925	313.7731481481481	1486.0	1725.0	6.269581056466302	4.735449735449736	4.339130434782609	2.856540084388186	2.3273092369477912	1.8086021505376344	1.8051643192488265
article_review_265	12.89433100250187	0	0	2.433813717264571	4.77010758559641	1.266985421089565	3.621175645758577	0.2130103321034457	1.8174269881971368	100.6051036792875	5.141831239839449	11	28	0	0	6	11	3	3	0	0	0	0	0	0	298.0	271.0	392.0	364.0	139.0	91.0	191.13888888888889	111.83333333333331	210.72222222222223	202.8888888888889	223.2777777777778	224.6111111111112	217.94444444444449	112.3333333333333	94.83333333333331	746.0	814.0	10.642857142857142	9.344827586206897	8.340425531914894	7.137254901960785	3.9491525423728815	3.4814814814814814	5.148148148148148
ZINC000095573175	18.75039379896856	0	1	2.404343330476133	4.707110057107446	1.2738371260672918	3.882227206085244	0.1617594669202185	2.231877748488285	613.6946763108926	7.29496627196942	11	43	0	0	8	16	2	3	2	0	1	0	0	1	290.4938271604938	212.77777777777777	388.2962962962963	281.44444444444446	180.44444444444449	191.44444444444449	191.1970831428136	108.37397119341564	275.131630086877	258.1347736625515	278.8820873342478	292.65277777777766	196.60751028806584	189.766975308642	210.5679012345679	1686.0	1605.0	6.755670399081252	4.728395061728395	4.853703703703704	2.7061965811965814	2.6882086167800456	2.3015873015873014	2.227709190672154
CHEMBL2159475	20.34294684630412	0	1	2.4046481832038653	4.708172911329761	1.252773967835633	3.9877151667389534	0.1533736602591905	2.338729871993304	481.0082188080221	7.131395801906183	11	43	0	0	10	16	2	3	2	0	3	0	0	3	305.7037037037037	232.0	417.40740740740745	311.22222222222223	196.44444444444449	207.44444444444443	190.37434270690443	106.304012345679	273.0596136259717	259.14300411522635	280.4664494741656	292.6920248437737	196.86676954732508	188.90895061728395	209.85596707818928	2262.0	1797.0	7.109388458225667	5.155555555555556	5.2175925925925934	2.9925213675213675	2.7975560594608213	2.473544973544973	2.425240054869685
ZINC000028652782	23.626901546924213	0	1	2.5385940342210245	4.973274176652764	1.2950448591418715	3.785126181878309	0.1261708727292769	2.429691512354106	2892.342282335364	9.068434219831124	15	55	0	0	10	20	6	3	0	0	1	0	0	1	425.60493827160496	435.1111111111111	648.6666666666667	623.4444444444445	285.8888888888889	271.55555555555554	249.00529644871207	177.79835390946502	308.6327160493827	396.1810699588478	516.0061728395061	423.716049382716	397.5864197530864	289.0740740740741	266.51851851851853	1520.0	1544.0	7.738271604938272	7.50191570881226	6.237179487179488	4.584150326797386	2.487891737891738	2.101416853094705	2.402427637721756
CHEMBL4859722	25.881472777861948	2	1	2.466002461878723	4.86344385600179	1.3126824421765253	4.044339527524076	0.1509111530913612	2.395436046177452	2934.017537231494	7.593807471738191	12	64	0	0	10	24	4	6	0	0	0	0	0	0	500.0	453.0	597.0	557.0	242.0	200.0	354.44444444444446	218.97222222222223	407.22222222222223	535.5555555555555	367.83333333333337	317.44444444444446	279.5	241.5	198.66666666666669	1474.0	1625.0	7.8125	6.863636363636363	5.191304347826087	3.5705128205128207	1.9225806451612903	1.8235294117647056	2.086206896551724
CHEMBL29846	23.71672029415733	0	1	2.5118011990514746	4.926666614628354	1.2720258812540317	4.296294645221754	0.1432098215073917	2.556365229468238	465.3457604359102	7.241392988773554	15	54	0	0	9	21	3	3	2	0	1	0	0	1	376.4938271604938	322.7777777777778	552.7777777777778	508.7777777777778	397.77777777777777	306.11111111111114	218.05819425392468	144.73508230452674	327.0094307270233	324.9927983539094	393.5411522633744	436.9977137631458	385.9654206675811	347.4228395061728	324.94032921810685	1920.0	1905.0	6.972107910379515	5.662768031189085	5.473047304730474	4.070222222222222	2.9802302302302297	3.7065527065527055	3.1822222222222223
CHEMBL4572614	24.28308586941965	0	0	2.513243843361406	4.999403273041924	1.3000679708100111	4.679307208559982	0.1559769069519994	2.641762355280816	303.4368911692291	6.813785940706358	24	43	0	0	9	21	4	2	0	3	0	0	0	3	570.0	554.0	915.0	808.0	778.0	545.0	331.0625	182.8055555555556	473.9166666666666	353.97222222222223	424.73611111111103	490.50000000000006	509.1944444444444	560.0833333333334	319.3749999999999	1336.0	1458.0	13.255813953488373	11.787234042553193	11.883116883116884	9.07865168539326	8.23076923076923	7.504672897196261	7.78
CHEMBL4573880	22.976513526853555	0	0	2.597420509267538	5.028982877608135	1.2686537590891025	4.386699730843161	0.151265507960109	2.5432879116193363	344.8062699287377	6.907693459864714	20	49	0	0	8	21	4	3	1	0	0	0	0	0	418.44444444444446	385.0	670.3333333333333	651.0	486.6666666666667	349.6666666666667	265.605024005487	156.94753086419752	342.1265432098766	370.65432098765433	462.8734567901234	494.6373456790124	449.47530864197535	434.1712962962963	355.6975308641976	1420.0	1654.0	8.53968253968254	7.403846153846154	7.617424242424241	6.1415094339622645	4.941025641025641	3.787878787878789	3.501199040767386
CHEMBL3763858	22.00583892888722	0	1	2.466002461878723	4.86344385600179	1.3126824421765253	4.044339527524076	0.1509111530913612	2.395436046177452	2934.017537231494	7.593807471738191	13	62	0	0	4	25	2	1	0	0	1	0	0	1	290.44444444444446	318.0	455.0	457.0	171.0	180.0	202.6603244450063	156.67658441178085	290.2283407438845	347.2795366361409	379.4321243066598	367.0667378666273	329.37115022285974	287.55928629973226	256.7244114876096	1384.0	1373.0	4.684587813620072	4.96875	3.888888888888889	2.7865853658536586	1.8322981366459627	1.2456140350877194	1.2214285714285715
CHEMBL4079972	27.84997118153543	0	1	2.491931209432276	4.901701934349983	1.3113171995571664	3.86411815590204	0.1104033758829154	2.6044964630277185	6171.203675520311	9.980412151541634	19	65	0	0	7	28	3	2	1	0	1	0	0	1	402.0493827160494	377.44444444444446	637.0	561.4444444444445	308.77777777777777	240.22222222222223	235.1658760097546	171.60236625514403	374.266975308642	413.70730452674894	452.9501028806585	423.02109053497946	406.9228395061728	365.0740740740741	265.2546296296296	1858.0	2008.0	6.1853751187084525	5.4702093397745575	5.178861788617886	3.4026936026936028	2.269303201506592	1.9261363636363635	1.9542897327707447
CHEMBL3289972	24.35487739012258	0	1	2.4428818330279727	4.816732077046181	1.2986562903135177	3.8035863656395454	0.1226963343754692	2.467346513574166	2137.714757062503	8.79889477839548	15	55	0	0	10	21	4	3	1	1	1	0	0	2	440.0493827160494	372.44444444444446	623.7777777777778	534.8888888888889	252.22222222222223	233.22222222222223	286.08254267642127	160.96347736625518	361.1795267489712	404.12705761316863	420.2215935070873	356.6095679012345	399.8271604938272	280.9320987654321	246.8950617283951	1794.0	1853.0	8.000897867564534	6.421455938697318	5.997863247863249	3.820634920634921	2.3603174603174604	2.729276895943563	2.067395264116576
ZINC000035977627	17.172671198581753	0	3	2.598878322590988	4.9943374531547935	1.2797048043913846	3.8235864897199408	0.1737993858963609	2.1296462141728685	269.94802879800454	6.386686814901534	12	39	0	0	5	17	3	2	0	0	0	0	0	0	306.0	322.0	477.0	490.0	210.0	193.0	182.50694444444449	141.65277777777777	234.3055555555556	287.5	351.8333333333334	305.7083333333334	286.36111111111103	219.63888888888897	211.08333333333337	904.0	1030.0	7.846153846153846	7.853658536585366	7.014705882352941	5.697674418604652	3.0642201834862384	3.1041666666666665	2.727272727272727
CHEMBL12389	20.20045706044572	0	1	2.476966162378436	4.953932324756872	1.2808948913401392	4.014950346783125	0.1544211671839663	2.3455364254214524	506.885649645608	7.183796880074639	10	56	0	0	5	21	2	2	1	0	0	0	0	0	278.44444444444446	225.0	422.33333333333337	395.6666666666666	184.3333333333333	190.0	201.49391289437585	131.0308641975309	301.46296296296293	347.3132716049383	458.42129629629625	445.1666666666666	363.79629629629625	294.2145061728396	317.66203703703707	1268.0	1538.0	4.972222222222222	3.8793103448275854	3.910493827160494	2.6554809843400444	1.889546351084813	1.7111111111111112	1.2712643678160918
CHEMBL7318	17.027581889879976	0	1	2.497800337580814	4.824100102891158	1.3069426427862856	3.887945258786917	0.1767247844903144	2.146338167333232	198.2750023870913	6.078112328372949	15	44	0	0	3	19	2	1	0	0	0	0	0	0	256.0	275.0	372.0	365.0	209.0	113.0	109.66666666666669	130.52777777777777	199.3888888888889	228.52777777777783	243.02777777777783	239.27777777777783	244.75	256.33333333333337	219.6666666666667	868.0	1051.0	5.818181818181818	5.978260869565218	4.708860759493671	3.842105263157895	3.054054054054054	2.5428571428571427	1.8495575221238936
SCHEMBL14521175	14.199154765133787	0	1	2.5203158735432405	4.877017111692245	1.291743781983204	3.7411735190336888	0.2078429732796493	1.9071860022541325	121.27633654697172	5.38585837976815	12	35	0	0	4	14	3	1	0	0	0	0	0	0	230.0	263.0	378.0	331.0	68.0	11.0	102.41666666666669	109.83333333333334	174.19444444444449	210.61111111111111	208.22222222222223	181.47222222222223	161.47222222222223	157.33333333333334	103.16666666666666	732.0	885.0	6.571428571428571	7.108108108108108	5.815384615384615	4.1375	3.0142857142857142	1.608695652173913	1.0303030303030305
BDBM163721	24.16759938696675	0	3	2.3760156215335626	4.752031243067124	1.3235641949704762	4.335846636365234	0.1398660205279107	2.598319005160952	470.0194940159402	7.284176281964733	6	64	0	0	8	23	5	1	0	0	2	0	0	2	321.2098765432099	335.22222222222223	442.6666666666666	433.60493827160496	250.44444444444449	219.1111111111111	173.81614845297972	161.6522633744856	283.41975308641975	388.7203170248438	368.2037037037037	347.3981481481481	334.24382716049377	312.75925925925924	274.8117283950617	1748.0	1641.0	5.018904320987654	5.003316749585406	3.485564304461942	2.369425892194563	1.5286935286935288	1.5562130177514792	1.6368917937545389
CHEMBL2159469	26.110580245563902	0	1	2.3822926576173984	4.753613313343466	1.3493845618336855	4.697500276291105	0.1423484932209426	2.740952979594544	457.8906615025031	7.320552893742115	22	60	0	0	5	28	3	2	0	0	0	0	0	0	414.0	437.0	598.0	610.0	348.0	338.0	199.97222222222223	188.3611111111112	310.69444444444446	392.2777777777777	377.27777777777766	390.8888888888888	353.02777777777777	315.72222222222223	301.00000000000006	1310.0	1573.0	6.9	6.828125	5.4363636363636365	4.121621621621622	3.3846153846153846	3.022058823529412	2.6165413533834587
ZINC000013757612	15.492047983947238	0	1	2.5533102343944463	5.106620468788892	1.349038384146383	4.013396154314884	0.2112313765428886	2.031491690330945	108.7199058989586	5.330628790479207	12	38	0	0	1	18	1	0	0	0	0	0	0	0	198.0	236.0	344.0	366.0	27.0	0.0	80.19444444444446	102.0277777777778	166.0555555555556	212.97222222222223	238.86111111111111	234.83333333333337	185.3333333333333	125.0	67.5	716.0	924.0	5.2105263157894735	5.7560975609756095	4.586666666666667	3.66	1.7154471544715446	0.99009900990099	0.3698630136986301
CHEMBL3745815	25.74792151019691	0	1	2.428901025741549	4.8578020514831	1.3045517183980346	4.153131183826607	0.1258524601159577	2.617785020348297	1066.0887635188783	8.165674337573	18	62	0	0	7	26	2	3	1	1	0	0	0	1	438.44444444444446	361.0	599.6666666666667	576.6666666666667	315.33333333333337	281.0	296.5216906721536	176.1141975308642	379.0709876543209	443.04629629629625	510.62345679012327	472.03703703703695	519.0416666666665	318.5231481481481	348.5046296296297	1592.0	1862.0	7.07168458781362	5.553846153846154	5.214492753623189	3.696581196581197	2.4055555555555554	2.8115079365079367	2.1451247165532883
ZINC000014976017	26.329359845046262	0	1	2.378916214391855	4.757832428783711	1.3015057074631706	3.951154317842693	0.1162104211130203	2.5977832002088244	958.0550395633414	8.088680660513978	12	72	0	0	6	28	4	2	0	0	0	0	0	0	380.0	382.0	488.0	483.0	265.0	224.0	237.94444444444449	195.27777777777777	338.2222222222222	433.0555555555555	440.94444444444434	482.4166666666667	457.1666666666666	399.6666666666667	322.3333333333333	1370.0	1646.0	5.277777777777778	5.093333333333334	3.536231884057971	2.502590673575129	1.9248826291079808	1.5951219512195125	1.456043956043956
CHEMBL181950_44393228	18.453725996071533	0	0	2.29914158285792	4.5982831657158405	1.319336340264556	4.224736644103741	0.1760306935043225	2.316425663463759	240.1532762840128	6.3567461080284	18	47	0	0	3	21	3	0	0	0	0	0	0	0	256.0	279.0	345.0	309.0	250.0	211.0	117.88888888888889	139.72222222222223	214.4166666666668	250.27777777777777	243.9166666666667	238.3611111111112	221.69444444444449	202.33333333333337	184.72222222222229	926.0	1112.0	5.446808510638298	5.6938775510204085	4.2073170731707314	2.834862385321101	2.279279279279279	2.584158415841584	2.8735632183908044
CHEMBL191460	38.99180039398555	2	2	2.466002461878723	4.86344385600179	1.3126824421765253	4.044339527524076	0.1509111530913612	2.395436046177452	2934.017537231494	7.593807471738191	18	99	0	0	14	38	3	5	0	6	0	0	0	6	854.0	670.0	1085.0	921.0	395.0	398.0	778.375	334.44444444444446	932.5	1085.2222222222222	527.6388888888889	465.52777777777777	475.0	466.55555555555554	413.11111111111103	2368.0	2411.0	8.626262626262626	6.7	6.164772727272728	4.021834061135372	2.1559633027522938	2.1791044776119404	1.872037914691943
CHEMBL442400	10.594671173979751	0	1	2.3937525226250287	4.787505045250057	1.3256815286451535	3.426118596463154	0.2447227568902253	1.5679002525215355	65.24430177646292	4.514610949914254	6	32	0	0	2	12	2	0	0	0	0	0	0	0	136.0	145.0	187.0	178.0	3.0	0.0	67.33333333333334	80.66666666666667	127.6388888888889	154.41666666666669	170.75	166.25	126.0	69.0	22.0	548.0	678.0	4.25	4.393939393939394	3.065573770491804	2.225	0.7526881720430108	0.2638888888888889	0.0652173913043478
CHEMBL4250475_CHEMBL4241050	29.052745272828822	0	1	2.506319464290766	4.984537514523312	1.3366449193530194	4.483151930308679	0.1245319980641299	2.7812602003820217	822.2270297681953	7.992950394316385	19	65	0	0	9	27	4	3	1	1	0	0	0	1	504.44444444444446	455.0	758.0	707.6666666666667	369.6666666666666	337.0	308.60502400548694	189.641975308642	409.8287037037037	469.0632716049382	580.8472222222223	591.5370370370371	442.9074074074074	405.4074074074074	442.2006172839506	1726.0	2068.0	7.760683760683761	6.5	5.875968992248062	3.931481481481482	3.0991452991452992	2.583793738489871	1.998198198198198
44393169_CHEMBL183277	19.97732935818581	0	0	2.298180933836304	4.596361867672606	1.3062720277969744	4.247095681890635	0.1633498339188706	2.401746825393849	316.4997231962756	6.712833812033956	18	47	0	0	6	20	4	1	0	1	0	0	0	1	364.0	357.0	461.0	409.0	320.0	289.0	195.91666666666669	159.6388888888889	264.0	307.13888888888874	272.80555555555566	272.3055555555556	241.41666666666669	243.3611111111112	220.44444444444449	1082.0	1226.0	7.74468085106383	7.285714285714286	5.691358024691358	3.932692307692308	3.323529411764706	3.2222222222222223	3.636363636363636
42618264_CHEMBL476464	22.53460622511129	0	1	2.4390092589311685	4.797988653411851	1.3327811259010365	3.4304029569018777	0.1182897571345475	2.297388471416345	2432.435720655428	8.861359125484702	15	59	0	0	6	23	4	2	0	0	0	0	0	0	350.0	368.0	510.0	464.0	196.0	219.0	169.38888888888889	172.22222222222223	284.63888888888886	331.49999999999994	353.4166666666665	361.83333333333326	312.83333333333337	254.0833333333333	229.58333333333337	1182.0	1436.0	5.932203389830509	5.935483870967742	4.594594594594595	3.1564625850340136	1.4941176470588236	1.3478260869565215	1.3706293706293706
CHEMBL4636165	23.22978246247937	0	1	2.587712336552557	5.17542467310512	1.302083642395645	4.390484333550028	0.1463494777850009	2.578051836218645	627.873118565694	7.5409503942228895	12	58	0	0	5	25	2	3	0	0	0	0	0	0	390.0	401.0	578.0	690.0	429.0	344.0	202.2777777777778	179.0555555555556	290.0	376.7499999999999	418.8611111111112	464.0833333333334	445.4722222222223	438.52777777777777	413.75	1218.0	1447.0	6.724137931034483	6.573770491803279	5.302752293577981	4.928571428571429	3.778409090909091	3.4424242424242424	2.4101123595505616
CHEMBL3884743	24.00119044582273	0	2	2.3188210748202414	4.637642149640484	1.3448941413569595	3.818586922931316	0.123180223320365	2.471282550210976	1505.0338800452712	8.44797280007868	18	63	0	0	5	26	4	1	0	0	0	0	0	0	348.0	358.0	457.0	420.0	233.0	203.0	151.86111111111111	175.86111111111114	288.9444444444444	329.86111111111103	329.6666666666665	317.8333333333332	304.9166666666666	271.0833333333333	241.25000000000003	1228.0	1500.0	5.523809523809524	5.424242424242424	3.905982905982906	2.6751592356687897	1.9938271604938271	1.9395973154362416	1.6408450704225352
CHEMBL3235755	25.69120274908101	0	1	2.433443666874685	4.86688733374937	1.306986341562499	3.848911541682161	0.1166336830812776	2.541712860354107	4444.644657798916	9.593377671222417	12	66	0	0	7	26	4	2	0	1	0	0	0	1	426.0	402.0	527.0	527.0	294.0	240.0	298.19444444444446	197.0	346.3611111111111	455.6666666666666	486.4722222222223	533.8333333333334	445.8333333333333	411.83333333333337	331.08333333333337	1374.0	1598.0	6.454545454545454	5.826086956521739	4.182539682539683	2.977401129943503	2.3251231527093594	1.9444444444444444	1.872611464968153
ZINC000299840876	17.400539506400946	0	3	2.6025616491329395	4.981527386700479	1.2380968045639926	3.846838537754099	0.1748562971706408	2.1357090123032982	272.2498075841519	6.395177415415481	12	39	0	0	5	17	3	2	0	0	0	0	0	0	304.0	327.0	491.0	494.0	209.0	189.0	198.78472222222223	144.3888888888889	243.6111111111112	308.1111111111111	362.7500000000001	322.8611111111111	326.6388888888889	204.55555555555563	198.4444444444445	904.0	1020.0	7.794871794871795	7.975609756097561	7.220588235294118	5.67816091954023	3.257425742574257	3.0842105263157893	2.6125
CHEMBL3121441	28.629019673568376	2	1	2.466002461878723	4.86344385600179	1.3126824421765253	4.044339527524076	0.1509111530913612	2.395436046177452	2934.017537231494	7.593807471738191	21	68	0	0	7	30	3	4	0	0	0	0	0	0	490.0	487.0	649.0	559.0	306.0	270.0	314.47222222222223	229.8888888888889	408.3888888888888	410.77777777777777	393.6666666666667	482.94444444444446	322.5	275.94444444444446	244.1111111111112	1514.0	1732.0	7.205882352941177	6.859154929577465	5.453781512605042	3.606451612903226	3.0853658536585367	2.38255033557047	2.2014388489208634
CHEMBL3765871	21.96539881436734	0	1	2.5429251430632456	4.850075428420272	1.3221670166417516	3.735198499964985	0.1333999464273208	2.347420380261372	3575.0869923045325	9.21136420552497	13	55	0	0	5	23	3	2	0	0	0	0	0	0	348.0	360.0	497.0	488.0	196.0	224.0	207.66666666666669	160.41666666666669	273.38888888888886	352.97222222222223	387.0	388.3333333333333	318.5	253.50000000000003	245.1666666666667	1130.0	1356.0	6.327272727272727	6.206896551724138	4.733333333333333	3.4609929078014185	2.1806451612903226	1.854014598540146	1.6333333333333333
CHEMBL4245263	29.052745272828822	0	1	2.506319464290766	4.984537514523312	1.3366449193530194	4.483151930308679	0.1245319980641299	2.7812602003820217	822.2270297681953	7.992950394316385	19	65	0	0	9	27	4	3	1	1	0	0	0	1	504.44444444444446	453.0	754.0	703.0	361.6666666666666	343.0	308.60502400548694	189.9753086419753	408.16203703703707	466.72067901234567	601.1990740740741	564.6944444444445	458.7407407407407	399.7407407407408	438.7006172839506	1726.0	2068.0	7.760683760683761	6.471428571428572	5.844961240310077	3.905555555555555	3.0379965457685665	2.609259259259259	2.009259259259259
CHEMBL2159468	23.500932720300074	0	1	2.381690115636909	4.752971366320858	1.311023906560097	4.369141264655404	0.1456380421551801	2.573178771521746	525.9172147731375	7.363756102656429	16	59	0	0	5	25	3	2	0	0	0	0	0	0	364.0	379.0	516.0	516.0	297.0	281.0	188.97222222222223	173.80555555555554	291.13888888888886	376.44444444444434	372.6111111111109	376.5555555555554	318.52777777777766	288.22222222222223	278.2222222222223	1204.0	1441.0	6.169491525423729	6.112903225806452	4.6909090909090905	3.510204081632653	2.5273972602739727	2.4776119402985075	2.3203125
CHEMBL4160262	25.726902258041616	0	1	2.466002461878723	4.86344385600179	1.3126824421765253	4.044339527524076	0.1509111530913612	2.395436046177452	2934.017537231494	7.593807471738191	12	64	0	0	10	24	4	4	0	1	1	0	0	2	492.44444444444446	463.0	672.0	728.0	367.0	388.0	202.6603244450063	156.67658441178085	290.2283407438845	347.2795366361409	379.4321243066598	367.0667378666273	329.37115022285974	287.55928629973226	256.7244114876096	1716.0	1634.0	7.694444444444445	7.015151515151516	5.793103448275862	4.636942675159236	3.417989417989418	2.7142857142857144	2.414473684210526
CHEMBL4470487	23.476771252376214	0	1	2.5516733682958685	4.879510356781447	1.3161867310167252	3.460714082531488	0.1153571360843829	2.340087238678393	22852.50393758532	11.135428260500426	12	57	0	0	9	21	5	3	1	0	0	0	0	0	400.44444444444446	337.0	594.6666666666667	539.3333333333333	191.3333333333333	183.3333333333333	265.7161351165981	156.0308641975309	354.82561728395063	390.9398148148147	527.5972222222223	390.875	304.9675925925926	269.9675925925926	245.46296296296296	1476.0	1754.0	7.025341130604288	5.616666666666666	5.406060606060607	3.619686800894854	1.901565995525728	1.480392156862745	1.5306666666666666
ZINC000013531182	25.24171300629784	0	1	2.5490744838221446	4.925413822187645	1.3550732976030575	3.65262178278592	0.11414443071206	2.458596016202185	13120.042556370085	10.64504711592427	16	63	0	0	5	27	3	2	0	0	0	0	0	0	386.0	413.0	591.0	601.0	216.0	239.0	187.94444444444449	180.8888888888889	301.30555555555554	378.44444444444446	412.9166666666668	416.0	346.0	276.25	251.5833333333333	1278.0	1572.0	6.126984126984127	6.164179104477612	4.884297520661157	3.7098765432098766	1.6989247311827955	1.362068965517241	1.3935483870967742
CHEMBL2376484_73351903	19.032264420010595	0	1	2.5022752828935406	4.912381210471922	1.2270488424096413	4.210623047234926	0.1754426269681219	2.3130793663157445	172.48939669112067	6.02580450347878	9	39	0	0	9	15	2	3	1	3	0	0	0	3	448.44444444444446	325.66666666666663	662.6666666666666	739.0	428.0	386.6666666666666	374.8341906721536	128.60416666666669	472.5262345679012	625.6296296296299	270.30864197530866	349.2376543209877	366.307098765432	315.5648148148147	298.9583333333333	1344.0	1454.0	11.4985754985755	7.943089430894308	9.077625570776256	8.21111111111111	4.831541218637994	3.9805825242718447	5.095238095238095
44437860	22.53037503960343	0	1	2.434799474052901	4.814196193255938	1.2585824425508565	3.4094932805167124	0.1175687338109211	2.291274419157124	1131.5325447898051	8.096038964170996	11	57	0	0	8	21	3	2	0	3	0	0	0	3	454.0	402.0	662.0	496.0	309.0	292.0	364.2291666666666	183.66666666666669	476.2777777777777	416.5	520.5833333333333	445.5	348.0833333333333	391.1666666666667	334.37500000000006	1302.0	1420.0	7.964912280701754	6.813559322033898	6.186915887850467	3.5428571428571427	2.170588235294117	1.925675675675676	2.3587786259541983
CHEMBL1093802	30.3894298616952	0	2	2.364355794294489	4.725100065945021	1.273099196499082	5.165344149190988	0.1324447217741279	3.002948284502167	420.6398184420958	7.402753482494066	12	70	0	0	12	27	5	3	0	4	0	0	0	4	660.0	553.0	862.0	771.0	457.0	503.0	535.7847222222222	239.3333333333333	602.3611111111111	595.0555555555555	713.9444444444446	643.1805555555558	674.9583333333334	485.9166666666666	475.8472222222222	1764.0	1886.0	9.428571428571429	7.575342465753424	6.53030303030303	4.283333333333333	3.82967032967033	3.6140350877192975	2.6416184971098264
CHEMBL241083	15.354148613504645	0	1	2.516227120505381	4.893574727440866	1.3849614381163766	3.845247228938882	0.2023814331020464	1.9886917858766755	141.68543060860412	5.595463209012649	15	35	0	0	2	17	2	0	0	0	0	0	0	0	210.0	247.0	358.0	341.0	102.0	54.0	84.66666666666667	104.61111111111111	167.25000000000003	201.5555555555556	200.8055555555556	185.5	169.0	125.83333333333331	79.83333333333334	726.0	914.0	6.0	6.5	5.424242424242424	3.831460674157303	2.6511627906976742	2.1951219512195124	1.5692307692307692
CHEMBL2037430	19.827499443924744	0	1	2.38212667056328	4.707956387489692	1.3374924512927135	3.7880275790046274	0.1515211031601851	2.248136187795725	396.4721717507828	6.89889658574648	15	47	0	0	5	20	3	0	1	0	1	0	0	1	256.0493827160494	275.44444444444446	347.0	294.0	171.77777777777777	166.22222222222223	102.8698369151044	124.01440329218109	200.48148148148152	234.52777777777789	221.295267489712	205.9320987654321	186.48148148148155	161.79012345679018	142.9074074074074	1434.0	1374.0	5.447859206724456	5.508888888888889	3.898876404494382	2.4915254237288136	1.56120527306968	1.683127572016461	1.930087390761548
CHEMBL4471894	17.625298871325345	0	1	2.5098357475434767	4.867760454905096	1.340444882935936	3.725942806612305	0.1693610366641956	2.103777282617029	606.7955924454872	7.196649344208917	13	39	0	0	6	16	3	1	2	0	0	0	0	0	258.8888888888889	266.33333333333337	373.33333333333337	328.66666666666674	167.33333333333331	144.33333333333334	132.25685871056243	110.49074074074072	185.95370370370367	207.4382716049383	201.9907407407408	171.31515775034293	175.97222222222226	151.36111111111114	126.74074074074076	1316.0	1297.0	6.638176638176639	6.341269841269842	4.977777777777778	3.4596491228070185	3.186186186186186	3.408602150537634	3.042424242424242
CHEMBL3409048	34.54349096146412	0	1	2.4559694852358414	4.911938970471683	1.3562906588281036	4.21711111761098	0.0958434344911586	2.920754865261092	11901.9870318066	10.866065183547391	18	92	0	0	6	38	4	2	0	0	0	0	0	0	478.0	499.0	676.0	716.0	447.0	357.0	273.4722222222222	243.13888888888889	414.38888888888886	555.3055555555557	636.388888888889	691.9166666666666	634.9166666666665	620.5833333333334	538.75	1740.0	2148.0	5.195652173913044	5.144329896907217	3.755555555555556	2.796875	2.466666666666667	1.9825174825174825	1.5413793103448277
CHEMBL1910141	26.756077469931803	0	1	2.590042440858615	4.994454900750201	1.3424271181435248	3.760502979147028	0.110603028798442	2.5483281511271114	3799.630939174844	9.46643465135024	12	69	0	2	7	27	4	2	0	1	0	0	0	1	438.0	421.0	593.0	608.0	421.0	397.0	258.4861111111111	196.73611111111111	338.34027777777777	453.08333333333326	578.6250000000002	516.7916666666667	522.625	456.91666666666674	455.72222222222223	1412.0	1698.0	6.3478260869565215	5.767123287671233	4.328467153284672	3.2	2.463768115942029	2.550724637681159	1.9672897196261685
CHEMBL114345	27.12169495805012	0	1	2.486920288066929	4.9157065199033525	1.3145527192332818	4.29459302117303	0.1263115594462656	2.6811322261479464	1595.1909354064212	8.598524148395303	15	64	0	0	8	26	3	3	1	1	0	0	0	1	454.44444444444446	381.0	645.3333333333334	577.6666666666667	343.6666666666667	319.0	331.8272462277091	177.75308641975312	396.3811728395062	483.79475308641975	571.216049382716	518.3611111111111	483.3703703703704	402.5740740740741	424.533950617284	1642.0	1941.0	7.100694444444445	5.602941176470588	5.121693121693122	3.2453183520599254	2.6213768115942027	2.8314176245210727	1.9307116104868915
ZINC000101100046	23.39154292055889	0	2	2.4240934346890826	4.848186869378165	1.3094603327139809	4.986363319520481	0.1662121106506827	2.705319139049049	229.44610068348368	6.534280435176202	12	58	0	0	6	24	2	4	0	0	0	0	0	0	412.0	407.0	551.0	570.0	342.0	302.0	200.25	178.97222222222223	307.86111111111114	365.08333333333326	380.6944444444443	396.3055555555555	353.86111111111103	328.2222222222222	253.22222222222223	1246.0	1470.0	7.103448275862069	6.672131147540983	5.055045871559633	4.160583941605839	2.871794871794872	2.7737226277372264	2.460431654676259
CHEMBL4476396	17.831997736845768	0	1	2.568151334082237	5.089533059317382	1.306470621998123	4.043707565752035	0.1838048893523652	2.185619345790079	185.06471897198168	6.0091629565465325	12	46	0	0	2	20	2	0	0	0	0	0	0	0	224.0	267.0	378.0	381.0	121.0	52.0	98.22916666666669	122.0	200.19444444444457	269.2222222222222	288.0555555555556	272.8055555555555	258.69444444444446	232.55555555555563	163.1944444444445	842.0	1075.0	4.869565217391305	5.448979591836735	4.2	3.097560975609756	2.106382978723404	1.7419354838709675	0.968
CHEMBL3409041	30.34129038886472	0	1	2.40389293412693	4.807461257989992	1.3460374457119268	5.195774354923984	0.1332249834595893	3.0088222243119933	464.1994440457808	7.501290849314257	12	85	0	0	6	33	4	2	0	0	0	0	0	0	414.0	424.0	570.0	583.0	304.0	271.0	252.16666666666663	216.19444444444449	374.75	502.7777777777777	566.25	602.6666666666666	510.1666666666667	494.75	426.8333333333333	1558.0	1920.0	4.870588235294117	4.764044943820225	3.392857142857143	2.4393305439330546	1.936254980079681	1.447876447876448	1.1692307692307693
CHEMBL127411	20.85519318329392	0	1	2.594846367385871	5.066957869709646	1.2752484843458427	4.315400840039986	0.1659769553861533	2.417701659811544	239.678227924224	6.434808751821882	15	48	0	0	6	20	2	3	1	0	0	0	0	0	340.44444444444446	296.0	560.6666666666667	590.3333333333333	326.3333333333333	193.0	230.5772462277092	136.89197530864195	306.15123456790127	374.2191358024692	483.7978395061728	433.0771604938272	346.25925925925924	385.175925925926	238.5555555555556	1288.0	1540.0	7.092592592592593	5.803921568627451	6.161172161172162	4.9607843137254894	3.3806146572104017	3.084057971014493	2.9938837920489294
CHEMBL1319488	26.39531750464246	0	0	2.489528110473215	4.979056220946431	1.3133829903908545	4.889560078009465	0.148168487212408	2.7810248043150017	328.9164729298149	6.989726305332104	26	50	0	0	8	25	2	3	2	1	0	0	0	1	482.8888888888889	426.6666666666666	716.0	704.3333333333333	706.6666666666666	580.0	318.55289780521264	174.38117283950618	364.2469135802469	411.63271604938274	438.6450617283951	412.0927640603567	504.89814814814815	469.2438271604938	402.2067901234568	1800.0	1925.0	9.657777777777778	7.901234567901234	8.229885057471265	6.124637681159419	5.780676328502416	6.68452380952381	6.309523809523809
CHEMBL1782803	22.046279043407104	0	1	2.422651807224104	4.71796643832387	1.3142886465653822	3.826687203374197	0.136667400120507	2.3716188861254857	643.7919644195543	7.496995054482347	15	49	0	0	7	21	3	3	1	0	0	0	0	0	384.44444444444446	361.6666666666666	504.33333333333337	453.6666666666667	279.0	274.6666666666667	262.14231824417004	157.73765432098764	297.5771604938272	338.0154320987655	364.1851851851852	302.22222222222223	265.69444444444446	256.0679012345679	270.2037037037037	1372.0	1451.0	7.845804988662132	6.955128205128204	5.542124542124543	3.718579234972678	2.611111111111112	2.758409785932722	3.065934065934066
CHEMBL71390	24.61358768407341	0	1	2.590692742730926	5.057969191321408	1.346226412385625	3.674385655697224	0.1185285695386201	2.4327880616639246	10764.09878367632	10.41537380052324	12	64	0	0	5	26	3	2	0	0	0	0	0	0	358.0	380.0	533.0	521.0	268.0	260.0	183.47916666666663	174.3888888888889	298.95833333333337	392.30555555555554	435.20833333333337	426.91666666666674	335.0	269.1666666666667	251.16666666666669	1244.0	1543.0	5.59375	5.588235294117647	4.196850393700787	2.943502824858757	1.4285714285714286	1.3314917127071824	1.9280575539568343
article_review_288	25.102424285829013	0	1	2.382260039421769	4.764520078843535	1.3054930415981705	4.645174437595028	0.1451617011748446	2.698979735208126	385.6035549902885	7.117960591872728	18	57	0	0	8	24	3	2	1	0	2	0	0	2	367.6543209876543	321.55555555555554	531.0	463.2716049382716	309.77777777777777	262.0	219.1433946806889	150.67849794238683	336.4706790123456	362.908588629782	403.1851851851852	364.3333333333333	334.20987654321	270.9675925925926	204.3600823045268	1998.0	1905.0	6.450075806800952	5.359259259259259	5.057142857142857	3.2624760911145887	2.575825825825826	2.5124378109452734	2.581481481481481
CHEMBL1632210	26.92707682649163	0	1	2.433677803274676	4.867355606549353	1.3373622247869563	4.132977393104532	0.1215581586207215	2.6427734972854404	2466.408700193005	9.034293835674458	22	64	0	0	5	29	4	1	0	0	0	0	0	0	406.0	439.0	587.0	591.0	341.0	310.0	197.97222222222223	193.0833333333333	316.2777777777778	395.7222222222223	410.30555555555554	403.19444444444446	368.33333333333337	337.11111111111114	294.7777777777778	1334.0	1621.0	6.34375	6.455882352941177	4.97457627118644	3.740506329113924	2.5795454545454546	2.408536585365854	2.185897435897436
CHEMBL4870361	20.49416611059141	0	1	2.406457307996093	4.720440313637667	1.3514270788513092	3.4656083264481485	0.1332926279403134	2.198399625448389	1419.819761305443	8.21379665890848	12	51	0	0	5	21	3	2	0	0	0	0	0	0	326.0	329.0	429.0	388.0	192.0	184.0	165.38888888888889	147.55555555555557	251.0555555555556	315.36111111111114	299.6944444444444	264.33333333333337	232.5	187.3333333333333	177.41666666666669	1056.0	1278.0	6.392156862745098	6.092592592592593	4.377551020408164	2.9846153846153847	1.876923076923077	1.9469026548672568	2.042553191489361
CHEMBL115229_11761059	23.37961237674044	0	1	2.485092882745789	4.883349895753037	1.3235836592731824	4.492761811364663	0.1549228210815401	2.5671783524022542	294.3648472870471	6.749530712122225	15	47	0	0	9	20	4	5	0	0	0	0	0	0	484.0	475.0	731.0	654.0	334.0	338.0	272.75	177.86111111111114	347.7777777777777	339.2777777777777	392.0277777777777	450.2777777777779	387.44444444444434	345.3611111111111	252.6111111111112	1254.0	1452.0	10.297872340425531	9.31372549019608	8.306818181818182	5.945454545454545	4.624	4.201754385964913	3.009009009009009
CHEMBL1256844	18.75773392737121	0	1	2.466002461878723	4.86344385600179	1.3126824421765253	4.044339527524076	0.1509111530913612	2.395436046177452	2934.017537231494	7.593807471738191	6	54	0	0	7	18	2	3	1	0	1	0	0	1	270.8888888888889	202.0	386.33333333333337	338.6666666666667	198.66666666666669	160.0	202.6603244450063	156.67658441178085	290.2283407438845	347.2795366361409	379.4321243066598	367.0667378666273	329.37115022285974	287.55928629973226	256.7244114876096	1512.0	1485.0	5.016460905349795	3.672727272727273	3.7508090614886735	2.303854875283447	2.111111111111111	1.8682795698924728	1.5282051282051283
CHEMBL3289954	26.257418134199867	0	1	2.442906956688229	4.852648995000351	1.332790936082256	3.8790384049977633	0.1175466183332655	2.549509757628292	1700.9319902894945	8.632854077875862	19	61	0	0	8	25	4	2	2	0	0	0	0	0	390.8888888888889	344.3333333333333	594.6666666666666	513.3333333333334	292.0	231.0	228.4417866941015	158.74537037037038	356.36882716049377	386.7854938271604	422.76697530864186	374.93981481481467	345.8148148148147	338.76851851851853	255.20370370370367	1764.0	2005.0	6.408014571948999	5.297435897435897	5.126436781609195	3.26963906581741	2.2955974842767297	2.166666666666667	2.1313868613138687
CHEMBL4593671	21.20127289177796	0	1	2.421424920302792	4.721283795121691	1.327036024850956	3.693816639647578	0.136808023690651	2.29991201621036	755.7739468736393	7.620994092404888	20	48	0	0	5	22	2	2	0	0	1	0	0	1	335.60493827160496	361.1111111111111	483.6666666666666	413.6666666666667	244.44444444444443	255.5555555555556	132.78307422648987	151.65946502057614	238.6327160493828	268.9351851851852	264.8786008230453	245.187242798354	214.79012345679013	201.2520576131688	182.19753086419755	1328.0	1346.0	6.991769547325103	7.080610021786492	5.624031007751937	3.9025157232704406	2.701010101010101	2.463157894736842	2.716049382716049
CHEMBL3286432	24.35487739012258	0	1	2.4428818330279727	4.816732077046181	1.2986562903135177	3.8035863656395454	0.1226963343754692	2.467346513574166	2137.714757062503	8.79889477839548	15	55	0	0	10	21	4	2	2	1	1	0	0	2	404.4938271604938	324.44444444444446	565.1111111111111	476.2222222222223	241.5555555555556	222.5555555555556	274.25263869836914	147.65483539094652	345.9696502057613	384.1640946502057	400.25863054412434	333.7947530864197	382.7160493827161	276.6543209876544	236.9135802469136	1986.0	1957.0	7.354433221099888	5.593869731800766	5.433760683760683	3.401587301587302	2.207936507936508	2.517636684303351	1.9799635701275045
CHEMBL2037521	19.718109644183567	0	1	2.3803853528685144	4.691706536950816	1.3591755188462402	3.520266064389938	0.1408106425755975	2.174827305102061	722.3210986749996	7.498760506908604	15	48	0	0	6	19	5	0	1	0	0	0	0	0	284.44444444444446	298.33333333333337	388.3333333333333	317.3333333333333	167.66666666666669	162.66666666666669	115.53120713305898	133.68827160493828	218.01543209876544	243.92592592592595	235.86111111111111	214.5833333333333	190.5925925925926	176.77777777777777	154.37037037037038	1208.0	1338.0	5.925925925925927	5.84967320261438	4.267399267399267	2.6666666666666665	1.6932153392330385	1.6257861635220123	1.6936026936026938
CHEMBL2158039	23.54137283481996	0	1	2.3769059284638687	4.753811856927738	1.321279297656863	4.167350270120378	0.1389116756706792	2.525892695679984	769.8782165795909	7.744844630720936	16	53	0	0	7	23	3	2	0	0	2	0	0	2	365.2098765432099	377.2222222222222	504.1111111111112	499.7777777777778	286.0	239.22222222222223	177.84392623075752	159.31893004115227	269.67798353909467	346.4526748971193	325.36213991769546	313.84480262155154	288.3981481481481	248.7253086419753	236.5123456790123	1704.0	1537.0	6.8907523876077335	6.73611111111111	5.143990929705216	3.729684908789386	2.682803538446583	3.0602284527518173	2.803921568627451
CHEMBL4635538	14.199154765133787	0	1	2.442274877455669	4.868523500746719	1.320510223425542	3.867318756907882	0.2148510420504379	1.940348104155424	101.97126236317769	5.212477696952313	11	37	0	0	2	16	1	1	0	0	0	0	0	0	202.0	219.0	293.0	264.0	77.0	48.0	86.88888888888889	103.41666666666669	163.36111111111114	190.4166666666667	211.3055555555556	211.3888888888889	168.66666666666669	115.83333333333334	81.66666666666667	708.0	876.0	5.45945945945946	5.615384615384615	4.185714285714286	2.933333333333333	1.7706422018348624	1.372093023255814	1.2419354838709675
CHEMBL4302539	24.950845791633768	0	1	2.5268388983409533	4.908116275841339	1.304284265020869	3.8124850790997113	0.1191401587218659	2.501432038052788	1885.5036196317672	8.705101046222095	12	62	0	0	8	24	4	4	0	0	0	0	0	0	436.0	428.0	613.0	646.0	339.0	334.0	269.2291666666667	196.56944444444449	333.9722222222222	459.9305555555554	544.8333333333335	598.5138888888889	493.63888888888886	364.2222222222223	366.91666666666674	1346.0	1569.0	7.032258064516129	6.584615384615384	5.2844827586206895	4.114649681528663	2.82010582010582	2.39010989010989	2.2302631578947367
CHEMBL3740302	25.033474600607708	0	1	2.382216905280546	4.764433810561093	1.3049864151997057	4.477377074674537	0.1399180335835793	2.6621882103725056	451.31952995053655	7.275326390576085	18	59	0	0	7	25	2	3	1	1	0	0	0	1	428.44444444444446	352.3333333333333	577.0	553.3333333333334	307.33333333333337	272.0	292.7716906721536	169.4429012345679	378.358024691358	421.6882716049382	438.4999999999999	554.5740740740742	383.90277777777777	304.93981481481484	330.6712962962963	1554.0	1809.0	7.261770244821093	5.682795698924731	5.293577981651376	3.688888888888889	3.2713675213675213	2.605200945626477	2.2765432098765435
ZINC000045371278	24.43575761916234	0	1	2.417389377800348	4.834778755600695	1.2964722314195671	4.109913482216796	0.1325778542650579	2.5448040892221537	900.8340075732498	7.934723120798516	16	59	0	0	7	24	3	2	1	1	0	0	0	1	400.44444444444446	334.3333333333333	551.0	497.6666666666666	306.6666666666667	260.3333333333333	281.5216906721536	162.24845679012347	368.7469135802468	415.98919753086415	444.4521604938271	428.9722222222222	387.4907407407407	369.64814814814815	345.94444444444446	1504.0	1773.0	6.787193973634651	5.39247311827957	4.963963963963964	3.252723311546841	2.1676528599605525	2.490867579908676	2.1749408983451537
CHEMBL3959382	17.775128785586404	0	1	2.405953094229309	4.81190618845862	1.3114469636193646	4.123415646340718	0.1792789411452486	2.2495909832063465	190.5122816810093	6.082625786190162	12	47	0	0	3	20	1	1	0	0	1	0	0	1	235.6049382716049	250.11111111111111	330.44444444444446	340.7777777777778	170.11111111111111	130.11111111111111	104.97751867093432	124.40946502057614	198.2674897119342	243.80452674897123	257.9794238683129	240.8456790123458	216.20679012345684	195.141975308642	160.69753086419752	1146.0	1152.0	5.012871027055424	5.104308390022676	3.755050505050505	2.9126305792972462	2.2240740740740743	2.0	1.6356837606837606
CHEMBL1580288	23.773439055273226	0	0	2.5391987417662736	4.985737901598212	1.2809110088474749	4.58522345983819	0.1528407819946063	2.621451130340108	281.78195541579584	6.739745852781533	17	49	0	0	10	20	2	4	3	0	1	0	0	1	396.9382716049382	284.77777777777777	582.4444444444445	587.4444444444445	486.33333333333326	427.1851851851852	294.8854404816339	124.7227366255144	359.07424554183814	420.5433813443073	427.5731310013718	323.7077046181984	562.6301440329219	453.9279835390946	467.3927754915409	2150.0	2126.0	8.100781053162004	5.476495726495727	6.330917874396135	4.936507936507937	4.146537842190016	5.655655655655656	4.266081871345029
CHEMBL3321792	21.40797175729838	0	1	2.522457466698624	4.971867825190314	1.3043836414580907	3.885835291847751	0.1439198256239907	2.3505897380563896	1176.7460644687994	8.06376010887872	12	52	0	2	5	22	1	1	1	1	1	0	0	2	298.04938271604937	296.1111111111111	402.6666666666666	371.6666666666666	230.3333333333333	210.0	195.21011469288217	142.4897119341564	245.5555555555556	341.7407407407407	350.74434156378607	319.93364197530866	270.22685185185185	230.42335390946505	187.3055555555556	1556.0	1466.0	5.731718898385565	5.383838383838383	3.986798679867986	2.528344671201814	1.5555555555555556	1.5666666666666669	1.951977401129944
CHEMBL126340	24.32177740400536	0	1	2.5758754542464484	5.034880905753223	1.2989961618378598	4.383802062928195	0.1414129697718772	2.609318510238011	434.9773535169336	7.206696080343957	21	55	0	0	6	25	2	3	1	0	0	0	0	0	406.44444444444446	360.0	629.3333333333333	674.3333333333333	521.3333333333334	433.33333333333337	267.0494684499314	163.58641975308643	342.1543209876543	400.3765432098765	502.33024691358014	568.2453703703704	481.9027777777779	518.0925925925927	455.9537037037038	1470.0	1730.0	7.38989898989899	6.206896551724138	6.356902356902356	5.309711286089239	5.599520383693046	4.950980392156862	3.363440860215054
CHEMBL2442276	15.08460103128281	0	3	2.4550185580923265	4.757279090384087	1.2897520267324578	4.06539705040154	0.2139682658106073	2.0443652997777724	98.43031773526144	5.2312027498410325	9	30	0	0	6	13	4	1	0	0	0	1	0	1	267.06721536351165	287.03703703703707	417.55555555555554	344.8148148148148	186.07407407407408	83.88888888888889	146.07827503429357	111.60802469135804	177.6481481481482	225.645061728395	235.4475308641976	154.33796296296296	159.52469135802477	150.5478395061729	119.9228395061728	1964.0	1059.0	8.902240512117055	8.969907407407408	8.02991452991453	5.473251028806584	4.677640603566529	5.848631239935588	4.651851851851852
CHEMBL3262398	18.33240565251189	0	1	2.422445117165537	4.844890234331073	1.360121139311726	4.264551803039244	0.1854152957843149	2.283246211144329	192.17500446325485	6.09131556139525	12	47	0	0	3	20	2	1	0	0	0	0	0	0	248.0	269.0	354.0	340.0	177.0	168.0	128.6388888888889	130.97222222222223	214.08333333333337	276.19444444444446	287.8333333333333	287.38888888888897	233.66666666666669	190.9444444444444	170.88888888888886	906.0	1130.0	5.276595744680851	5.38	3.89010989010989	2.635658914728682	1.5194805194805194	1.5271317829457365	1.98876404494382
CHEMBL4208306	20.164607361341645	0	1	2.367246997486389	4.7344939949727785	1.282736415035243	3.9820010189882624	0.1531538853457024	2.3372959065680177	537.5708051910274	7.2425719269415	12	49	0	0	7	19	2	3	1	0	0	0	1	1	311.4686419753086	241.95555555555552	411.9333333333333	361.7555555555556	203.11111111111111	164.6222222222222	204.266532351166	125.59549382716052	302.17980246913584	317.9373333333333	341.89325925925925	338.7474074074074	277.32322222222217	205.20603703703705	219.02374074074072	4062.0	1797.0	6.356502897455278	4.744226579520697	4.526739926739927	2.894044444444445	2.127190605239386	2.3848975188781014	2.093928980526919
CHEMBL3235731_90654694	22.046279043407104	0	1	2.3610179289762656	4.719977055023771	1.2923530124509013	4.918715044730368	0.169610863611392	2.657758063615631	198.3937025588308	6.354964190204515	6	63	0	0	7	22	4	3	0	0	0	0	0	0	350.0	330.0	430.0	428.0	199.0	183.0	232.13888888888889	175.66666666666666	304.38888888888886	389.8611111111112	430.83333333333326	481.4166666666666	346.75	287.1666666666667	252.75	1214.0	1430.0	5.555555555555555	5.076923076923077	3.553719008264463	2.5939393939393938	1.4731182795698925	1.2	1.300653594771242
ZINC000029052751	23.45859383570255	0	1	2.54585300998978	4.943382378494078	1.3025084438034962	3.61295209289356	0.1204317364297853	2.383137481098197	4421.828303129431	9.492920821455025	12	59	0	0	6	24	3	1	0	0	2	0	0	2	315.2098765432099	341.22222222222223	469.33333333333337	448.8888888888889	230.44444444444449	216.11111111111111	166.35087067520195	155.9300411522634	263.29320987654324	348.90380658436214	395.9017489711933	395.94341563786	314.6111111111112	254.4043209876543	213.39506172839504	1682.0	1555.0	5.342540280393387	5.503584229390681	4.116959064327486	2.805555555555556	1.3857225100748418	1.2947712418300654	1.6578737010391686
ZINC000101103222	20.60355591033259	0	2	2.409719113123931	4.819438226247862	1.3235326058784962	4.3124374246549895	0.1658629778713457	2.4170147170547103	239.87292677092813	6.435620756361944	12	50	0	0	4	22	2	2	0	0	0	0	0	0	324.0	334.0	445.0	424.0	275.0	230.0	166.19444444444446	147.86111111111111	259.6388888888889	308.6111111111111	308.69444444444446	304.22222222222223	269.77777777777777	246.6111111111112	190.44444444444449	1042.0	1254.0	6.48	6.30188679245283	4.684210526315789	3.338582677165354	2.872	2.8666666666666667	2.8350515463917527
CHEMBL3818994	17.10846211891974	0	1	2.349062490113277	4.698124980226554	1.3095902487967874	3.768296288226953	0.1712861949194069	2.1150803467436163	265.99082727209446	6.37191918461189	12	42	0	0	3	19	1	1	0	1	0	0	0	1	286.0	267.0	342.0	316.0	182.0	194.0	196.38888888888889	127.80555555555556	216.33333333333343	288.2777777777777	275.69444444444446	227.5833333333333	228.94444444444449	194.72222222222223	174.2777777777778	898.0	1032.0	6.809523809523809	6.068181818181818	4.384615384615385	2.981132075471698	2.029126213592233	2.32183908045977	2.493150684931507
CHEMBL4465181	25.069324299711788	0	1	2.551673436937953	4.9039358445097765	1.2956321076240067	3.461848683592696	0.1081827713622717	2.404953557803415	25979.97110465112	11.328231987814531	12	59	0	0	9	23	3	3	1	0	2	0	0	2	383.6543209876543	328.22222222222223	570.5555555555555	534.0493827160494	197.3333333333333	184.77777777777777	256.8933946806889	150.62757201646093	345.80504115226336	394.20334171620175	525.5931069958847	393.6157407407407	313.091049382716	267.9614197530865	246.38888888888889	2028.0	1934.0	6.502615609960242	5.293906810035843	5.004873294346979	3.40158842494299	1.7075664621676894	1.428462709284627	1.5538057742782152
CHEMBL4209888	19.89644912914604	0	1	2.466002461878723	4.86344385600179	1.3126824421765253	4.044339527524076	0.1509111530913612	2.395436046177452	2934.017537231494	7.593807471738191	12	58	0	0	5	22	2	2	0	0	1	0	0	1	296.44444444444446	300.0	381.0	366.0	185.0	168.0	202.6603244450063	156.67658441178085	290.2283407438845	347.2795366361409	379.4321243066598	367.0667378666273	329.37115022285974	287.55928629973226	256.7244114876096	1338.0	1289.0	5.111111111111112	5.084745762711864	3.6634615384615374	2.7938931297709924	1.3717948717948718	1.344155844155844	1.5289256198347108
CHEMBL3321789	21.448411871818266	0	1	2.5224311066323217	4.971797078731499	1.3036889455136966	3.876140328497741	0.1435607529073237	2.3480916708462187	1443.052306012586	8.267767579230178	12	52	0	2	5	22	1	2	0	1	1	0	0	2	333.60493827160496	327.1111111111111	437.6666666666666	408.6666666666666	226.66666666666663	227.0	207.04001867093427	151.40946502057614	269.1604938271604	371.9074074074074	361.0591563786009	324.05709876543204	279.2083333333333	253.02520576131687	216.33641975308643	1364.0	1370.0	6.415479582146249	5.947474747474747	4.333333333333333	2.7800453514739227	1.942652329749104	1.85	1.92090395480226
CHEMBL2164336	15.435028842544408	0	1	2.40268756363387	4.805375127267741	1.3604836020720676	3.997066492120789	0.1998533246060394	2.078707895657591	130.1977652391474	5.562201746125262	12	40	0	0	3	17	2	1	0	0	0	0	0	0	230.0	243.0	319.0	321.0	161.0	93.0	98.61111111111111	116.22222222222224	183.6111111111112	213.2777777777778	209.4444444444445	213.4444444444445	204.8333333333334	176.16666666666669	132.33333333333337	794.0	967.0	5.75	5.785714285714286	4.36986301369863	3.4148936170212765	2.392156862745098	2.08	1.8505747126436785
CHEMBL411919	23.45859383570255	0	1	2.54585300998978	4.943382378494078	1.3025084438034962	3.61295209289356	0.1204317364297853	2.383137481098197	4421.828303129431	9.492920821455025	12	59	0	0	6	24	3	1	0	0	2	0	0	2	315.2098765432099	341.22222222222223	469.33333333333337	448.8888888888889	230.44444444444449	216.11111111111111	166.35087067520195	155.9300411522634	263.29320987654324	348.90380658436214	395.9017489711933	395.94341563786	314.6111111111112	254.4043209876543	213.39506172839504	1682.0	1555.0	5.342540280393387	5.503584229390681	4.116959064327486	2.805555555555556	1.3857225100748418	1.2947712418300654	1.6578737010391686
ZINC000028359578	20.086719157926986	0	0	2.331551805626201	4.663103611252403	1.273923736766592	4.338492488234921	0.1668650957013431	2.423038379857481	298.9213762964385	6.655692028308949	18	47	0	0	7	19	6	0	0	1	0	0	0	1	360.0	365.0	491.0	420.0	372.0	358.0	203.44444444444443	163.38888888888889	274.1388888888888	302.88888888888886	301.36111111111114	275.1388888888889	290.91666666666674	289.33333333333326	265.6111111111111	1080.0	1222.0	7.659574468085107	7.448979591836735	6.061728395061729	4.0	3.160377358490566	3.9270833333333335	4.227272727272728
CHEMBL3401469	22.236549072188044	0	1	2.330657403841052	4.661314807682103	1.2792004316959915	4.383863126255382	0.1511676940088062	2.5426410649498803	310.13183017036846	6.801708202688895	12	56	0	0	7	22	4	2	0	0	1	0	0	1	347.60493827160496	342.1111111111111	435.6666666666667	424.44444444444446	196.88888888888889	196.5555555555556	223.72751867093427	168.71502057613168	287.29938271604937	351.90329218107	376.2561728395061	378.4660493827161	373.7530864197531	263.4074074074074	249.6851851851852	1432.0	1425.0	6.207231040564374	5.898467432950191	4.271241830065359	3.031746031746032	2.1183732752360203	2.116747181964573	1.6685499058380413
ZINC000029130450	11.480117440128774	0	3	2.4510526487346675	4.902105297469335	1.2658898106755034	3.543583518317957	0.2362389012211971	1.670603616540648	68.08699585505192	4.62625134642193	6	26	0	0	5	10	3	0	0	0	2	0	0	2	163.20987654320987	187.22222222222223	260.6666666666667	237.8271604938272	2.333333333333333	0.0	75.78837067520195	79.70781893004117	126.83641975308642	146.59686023472034	144.62962962962962	137.19341563786008	98.3909465020576	37.44444444444444	5.6913580246913575	1096.0	807.0	6.277302943969611	6.934156378600823	5.666666666666667	3.963786008230453	1.472222222222222	0.4613526570048309	0.0897435897435897
ZINC000299835406	15.751267697949476	0	3	2.5310816337692965	4.87689171909196	1.287732187833417	3.755435796144062	0.1877717898072031	2.016351516603553	201.63487720854872	5.999605703820565	12	35	0	0	4	16	3	1	0	0	0	0	0	0	264.0	287.0	414.0	386.0	168.0	144.0	158.22222222222223	126.55555555555556	207.00000000000003	237.22222222222223	282.5555555555556	235.66666666666663	209.00000000000003	163.55555555555557	142.66666666666669	802.0	922.0	7.542857142857143	7.756756756756757	6.786885245901639	4.948717948717949	3.15	3.183098591549296	3.0545454545454547
CHEMBL4782285	22.83426605363341	0	1	2.466002461878723	4.86344385600179	1.3126824421765253	4.044339527524076	0.1509111530913612	2.395436046177452	2934.017537231494	7.593807471738191	12	67	0	0	6	25	3	2	0	0	1	0	0	1	334.44444444444446	335.0	422.0	415.0	216.0	202.0	202.6603244450063	156.67658441178085	290.2283407438845	347.2795366361409	379.4321243066598	367.0667378666273	329.37115022285974	287.55928629973226	256.7244114876096	1500.0	1464.0	4.991708126036484	4.926470588235294	3.487603305785124	2.577639751552795	1.5135135135135136	1.612121212121212	1.5
article_review_152	26.104600480121867	0	1	2.544660360740422	4.917243127967414	1.2617927783614935	4.154590137513861	0.1258966708337534	2.6181362487166595	695.4364093946489	7.738462044159986	12	59	0	0	12	21	8	2	0	0	2	0	0	2	455.2098765432099	472.2222222222222	690.1111111111111	652.6666666666666	609.4444444444445	366.3333333333333	247.90642623075752	189.0133744855968	330.0807613168724	426.5252057613169	545.7294238683127	495.118465172992	436.4670781893004	533.1934156378602	376.0298353909465	1880.0	1724.0	7.715421636325591	7.616487455197132	6.217217217217217	4.532407407407407	4.6345198011864674	4.6556343577620165	4.0095029239766085
CHEMBL4300609	21.351102806039023	0	2	2.2945265383271645	4.589053076654327	1.316210283071553	3.5111074278716665	0.1253966938525595	2.2855509114133628	1030.1915083218275	7.967119411531464	12	62	0	0	4	24	2	2	0	0	0	0	0	0	300.0	290.0	342.0	333.0	206.0	187.0	140.11111111111111	160.8888888888889	265.1111111111111	321.25000000000006	315.6666666666667	313.66666666666663	262.0	245.5	243.8333333333333	1124.0	1368.0	4.838709677419355	4.53125	2.9482758620689653	2.2348993288590604	1.2808988764044944	1.828358208955224	1.5846153846153843
ZINC000254133738	19.994905232313272	0	1	2.9370548657288102	5.379290033865534	1.3727641984394618	3.6838537901580417	0.1601675560938279	2.1368685527441773	2861.338028837129	8.791953759595682	6	46	0	4	3	20	1	2	0	0	0	0	0	0	264.0	308.0	503.0	432.0	267.0	256.0	125.11805555555556	122.47222222222226	227.2916666666668	309.5555555555556	296.3888888888889	228.5555555555556	180.11111111111114	180.6805555555556	187.8055555555556	920.0	1238.0	5.739130434782608	5.923076923076923	4.79047619047619	2.8609271523178808	1.6198347107438016	2.6881720430107525	3.0689655172413794
CHEMBL4203823	22.55124410161525	0	1	2.373197462493281	4.746394924986562	1.2564436828564238	5.018494668108189	0.1730515402795927	2.677840758816275	182.1309966829484	6.269436927159007	12	52	0	0	9	20	2	3	1	3	0	0	0	3	474.44444444444446	342.33333333333326	675.0	551.6666666666666	323.33333333333337	263.0	396.7786351165981	156.08179012345678	534.0524691358024	408.2546296296297	546.4398148148149	471.6435185185184	386.56944444444446	300.52314814814804	293.2546296296296	1532.0	1677.0	9.123931623931623	6.339506172839505	6.958762886597938	4.21119592875318	2.795061728395062	2.663768115942029	3.050314465408805
CHEMBL240111	24.57081515412331	0	1	2.4836977037632737	4.884949659667264	1.2826125410049205	4.136085825767909	0.133422123411868	2.5511519993929346	628.1952827736645	7.574253189451988	6	61	0	0	8	23	3	2	0	3	0	0	0	3	480.0	423.0	704.0	581.0	343.0	329.0	393.78472222222223	181.97222222222223	499.4444444444444	485.4166666666667	613.5833333333334	534.3333333333333	427.9722222222222	422.7222222222224	356.55555555555566	1376.0	1536.0	7.868852459016393	6.609375	5.723577235772358	3.32	2.203980099502488	1.820652173913044	2.14375
CHEMBL3289981	24.84320457182677	0	1	2.446321685574873	4.780398886062322	1.332976405473335	5.072472214093396	0.1636281359384966	2.755230426440041	240.60802366665112	6.614571263048576	18	55	0	0	9	22	4	3	2	0	0	0	0	0	404.8888888888889	360.6666666666666	616.4444444444445	483.33333333333337	239.0	233.0	226.44178669410152	154.29783950617283	343.00788751714674	342.8719135802468	377.9768518518518	341.99074074074065	359.0555555555556	264.94444444444446	270.3055555555555	1716.0	1925.0	7.361616161616162	6.112994350282485	5.870899470899471	3.5024154589371985	2.4938271604938267	2.936	2.078260869565217
CHEMBL4216022	20.98110394226937	0	1	2.3774197577126177	4.754839515425235	1.262744033578096	4.034931391488495	0.1494419033884627	2.3882410712390607	638.5764895856048	7.452493237056734	12	49	0	0	8	19	2	3	1	0	0	2	0	2	318.57887517146776	249.4074074074074	420.1111111111111	368.037037037037	208.40740740740745	170.07407407407408	203.26157407407408	124.1033950617284	300.5987654320988	317.33024691358025	342.28240740740733	333.3682270233196	277.7546296296296	204.18364197530863	217.06944444444443	3702.0	1893.0	6.501609697376893	4.89034132171387	4.616605616605616	2.944296296296296	2.2603633443741846	2.4563106796116503	2.1485299732722414
CHEMBL571762	21.011002862997024	0	1	2.4727693064769323	4.853619370526869	1.3741727880651653	4.451090691159847	0.1711957958138402	2.448660610310743	223.9725355926257	6.3670348804038905	19	48	0	0	4	22	4	0	0	0	0	0	0	0	304.0	351.0	496.0	483.0	314.0	249.0	118.19444444444446	143.77777777777777	233.97222222222223	281.05555555555554	275.33333333333337	272.5	263.0	215.02777777777777	177.08333333333334	1010.0	1268.0	6.333333333333333	6.75	5.450549450549451	3.9917355371900825	3.1333333333333333	3.1826086956521737	3.204081632653061
CHEMBL3331387	23.24171300629784	0	1	2.438928484540044	4.797837840946165	1.3323497837760478	3.3811333138972004	0.1127044437965733	2.3168232419321506	4620.274398261775	9.53682166454332	15	61	0	0	6	24	3	2	1	0	0	0	0	0	340.44444444444446	341.33333333333337	446.0	443.33333333333337	178.33333333333334	177.33333333333334	177.05898491083678	165.2993827160494	267.43209876543204	328.2962962962962	350.69444444444434	365.4999999999999	312.60185185185185	256.6851851851852	226.85185185185185	1426.0	1584.0	5.5810564663023685	5.333333333333334	3.844827586206896	2.878787878787879	1.4789272030651344	1.2597137014314927	1.213151927437642
ZINC000071294637	25.95651914579497	0	1	2.443118658652058	4.877019479892485	1.271350282277697	4.740733250075524	0.1436585833356219	2.75011428632428	332.8023969161161	7.001471379665535	15	57	0	0	10	23	3	3	1	3	0	0	0	3	544.4444444444445	459.6666666666666	761.3333333333334	673.0	446.6666666666667	325.6666666666667	443.9548182441701	193.7932098765432	541.3827160493827	443.5493827160493	557.0462962962965	534.7314814814815	865.9675925925925	471.20833333333337	387.91203703703707	1690.0	1710.0	9.551656920077972	7.6611111111111105	7.1152647975077885	4.578231292517007	3.607619047619047	4.230923694779117	3.167848699763593
CHEMBL4248597	28.236248691901096	0	1	2.506187387928635	4.984465628856917	1.3489060475011816	4.391180660209284	0.1254623045774081	2.7323611025238	929.0447036071166	8.086919826288302	19	66	0	0	8	27	5	2	1	0	0	0	0	0	428.44444444444446	403.0	686.0	641.6666666666667	349.66666666666663	294.3333333333333	239.04946844993145	177.08641975308643	384.16203703703707	424.8966049382716	525.7361111111112	565.1481481481483	449.2962962962962	385.15740740740745	381.4166666666666	1632.0	2019.0	6.491582491582491	5.676056338028169	5.276923076923077	3.5847299813780267	2.5352564102564106	2.223931623931624	1.8403508771929824
ZINC000029131613	10.70406097372093	0	3	2.423249626380211	4.846499252760422	1.2627252051578692	3.447577740735543	0.2462555529096816	1.57414411693932	62.016722425730535	4.463876301843378	6	27	0	0	4	10	3	1	0	0	0	0	0	0	188.0	199.0	279.0	273.0	0.0	0.0	89.38888888888889	91.94444444444444	143.50000000000003	164.94444444444449	166.66666666666674	167.58333333333337	109.16666666666669	59.5	20.0	584.0	675.0	6.962962962962963	7.107142857142857	5.9361702127659575	4.875	1.7166666666666666	0.3541666666666667	0.0
72198191	27.54137283481996	0	1	2.502939008450002	4.854510702394054	1.3400651160081436	4.431363700188337	0.1303342264761275	2.712482801307928	664.5339195031648	7.722861353624146	23	61	0	0	7	27	4	2	0	1	0	0	0	1	464.0	492.0	714.0	670.0	380.0	336.0	266.55555555555554	205.6388888888889	338.3333333333332	429.94444444444446	477.44444444444446	477.2777777777776	431.9166666666666	434.9444444444444	357.6944444444444	1404.0	1674.0	7.60655737704918	7.454545454545454	6.155172413793103	4.213836477987422	3.325966850828729	2.993710691823899	2.5850340136054424
CHEMBL240024	23.132323206556663	0	2	2.486945475864967	4.903886910229918	1.3575381217319968	3.9967423301157736	0.1378187010384749	2.450190348823183	639.1978176387961	7.524924717231525	12	55	0	0	6	23	2	2	2	0	0	0	0	0	332.8888888888889	348.6666666666667	481.66666666666674	490.77777777777777	264.3333333333333	253.0	132.84019204389574	152.00617283950618	245.0308641975309	297.7534293552812	314.21913580246905	301.42283950617275	256.73148148148147	239.7962962962964	200.1111111111112	1592.0	1662.0	6.052525252525253	5.909604519774011	4.501557632398755	3.690058479532164	2.2777777777777777	2.545977011494253	2.1666666666666665
CHEMBL3899169	23.15944342723185	1	3	2.4930590403317017	4.867147862368848	1.2590041723217875	4.492923404072619	0.1549283932438834	2.5672143190990835	331.2185678637609	6.867489220322678	11	53	0	0	8	21	3	3	1	0	1	0	0	1	376.0493827160494	383.44444444444446	547.5185185185186	600.5555555555557	297.8888888888889	234.3333333333333	203.5156702484377	162.19495884773664	283.4586191129401	383.6399176954732	429.3755144032921	325.7736625514404	369.44341563786	314.7921810699589	195.30246913580248	1664.0	1580.0	7.095271372000933	6.847222222222222	5.475185185185186	4.481757877280266	2.862654320987654	2.2172364672364675	2.112687155240347
CHEMBL2376454	21.31066269151913	0	1	2.3857752547756235	4.771550509551247	1.3166837466480017	4.838169051830716	0.1791914463641006	2.5697881270908924	179.48447557876534	6.1833404901720215	18	55	0	0	2	25	2	0	0	0	0	0	0	0	276.0	309.0	401.0	397.0	227.0	205.0	119.91666666666669	149.88888888888889	236.94444444444449	288.3333333333333	300.6666666666667	309.0	300.44444444444446	275.2777777777778	217.33333333333337	1026.0	1284.0	5.0181818181818185	5.327586206896552	3.931372549019608	2.962686567164179	2.012987012987013	1.7044025157232705	1.464516129032258
CHEMBL471663	18.930122633957264	0	1	2.501437705615376	4.88977766925332	1.3436643103664474	3.736552795313573	0.1556896998047321	2.193632211259193	1291.854703237358	8.039302956577869	12	49	0	0	5	19	3	1	1	0	0	0	0	0	262.44444444444446	284.6666666666667	410.0	382.0	183.0	166.66666666666669	109.55898491083676	126.6820987654321	215.45987654320987	254.08024691358025	266.04320987654324	233.53703703703707	196.86111111111111	199.49382716049385	178.67592592592595	1176.0	1314.0	5.3560090702947845	5.474358974358975	4.270833333333333	3.0078740157480315	1.851239669421488	1.6793650793650792	1.6339285714285714
ZINC000082149909	21.448411871818266	0	1	2.5224311066323217	4.971797078731499	1.3036889455136966	3.876140328497741	0.1435607529073237	2.3480916708462187	1443.052306012586	8.267767579230178	12	52	0	2	5	22	1	2	0	1	1	0	0	2	333.60493827160496	327.1111111111111	437.6666666666666	408.6666666666666	226.66666666666663	227.0	207.04001867093427	151.40946502057614	269.1604938271604	371.9074074074074	361.0591563786009	324.05709876543204	279.2083333333333	253.02520576131687	216.33641975308643	1364.0	1370.0	6.415479582146249	5.947474747474747	4.333333333333333	2.7800453514739227	1.942652329749104	1.85	1.92090395480226
ZINC000014976045	24.09864970174544	0	1	2.378834043270137	4.757668086540274	1.3203372909763256	3.6896356597933777	0.119020505154625	2.4369298274853333	1542.4837956647843	8.472551361973832	12	65	0	0	6	25	4	2	0	0	0	0	0	0	360.0	350.0	459.0	460.0	223.0	187.0	235.91666666666663	176.77777777777777	307.77777777777777	409.27777777777777	419.77777777777777	433.75000000000006	384.83333333333337	298.9166666666667	259.58333333333337	1258.0	1521.0	5.538461538461538	5.147058823529412	3.642857142857143	2.569832402234637	1.6772486772486772	1.6390532544378698	1.5594405594405594
ZINC000299838642	17.172671198581753	0	3	2.59887832259099	4.994337453154797	1.2797048043913852	3.823586489719943	0.173799385896361	2.129646214172869	269.9480287980023	6.386686814901525	12	39	0	0	5	17	3	2	0	0	0	0	0	0	300.0	322.0	490.0	496.0	209.0	184.0	198.25694444444443	143.6527777777778	240.1388888888889	308.3333333333333	372.0	317.99999999999994	309.19444444444446	220.38888888888897	217.6666666666667	904.0	1020.0	7.6923076923076925	7.853658536585366	7.205882352941177	5.511111111111111	3.3267326732673266	3.221052631578947	2.7142857142857144
CHEMBL4741142	22.205047475861523	0	1	2.403383115783147	4.767665805977238	1.294648508967823	4.855188814558907	0.1733996005199609	2.6096674089115592	193.7745369311299	6.296314719621352	15	50	0	0	8	20	3	3	1	0	1	0	0	1	360.0493827160494	313.44444444444446	528.6666666666667	420.77777777777777	258.44444444444446	227.11111111111111	214.58254267642127	138.43569958847738	316.90740740740745	335.06378600823047	360.459247828075	359.3132716049382	258.7463991769547	246.7391975308641	239.25308641975312	1626.0	1697.0	7.200987654320988	5.914046121593292	5.564912280701755	3.287326388888889	2.896421845574388	2.3787878787878785	2.415368639667705
ZINC000071295916	21.867939558444625	0	1	2.4219963684374504	4.754603995133272	1.336117028648662	3.633191461903585	0.129756837925128	2.319730869803286	1170.4711949520524	8.094781094626956	15	53	0	0	5	23	3	1	1	0	0	0	0	0	310.44444444444446	318.6666666666667	416.33333333333337	392.0	224.0	217.66666666666669	180.8645404663924	156.98765432098764	244.18827160493828	324.27160493827154	343.10185185185185	296.28703703703707	268.9722222222223	252.62345679012347	242.8148148148148	1320.0	1437.0	5.857442348008386	5.690476190476191	4.205387205387206	2.820143884892086	1.8298850574712648	1.905852417302799	2.0
ZINC000101446219	22.086719157926986	0	1	2.4536977425207294	4.78434615601577	1.3046944183697904	3.546833479499241	0.12667262426783	2.2956746450138925	1880.9405187743007	8.56914662385264	12	53	0	0	6	22	3	1	0	1	1	0	0	2	351.60493827160496	346.1111111111111	463.6666666666667	436.44444444444446	225.88888888888889	208.5555555555556	218.5052964487121	154.88168724279836	271.38271604938274	349.5699588477366	346.47839506172835	332.1327160493827	316.00308641975306	233.2407407407408	206.85185185185185	1398.0	1411.0	6.634055439086886	6.180555555555555	4.545751633986928	3.0735524256651017	1.8749080206033848	1.9092451229855807	2.072375127420999
CHEMBL4516999	22.68443613937235	0	1	2.4078316907073627	4.7869280853583565	1.313786562376159	3.761065240471196	0.1296919048438343	2.3894129629058747	681.1640325879678	7.588513884310605	15	54	0	0	8	21	4	2	1	0	1	0	0	1	354.0493827160494	357.77777777777777	485.0	460.44444444444446	207.22222222222223	217.8888888888889	173.17539247065997	155.0360082304527	262.0154320987655	309.26440329218104	331.9248971193415	317.3024691358024	277.71296296296293	235.12962962962965	213.20370370370367	1650.0	1585.0	6.556470050297212	6.276803118908382	4.754901960784314	3.4882154882154883	1.5636497424576894	1.6564945226917058	1.63167104111986
CHEMBL194659_CHEMBL195706_44401194	18.51074513747437	0	1	2.5290579832549938	4.878481082886449	1.3077856866029098	4.212544435286933	0.1831541058820405	2.270975966994017	180.10193575239597	6.026432123268004	12	43	0	0	4	19	1	2	0	1	0	0	0	1	326.0	323.0	469.0	550.0	224.0	145.0	172.2222222222222	135.11111111111111	235.5833333333334	312.88888888888874	322.16666666666674	342.2777777777777	285.08333333333337	256.1666666666667	224.00000000000003	962.0	1140.0	7.5813953488372094	7.021739130434782	5.650602409638554	4.867256637168142	3.762295081967213	2.76271186440678	2.217821782178218
CHEMBL4218549	26.386078606162155	0	1	2.4868037164506416	4.915282289528413	1.32045395977288	4.241791474182793	0.1285391355812967	2.6389081659768605	2297.745333087269	8.933606099629174	15	65	0	0	7	26	3	2	1	0	1	0	0	1	358.0493827160494	318.1111111111111	546.0	460.3333333333333	300.77777777777777	262.1111111111111	222.11032045419907	157.49588477366257	354.43055555555554	401.7021604938272	480.2057613168725	458.462962962963	413.1059670781893	357.9012345679012	360.537037037037	1788.0	1953.0	5.508452041785375	4.610305958132045	4.232558139534884	2.5154826958105647	2.0723379629629632	2.363636363636364	1.6617556783302638
CHEMBL523121	23.908379672964504	0	1	2.439388179442949	4.815292712490267	1.3471265037974702	4.187293397920829	0.1395764465973609	2.5306668467921933	407.8471612570712	7.1095047881283	15	59	0	0	6	24	5	1	0	0	0	0	0	0	360.0	388.0	539.0	489.0	222.0	221.0	176.41666666666669	168.5	284.24999999999994	351.7499999999999	357.83333333333314	358.74999999999994	304.08333333333337	251.5833333333333	224.41666666666669	1202.0	1489.0	6.101694915254237	6.158730158730159	4.6869565217391305	3.15483870967742	1.6198830409356726	1.5490196078431373	1.6444444444444444
loxapine	18.44179545225307	0	3	2.469513956199409	4.8624189295764575	1.3306360709277174	4.3134266231879765	0.1875402879646946	2.294641751356552	159.75548752402528	5.9065535663009	12	41	0	0	5	18	3	1	0	0	1	0	0	1	287.60493827160496	320.1111111111111	455.6666666666667	538.4444444444445	199.77777777777777	85.55555555555556	106.72751867093432	124.0761316872428	203.99382716049385	267.79218106995893	257.33127572016474	239.66049382716048	230.68930041152265	222.4691358024692	154.14814814814818	1166.0	1182.0	7.014754591990365	7.275252525252525	5.917748917748918	5.227615965480044	3.713052858683927	2.789115646258504	1.8846960167714883
ZINC000073168438	22.05521756160047	0	1	2.443206271664511	4.886412543329023	1.3213306673086502	3.774983607491856	0.1348208431247091	2.358015457486455	1345.8540843209787	8.234403514615604	10	59	0	0	6	22	3	2	1	0	0	0	0	0	302.44444444444446	251.3333333333333	457.0	411.3333333333333	186.66666666666669	182.3333333333333	208.99391289437585	136.88734567901233	329.1095679012347	367.118827160494	436.81944444444457	392.3379629629629	325.2037037037037	260.22222222222223	215.5478395061729	1354.0	1659.0	5.12617702448211	4.053763440860215	3.8728813559322033	2.391472868217054	1.8174603174603177	1.31002331002331	1.4933333333333334
CHEMBL3302236_90656705	25.48435369341712	0	1	2.3177182119810635	4.635436423962128	1.3327889452025776	5.016591012738632	0.1520179094769282	2.8066730903682813	290.8569126549956	6.866753905626008	18	70	0	0	4	29	3	1	0	0	0	0	0	0	334.0	352.0	437.0	416.0	298.0	255.0	176.86111111111111	189.5833333333333	303.6944444444444	372.27777777777777	372.08333333333326	376.7777777777777	390.4166666666666	373.5833333333333	349.3333333333333	1292.0	1586.0	4.771428571428571	4.821917808219178	3.3615384615384616	2.298342541436464	1.604878048780488	1.6019900497512438	1.544041450777202
CHEMBL3331254	20.453725996071533	0	1	2.439248354188745	4.7516350494161	1.3455542745989428	3.459379297002688	0.1330530498847187	2.1966006240741947	1524.245069972918	8.284765975414802	15	51	0	0	5	21	3	2	0	0	0	0	0	0	324.0	339.0	477.0	398.0	222.0	207.0	163.36111111111111	148.69444444444446	261.38888888888886	294.8333333333333	307.75	301.08333333333337	246.25	210.5	180.16666666666669	1056.0	1284.0	6.352941176470588	6.277777777777778	4.917525773195877	3.0381679389312977	1.6762589928057554	1.5934959349593496	2.1346153846153846
ZINC000095577844	22.79382593911353	0	1	2.381649952107661	4.752929300803395	1.3167940496505566	4.347060850403037	0.1498986500138978	2.534210687153476	468.2071903985409	7.21362164946771	16	50	0	0	7	22	3	1	1	0	2	0	0	2	325.6543209876544	342.22222222222223	456.6666666666666	422.2345679012346	264.6666666666667	216.66666666666669	161.7640222527054	145.14917695473252	239.67592592592592	301.57399786617896	279.64380429812525	275.4691358024691	247.26851851851853	234.037037037037	213.3497942386831	1858.0	1585.0	6.513086419753087	6.4570230607966455	4.963768115942028	3.432801365050688	3.0131313131313133	3.0827664399092973	2.785964912280702
CHEMBL4585051	27.778179660832507	0	1	2.466002461878723	4.86344385600179	1.3126824421765253	4.044339527524076	0.1509111530913612	2.395436046177452	2934.017537231494	7.593807471738191	16	67	0	0	8	28	3	1	0	3	1	0	0	4	516.4444444444445	487.0	808.0	723.0	301.0	240.0	202.6603244450063	156.67658441178085	290.2283407438845	347.2795366361409	379.4321243066598	367.0667378666273	329.37115022285974	287.55928629973226	256.7244114876096	1782.0	1721.0	7.708126036484246	6.957142857142857	6.412698412698413	4.203488372093023	2.3419689119170983	1.6593406593406594	1.9673202614379084
CHEMBL1091933	18.52267568129283	0	1	2.347700840476929	4.695401680953858	1.306290210766733	3.5854649204392257	0.1493943716849677	2.152356887917408	661.7093712243937	7.370295180617697	12	44	0	0	6	18	1	4	0	1	0	0	0	1	368.0	331.0	451.0	489.0	262.0	224.0	218.66666666666663	151.55555555555554	258.13888888888886	371.7777777777776	283.58333333333326	243.0	298.72222222222234	270.69444444444446	194.13888888888889	1054.0	1173.0	8.363636363636363	7.195652173913044	5.708860759493671	4.6571428571428575	2.7191011235955056	3.0869565217391304	3.119047619047619
CHEMBL1836858	24.97026665399837	0	1	2.577432138927133	5.017670202918738	1.293411995581519	3.792128016043667	0.1185040005013645	2.496078153133804	6507.2639469110045	9.94382517201126	12	59	0	0	8	24	3	1	0	1	3	0	0	4	378.8148148148148	387.33333333333337	551.3333333333334	537.8888888888889	257.0	238.66666666666663	227.7172782350252	165.17283950617286	283.49691358024694	391.6291152263375	429.60663389727176	421.3292181069959	382.53703703703707	305.817901234568	257.60493827160496	2050.0	1699.0	6.42059008160703	6.24731182795699	4.836257309941521	3.361805555555556	1.7835348301669545	1.749673202614379	1.8489208633093528
CHEMBL78218	18.632065481034008	0	1	2.343958358575592	4.687916717151184	1.302364966259177	4.198976169678031	0.1749573404032512	2.310309463802422	224.4417761893666	6.289085062077067	12	45	0	0	4	20	1	1	0	2	0	0	0	2	344.0	302.0	388.0	369.0	215.0	198.0	263.16666666666663	143.58333333333331	250.7222222222223	346.7222222222222	333.44444444444434	269.05555555555554	277.8888888888888	246.1111111111112	225.1111111111111	1016.0	1128.0	7.644444444444445	6.425531914893617	4.619047619047619	3.1271186440677967	2.3508771929824563	2.55	2.193877551020408
CHEMBL4794688	25.40347346437736	0	1	2.412106653367316	4.824213306734632	1.331234952305008	4.380192112142577	0.1327330943073508	2.6710150531186807	963.468619914632	8.064462386948147	18	62	0	0	6	27	3	3	0	0	0	0	0	0	426.0	423.0	552.0	601.0	419.0	348.0	223.69444444444443	200.25	309.0277777777779	408.6666666666665	413.9166666666665	421.94444444444434	433.3055555555556	389.38888888888886	313.7222222222222	1340.0	1574.0	6.870967741935484	6.507692307692308	4.928571428571429	4.033557046979865	2.605714285714286	2.5168539325842696	2.668789808917197
CHEMBL12314_68848_CHEMBL12314	20.209695958926016	0	1	2.578224898398583	5.090668670537927	1.2650572019004451	4.2135967421314895	0.1685438696852595	2.354607347881549	264.753768888375	6.495090951904487	9	51	0	0	7	18	4	2	1	0	0	0	0	0	306.44444444444446	261.0	518.3333333333334	440.6666666666667	235.3333333333333	216.3333333333333	197.5494684499314	126.66203703703704	310.4135802469135	343.7407407407408	434.65432098765433	382.80555555555554	337.9706790123457	343.8672839506173	278.26851851851853	1254.0	1555.0	6.008714596949892	4.833333333333333	5.081699346405229	3.2165450121654504	2.134538152610442	1.9276315789473684	1.6342592592592593
ZINC000261100524	18.580691669940173	0	1	2.937049887942526	5.379234980673928	1.3881434519733833	3.680075332649296	0.1752416825071093	2.0448705675293053	1452.817738168818	8.023197562144503	6	41	0	4	3	18	2	1	0	0	0	0	0	0	236.0	284.0	470.0	389.0	237.0	159.0	112.09027777777776	108.97222222222224	204.0138888888889	282.72222222222223	263.30555555555554	192.13888888888889	147.05555555555557	166.58333333333337	141.25	830.0	1136.0	5.7560975609756095	6.042553191489362	4.895833333333333	2.73943661971831	1.803921568627451	2.9220779220779223	3.3857142857142857
CHEMBL4849077	21.569882405521376	0	1	2.3960774548321973	4.792154909664394	1.2547248904508908	4.571769205833268	0.1632774716369024	2.549519681925585	238.1337385784756	6.502451859831206	12	54	0	0	9	19	6	1	0	0	2	0	0	2	333.2098765432099	353.22222222222223	489.33333333333337	487.44444444444446	371.6666666666667	277.55555555555554	147.06614845297975	155.5411522633745	266.1543209876544	309.65946502057614	317.3077655845146	331.72427983539103	337.5473251028807	361.5123456790124	317.2242798353909	1646.0	1472.0	6.1705532693187015	6.307539682539683	4.8933333333333335	3.7495726495726496	3.4897435897435893	3.338666666666667	2.5990675990676
ZINC000066111804	20.759482507305385	0	1	2.4990565306500288	4.867420076779139	1.3091941004259335	4.201736827024175	0.1616052625778528	2.391009415080544	264.40243221424737	6.532983751957541	17	54	0	0	2	24	2	0	0	0	0	0	0	0	262.0	303.0	413.0	390.0	271.0	209.0	117.47916666666669	145.33333333333334	232.80555555555563	297.16666666666663	322.58333333333326	290.3888888888889	259.8611111111111	241.87500000000003	244.81944444444449	990.0	1243.0	4.851851851851852	5.315789473684211	4.049019607843137	2.867647058823529	2.2635135135135136	2.3358208955223883	2.3162393162393164
CHEMBL4294549	28.40549946852674	0	1	2.559650173975856	5.02697830026732	1.3176467194191082	4.161140491004902	0.1155872358612472	2.7067230386527754	3068.9242056468106	9.31001620301789	16	65	0	0	8	28	5	3	0	0	0	0	0	0	490.0	499.0	719.0	776.0	467.0	411.0	307.7847222222222	217.125	356.5	506.0416666666667	604.388888888889	666.7916666666666	600.7777777777778	462.94444444444446	417.5833333333333	1474.0	1725.0	7.538461538461538	7.231884057971015	5.89344262295082	4.538011695906433	3.49009900990099	2.965	2.900621118012422
CHEMBL183277	19.97732935818581	0	0	2.298180933836304	4.596361867672606	1.3062720277969744	4.247095681890635	0.1633498339188706	2.401746825393849	316.4997231962756	6.712833812033956	18	47	0	0	6	20	4	1	0	1	0	0	0	1	364.0	357.0	461.0	409.0	320.0	289.0	195.91666666666669	159.6388888888889	264.0	307.13888888888874	272.80555555555566	272.3055555555556	241.41666666666669	243.3611111111112	220.44444444444449	1082.0	1226.0	7.74468085106383	7.285714285714286	5.691358024691358	3.932692307692308	3.323529411764706	3.2222222222222223	3.636363636363636
ZINC000019688794	16.17064519443237	0	1	2.518432861897978	4.906216567058527	1.3515951544369	3.921162928016847	0.1960581464008423	2.0595354556762846	149.97559640594974	5.703619770793644	15	36	0	0	3	17	2	1	0	0	0	0	0	0	242.0	273.0	395.0	382.0	158.0	90.0	119.44444444444444	117.2777777777778	187.0277777777778	232.44444444444449	226.0833333333333	218.44444444444449	205.8888888888889	169.66666666666669	115.66666666666669	790.0	964.0	6.722222222222222	7.0	5.895522388059701	4.197802197802198	3.1235955056179776	2.7906976744186047	2.289855072463768
ZINC000169311334	25.76734237256149	0	1	2.5297535921228107	4.920651920437129	1.2875098536380938	3.878012945012432	0.1175155437882555	2.5492453633513854	1980.9473696813595	8.785252947267006	12	62	0	0	9	24	4	4	0	1	0	0	0	1	492.0	462.0	661.0	692.0	452.0	393.0	331.00694444444446	206.56944444444449	359.9722222222221	500.70833333333314	570.0833333333336	605.2083333333334	531.9166666666669	464.0555555555556	425.3055555555556	1426.0	1617.0	7.935483870967742	7.107692307692307	5.698275862068965	4.407643312101911	3.015873015873016	2.818681318681319	2.973684210526316
CHEMBL12264_5312148	17.562299964480466	0	1	2.4138624159043487	4.827724831808698	1.2348019452799337	3.8005729048859	0.1652423002124304	2.1680609427472857	293.0929394069896	6.513398880996358	6	53	0	0	5	18	2	2	1	0	0	0	0	0	236.44444444444449	170.0	331.66666666666663	285.66666666666663	147.66666666666666	142.0	190.71613511659808	116.80864197530865	278.3209876543209	323.65586419753083	417.0601851851851	372.3148148148147	310.58333333333337	244.10185185185185	281.2283950617284	1160.0	1394.0	4.461215932914047	3.1481481481481484	3.251633986928104	2.070048309178744	1.2713675213675213	1.3438320209973755	1.1536458333333333
ZINC000013473739	28.096750931667803	0	1	2.5908412900970075	5.058203517534931	1.3457465478061137	3.856475295574071	0.1101850084449734	2.602516598947947	2437.1723355257336	9.051356735880344	15	69	0	0	6	29	4	2	0	0	0	0	0	0	422.0	457.0	674.0	678.0	339.0	301.0	235.8125	196.1388888888889	340.7916666666667	457.6666666666667	512.4305555555557	520.25	478.5833333333333	401.95833333333337	350.55555555555566	1402.0	1730.0	6.115942028985507	6.175675675675675	4.884057971014493	3.53125	2.1052631578947367	1.837962962962963	1.7936507936507935
CHEMBL184789	19.97732935818581	0	0	2.298180933836304	4.596361867672608	1.306272027796975	4.247095681890613	0.1633498339188697	2.401746825393844	316.49972319629154	6.712833812034007	18	48	0	0	5	21	3	1	0	1	0	0	0	1	348.0	339.0	425.0	403.0	298.0	271.0	191.91666666666663	158.6388888888889	254.83333333333337	312.30555555555554	270.47222222222223	269.47222222222223	252.08333333333337	233.52777777777777	220.77777777777777	1070.0	1220.0	7.25	6.78	5.120481927710843	3.7314814814814814	2.8796296296296298	2.8773584905660377	3.348314606741573
CHEMBL20666	13.572928212987003	0	1	2.3474668750139784	4.694933750027959	1.2833685232787988	3.623304555469352	0.2012946975260751	1.875173134962823	150.773001951513	5.603562072296035	12	37	0	0	2	16	1	1	0	0	0	0	0	0	200.0	203.0	255.0	269.0	92.0	54.0	92.08333333333334	107.22222222222224	162.02777777777783	187.6666666666667	187.83333333333337	181.1666666666667	155.50000000000003	141.66666666666669	123.5	708.0	840.0	5.405405405405405	5.342105263157895	3.984375	3.448717948717949	2.493506493506493	2.1142857142857143	1.3142857142857145
article_review_159	27.966701109679267	0	1	2.547928620221771	4.951968905227116	1.2967833402609426	4.3350634135698645	0.1238589546734247	2.7194992068953594	755.6064997557152	7.880283706197576	16	65	0	0	10	25	8	2	0	0	0	0	0	0	490.0	518.0	767.0	739.0	740.0	468.0	264.28472222222223	211.3055555555556	364.43055555555554	470.70833333333337	597.6388888888889	549.5	487.22222222222223	613.9444444444445	493.0	1450.0	1724.0	7.538461538461538	7.507246376811594	6.235772357723577	4.590062111801243	4.363128491620111	4.579268292682927	4.277456647398844
CHEMBL4876193	14.83731186109904	0	1	2.41597622149307	4.746311155969231	1.318840781990149	3.843771468406164	0.2023037614950612	1.9883079240058883	126.5172854644084	5.482232828992449	11	39	0	0	4	15	4	0	0	0	0	0	0	0	212.0	234.0	311.0	313.0	80.0	58.0	91.86111111111111	110.63888888888889	174.97222222222223	210.69444444444449	215.44444444444449	211.3333333333334	193.83333333333337	155.1666666666667	115.33333333333331	756.0	933.0	5.435897435897436	5.7073170731707314	4.260273972602739	3.2268041237113403	2.453608247422681	2.119047619047619	1.0256410256410255
BDBM50159187	21.566890379896275	0	1	2.458389811406159	4.85503813594222	1.2811247125047365	4.516701243777575	0.1672852312510213	2.5010336870874905	224.2090523102455	6.405830658882518	15	49	0	0	7	20	3	2	1	0	1	0	0	1	324.04938271604937	285.44444444444446	500.33333333333337	427.1111111111111	349.66666666666663	224.11111111111111	201.86032045419907	130.01903292181072	305.0987654320988	327.23045267489715	361.1706675811614	347.9722222222222	276.42181069958843	288.4722222222222	249.3616255144033	1562.0	1636.0	6.613252708490803	5.489316239316239	5.379928315412187	3.444444444444444	3.361111111111111	3.617283950617284	3.207951070336391
CHEMBL4468036	26.834266053633414	0	1	2.5490605671977704	4.927888646250631	1.3319052110676777	3.641535551750191	0.107103986816182	2.5161808791914395	27410.86731700128	11.442470262775188	16	64	0	0	7	27	4	3	0	0	0	0	0	0	454.0	455.0	671.0	667.0	261.0	224.0	288.72222222222223	195.0833333333333	368.0	420.5277777777778	492.33333333333337	483.58333333333337	430.0	340.33333333333337	252.3333333333333	1390.0	1660.0	7.09375	6.691176470588236	5.455284552845528	3.9235294117647057	2.106382978723404	1.542857142857143	1.7635135135135136
ZINC000261100518	18.580691669940173	0	1	2.937049887942526	5.379234980673928	1.3881434519733833	3.680075332649296	0.1752416825071093	2.0448705675293053	1452.817738168818	8.023197562144503	6	41	0	4	3	18	2	1	0	0	0	0	0	0	236.0	284.0	470.0	389.0	237.0	159.0	112.09027777777776	108.97222222222224	204.0138888888889	282.72222222222223	263.30555555555554	192.13888888888889	147.05555555555557	166.58333333333337	141.25	830.0	1136.0	5.7560975609756095	6.042553191489362	4.895833333333333	2.73943661971831	1.803921568627451	2.9220779220779223	3.3857142857142857
ZINC000095577290	21.82611009389852	0	1	2.405957164203089	4.790837173228439	1.2520531585559322	4.17736840482196	0.1491917287436414	2.45930089723212	517.1404934683586	7.277934002293921	12	46	0	0	10	18	2	3	1	2	2	0	0	4	427.6543209876543	319.55555555555554	543.1111111111111	520.1111111111111	263.0	311.66666666666663	323.9211724584667	140.01183127572017	340.008230452675	432.9742798353909	361.47170781892993	449.3216544734033	362.42129629629625	253.091049382716	312.4948559670782	1952.0	1725.0	9.296833064949006	6.657407407407407	6.38954248366013	4.5623781676413255	4.261472163987888	3.9867149758454095	2.858695652173913
CHEMBL1851634	26.02970001652415	0	1	2.4810816289813675	4.962163257962735	1.3516456674450048	3.920007664602823	0.1187881110485704	2.5600160775287164	5738.715547937103	9.848913160608934	20	62	0	0	7	26	5	2	0	0	0	0	0	0	432.0	452.0	630.0	644.0	304.0	272.0	201.69444444444449	190.86111111111111	314.49999999999994	396.58333333333326	441.611111111111	374.6666666666665	332.99999999999983	295.66666666666663	258.8333333333333	1338.0	1620.0	6.967741935483871	6.848484848484849	5.384615384615385	4.15483870967742	2.377906976744186	2.1776315789473686	2.4516129032258065
CHEMBL239898	24.43291578368072	0	1	2.4850036929312704	4.864402147040164	1.2912923919839607	3.492731691958245	0.1126687642567175	2.3820862612988862	3109.8847183706807	9.173743047929332	6	59	0	0	8	23	3	2	0	3	0	0	0	3	486.0	420.0	692.0	577.0	325.0	314.0	392.7291666666666	180.8888888888889	495.5	460.75	578.4166666666669	465.9999999999999	366.25	407.0	348.37500000000006	1374.0	1524.0	8.23728813559322	6.774193548387097	5.914529914529915	3.518292682926829	2.5828220858895707	2.075862068965517	2.372262773722628
CHEMBL393492	21.827499443924747	0	1	2.4358391751127924	4.794879180423365	1.3437351505489854	3.5028779112804207	0.1251027825457293	2.283204308171505	1340.358220652627	8.23031160324537	12	57	0	0	5	23	3	2	0	0	0	0	0	0	336.0	342.0	469.0	446.0	214.0	201.0	172.38888888888889	160.58333333333334	268.36111111111114	332.1666666666666	362.75	338.91666666666663	290.66666666666663	248.25	208.58333333333337	1132.0	1380.0	5.894736842105263	5.7	4.302752293577981	3.0972222222222223	1.5	1.4533333333333334	1.5735294117647058
CHEMBL2159484	23.68821072345591	0	1	2.421829184566275	4.825241694166735	1.2922487890165817	4.325452956836637	0.1441817652278879	2.5631291534725835	447.3970470951128	7.202058737557326	12	56	0	0	8	22	2	3	1	2	0	0	0	2	442.44444444444446	342.3333333333333	580.6666666666666	548.0	314.0	321.66666666666663	337.2994684499314	159.38734567901236	381.5833333333333	431.2345679012346	546.3009259259261	594.8472222222224	322.8564814814815	330.75462962962973	351.34567901234567	1526.0	1749.0	7.900793650793651	5.80225988700565	5.327217125382263	3.653333333333333	3.757575757575757	2.446236559139785	2.5737704918032787
article_review_164	25.307524761558728	0	1	2.556244938014536	5.009612010960334	1.2600157727258692	4.239213225044848	0.1324754132826515	2.607528501700204	761.2334191478751	7.7980908475060415	12	53	0	0	13	19	8	2	0	0	3	0	0	3	448.8148148148148	469.33333333333337	692.8888888888889	677.6543209876543	561.0	371.1111111111111	239.49505601280296	177.18672839506172	313.59979423868305	399.5491731443378	495.9260783417163	471.8528806584362	382.36213991769546	425.525720164609	301.5298353909465	2092.0	1719.0	8.468204053109712	8.380952380952381	6.998877665544333	5.253134271222126	5.027375201288245	5.111111111111112	4.921052631578948
CHEMBL2159466	25.809531067015552	0	1	2.3977117990173515	4.795423598034704	1.303081485801059	4.312427617715525	0.1306796247792583	2.655423466391205	727.5793471945294	7.783645529879198	18	59	0	0	8	25	2	3	1	2	0	0	0	2	484.44444444444446	387.3333333333333	639.0	648.3333333333334	332.3333333333333	304.0	354.5494684499314	179.55401234567904	399.6913580246914	511.466049382716	464.05864197530855	551.3425925925928	498.625	319.93981481481484	356.33796296296305	1634.0	1857.0	8.210922787193974	6.247311827956989	5.862385321100917	4.322222222222223	3.4038461538461537	3.42080378250591	2.461728395061728
10084076_10706626_CHEMBL27251_CHEMBL281048	16.78494120276069	0	2	2.6407766198041527	5.181324841305226	1.3853232426826438	4.111112449246881	0.205555622462344	2.106840841360382	123.25197883266202	5.507378048791278	12	38	0	0	2	18	2	0	0	0	0	0	0	0	222.0	272.0	430.0	462.0	24.0	0.0	91.75	108.58333333333331	181.8333333333333	242.19444444444443	272.86111111111114	251.00000000000003	189.33333333333337	125.66666666666669	69.0	764.0	998.0	5.842105263157895	6.476190476190476	5.512820512820513	4.317757009345795	1.9761904761904765	1.180851063829787	0.3428571428571428
CHEMBL314055	21.07805377814067	0	1	2.5907139350834374	5.058005122445197	1.3497528614946903	3.686023604044408	0.1417701386170926	2.2600597079562483	1708.942005236362	8.399141192655794	11	52	0	0	4	22	2	1	1	0	0	0	0	0	274.44444444444446	297.6666666666667	439.0	413.6666666666666	207.3333333333333	221.3333333333333	146.39926268861456	133.12654320987656	233.03858024691365	311.41666666666663	352.84722222222223	332.9722222222221	253.6851851851852	197.47685185185185	176.82407407407408	1236.0	1399.0	5.277777777777778	5.315476190476191	4.1415094339622645	2.7762863534675613	1.2708333333333337	1.1776155717761556	1.9021406727828745
CHEMBL596958	15.653808442026763	0	1	2.411550069828533	4.8231001396570665	1.282407544331495	3.863067973168996	0.1839556177699521	2.093399024212377	193.7643552163495	6.008580101657421	12	41	0	0	6	15	4	2	0	0	0	0	0	0	300.0	294.0	383.0	425.0	125.0	116.0	125.88888888888889	135.75	200.94444444444449	225.4444444444445	264.30555555555554	269.00000000000006	261.33333333333337	192.1666666666668	151.83333333333334	884.0	1015.0	7.317073170731708	7.0	5.394366197183099	5.448717948717949	3.776595744680851	2.707865168539326	1.5625
ZINC000038214595	20.45372599607153	0	1	2.4392483541887446	4.751635049416098	1.3455542745989424	3.459379297002696	0.133053049884719	2.196600624074197	1524.2450699727945	8.28476597541472	12	52	0	0	5	21	4	1	0	0	0	0	0	0	304.0	317.0	425.0	380.0	208.0	193.0	161.13888888888889	147.6388888888889	249.1111111111112	311.33333333333326	312.25	306.25	245.75	210.3333333333333	184.16666666666669	1042.0	1273.0	5.846153846153846	5.763636363636364	4.25	2.753623188405797	1.5902777777777777	1.492063492063492	1.9259259259259256
CHEMBL1277565	23.395891023336453	0	1	2.559599844484282	5.04878004230298	1.3437272264603946	4.544833454670277	0.1567183949886302	2.5787018203135736	316.6432222739318	6.822486395253759	19	51	0	0	7	22	4	2	1	0	0	0	0	0	382.44444444444446	361.33333333333326	613.6666666666667	638.6666666666667	413.6666666666667	326.66666666666663	215.79946844993145	147.56172839506175	320.4783950617284	379.608024691358	426.5864197530864	446.8796296296296	419.0092592592592	305.8796296296296	325.9398148148148	1394.0	1686.0	7.498910675381264	6.5696969696969685	6.326460481099657	5.028871391076116	4.51358024691358	4.25721784776903	3.866043613707165
ZINC000261100528	18.580691669940173	0	1	2.937049887942526	5.379234980673928	1.3881434519733833	3.680075332649296	0.1752416825071093	2.0448705675293053	1452.817738168818	8.023197562144503	6	41	0	4	3	18	2	1	0	0	0	0	0	0	236.0	284.0	470.0	389.0	237.0	159.0	112.09027777777776	108.97222222222224	204.0138888888889	282.72222222222223	263.30555555555554	192.13888888888889	147.05555555555557	166.58333333333337	141.25	830.0	1136.0	5.7560975609756095	6.042553191489362	4.895833333333333	2.73943661971831	1.803921568627451	2.9220779220779223	3.3857142857142857
CHEMBL240023	23.17276332107654	0	2	2.422969874775635	4.8459397495512695	1.336385773520341	4.902254950641929	0.1634084983547309	2.68830758193646	284.934850500175	6.750872848068773	12	62	0	0	5	25	2	3	0	0	0	0	0	0	368.0	373.0	511.0	549.0	305.0	285.0	156.97222222222223	174.6388888888889	288.88888888888886	358.05555555555543	374.41666666666646	363.69444444444434	327.27777777777766	313.3888888888888	268.72222222222223	1222.0	1482.0	5.935483870967742	5.7384615384615385	4.330508474576271	3.66	2.3841463414634148	2.1578947368421053	1.918238993710692
ZINC000019688764	16.76836217587774	0	1	2.5190366037224137	4.910278546366553	1.368442308586311	3.957149027433292	0.1884356679730139	2.1174611681453124	181.4371287393336	5.942846540294198	15	39	0	0	3	18	2	1	0	0	0	0	0	0	254.0	283.0	405.0	395.0	178.0	106.0	101.69444444444446	120.11111111111111	192.19444444444449	227.2777777777778	232.91666666666663	224.36111111111111	208.3888888888889	175.25000000000003	128.5	828.0	1022.0	6.512820512820513	6.738095238095238	5.5479452054794525	4.202127659574468	2.891089108910891	2.7157894736842105	2.197530864197531
ZINC000169311336	25.76734237256149	0	1	2.5297535921228107	4.920651920437129	1.2875098536380938	3.878012945012432	0.1175155437882555	2.5492453633513854	1980.9473696813595	8.785252947267006	12	62	0	0	9	24	4	4	0	1	0	0	0	1	492.0	462.0	661.0	692.0	452.0	393.0	331.00694444444446	206.56944444444449	359.9722222222221	500.70833333333314	570.0833333333336	605.2083333333334	531.9166666666669	464.0555555555556	425.3055555555556	1426.0	1617.0	7.935483870967742	7.107692307692307	5.698275862068965	4.407643312101911	3.015873015873016	2.818681318681319	2.973684210526316
CHEMBL182860	19.16083277725808	0	0	2.2978838844390825	4.595767768878166	1.326237929772064	4.154220040471087	0.1661688016188434	2.3404154266692982	360.4128081773559	6.803540795759747	18	49	0	0	3	22	2	1	0	0	0	0	0	0	276.0	293.0	361.0	335.0	260.0	221.0	126.13888888888889	146.6388888888889	227.5	269.8611111111111	247.13888888888889	243.1388888888889	238.41666666666669	215.36111111111111	189.8333333333333	978.0	1166.0	5.63265306122449	5.745098039215686	4.247058823529412	2.9910714285714284	2.2389380530973453	2.3660714285714284	2.6804123711340204
CHEMBL3310114	16.567764278877203	0	3	2.466002461878723	4.86344385600179	1.3126824421765253	4.044339527524076	0.1509111530913612	2.395436046177452	2934.017537231494	7.593807471738191	12	35	0	0	7	15	3	2	0	0	2	0	0	2	296.0493827160494	308.1111111111111	457.6666666666667	455.44444444444446	191.11111111111111	182.11111111111111	202.6603244450063	156.67658441178085	290.2283407438845	347.2795366361409	379.4321243066598	367.0667378666273	329.37115022285974	287.55928629973226	256.7244114876096	1406.0	1037.0	8.458553791887127	8.55864197530864	8.172619047619047	6.325617283950617	4.5702614379084965	4.789077212806026	4.066193853427896
ZINC000027201394	17.53248809846712	0	1	2.6120161784505145	5.224032356901029	1.368754608932416	4.228777881079048	0.2013703752894785	2.183850379040417	129.6538247472133	5.606805356835904	14	36	0	0	3	18	1	2	0	0	0	0	0	0	292.0	327.0	518.0	576.0	60.0	0.0	135.0	115.58333333333334	208.6666666666667	260.9166666666667	297.72222222222223	278.66666666666663	222.75	170.58333333333334	90.5	840.0	1044.0	8.11111111111111	8.175	7.095890410958904	5.818181818181818	3.371681415929204	2.6341463414634148	0.9523809523809524
article_review_244	13.34221806968618	0	0	2.4960461194134163	4.8033673844332885	1.3349824253342095	3.72753711169428	0.2192668889231929	1.8463759748583064	95.65023028505674	5.091326354525845	14	32	0	0	3	14	3	0	0	0	0	0	0	0	208.0	240.0	340.0	283.0	37.0	3.0	81.36111111111111	99.33333333333334	150.8888888888889	163.2777777777778	180.66666666666669	172.66666666666669	145.5	114.5	63.5	666.0	822.0	6.5	7.0588235294117645	5.862068965517241	4.161764705882353	2.675675675675676	1.606060606060606	0.6491228070175439
CHEMBL3771222	29.969542945160896	0	2	2.52979015879982	4.937971411056113	1.3091004415420322	3.921017612016636	0.1031846740004377	2.701352281747988	3206.7290252295043	9.408007768072167	18	71	0	0	8	30	4	3	0	1	0	0	0	1	518.0	504.0	722.0	760.0	548.0	450.0	344.5347222222222	228.73611111111111	394.75	547.8750000000001	624.9166666666667	679.7083333333334	646.138888888889	585.6944444444445	502.63888888888897	1582.0	1833.0	7.295774647887324	6.72	5.428571428571429	4.064171122994653	3.25	2.723404255319149	2.537037037037037
ZINC000029130448	11.480117440128774	0	3	2.4510526487346675	4.902105297469335	1.2658898106755034	3.543583518317957	0.2362389012211971	1.670603616540648	68.08699585505192	4.62625134642193	6	26	0	0	5	10	3	0	0	0	2	0	0	2	163.20987654320987	187.22222222222223	260.6666666666667	237.8271604938272	2.333333333333333	0.0	75.78837067520195	79.70781893004117	126.83641975308642	146.59686023472034	144.62962962962962	137.19341563786008	98.3909465020576	37.44444444444444	5.6913580246913575	1096.0	807.0	6.277302943969611	6.934156378600823	5.666666666666667	3.963786008230453	1.472222222222222	0.4613526570048309	0.0897435897435897
article_review_186	23.3225932353376	0	1	2.3788093918048805	4.757618783609762	1.3335516270053942	3.6154089650643457	0.1205136321688115	2.3838172679117493	2720.363645490361	9.007133132217	12	64	0	0	5	25	4	1	0	0	0	0	0	0	320.0	329.0	421.0	390.0	211.0	175.0	178.1388888888889	168.33333333333331	287.7777777777778	362.6111111111112	374.4444444444444	377.75	338.8333333333333	291.58333333333337	236.25	1194.0	1465.0	5.0	4.91044776119403	3.3951612903225805	2.2285714285714286	1.6153846153846154	1.4878048780487805	1.4859154929577465
CHEMBL4213576	20.164607361341645	0	1	2.367219373728288	4.734438747456576	1.2889424194515129	3.973800904539793	0.1528384963284536	2.33523448839016	567.5588431093671	7.296855877306179	12	49	0	0	7	19	2	3	1	0	0	1	0	1	311.5116598079561	242.3703703703704	411.55555555555554	357.2222222222222	203.85185185185185	165.2962962962963	204.3499657064472	125.66203703703704	302.22839506172846	319.1296296296297	341.63580246913574	339.5787037037037	277.5	205.00000000000003	220.54166666666663	2478.0	1689.0	6.357380812407268	4.752360203340595	4.5225885225885225	2.8577777777777773	2.1373080397470643	2.357784969435455	2.1015654830087818
CHEMBL3262422	19.827499443924747	0	1	2.318458965870021	4.636917931740044	1.3105825065470886	4.599049048401042	0.1768865018615785	2.4813609985427125	189.05137390895123	6.197530242774898	12	57	0	0	4	22	3	1	0	0	0	0	0	0	266.0	278.0	345.0	325.0	192.0	184.0	147.58333333333331	152.91666666666669	245.7777777777778	301.8333333333333	302.66666666666663	309.08333333333337	316.33333333333337	276.1666666666667	244.16666666666669	1034.0	1262.0	4.666666666666667	4.711864406779661	3.254716981132076	2.2413793103448274	1.3372781065088757	1.255952380952381	1.3426573426573427
CHEMBL260073	29.076906740752687	0	1	2.4785296296963915	4.95705925939278	1.3223103194928796	4.0565036573837485	0.1096352339833445	2.708654254113441	8563.81725206405	10.363634130045668	22	67	0	0	8	29	5	2	0	0	1	0	0	1	465.60493827160496	486.1111111111111	665.6666666666667	700.4444444444445	483.8888888888889	391.55555555555554	249.28307422648987	206.54835390946505	345.8827160493827	444.1255144032921	484.5061728395061	504.6327160493828	447.1975308641976	474.0740740740741	402.29629629629625	1736.0	1825.0	6.949327436889626	6.846635367762128	5.368279569892474	4.144641683103222	3.4245169082125604	3.057124921531701	3.00552104899931
CHEMBL343755	20.539254708175783	0	1	2.568655282873336	5.096527932892313	1.3109154020484937	4.463145124883437	0.1785258049953374	2.412144434331494	187.94921312481893	6.152462515255833	9	50	0	0	4	21	3	1	0	0	0	0	0	0	294.0	333.0	482.0	498.0	256.0	212.0	150.77777777777777	139.3888888888889	234.66666666666669	318.2777777777778	378.77777777777777	361.5833333333333	322.30555555555554	277.11111111111114	229.97222222222223	992.0	1255.0	5.88	6.166666666666667	4.82	3.688888888888889	2.3594771241830066	2.089041095890411	1.969230769230769
ZINC000299839693	16.52732416435732	0	3	2.549375660045889	4.898345480472836	1.2632611053786065	3.8271567034089498	0.182245557305188	2.084059497136044	224.47869862828728	6.155718163794305	12	36	0	0	5	16	3	2	0	0	0	0	0	0	296.0	310.0	463.0	468.0	199.0	183.0	193.0	138.0	228.3333333333333	270.4444444444445	335.88888888888886	295.1111111111111	262.44444444444446	162.5555555555556	188.7777777777778	866.0	972.0	8.222222222222221	8.157894736842104	7.467741935483871	6.0	3.546511627906977	3.95774647887324	3.372881355932204
ZINC000013611462	18.51074513747437	0	1	2.5290579832549938	4.878481082886449	1.3077856866029098	4.212544435286933	0.1831541058820405	2.270975966994017	180.10193575239597	6.026432123268004	12	43	0	0	4	19	1	2	0	0	1	0	0	1	277.60493827160496	298.1111111111111	431.6666666666667	506.44444444444446	174.22222222222223	76.55555555555554	110.03307422648987	124.02057613168724	208.9660493827161	275.1810699588477	295.5493827160494	280.1707818930041	237.39403292181072	199.60493827160496	157.4567901234568	1170.0	1188.0	6.455928797014069	6.480676328502415	5.2008032128514055	4.48180924287119	2.9972677595628414	2.077212806026365	1.7249724972497251
CHEMBL3121426	31.307616884053505	2	1	2.466002461878723	4.86344385600179	1.3126824421765253	4.044339527524076	0.1509111530913612	2.395436046177452	2934.017537231494	7.593807471738191	25	71	0	0	7	33	3	4	0	0	0	0	0	0	532.0	541.0	734.0	651.0	414.0	371.0	325.25	244.0	431.8333333333333	440.1111111111111	421.44444444444446	511.1666666666666	349.3333333333333	305.44444444444446	280.2777777777777	1622.0	1876.0	7.492957746478873	7.213333333333333	5.872	3.921686746987952	3.35632183908046	2.7875	2.778523489932886
ZINC000013586528	26.070140131044024	0	1	2.4262348387672787	4.8524696775345575	1.320217926559856	3.706106914836968	0.1090031445540284	2.533757408188684	5578.413760555048	9.85043517428248	12	73	0	0	6	28	3	3	0	0	0	0	0	0	392.0	389.0	512.0	534.0	248.0	203.0	208.19444444444449	197.88888888888889	332.11111111111103	414.27777777777766	456.9722222222221	489.1666666666667	466.7499999999999	384.25	310.9166666666667	1386.0	1675.0	5.36986301369863	5.118421052631579	3.657142857142857	2.8253968253968256	1.6741071428571428	1.5299539170506913	1.2588832487309645
Litoxetine	14.101695509211076	0	1	2.3510032748764607	4.702006549752921	1.364785563396064	3.6390099194044008	0.2021672177446889	1.8794983093883884	163.78912675928495	5.686366452916812	10	37	0	0	2	16	1	1	0	0	0	0	0	0	192.0	198.0	259.0	241.0	116.0	89.0	86.86111111111111	100.02777777777776	167.94444444444443	204.5	185.5833333333333	138.30555555555557	125.38888888888889	119.16666666666666	104.33333333333331	708.0	871.0	5.1891891891891895	5.076923076923077	3.7	2.536842105263158	1.945945945945946	2.1129032258064515	1.933333333333333
ZINC000118539468	22.072005628247894	0	1	2.416351090817642	4.832702181635284	1.1953792724846275	4.7704341292490176	0.1703726474731792	2.5920567303612065	185.99050491010905	6.25531504072094	12	45	0	0	9	19	1	2	0	6	0	0	0	6	584.0	466.0	850.0	657.0	486.0	537.0	488.8194444444444	174.16666666666666	649.5833333333333	418.8888888888889	463.2916666666666	454.36111111111103	508.02777777777766	416.375	503.2916666666666	1364.0	1351.0	12.977777777777778	9.914893617021276	10.493827160493828	6.704081632653061	6.544554455445544	5.724770642201835	4.458715596330276
ZINC000029055169	23.239814236220194	0	1	2.5366215020295253	4.919359886531931	1.328706403994597	3.5311434155958827	0.1177047805198627	2.360234020931116	5796.957795723754	9.76370082961628	12	63	0	0	5	25	3	2	0	0	0	0	0	0	344.0	359.0	492.0	468.0	254.0	242.0	184.2013888888889	173.61111111111111	289.13888888888886	374.73611111111086	429.0416666666666	428.9166666666666	331.1666666666666	279.25	251.66666666666663	1208.0	1471.0	5.4603174603174605	5.4393939393939394	4.066115702479339	2.8363636363636364	1.3461538461538465	1.3111111111111111	1.7638888888888888
CHEMBL422869	24.791927169035887	0	1	2.603373793850777	5.091349123237071	1.332643810368906	3.7583681500862647	0.1212376822608472	2.4553869720498693	8620.855573751172	10.193341724718934	12	59	0	0	5	26	2	1	0	1	1	0	0	2	373.60493827160496	386.1111111111111	550.4444444444445	537.0	273.55555555555554	273.55555555555554	227.34557422648984	166.9372427983539	295.0869341563785	399.29835390946505	422.244341563786	397.50205761316863	334.41666666666674	277.66820987654324	253.12654320987653	1496.0	1555.0	6.3322870893492365	6.128747795414462	4.704653371320038	3.215568862275449	1.6953405017921146	1.5468013468013468	2.1042735042735043
ZINC000040422492	20.45372599607153	0	1	2.439302464068392	4.759298115752415	1.3449940781598992	3.481309241374796	0.133896509283646	2.202919886847138	1277.6762557565396	8.108309726869459	12	54	0	0	3	23	2	1	0	0	0	0	0	0	276.0	291.0	388.0	355.0	198.0	196.0	154.13888888888889	143.25	240.97222222222223	310.6666666666666	314.74999999999994	311.25	262.4166666666667	231.0833333333333	198.44444444444449	1018.0	1260.0	5.111111111111111	5.105263157894737	3.695238095238096	2.4149659863945576	1.522875816993464	1.3453237410071943	1.5714285714285714
CHEMBL3235741	23.420052491260314	0	1	2.442858101543388	4.77540324625364	1.3106664009796662	3.769621094938845	0.1256540364979615	2.4255867797557698	2879.118509729252	9.06385174193752	9	61	0	0	8	22	5	3	0	0	0	0	0	0	390.0	390.0	528.0	488.0	227.0	208.0	236.91666666666669	180.94444444444449	311.5	398.19444444444434	435.49999999999983	459.74999999999983	321.24999999999994	282.6666666666667	257.08333333333337	1260.0	1498.0	6.39344262295082	6.09375	4.436974789915967	2.975609756097561	1.8333333333333333	1.562091503267974	1.6214285714285714
ZINC000002008410	22.17816956004462	0	1	2.580968559853764	5.142307917576916	1.3090069725341835	4.682895370780991	0.1734405692881848	2.5371683606133844	195.745129437328	6.270065226025428	12	58	0	0	2	25	1	1	0	0	0	0	0	0	270.0	312.0	455.0	516.0	227.0	144.0	145.06944444444446	149.47916666666669	255.90277777777783	402.56944444444446	484.7916666666666	438.5972222222223	386.2083333333334	323.1666666666667	288.45833333333337	1044.0	1334.0	4.655172413793103	5.032258064516129	3.8559322033898304	2.915254237288136	1.84959349593496	1.62	1.427672955974843
CHEMBL3403333	23.39589102333645	0	0	2.556563849553952	5.084716484816236	1.3311184919691803	4.674167299785445	0.1611781827512222	2.606761766175285	256.3698638693812	6.611331919520255	21	46	0	0	6	23	2	2	1	1	0	0	0	1	420.44444444444446	378.0	672.0	663.3333333333334	532.0	382.0	269.8272462277092	150.2808641975309	331.4336419753085	371.3765432098765	439.4999999999999	404.95216049382697	558.1296296296297	429.0092592592592	359.21296296296293	1408.0	1653.0	9.140096618357488	7.56	8.0	5.9759759759759765	5.545454545454546	5.893129770992366	4.061068702290076
CHEMBL3423331	27.748221890483865	0	1	2.5972468469407337	5.0306684416705005	1.3097486248184171	3.974951466709255	0.1135700419059787	2.6327755068942333	23663.00092278044	11.324430933267182	18	68	0	0	10	25	7	3	0	0	0	0	0	0	484.0	512.0	774.0	756.0	275.0	268.0	274.4722222222222	211.5	360.08333333333337	480.5000000000001	599.7500000000001	470.5	430.1111111111111	360.33333333333326	338.0	1468.0	1760.0	7.117647058823529	7.111111111111111	5.908396946564886	4.421052631578948	2.321608040201005	1.7958115183246073	1.6566265060240963
CHEMBL3765223	19.7751287855864	0	1	2.466002461878723	4.86344385600179	1.3126824421765253	4.044339527524076	0.1509111530913612	2.395436046177452	2934.017537231494	7.593807471738191	13	58	0	0	4	23	2	1	0	0	1	0	0	1	272.44444444444446	293.0	412.0	423.0	157.0	151.0	202.6603244450063	156.67658441178085	290.2283407438845	347.2795366361409	379.4321243066598	367.0667378666273	329.37115022285974	287.55928629973226	256.7244114876096	1310.0	1253.0	4.697318007662836	4.966101694915254	3.923809523809524	3.021428571428572	1.9586206896551723	1.3958333333333333	1.145985401459854
CHEMBL601220	29.520262242142195	0	1	2.4586466900664985	4.9032195284038735	1.2976504543361944	4.426869971057657	0.1196451343529096	2.7960256011724955	1272.1699888037451	8.456812193618006	16	69	0	0	9	28	3	2	1	3	0	0	0	3	538.4444444444445	432.0	802.6666666666667	662.0	466.6666666666666	413.3333333333333	417.8341906721536	192.83641975308643	586.6574074074072	496.3287037037037	608.4984567901234	580.712962962963	569.4074074074076	539.3148148148149	523.3194444444446	1814.0	2090.0	7.80354267310789	5.917808219178082	6.080808080808081	3.7401129943502816	3.1111111111111107	2.530377668308703	2.5225225225225225
CHEMBL3991166	21.908379672964507	0	1	2.415587349172436	4.829773761108715	1.322746675191318	4.472484277213958	0.1597315813290699	2.5275634381400445	256.59964108821845	6.577136470640822	15	53	0	0	6	22	2	2	1	0	1	0	0	1	326.0493827160494	331.44444444444446	440.0	430.7777777777778	183.22222222222223	189.5555555555556	130.70317024843774	147.5699588477366	236.98148148148152	278.3014403292181	284.6316872427983	273.5501828989483	241.69444444444449	225.0987654320988	198.1327160493828	1588.0	1530.0	6.151875145585838	5.9186507936507935	4.4	3.474014336917563	1.6931603135982696	1.6200716845878136	1.4426946631671045
CHEMBL4798934	22.79382593911353	0	1	2.466002461878723	4.86344385600179	1.3126824421765253	4.044339527524076	0.1509111530913612	2.395436046177452	2934.017537231494	7.593807471738191	12	62	0	0	8	23	4	3	0	0	1	0	0	1	384.44444444444446	370.0	481.0	491.0	210.0	209.0	202.6603244450063	156.67658441178085	290.2283407438845	347.2795366361409	379.4321243066598	367.0667378666273	329.37115022285974	287.55928629973226	256.7244114876096	1536.0	1454.0	6.200716845878136	5.873015873015873	4.412844036697248	3.386206896551724	2.0764705882352943	2.0	1.4583333333333333
CHEMBL1221449	24.931424929269184	0	1	2.492373481288975	4.969950304503984	1.3310435017484252	4.740463584750068	0.152918180153228	2.687537045105602	333.1522031759239	6.9400015636427925	16	60	0	0	6	25	3	2	1	0	0	0	0	0	364.44444444444446	329.0	555.0	559.6666666666666	440.6666666666666	342.3333333333333	218.5216906721536	154.58641975308643	337.2114197530865	382.6574074074074	464.03395061728384	473.6481481481481	474.5925925925925	397.9259259259258	390.3888888888888	1460.0	1802.0	6.074074074074074	5.140625	4.868421052631579	3.706401766004415	3.4102564102564097	3.3666666666666663	2.7541666666666664
CHEMBL1277104	23.43633113785633	0	1	2.5416112112932048	5.031101148638713	1.3316820331050434	4.557448795930676	0.1571534067562302	2.5814737293778176	321.91245999335416	6.838990382200614	19	51	0	0	7	22	4	2	1	0	0	0	0	0	382.44444444444446	356.3333333333333	601.6666666666667	630.0	401.6666666666666	324.33333333333337	215.79946844993145	148.39506172839506	317.9783950617284	375.9367283950617	441.09567901234567	432.074074074074	366.34259259259255	302.21296296296293	306.11111111111103	1394.0	1686.0	7.498910675381264	6.478787878787879	6.202749140893472	4.960629921259843	4.2560386473429945	4.711309523809524	3.862179487179487
CHEMBL4472703	12.196162739508686	0	1	2.473120818749527	4.946241637499053	1.2501123483757912	3.598891204392394	0.2249307002745246	1.7506294284865438	82.69899522660906	4.885211081583788	6	37	0	0	2	14	1	1	0	0	0	0	0	0	160.0	171.0	228.0	224.0	7.0	0.0	91.67361111111111	98.29166666666669	156.16666666666669	215.00000000000009	242.00000000000003	227.29166666666669	181.66666666666669	117.75	68.5	638.0	770.0	4.324324324324325	4.5	3.257142857142857	2.357894736842105	0.9833333333333332	0.6914893617021277	0.1228070175438596
CHEMBL4578381	25.275663935324257	0	0	2.743202757151799	5.144239491170508	1.361745752452487	3.9425757728037567	0.1271798636388308	2.503236370642443	1237.026186082743	8.251867652683572	21	55	0	0	6	25	4	2	0	0	0	0	0	0	402.0	451.0	676.0	743.0	602.0	440.0	203.8402777777778	183.98611111111111	291.80555555555554	415.1944444444444	435.8888888888889	425.18055555555554	418.47222222222223	443.4444444444445	419.8611111111112	1248.0	1523.0	7.309090909090909	7.516666666666667	6.563106796116505	5.2695035460992905	4.758169934640523	5.099290780141844	3.934640522875817
CHEMBL4240910	29.052745272828822	0	1	2.506279521925764	4.98455854917823	1.3359468247142596	4.469766451267329	0.1241601792018702	2.778270004683937	817.0215885063636	7.986599364093353	19	65	0	0	10	26	5	4	1	0	0	0	0	0	498.44444444444446	458.0	788.0	721.6666666666666	390.6666666666666	332.33333333333337	293.0772462277092	188.2530864197531	425.6342592592593	451.6743827160494	548.2361111111111	608.4814814814815	482.962962962963	424.9074074074074	414.1666666666666	1722.0	2079.0	7.668376068376069	6.542857142857143	6.15625	4.123809523809523	2.972357723577236	2.472222222222222	2.123188405797101
CHEMBL4541086	21.10846211891974	0	0	2.5257746423534124	4.889650856875488	1.3426840608034811	4.602323494293239	0.1770124420882015	2.482072728453707	190.29447475995465	6.204084184541007	9	48	0	2	9	17	5	3	0	0	1	0	0	1	351.60493827160496	364.55555555555554	580.3333333333334	601.0	315.8888888888889	193.44444444444449	185.33862978204544	149.60185185185185	267.93004115226336	411.8220164609054	356.1471193415638	314.9135802469136	305.3076131687243	272.8847736625514	211.545267489712	1360.0	1397.0	7.325102880658437	7.010683760683761	5.861952861952863	4.323741007194244	4.319062181447502	4.418630751964085	3.2905092592592595
CHEMBL69388	26.40250744290164	0	1	2.590696119332644	5.0580865730510105	1.3059583748299206	3.684815918361481	0.1116610884351964	2.498143038554302	6775.586290613703	10.015003647836153	12	63	0	0	7	26	3	1	0	3	0	0	0	3	484.0	451.0	757.0	673.0	350.0	276.0	357.79166666666663	187.75	504.70833333333326	452.94444444444434	569.7916666666666	565.5833333333335	507.8333333333333	384.875	249.375	1420.0	1627.0	7.682539682539683	6.731343283582089	6.007936507936508	3.7808988764044944	2.0476190476190474	1.6354166666666667	2.348993288590604
Asenapine	16.280034994173548	0	1	2.52316977137319	4.872164968650008	1.3386807179950269	4.089456055161753	0.2044728027580876	2.101559147922208	122.15059596950934	5.498401857249004	12	36	0	0	3	17	1	1	0	0	1	0	0	1	231.6049382716049	261.1111111111111	375.6666666666667	426.44444444444446	44.44444444444444	4.666666666666667	88.0052964487121	104.3539094650206	171.4104938271605	225.40329218107	239.10493827160496	230.2572016460905	188.3991769547325	130.26543209876542	53.44444444444446	1030.0	1032.0	6.433470507544581	6.695156695156695	5.366666666666667	4.351473922902494	2.870726495726496	1.556776556776557	0.6259780907668231
CHEMBL1181680	29.94577398001876	0	2	2.346690814973169	4.693381629946337	1.3163452190342924	4.660300820331532	0.1194948928290136	2.9000565529088664	1039.9833822285448	8.307936566516961	24	78	0	0	4	35	3	1	0	0	0	0	0	0	420.0	433.0	542.0	528.0	471.0	460.0	223.19444444444449	225.44444444444449	351.58333333333314	428.44444444444434	464.88888888888886	456.27777777777777	461.2222222222222	460.7222222222223	404.2777777777777	1510.0	1807.0	5.384615384615385	5.345679012345679	3.927536231884058	2.901098901098901	2.717948717948718	2.805555555555556	2.478947368421053
CHEMBL2159323	24.32636781942116	0	1	2.3903031516597792	4.750173834850875	1.2983060512582287	4.536368271148423	0.1463344603596265	2.6435288631457263	389.68871227187714	7.09675035824274	18	56	0	0	7	24	2	3	1	1	0	0	0	1	424.44444444444446	348.3333333333333	575.0	537.6666666666666	290.0	328.66666666666663	288.5216906721537	164.1929012345679	368.9135802469136	407.5740740740741	420.952160493827	420.56018518518505	437.4953703703704	301.6712962962962	324.0956790123457	1516.0	1761.0	7.57936507936508	5.903954802259887	5.58252427184466	3.86810551558753	3.323741007194245	3.302564102564102	2.230769230769231
CHEMBL4869411	20.78189539529508	0	1	2.40071572056656	4.801431441133122	1.2708168608654773	4.627014530422462	0.1713709085341652	2.5251636232851884	191.77169989620413	6.24955737450111	12	51	0	0	9	18	6	1	0	0	2	0	0	2	329.2098765432099	351.2222222222222	491.6666666666667	482.38271604938274	338.3333333333333	242.11111111111111	142.81614845297972	150.51337448559673	255.50308641975312	299.04439109891786	305.0905349794239	318.5925925925925	317.61316872427983	336.04115226337456	289.6831275720165	1608.0	1424.0	6.455095618494311	6.626834381551362	5.2304964539007095	3.9866340169370473	3.6198347107438016	3.3706896551724137	2.524875621890548
CHEMBL3423336	27.788662005003744	0	1	2.597246772914807	5.030668321569783	1.309385303294492	3.974341276999157	0.1135526079142616	2.632621986390971	29420.44707675655	11.542208158890077	18	67	0	0	10	25	7	2	0	0	1	0	0	1	459.60493827160496	494.1111111111111	738.6666666666666	702.6666666666666	271.1111111111111	261.8888888888889	239.28307422648987	197.6316872427984	341.79938271604937	445.0185185185186	561.0174897119342	425.1913580246913	391.3148148148147	348.4197530864197	321.7407407407408	1692.0	1806.0	6.859775198083656	6.959311424100156	5.682051282051281	4.157790927021696	2.293241695303552	1.756038647342995	1.68391994478951
ZINC000072124270	24.97026665399837	0	1	2.577431944745308	5.01766536759312	1.298495374855474	3.791635951035302	0.1184886234698531	2.495948385115919	6952.18421583224	10.009961974649585	12	59	0	0	8	24	3	1	0	1	3	0	0	4	378.8148148148148	387.33333333333337	550.3333333333334	533.1111111111111	259.22222222222223	241.0	227.7172782350252	165.17283950617286	283.3858024691358	392.1887860082304	429.8123952141442	421.97119341563786	380.82098765432096	304.6635802469136	259.82716049382714	2050.0	1699.0	6.42059008160703	6.24731182795699	4.82748538011696	3.3319444444444444	1.787564766839378	1.7437908496732026	1.8649080735411672
CHEMBL4077937	23.68821072345592	0	1	2.4563433311511456	4.810178855571993	1.2925113772085908	3.876242188307435	0.1292080729435811	2.453478464828026	1798.0931739162932	8.593094323222589	15	53	0	0	8	22	3	2	1	1	1	0	0	2	396.0493827160494	331.44444444444446	564.0	482.77777777777777	241.44444444444443	243.5555555555556	272.36032045419904	150.2968106995885	347.4058641975308	379.565329218107	401.7649176954732	330.93724279835385	401.7901234567901	240.75462962962965	286.5030864197531	1716.0	1768.0	7.47262986256697	5.9186507936507935	5.696969696969697	3.629908103592314	2.223033252230332	3.0284444444444443	2.215086646279307
CHEMBL2401935	23.908379672964507	0	1	2.466002461878723	4.86344385600179	1.3126824421765253	4.044339527524076	0.1509111530913612	2.395436046177452	2934.017537231494	7.593807471738191	20	56	0	0	6	25	2	3	0	0	1	0	0	1	406.44444444444446	427.0	610.0	663.0	295.0	294.0	202.6603244450063	156.67658441178085	290.2283407438845	347.2795366361409	379.4321243066598	367.0667378666273	329.37115022285974	287.55928629973226	256.7244114876096	1504.0	1481.0	7.257936507936508	7.237288135593221	6.03960396039604	5.0227272727272725	2.7142857142857144	2.464788732394366	2.2868217054263567
CHEMBL97518	21.307820856037505	0	1	2.562173327041639	5.074306739483264	1.3134144721228995	4.155776426821318	0.1539176454378266	2.417751049521449	659.6120712105239	7.484903664332581	9	56	0	0	5	22	3	2	0	0	0	0	0	0	316.0	329.0	482.0	501.0	284.0	252.0	195.53472222222223	161.26388888888889	266.06944444444446	373.3055555555556	472.4444444444444	398.84722222222223	413.88888888888897	339.3333333333334	296.37499999999994	1096.0	1324.0	5.642857142857143	5.576271186440678	4.422018348623853	3.296052631578948	2.156424581005586	2.4326241134751774	2.1194029850746268
CHEMBL4474014	19.827499443924744	0	1	2.40340486931226	4.651563663007737	1.3356364473979698	3.7624532649301696	0.1504981305972068	2.2413619405909864	503.5416716235968	7.137957204507924	12	51	0	0	4	21	3	0	0	1	0	0	0	1	296.0	295.0	383.0	360.0	194.0	201.0	168.13888888888889	140.44444444444446	243.72222222222223	309.61111111111114	303.47222222222223	287.25	250.16666666666663	231.72222222222223	206.3333333333333	1010.0	1230.0	5.803921568627451	5.462962962962963	3.83	2.535211267605634	1.62	1.6141732283464567	1.564516129032258
article_review_83	22.65592656867093	0	0	2.466002461878723	4.86344385600179	1.3126824421765253	4.044339527524076	0.1509111530913612	2.395436046177452	2934.017537231494	7.593807471738191	21	55	0	0	9	21	8	0	0	0	1	0	0	1	366.44444444444446	403.0	549.0	445.0	434.0	432.0	202.6603244450063	156.67658441178085	290.2283407438845	347.2795366361409	379.4321243066598	367.0667378666273	329.37115022285974	287.55928629973226	256.7244114876096	1462.0	1409.0	6.662626262626263	7.0701754385964914	5.903225806451613	3.7083333333333335	2.655172413793104	3.2181818181818183	4.254901960784314
CHEMBL4875079	24.686038814971223	2	1	2.466002461878723	4.86344385600179	1.3126824421765253	4.044339527524076	0.1509111530913612	2.395436046177452	2934.017537231494	7.593807471738191	12	61	0	0	10	23	4	6	0	0	0	0	0	0	498.0	438.0	562.0	504.0	241.0	240.0	390.44444444444446	218.8888888888889	400.02777777777777	528.9444444444445	363.9444444444444	330.77777777777777	273.5277777777778	250.75000000000009	265.36111111111114	1436.0	1529.0	8.163934426229508	7.064516129032258	5.352380952380952	3.678832116788321	2.1594202898550723	2.0476190476190474	2.3398058252427183
CHEMBL197796	24.805756482931987	0	1	2.3980604256546374	4.796120851309275	1.3183760736371113	4.840206275033423	0.1512564460947944	2.740108148434624	331.5844294780153	6.967033276228586	12	65	0	0	8	24	5	2	1	0	0	0	0	0	382.44444444444446	389.3333333333333	520.0	525.0	403.6666666666667	325.33333333333337	191.58676268861456	182.1543209876544	302.25925925925924	371.6111111111111	430.65432098765433	438.6018518518519	363.27777777777777	358.9814814814815	362.0	1526.0	1699.0	5.883760683760684	5.725490196078432	4.262295081967213	3.3653846153846154	2.342059336823735	2.6789366053169736	2.638344226579521
ZINC000029055178	22.601657140254943	0	1	2.536624975359877	4.919836343234369	1.318374526336899	3.535415499908394	0.121910879307186	2.3275415683046456	3384.458520129296	9.19165994503183	12	59	0	0	5	24	3	1	0	0	1	0	0	1	307.60493827160496	333.1111111111111	462.44444444444446	437.55555555555554	224.5555555555556	209.5555555555556	166.76224089315653	157.13168724279836	263.2397119341564	348.0447530864196	396.2947530864196	400.3487654320989	312.57407407407413	251.10185185185185	214.20987654320987	1394.0	1459.0	5.213643021552627	5.372759856630824	4.056530214424951	2.734722222222222	1.2959124928036845	1.2287581699346406	1.61550759392486
CHEMBL4570411	20.56311579581271	0	1	2.4528002852663224	4.726470775791163	1.3251094425048646	3.687172773899421	0.14181433745767	2.260371423474299	823.499144676191	7.669073956000015	12	50	0	0	5	21	3	1	0	1	0	0	0	1	344.0	333.0	447.0	442.0	232.0	251.0	215.66666666666663	149.61111111111111	259.0	349.6944444444444	357.25000000000006	327.4166666666667	306.33333333333337	267.97222222222223	244.44444444444449	1072.0	1266.0	6.88	6.283018867924528	4.608247422680412	3.2262773722627736	2.2152777777777777	2.25	1.9661016949152543
CHEMBL4776078	23.431983035078776	0	1	2.466002461878723	4.86344385600179	1.3126824421765253	4.044339527524076	0.1509111530913612	2.395436046177452	2934.017537231494	7.593807471738191	12	70	0	0	6	26	3	2	0	0	1	0	0	1	338.44444444444446	340.0	430.0	426.0	224.0	214.0	202.6603244450063	156.67658441178085	290.2283407438845	347.2795366361409	379.4321243066598	367.0667378666273	329.37115022285974	287.55928629973226	256.7244114876096	1538.0	1512.0	4.834920634920636	4.788732394366197	3.3858267716535435	2.5058823529411764	1.45	1.5480225988700564	1.4640522875816993
ZINC000013806905	16.784941202760688	0	1	2.6407766198041536	5.181324841305226	1.3853232426826434	4.111112449246885	0.2055556224623442	2.106840841360383	123.25197883266196	5.507378048791277	12	35	0	0	2	18	1	1	0	0	0	0	0	0	256.0	295.0	468.0	518.0	33.0	0.0	122.75	106.69444444444444	183.2777777777778	251.3055555555556	279.6944444444444	251.8333333333333	189.16666666666669	123.33333333333334	68.0	776.0	984.0	7.314285714285714	7.564102564102564	6.5	5.34020618556701	2.703703703703704	1.7763157894736843	0.6111111111111112
ZINC000095580142	22.912154257048066	0	1	2.3923005304366702	4.763923026637402	1.2955254471320197	4.870375460717612	0.1679439814040556	2.647881767771726	213.5497808297868	6.428580707961357	12	56	0	0	7	22	2	3	1	1	0	0	0	1	386.44444444444446	307.3333333333333	524.0	474.6666666666666	253.0	289.66666666666663	275.5216906721536	149.27623456790127	357.58024691358025	402.9074074074074	416.702160493827	398.8935185185184	397.07870370370375	268.9212962962962	302.17901234567904	1446.0	1701.0	6.900793650793651	5.209039548022599	4.807339449541284	3.1644444444444444	2.5804195804195804	2.8897849462365595	2.0737704918032787
CHEMBL4301638	20.67250559555389	0	1	2.36059807807556	4.72119615615112	1.2820149734548354	4.398200433989848	0.1628963123699943	2.4744472379993123	230.0164838635665	6.431402748337409	12	59	0	0	4	23	2	2	0	0	0	0	0	0	304.0	311.0	402.0	387.0	194.0	176.0	136.91666666666666	158.58333333333337	254.66666666666669	314.1944444444443	336.49999999999983	332.3333333333333	316.5	230.41666666666669	198.25	1086.0	1320.0	5.152542372881356	5.098360655737705	3.654545454545455	2.8248175182481754	1.2976190476190477	1.1630434782608696	1.4923076923076923
CHEMBL2058416	15.68231801272818	0	3	2.4636359815823274	4.773466142259162	1.294386087328235	4.125375584393946	0.2062687792196972	2.110304246963889	111.3082984948144	5.405450995763845	9	33	0	0	6	14	4	1	0	0	0	1	0	1	277.06721536351165	296.03703703703707	427.55555555555554	366.8148148148148	196.3333333333333	94.88888888888889	136.07827503429354	115.2746913580247	184.81481481481484	213.6450617283951	223.44753086419755	202.25462962962965	198.10802469135805	157.68209876543213	122.18672839506172	2002.0	1112.0	8.395976223136717	8.458201058201059	7.371647509578544	5.557800224466891	3.786008230452675	4.590771098967821	3.775641025641025
CHEMBL467197	25.1790144797399	1	0	2.504554093025859	5.009108186051717	1.28051506815454	4.796739465052932	0.1498981082829041	2.7310872187916453	301.94153946454213	6.873384230509945	12	52	0	0	11	21	0	11	0	0	0	0	0	0	570.0	511.0	801.0	1045.0	729.0	735.0	429.8888888888889	225.94444444444443	396.8333333333333	689.5555555555554	752.25	678.0555555555555	591.0555555555555	528.8333333333333	608.8055555555557	1480.0	1560.0	10.961538461538462	9.290909090909093	8.612903225806452	7.798507462686567	6.298507462686567	6.458333333333333	6.627272727272727
article_review_314	26.070140131044024	0	1	2.44284891943744	4.821665293268735	1.3422094727224876	3.7600650890244296	0.1139413663340736	2.5183587366351583	6149.236924760547	9.918005744300068	15	67	0	0	6	27	4	2	0	0	0	0	0	0	388.0	412.0	554.0	516.0	254.0	212.0	195.94444444444449	187.5555555555556	315.22222222222223	398.4444444444444	417.9444444444444	411.0833333333333	369.3333333333333	323.6666666666667	269.1666666666667	1330.0	1635.0	5.791044776119403	5.802816901408451	4.229007633587786	2.819672131147541	1.882978723404256	1.8047337278106508	1.6282051282051282
CHEMBL4081383	29.47982212762232	0	1	2.483264005062336	4.966528010124673	1.305173378969871	4.20093791735221	0.1135388626311408	2.7436406336640067	2545.3053403469385	9.150338717998872	16	68	0	0	10	27	4	2	1	3	0	0	0	3	554.4444444444445	447.0	839.3333333333333	706.3333333333333	348.33333333333337	368.6666666666667	421.8341906721536	194.6141975308642	595.8827160493827	507.34567901234567	639.8950617283951	631.4953703703704	477.4305555555555	513.4074074074074	452.34722222222223	1826.0	2096.0	8.15359477124183	6.208333333333333	6.310776942355889	3.8180180180180177	3.1011058451816744	2.315315315315315	1.8333333333333333
ZINC000036093207	16.8492424049175	0	2	2.3773307444900804	4.75466148898016	1.3516927484242351	4.229363442284026	0.192243792831092	2.230508855640557	139.03425644763365	5.723177712394882	12	46	0	0	3	19	2	1	0	0	0	0	0	0	236.0	242.0	310.0	311.0	245.0	136.0	107.86111111111111	127.16666666666669	201.3888888888889	237.25	246.27777777777777	270.2500000000001	289.6666666666666	294.0	241.5833333333333	870.0	1063.0	5.130434782608695	5.041666666666667	3.647058823529412	2.752212389380531	2.397058823529412	2.242857142857143	1.8148148148148149
CHEMBL1963030_57403840	24.326367819421165	0	1	2.4097397303340773	4.819479460668154	1.309904944418197	3.8460379886319975	0.1240657415687741	2.478445636048324	2041.442650262917	8.75281412989578	16	58	0	0	8	23	4	2	1	0	1	0	0	1	366.0493827160494	318.44444444444446	529.0	458.6666666666666	267.7777777777778	210.5555555555556	222.0547648986435	151.74125514403295	343.18364197530855	373.1003086419752	395.4974279835391	361.77006172839504	351.80555555555543	295.3827160493828	234.84259259259247	1724.0	1827.0	6.31119625372499	5.2204007285974505	4.853211009174312	3.0782997762863533	2.0868945868945867	2.1875492513790387	2.213039485766759
CHEMBL3216068	24.61548645415105	0	1	2.466002461878723	4.86344385600179	1.3126824421765253	4.044339527524076	0.1509111530913612	2.395436046177452	2934.017537231494	7.593807471738191	20	62	0	0	8	25	5	1	0	0	2	0	0	2	388.8888888888889	416.0	584.0	598.0	271.0	236.0	202.6603244450063	156.67658441178085	290.2283407438845	347.2795366361409	379.4321243066598	367.0667378666273	329.37115022285974	287.55928629973226	256.7244114876096	1816.0	1546.0	6.272401433691757	6.5	5.3090909090909095	3.986666666666667	2.3630573248407645	2.0985915492957745	2.277310924369748
CHEMBL346191	24.0340481193017	0	1	2.60030742458319	4.987522499555896	1.34027560301378	3.722337128012621	0.1240779042670873	2.412964019898782	8947.90799312191	10.197787328829412	16	57	0	0	6	24	3	2	1	0	0	0	0	0	358.44444444444446	326.0	576.6666666666666	555.0	248.66666666666669	241.66666666666669	212.99391289437585	147.97530864197532	333.8811728395061	372.87808641975306	416.5601851851852	422.77314814814815	321.7962962962963	255.97222222222223	213.9351851851852	1422.0	1754.0	6.288499025341131	5.344262295081967	5.195195195195195	3.651315789473684	2.049603174603175	1.3914988814317673	2.005376344086021
CHEMBL3740055	25.033474600607708	0	1	2.382216905280547	4.764433810561092	1.3049864151997062	4.477377074674515	0.1399180335835786	2.6621882103725008	451.3195299505501	7.275326390576115	18	59	0	0	7	25	2	3	1	0	1	0	0	1	380.0493827160494	327.44444444444446	539.6666666666667	509.77777777777777	282.44444444444446	247.1111111111111	230.58254267642127	158.35236625514403	351.7407407407407	383.980452674897	416.3805441243712	438.1234567901233	368.3760288065843	278.3225308641975	284.09104938271605	1762.0	1857.0	6.4415149612889735	5.281362007168459	4.951070336391438	3.3985185185185185	2.6331908831908826	2.4728132387706854	2.092181069958848
CHEMBL3770473	25.169625391116124	0	1	2.5297477836267923	4.920324412149679	1.2813608681643456	3.871404273288384	0.120981383540262	2.516768112343954	1720.4762441869425	8.613507227442481	12	58	0	0	9	23	4	3	0	2	0	0	0	2	504.0	460.0	664.0	696.0	449.0	394.0	375.7569444444444	201.06944444444449	359.6388888888888	519.8749999999999	576.5833333333335	606.2083333333335	521.9166666666666	434.8055555555556	419.30555555555554	1404.0	1557.0	8.689655172413794	7.540983606557377	6.091743119266055	4.578947368421052	3.296511627906977	3.2125	3.563492063492064
CHEMBL3545816	17.013752575983865	0	3	2.680799524494485	5.033266554759153	1.3149227705684876	3.633964498618029	0.1730459285056204	2.032261545425596	363.6273506405331	6.638066925987329	12	36	1	0	4	17	3	1	0	0	0	0	0	0	276.0	308.0	443.0	439.0	188.0	168.0	164.75694444444446	127.7777777777778	209.22222222222223	251.5833333333333	298.3333333333333	243.37500000000003	219.94444444444449	175.47222222222226	151.4166666666667	838.0	994.0	7.666666666666667	7.897435897435898	6.921875	5.289156626506024	3.3068181818181817	3.3076923076923075	3.1864406779661016
CHEMBL4866058	19.1203926627382	0	1	2.404491026891705	4.717891660849132	1.3475348289831703	3.8593192905000606	0.1608049704375025	2.225959555667836	360.4656445567861	6.7628653901112346	12	48	0	0	4	20	3	0	0	0	1	0	0	1	243.6049382716049	266.1111111111111	341.6666666666667	288.44444444444446	167.55555555555554	153.88888888888889	101.69974089315652	124.1039094650206	207.8549382716049	251.40329218107	246.99588477366257	228.00411522633743	190.72222222222223	179.76543209876544	151.21604938271605	1180.0	1230.0	5.075102880658436	5.2178649237472765	3.6347517730496457	2.218803418803419	1.4427736006683376	1.5725725725725723	1.580712788259958
article_review_182	24.09864970174544	0	1	2.378834043270137	4.757668086540274	1.3203372909763256	3.6896356597933777	0.119020505154625	2.4369298274853333	1542.4837956647843	8.472551361973832	12	67	0	0	5	26	4	1	0	0	0	0	0	0	320.0	334.0	431.0	416.0	215.0	179.0	189.91666666666669	178.11111111111114	297.44444444444446	388.6111111111111	405.7777777777777	415.75	376.83333333333326	304.9166666666667	248.5833333333334	1232.0	1509.0	4.776119402985074	4.771428571428571	3.3410852713178296	2.273224043715847	1.5125628140703518	1.4043715846994536	1.4052287581699343
CHEMBL209324	22.205047475861523	0	1	2.359933990270351	4.719867980540702	1.2825078515823565	4.439129832389575	0.1530734424961922	2.555169110533206	285.89797541332814	6.720345754845212	12	60	0	0	7	22	3	3	1	0	0	0	0	0	344.44444444444446	278.3333333333333	470.33333333333337	424.33333333333337	208.66666666666663	192.66666666666663	224.71613511659808	152.66512345679013	341.0231481481481	368.523148148148	416.239197530864	382.1157407407407	327.60185185185185	319.8888888888889	229.01851851851853	1418.0	1689.0	5.740740740740741	4.489247311827957	4.199404761904762	2.886621315192744	1.6646706586826348	1.4260485651214128	1.449074074074074
CHEMBL2377445	27.54137283481996	0	1	2.5029390084500043	4.854510702394059	1.340065116008144	4.431363700188316	0.1303342264761269	2.712482801307923	664.5339195031974	7.722861353624195	18	61	0	0	7	27	4	2	0	1	0	0	0	1	474.0	482.0	690.0	659.0	389.0	339.0	289.80555555555554	196.02777777777777	340.22222222222223	452.30555555555554	510.44444444444434	483.2777777777776	444.4166666666667	444.4444444444445	359.91666666666674	1404.0	1670.0	7.770491803278689	7.303030303030303	5.75	3.969879518072289	3.33879781420765	3.0817610062893084	2.7202797202797204
CHEMBL70889	27.49903395022244	0	1	2.5908389238003617	5.058199861190847	1.335673573681744	3.851586045865917	0.1132819425254681	2.572260455054773	1932.011650395607	8.790092476601867	15	66	0	0	6	28	4	2	0	0	0	0	0	0	414.0	449.0	662.0	665.0	319.0	292.0	239.5625	193.1388888888889	340.375	447.16666666666674	487.93055555555554	515.1666666666667	477.5	384.45833333333337	319.80555555555554	1364.0	1677.0	6.2727272727272725	6.323943661971831	5.015151515151516	3.575268817204301	2.095890410958904	1.7666666666666666	1.8022598870056497
ZINC000013584499	22.76232434278701	0	1	2.4436211244032213	4.887242248806443	1.32224064869184	3.9306680024652008	0.1355402759470758	2.433520123611439	793.4731162550438	7.741130396429117	16	55	0	0	6	23	2	3	1	0	0	0	0	0	360.44444444444446	307.3333333333333	527.0	483.0	212.0	248.66666666666663	220.7716906721536	148.72067901234567	335.304012345679	352.98919753086415	410.5601851851852	407.6666666666666	346.712962962963	243.57253086419755	274.03086419753083	1400.0	1677.0	6.553535353535354	5.298850574712644	5.116504854368932	3.551470588235294	2.273730684326711	2.112820512820513	1.8596491228070176
CHEMBL3289998	27.591110697441145	0	1	2.4552148263955886	4.819273685865811	1.25100310121792	3.849963679196165	0.1099989622627475	2.600826682775539	6188.282731184183	9.983175869381174	15	60	0	0	12	23	3	4	1	4	0	0	0	4	622.4444444444445	484.3333333333333	910.3333333333331	645.3333333333334	352.66666666666663	596.6666666666667	488.8619684499314	197.04012345679013	647.2175925925925	459.3564814814815	562.3503086419755	532.2407407407406	426.7847222222221	325.87499999999994	677.7268518518516	1836.0	1997.0	10.374074074074075	7.687830687830687	7.985380116959064	4.2178649237472765	3.228511530398323	3.0422535211267605	2.671717171717172
CHEMBL3289945	23.647770608936035	0	1	2.442994117044037	4.817792092013047	1.3036240520823723	3.870498886774836	0.1290166295591612	2.4519956987127784	1144.694377084872	8.141505249450548	15	52	0	0	10	20	4	2	2	0	2	0	0	2	352.0987654320988	295.55555555555554	517.5555555555555	430.0493827160494	225.11111111111111	213.77777777777777	207.8134907026368	131.31430041152265	312.3204732510288	329.68790961743633	364.1094535893919	317.30029721079103	272.929012345679	226.14814814814807	248.46604938271605	2156.0	1957.0	6.771130104463437	5.373737373737374	5.281179138321996	3.28281971538969	2.251625671473	2.1779661016949152	2.065239551478084
CHEMBL1829958	14.268104450355084	0	0	2.484586961447212	4.873056655266812	1.2847163243512043	3.819341205178053	0.2121856225098918	1.9278646132703008	102.90758093458253	5.221617977862063	15	27	0	0	6	12	4	1	0	0	0	1	0	1	257.06721536351165	282.03703703703707	398.5925925925926	386.8148148148148	86.11111111111111	14.851851851851851	125.82827503429355	110.33024691358028	163.2222222222223	187.8487654320988	213.0987654320987	190.8487654320988	175.95987654320993	106.27623456790124	41.0462962962963	1926.0	1007.0	9.521007976426358	9.725415070242658	8.85761316872428	7.032996632996633	4.807667316439247	4.751440329218107	2.5326797385620914
16006605_CHEMBL272781	10.882400458683405	0	3	2.44774827292634	4.895496545852678	1.2360424628559386	3.4667921832338515	0.2476280130881322	1.579701960147056	58.67898848529694	4.408553951937212	6	23	0	0	5	9	3	0	0	0	2	0	0	2	159.20987654320987	181.22222222222223	250.8888888888889	222.33333333333337	0.0	0.0	71.53837067520195	74.20781893004117	119.03497942386832	133.10699588477365	127.77572016460906	113.55982319768329	58.11111111111111	15.691358024691358	2.0	1058.0	759.0	6.922168545356951	7.5509259259259265	6.272222222222223	4.446666666666667	1.3416532474503489	0.3541666666666666	0.0
article_review_320	25.51286326411854	0	1	2.379292110340605	4.75858422068121	1.3137042877194007	4.776777333103385	0.1447508282758601	2.7576885895065346	338.4858335303155	7.018404709226149	12	69	0	0	6	27	3	2	0	0	1	0	0	1	355.60493827160496	361.1111111111111	467.6666666666667	471.44444444444446	234.11111111111111	192.88888888888889	190.7552964487121	181.1872427983539	307.6049382716049	390.014403292181	414.0761316872427	432.1327160493826	394.574074074074	328.5864197530865	266.4074074074074	1572.0	1663.0	5.153694757559492	5.015432098765432	3.5162907268170427	2.5621980676328504	1.5954692556634302	1.4822571262361837	1.3852728468113085
CHEMBL2401931	25.282153120817725	0	1	2.466002461878723	4.86344385600179	1.3126824421765253	4.044339527524076	0.1509111530913612	2.395436046177452	2934.017537231494	7.593807471738191	20	60	0	0	7	26	2	4	0	0	1	0	0	1	450.44444444444446	464.0	665.0	741.0	385.0	363.0	202.6603244450063	156.67658441178085	290.2283407438845	347.2795366361409	379.4321243066598	367.0667378666273	329.37115022285974	287.55928629973226	256.7244114876096	1606.0	1589.0	7.507407407407408	7.365079365079365	6.157407407407407	5.408759124087592	3.0727272727272728	2.981012658227848	2.5838926174496644
article_review_307	26.110580245563902	0	1	2.404595711674879	4.80919142334976	1.3201645260586252	3.7625407852721824	0.1106629642727112	2.5488699015778087	3300.212202861954	9.325517480906845	12	73	0	0	6	28	3	3	0	0	0	0	0	0	392.0	388.0	503.0	511.0	282.0	209.0	208.19444444444449	197.7777777777778	333.0555555555555	415.9444444444443	444.4444444444444	471.2777777777778	436.75	389.0833333333333	317.91666666666663	1386.0	1675.0	5.36986301369863	5.105263157894737	3.592857142857143	2.703703703703704	1.7239819004524888	1.607843137254902	1.5
CHEMBL3409033	26.426819100968977	0	1	2.433593262858248	4.867186525716495	1.30348991834701	3.968110192348413	0.1167091233043651	2.602065390908252	1614.218987511298	8.610381951242921	12	72	0	0	6	28	4	2	0	0	0	0	0	0	384.0	389.0	516.0	531.0	275.0	234.0	246.72222222222223	199.41666666666663	340.33333333333326	448.9722222222222	514.8888888888889	586.3333333333333	501.0	424.75	345.49999999999994	1370.0	1646.0	5.333333333333333	5.1866666666666665	3.739130434782609	2.765625	2.0	1.6396396396396395	1.3349514563106797
article_review_74	22.05820958722557	0	1	2.466002461878723	4.86344385600179	1.3126824421765253	4.044339527524076	0.1509111530913612	2.395436046177452	2934.017537231494	7.593807471738191	12	63	0	0	10	20	8	1	0	0	1	0	0	1	352.44444444444446	363.0	484.0	427.0	178.0	166.0	202.6603244450063	156.67658441178085	290.2283407438845	347.2795366361409	379.4321243066598	367.0667378666273	329.37115022285974	287.55928629973226	256.7244114876096	1498.0	1450.0	5.594356261022928	5.671875	4.321428571428571	2.9047619047619047	1.3099415204678362	1.2760736196319018	1.2108843537414966
CHEMBL4860719	20.11522872862841	0	1	2.358626416435954	4.717252832871908	1.2794819061827891	4.145379052956986	0.159437655882961	2.3775056776740864	300.7455941206223	6.661776150134426	12	48	0	0	9	17	6	1	0	0	2	0	0	2	323.2098765432099	337.22222222222223	449.6666666666667	388.38271604938274	292.66666666666663	252.88888888888889	137.28837067520195	144.2911522633745	244.69753086419752	270.7666133211401	272.31481481481484	256.0308641975309	231.0308641975309	249.47736625514403	194.73045267489715	1570.0	1376.0	6.733539094650205	6.7444444444444445	5.109848484848485	3.4677028218694885	2.651991614255765	2.7990543735224582	2.814102564102564
CHEMBL602889_46232975	27.052745272828822	0	1	2.4854717652542377	4.960286926007299	1.325694407806748	4.250045398167326	0.1250013352402154	2.670705096423114	1964.8907059039325	8.806967333973482	16	65	0	0	8	26	4	2	1	1	0	0	0	1	440.44444444444446	375.0	614.3333333333333	586.3333333333333	375.6666666666666	349.3333333333333	292.2716906721537	175.8641975308642	384.10493827160496	435.2268518518519	524.0046296296296	513.1018518518518	511.8518518518518	398.2685185185185	429.1111111111112	1628.0	1952.0	6.776068376068376	5.434782608695652	4.954301075268817	3.5109780439121754	2.776614310645724	2.154882154882155	2.222879684418145
CHEMBL2158025	26.81768702675045	0	1	2.377259433348902	4.754518866697804	1.3547170672312048	4.485570266798288	0.1319285372587731	2.724641068837827	609.3180042689837	7.636115737543862	22	63	0	0	5	29	3	1	1	0	0	0	0	0	382.44444444444446	409.0	551.0	539.0	326.66666666666663	283.6666666666667	192.3923182441701	184.58024691358025	299.5895061728395	378.1913580246913	370.9074074074072	366.8796296296295	351.854938271605	309.97222222222223	291.9506172839507	1540.0	1717.0	6.070546737213404	6.104477611940299	4.75	3.389937106918239	2.5791666666666666	2.641379310344828	2.333333333333333
ZINC000095577863	18.75039379896856	0	1	2.387966017307185	4.688043337912564	1.262236330620956	3.8839721005783394	0.1618321708574308	2.2323271045899133	470.03237702199146	7.028270316966218	11	43	0	0	8	16	2	3	2	1	0	0	0	1	338.8888888888889	240.0	427.44444444444446	333.3333333333333	209.3333333333333	217.0	253.38623113854595	119.0138888888889	301.8828875171468	294.462962962963	328.59104938271594	304.0601851851851	220.30092592592592	217.88425925925927	227.8641975308642	1478.0	1557.0	7.881136950904393	5.333333333333333	5.343055555555556	3.205128205128205	2.693877551020408	2.452380952380953	2.584362139917696
CHEMBL1651090	10.635111288499631	0	0	2.3683566530812143	4.658115739472924	1.297191707597064	3.455483384131578	0.2468202417236842	1.576434592630988	64.21411337609544	4.498695257675682	6	25	0	0	4	10	1	2	1	0	0	0	0	0	176.44444444444446	164.0	216.0	211.0	61.0	15.0	123.03120713305898	85.60802469135804	127.4351851851852	165.88580246913585	144.70370370370375	96.2222222222222	99.31481481481484	117.0	55.5	804.0	766.0	7.057777777777778	6.307692307692308	5.023255813953488	3.981132075471698	2.864864864864865	2.117647058823529	1.90625
CHEMBL3769836	24.393568924708283	0	1	2.5297282766247764	4.919860494909425	1.291767760031327	3.8549061089935934	0.1243518099675353	2.480748762566105	1881.894385875877	8.67143631203618	12	58	0	0	8	23	4	3	0	1	0	0	0	1	448.0	425.0	604.0	612.0	432.0	366.0	313.97916666666663	190.9583333333333	336.3055555555555	473.20833333333326	530.25	552.2083333333335	480.4166666666666	425.4166666666667	398.8055555555556	1324.0	1509.0	7.724137931034483	6.967213114754099	5.541284403669724	4.026315789473684	3.104651162790698	2.98125	3.4285714285714284
CHEMBL77855	18.591625366514126	0	1	2.345571077212616	4.691142154425232	1.3030465174429766	4.303986249524531	0.1793327603968554	2.335010365395206	188.0328997956589	6.112085683786405	12	47	0	0	4	20	1	1	0	1	0	0	1	2	277.02419753086417	259.6222222222222	332.0888888888889	309.2444444444444	173.6222222222222	159.46666666666667	188.21706390123447	134.73592592592593	227.31348148148152	303.2728888888889	311.5755555555556	268.68000000000006	260.9635555555556	225.78533333333328	207.9660740740741	3746.0	1406.0	5.894131862358813	5.298412698412698	3.773737373737374	2.4543209876543206	1.8089225589225588	2.087474747474748	1.6856526429341965
ZINC000014975970	26.110580245563902	0	1	2.3788767042655063	4.757753408531013	1.3224147913068336	3.827327229069103	0.1125684479137971	2.565942139785037	1571.7513245349674	8.583721201598447	12	77	0	0	4	30	3	1	0	0	0	0	0	0	324.0	340.0	438.0	429.0	238.0	195.0	191.66666666666669	188.44444444444449	321.5277777777777	413.9444444444443	436.7777777777777	456.4166666666666	437.33333333333326	387.1666666666667	316.0833333333333	1334.0	1651.0	4.207792207792208	4.25	2.92	2.0235849056603774	1.4718614718614718	1.2780269058295963	1.1553398058252426
CHEMBL4744007	26.297858248719745	0	1	2.4401462646440137	4.87044360616819	1.32258507598439	4.616864772705933	0.1399049931123009	2.723638322572456	514.1931636200669	7.436521468038999	19	60	0	0	8	25	3	4	1	0	0	0	0	0	446.44444444444446	404.3333333333333	661.0	564.3333333333334	361.33333333333337	382.3333333333333	247.5772462277092	175.13734567901236	375.8024691358025	406.49382716049377	441.85956790123447	434.8379629629629	369.516975308642	342.3240740740741	335.6141975308642	1586.0	1901.0	7.440740740740741	6.317708333333333	5.798245614035087	3.7622222222222224	3.06140350877193	2.898550724637681	2.696517412935324
CHEMBL1852852	25.3915429205589	0	1	2.4810849352846405	4.962169870569282	1.3455669577657163	3.9256743773535328	0.1226773242922979	2.5306889621676443	3481.197513985197	9.318282436594965	20	61	0	0	6	26	5	1	0	0	0	0	0	0	396.0	427.0	602.0	616.0	275.0	240.0	189.44444444444449	181.47222222222223	298.99999999999994	385.4722222222221	434.4444444444443	372.33333333333314	342.3333333333332	286.50000000000006	228.16666666666669	1274.0	1560.0	6.491803278688525	6.569230769230769	5.189655172413793	3.948717948717949	2.209302325581396	1.8711656441717792	2.0522388059701493
CHEMBL422587	23.97543058810816	0	1	2.603373616829714	5.091346400554052	1.3512835152564606	3.757400254075722	0.1252466751358573	2.422339585139257	7262.96886068182	9.989156246874453	12	60	0	0	4	26	2	2	0	0	0	0	0	0	342.0	369.0	532.0	529.0	249.0	245.0	200.75694444444449	170.69444444444446	287.81944444444434	390.8888888888887	437.8194444444443	437.0833333333333	383.9166666666667	267.45833333333337	231.41666666666663	1192.0	1461.0	5.7	5.765625	4.508474576271187	3.1301775147929	1.734375	1.4619883040935673	1.8175182481751824
CHEMBL4088416	18.41763398432921	0	0	2.575633687032735	5.015250897965111	1.3301690833044646	4.134348207286619	0.1797542698820269	2.252238810760397	192.24826943745649	6.091696729654629	15	36	0	0	6	17	1	4	1	0	0	0	0	0	348.44444444444446	301.0	567.6666666666666	577.3333333333333	221.3333333333333	200.0	222.2716906721536	120.891975308642	278.2901234567901	315.0524691358024	359.6234567901234	318.90586419753083	320.92129629629625	181.5925925925926	234.65740740740745	1186.0	1384.0	9.679012345679013	7.717948717948718	8.733333333333333	6.95582329317269	5.418803418803419	5.484848484848485	3.569892473118279
CHEMBL3113602	26.26041015982496	0	1	2.4035704937818405	4.807140987563681	1.3240033083575036	4.085576033536827	0.1201640009863772	2.631238161874561	10446.893380169464	10.477835360623056	18	65	0	0	8	26	6	1	0	1	0	0	0	1	452.0	435.0	565.0	532.0	334.0	290.0	264.41666666666663	201.8055555555556	343.9444444444444	407.72222222222223	408.75	403.5	427.44444444444446	360.75	351.83333333333337	1406.0	1633.0	6.953846153846154	6.397058823529412	4.708333333333333	3.2839506172839505	2.4971751412429377	2.4011627906976742	2.0120481927710845
CHEMBL3403344	16.6934327252144	0	0	2.539840333153739	4.965433088842422	1.2127669057798434	3.8774660734846247	0.1762484578856647	2.1436392268096687	198.0179283641477	6.076814934253322	11	41	0	0	7	15	2	3	1	0	1	0	0	1	286.0493827160494	222.44444444444449	400.0	389.33333333333337	185.8888888888889	86.11111111111111	200.33254267642127	115.0267489711934	254.95370370370367	274.3179012345679	413.3215020576131	393.8203589391861	318.5869341563787	262.2448559670782	164.48045267489715	1394.0	1362.0	6.976814212586572	5.296296296296297	5.47945205479452	4.580392156862746	2.727558066541117	1.7838939857288485	2.042735042735043
10715573	18.33835643088831	0	1	2.426761250111712	4.853522500223424	1.235149764935027	3.887447481095757	0.1619769783789899	2.233221505082017	335.3722826557008	6.690709943661201	6	50	0	0	7	17	2	2	1	0	2	0	0	2	243.6543209876543	179.22222222222223	342.55555555555554	293.38271604938274	153.1111111111111	145.88888888888889	185.1156169029112	108.73868312757202	266.85596707818934	308.9193910989178	399.0446387745771	345.9978280749886	261.8220164609054	227.84670781893004	254.90123456790127	1698.0	1538.0	4.873086419753086	3.514161220043573	3.5682870370370368	2.222596333707445	1.4426807760141094	1.626086956521739	1.2550091074681236
10667433	21.82749944392474	0	1	2.4393043487846184	4.798511231360994	1.336584780701616	3.519629710113211	0.1257010610754718	2.287975205267113	1295.7456118056616	8.196460987639538	15	57	0	0	5	23	3	2	0	0	0	0	0	0	330.0	348.0	472.0	444.0	221.0	207.0	161.13888888888889	165.6388888888889	267.05555555555554	323.4166666666666	341.1666666666665	352.83333333333326	301.0	248.0833333333333	209.25	1132.0	1382.0	5.789473684210527	5.8	4.411214953271028	3.126760563380281	1.526946107784431	1.435897435897436	1.6014492753623188
CHEMBL273273	13.42309829872594	0	1	2.4048210465803663	4.8096420931607335	1.27471183291575	3.6979861422852576	0.2054436745714032	1.8955750505061253	128.594540884631	5.444451025451805	6	43	0	0	2	16	1	1	0	0	0	0	0	0	164.0	173.0	228.0	224.0	74.0	46.0	110.86111111111111	106.97222222222224	171.83333333333337	224.80555555555569	242.3055555555556	243.16666666666669	220.16666666666663	180.0	149.33333333333334	714.0	866.0	3.813953488372093	3.9318181818181817	2.7804878048780486	1.982300884955752	0.9555555555555556	0.8074074074074075	0.6851851851851852
CHEMBL3979261	19.856009014626164	0	1	2.466002461878723	4.86344385600179	1.3126824421765253	4.044339527524076	0.1509111530913612	2.395436046177452	2934.017537231494	7.593807471738191	12	58	0	0	5	22	2	2	0	0	1	0	0	1	296.44444444444446	301.0	388.0	373.0	190.0	169.0	202.6603244450063	156.67658441178085	290.2283407438845	347.2795366361409	379.4321243066598	367.0667378666273	329.37115022285974	287.55928629973226	256.7244114876096	1338.0	1289.0	5.111111111111112	5.101694915254237	3.730769230769231	2.8473282442748094	1.320754716981132	1.2883435582822085	1.4960629921259845
CHEMBL4243848	28.236248691901096	0	1	2.506187387928635	4.984465628856917	1.3489060475011816	4.391180660209284	0.1254623045774081	2.7323611025238	929.0447036071166	8.086919826288302	19	65	0	0	8	27	4	2	2	0	0	0	0	0	412.8888888888889	379.6666666666666	652.6666666666666	618.3333333333333	333.0	287.66666666666663	232.2195644718793	167.7962962962963	368.1496913580247	407.7361111111112	510.8101851851852	552.7407407407408	432.3333333333333	367.0462962962963	372.6388888888889	1838.0	2120.0	6.352136752136753	5.423809523809523	5.098958333333333	3.5333333333333328	2.507317073170732	2.189236111111111	1.809782608695652
CHEMBL3302044	21.011362092904964	0	1	2.3322606209306778	4.664521241861355	1.2715536883629104	4.897797354165378	0.1813999020061251	2.5820373575045736	164.26550237787418	6.094735808739333	12	55	0	0	7	20	4	2	1	0	0	0	0	0	318.44444444444446	270.3333333333333	419.6666666666667	354.0	211.3333333333333	183.3333333333333	210.18835733882028	140.0787037037037	325.44753086419746	339.1296296296297	322.503086419753	351.3703703703704	314.37499999999994	272.7731481481481	280.0740740740741	1328.0	1593.0	5.78989898989899	4.742690058479532	4.114379084967321	2.6222222222222222	1.7722567287784678	2.028368794326241	1.664041994750656
ZINC000013586557	24.73680679771069	0	1	2.37881610373402	4.757632207468039	1.326288206844577	3.641300095278986	0.1137906279774683	2.455491596717344	2807.8284488327586	9.103317479364556	12	66	0	0	5	27	4	1	0	0	0	0	0	0	352.0	357.0	449.0	434.0	248.0	213.0	214.16666666666669	182.5	298.44444444444446	394.38888888888886	414.27777777777777	403.75	357.5	316.08333333333337	286.75	1266.0	1531.0	5.333333333333333	5.173913043478261	3.5354330708661417	2.3977900552486187	1.7083333333333333	1.6764705882352942	1.710344827586207
CHEMBL4205846	13.38265818420606	0	1	2.446492726208372	4.777110979562692	1.33098606624152	3.72006457405524	0.2188273278856023	1.8443692778135663	97.44128266920772	5.109878218619462	11	31	0	0	4	13	3	0	0	1	0	0	0	1	238.0	239.0	335.0	342.0	90.0	18.0	138.38888888888889	101.7777777777778	167.3333333333334	215.6388888888889	234.77777777777783	190.33333333333348	145.6666666666667	144.66666666666666	77.0	710.0	825.0	7.67741935483871	7.242424242424242	5.775862068965517	4.384615384615385	3.4696969696969697	2.48	1.875
CHEMBL332701	19.35545090881657	0	1	2.465919054236607	4.885037973459154	1.2881697984671812	3.966799815509293	0.1586719926203717	2.294250409695288	353.2147021428631	6.783366825283686	6	55	0	0	6	19	2	3	1	0	0	0	0	0	282.44444444444446	212.0	396.33333333333337	351.6666666666667	209.66666666666669	168.0	201.71613511659808	126.14197530864196	302.9922839506173	336.9058641975309	419.2037037037037	417.3240740740741	309.8055555555556	307.5185185185185	303.9783950617283	1260.0	1526.0	5.135353535353536	3.719298245614035	3.6360856269113153	2.344444444444445	2.0817610062893084	1.9072681704260648	1.4765258215962442
CHEMBL3235737	21.489002176481616	0	1	2.357678646503206	4.683143048620353	1.283711973938462	3.6050398170047546	0.1287514220358841	2.3119522327959814	707.1549782631511	7.59086926451987	6	59	0	0	7	21	4	2	0	1	0	0	0	1	362.0	327.0	421.0	394.0	213.0	204.0	276.88888888888886	170.05555555555557	306.7222222222222	403.1388888888888	416.0	441.4166666666667	313.9166666666666	295.5833333333333	265.6666666666667	1192.0	1370.0	6.135593220338983	5.360655737704918	3.692982456140351	2.4625	1.6390532544378698	1.34640522875817	1.6771653543307086
CHEMBL3770110	25.98612197204385	0	1	2.529740678742115	4.920308231617258	1.27355167654786	3.8710499140550367	0.1173045428501526	2.547448234341579	2060.8835905571423	8.8248125657479	12	64	0	0	8	25	4	3	0	1	0	0	0	1	464.0	446.0	631.0	638.0	448.0	378.0	323.53472222222223	203.06944444444449	355.75	504.9861111111112	577.9166666666666	589.875	504.0833333333333	465.9166666666667	443.69444444444446	1400.0	1605.0	7.25	6.656716417910448	5.214876033057851	3.890243902439024	2.768844221105528	2.872093023255814	2.986666666666667
CHEMBL4210708	21.647770608936035	0	1	2.367379991080887	4.734759982161774	1.2794271820828846	4.054173899537571	0.1447919249834846	2.42936636008218	567.4391758941329	7.370752981751456	12	58	0	0	6	22	2	3	1	0	0	0	0	0	322.44444444444446	259.3333333333333	438.0	393.6666666666666	221.3333333333333	186.0	219.99391289437585	144.77623456790124	333.74691358024694	367.6851851851851	405.2314814814813	406.0185185185185	329.90277777777777	238.9398148148148	260.94907407407413	1368.0	1629.0	5.559386973180077	4.322222222222222	4.018348623853211	2.6420581655480984	1.8290598290598288	2.0104986876640423	1.875706214689265
CHEMBL68094	25.4566950656249	0	1	2.5907289566340417	5.060894170483724	1.3272993340845036	3.718033943247612	0.1161885607264878	2.476345828500488	3559.789816809199	9.34060759168668	12	65	0	0	5	27	3	2	0	0	0	0	0	0	366.0	388.0	563.0	576.0	259.0	246.0	233.79166666666663	183.8055555555556	319.73611111111114	442.69444444444446	548.9166666666667	557.375	404.20833333333337	305.375	264.5625	1280.0	1557.0	5.630769230769231	5.6231884057971016	4.364341085271318	3.031578947368421	1.6266094420600858	1.2885572139303485	1.69281045751634
CHEMBL407966	30.669459788088258	0	1	2.487450919779243	4.974901839558487	1.3130240536334303	4.128142157500306	0.1058497989102642	2.7788040181008595	9886.702925372903	10.559922547587576	22	67	0	0	10	29	5	2	0	1	2	0	0	3	529.2098765432099	530.2222222222222	726.8888888888889	766.716049382716	558.0	474.44444444444446	310.64948178631306	215.56893004115227	371.14609053497946	483.31908245694257	511.44032921810697	587.2129629629628	467.4012345679012	509.4938271604938	475.1481481481481	2104.0	1969.0	7.898654873779253	7.4679186228482	5.862007168458781	4.536781357294178	4.119565217391305	3.458882611424984	3.4658385093167703
CHEMBL3262414	18.52267568129283	0	1	2.3150149150511465	4.630029830102292	1.3117377089704865	4.2566257620566565	0.1773594067523607	2.323945509143735	189.82956308687085	6.121595370551589	12	50	0	0	4	20	3	0	0	0	1	0	0	1	233.6049382716049	250.1111111111111	301.6666666666667	270.44444444444446	158.55555555555554	145.88888888888889	103.894185337601	128.90946502057614	206.5771604938272	247.1255144032922	249.89506172839504	245.5555555555556	218.4135802469136	174.87654320987656	162.54938271604937	1182.0	1212.0	4.672098765432099	4.80982905982906	3.2437275985663083	2.1635555555555555	1.2022988505747123	1.2678725236864772	1.6179138321995463
CHEMBL3941529_CHEMBL3960056	26.21997004530508	0	1	2.40357324192234	4.807146483844679	1.3267557652954554	4.092446197876284	0.1203660646434201	2.6329183152811453	6827.583159930759	10.052501465039446	18	71	0	0	4	30	3	1	0	0	0	0	0	0	354.0	372.0	473.0	464.0	280.0	223.0	196.16666666666663	192.77777777777777	315.3333333333333	394.5277777777777	416.83333333333326	443.5833333333333	420.0833333333333	370.83333333333337	303.8333333333333	1328.0	1615.0	4.985915492957746	5.027027027027027	3.583333333333333	2.5355191256830603	1.8888888888888888	1.6600985221674878	1.4814814814814814
CHEMBL4166667	20.0462790434071	0	1	2.33119519268114	4.662390385362281	1.307014655881534	4.398423457337159	0.1691701329745061	2.4367576165943783	210.09069829629604	6.303050779153422	18	50	0	0	3	23	1	1	0	0	0	1	0	1	275.06721536351165	291.03703703703707	370.55555555555554	346.8148148148148	299.33333333333337	257.1111111111111	122.57827503429355	143.10802469135805	222.3703703703704	268.5061728395061	276.04783950617286	241.60185185185188	231.91512345679016	245.04012345679016	226.8240740740741	2190.0	1363.0	5.501344307270233	5.596866096866098	4.210858585858586	3.069157653228449	2.3299382716049384	2.77847005884389	2.7461773700305816
ZINC000013864300	23.379612376740432	0	1	2.4850928827457888	4.883349895753037	1.3235836592731829	4.492761811364652	0.1549228210815397	2.567178352402252	294.3648472870501	6.749530712122236	15	47	0	0	9	20	4	5	0	0	0	0	0	0	486.0	471.0	723.0	656.0	334.0	338.0	283.0	174.36111111111111	348.1111111111111	348.61111111111103	397.4444444444444	458.7777777777779	387.44444444444434	344.1111111111111	254.4444444444445	1254.0	1451.0	10.340425531914894	9.235294117647058	8.123595505617978	5.857142857142857	4.634920634920635	4.315315315315315	3.0642201834862384
CHEMBL1917353	22.05521756160047	0	1	2.443206271664511	4.886412543329023	1.3213306673086502	3.774983607491856	0.1348208431247091	2.358015457486455	1345.8540843209787	8.234403514615604	10	59	0	0	6	22	3	2	1	0	0	0	0	0	302.44444444444446	251.3333333333333	457.0	411.3333333333333	186.66666666666669	182.3333333333333	208.99391289437585	136.88734567901233	329.1095679012347	367.118827160494	436.81944444444457	392.3379629629629	325.2037037037037	260.22222222222223	215.5478395061729	1354.0	1659.0	5.12617702448211	4.053763440860215	3.8728813559322033	2.391472868217054	1.8174603174603177	1.31002331002331	1.4933333333333334
CHEMBL3765878	26.029700016524146	0	2	2.542897703761524	4.848706287111548	1.3484286005780548	3.723198686649893	0.1128242026257543	2.5085056292905974	33782.322222985094	11.621615401971216	19	66	0	0	4	29	3	1	0	0	0	0	0	0	364.0	394.0	544.0	544.0	235.0	225.0	185.16666666666669	182.5	301.80555555555554	380.7222222222223	407.58333333333337	412.75	383.5833333333333	319.9166666666667	257.75	1288.0	1596.0	5.515151515151516	5.628571428571429	4.317460317460317	3.1445086705202314	2.076502732240437	1.6514285714285717	1.3823529411764706
ZINC000029055164	22.642097254774825	0	1	2.53662126408244	4.919301693273564	1.317934745071374	3.530096060231154	0.1217274503527984	2.326035820097452	4196.362766109412	9.406684157993078	12	59	0	0	5	24	3	1	0	1	0	0	0	1	356.0	357.0	494.0	468.0	254.0	243.0	228.95138888888889	168.11111111111111	290.3055555555555	388.7361111111109	421.5416666666666	412.5833333333333	329.66666666666663	298.75	255.66666666666669	1186.0	1411.0	6.033898305084746	5.758064516129032	4.333333333333333	2.925	1.455958549222798	1.3823529411764706	1.8273381294964028
CHEMBL4218625	23.34920403596137	0	2	2.578678443390108	4.937796197898991	1.3383199037058615	3.704836889053381	0.1277529961742545	2.374349970224374	3217.056477510312	9.140932820033306	12	56	1	0	6	23	4	1	0	0	1	0	0	1	331.60493827160496	356.1111111111111	496.6666666666666	479.6666666666666	246.1111111111111	235.88888888888889	163.76224089315653	154.77057613168725	266.4382716049383	349.3101851851852	386.1424897119341	353.0246913580246	279.2037037037037	237.5030864197531	214.40740740740745	1404.0	1495.0	5.921516754850089	5.935185185185185	4.474474474474474	3.094623655913978	1.7219010918432884	1.686091686091686	1.9378827646544177
ZINC000254132545	19.95446511779339	0	1	2.937075385893436	5.379403321577458	1.3740792963864912	3.688970660582629	0.1603900287209838	2.1382565883010543	1971.9771660214903	8.41970107893404	6	46	0	4	3	20	1	2	0	0	0	0	0	0	264.0	309.0	510.0	439.0	324.0	226.0	125.11805555555556	122.58333333333336	226.18055555555563	309.9722222222222	304.3888888888889	238.77777777777777	183.31944444444449	204.3888888888889	199.66666666666669	920.0	1238.0	5.739130434782608	5.9423076923076925	4.857142857142857	2.9072847682119205	1.7419354838709675	2.696078431372549	3.767441860465116
article_review_334	24.09864970174544	0	1	2.378834043270137	4.757668086540274	1.3203372909763256	3.6896356597933777	0.119020505154625	2.4369298274853333	1542.4837956647843	8.472551361973832	12	68	0	0	4	27	3	1	0	0	0	0	0	0	312.0	326.0	417.0	394.0	211.0	175.0	178.91666666666669	172.77777777777777	293.77777777777777	378.2777777777777	398.7777777777777	406.75	372.83333333333337	307.91666666666674	243.08333333333337	1220.0	1507.0	4.588235294117647	4.591549295774648	3.159090909090909	2.1297297297297297	1.4362745098039216	1.3	1.3354430379746836
CHEMBL4452121	13.38265818420606	0	0	2.476917026354033	4.804992987140823	1.3190139003526162	3.756546506416458	0.2209733239068505	1.8541283040645664	93.58413312622406	5.069489102293715	14	29	0	0	4	13	3	0	0	0	1	0	0	1	205.6049382716049	237.11111111111111	333.6666666666667	275.44444444444446	44.77777777777778	3.7777777777777777	77.19974089315653	92.5761316872428	140.88271604938276	149.79218106995887	158.44238683127577	149.04835390946505	115.07407407407403	86.42592592592591	46.2283950617284	916.0	865.0	7.08982545764155	7.648745519713262	6.416666666666667	4.442652329749104	3.1218637992831537	2.18082788671024	1.066137566137566
CHEMBL1782805	21.16083277725808	0	1	2.4225831449493973	4.7058333913890165	1.334746944383095	3.780436062512544	0.1400161504634275	2.3230911364413283	663.5830209603744	7.490905744743022	15	48	0	0	5	22	3	1	1	0	0	0	0	0	324.44444444444446	329.6666666666667	430.33333333333337	405.6666666666666	247.0	234.66666666666669	188.6145404663924	149.12654320987653	229.9104938271605	307.0154320987655	313.2407407407408	270.8888888888889	250.19444444444443	234.7623456790124	213.28703703703704	1280.0	1375.0	6.75925925925926	6.4640522875817	4.835205992509364	3.380555555555555	2.4045584045584047	2.41358024691358	2.7752808988764044
CHEMBL282424	18.33240565251189	0	1	2.418210010920893	4.775918263773556	1.3498551930307034	4.20569373375123	0.1828562492935317	2.269348381052528	183.89861962674323	6.047293748409233	15	42	0	0	5	18	4	0	0	1	0	0	0	1	312.0	318.0	440.0	417.0	196.0	203.0	163.38888888888889	134.0	222.6111111111112	275.74999999999994	270.16666666666663	265.3333333333333	230.27777777777783	175.05555555555557	151.05555555555557	944.0	1129.0	7.428571428571429	7.066666666666666	5.569620253164557	4.009615384615385	2.207207207207208	2.402061855670103	2.333333333333333
CHEMBL276255	20.20045706044572	0	1	2.476966162378436	4.953932324756872	1.2808948913401392	4.014950346783125	0.1544211671839663	2.3455364254214524	506.885649645608	7.183796880074639	10	56	0	0	5	21	2	2	1	0	0	0	0	0	278.44444444444446	225.0	422.33333333333337	395.6666666666666	184.3333333333333	190.0	201.49391289437585	131.0308641975309	301.46296296296293	347.3132716049383	458.42129629629625	445.1666666666666	363.79629629629625	294.2145061728396	317.66203703703707	1268.0	1538.0	4.972222222222222	3.8793103448275854	3.910493827160494	2.6554809843400444	1.889546351084813	1.7111111111111112	1.2712643678160918
CHEMBL414628	21.355450908816568	0	1	2.5218539084460763	4.9878871274155046	1.3125842990671306	4.403907568104868	0.1631076877075877	2.475744003481722	265.9489853007751	6.576556278815415	12	49	0	0	8	19	3	3	1	0	0	0	1	1	349.4686419753086	296.6222222222222	534.9333333333334	522.7555555555555	312.6	273.08888888888885	205.82208790672155	131.40567901234567	304.810975308642	335.299987654321	406.2334320987655	392.37439917695474	373.2024444444445	339.31714814814814	316.32622222222227	4110.0	1881.0	7.132013101536911	5.704273504273504	5.690780141843972	4.284881602914389	3.536786410470621	3.6065777777777774	2.562295081967213
CHEMBL370110	26.76531636841211	0	2	2.5253969790222577	4.948915349512715	1.35432489444634	3.9866626334994177	0.1208079585908914	2.576876916662273	1684.68779153829	8.623258007170259	19	61	0	0	8	25	6	1	1	0	0	0	0	0	414.44444444444446	437.33333333333337	620.0	646.3333333333334	307.3333333333333	285.6666666666667	185.8923182441701	178.49382716049385	297.49382716049377	374.6358024691356	419.3796296296295	393.9629629629629	352.5185185185186	321.9259259259258	286.88888888888886	1542.0	1764.0	6.794171220400729	6.626262626262627	5.166666666666667	4.090717299578059	2.585741811175337	2.6666666666666665	2.1796690307328603
CHEMBL15928	29.186296540493863	0	1	2.418350413688671	4.826069926680757	1.3080262953199342	5.431966798215844	0.146809913465293	3.000634097630133	337.27592807606527	7.129234192660742	23	68	0	0	8	29	5	3	0	0	0	0	0	0	510.0	541.0	738.0	711.0	552.0	498.0	232.3055555555556	223.0555555555556	358.05555555555554	430.8333333333333	482.5555555555555	476.4166666666667	428.77777777777777	415.3333333333333	420.44444444444434	1512.0	1797.0	7.5	7.513888888888889	5.951612903225806	4.647058823529412	3.3097826086956523	3.3705882352941177	3.365853658536585
CHEMBL4524981	17.965398814367344	0	1	2.362025749110832	4.724051498221662	1.2802648616980414	4.127207322712063	0.1794437966396549	2.250510108138488	196.7858812319033	6.11502536327189	12	42	0	0	8	15	6	1	0	0	1	0	0	1	307.60493827160496	318.1111111111111	430.6666666666667	401.44444444444446	269.77777777777777	201.22222222222223	129.19974089315653	134.65946502057614	228.3271604938272	249.73662551440333	242.24691358024688	239.36419753086423	209.76748971193416	221.12962962962965	175.1522633744856	1206.0	1184.0	7.32392710170488	7.229797979797979	5.666666666666667	4.2706855791962175	3.6434676434676434	4.042042042042041	3.3722222222222222
ZINC000095607166	24.16759938696674	0	1	2.367088753853876	4.7155032742385234	1.3170195155868565	5.088453192161027	0.1641436513600331	2.75837600434872	235.2953480825421	6.592243636874043	18	55	0	0	6	25	2	2	0	2	0	0	0	2	460.0	427.0	595.0	659.0	359.0	338.0	303.9722222222222	187.1388888888889	318.1388888888889	465.1666666666667	463.38888888888886	444.0555555555554	336.47222222222223	346.38888888888897	337.0	1312.0	1471.0	8.363636363636363	7.362068965517241	5.95	4.881481481481481	3.7384615384615385	2.9285714285714284	2.826771653543307
CHEMBL3409046	33.12927739909103	0	1	2.456086345259335	4.91217269051867	1.3605227672409046	4.322455469306012	0.1029156064120478	2.898908161742394	3269.3749269434497	9.527438617068476	18	84	0	0	7	35	4	3	0	0	0	0	0	0	502.0	507.0	684.0	728.0	504.0	432.0	272.97222222222223	235.63888888888889	402.8888888888889	528.8055555555557	603.2222222222223	680.8333333333333	605.4166666666666	598.1666666666667	548.4166666666667	1690.0	2064.0	5.976190476190476	5.696629213483146	4.196319018404908	3.221238938053097	2.781132075471698	2.340909090909091	1.8876404494382024
CHEMBL2181171	19.63722941514381	0	1	2.4783559749245865	4.956711949849172	1.3515934526956288	3.9338542815274056	0.1573541712610962	2.285910410363792	660.0070595656001	7.408541263148937	14	50	0	0	4	21	3	1	0	0	0	0	0	0	292.0	318.0	457.0	480.0	213.0	192.0	122.66666666666669	140.27777777777777	234.11111111111111	287.9444444444445	305.3888888888889	269.0277777777778	234.0555555555556	214.41666666666669	200.16666666666663	992.0	1224.0	5.84	6.0	4.760416666666667	3.692307692307693	2.6341463414634148	2.088495575221239	1.9722222222222223
CHEMBL439849	26.179529930785204	0	1	2.441328576281548	4.794031608325254	1.3291993771779134	4.269834005334666	0.1293889092525656	2.645497420328446	750.1582787914909	7.814206691125977	18	60	0	0	7	26	5	2	0	0	0	0	0	0	436.0	460.0	631.0	578.0	317.0	301.0	235.75	196.69444444444449	322.2222222222221	408.55555555555554	392.52777777777766	358.1944444444443	352.1666666666666	310.75	269.91666666666674	1336.0	1593.0	7.266666666666667	7.1875	5.584070796460177	3.8026315789473686	2.4191616766467066	2.483221476510068	2.2971014492753623
CHEMBL345803	12.906261546320335	0	1	2.3403420036580083	4.56720543669544	1.27852752523113	3.4991461804137094	0.2058321282596299	1.7831472413440486	153.94285678944078	5.567209724807248	11	33	0	0	4	13	2	0	2	0	0	0	0	0	162.88888888888889	160.66666666666669	193.1111111111111	152.0	60.0	56.0	74.67352537722908	86.45679012345678	124.58367626886144	134.1327160493827	130.8487654320988	100.12962962962963	76.74074074074073	76.12962962962962	76.31481481481481	1094.0	1014.0	4.936026936026936	4.725490196078432	3.3879142300194927	2.375	2.0058479532163744	2.1623931623931627	1.5789473684210529
ZINC000028652748	26.345938871929217	0	1	2.5456858982112163	4.980426342383305	1.2998530647492137	3.852666880397335	0.1133137317763922	2.5725410363256254	6316.054208747322	9.974625389726384	15	67	0	0	10	24	6	3	0	0	1	0	0	1	449.60493827160496	461.1111111111111	684.6666666666667	671.4444444444445	330.8888888888889	324.55555555555554	244.0052964487121	195.3816872427984	340.96604938271605	437.1810699588478	553.172839506173	441.63271604938274	432.0030864197531	397.0740740740741	389.2685185185186	1672.0	1746.0	6.7105214667403725	6.587301587301587	5.348958333333334	4.044846050870147	2.4432301153612626	1.882947118241236	1.8589263420724096
CHEMBL4447416	18.701015166255303	0	1	2.3862072482317567	4.772414496463512	1.2815260254982224	4.349240714822171	0.1812183631175904	2.34547001890242	168.67566637879875	6.003446474526838	12	45	0	0	8	16	6	1	0	0	1	0	0	1	313.60493827160496	332.1111111111111	460.44444444444446	430.3333333333333	282.22222222222223	202.11111111111111	134.72751867093433	140.90946502057614	239.15637860082307	276.04938271604937	268.6213991769547	274.1810699588478	265.1666666666667	252.31893004115227	208.11111111111111	1244.0	1232.0	6.968998628257888	7.066193853427896	5.615176151761518	4.17799352750809	3.5523193096008634	3.2923976608187133	2.7942794279427945
ZINC000029053275	22.642097254774825	0	1	2.536621812014187	4.919369362011334	1.3153734299827	3.531038664469691	0.1217599539472307	2.326302803884304	3942.481004493065	9.344276237680557	12	59	0	0	5	24	3	1	0	0	1	0	0	1	307.60493827160496	332.1111111111111	457.6666666666667	435.44444444444446	226.88888888888889	209.5555555555556	166.76224089315653	157.02057613168725	263.7993827160494	348.25051440329213	396.93672839506166	398.6327160493827	311.41975308641986	253.32407407407408	213.51851851851853	1394.0	1459.0	5.213643021552627	5.356630824372759	4.014619883040936	2.7215277777777778	1.2907311456534254	1.2418300653594772	1.6322941646682654
ZINC000029130899	15.27487106006375	0	3	2.438547687972489	4.877095375944979	1.2273272305403176	3.749947025513056	0.1874973512756527	2.014888893912633	174.86896817197163	5.857184120724682	6	39	0	0	6	14	3	1	0	2	0	0	0	2	316.0	277.0	406.0	388.0	192.0	190.0	223.44444444444443	125.69444444444444	278.9722222222222	286.9722222222222	244.0555555555556	295.16666666666663	246.5277777777778	248.83333333333337	285.2777777777778	896.0	968.0	8.102564102564102	6.925	5.71830985915493	4.359550561797753	3.724137931034482	2.236559139784946	2.232558139534884
CHEMBL3546112	23.55795186170291	0	1	2.5142131737756657	4.947621116036669	1.3070107100326422	3.662046815550026	0.1220682271850008	2.3966345189867257	4834.883946491717	9.58222469347358	15	57	0	0	9	21	6	2	0	0	1	0	0	1	397.60493827160496	409.1111111111111	592.6666666666667	566.4444444444445	231.88888888888889	250.5555555555556	218.4775186709343	170.71502057613168	292.82716049382714	381.65329218107	492.7283950617284	353.716049382716	311.91975308641975	257.5740740740741	233.1851851851852	1494.0	1542.0	6.9755252328351744	6.818518518518518	5.43730886850153	3.961149961149961	1.7381944444444444	1.5007407407407407	1.8551111111111112
CHEMBL419101	16.291965537992013	0	2	2.423893373484317	4.727050726509511	1.3152265217685135	3.624605002793501	0.1726002382282619	2.0296826623523057	298.8261591170447	6.441799341401802	9	48	0	0	3	18	3	0	0	0	0	0	0	0	202.0	220.0	282.0	268.0	149.0	130.0	93.33333333333334	117.27777777777776	193.69444444444449	242.44444444444449	256.25	223.0	180.08333333333331	177.66666666666669	166.33333333333334	822.0	1044.0	4.208333333333333	4.4	3.032258064516129	2.144	1.143884892086331	1.595959595959596	1.520408163265306
CHEMBL3139517	19.10846211891973	0	2	2.5032288050470908	4.852210640073688	1.3358791568728978	4.057875021113069	0.1690781258797112	2.276128180134672	246.47405718633587	6.382725480617856	15	49	0	0	3	21	3	0	0	0	0	0	0	0	258.0	292.0	403.0	392.0	227.0	154.0	106.13888888888889	134.0	214.3888888888889	259.0	278.8888888888889	261.5	247.5	243.5	211.5	928.0	1176.0	5.26530612244898	5.615384615384615	4.333333333333333	3.2666666666666666	2.388059701492537	2.4322033898305087	1.860655737704918
ZINC000029054974	23.41815372118267	0	1	2.536623257370812	4.919851172554921	1.3133002881257594	3.535163944374459	0.1178387981458153	2.3613719644163385	4104.528457504769	9.418458433677555	12	62	0	0	5	25	3	1	0	0	1	0	0	1	315.60493827160496	343.1111111111111	471.44444444444446	446.22222222222223	235.8888888888889	216.5555555555556	171.54001867093433	163.13168724279836	273.3508230452674	364.37397119341546	418.9737654320988	410.6327160493826	318.08641975308643	267.3240740740741	240.0185185185185	1432.0	1507.0	5.090402230187177	5.278632478632479	3.928703703703704	2.6880856760374834	1.2777777777777777	1.2665382145150932	1.6268199233716476
ZINC000035278957	20.729224356669786	0	1	2.514224242914952	4.950853146446001	1.3029215994308003	4.157133280189468	0.1598897415457487	2.380337166412424	363.7896143146574	6.852087162915775	15	45	0	0	8	18	4	2	1	0	1	0	0	1	330.0493827160494	291.44444444444446	502.6666666666667	507.44444444444446	279.22222222222223	228.1111111111112	202.11032045419907	127.08230452674898	286.1913580246914	343.4603909465022	371.3095564700503	325.11779835390934	281.8045267489712	234.59465020576133	216.5606995884773	1536.0	1580.0	7.334430727023321	6.07175925925926	5.913725490196079	4.374521072796935	4.384960718294051	4.153846153846154	3.002389486260454
CHEMBL25815	23.19937412170032	0	1	2.590692439853149	5.057962206959031	1.3551802816842382	3.672757842582005	0.1266468221580002	2.365653572601821	6332.696039345243	9.818192076043283	12	59	0	0	3	26	2	1	0	0	0	0	0	0	310.0	342.0	488.0	474.0	237.0	230.0	165.97916666666669	157.91666666666669	269.87499999999994	358.86111111111103	397.625	388.33333333333326	308.4166666666667	237.625	211.75	1128.0	1411.0	5.254237288135593	5.428571428571429	4.170940170940171	2.838323353293413	1.424731182795699	1.2606060606060605	1.823076923076923
ZINC000038237102	17.72085935717041	0	3	2.6109966066212604	5.026300601121557	1.278892734896759	3.876224605255545	0.168531504576328	2.1877707629770704	291.06101810755234	6.506442052344326	12	42	0	0	5	18	3	2	0	0	0	0	0	0	310.0	328.0	495.0	519.0	224.0	204.0	186.75694444444449	147.02777777777777	241.6388888888889	299.41666666666663	375.33333333333337	342.0416666666667	327.27777777777766	255.80555555555569	243.75000000000009	942.0	1078.0	7.380952380952381	7.454545454545454	6.6891891891891895	5.463157894736842	2.879032258064516	2.5853658536585367	2.357894736842105
CHEMBL4790910	21.31066269151914	0	1	2.466002461878723	4.86344385600179	1.3126824421765253	4.044339527524076	0.1509111530913612	2.395436046177452	2934.017537231494	7.593807471738191	12	59	0	0	7	22	3	3	0	0	1	0	0	1	348.44444444444446	334.0	424.0	412.0	214.0	199.0	202.6603244450063	156.67658441178085	290.2283407438845	347.2795366361409	379.4321243066598	367.0667378666273	329.37115022285974	287.55928629973226	256.7244114876096	1450.0	1370.0	5.905838041431262	5.566666666666666	4.076923076923077	2.9855072463768115	2.0	2.041379310344828	1.671875
CHEMBL3581244	20.95863220465868	0	1	2.5925795365971367	5.1851590731942725	1.3186970257257142	4.423869284241907	0.163847010527478	2.480266489832203	260.99516270410214	6.557753646460467	12	54	0	0	5	22	1	4	0	0	0	0	0	0	370.0	380.0	559.0	691.0	337.0	165.0	147.77777777777777	162.5	264.1666666666667	326.36111111111103	371.0	429.0833333333333	411.9722222222223	387.00000000000006	327.7499999999999	1124.0	1356.0	6.851851851851852	6.666666666666667	5.427184466019417	5.617886178861789	3.168539325842697	2.8734939759036147	1.9257142857142853
CHEMBL195706	18.51074513747437	0	1	2.5290579832549938	4.878481082886449	1.3077856866029098	4.212544435286933	0.1831541058820405	2.270975966994017	180.10193575239597	6.026432123268004	12	43	0	0	4	19	1	2	0	1	0	0	0	1	326.0	323.0	469.0	550.0	224.0	145.0	172.2222222222222	135.11111111111111	235.5833333333334	312.88888888888874	322.16666666666674	342.2777777777777	285.08333333333337	256.1666666666667	224.00000000000003	962.0	1140.0	7.5813953488372094	7.021739130434782	5.650602409638554	4.867256637168142	3.762295081967213	2.76271186440678	2.217821782178218
CHEMBL521973	21.16083277725808	0	1	2.4355679045368204	4.74679230085842	1.3450707242463968	3.383943338830079	0.1253312347714844	2.2122934707695414	3016.714837282814	9.005175489068705	12	56	0	0	4	23	3	1	0	0	0	0	0	0	296.0	309.0	416.0	370.0	167.0	186.0	159.61111111111111	150.22222222222223	253.94444444444449	316.9166666666667	335.1666666666667	297.9166666666667	252.08333333333337	215.16666666666669	202.66666666666669	1068.0	1320.0	5.285714285714286	5.237288135593221	3.851851851851852	2.5	1.3116883116883118	1.291970802919708	1.4152542372881356
CHEMBL3758466	21.60733049441616	0	1	2.367836054198216	4.735672108396432	1.2800907696442054	4.183642688908187	0.1494158103181495	2.460801740896515	387.251541029997	6.988693875889191	12	57	0	0	7	21	3	3	1	0	0	0	0	0	338.44444444444446	272.33333333333337	460.0	414.0	232.3333333333333	193.0	223.99391289437585	146.88734567901233	334.358024691358	364.9537037037036	430.574074074074	403.3518518518519	336.06944444444446	254.77314814814807	259.83796296296293	1380.0	1635.0	5.9376218323586745	4.6158192090395485	4.299065420560748	2.8551724137931034	1.847311827956989	1.980535279805353	1.8293963254593173
CHEMBL317535	14.308544564874966	0	1	2.4736583676077943	4.753346794229147	1.25112558359183	3.5993580853510583	0.189439899229003	1.922609406110702	160.05232447529767	5.717354675914841	9	39	0	0	4	15	2	2	0	0	0	0	0	0	244.0	241.0	339.0	327.0	81.0	21.0	140.1388888888889	117.11111111111111	196.7777777777778	221.3888888888889	249.25000000000003	246.33333333333337	247.25000000000003	216.0	190.5	786.0	907.0	6.256410256410256	6.025	4.842857142857143	3.9397590361445785	2.954022988505747	2.731707317073171	0.9418604651162792
CHEMBL3302234	20.64399602485247	0	1	2.311220046443445	4.62244009288689	1.314301326540598	3.812810471456671	0.1412152026465433	2.331618346764329	705.1701290578204	7.5516908645226035	12	61	0	0	3	24	2	1	0	0	0	0	0	0	254.0	263.0	319.0	290.0	146.0	139.0	150.61111111111111	156.63888888888889	251.94444444444449	317.25	323.66666666666663	310.9166666666667	288.6666666666667	234.66666666666663	209.0	1060.0	1298.0	4.163934426229508	4.174603174603175	2.773913043478261	1.7901234567901234	1.005586592178771	0.9629629629629628	1.0503597122302155
CHEMBL4562880	14.089764965392607	0	1	2.509594509005312	4.866464382308402	1.325300452748352	3.6673841554700304	0.2037435641927794	1.8872653086543407	176.57069508740733	5.761507999820095	13	29	0	0	6	12	3	1	2	0	0	0	0	0	226.88888888888889	230.3333333333333	329.3333333333333	311.3333333333333	71.33333333333334	41.0	129.25685871056243	96.74074074074076	149.70370370370372	160.7345679012346	160.17592592592595	148.1114540466392	156.87962962962965	122.5277777777778	72.7037037037037	1166.0	1071.0	7.823754789272031	7.430107526881721	6.45751633986928	5.103825136612022	4.525252525252525	3.257575757575758	1.8290598290598288
CHEMBL3331389	22.57504633963117	0	1	2.438905322729067	4.750015885273847	1.3364942521315104	3.345591794181096	0.1153652342821067	2.27235433396199	10449.275686810555	10.318998679716248	15	60	0	0	5	24	3	1	1	0	0	0	0	0	300.44444444444446	308.33333333333337	393.0	367.3333333333333	154.33333333333334	150.33333333333334	164.28120713305898	154.93827160493828	253.01543209876547	313.0462962962962	323.11111111111103	324.75	273.35185185185185	230.10185185185188	211.10185185185185	1362.0	1524.0	5.007407407407408	4.894179894179895	3.417391304347826	2.3248945147679323	1.3574297188755018	1.1555555555555557	1.1871794871794872
CHEMBL2164331	14.061255394691194	0	1	2.358294471182262	4.716588942364524	1.3758799372650563	3.9141752393128217	0.2174541799618234	1.9523913053093185	103.2460306437372	5.224901451875813	12	36	0	0	2	16	2	0	0	0	0	0	0	0	186.0	206.0	265.0	254.0	100.0	60.0	81.58333333333334	100.61111111111111	159.44444444444449	187.6111111111112	173.50000000000003	167.66666666666669	149.16666666666669	120.66666666666669	100.16666666666669	692.0	859.0	5.166666666666667	5.421052631578948	4.015151515151516	2.853932584269663	2.265060240963856	2.0135135135135136	1.6129032258064515
CHEMBL2159319	22.79382593911353	0	1	2.381649952107661	4.752929300803395	1.3167940496505566	4.347060850403037	0.1498986500138978	2.534210687153476	468.2071903985409	7.21362164946771	16	50	0	0	7	22	3	1	1	0	2	0	0	2	325.6543209876544	342.22222222222223	456.6666666666666	422.2345679012346	264.6666666666667	216.66666666666669	161.7640222527054	145.14917695473252	239.67592592592592	301.57399786617896	279.64380429812525	275.4691358024691	247.26851851851853	234.037037037037	213.3497942386831	1858.0	1585.0	6.513086419753087	6.4570230607966455	4.963768115942028	3.432801365050688	3.0131313131313133	3.0827664399092973	2.785964912280702
CHEMBL2037526	25.430084265001124	0	1	2.5367877066087674	4.9799160042418045	1.3393938903427174	3.802459878041293	0.1188268711887904	2.498799003432894	4108.415415976806	9.48394349939698	15	60	1	0	7	25	4	2	1	0	0	0	0	0	392.44444444444446	400.3333333333333	555.6666666666667	524.3333333333333	254.3333333333333	231.66666666666669	224.14926268861456	175.21604938271605	296.2067901234567	394.4166666666666	423.56944444444434	415.2916666666666	384.5601851851851	321.13425925925924	275.8611111111111	1508.0	1669.0	6.540740740740741	6.255208333333333	4.790229885057472	3.2770833333333327	2.337121212121212	2.1583333333333337	1.7662037037037035
CHEMBL84660	22.411387111474006	0	1	2.625239829074013	5.092536618397325	1.344312979546111	3.7971443853115634	0.1356122994754129	2.3638687238631184	2269.509674187255	8.756938501764013	11	58	0	0	4	24	2	1	1	0	0	0	0	0	288.44444444444446	317.66666666666663	477.0	466.66666666666674	218.3333333333333	237.3333333333333	154.39926268861456	143.95987654320987	249.246913580247	338.87499999999994	408.5972222222222	400.8888888888888	325.1851851851852	265.72685185185185	216.824074074074	1312.0	1500.0	4.973180076628353	5.123655913978494	4.0423728813559325	2.845528455284553	1.253119429590018	0.9851024208566108	1.3645833333333333
CHEMBL476615	26.65592656867093	0	1	2.531799724925268	4.89414186741703	1.3465848398281868	4.084289422258331	0.1201261594781862	2.6309231967637907	1378.0422858611623	8.452194569126325	21	64	0	0	7	27	4	3	0	0	0	0	0	0	454.0	476.0	676.0	697.0	453.0	381.0	208.44444444444449	200.3055555555556	327.94444444444446	396.2222222222223	447.1666666666667	490.0555555555556	415.6111111111112	393.25	349.22222222222223	1390.0	1680.0	7.09375	7.0	5.680672268907563	4.5855263157894735	2.89119170984456	2.7150837988826817	2.712574850299401
CHEMBL261187	29.85296320716053	0	1	2.486919968345086	4.973839936690171	1.3125558354151992	4.128996730213047	0.108657808689817	2.7530355217282656	8368.890313286842	10.367277642368755	22	67	0	0	9	29	5	2	0	2	0	0	0	2	570.0	546.0	763.0	829.0	560.0	488.0	373.25	227.75000000000003	395.8333333333333	528.2777777777778	569.0	579.4166666666666	559.7222222222223	522.7777777777778	468.1111111111112	1608.0	1825.0	8.507462686567164	7.690140845070423	6.153225806451613	4.905325443786983	3.940217391304348	3.7796610169491527	3.4782608695652173
CHEMBL3764661	20.482235566772943	0	1	2.5429233535740137	4.849153051098282	1.331998832741654	3.731007322086976	0.1435002816187298	2.272189701764391	2249.972678362677	8.674184797202255	13	54	0	0	3	23	2	1	0	0	0	0	0	0	280.0	307.0	436.0	438.0	172.0	196.0	154.66666666666669	144.08333333333334	241.72222222222223	316.30555555555566	343.0	331.0	293.8333333333333	230.3333333333333	215.8888888888889	1018.0	1260.0	5.185185185185185	5.385964912280702	4.152380952380953	3.0	2.0489510489510487	1.825396825396825	1.3983739837398377
CHEMBL4636031	27.631191582053084	0	1	2.4433865094457823	4.88647965327163	1.330042247030893	5.165155788788462	0.1475758796796703	2.8946982330106343	377.496586420921	7.186324494549976	19	67	0	0	8	27	4	2	2	0	0	0	0	0	398.8888888888889	353.33333333333337	606.3333333333333	541.3333333333333	220.66666666666669	195.66666666666669	236.94178669410152	169.35648148148147	374.7608024691358	403.9984567901234	460.68055555555554	456.27314814814815	384.93055555555554	318.2731481481481	279.0648148148148	1840.0	2101.0	5.953565505804312	4.976525821596245	4.736979166666666	3.093333333333333	2.19672131147541	1.662674650698603	1.4145299145299146
article_review_318	24.696366683190814	0	1	2.378858489770505	4.75771697954101	1.3264952235640064	3.76598800715772	0.1176871252236787	2.4891610555315133	1238.0878201513826	8.284474197651738	12	66	0	0	5	27	4	1	0	0	0	0	0	0	352.0	358.0	458.0	462.0	242.0	191.0	214.16666666666669	182.61111111111111	297.6111111111111	392.77777777777777	423.2777777777777	431.75	399.83333333333337	326.6666666666667	249.3333333333333	1266.0	1531.0	5.333333333333333	5.188405797101449	3.606299212598425	2.552486187845304	1.7525773195876289	1.6022727272727273	1.635135135135135
CHEMBL4575904	30.3817305033846	0	1	2.4270101976532468	4.786835560300779	1.321350788257542	4.62723708157524	0.1186471046557753	2.892936500471652	811.6065463129719	8.059992226989886	12	77	0	0	9	30	4	5	0	0	0	0	0	0	526.0	522.0	734.0	742.0	564.0	515.0	279.75	231.41666666666669	399.50000000000006	508.44444444444446	547.6944444444448	518.4722222222221	540.6944444444443	495.5	499.3888888888888	1634.0	1939.0	6.831168831168832	6.444444444444445	4.993197278911564	3.844559585492228	2.764423076923077	2.8981481481481484	2.82
CHEMBL1917338	19.95316789026194	0	2	2.3964017439495207	4.79280348789904	1.299747518249736	4.173584269489713	0.1605224719034505	2.384286648695611	240.01035133003543	6.436193497981147	12	53	0	0	6	20	3	2	1	0	0	0	0	0	292.44444444444446	229.0	418.6666666666666	375.6666666666667	228.0	243.66666666666669	211.4383573388203	134.83641975308643	301.35185185185185	331.0462962962962	406.4583333333333	417.7685185185185	336.9722222222223	271.2391975308642	304.1975308641975	1278.0	1528.0	5.517819706498952	4.163636363636364	4.228956228956228	2.7827160493827163	1.9009009009009008	1.6525821596244132	1.809523809523809
Psilocybin	14.716350747447342	2	1	2.4587968255737547	4.820685198466224	1.1952709815898956	3.67640195635751	0.19349483980829	1.9437884308135305	145.4649535356343	5.621789074599406	9	36	0	0	7	12	2	4	0	0	0	0	0	0	273.30864197530866	198.22222222222223	435.22222222222223	304.88888888888886	73.77777777777777	87.11111111111111	200.20828570339887	104.59722222222224	319.64300411522635	218.7263374485597	236.72427983539097	256.8888888888889	287.52623456790127	237.2469135802469	161.2469135802469	1028.0	1205.0	7.591906721536351	5.357357357357357	6.908289241622575	4.011695906432748	3.4959349593495936	3.8258258258258255	0.9837037037037036
72198011	29.55330337863841	0	1	2.501251193573891	4.855651249499225	1.3432120255921756	4.100992000411496	0.1108376216327431	2.7195617154148177	2632.9531217850563	9.184194174880531	23	71	0	0	7	30	4	3	0	0	0	0	0	0	460.0	502.0	720.0	668.0	390.0	311.0	230.3055555555556	221.6388888888889	355.6666666666667	441.6944444444444	506.11111111111103	493.52777777777766	458.9166666666666	424.0	353.6666666666667	1502.0	1830.0	6.47887323943662	6.605263157894737	5.333333333333333	3.67032967032967	2.60093896713615	2.3989637305699483	2.1666666666666665
CHEMBL84270	17.665738985845223	0	2	2.422961667142007	4.777421775282326	1.349836762296842	4.020651927570851	0.182756905798675	2.179901420884424	189.1282036786088	6.0308824718064304	9	46	0	0	4	18	3	0	0	0	0	1	0	1	213.06721536351165	237.03703703703707	314.55555555555554	271.81481481481484	167.2962962962963	156.03703703703704	87.49494170096023	110.80246913580248	192.28703703703704	238.97839506172832	236.80246913580248	209.02314814814807	164.32870370370375	152.39814814814818	145.58333333333334	2044.0	1272.0	4.631895986163297	4.837490551776266	3.3823178016726403	2.0749222504947697	1.2020453289110005	1.651702207257763	1.922945934440188
CHEMBL3092754	15.015651346061514	0	3	2.466002461878723	4.86344385600179	1.3126824421765253	4.044339527524076	0.1509111530913612	2.395436046177452	2934.017537231494	7.593807471738191	13	32	0	0	6	14	3	2	0	0	1	0	0	1	290.44444444444446	308.0	448.0	411.0	182.0	138.0	202.6603244450063	156.67658441178085	290.2283407438845	347.2795366361409	379.4321243066598	367.0667378666273	329.37115022285974	287.55928629973226	256.7244114876096	1080.0	903.0	9.07638888888889	9.333333333333334	8.96	6.737704918032787	5.5	5.044444444444444	4.439024390243903
CHEMBL4646015	15.722758127248062	0	1	2.4435846051442427	4.887169210288485	1.2997063294466726	4.004310860596533	0.2002155430298266	2.0805186765109056	123.637906017033	5.510504361551625	12	40	0	0	2	18	1	0	0	0	1	0	0	1	191.6049382716049	216.11111111111111	283.6666666666667	285.44444444444446	91.44444444444444	58.33333333333333	84.22751867093432	104.8261316872428	164.52160493827162	205.31995884773667	221.7798353909465	216.1131687242799	182.6316872427984	140.48765432098767	100.52263374485597	1006.0	996.0	4.790123456790123	5.145502645502646	3.7822222222222224	2.854444444444445	1.7580037664783426	1.530612244897959	1.1723646723646723
CHEMBL4215741	12.008884736352847	0	0	2.4096904844757066	4.718954700093407	1.2984142801075331	3.613560749766261	0.2258475468603913	1.7546972727357992	81.03777755281709	4.8649190647333285	6	32	0	0	4	12	2	1	1	0	0	0	0	0	174.44444444444446	170.66666666666669	227.66666666666663	228.0	62.0	20.0	105.80898491083676	93.94444444444444	139.22222222222223	172.3858024691358	172.6574074074074	150.51851851851853	134.50925925925927	138.33333333333331	106.5	866.0	867.0	5.451388888888889	5.171717171717172	3.9941520467836256	3.257142857142857	1.9191919191919191	1.459016393442623	1.087719298245614
CHEMBL460	15.572928212987	0	1	2.49693194226856	4.881006726006201	1.314031262734273	3.719266552776485	0.1859633276388242	2.0066736661736475	210.50870901266663	6.042674205808332	5	44	0	0	4	16	2	2	0	0	0	0	0	0	236.0	232.0	319.0	310.0	154.0	96.0	137.16666666666669	114.75	199.77777777777777	263.8055555555556	298.2222222222223	282.4166666666667	270.5833333333333	213.0833333333333	130.66666666666669	826.0	1003.0	5.363636363636363	5.043478260869565	3.625	2.6956521739130435	1.3968253968253967	1.421487603305785	1.4951456310679612
CHEMBL196169	24.167599386966742	0	1	2.39997472241941	4.79994944483882	1.3073813253580635	4.972139275587774	0.1603915895350895	2.7352522967319057	243.4468088350512	6.626300585942098	12	61	0	0	8	23	5	2	0	1	0	0	0	1	430.0	415.0	566.0	595.0	430.0	388.0	248.16666666666663	187.22222222222223	320.7222222222222	408.61111111111086	454.9444444444444	468.9722222222223	393.11111111111103	359.9444444444444	407.2777777777776	1312.0	1543.0	7.049180327868853	6.484375	4.921739130434783	3.9403973509933774	2.664772727272727	3.0326797385620914	2.9054054054054053
CHEMBL3262427	24.098649701745444	0	1	2.4051459895590166	4.810291979118034	1.3273889627020388	4.257314924479665	0.137332739499344	2.5800407736322755	826.0452910040195	7.848051715232869	18	64	0	0	4	27	3	1	0	0	0	0	0	0	328.0	354.0	453.0	446.0	280.0	235.0	169.6388888888889	180.66666666666669	285.41666666666663	354.83333333333337	368.83333333333337	393.1666666666667	425.5	361.3333333333333	288.2222222222222	1216.0	1490.0	5.125	5.283582089552239	3.8389830508474576	2.7195121951219514	1.8636363636363635	1.5774647887323945	1.4285714285714286
ZINC000002386800	14.715991517539395	0	1	2.539470823891608	5.078941647783216	1.3805640961231664	3.921463742636437	0.2178590968131353	1.9542516527404503	103.01557444275552	5.222666849883042	12	35	0	0	1	17	1	0	0	0	0	0	0	0	190.0	225.0	326.0	343.0	24.0	0.0	75.41666666666667	95.91666666666669	156.50000000000003	198.3611111111112	214.69444444444449	203.8333333333333	153.00000000000003	97.66666666666666	43.0	678.0	876.0	5.428571428571429	5.921052631578948	4.72463768115942	3.648936170212766	1.7685185185185186	1.0875	0.4137931034482758
CHEMBL4532741	27.47242314959865	0	1	2.533986172723368	5.067972345446735	1.34144515239967	3.864769330537234	0.1104219808724924	2.604664967133356	33970.41773337342	11.686008326700485	16	68	0	0	6	29	3	3	0	0	0	0	0	0	442.0	456.0	652.0	701.0	242.0	227.0	243.97222222222223	200.47222222222223	339.61111111111114	441.52777777777777	536.1666666666667	483.0833333333333	418.6666666666667	331.33333333333337	294.58333333333337	1416.0	1704.0	6.5	6.333333333333333	5.015384615384615	3.9604519774011298	2.190954773869347	1.5833333333333333	1.5414012738853504
CHEMBL4302540	24.950845791633768	0	1	2.5268388983409533	4.908116275841339	1.304284265020869	3.8124850790997113	0.1191401587218659	2.501432038052788	1885.5036196317672	8.705101046222095	12	59	0	0	8	24	5	3	0	0	0	0	0	0	440.0	434.0	615.0	652.0	355.0	336.0	292.2291666666667	196.90277777777777	323.4722222222222	462.5972222222222	554.8333333333336	597.5138888888889	498.63888888888886	362.7222222222223	351.58333333333337	1328.0	1533.0	7.4576271186440675	7.0	5.590909090909091	4.233766233766234	3.1242937853107344	2.640718562874252	2.7099236641221376
CHEMBL4861794	18.52267568129283	0	1	2.314576058310541	4.629152116621082	1.3132618990138478	4.199843814891617	0.1749934922871507	2.310516075021204	203.73393642615585	6.192283646740637	12	48	0	0	5	19	4	1	0	0	0	0	0	0	284.0	286.0	358.0	325.0	179.0	174.0	164.86111111111111	143.61111111111111	229.0833333333333	296.44444444444446	295.44444444444446	263.83333333333337	234.16666666666669	224.3333333333333	186.77777777777777	968.0	1148.0	5.916666666666667	5.72	4.068181818181818	2.73109243697479	1.91869918699187	1.907407407407408	1.945652173913044
CHEMBL1651093	18.05811746473078	1	1	2.525817726533198	4.867985922718336	1.2525743934027052	4.125483116448282	0.1793688311499253	2.250092255002815	180.402049104309	6.028097089170454	6	43	0	0	7	16	2	3	2	0	0	0	0	0	286.8888888888889	279.0	394.6666666666666	377.0	205.66666666666663	173.0	203.0971364883402	135.51697530864195	228.24845679012347	299.9351851851852	353.0558984910838	273.60339506172835	259.91975308641975	250.6944444444445	202.58333333333343	1398.0	1330.0	6.671834625322998	6.2	4.933333333333333	3.625	2.1054131054131053	2.484848484848485	2.0774410774410774
ZINC000013806918	19.01565134606151	0	1	2.647545072566001	5.188238826619182	1.3471067293700687	4.226525485742818	0.183761977640992	2.274289380291423	182.38671913290327	6.039038386153066	12	43	0	0	3	20	2	1	0	0	0	0	0	0	282.0	319.0	484.0	529.0	139.0	61.0	139.77777777777777	126.25	221.38888888888897	283.58333333333326	309.74999999999994	323.4722222222223	289.75	226.91666666666669	158.16666666666669	902.0	1135.0	6.558139534883721	6.787234042553192	5.563218390804598	4.521367521367521	2.902097902097902	2.23728813559322	1.39
ZINC000299835302	17.125041145802694	0	3	2.554827791681088	4.926322888386977	1.2815306204119865	3.8788275114006	0.1763103414273	2.143990280548173	241.9517276867108	6.277195594254734	12	37	0	0	6	16	3	3	0	0	0	0	0	0	324.0	324.0	491.0	512.0	223.0	214.0	227.25	149.16666666666669	246.22222222222223	291.38888888888886	360.5555555555556	326.2777777777778	353.44444444444446	194.0555555555556	193.77777777777783	930.0	1022.0	8.756756756756756	8.307692307692308	7.7936507936507935	6.320987654320987	4.402298850574713	4.109756097560975	3.4307692307692306
CHEMBL12427	23.19937412170032	0	1	2.590692439853149	5.057962206959031	1.3551802816842382	3.672757842582005	0.1266468221580002	2.365653572601821	6332.696039345243	9.818192076043283	12	60	0	0	4	25	3	1	0	0	0	0	0	0	314.0	344.0	487.0	475.0	235.0	224.0	166.4513888888889	158.8888888888889	274.12499999999994	365.52777777777766	402.70833333333337	397.5833333333332	314.83333333333337	241.66666666666669	213.66666666666669	1142.0	1435.0	5.233333333333333	5.375	4.058333333333334	2.761627906976744	1.3435897435897437	1.216374269005848	1.7537313432835822
article_review_207	20.303896081810475	0	1	2.431905882981614	4.863811765963229	1.3593338069233014	4.565770932096684	0.1756065743114109	2.4740988236980126	202.1057706851652	6.264302622642256	12	54	0	0	4	22	2	2	0	0	0	0	0	0	304.0	316.0	422.0	435.0	212.0	205.0	127.91666666666669	149.41666666666669	243.75000000000003	296.8888888888888	326.0555555555555	346.05555555555554	298.22222222222223	221.11111111111111	193.22222222222223	1046.0	1296.0	5.62962962962963	5.543859649122807	4.057692307692308	3.1751824817518246	1.4262295081967211	1.4615384615384617	1.618320610687023
ZINC000029052746	23.45859383570255	0	1	2.54585300998978	4.943382378494078	1.3025084438034962	3.61295209289356	0.1204317364297853	2.383137481098197	4421.828303129431	9.492920821455025	12	59	0	0	6	24	3	1	0	0	2	0	0	2	315.2098765432099	341.22222222222223	469.33333333333337	448.8888888888889	230.44444444444449	216.11111111111111	166.35087067520195	155.9300411522634	263.29320987654324	348.90380658436214	395.9017489711933	395.94341563786	314.6111111111112	254.4043209876543	213.39506172839504	1682.0	1555.0	5.342540280393387	5.503584229390681	4.116959064327486	2.805555555555556	1.3857225100748418	1.2947712418300654	1.6578737010391686
CHEMBL4741978	32.66915940780132	0	2	2.531132797901165	4.972707007791119	1.307482479794618	4.285208333727397	0.1020287698506523	2.890253695463463	217227.42473697523	13.7237846492637	21	82	0	0	8	34	4	3	1	0	0	0	0	0	500.44444444444446	453.0	720.6666666666667	708.6666666666666	443.6666666666667	380.33333333333337	290.0216906721536	224.7808641975309	443.17901234567904	516.8271604938273	604.9104938271606	568.2222222222222	517.7129629629629	435.4351851851852	438.69444444444446	1908.0	2306.0	6.102981029810298	5.267441860465116	4.710239651416122	3.4738562091503264	2.49490538573508	2.43906020558003	2.196369636963696
CHEMBL601249	24.19580857738121	0	1	2.43212683774126	4.8406550912320405	1.3215823750414433	4.144925981990116	0.1337072897416166	2.553287042739211	861.7568842654233	7.890375305559877	12	64	0	0	7	24	3	3	1	0	0	0	0	0	362.44444444444446	298.0	489.6666666666666	448.3333333333333	305.66666666666663	267.33333333333337	227.96613511659808	159.47530864197532	346.9351851851852	380.6867283950618	462.0910493827161	440.2268518518519	449.6203703703704	329.1296296296296	391.0277777777778	1492.0	1814.0	5.663194444444445	4.447761194029851	4.0468319559228645	2.8197064989517817	1.9432624113475176	2.076241134751773	1.934599156118144
CHEMBL2058407	15.044160916762928	0	3	2.4708051519222884	4.799493219945527	1.2809756580676324	4.041266851582822	0.2126982553464643	2.038412106114884	98.8692856790148	5.235652517204673	9	30	0	0	6	13	4	1	0	0	0	1	0	1	267.06721536351165	288.03703703703707	418.8148148148149	354.85185185185185	168.8888888888889	70.03703703703704	146.07827503429357	111.71913580246915	179.9043209876544	215.13271604938268	228.22685185185185	176.86728395061735	163.5432098765433	162.3533950617284	117.75	1964.0	1059.0	8.902240512117055	9.001157407407408	8.054131054131055	5.632569077013521	4.383950617283952	6.007246376811595	3.671497584541064
CHEMBL4474827	14.268104450355086	0	0	2.4807962292831203	4.829109609289281	1.2954649524178672	3.831369902060994	0.212853883447833	1.931009080921911	103.16845251121796	5.224149778495281	14	30	0	0	5	13	4	1	0	0	0	0	0	0	262.0	279.0	395.0	333.0	135.0	81.0	140.91666666666669	114.44444444444446	183.1666666666667	201.1111111111112	213.83333333333337	185.9444444444445	175.1666666666667	142.33333333333337	126.66666666666664	740.0	855.0	8.733333333333333	8.71875	7.596153846153846	5.459016393442623	4.421875	4.037037037037037	3.0681818181818183
CHEMBL12933	24.74115490048825	0	1	2.6002667607201664	4.987481596205617	1.342474177870004	3.707133194902906	0.1195849417710614	2.441660965659716	18983.76085626777	10.982741312407033	16	60	0	0	6	25	3	2	1	0	0	0	0	0	362.44444444444446	330.0	580.6666666666667	559.0	192.3333333333333	239.66666666666669	217.24391289437585	153.22530864197532	343.1311728395061	385.128086419753	428.8101851851852	434.77314814814815	335.3009259259259	256.7962962962963	246.97222222222223	1460.0	1802.0	6.040740740740741	5.15625	4.962962962962964	3.472049689440994	1.9171374764595104	1.3059071729957803	1.457070707070707
CHEMBL3746083	26.80122491713719	0	1	2.4686065693067656	4.915787900804032	1.2637575353478527	4.332771177040836	0.127434446383554	2.6899827636248976	1040.0122503517453	8.17076320287253	12	71	0	0	7	27	2	3	1	1	0	0	0	1	416.44444444444446	340.0	557.3333333333333	552.6666666666667	344.33333333333337	290.0	299.8341906721536	179.83641975308643	393.9645061728396	473.8904320987654	566.6836419753087	571.2916666666666	629.2916666666666	396.2453703703704	409.8379629629629	1636.0	1946.0	5.865414710485133	4.594594594594595	4.098039215686274	2.987387387387388	2.018099547511312	2.12094395280236	1.616588419405321
CHEMBL8412	22.06255769000312	0	1	2.5517610246099145	4.881756438888154	1.3187192909710244	3.4944654583169044	0.1248023377970323	2.28079983648212	5386.96225320038	9.62135633282032	12	51	0	0	9	19	5	3	1	0	0	0	0	0	392.44444444444446	329.0	586.6666666666667	531.3333333333333	257.6666666666667	235.66666666666669	257.2161351165981	145.5308641975309	336.32561728395063	366.4398148148148	503.09722222222223	366.625	279.46296296296293	258.1388888888889	207.76851851851853	1400.0	1658.0	7.694989106753811	6.092592592592593	5.98639455782313	4.055979643765903	2.1704834605597965	1.7570621468926553	2.385802469135802
CHEMBL1917339	20.660274671448487	0	2	2.3973776468944323	4.794755293788865	1.3048894286671784	4.1984006640838425	0.1554963208919941	2.427955431513307	268.8747893390403	6.587497577107551	12	56	0	0	6	21	3	2	1	0	0	0	0	0	296.44444444444446	233.0	422.6666666666666	376.6666666666667	241.0	269.6666666666667	215.6883573388203	140.08641975308643	310.6018518518518	342.04629629629613	424.8981481481481	385.1481481481481	398.53703703703707	314.5725308641976	341.6975308641975	1316.0	1576.0	5.2936507936507935	4.017241379310345	4.025396825396825	2.615740740740741	1.7393162393162391	1.8464912280701755	1.6853146853146854
CHEMBL3986254	29.04839717005127	0	1	2.410727859821948	4.821455719643894	1.3150803061549858	4.231388827495339	0.1113523375656668	2.777531333915762	10074.463383986917	10.552760189993451	18	76	0	0	6	32	4	2	0	0	0	0	0	0	446.0	450.0	569.0	568.0	409.0	334.0	253.22222222222223	224.1111111111112	354.1666666666666	453.08333333333326	490.4999999999999	494.0277777777777	455.61111111111103	437.0	389.25	1514.0	1795.0	5.868421052631579	5.69620253164557	4.064285714285714	2.9894736842105263	2.057777777777778	2.0233644859813085	2.0761421319796955
CHEMBL3121433	27.81252309264065	2	1	2.466002461878723	4.86344385600179	1.3126824421765253	4.044339527524076	0.1509111530913612	2.395436046177452	2934.017537231494	7.593807471738191	21	64	0	0	6	30	2	4	0	0	0	0	0	0	478.0	475.0	638.0	548.0	285.0	253.0	309.2222222222222	222.91666666666669	394.1388888888889	387.33333333333337	367.6666666666667	461.7777777777778	309.8888888888889	254.22222222222223	216.3888888888889	1462.0	1660.0	7.46875	7.08955223880597	5.8	3.8055555555555554	3.424657534246576	2.425531914893617	2.2265625
ZINC000101446105	22.086719157926986	0	1	2.4536977425207294	4.78434615601577	1.3046944183697904	3.546833479499241	0.12667262426783	2.2956746450138925	1880.9405187743007	8.56914662385264	12	52	0	0	5	23	2	1	0	1	1	0	0	2	347.60493827160496	344.1111111111111	464.6666666666667	434.44444444444446	226.88888888888889	213.5555555555556	218.03307422648987	153.90946502057614	267.13271604938274	343.01440329218104	341.11316872427983	323.38888888888886	309.2407407407407	229.2407407407408	204.57407407407408	1384.0	1387.0	6.684710351377019	6.256565656565656	4.693602693602694	3.1711273317112734	2.020344287949922	2.000888888888889	2.160846560846561
CHEMBL1836783	24.97026665399837	0	1	2.577431944745308	5.01766536759312	1.298495374855474	3.791635951035302	0.1184886234698531	2.495948385115919	6952.18421583224	10.009961974649585	12	59	0	0	8	24	3	1	0	1	3	0	0	4	378.8148148148148	387.33333333333337	550.3333333333334	533.1111111111111	259.22222222222223	241.0	227.7172782350252	165.17283950617286	283.3858024691358	392.1887860082304	429.8123952141442	421.97119341563786	380.82098765432096	304.6635802469136	259.82716049382714	2050.0	1699.0	6.42059008160703	6.24731182795699	4.82748538011696	3.3319444444444444	1.787564766839378	1.7437908496732026	1.8649080735411672
ZINC000013493256	21.936889243665924	0	1	2.442882001141322	4.776232087886571	1.329649823043091	3.771004819620887	0.1346787435578888	2.356960913531578	2128.71268719363	8.692892120968564	15	53	0	0	6	22	3	3	0	0	0	0	0	0	372.0	382.0	516.0	494.0	223.0	228.0	205.91666666666663	169.5277777777778	269.2222222222222	352.5833333333333	396.33333333333337	331.33333333333326	274.33333333333337	240.75	244.41666666666669	1156.0	1366.0	7.018867924528302	6.821428571428571	5.212121212121212	3.6865671641791047	1.9708029197080288	2.056910569105692	1.9059829059829057
CHEMBL401745_16093485	12.25617390653662	0	3	2.480024434819309	4.960048869638618	1.2351929428580448	3.628554107933775	0.2267846317458609	1.7588378807994427	75.30746458486834	4.791582890411555	6	30	0	0	5	11	3	1	0	0	1	0	0	1	203.6049382716049	219.11111111111111	307.44444444444446	309.0	2.333333333333333	0.0	93.7552964487121	96.90946502057614	153.32304526748976	174.82818930041154	192.5617283950617	213.074074074074	144.66255144032922	81.71604938271605	32.691358024691354	910.0	819.0	6.786831275720164	7.06810035842294	5.80083857442348	5.065573770491803	1.7105624142661182	0.4015873015873016	0.0648148148148148
CHEMBL1642118	25.735990966378445	0	1	2.5477198514684494	5.095439702936899	1.3013770848130308	4.697567931080442	0.1467989978462638	2.7101957231200555	374.307475296819	7.088228395921445	16	59	0	0	7	25	3	3	1	0	0	0	0	0	416.44444444444446	376.0	648.6666666666666	683.3333333333334	506.6666666666667	427.33333333333337	266.5772462277092	164.39197530864195	360.7129629629629	438.4274691358024	552.2962962962964	548.2314814814816	529.2037037037037	424.42592592592587	460.1666666666666	1522.0	1838.0	7.058380414312618	5.968253968253968	5.690058479532164	4.408602150537635	3.4990583804143123	4.487695749440716	3.400447427293065
CHEMBL1949977	27.05274527282883	0	1	2.466002461878723	4.86344385600179	1.3126824421765253	4.044339527524076	0.1509111530913612	2.395436046177452	2934.017537231494	7.593807471738191	16	67	0	0	9	26	4	2	1	0	2	0	0	2	392.4938271604938	348.1111111111111	584.0	548.3333333333333	248.44444444444449	257.55555555555554	202.6603244450063	156.67658441178085	290.2283407438845	347.2795366361409	379.4321243066598	367.0667378666273	329.37115022285974	287.55928629973226	256.7244114876096	2126.0	2017.0	5.858116823290953	4.973015873015872	4.5984251968503935	3.0633147113594035	2.271111111111111	1.8882539682539683	1.4876912840984695
CHEMBL410628	21.825600673847102	0	1	2.536620385164951	4.9191681432334295	1.3367111188946672	3.527499740121108	0.1259821335757538	2.290208748253729	3695.1488122937694	9.244395523715616	12	59	0	0	4	24	3	1	0	0	0	0	0	0	300.0	323.0	446.0	422.0	221.0	206.0	167.17361111111111	158.11111111111111	264.30555555555554	347.9583333333332	396.5416666666666	399.58333333333326	311.0	251.75	214.16666666666669	1106.0	1363.0	5.084745762711864	5.209677419354839	3.912280701754386	2.6375	1.2538860103626943	1.1941176470588235	1.589928057553957
CHEMBL261337	31.376566569274807	0	1	2.4874506763859365	4.974901352771874	1.3106464946568122	4.1268781468126665	0.1031719536703166	2.8038155856033766	14788.642911566889	10.987909155452307	22	72	0	0	9	31	5	3	0	1	0	0	0	1	574.0	561.0	767.0	814.0	593.0	515.0	368.0277777777778	238.0833333333333	410.1666666666666	546.8333333333334	578.2222222222223	639.8055555555555	496.94444444444434	543.1666666666667	549.7222222222224	1666.0	1909.0	7.972222222222222	7.381578947368421	5.7669172932330826	4.5474860335195535	3.935643564356436	3.4680851063829787	3.5297619047619047
CHEMBL2159457	23.130933856530422	0	1	2.3572745405862845	4.71454908117257	1.263634615608737	4.199514393926746	0.1399838131308915	2.533581186779236	488.5942319097408	7.290144642079743	12	61	0	0	7	23	2	3	1	1	0	0	0	1	382.44444444444446	296.33333333333337	497.3333333333333	444.0	276.33333333333337	233.3333333333333	286.0216906721536	160.304012345679	366.91203703703707	420.8024691358024	453.70679012345664	393.44444444444434	458.6111111111111	329.7638888888889	283.2731481481481	1486.0	1725.0	6.269581056466302	4.703703703703704	4.3246376811594205	2.810126582278481	1.8223552894211577	2.437641723356009	2.0170316301703166
CHEMBL4557247	17.14890223343962	0	1	2.36091008159436	4.721820163188719	1.3058591810542113	4.022045555957059	0.1828202525435027	2.1802479783430404	205.4845190588593	6.1138280584159705	12	42	0	0	7	15	6	0	1	0	0	0	0	0	264.44444444444446	277.0	365.6666666666666	301.66666666666663	232.66666666666669	155.33333333333334	117.78120713305898	126.71913580246914	206.9691358024692	215.72222222222223	219.9197530864197	211.20370370370367	196.2407407407408	200.20370370370367	159.88888888888889	1110.0	1184.0	6.296296296296297	6.295454545454546	4.811403508771929	3.209219858156028	2.8205128205128207	3.576576576576576	2.9083333333333337
ZINC000028873107	37.31489894480747	0	2	2.3620822621408166	4.724164524281633	1.350325917843621	5.84848333659532	0.1218434028457358	3.334798286842609	677.201726724373	8.0865851179693	24	98	0	0	8	40	4	4	0	0	0	0	0	0	574.0	582.0	744.0	776.0	516.0	494.0	240.72222222222223	276.80555555555554	454.7222222222223	550.5833333333335	560.1666666666667	611.1111111111111	574.3333333333335	499.6111111111112	477.55555555555554	1942.0	2376.0	5.857142857142857	5.650485436893204	4.043478260869565	3.219917012448133	1.8547854785478548	2.092198581560284	1.9398496240601504
CHEMBL4592085	22.879054270930844	0	0	2.562465458072109	4.985027192208946	1.2888617418653376	4.379693239847347	0.1510239048223223	2.541689422363576	356.8615385554832	6.942058596356375	20	47	0	0	9	20	4	4	1	0	0	0	0	0	446.44444444444446	395.0	674.6666666666667	641.3333333333334	615.3333333333334	425.6666666666667	273.0772462277092	160.55864197530866	346.4567901234568	370.5524691358024	439.67901234567887	421.8040123456789	381.8780864197532	408.6805555555554	331.1975308641974	1446.0	1666.0	9.498817966903074	7.9	8.128514056224901	6.478114478114478	5.967261904761905	5.373831775700935	5.916666666666667
CHEMBL2312640	25.021544056789256	0	1	2.4431849019310525	4.886369803862106	1.3034758349794169	3.783663685477646	0.1182394901711764	2.493843579000406	2186.937147736239	8.85340809103712	16	58	0	0	9	23	4	2	1	0	2	0	0	2	373.65432098765433	328.55555555555554	547.6666666666667	496.9382716049384	227.11111111111111	214.77777777777777	221.6433946806889	151.3173868312757	340.2237654320988	362.783588629782	429.3009259259258	408.5694444444445	349.94753086419763	274.06481481481484	221.4969135802469	2012.0	1923.0	6.442315879097489	5.38615664845173	5.024464831804282	3.3351561852680427	2.353472222222222	1.7314814814814814	1.861566484517304
ZINC000003941384	21.07805377814067	0	1	2.5907139350834374	5.058005122445197	1.3497528614946903	3.686023604044408	0.1417701386170926	2.2600597079562483	1708.942005236362	8.399141192655794	11	52	0	0	4	22	2	1	1	0	0	0	0	0	274.44444444444446	297.6666666666667	439.0	413.6666666666666	207.3333333333333	221.3333333333333	146.39926268861456	133.12654320987656	233.03858024691365	311.41666666666663	352.84722222222223	332.9722222222221	253.6851851851852	197.47685185185185	176.82407407407408	1236.0	1399.0	5.277777777777778	5.315476190476191	4.1415094339622645	2.7762863534675613	1.2708333333333337	1.1776155717761556	1.9021406727828745
SB 242084	22.155668843148284	0	0	2.462613806592786	4.822159813905612	1.29987918730455	3.929143758504352	0.1403265628037268	2.398040946170416	828.9168084585797	7.749739215602455	18	47	0	0	7	21	4	2	0	0	1	0	0	1	389.60493827160496	418.1111111111111	580.4444444444445	546.2222222222222	331.1111111111111	280.66666666666663	179.81085200426764	160.49279835390945	264.98971193415645	318.44341563785986	329.4557613168723	318.1409465020575	261.55555555555554	235.4218106995885	198.5216049382717	1388.0	1387.0	8.289466771736276	8.362222222222222	6.91005291005291	5.303128371089536	4.325708061002179	4.041062801932367	3.850129198966408
CHEMBL1631540	24.765316368412105	0	1	2.433968887255497	4.86771998065281	1.3420091219086598	4.280760625032974	0.1380890524204185	2.5855328214243647	603.9421086494223	7.53488045822542	16	60	0	0	6	25	5	1	0	0	0	0	0	0	378.0	409.0	561.0	528.0	269.0	269.0	182.69444444444449	175.1388888888889	299.8611111111111	363.9444444444444	375.2222222222221	366.0833333333333	338.2499999999999	299.94444444444434	251.94444444444449	1238.0	1525.0	6.3	6.390625	4.878260869565217	3.450980392156863	2.254335260115607	2.012422360248447	1.829931972789116
ZINC000029052539	24.27509041663028	0	1	2.5464948633591327	4.94819856470067	1.2909074674385703	3.650808053178548	0.117768001715437	2.4263506390160625	4365.920014594482	9.51298632836778	12	65	0	0	5	26	3	1	0	0	1	0	0	1	317.60493827160496	342.1111111111111	470.6666666666667	463.44444444444446	246.8888888888889	227.5555555555556	176.54001867093433	168.6872427983539	283.63271604938274	378.52829218107	423.99228395061726	454.63271604938274	425.4197530864198	321.9907407407408	266.51851851851853	1470.0	1555.0	4.8862298195631535	5.031045751633987	3.735449735449736	2.603620474406992	1.436545550289626	1.118448637316562	1.3640270104358505
90654834_CHEMBL3302931	25.665292701222977	0	1	2.571367595592967	4.991458268025646	1.311000883926777	3.653916108782215	0.110724730569158	2.489721967429668	12585.214478710544	10.634200418305095	12	66	0	0	7	26	4	2	0	1	0	0	0	1	436.0	428.0	622.0	629.0	246.0	260.0	290.70138888888886	195.7777777777778	337.09722222222223	477.2361111111111	585.7083333333334	542.2916666666667	481.5416666666666	359.16666666666663	317.25	1374.0	1608.0	6.606060606060606	6.202898550724638	4.936507936507937	3.635838150289018	1.947619047619048	1.6600985221674878	1.4470588235294115
CHEMBL4175829	19.706179100365105	0	1	2.510931896644192	4.8935152777345285	1.336223621657717	4.091063960230465	0.1636425584092186	2.3250958050747728	261.5689070080758	6.482988487390377	15	47	0	0	6	19	5	0	0	1	0	0	0	1	340.0	354.0	505.0	503.0	356.0	196.0	176.41666666666666	146.05555555555557	248.1111111111112	303.08333333333326	293.111111111111	306.3333333333332	311.2777777777776	310.77777777777766	250.6666666666668	1032.0	1231.0	7.23404255319149	7.08	5.674157303370786	4.373913043478261	3.4705882352941178	3.330578512396694	3.1785714285714284
CHEMBL3423378	27.788662005003733	0	1	2.5792425774762435	5.024054527332819	1.3144008290575604	4.067055965981085	0.116201599028031	2.6556823563243195	12973.900832662695	10.723457958695354	19	63	0	0	11	24	7	3	0	0	1	0	0	1	499.60493827160496	519.1111111111111	781.6666666666667	784.6666666666667	440.1111111111111	337.8888888888889	282.0330742264899	200.7150205761317	352.5493827160493	467.4907407407407	601.4341563786011	447.4691358024692	423.648148148148	435.41975308641975	378.2407407407407	1716.0	1794.0	7.930237115422301	7.74792703150912	6.460055096418733	4.904166666666667	2.937926753569212	2.593669250645995	2.934074074074074
ZINC000066252659	19.148902233439618	0	1	2.495320303117137	4.826103128167418	1.323238290407584	4.039238807587365	0.1683016169828068	2.271524997611295	239.3725616049906	6.353489910730361	17	42	0	0	4	20	2	0	0	0	2	0	0	2	251.20987654320987	287.22222222222223	390.33333333333337	363.1111111111111	230.3333333333333	166.44444444444446	96.31614845297972	118.9022633744856	190.43209876543216	223.19958847736623	223.8230452674898	215.05452674897123	216.53497942386832	205.25925925925927	174.3415637860083	1414.0	1243.0	5.981187536743092	6.382716049382716	5.004273504273505	3.525350593311758	3.116504854368932	2.8258547008547006	2.258169934640523
CHEMBL1917330	22.721884228267136	0	1	2.4437760976766087	4.8875521953532175	1.3227092922123214	4.020902202372701	0.1386518000818173	2.4562170428939814	575.7909458345815	7.420455390549793	16	55	0	0	6	23	2	3	1	0	0	0	0	0	360.44444444444446	308.3333333333333	535.0	497.0	209.0	250.66666666666663	220.7716906721536	148.8317901234568	334.3040123456789	352.29475308641963	419.4768518518518	423.33333333333326	350.29629629629625	245.5725308641976	264.1975308641975	1400.0	1677.0	6.553535353535354	5.316091954022988	5.194174757281553	3.654411764705882	2.255411255411256	1.8274231678487	1.8017241379310345
ZINC000101118236	24.098649701745448	0	2	2.421173342413064	4.839394761343868	1.3096552364502938	4.832570682591982	0.1558893768578058	2.7067806699908425	286.86543218875505	6.790415339902248	12	61	0	0	6	25	2	4	0	0	0	0	0	0	416.0	411.0	555.0	596.0	348.0	312.0	204.5	184.22222222222223	317.1111111111111	384.33333333333314	412.7777777777776	428.3055555555554	388.02777777777766	361.7222222222222	267.72222222222223	1284.0	1518.0	6.819672131147541	6.421875	4.826086956521739	4.0	2.7167630057803467	2.6754966887417218	2.304635761589404
CHEMBL1851835	25.431983035078776	0	1	2.481081876091752	4.962163752183503	1.3402649384465224	3.919800534438028	0.1224937667011883	2.529191578241482	4118.306906549216	9.486348222675886	20	58	0	0	7	25	5	1	0	0	1	0	0	1	395.60493827160496	425.1111111111111	595.6666666666667	611.4444444444445	276.8888888888889	239.5555555555556	184.2552964487121	174.27057613168725	289.16049382716045	370.0977366255145	409.5061728395061	344.3827160493826	313.25308641975306	269.7407407407408	220.6851851851852	1524.0	1608.0	6.820774797786292	6.856630824372759	5.415151515151516	4.076296296296296	2.408351026185421	2.155712050078247	2.326797385620915
CHEMBL91157	26.777246912230567	0	2	2.514968462938478	4.96806599085056	1.3311996874482814	4.206594032970336	0.1237233539108922	2.6604287335876604	3898.471833746587	9.492115349450604	12	67	0	0	7	27	3	4	0	0	0	0	0	0	452.0	457.0	620.0	663.0	372.0	323.0	181.75	201.91666666666663	325.80555555555554	403.52777777777777	446.30555555555554	426.69444444444446	412.05555555555554	373.47222222222223	316.7222222222222	1408.0	1712.0	6.746268656716418	6.436619718309859	4.84375	4.067484662576687	2.721052631578947	2.452127659574468	2.078212290502793
ZINC000007653971	18.52267568129283	0	1	2.347700840476929	4.695401680953858	1.306290210766733	3.5854649204392257	0.1493943716849677	2.152356887917408	661.7093712243937	7.370295180617697	12	44	0	0	6	18	1	4	0	1	0	0	0	1	368.0	331.0	451.0	489.0	262.0	224.0	218.66666666666663	151.55555555555554	258.13888888888886	371.7777777777776	283.58333333333326	243.0	298.72222222222234	270.69444444444446	194.13888888888889	1054.0	1173.0	8.363636363636363	7.195652173913044	5.708860759493671	4.6571428571428575	2.7191011235955056	3.0869565217391304	3.119047619047619
BRL15572	22.684436139372345	0	1	2.391187009937848	4.782374019875696	1.3203090169910818	4.744669598483645	0.163609296499436	2.621732535119637	235.2073565161579	6.525178230232516	18	56	0	0	4	25	2	1	0	0	1	0	0	1	303.60493827160496	321.1111111111111	415.6666666666667	442.44444444444446	284.8888888888889	249.5555555555556	154.72751867093433	159.63168724279836	253.5493827160494	326.9588477366256	351.0617283950617	414.5493827160494	394.3086419753087	305.79629629629625	267.6296296296296	1378.0	1430.0	5.421516754850089	5.442561205273069	4.035598705501618	3.0513409961685825	2.416827231856133	2.091540404040404	1.8742690058479528
ZINC000013586568	26.52572655653893	0	1	2.417148413557651	4.834296827115301	1.2883421008774807	3.918295345386933	0.1152439807466745	2.589432129974398	3051.8745768336275	9.247286727780198	12	71	0	0	7	27	3	3	1	0	0	0	0	0	384.44444444444446	333.3333333333333	514.6666666666666	481.33333333333337	275.3333333333333	200.3333333333333	277.0216906721536	175.16975308641975	387.27160493827154	461.2129629629629	489.04629629629625	505.3425925925925	487.77777777777777	407.40277777777777	274.7175925925925	1604.0	1919.0	5.41471048513302	4.504504504504505	3.729468599033816	2.4810996563573884	1.7716049382716048	1.4504065040650405	1.5381750465549346
CHEMBL261149	30.66945978808826	0	1	2.4874515871825693	4.97490317436514	1.312594444095273	4.131178715695473	0.105927659376807	2.7795393227048586	8412.13029804933	10.398406579382849	22	73	0	0	8	31	5	2	0	1	0	0	0	1	530.0	532.0	734.0	778.0	555.0	473.0	321.02777777777777	229.75000000000003	391.9444444444444	513.8333333333333	555.7777777777779	631.1388888888891	520.7777777777778	561.3333333333334	499.3888888888889	1604.0	1873.0	7.260273972602739	6.909090909090909	5.397058823529412	4.298342541436464	3.6586538461538463	2.9613526570048307	2.733990147783252
CHEMBL153156	19.35545090881657	0	1	2.465919054236607	4.885037973459154	1.2881697984671812	3.966799815509293	0.1586719926203717	2.294250409695288	353.2147021428631	6.783366825283686	6	55	0	0	6	19	2	3	1	0	0	0	0	0	282.44444444444446	212.0	396.33333333333337	351.6666666666667	209.66666666666669	168.0	201.71613511659808	126.14197530864196	302.9922839506173	336.9058641975309	419.2037037037037	417.3240740740741	309.8055555555556	307.5185185185185	303.9783950617283	1260.0	1526.0	5.135353535353536	3.719298245614035	3.6360856269113153	2.344444444444445	2.0817610062893084	1.9072681704260648	1.4765258215962442
CHEMBL2376483	13.49204798394724	0	1	2.487881302929158	4.833073565301879	1.316434502837342	3.6646365553071	0.2155668561945353	1.8293574151279792	103.49782159318026	5.170178816137208	9	32	0	0	3	14	2	0	0	1	0	0	0	1	226.0	231.0	325.0	300.0	68.0	40.0	134.91666666666666	100.0277777777778	170.33333333333334	204.41666666666669	186.97222222222223	191.66666666666669	191.58333333333337	161.0	86.16666666666667	698.0	818.0	7.0625	6.794117647058823	5.416666666666667	3.947368421052632	3.0277777777777777	1.6835443037974684	1.096774193548387
CHEMBL2159463	21.35110280603902	0	1	2.3396954052105783	4.679390810421157	1.2893405961843278	4.2183893304831415	0.1506567618029693	2.469072797131583	467.0692698439	7.176096993280527	12	55	0	0	6	22	2	3	0	1	0	0	0	1	388.0	357.0	465.0	480.0	272.0	244.0	242.16666666666669	169.80555555555554	296.3611111111112	367.38888888888897	394.30555555555554	353.4999999999999	341.4166666666667	302.6388888888888	273.8333333333333	1190.0	1351.0	7.054545454545455	6.2631578947368425	4.603960396039604	3.555555555555556	2.248175182481752	2.228346456692913	2.2113821138211383
CHEMBL1222138	20.200457060445714	0	1	2.4677382087362822	4.935476417472566	1.2625996621376103	4.289938301649821	0.1649976269865316	2.411783795964133	228.41803381541573	6.386688876852653	12	53	0	0	6	20	3	2	1	0	0	0	0	0	304.44444444444446	254.0	450.6666666666666	459.33333333333326	247.66666666666663	191.3333333333333	204.21613511659808	134.22530864197532	302.7685185185185	336.0277777777777	448.6327160493826	476.72222222222223	357.6296296296297	313.60185185185185	313.2777777777777	1278.0	1538.0	5.744234800838575	4.618181818181818	4.552188552188552	3.5063613231552155	2.48619957537155	2.4131455399061035	1.744131455399061
article_review_287	24.208039501486624	0	1	2.381243428365039	4.762486856730078	1.325396889910193	4.261708745020592	0.1374744756458255	2.581072305202322	949.8179258165898	7.987672420681962	18	56	0	0	6	25	3	1	0	0	2	0	0	2	347.2098765432099	364.22222222222223	473.6666666666667	448.60493827160496	292.44444444444446	266.66666666666663	172.81614845297975	163.4022633744856	267.03086419753083	330.38698369151035	346.25925925925924	317.73148148148147	290.13271604938274	247.3148148148148	199.2304526748972	1714.0	1567.0	6.200176366843033	6.173258003766478	4.643790849673203	3.250760422258007	2.428127428127428	2.434108527131783	2.499525166191833
article_review_4	20.49416611059141	0	1	2.367449003324587	4.734898006649174	1.3483282025116878	4.737951024019874	0.1822288855392259	2.511116213863807	180.07847166295866	6.148904154600553	18	49	0	0	3	23	2	0	0	0	1	0	0	1	267.60493827160496	298.1111111111111	385.44444444444446	367.55555555555554	212.5555555555556	201.11111111111111	109.94974089315652	136.79835390946502	216.045267489712	259.0308641975309	256.08641975308643	254.76543209876544	236.0185185185185	195.962962962963	164.87860082304528	1238.0	1284.0	5.4613252708490805	5.732905982905982	4.282716049382716	3.012750455373406	2.147008547008547	1.9908925318761383	2.0052410901467503
article_review_132	22.834266053633407	0	1	2.3787273953026955	4.75745479060539	1.301080407747443	3.837012577994513	0.1279004192664837	2.4433063780079567	6433.901887999619	9.867948747361012	12	67	0	0	4	26	3	1	0	0	0	0	0	0	298.0	303.0	373.0	347.0	209.0	164.0	179.63888888888889	171.91666666666669	284.72222222222223	359.4444444444444	376.9166666666666	379.3333333333333	368.0	324.91666666666663	251.8333333333333	1184.0	1435.0	4.447761194029851	4.391304347826087	2.9603174603174605	2.005780346820809	1.3730569948186528	1.2606382978723405	1.1807909604519775
article_review_211	15.435028842544408	0	1	2.378716157865671	4.757432315731343	1.3605310989634631	4.08210881293285	0.2041054406466425	2.099760901361752	122.99965094443728	5.505328698078233	6	46	0	0	3	17	2	1	0	0	0	0	0	0	200.0	208.0	271.0	275.0	110.0	96.0	93.83333333333334	112.11111111111111	189.5	236.5	241.66666666666663	248.72222222222223	217.0555555555556	151.6666666666667	112.83333333333329	800.0	1008.0	4.3478260869565215	4.333333333333333	2.978021978021978	2.1825396825396823	1.1126760563380282	1.076335877862595	1.1
ZINC000029131432	12.93477111702175	0	3	2.43581255756777	4.87162511513554	1.2526484486474048	3.640869289928808	0.2141687817605181	1.8228507201133464	98.12581975579232	5.116878781329004	6	36	0	0	4	13	3	1	0	0	0	0	0	0	206.0	225.0	313.0	311.0	24.0	2.0	95.41666666666669	105.2777777777778	173.30555555555557	212.33333333333337	198.88888888888889	203.50000000000003	181.66666666666663	140.33333333333331	108.0	698.0	824.0	5.722222222222222	6.081081081081081	4.815384615384615	3.8875	2.074074074074074	0.8452380952380952	0.3243243243243243
CHEMBL3769968	12.784941202760692	0	1	2.466002461878723	4.86344385600179	1.3126824421765253	4.044339527524076	0.1509111530913612	2.395436046177452	2934.017537231494	7.593807471738191	6	34	0	0	5	13	1	1	0	2	1	0	0	3	268.44444444444446	229.0	310.0	365.0	112.0	48.0	202.6603244450063	156.67658441178085	290.2283407438845	347.2795366361409	379.4321243066598	367.0667378666273	329.37115022285974	287.55928629973226	256.7244114876096	1048.0	823.0	7.895424836601308	6.735294117647059	5.636363636363637	5.2898550724637685	3.651515151515152	2.757575757575758	1.8983050847457628
CHEMBL3325464	26.110580245563902	0	1	2.359212807462212	4.718425614924423	1.3401827791523395	4.309576304181923	0.1267522442406448	2.6846150256112726	626.1075284121645	7.66329755859779	18	69	0	0	5	29	3	2	0	0	0	0	0	0	388.0	394.0	505.0	504.0	301.0	254.0	203.41666666666663	196.8333333333333	318.86111111111114	389.1944444444444	411.61111111111103	433.44444444444446	426.4166666666667	365.75	338.91666666666663	1354.0	1627.0	5.6231884057971016	5.472222222222222	3.9763779527559056	2.9647058823529413	2.0452261306532664	2.0103092783505154	1.7102272727272727
ZINC000029052535	24.27509041663028	0	1	2.5464948633591327	4.94819856470067	1.2909074674385703	3.650808053178548	0.117768001715437	2.4263506390160625	4365.920014594482	9.51298632836778	12	65	0	0	5	26	3	1	0	0	1	0	0	1	317.60493827160496	342.1111111111111	470.6666666666667	463.44444444444446	246.8888888888889	227.5555555555556	176.54001867093433	168.6872427983539	283.63271604938274	378.52829218107	423.99228395061726	454.63271604938274	425.4197530864198	321.9907407407408	266.51851851851853	1470.0	1555.0	4.8862298195631535	5.031045751633987	3.735449735449736	2.603620474406992	1.436545550289626	1.118448637316562	1.3640270104358505
CHEMBL3581255	25.20127289177796	0	1	2.592832950019734	5.185665900039465	1.3461083630503277	4.477662856573556	0.1399269642679236	2.6622520363076907	1009.8714630006474	8.080729147186396	18	61	0	0	5	27	1	4	0	0	0	0	0	0	430.0	446.0	649.0	781.0	499.0	327.0	168.55555555555554	188.66666666666669	302.83333333333326	374.97222222222206	424.111111111111	465.5277777777777	452.25	455.83333333333326	406.972222222222	1306.0	1584.0	7.049180327868853	6.861538461538461	5.643478260869565	5.539007092198582	3.578125	3.5795454545454546	2.5721649484536084
CHEMBL497327	23.02154405678925	0	1	2.3543966560791185	4.708793312158237	1.284882125186215	4.807531439653244	0.1602510479884414	2.668796026836987	233.37877433664687	6.5512750632396965	12	59	0	0	8	22	3	4	1	0	0	0	0	0	392.44444444444446	313.3333333333333	507.3333333333333	446.3333333333333	260.66666666666663	239.3333333333333	272.24391289437585	161.74845679012344	360.6064814814814	403.5509259259258	443.93364197530855	380.93055555555554	340.20370370370364	271.324074074074	363.1944444444444	1480.0	1725.0	6.651600753295669	5.136612021857923	4.654434250764526	3.1431924882629105	1.765656565656566	2.549160671462829	2.3914373088685013
ZINC000013531270	22.332405652511884	0	1	2.576973334318337	5.153946668636674	1.3615538628916115	4.592827514735552	0.1640295540976983	2.5541152678757224	246.6788467268589	6.537706692114581	18	53	0	0	3	25	1	2	0	0	0	0	0	0	346.0	382.0	562.0	661.0	356.0	254.0	135.0277777777778	159.36111111111111	253.1666666666667	310.41666666666663	371.8333333333333	406.22222222222223	399.0	352.00000000000006	288.66666666666663	1102.0	1368.0	6.528301886792453	6.701754385964913	5.564356435643564	5.124031007751938	3.3220338983050848	2.85207100591716	2.2111801242236027
ZINC000254132541	19.95446511779339	0	1	2.937075385893436	5.379403321577458	1.3740792963864912	3.688970660582629	0.1603900287209838	2.1382565883010543	1971.9771660214903	8.41970107893404	6	46	0	4	3	20	1	2	0	0	0	0	0	0	264.0	309.0	510.0	439.0	324.0	226.0	125.11805555555556	122.58333333333336	226.18055555555563	309.9722222222222	304.3888888888889	238.77777777777777	183.31944444444449	204.3888888888889	199.66666666666669	920.0	1238.0	5.739130434782608	5.9423076923076925	4.857142857142857	2.9072847682119205	1.7419354838709675	2.696078431372549	3.767441860465116
ZINC000013493252	22.68443613937235	0	1	2.4233792852402107	4.715299133853893	1.3206481262593492	3.7883484455626064	0.1306327050194002	2.396640894770699	3201.5715922923723	9.136107827810385	15	57	0	0	6	23	4	2	0	0	0	0	0	0	356.0	368.0	501.0	461.0	222.0	213.0	205.16666666666669	171.50000000000003	281.9166666666667	364.6666666666666	402.2499999999999	331.33333333333337	270.4166666666667	267.08333333333337	243.08333333333337	1180.0	1407.0	6.245614035087719	6.133333333333334	4.682242990654205	3.1575342465753424	1.777027027027027	1.7076923076923076	1.734375
CHEMBL232791	15.653808442026763	0	1	2.411550069828533	4.8231001396570665	1.282407544331495	3.863067973168996	0.1839556177699521	2.093399024212377	193.7643552163495	6.008580101657421	12	44	0	0	3	18	1	2	0	0	0	0	0	0	252.0	248.0	323.0	365.0	115.0	116.0	113.88888888888889	129.75	193.94444444444449	221.27777777777789	258.9722222222223	263.16666666666663	253.6666666666667	213.1666666666668	165.83333333333334	848.0	996.0	5.727272727272728	5.511111111111111	4.194805194805195	4.101123595505618	2.477477477477477	1.7850467289719627	1.0454545454545454
ZINC000254119897	22.05521756160047	0	1	2.443206271664511	4.886412543329023	1.3213306673086502	3.774983607491856	0.1348208431247091	2.358015457486455	1345.8540843209787	8.234403514615604	10	59	0	0	6	22	3	2	1	0	0	0	0	0	302.44444444444446	251.3333333333333	457.0	411.3333333333333	186.66666666666669	182.3333333333333	208.99391289437585	136.88734567901233	329.1095679012347	367.118827160494	436.81944444444457	392.3379629629629	325.2037037037037	260.22222222222223	215.5478395061729	1354.0	1659.0	5.12617702448211	4.053763440860215	3.8728813559322033	2.391472868217054	1.8174603174603177	1.31002331002331	1.4933333333333334
article_review_267	10.635111288499631	0	0	2.3648802952830983	4.662937047272293	1.3079771862962717	3.4520382307315685	0.2465741593379691	1.5754370847322754	65.47993325414446	4.518215969791686	11	26	0	0	3	11	2	1	0	0	0	0	0	0	190.0	194.0	251.0	201.0	9.0	0.0	77.58333333333334	87.61111111111111	128.61111111111111	130.27777777777777	137.33333333333334	122.83333333333331	102.66666666666664	65.0	36.0	570.0	666.0	7.3076923076923075	7.185185185185185	5.704545454545454	4.276595744680851	2.784313725490196	2.119047619047619	0.3103448275862069
ZINC000013493236	21.20127289177796	0	1	2.3592148634382983	4.718429726876598	1.324842584930701	3.9281241431785503	0.1402901479706625	2.3977814118528173	748.810696571399	7.648105627193632	12	58	0	0	5	23	2	3	0	0	0	0	0	0	344.0	331.0	420.0	428.0	196.0	193.0	183.38888888888889	166.97222222222223	269.2777777777778	337.0277777777776	355.8333333333332	368.08333333333337	319.58333333333337	268.6666666666667	242.5	1148.0	1356.0	5.931034482758621	5.516666666666667	3.925233644859813	3.101449275362319	1.7030303030303031	1.5294117647058822	1.410071942446043
11005810_CHEMBL116463	29.23866719883221	0	1	2.360601043047448	4.721202086094896	1.2997782991016928	4.332389211082333	0.1140102423969035	2.8011202374220843	3925.5217394152287	9.610255615354356	18	71	0	0	7	31	3	2	0	2	0	0	0	2	526.0	478.0	614.0	563.0	527.0	490.0	366.0	229.44444444444449	396.0833333333333	491.9166666666666	502.13888888888886	476.38888888888886	484.88888888888886	502.4722222222223	518.5555555555555	1586.0	1783.0	7.408450704225352	6.45945945945946	4.687022900763359	3.0432432432432432	2.51	2.93048128342246	2.864130434782609
CHEMBL3343665	17.172671198581753	0	3	2.466002461878723	4.86344385600179	1.3126824421765253	4.044339527524076	0.1509111530913612	2.395436046177452	2934.017537231494	7.593807471738191	12	41	0	0	6	17	3	2	0	0	1	0	0	1	308.44444444444446	326.0	486.0	492.0	209.0	184.0	202.6603244450063	156.67658441178085	290.2283407438845	347.2795366361409	379.4321243066598	367.0667378666273	329.37115022285974	287.55928629973226	256.7244114876096	1194.0	1047.0	7.523035230352304	7.761904761904762	7.147058823529412	5.857142857142857	3.1401869158878504	3.221052631578947	2.7142857142857144
CHEMBL603272	27.65046225427419	0	1	2.458650724512703	4.903220264785673	1.3332971003422354	4.402159759271145	0.1257759931220327	2.734858243369785	1197.4359924421503	8.340700845364118	16	70	0	0	7	28	3	3	1	0	0	0	0	0	412.44444444444446	363.0	597.6666666666666	580.0	379.6666666666666	314.3333333333333	243.5216906721536	179.69753086419755	379.2129629629629	428.0787037037037	512.4151234567901	515.0462962962963	525.1574074074074	408.89814814814815	408.6944444444444	1638.0	2006.0	5.8920634920634924	4.905405405405405	4.493734335839599	3.2954545454545454	2.2647527910685805	2.058641975308642	1.9671848013816924
CHEMBL4868911	20.155668843148284	0	1	2.3581696283397644	4.716339256679529	1.2781089078179713	4.03684390511505	0.1552632271198096	2.350974620090508	393.098565897008	6.929571829259861	12	48	0	0	9	17	6	1	0	0	2	0	0	2	323.2098765432099	336.22222222222223	442.8888888888889	382.7160493827161	283.1111111111111	242.66666666666663	137.28837067520195	144.1800411522634	245.64609053497944	270.51352690138697	272.0144032921811	256.35185185185185	230.39506172839504	250.2530864197531	193.7551440329218	1570.0	1376.0	6.733539094650205	6.724444444444445	5.032828282828283	3.4171075837742504	2.6813417190775684	2.7777777777777777	2.722222222222222
CHEMBL3423334	27.01260553859589	0	1	2.582738420298682	5.014623296437553	1.317199317308319	3.890956583264223	0.1144398995077712	2.5824304673161267	28005.308070702693	11.463924776766254	18	64	0	0	10	24	7	2	0	0	1	0	0	1	451.60493827160496	482.1111111111111	719.6666666666666	680.6666666666667	252.1111111111111	246.88888888888889	234.50529644871207	191.6316872427984	331.85493827160496	429.5740740740741	536.6286008230453	398.69135802469134	359.3703703703704	301.41975308641975	278.2407407407408	1654.0	1758.0	7.056327160493828	7.089869281045751	5.803763440860215	4.175869120654397	2.3289882060831784	1.7580539119000655	1.7630147630147628
ZINC000254133109	19.994905232313272	0	1	2.937052194235976	5.379270362336591	1.373683197910523	3.6826230131423214	0.1601140440496662	2.13653439652268	3588.145329857472	9.018299849713094	6	46	0	4	3	20	1	2	0	0	0	0	0	0	264.0	308.0	502.0	425.0	242.0	199.0	125.11805555555556	122.47222222222229	227.18055555555563	310.6666666666667	295.9722222222223	220.5555555555556	169.88888888888894	177.47222222222223	164.09722222222223	920.0	1238.0	5.739130434782608	5.923076923076923	4.780952380952381	2.814569536423841	1.5867768595041325	2.555555555555556	3.102564102564102
CHEMBL3764650	26.65592656867093	0	1	2.466002461878723	4.86344385600179	1.3126824421765253	4.044339527524076	0.1509111530913612	2.395436046177452	2934.017537231494	7.593807471738191	19	69	0	0	6	29	3	2	0	0	1	0	0	1	404.44444444444446	433.0	607.0	628.0	235.0	228.0	202.6603244450063	156.67658441178085	290.2283407438845	347.2795366361409	379.4321243066598	367.0667378666273	329.37115022285974	287.55928629973226	256.7244114876096	1642.0	1673.0	5.861513687600644	6.013888888888889	4.779527559055119	3.694117647058824	2.056122448979592	1.6010362694300515	1.3352272727272727
CHEMBL3121427	31.01565641384197	2	1	2.466002461878723	4.86344385600179	1.3126824421765253	4.044339527524076	0.1509111530913612	2.395436046177452	2934.017537231494	7.593807471738191	21	68	0	0	10	30	3	4	0	3	0	0	0	3	652.0	584.0	907.0	750.0	491.0	442.0	501.03472222222223	252.75	628.9722222222224	481.19444444444446	540.1388888888889	654.8333333333333	489.90277777777777	417.44444444444446	411.9444444444444	1754.0	1876.0	9.588235294117649	8.225352112676056	7.621848739495798	4.838709677419355	4.447058823529412	3.7763975155279503	3.386206896551724
CHEMBL240021	25.13268243646461	0	2	2.454573546878481	4.871800689560905	1.2734386432486866	4.5363441966235305	0.1417607561444853	2.675272254442151	371.3186480836616	7.080211393491783	12	63	0	0	7	25	3	4	0	0	0	0	0	0	442.0	449.0	626.0	627.0	355.0	351.0	212.78472222222223	193.7083333333333	336.02777777777777	403.7777777777776	461.4861111111109	444.1527777777777	364.5277777777776	352.7222222222221	316.2499999999999	1334.0	1578.0	7.015873015873016	6.803030303030303	5.305084745762712	4.294520547945205	2.987096774193549	3.1386861313868613	2.100591715976331
ZINC000029130905	14.417934364616142	0	3	2.459068198155059	4.918136396310117	1.2465991109634331	3.705490215618253	0.1950258008220133	1.9516694480757573	168.50937288396148	5.768845259841879	6	33	0	0	7	12	3	1	0	2	1	0	0	3	313.60493827160496	269.1111111111111	401.44444444444446	375.1111111111111	160.11111111111111	131.55555555555554	213.2552964487121	114.38168724279836	253.1841563786008	241.90637860082305	232.2685185185185	265.41975308641975	197.76440329218107	186.6697530864197	166.75308641975312	1108.0	968.0	9.503179947624393	7.9150326797385615	6.804143126177025	5.283255086071987	3.4646464646464645	2.409356725146199	2.6685185185185185
CHEMBL3289983	25.659701152754494	0	1	2.4560038632069467	4.790084958818661	1.3189339621444074	4.275611333284616	0.1336128541651442	2.616077903908524	511.36044638262985	7.400225525875395	18	55	0	0	10	22	4	3	2	0	1	0	0	1	412.4938271604938	369.7777777777777	628.1111111111111	493.44444444444446	253.44444444444443	236.5555555555556	226.0304164761469	153.207304526749	342.50171467764056	343.7258230452674	377.9004915409236	342.81687242798347	354.013260173754	269.81481481481484	270.003086419753	2004.0	2021.0	7.4998877665544335	6.267419962335215	5.982010582010582	3.575684380032206	2.539094650205761	3.068148148148148	2.203864734299517
CHEMBL4644906	26.110580245563902	0	1	2.442841481431623	4.811751578167944	1.3430844199982357	3.740964697113189	0.1133625665791875	2.5132659870425647	12480.873464157105	10.625875097061884	15	65	0	0	7	26	4	2	1	0	0	0	0	0	386.44444444444446	392.0	531.3333333333334	487.33333333333337	241.3333333333333	200.3333333333333	191.3645404663924	177.2746913580247	307.2901234567901	381.34259259259255	372.3703703703704	338.5462962962963	291.72222222222223	276.3888888888889	240.6851851851852	1548.0	1751.0	5.9452991452991455	5.681159420289855	4.216931216931218	2.8499025341130606	1.8509803921568628	1.6955555555555557	1.675925925925926
CHEMBL4128926	31.890770525963266	1	0	2.531658815223061	5.035723441990141	1.239658222972873	4.992462799778664	0.1248115699944666	2.9942236961788646	665.7708877083776	7.887239960024539	15	77	0	0	10	30	3	5	2	0	0	0	0	0	502.8888888888889	440.6666666666666	717.6666666666666	717.3333333333333	695.0	677.6666666666666	376.9209533607682	212.2283950617284	472.5748456790122	537.6944444444443	637.5061728395061	664.462962962963	538.5217764060357	611.162037037037	628.7175925925928	2096.0	2316.0	6.531024531024531	5.440329218106996	4.8490990990990985	3.4822006472491904	3.8197278911564623	3.949879227053141	3.4236453201970445
CHEMBL325516	27.89340332168041	0	1	2.361129513133156	4.722259026266311	1.3018939704098949	4.440375869510962	0.1233437741530822	2.771672873618402	1617.2184830416493	8.669396812202232	18	67	0	0	7	29	2	2	0	3	0	0	0	3	534.0	470.0	620.0	559.0	541.0	488.0	381.72222222222223	217.6111111111112	394.2777777777777	487.6666666666666	488.3888888888889	440.72222222222223	449.25	519.6111111111112	479.9166666666666	1544.0	1716.0	7.970149253731344	6.714285714285714	5.0	3.2690058479532165	2.620320855614973	2.850828729281768	3.039325842696629
CHEMBL2158036	20.78189539529507	0	1	2.327166538239664	4.654333076479329	1.2880474823624757	4.719587044815326	0.1747995201783454	2.544973078275002	183.85602171558244	6.20740473363746	12	51	0	0	6	21	2	1	1	0	2	0	0	2	271.6543209876544	277.22222222222223	349.66666666666663	315.2345679012346	195.66666666666669	166.88888888888889	151.23624447492762	135.06584362139918	221.00925925925924	274.68510897729004	300.5882487425697	291.8549382716049	228.2993827160494	206.41049382716048	222.40740740740745	1776.0	1483.0	5.326555313483418	5.230607966457023	3.719858156028368	2.482161951978225	1.781223083548665	2.107966457023061	1.863492063492064
CHEMBL4241830	28.94335547308764	0	1	2.506145801947277	4.984531554019306	1.353438291979222	4.365419812240033	0.121261661451112	2.7546482070453147	1224.7322961825955	8.391411410830424	16	68	0	0	9	27	4	4	1	0	0	0	0	0	474.44444444444446	430.0	728.0	733.6666666666667	368.6666666666666	312.3333333333333	254.7994684499314	184.50308641975312	406.8287037037037	461.8132716049384	541.9027777777779	591.4814814814816	476.2962962962962	404.9074074074074	408.9166666666667	1712.0	2096.0	6.977124183006536	5.890410958904109	5.392592592592592	3.9873188405797104	2.666666666666667	2.2918739635157546	1.8525963149078728
CHEMBL428494	23.19937412170032	0	1	2.590692439853149	5.057962206959031	1.3551802816842382	3.672757842582005	0.1266468221580002	2.365653572601821	6332.696039345243	9.818192076043283	12	59	0	0	5	24	4	1	0	0	0	0	0	0	330.0	358.0	509.0	489.0	239.0	228.0	170.4513888888889	160.55555555555557	277.45833333333326	365.5277777777777	403.70833333333337	395.5833333333332	310.33333333333337	243.66666666666669	213.66666666666669	1154.0	1441.0	5.593220338983051	5.682539682539683	4.313559322033898	2.9107142857142856	1.446808510638298	1.2771084337349397	1.7969924812030076
CHEMBL3289992	24.39531750464246	0	1	2.4552140775682374	4.80729270116732	1.2857274518323685	3.842843841126904	0.1239627045524807	2.4776147876207992	3139.273800310408	9.183148889858998	15	59	0	0	8	23	3	3	1	1	0	0	0	1	424.44444444444446	356.3333333333333	592.3333333333334	508.0	264.66666666666663	242.66666666666663	290.0494684499314	166.16512345679013	371.2453703703705	417.1373456790122	464.2824074074073	414.9861111111111	351.79629629629625	302.2222222222222	283.85185185185185	1532.0	1793.0	7.193973634651601	5.747311827956989	5.24188790560472	3.2987012987012987	2.413943355119826	1.7453703703703702	2.0050505050505047
CHEMBL1278088	25.43198303507878	0	1	2.433066046685398	4.866132093370796	1.354151638381162	3.815443981219552	0.1192326244131109	2.5022078455478107	1291.1265201065842	8.326421197482222	16	64	0	0	7	25	6	1	0	0	0	0	0	0	384.0	417.0	584.0	576.0	266.0	270.0	197.44444444444449	183.8333333333333	309.44444444444446	424.55555555555554	436.5833333333333	389.08333333333337	329.5	300.6666666666667	283.08333333333337	1290.0	1587.0	6.0	6.132352941176471	4.672	3.329479768786128	1.8218390804597704	1.7341772151898731	1.7161290322580645
62705124_CHEMBL2442276	15.08460103128281	0	0	2.455018558092327	4.757279090384088	1.289752026732458	4.0653970504015415	0.2139682658106074	2.044365299777773	98.43031773526134	5.231202749841032	11	30	0	0	6	13	4	1	0	0	0	1	0	1	267.06721536351165	294.03703703703707	425.55555555555554	342.8148148148148	175.33333333333331	73.62962962962963	129.57827503429354	115.77469135802473	174.8148148148149	213.14506172839504	214.6141975308642	161.1203703703704	151.79320987654327	138.7469135802469	114.95987654320984	1964.0	1060.0	8.902240512117055	9.188657407407408	8.344226579520697	5.810420590081606	4.760942760942761	6.045267489711935	4.495726495726495
CHEMBL3409031	23.638832090742675	0	1	2.378781464960898	4.75750286965194	1.27958787580406	3.995563638534136	0.1288891496301334	2.516586766748669	903.7803913695496	7.937988512470088	6	71	0	0	6	25	4	2	0	0	0	0	0	0	328.0	322.0	418.0	406.0	177.0	183.0	233.91666666666669	182.9722222222222	319.1944444444444	420.9444444444444	468.9166666666666	518.3333333333333	390.91666666666674	335.58333333333337	285.0833333333333	1264.0	1514.0	4.619718309859155	4.410958904109589	3.028985507246377	2.1036269430051813	1.2580645161290325	0.9248826291079812	0.917098445595855
CHEMBL267615	13.53248809846712	0	1	2.468774490375361	4.776177075908678	1.266586873831559	3.5647420004023265	0.1980412222445736	1.8588783459959075	138.0384923683238	5.515319241370771	9	40	0	0	3	15	2	1	0	0	0	0	0	0	200.0	209.0	276.0	251.0	71.0	24.0	93.13888888888889	109.58333333333334	169.19444444444446	193.8888888888889	208.94444444444449	199.83333333333337	193.3333333333333	190.1666666666667	147.5	724.0	871.0	5.0	5.097560975609756	3.780821917808219	2.9529411764705884	1.854368932038835	1.2150537634408602	0.7802197802197802
article_review_3	20.53460622511129	0	1	2.356522428073804	4.713044856147608	1.3477998159436242	4.795539773843185	0.1844438374555071	2.523197717171859	171.5142321957805	6.100177694754554	18	49	0	0	3	23	2	0	0	1	0	0	0	1	316.0	322.0	417.0	398.0	240.0	229.0	172.13888888888889	147.77777777777777	243.11111111111111	299.72222222222223	281.33333333333337	267.0	253.11111111111111	243.66666666666669	206.44444444444449	1030.0	1236.0	6.448979591836735	6.1923076923076925	4.633333333333334	3.262295081967213	2.3846153846153846	2.2049180327868854	2.2641509433962264
CHEMBL2159488	23.61926103823461	0	1	2.405148338261992	4.753230934775228	1.299357999329506	4.221171554418216	0.1407057184806072	2.538724997717242	548.1738663876465	7.405204799725248	17	53	0	0	8	22	2	3	2	0	1	0	0	1	358.4938271604938	295.7777777777777	512.2962962962963	430.44444444444446	258.44444444444446	275.44444444444446	216.7526386983692	140.59619341563786	323.4094078646548	321.3014403292181	357.38208733424773	385.6527777777777	286.9408436213992	262.98919753086426	272.7901234567901	1906.0	1881.0	6.764034474726299	5.281746031746031	5.227513227513228	3.3367786391042205	3.04919423240034	2.420765027322404	2.171802054154996
ZINC000013586538	26.110580245563902	0	1	2.4233773863936814	4.802179654041469	1.3393972795029516	3.8106723782192815	0.1154749205520994	2.53172811926368	3938.404719974512	9.472453495365462	15	67	0	0	6	27	4	2	0	0	0	0	0	0	388.0	410.0	569.0	499.0	260.0	221.0	195.94444444444443	185.11111111111111	324.0	397.6111111111111	414.6111111111111	394.9166666666666	350.0833333333333	335.3333333333333	279.66666666666663	1330.0	1633.0	5.791044776119403	5.774647887323944	4.343511450381679	2.741758241758242	1.9834254143646408	1.8385093167701865	1.6455696202531649
CHEMBL3884137	23.3225932353376	0	1	2.3500916525495508	4.700183305099101	1.3450658523921348	4.015939435381917	0.1338646478460639	2.488883590112625	732.261324901661	7.694749740151422	18	60	0	0	5	25	4	1	0	0	0	0	0	0	344.0	358.0	467.0	440.0	221.0	212.0	179.36111111111111	170.61111111111111	282.0277777777777	346.44444444444434	361.9166666666666	339.3333333333333	314.0	260.33333333333337	231.0	1190.0	1446.0	5.733333333333333	5.682539682539683	4.169642857142857	2.857142857142857	1.9135802469135803	1.862068965517241	1.8114754098360653
CHEMBL3326982	26.88663671197176	0	1	2.3809672947962115	4.761934589592425	1.3242355934449426	3.9800561415643374	0.1137158897589811	2.634058893612915	1477.65861089806	8.55097706287556	18	69	0	0	6	29	3	2	0	0	1	0	0	1	395.60493827160496	404.1111111111111	520.4444444444445	521.7777777777778	312.1111111111111	262.22222222222223	203.0052964487121	195.8539094650206	317.9063786008231	388.94341563786	411.7613168724279	433.2037037037037	428.1327160493827	364.1841563786008	340.6882716049383	1642.0	1723.0	5.733404902487028	5.612654320987654	4.0979877515310585	3.069281045751634	2.1116694584031266	2.0589919816723943	1.7733585858585856
article_review_300	25.363033349857485	0	1	2.420104440912413	4.840208881824825	1.3274153840109422	3.759049272126652	0.1139105840038379	2.518088540743684	2703.205836055441	9.096116162813452	12	70	0	0	6	27	3	3	0	0	0	0	0	0	388.0	385.0	507.0	521.0	271.0	218.0	203.94444444444449	192.63888888888889	322.8055555555556	402.9999999999999	441.27777777777766	473.19444444444446	433.75	363.41666666666674	316.5	1348.0	1627.0	5.542857142857143	5.273972602739726	3.783582089552239	2.8944444444444444	1.7209302325581397	1.6116504854368932	1.4808743169398908
ZINC000027193018	16.75643163205928	0	1	2.599267118122365	5.198534236244732	1.3963561226492818	4.155868736859691	0.2077934368429845	2.1176686692894044	121.1102078432218	5.48984812024387	14	36	0	0	2	18	2	0	0	0	0	0	0	0	238.0	286.0	436.0	482.0	39.0	0.0	84.97222222222223	105.80555555555556	176.27777777777783	227.5277777777778	246.0277777777778	226.16666666666663	169.33333333333331	118.5	58.0	762.0	990.0	6.611111111111111	7.15	5.972602739726027	4.8686868686868685	2.4601769911504423	1.6341463414634143	0.6190476190476191
CHEMBL162071	13.613368327506883	0	1	2.319142975136577	4.638285950273154	1.2816663000045678	3.65053255168708	0.2028073639826155	1.882659726425285	158.8298781083295	5.65562034531408	12	36	0	0	3	15	2	0	1	0	0	0	0	0	180.44444444444449	184.0	223.3333333333333	203.0	94.0	66.0	84.25342935528121	99.74691358024693	144.80555555555557	160.2098765432099	154.09876543209882	135.81481481481484	124.05555555555556	117.5925925925926	107.3148148148148	912.0	942.0	5.012345679012346	4.972972972972973	3.602150537634409	2.7432432432432434	2.257142857142857	2.0689655172413794	1.709090909090909
ZINC000029052978	22.561217025735072	0	1	2.5723221674924246	4.955171949654078	1.3345566568315528	3.582932964177884	0.123549412557858	2.3408924657285235	5344.864666102369	9.648602240412105	12	62	0	0	4	25	3	1	0	0	0	0	0	0	310.0	336.0	471.0	449.0	228.0	215.0	170.92361111111111	163.94444444444446	270.68055555555554	365.8749999999999	434.5416666666665	431.33333333333326	351.25	275.75	227.16666666666669	1144.0	1416.0	5.0	5.1692307692307695	3.925	2.7048192771084336	1.2019230769230769	1.0507614213197969	1.425
CHEMBL476248	23.867939558444625	0	1	2.5292380439772986	4.8567057567105865	1.3633872846401505	3.958689386660223	0.1319563128886741	2.4745252961895794	1224.1793740788428	8.208638288453388	21	56	0	0	5	25	4	1	0	0	0	0	0	0	366.0	403.0	573.0	571.0	310.0	291.0	174.3888888888889	169.19444444444446	279.4444444444444	341.9444444444444	374.83333333333326	407.8333333333333	345.0	312.49999999999994	271.7222222222222	1186.0	1464.0	6.535714285714286	6.716666666666667	5.457142857142857	4.02112676056338	2.981366459627329	2.578231292517007	2.2794117647058822
CHEMBL3113603	26.858127141270334	0	1	2.4035705473134907	4.80714109462698	1.3332629790897073	4.086263588079169	0.1167503882308334	2.660393972863753	13300.71405931174	10.748335969934084	18	70	0	0	7	28	5	2	0	0	0	0	0	0	424.0	423.0	537.0	516.0	330.0	282.0	215.66666666666663	205.6388888888889	334.1111111111111	400.2222222222221	418.58333333333326	422.9166666666666	415.8611111111111	368.75	330.4166666666667	1416.0	1687.0	6.057142857142857	5.794520547945205	4.162790697674419	3.017543859649123	2.268041237113402	2.1684782608695654	1.8857142857142857
CHEMBL4066532	22.98110394226937	0	1	2.4565863113457422	4.818687205553131	1.286017551014384	3.953823031546933	0.1363387252257563	2.43939370392258	899.5115142234447	7.86656259099419	15	50	0	0	8	21	3	2	1	0	2	0	0	2	343.6543209876543	302.55555555555554	523.6666666666667	447.8888888888889	251.3333333333333	226.44444444444449	205.92117245846669	133.95627572016463	311.6496913580247	327.8883744855967	357.184042066758	339.8940329218107	250.0293209876544	270.71296296296293	225.35802469135805	1886.0	1768.0	6.873086419753085	5.708595387840671	5.630824372759857	3.612007168458782	2.6330749354005167	2.310515873015873	2.440129449838188
CHEMBL4161308	20.591625366514126	0	1	2.5221521773164826	4.905359559802681	1.3137997527891263	4.151653976919814	0.1596789991123005	2.3790182485260005	277.4303251195432	6.581081266037607	15	50	0	0	6	20	5	0	0	0	1	0	0	1	297.60493827160496	337.1111111111111	482.6666666666667	479.44444444444446	275.22222222222223	158.0	119.75529644871207	141.3539094650206	231.8271604938272	286.56995884773664	290.6111111111111	294.22839506172835	322.3189300411522	288.5555555555556	241.74588477366257	1278.0	1327.0	5.952098765432099	6.360587002096436	5.080701754385965	3.8664874551971327	3.2178819444444446	2.803104575163399	2.167104111986002
CHEMBL420010	18.632065481034008	0	1	2.343958358575592	4.687916717151184	1.302364966259177	4.198976169678031	0.1749573404032512	2.310309463802422	224.4417761893666	6.289085062077067	12	47	0	0	4	20	1	1	0	2	0	0	0	2	326.0	286.0	371.0	349.0	209.0	188.0	251.16666666666663	146.25	255.38888888888897	346.3888888888888	338.2222222222223	278.8888888888889	286.3888888888888	254.38888888888889	227.27777777777777	1018.0	1142.0	6.9361702127659575	5.836734693877551	4.215909090909091	2.7698412698412698	1.893939393939394	2.2181818181818183	2.029126213592233
article_review_52	23.536632229260675	0	1	2.466002461878723	4.86344385600179	1.3126824421765253	4.044339527524076	0.1509111530913612	2.395436046177452	2934.017537231494	7.593807471738191	12	60	0	0	7	24	3	2	0	1	1	0	0	2	406.44444444444446	391.0	546.0	560.0	265.0	246.0	202.6603244450063	156.67658441178085	290.2283407438845	347.2795366361409	379.4321243066598	367.0667378666273	329.37115022285974	287.55928629973226	256.7244114876096	1538.0	1469.0	6.774074074074075	6.306451612903226	4.918918918918919	3.636363636363636	2.2285714285714286	2.3461538461538463	2.172131147540984
CHEMBL3040324	19.718109644183567	0	1	2.418464930945712	4.81963927169258	1.340991885895758	4.196243871998937	0.1678497548799574	2.3504805408334386	243.7125563015872	6.412280214779117	18	47	0	0	4	21	4	0	0	0	0	0	0	0	288.0	320.0	427.0	446.0	312.0	243.0	120.41666666666669	141.22222222222223	226.97222222222229	277.72222222222223	274.2777777777777	266.94444444444434	241.61111111111111	253.5	255.83333333333337	974.0	1190.0	6.127659574468085	6.4	4.965116279069767	3.811965811965812	3.851851851851852	3.59	2.7857142857142856
ZINC000029054987	23.41815372118267	0	1	2.5366232573708105	4.919851172554919	1.3133002881257596	3.535163944374462	0.1178387981458154	2.36137196441634	4104.52845750455	9.418458433677504	12	59	0	0	6	24	3	1	0	0	2	0	0	2	315.2098765432099	342.22222222222223	469.8888888888889	444.7160493827161	235.0	215.44444444444449	166.35087067520195	156.0411522633745	262.951646090535	349.22186023472017	397.5375514403292	398.324074074074	310.12345679012344	253.74382716049385	215.0925925925926	1682.0	1555.0	5.342540280393387	5.519713261648746	4.121832358674464	2.7794753086419752	1.3316062176165804	1.2836601307189544	1.6906474820143884
CHEMBL4788259	25.62225306385972	0	1	2.412119464899994	4.824238929799989	1.3042906116472694	4.390928720843527	0.1330584460861675	2.67346322690808	857.2553858171025	7.947658342463681	18	61	0	0	7	26	2	3	0	1	1	0	0	2	441.60493827160496	424.1111111111111	564.6666666666667	618.4444444444445	408.33333333333337	345.44444444444446	245.03307422648984	193.3261316872428	318.68827160493834	431.8199588477366	395.68724279835385	413.4876543209876	453.4629629629629	364.2078189300411	301.4938271604939	1624.0	1646.0	7.239425217567295	6.626736111111111	5.087087087087088	4.207105064247921	2.6120857699805065	2.635376756066411	2.651515151515152
CHEMBL3770293	25.21006550563601	0	1	2.5297320584489507	4.919954390159971	1.2809331886628137	3.8603519700041904	0.1206359990626309	2.513909173064328	2116.589570603014	8.820712189023805	12	58	0	0	9	23	4	3	0	2	0	0	0	2	504.0	459.0	652.0	658.0	465.0	403.0	375.7569444444444	200.9583333333333	362.3055555555554	513.986111111111	555.25	565.2083333333334	499.08333333333326	472.4166666666667	440.3055555555556	1404.0	1557.0	8.689655172413794	7.524590163934426	5.981651376146789	4.328947368421052	3.331395348837209	3.18125	3.690476190476191
ZINC000045371283	24.43575761916234	0	1	2.417389377800348	4.834778755600695	1.2964722314195671	4.109913482216796	0.1325778542650579	2.5448040892221537	900.8340075732498	7.934723120798516	16	59	0	0	7	24	3	2	1	1	0	0	0	1	400.44444444444446	334.3333333333333	551.0	497.6666666666666	306.6666666666667	260.3333333333333	281.5216906721536	162.24845679012347	368.7469135802468	415.98919753086415	444.4521604938271	428.9722222222222	387.4907407407407	369.64814814814815	345.94444444444446	1504.0	1773.0	6.787193973634651	5.39247311827957	4.963963963963964	3.252723311546841	2.1676528599605525	2.490867579908676	2.1749408983451537
CHEMBL3741445	27.671631696572963	0	1	2.455124821612224	4.910249643224448	1.3353115162840206	4.112196151513765	0.117491318614679	2.6667201977269	2712.5440162977293	9.15840519341896	22	64	0	0	7	28	3	3	1	0	0	0	0	0	438.44444444444446	395.3333333333333	644.6666666666666	633.6666666666666	337.33333333333337	307.0	250.54946844993145	181.66512345679013	386.9166666666667	421.1697530864198	495.425925925926	517.8703703703703	456.5601851851852	327.7731481481481	332.5046296296296	1632.0	1959.0	6.850694444444445	5.813725490196078	5.417366946778711	3.887525562372188	3.0819047619047613	2.744234800838574	2.2792792792792795
CHEMBL577994	19.14890223343961	0	1	2.45620185069137	4.802828273444565	1.340982725526097	4.204904917464955	0.1752043715610397	2.3117204187431266	211.0972655985151	6.227787739014453	15	44	0	0	5	19	4	1	0	0	0	0	0	0	312.0	334.0	470.0	468.0	252.0	195.0	153.91666666666669	138.66666666666669	227.77777777777783	298.33333333333326	297.1666666666666	260.4444444444445	227.9444444444445	190.0	164.33333333333337	964.0	1165.0	7.090909090909091	7.1063829787234045	5.7317073170731705	4.415094339622642	3.4757281553398056	3.7804878048780486	3.5
CHEMBL3764364	21.079952548218312	0	1	2.466002461878723	4.86344385600179	1.3126824421765253	4.044339527524076	0.1509111530913612	2.395436046177452	2934.017537231494	7.593807471738191	13	59	0	0	4	24	2	1	0	0	1	0	0	1	282.44444444444446	308.0	436.0	455.0	167.0	172.0	202.6603244450063	156.67658441178085	290.2283407438845	347.2795366361409	379.4321243066598	367.0667378666273	329.37115022285974	287.55928629973226	256.7244114876096	1346.0	1325.0	4.787193973634651	5.049180327868853	3.927927927927928	2.8797468354430378	1.8896103896103893	1.482269503546099	1.2748091603053435
CHEMBL4530770	26.224318148082645	0	1	2.466002461878723	4.86344385600179	1.3126824421765253	4.044339527524076	0.1509111530913612	2.395436046177452	2934.017537231494	7.593807471738191	16	65	0	0	8	26	3	2	1	1	1	0	0	2	422.8888888888889	369.0	644.6666666666667	647.0	207.3333333333333	199.3333333333333	202.6603244450063	156.67658441178085	290.2283407438845	347.2795366361409	379.4321243066598	367.0667378666273	329.37115022285974	287.55928629973226	256.7244114876096	1868.0	1915.0	6.505982905982906	5.426470588235294	5.24119241192412	3.805882352941176	2.023297491039427	1.4271457085828343	1.470449172576832
CHEMBL339980	19.43663151814328	0	1	2.4884127043711164	4.8567604064345815	1.258899503972036	3.894139445223926	0.155765577808957	2.2757634484613485	328.22491194964164	6.7099898124321	15	47	0	0	5	20	3	1	0	1	0	0	0	1	344.0	340.0	468.0	462.0	285.0	253.0	218.22222222222223	153.6388888888889	252.6666666666667	318.86111111111114	334.36111111111114	309.7499999999999	364.5555555555556	305.6111111111112	288.8888888888889	1034.0	1178.0	7.319148936170213	6.938775510204081	5.571428571428571	4.4423076923076925	3.591304347826087	3.732142857142857	2.5
CHEMBL1910140	27.46318425111835	0	1	2.5415647432449524	5.083129486489905	1.348855034529781	4.05055761790737	0.1157302176544962	2.6516175235702404	2267.663479704608	8.979268244778684	12	72	0	2	7	28	4	2	0	1	0	0	0	1	442.0	425.0	593.0	628.0	466.0	397.0	262.7361111111111	201.98611111111111	347.52777777777777	473.4375	615.166666666667	567.6666666666669	470.4583333333333	537.125	432.6388888888889	1450.0	1746.0	6.138888888888889	5.592105263157895	4.146853146853147	3.0935960591133007	2.2564102564102564	2.347619047619048	2.061946902654867
CHEMBL485253	20.51074513747437	0	1	2.5790157346519407	5.092468366528667	1.3147200444491456	4.18450920262802	0.1609426616395392	2.3869008667338814	506.03871272363534	7.182124618747326	9	53	0	0	5	21	3	2	0	0	0	0	0	0	314.0	329.0	484.0	516.0	282.0	231.0	189.25	154.72222222222223	257.25	352.5	414.2777777777778	423.6111111111111	374.3055555555556	325.3888888888889	265.94444444444446	1058.0	1281.0	5.9245283018867925	5.875	4.699029126213592	3.6857142857142855	2.441717791411043	2.1066666666666665	2.0434782608695654
ZINC000029130901	15.27487106006375	0	3	2.438547687972489	4.877095375944979	1.2273272305403176	3.749947025513056	0.1874973512756527	2.014888893912633	174.86896817197163	5.857184120724682	6	39	0	0	6	14	3	1	0	2	0	0	0	2	316.0	277.0	406.0	388.0	192.0	190.0	223.44444444444443	125.69444444444444	278.9722222222222	286.9722222222222	244.0555555555556	295.16666666666663	246.5277777777778	248.83333333333337	285.2777777777778	896.0	968.0	8.102564102564102	6.925	5.71830985915493	4.359550561797753	3.724137931034482	2.236559139784946	2.232558139534884
CHEMBL187928	36.72488132167269	1	1	2.466002461878723	4.86344385600179	1.3126824421765253	4.044339527524076	0.1509111530913612	2.395436046177452	2934.017537231494	7.593807471738191	30	84	0	0	9	39	3	3	0	3	0	0	0	3	706.0	633.0	928.0	824.0	594.0	577.0	515.0625	294.11111111111114	654.8333333333335	756.7222222222223	489.1666666666667	457.44444444444446	495.1666666666666	448.1666666666666	423.2222222222221	2022.0	2187.0	8.404761904761905	7.275862068965517	6.489510489510489	4.43010752688172	3.3260869565217392	3.4806629834254146	3.413793103448276
CHEMBL3289708	22.16460736134164	0	1	2.44331489580316	4.801766675553868	1.3017398841814989	3.928217956376137	0.1402934984420049	2.397805294009781	708.1614702397845	7.592291550182368	15	52	0	0	8	20	4	2	2	0	0	0	0	0	340.8888888888889	282.3333333333333	502.6666666666667	424.33333333333337	225.66666666666669	233.0	209.16400891632367	134.13425925925924	314.5354938271605	332.6743827160493	367.78703703703707	344.1203703703703	288.3240740740741	271.08333333333337	249.80864197530863	1580.0	1765.0	6.555555555555556	5.133333333333333	5.129251700680272	3.315104166666667	2.4343434343434347	2.0427350427350426	2.0895061728395063
Cyamemazine	17.844078470807702	0	1	2.492349707544144	4.984699415088289	1.276639464290391	4.025343922773184	0.1750149531640514	2.2255194768069964	228.3420478846445	6.263753837719071	12	44	0	0	4	19	3	0	1	0	0	0	0	0	254.44444444444449	266.33333333333337	353.33333333333337	372.3333333333333	221.3333333333333	134.33333333333334	131.83676268861453	129.5493827160494	186.3364197530864	238.72222222222223	263.3302469135802	256.1790123456791	271.1388888888889	257.1203703703703	237.42592592592592	1108.0	1188.0	5.782828282828283	5.7898550724637685	4.416666666666667	3.580128205128205	2.907738095238096	2.108585858585859	1.993993993993994
CHEMBL81069	17.665738985845227	0	2	2.422057433652907	4.7760417635229935	1.3494427422216309	4.025445483485671	0.1829747947038941	2.181092944237189	188.1257191564821	6.025567818618813	9	46	0	0	4	18	3	0	0	0	0	1	0	1	213.06721536351165	237.03703703703704	314.55555555555554	269.8148148148148	167.51851851851853	155.2962962962963	87.49494170096023	110.80246913580248	192.28703703703704	238.97839506172835	236.9691358024691	209.9907407407408	164.30092592592595	152.03240740740745	146.92592592592592	2044.0	1272.0	4.631895986163297	4.837490551776266	3.3823178016726403	2.0596550749222504	1.2020453289110005	1.621399176954733	1.9255002128565348
article_review_89	23.50093272030008	0	0	2.466002461878723	4.86344385600179	1.3126824421765253	4.044339527524076	0.1509111530913612	2.395436046177452	2934.017537231494	7.593807471738191	21	53	0	0	10	21	7	0	0	0	3	0	0	3	365.65432098765433	407.22222222222223	555.6666666666666	447.2716049382716	454.8888888888889	448.0	202.6603244450063	156.67658441178085	290.2283407438845	347.2795366361409	379.4321243066598	367.0667378666273	329.37115022285974	287.55928629973226	256.7244114876096	1988.0	1546.0	6.899138131842535	7.404040404040404	6.174074074074074	3.8557896977437207	2.8023598820058995	3.652642934196333	4.788304093567252
CHEMBL3416063	12.008884736352847	0	1	2.466002461878723	4.86344385600179	1.3126824421765253	4.044339527524076	0.1509111530913612	2.395436046177452	2934.017537231494	7.593807471738191	6	34	0	0	4	13	1	1	0	1	1	0	0	2	212.44444444444449	194.0	247.0	257.0	81.0	27.0	202.6603244450063	156.67658441178085	290.2283407438845	347.2795366361409	379.4321243066598	367.0667378666273	329.37115022285974	287.55928629973226	256.7244114876096	968.0	775.0	6.248366013071895	5.705882352941177	4.490909090909091	3.724637681159421	3.0	1.8484848484848484	1.3728813559322033
CHEMBL69018	12.946701660840215	0	0	2.0715566773688585	4.143113354737714	1.2139403102588855	3.756610349398063	0.1977163341788454	1.9653709341564825	154.10974101806036	5.67951883881772	0	43	0	0	2	17	0	2	0	0	0	0	0	0	188.0	163.0	195.0	181.0	136.0	97.0	163.05555555555554	124.66666666666669	199.16666666666663	231.66666666666663	205.5833333333333	187.69444444444449	160.41666666666663	203.66666666666663	182.16666666666663	764.0	820.0	4.372093023255814	3.880952380952381	2.708333333333333	1.9052631578947368	1.8333333333333333	1.7428571428571429	2.029850746268657
article_review_335	23.3225932353376	0	1	2.3788093918048805	4.757618783609762	1.3335516270053942	3.6154089650643457	0.1205136321688115	2.3838172679117493	2720.363645490361	9.007133132217	12	65	0	0	4	26	3	1	0	0	0	0	0	0	304.0	315.0	399.0	376.0	207.0	171.0	174.1388888888889	166.66666666666669	284.4444444444444	362.6111111111111	373.44444444444446	379.75	343.3333333333333	289.58333333333337	236.25000000000003	1182.0	1459.0	4.676923076923077	4.632352941176471	3.1666666666666665	2.100558659217877	1.5026455026455026	1.4201183431952662	1.4475524475524475
CHEMBL4435010	20.648344127630025	0	0	2.466002461878723	4.86344385600179	1.3126824421765253	4.044339527524076	0.1509111530913612	2.395436046177452	2934.017537231494	7.593807471738191	20	44	0	0	9	18	4	3	1	0	1	0	0	1	386.8888888888889	347.0	615.6666666666666	570.3333333333334	510.6666666666666	286.0	202.6603244450063	156.67658441178085	290.2283407438845	347.2795366361409	379.4321243066598	367.0667378666273	329.37115022285974	287.55928629973226	256.7244114876096	1598.0	1546.0	8.792929292929294	7.543478260869565	8.31981981981982	6.408239700374533	5.963333333333334	5.393617021276596	5.4326241134751765
ZINC000073280364	21.22978246247938	0	1	2.4522990717184348	4.835265146429331	1.3324687365418653	3.4787588407387497	0.1288429200273611	2.2399273482200304	3415.4992936511985	9.129330740375314	6	56	0	0	6	21	3	3	0	0	0	0	0	0	336.0	328.0	457.0	449.0	179.0	188.0	208.91666666666663	153.99999999999997	276.52777777777777	385.25	401.0833333333333	377.5	248.25	240.91666666666669	217.72222222222223	1124.0	1351.0	6.0	5.559322033898305	4.080357142857143	2.8417721518987342	1.5347222222222223	1.3650793650793651	1.543103448275862
CHEMBL152292	18.33835643088831	0	1	2.426761250111712	4.853522500223424	1.235149764935027	3.887447481095757	0.1619769783789899	2.233221505082017	335.3722826557008	6.690709943661201	6	51	0	0	6	18	1	2	1	0	0	2	0	2	226.57887517146776	165.74074074074073	297.2962962962963	270.1042524005487	143.4814814814815	141.2962962962963	182.53935185185185	106.69753086419752	253.00925925925927	321.6940157750343	401.1367455418381	346.3111282578876	257.7469135802469	229.31327160493828	254.30246913580245	3558.0	1732.0	4.442723042577799	3.187321937321937	3.0029928918817808	1.9156329957485725	1.2103575436908771	1.396604938271605	1.1122595463680736
CHEMBL4464370	28.69183511739601	0	1	2.466002461878723	4.86344385600179	1.3126824421765253	4.044339527524076	0.1509111530913612	2.395436046177452	2934.017537231494	7.593807471738191	16	68	0	0	10	27	3	2	1	3	1	0	0	4	536.8888888888889	440.0	845.6666666666666	717.0	296.33333333333337	289.33333333333337	202.6603244450063	156.67658441178085	290.2283407438845	347.2795366361409	379.4321243066598	367.0667378666273	329.37115022285974	287.55928629973226	256.7244114876096	2066.0	2059.0	7.895424836601308	6.197183098591549	6.555555555555555	4.073863636363637	2.3145299145299143	1.9196078431372552	2.0158730158730163
CHEMBL261572	29.076906740752687	0	1	2.487450381887185	4.974900763774369	1.330525326939665	4.123918226716444	0.1114572493707146	2.7251365569750443	9713.266591152931	10.48958073951544	22	67	0	0	8	29	5	2	0	1	0	0	0	1	514.0	511.0	703.0	744.0	544.0	465.0	311.4722222222222	217.6388888888889	372.5	482.0555555555556	510.44444444444446	588.4722222222222	468.27777777777777	507.5	474.2222222222222	1528.0	1777.0	7.671641791044776	7.197183098591549	5.669354838709677	4.402366863905326	4.038043478260869	3.372881355932204	3.37888198757764
CHEMBL259010	23.45859383570255	0	1	2.545852577620873	4.943350563095564	1.3079425853701063	3.612141657782088	0.1204047219260695	2.3829131421088805	4709.932206454275	9.556041082040862	12	59	0	0	6	24	3	1	0	1	1	0	0	2	363.60493827160496	366.1111111111111	505.6666666666666	487.6666666666666	245.1111111111111	230.88888888888889	228.5400186709344	167.02057613168725	289.7993827160493	387.1712962962962	422.17026748971193	444.2746913580247	416.037037037037	296.5030864197531	238.9074074074074	1474.0	1507.0	6.162795563925508	5.905017921146953	4.435672514619883	3.0479166666666666	1.7766263672999425	1.618300653594771	1.7633892885691445
CHEMBL3759342	27.114354829647464	0	1	2.4667726234665164	4.862539024584665	1.3145859445167698	4.278129513482349	0.1258273386318338	2.6772913161303715	1143.7620686436371	8.26585359997575	18	63	0	2	7	27	2	3	1	1	0	0	0	1	446.44444444444446	381.3333333333333	622.0	568.6666666666666	372.33333333333337	334.0	298.3272462277092	177.08179012345678	399.1635802469135	456.5185185185184	472.0154320987653	449.83333333333314	511.9212962962963	356.8842592592591	341.0046296296295	1628.0	1929.0	7.08641975308642	5.691542288557214	5.140495867768595	3.306201550387597	2.644194756554307	3.6557734204793024	2.65952380952381
article_review_70	19.97732935818581	0	1	2.466002461878723	4.86344385600179	1.3126824421765253	4.044339527524076	0.1509111530913612	2.395436046177452	2934.017537231494	7.593807471738191	12	56	0	0	9	18	8	0	0	0	1	0	0	1	304.44444444444446	322.0	423.0	343.0	159.0	168.0	202.6603244450063	156.67658441178085	290.2283407438845	347.2795366361409	379.4321243066598	367.0667378666273	329.37115022285974	287.55928629973226	256.7244114876096	1358.0	1294.0	5.436507936507937	5.649122807017544	4.2727272727272725	2.5789473684210527	1.2689655172413794	1.318181818181818	1.4196428571428572
CHEMBL4648489	14.19915476513379	0	1	2.4422748774556697	4.86852350074672	1.3205102234255424	3.867318756907885	0.214851042050438	1.940348104155424	101.97126236317746	5.212477696952311	6	43	0	0	1	17	1	0	0	0	0	0	0	0	148.0	167.0	221.0	212.0	44.0	28.0	76.63888888888889	96.77777777777776	162.88888888888889	212.19444444444449	225.05555555555563	216.94444444444449	186.50000000000003	138.66666666666669	92.33333333333334	686.0	888.0	3.441860465116279	3.7111111111111112	2.5402298850574714	1.7520661157024793	1.045801526717557	0.711864406779661	0.4680851063829787
CHEMBL9347	24.017769472705684	0	1	2.456055752781978	4.808656509087577	1.3433507674724483	4.121387661158467	0.1373795887052822	2.514802206282259	619.5538642530582	7.527611933904378	15	56	0	0	7	23	5	1	0	1	0	0	0	1	414.0	423.0	589.0	587.0	279.0	270.0	235.69444444444449	173.75	299.2777777777777	396.6666666666665	454.0	408.6388888888889	292.5	299.05555555555554	292.55555555555554	1244.0	1490.0	7.392857142857143	7.05	5.354545454545455	3.7628205128205128	2.4539877300613497	2.105633802816901	2.113636363636364
CHEMBL4514672	18.02975808417284	0	1	2.548088695486603	5.096177390973207	1.2681257092568916	4.186368732007255	0.1820160318264023	2.2647428300377386	151.02450462629432	5.850351228877021	6	46	1	0	5	18	3	2	0	0	0	0	0	0	306.0	315.0	472.0	542.0	141.0	66.0	193.22916666666663	137.41666666666669	233.0277777777778	356.9999999999999	435.0555555555554	419.75000000000006	443.16666666666686	299.58333333333337	198.66666666666663	946.0	1110.0	6.652173913043479	6.5625	5.363636363636363	4.754385964912281	3.044117647058824	1.855072463768116	1.194915254237288
CHEMBL4591320	22.724876253892223	0	1	2.34543622438708	4.69087244877416	1.3384007896813346	5.111952331381292	0.1762742183234928	2.6962921291770203	190.41237887707192	6.313902872346975	12	58	0	0	6	23	4	1	0	0	1	0	0	1	321.60493827160496	331.1111111111111	413.6666666666667	385.44444444444446	267.8888888888889	237.5555555555556	165.42196311537873	156.65946502057614	264.32716049382714	334.2921810699588	356.2283950617283	345.4938271604939	310.08641975308643	262.51851851851853	231.3518518518519	1406.0	1476.0	5.544912728820775	5.428051001821493	3.726726726726727	2.5192447349310094	1.7206349206349203	1.8177196804647784	2.3294685990338166
CHEMBL4860626	23.614670622818817	0	1	2.551764382990464	4.927343619936135	1.2976163535027	3.5036604922630428	0.1167886830754347	2.35242056557053	4993.6092469267705	9.61452651193851	12	53	0	0	9	21	3	3	1	0	2	0	0	2	375.65432098765433	321.22222222222223	568.3333333333334	532.9382716049383	259.1111111111111	234.7777777777778	248.3933946806889	140.23868312757202	326.85648148148147	368.93790961743633	500.2453703703704	370.4398148148149	290.4567901234568	255.06481481481484	207.1635802469136	1952.0	1838.0	7.087817377125553	5.736111111111112	5.571895424836602	3.834088284927614	1.927969348659004	1.6666666666666663	2.355555555555555
CHEMBL47050	28.296468898693515	0	1	2.462343984944584	4.924687969889169	1.259515576580617	4.277657140406149	0.1188238094557263	2.7343393080779124	1490.2210634977032	8.587613598160166	18	63	0	0	8	28	1	1	0	5	1	0	0	6	575.604938271605	492.1111111111111	773.4444444444445	673.7777777777778	499.1111111111111	473.8888888888889	472.9080742264898	211.8816872427984	547.4897119341566	527.4938271604939	574.3623971193416	480.11265432098753	638.1527777777778	588.598765432099	530.3657407407406	1842.0	1754.0	9.136586321771508	7.456228956228956	6.5546139359698685	4.010582010582011	2.909652076318743	3.192708333333333	2.788330229671012
25256855_CHEMBL515939	21.97732935818581	0	1	2.4389961958664736	4.764519725598992	1.323804764824274	3.4044913312729568	0.1215889761168913	2.254714956863244	2977.902924334088	9.028594032289396	15	55	0	0	6	22	4	1	0	0	1	0	0	1	313.60493827160496	340.1111111111111	463.6666666666667	392.66666666666674	185.11111111111111	208.88888888888889	151.94974089315653	155.52057613168725	260.3549382716049	304.8518518518518	314.18415637860085	308.5246913580247	260.03703703703707	215.9197530864197	202.57407407407405	1368.0	1424.0	5.701907968574636	5.863984674329502	4.458333333333334	2.765258215962442	1.476397966594045	1.3533173461231016	1.5821462488129154
ZINC000028397714	22.643996024852463	0	1	2.3961115806761746	4.773741645985156	1.32780760224517	4.990856365476235	0.1720984953612495	2.6723182483593613	202.0353759620716	6.37315354758553	12	56	0	0	6	23	3	3	0	0	0	0	0	0	384.0	376.0	505.0	504.0	332.0	273.0	219.91666666666669	169.80555555555557	285.1111111111111	367.4722222222221	414.05555555555554	363.33333333333337	381.94444444444446	372.63888888888897	266.77777777777777	1194.0	1416.0	6.857142857142857	6.372881355932203	4.764150943396227	3.652173913043478	2.598765432098765	2.5612903225806454	2.03680981595092
CHEMBL2205827	20.661571898979936	0	1	2.9377067561864	5.380936087409816	1.3696642071477758	3.722484628420382	0.1551035261841825	2.1898600935514567	1861.146466381567	8.404416693952193	6	47	0	4	4	20	1	3	0	0	0	0	0	0	304.0	341.0	563.0	528.0	320.0	260.0	137.89583333333334	132.83333333333337	241.2916666666667	329.0138888888889	326.80555555555543	266.0277777777777	217.81944444444449	214.65277777777783	195.6388888888889	984.0	1298.0	6.468085106382978	6.433962264150943	5.311320754716981	3.591836734693877	2.2357723577235773	3.0297029702970297	3.1683168316831685
CHEMBL3235751	25.650762634561136	0	1	2.4334475659099	4.866895131819799	1.307382447540946	3.8598255266815578	0.1169644098994411	2.5445444505860424	3397.9797089407634	9.324858799215251	12	66	0	0	7	26	4	2	0	0	1	0	0	1	377.60493827160496	378.1111111111111	495.44444444444446	496.55555555555554	264.55555555555554	206.5555555555556	236.00529644871207	186.02057613168728	319.295267489712	414.9753086419753	461.22530864197535	521.5987654320988	428.7407407407408	364.1851851851852	289.62654320987656	1582.0	1646.0	5.721286943509166	5.479871175523349	3.932098765432099	2.8053986189579407	2.17296113847838	1.799382716049383	1.6850672328379337
CHEMBL260971	29.893403321680413	0	1	2.486919350621718	4.973838701243436	1.3122068481314906	4.126115105209146	0.1085819764528722	2.75233737852236	10488.339779668791	10.593020488644695	22	67	0	0	9	29	5	2	0	2	0	0	0	2	570.0	545.0	751.0	791.0	577.0	509.0	373.25	227.6388888888889	398.5	522.3888888888889	547.6666666666666	538.4166666666666	536.8888888888889	560.4444444444445	486.27777777777777	1608.0	1825.0	8.507462686567164	7.676056338028169	6.056451612903226	4.680473372781065	3.972826086956522	3.751412429378531	3.583850931677018
CHEMBL3986927	19.89644912914604	0	1	2.410414276531553	4.761081391172397	1.3243803501379878	3.820782505482227	0.1528313002192891	2.2567459778819714	435.79465399046506	6.993461887192556	12	47	0	0	4	21	2	2	0	0	0	0	0	0	316.0	318.0	425.0	391.0	241.0	222.0	193.44444444444449	141.75	242.0833333333334	322.05555555555543	308.4722222222222	279.11111111111103	236.27777777777783	256.7222222222223	196.8611111111112	1004.0	1195.0	6.723404255319149	6.36	4.722222222222222	3.231404958677686	2.3135593220338984	2.4489795918367347	2.802325581395349
CHEMBL272781	10.882400458683405	0	3	2.44774827292634	4.895496545852678	1.2360424628559386	3.4667921832338515	0.2476280130881322	1.579701960147056	58.67898848529694	4.408553951937212	6	23	0	0	5	9	3	0	0	0	2	0	0	2	159.20987654320987	182.22222222222223	253.8888888888889	225.1111111111112	0.0	0.0	71.53837067520195	74.37448559670783	118.03497942386832	134.44650205761317	128.9300411522634	111.05365035817712	57.95679012345679	16.691358024691358	2.0	1058.0	759.0	6.922168545356951	7.592592592592593	6.347222222222223	4.413943355119827	1.3167789001122334	0.3655913978494623	0.0
CHEMBL3331391	23.948819787484386	0	1	2.438906471328936	4.7977943039147455	1.3289808922360802	3.3547121302960985	0.1082165203321322	2.3417680750430088	8819.756376319434	10.21615163837796	15	64	0	0	6	25	3	2	1	0	0	0	0	0	344.44444444444446	345.33333333333337	450.0	447.33333333333337	173.33333333333334	166.33333333333331	181.3089849108368	170.5493827160494	276.6820987654321	340.5462962962963	362.94444444444446	377.75	324.85185185185185	268.6851851851852	239.6851851851852	1464.0	1632.0	5.381944444444445	5.154228855721394	3.6885245901639343	2.74437627811861	1.4280510018214936	1.2170542635658916	1.1111111111111112
CHEMBL1940420	17.746619214884987	0	1	2.311815321527687	4.623630643055373	1.3306712006617225	3.8390347387138464	0.1669145538571237	2.1781300878093712	340.27971759615014	6.662677101126345	12	45	0	0	5	18	3	1	0	1	0	0	0	1	308.0	290.0	362.0	317.0	173.0	160.0	171.33333333333334	136.41666666666669	232.3333333333333	277.3611111111111	245.6666666666667	229.66666666666669	200.66666666666669	183.33333333333337	154.8333333333334	962.0	1122.0	6.844444444444444	6.170212765957447	4.36144578313253	2.881818181818182	1.981981981981982	1.7475728155339805	2.109756097560976
CHEMBL3331255	20.453725996071533	0	1	2.439248354188745	4.7516350494161	1.3455542745989428	3.459379297002688	0.1330530498847187	2.1966006240741947	1524.245069972918	8.284765975414802	15	51	0	0	5	21	3	1	1	0	0	0	0	0	288.44444444444446	296.3333333333333	381.0	355.3333333333333	195.3333333333333	185.66666666666669	151.53120713305898	139.18827160493828	225.26543209876544	276.2962962962963	286.3611111111111	288.25	236.26851851851853	199.0925925925926	171.61111111111111	1248.0	1380.0	5.655773420479303	5.487654320987654	3.927835051546392	2.712468193384224	1.5995203836930456	1.5067750677506773	1.878205128205128
CHEMBL312489	18.12132541134013	0	2	2.4523388972684006	4.821611011293543	1.2599171886905356	3.828227008610967	0.1664446525483029	2.175310896912485	381.98282809980685	6.778284777912973	9	45	0	0	6	17	3	0	0	3	0	0	0	3	360.0	310.0	521.0	402.0	199.0	238.0	275.6458333333333	134.86111111111111	405.52777777777777	310.02777777777777	356.41666666666663	297.95833333333337	274.7083333333333	270.16666666666663	229.08333333333343	1024.0	1140.0	8.0	6.595744680851064	5.988505747126437	3.4655172413793105	2.795275590551181	3.577777777777778	2.235955056179775
CHEMBL3403342	22.94800395615214	0	0	2.5328901972093507	5.0657803944187005	1.2957950063774009	4.528616716803096	0.1561591971311412	2.575127269326233	277.7221611732137	6.691331930689415	16	49	0	0	8	21	3	3	1	0	1	0	0	1	386.0493827160494	336.44444444444446	574.3333333333334	593.7777777777778	448.22222222222223	359.0	264.13809823197687	148.24897119341563	327.4783950617284	385.9989711934157	483.39917695473247	436.7427983539095	442.0873342478281	409.9248971193416	326.34670781893004	1660.0	1692.0	7.878558830939784	6.47008547008547	6.311355311355312	4.71252204585538	4.330016583747927	3.652219595482008	3.370091896407686
ZINC000040917475	23.4604926057802	0	1	2.406454799432896	4.81290959886579	1.2996990811139577	4.242370849512497	0.1368506725649192	2.5765243870826726	654.2828636325399	7.614941882641029	12	60	0	0	8	23	2	5	0	1	0	0	0	1	466.0	390.0	543.0	584.0	326.0	331.0	340.7222222222222	194.41666666666669	366.1388888888889	436.3055555555556	485.7499999999999	478.08333333333326	427.0555555555556	424.8888888888889	422.69444444444446	1356.0	1506.0	7.766666666666667	6.290322580645161	4.891891891891892	3.919463087248322	2.51123595505618	2.325301204819277	1.9520958083832336
11676174_CHEMBL2068762	24.127159272446864	0	1	2.4385756907163936	4.877151381432789	1.3221294484774602	4.091194938439761	0.1319740302722503	2.540239199862817	1300.0978257954882	8.301596902721457	16	60	0	0	8	23	5	3	0	0	0	0	0	0	426.0	426.0	587.0	583.0	293.0	265.0	234.91666666666663	185.6388888888889	314.3333333333333	414.63888888888886	457.3333333333332	363.3333333333332	343.1666666666667	325.0	285.83333333333337	1294.0	1531.0	7.1	6.761904761904762	5.1946902654867255	3.939189189189189	2.034682080924856	1.9375	1.9931972789115648
Metergoline phenylmethyl ester	24.086719157926986	0	1	2.5763158419198344	5.083532014618976	1.3390631601374854	4.0991330066743465	0.1366377668891449	2.509387778230431	5673.891302418216	9.742242746718794	15	59	0	0	5	25	3	2	0	0	0	0	0	0	364.0	383.0	550.0	505.0	305.0	294.0	181.75	171.16666666666669	300.111111111111	352.99999999999994	414.1944444444444	394.5833333333333	399.80555555555554	329.77777777777777	300.3611111111112	1204.0	1483.0	6.169491525423729	6.079365079365079	4.782608695652174	3.1962025316455698	2.292817679558011	2.281437125748503	2.132867132867133
CHEMBL4793608	24.136097790640225	0	1	2.479117968365955	4.844063931349218	1.3243094680353087	4.039110645191782	0.1346370215063927	2.494636819078623	1011.8909096508931	8.018188335917374	18	53	0	0	8	22	3	3	2	0	0	0	0	0	384.8888888888889	344.0	583.0	477.77777777777777	283.0	258.0	220.9695644718793	146.79166666666666	330.52160493827165	345.0649862825789	374.3101851851851	379.89660493827154	308.1898148148148	269.050925925926	256.09567901234567	1666.0	1865.0	7.262054507337527	6.035087719298246	5.715686274509804	3.539094650205761	3.0341207349081363	2.739495798319328	2.482456140350877
CHEMBL464099	19.65380844202676	0	1	2.5909865249690984	5.181973049938197	1.318399633859458	4.362925103996555	0.1745170041598622	2.389433459697431	189.4040486888021	6.160173288790491	12	48	0	0	5	20	1	4	0	0	0	0	0	0	354.0	362.0	538.0	660.0	287.0	106.0	161.27777777777777	155.41666666666669	246.0	321.77777777777777	362.6666666666667	402.33333333333337	374.6388888888889	359.1666666666667	308.25	1048.0	1250.0	7.375	7.098039215686274	5.912087912087912	5.945945945945946	3.3125	3.119718309859155	2.0211267605633805
ZINC000013586546	25.581812949339835	0	1	2.3798947417007703	4.759789483401541	1.3093214023108302	5.180447736330477	0.1569832647372871	2.8388139565935204	272.1252152342508	6.800184778965743	12	70	0	0	5	28	3	2	0	0	0	0	0	0	364.0	366.0	472.0	476.0	252.0	195.0	230.69444444444449	187.22222222222223	321.5555555555555	423.9444444444444	449.4444444444444	467.08333333333326	439.8333333333333	367.4166666666667	268.91666666666663	1320.0	1591.0	5.2	5.013698630136986	3.4962962962962965	2.5185185185185186	1.6777251184834123	1.4646464646464648	1.4482758620689655
CHEMBL1940418	17.746619214884987	0	1	2.311815321527685	4.623630643055372	1.3306712006617225	3.839034738713852	0.166914553857124	2.178130087809373	340.2797175961432	6.662677101126325	12	47	0	0	4	19	3	0	0	1	0	0	0	1	276.0	266.0	330.0	285.0	153.0	144.0	163.33333333333331	133.08333333333334	224.6666666666667	273.36111111111114	249.3333333333334	223.00000000000003	208.66666666666669	185.33333333333337	163.50000000000006	936.0	1110.0	5.872340425531915	5.428571428571429	3.75	2.375	1.4308943089430894	1.5045871559633028	1.627659574468085
CHEMBL1914488	22.095657676120343	0	1	2.409828874340793	4.8196577486815855	1.3209548982881592	3.9049569251286265	0.1394627473260223	2.3918661697150743	831.0490491553154	7.752308234549035	16	54	0	0	5	23	2	2	1	0	0	0	0	0	320.44444444444446	274.3333333333333	480.33333333333337	413.0	238.66666666666669	190.0	207.99391289437585	138.35956790123458	319.7175925925925	346.7484567901233	376.8132716049382	328.837962962963	296.50925925925924	283.71296296296293	213.1558641975309	1336.0	1617.0	5.934156378600823	4.812865497076023	4.709150326797386	2.95	2.038369304556355	1.9774011299435024	2.2098765432098766
CHEMBL481153	18.99907231917856	0	1	2.4941207516730066	4.988134431937933	1.3477452629261697	3.940324648416322	0.1641801936840134	2.246731855344416	533.4516879022443	7.154837247110921	12	44	0	0	5	19	2	2	1	0	0	0	0	0	298.44444444444446	305.33333333333337	441.33333333333337	445.33333333333337	201.3333333333333	163.33333333333334	149.05898491083676	129.7993827160494	226.3641975308642	250.8888888888889	278.0987654320988	307.2685185185186	259.63888888888886	217.26851851851853	168.9259259259259	1186.0	1284.0	6.782828282828283	6.496453900709221	5.317269076305221	4.085626911314985	4.34375	3.286274509803922	2.42570281124498
CHEMBL1644980	26.663475736838063	0	1	2.462294788886462	4.924589577772925	1.2807808309663915	4.236765472745392	0.1246107491983938	2.667575549538512	1445.0359985542402	8.499664944352622	18	63	0	0	6	28	1	1	0	3	1	0	0	4	463.60493827160496	424.1111111111111	677.4444444444445	581.7777777777778	371.1111111111111	344.8888888888889	349.3525186709343	191.8816872427984	495.48971193415633	445.9382716049382	523.917952674897	464.22376543209873	584.8194444444446	489.9320987654321	402.5879629629631	1682.0	1658.0	7.35880854399373	6.425925925925926	5.74105461393597	3.4629629629629632	2.6369248035914703	2.671875	2.07324643078833
CHEMBL3546115	24.29356821359088	0	1	2.514217524128973	4.947653771974035	1.306016950551772	3.672693930459789	0.1184739977567673	2.4323275452784694	3977.461735977547	9.419801251537988	15	57	0	0	10	21	6	2	0	0	2	0	0	2	405.2098765432099	420.2222222222222	610.6666666666666	582.6049382716049	235.44444444444449	254.11111111111111	218.0661484529797	169.84670781893004	291.53086419753083	381.85920591373264	492.48148148148135	354.4814814814815	313.4938271604939	256.9259259259259	233.2283950617284	1782.0	1638.0	7.108945202512454	7.003703703703703	5.602446483180428	4.07416040749374	1.7888888888888883	1.54	1.883555555555556
ZINC000013586545	25.581812949339835	0	1	2.3798947417007703	4.759789483401541	1.3093214023108302	5.180447736330477	0.1569832647372871	2.8388139565935204	272.1252152342508	6.800184778965743	12	70	0	0	5	28	3	2	0	0	0	0	0	0	364.0	366.0	472.0	476.0	252.0	195.0	230.69444444444449	187.22222222222223	321.5555555555555	423.9444444444444	449.4444444444444	467.08333333333326	439.8333333333333	367.4166666666667	268.91666666666663	1320.0	1591.0	5.2	5.013698630136986	3.4962962962962965	2.5185185185185186	1.6777251184834123	1.4646464646464648	1.4482758620689655
CHEMBL3769534	26.474449153748044	0	1	2.529755069594781	4.920790651982196	1.282937836375838	3.880544810146794	0.1141336708866704	2.5797509903863234	2644.122111998858	9.10386981609562	12	65	0	0	9	25	4	4	0	1	0	0	0	1	496.0	470.0	671.0	703.0	461.0	400.0	335.25694444444446	210.81944444444449	372.1388888888889	517.0416666666667	575.25	619.7083333333334	555.9166666666666	490.05555555555554	454.55555555555554	1464.0	1665.0	7.630769230769231	6.911764705882353	5.5	4.234939759036145	3.015384615384616	2.701030927835052	2.760479041916168
CHEMBL153398	19.53379039377905	0	1	2.4711286433178827	4.899374151848356	1.2697060504256903	4.014065392063372	0.1605626156825348	2.3060952731129567	355.99451542452704	6.791206056496631	6	51	0	0	7	18	2	2	1	0	2	0	0	2	253.6543209876543	195.22222222222223	373.22222222222223	318.38271604938274	183.22222222222223	158.22222222222223	183.8656169029112	108.57201646090536	276.69393004115227	312.66939109891786	389.8687128486511	351.8311614083219	264.31584362139915	233.1738683127572	264.4135802469135	1734.0	1610.0	4.973614137012829	3.683438155136269	3.659041394335512	2.195742869306088	1.7782921810699588	1.9064814814814808	1.4314236111111112
CHEMBL411663	21.27022257699926	0	1	2.4544589437590467	4.76830151126916	1.3296422055524102	3.5348227093449105	0.130919359605367	2.2559149181576705	1903.896185308277	8.544909462352114	12	53	0	0	5	22	3	1	0	1	0	0	0	1	344.0	337.0	452.0	422.0	220.0	208.0	218.91666666666663	155.97222222222223	271.88888888888886	349.6666666666667	337.02777777777777	351.0833333333333	329.58333333333337	231.66666666666669	207.3333333333333	1110.0	1315.0	6.490566037735849	6.017857142857143	4.431372549019608	2.971830985915493	1.966887417218543	1.847328244274809	2.018348623853211
ZINC000261137338	18.00888473635284	0	1	2.8242478481057525	5.283854565154652	1.382432709220985	3.532635878518558	0.1682207561199313	2.003981644822646	1948.4842695217155	8.316744396353519	6	46	0	2	1	20	1	0	0	0	0	0	0	0	184.0	225.0	332.0	272.0	160.0	150.0	80.77777777777779	104.63888888888891	187.05555555555569	246.1388888888888	233.5555555555556	196.7777777777778	176.88888888888889	161.11111111111114	134.66666666666669	794.0	1104.0	4.0	4.411764705882353	3.2233009708737863	1.7894736842105263	1.078125	1.3	1.5238095238095235
CHEMBL4645997	19.76319824176793	0	1	2.587330352089985	5.17466070417997	1.3175918076938566	4.333146567516523	0.1733258627006609	2.3825846999348794	196.86019939026465	6.198784560927825	12	51	0	0	4	21	2	2	0	0	0	0	0	0	312.0	335.0	489.0	587.0	190.0	58.0	125.25	147.1388888888889	234.5555555555556	295.8333333333333	352.1666666666667	376.69444444444446	345.8333333333334	322.6666666666667	267.83333333333337	1008.0	1248.0	6.117647058823529	6.203703703703703	4.989795918367347	4.891666666666667	2.807017543859649	2.4081632653061225	1.2418300653594772
ZINC000036248154	16.04932485087273	0	1	2.619688197240291	5.159922211500957	1.389848094229131	4.049581651048104	0.2131358763709528	2.0404674659179345	114.0989618655971	5.378920044538009	6	38	0	0	1	18	1	0	0	0	0	0	0	0	194.0	235.0	360.0	375.0	15.0	0.0	75.22222222222223	96.86111111111111	169.22222222222223	226.13888888888889	249.22222222222223	221.4166666666667	164.08333333333334	103.0	43.0	716.0	960.0	5.105263157894737	5.595238095238095	4.444444444444445	3.260869565217391	1.559055118110236	0.9157894736842104	0.2272727272727272
CHEMBL4639203	25.48900217648162	0	1	2.603946080840759	4.979095070456089	1.3267324006393042	3.5098284508131545	0.109682139087911	2.418717971676856	50675.27904721732	11.996344287715896	6	65	0	2	7	25	3	2	0	0	2	0	0	2	343.2098765432099	355.22222222222223	504.6666666666666	480.60493827160496	183.44444444444449	183.11111111111111	208.8717040085353	162.1522633744856	292.6975308641975	406.85920591373264	474.9814814814815	398.3148148148148	310.9104938271605	262.8425925925925	241.4783950617284	1786.0	1704.0	5.280151946818614	5.148148148148148	3.738271604938271	2.4520660115898214	1.3364369956548727	1.2611464968152866	1.2651340996168583
CHEMBL180086	19.37961237674044	0	0	2.331827728912476	4.662654076880235	1.2704538679383974	4.34839425492277	0.1739357701969107	2.386097372027625	232.32834881172872	6.364442399554482	17	44	0	0	8	17	6	0	1	1	0	0	0	1	342.44444444444446	339.66666666666663	463.33333333333326	385.3333333333333	341.33333333333337	300.0	193.8645404663924	150.4320987654321	253.68518518518528	272.6203703703704	276.11111111111103	256.53395061728395	267.6388888888889	268.99382716049377	234.76851851851853	1262.0	1294.0	7.782828282828283	7.384057971014492	6.096491228070175	4.056140350877193	3.2955326460481102	3.882575757575757	4.2139917695473255
ZINC000101675464	28.846196597451872	0	1	2.501603155361593	4.856557638913909	1.3477219977487251	4.236090482551839	0.1176691800708844	2.724574633348883	1369.7900729716118	8.50334662113552	18	68	0	0	7	29	4	3	0	0	0	0	0	0	466.0	488.0	692.0	653.0	383.0	320.0	249.3055555555556	206.7777777777778	348.30555555555566	451.8055555555556	527.1111111111112	486.1111111111111	468.58333333333326	403.5	392.1111111111112	1464.0	1778.0	6.852941176470588	6.684931506849315	5.203007518796992	3.6277777777777778	2.786407766990292	2.767567567567568	2.3641975308641974
ZINC000095573762	20.074788614108524	0	1	2.3424037561234528	4.645179393855448	1.2795264358788263	4.582331440517648	0.1762435169429864	2.4777193617804327	183.50007003178635	6.167726494166601	12	48	0	0	6	20	2	1	1	0	2	0	0	2	267.6543209876544	273.22222222222223	348.66666666666663	306.2345679012346	198.66666666666669	153.66666666666666	146.98624447492762	129.81584362139918	211.67592592592592	258.3517756439567	275.5882487425697	276.4135802469136	201.71296296296296	206.2037037037037	199.5164609053498	1738.0	1435.0	5.576131687242799	5.464444444444444	3.962121212121212	2.639953171562367	2.16468253968254	2.176403207331042	2.027210884353741
CHEMBL4238479	28.236248691901096	0	1	2.506187387928635	4.984465628856917	1.3489060475011816	4.391180660209284	0.1254623045774081	2.7323611025238	929.0447036071166	8.086919826288302	19	65	0	0	8	27	4	2	2	0	0	0	0	0	412.8888888888889	377.6666666666666	646.6666666666666	612.3333333333333	331.0	295.66666666666663	232.2195644718793	168.12962962962962	366.81635802469134	405.7361111111111	514.1527777777778	538.7222222222223	460.1759259259259	348.21296296296293	377.30555555555554	1838.0	2120.0	6.352136752136753	5.395238095238095	5.052083333333333	3.4990476190476185	2.365695792880259	2.302245250431779	1.8186813186813189
CHEMBL3423330	27.04111510929732	0	1	2.597270153606876	5.030693139139954	1.3107301652287893	3.987594645398576	0.1172821954528993	2.6069636349745497	11170.599596347864	10.544816001416384	18	65	0	0	10	24	7	3	0	0	0	0	0	0	480.0	508.0	770.0	752.0	301.0	273.0	270.22222222222223	206.25	350.8333333333333	468.25000000000006	587.5000000000001	458.5	417.27777777777777	353.0	321.0	1430.0	1712.0	7.384615384615385	7.36231884057971	6.16	4.641975308641976	2.457894736842105	1.945054945054945	1.9050632911392404
article_review_218	19.637229415143807	0	1	2.371975649687194	4.743951299374389	1.330687773216572	4.697833936840611	0.1806859206477158	2.502612983010767	165.850259390449	6.0665967744256	12	54	0	0	5	21	2	3	0	0	0	0	0	0	328.0	321.0	418.0	435.0	206.0	202.0	140.1388888888889	157.75	248.2777777777778	286.1666666666666	325.74999999999994	345.66666666666663	312.1666666666667	265.69444444444446	233.75	1074.0	1284.0	6.074074074074074	5.732142857142857	4.222222222222222	3.5950413223140494	1.7228915662650603	1.559748427672956	1.5036496350364963
CHEMBL39	9.928004507313084	0	1	2.413862474072321	4.698694497906212	1.2840551490927958	3.266551905646051	0.2512732235112346	1.446099229934124	64.71162542199457	4.432305131780844	9	25	0	0	3	10	2	1	0	0	0	0	0	0	158.0	167.0	227.0	190.0	24.0	0.0	101.86111111111111	86.63888888888889	127.7222222222222	150.30555555555554	135.74999999999997	128.99999999999997	100.33333333333331	74.33333333333333	30.0	534.0	611.0	6.32	6.423076923076923	5.27906976744186	3.4545454545454546	2.130434782608696	1.0277777777777777	0.96
CHEMBL3139439_76310809	15.613368327506883	0	1	2.485971807625366	4.802392913833321	1.3168009033220271	3.7445428598733113	0.1872271429936655	2.0134467232888684	177.14755398543397	5.870130204186115	15	40	0	0	2	18	2	0	0	0	0	0	0	0	214.0	242.0	328.0	313.0	119.0	63.0	91.61111111111111	114.6388888888889	174.22222222222226	202.3888888888889	210.00000000000009	196.66666666666669	192.5	183.5	142.5	766.0	948.0	5.35	5.761904761904762	4.555555555555555	3.477777777777778	2.627659574468085	2.1954022988505746	1.2934782608695652
ZINC000013586509	26.07014013104403	0	1	2.4200593819601623	4.840118763920323	1.3206252501373357	3.714660889965979	0.1092547320578229	2.53606282432423	5052.420160739483	9.75139807884322	12	73	0	0	6	28	3	3	0	0	0	0	0	0	392.0	389.0	511.0	525.0	280.0	209.0	208.19444444444443	197.8888888888889	332.05555555555554	415.24999999999983	453.52777777777766	485.3611111111112	443.1666666666667	381.5833333333333	303.4166666666667	1386.0	1675.0	5.36986301369863	5.118421052631579	3.65	2.7777777777777777	1.6428571428571428	1.4604651162790698	1.4659685863874343
LP-12	28.19146047460366	0	1	2.4035963046450144	4.807192609290031	1.3445475474781745	4.189302278733048	0.1163695077425846	2.7134680449412465	1906.781079281636	8.834105645983716	18	75	0	0	4	32	3	1	0	0	0	0	0	0	372.0	398.0	522.0	523.0	292.0	235.0	199.69444444444449	198.88888888888889	333.2222222222222	424.2777777777777	445.7777777777778	471.4166666666666	452.5	396.4166666666667	318.41666666666663	1402.0	1735.0	4.96	5.037974683544304	3.625	2.563725490196078	1.9375	1.663594470046083	1.46
ZINC000028873124	39.43621928836711	0	2	2.36185016889254	4.723700337785079	1.3426145643367593	5.820383501354081	0.1141251666932172	3.3906066930061822	1072.036403090227	8.606555838891019	24	107	0	0	8	43	4	4	0	0	0	0	0	0	586.0	594.0	756.0	772.0	484.0	490.0	253.47222222222223	292.55555555555554	482.47222222222223	583.3333333333335	604.2500000000003	642.4999999999999	608.2500000000001	532.7222222222224	517.1666666666667	2056.0	2520.0	5.476635514018692	5.303571428571429	3.742574257425743	2.880597014925373	1.6503067484662577	1.842622950819672	1.635135135135135
CHEMBL258995	32.57200053216554	0	1	2.491825566928	4.983651133855998	1.3076167261507732	4.254047050738997	0.1012868345414046	2.8829553023585763	13432.992766912135	10.940553631895565	22	78	0	0	10	32	5	4	0	1	0	0	0	1	606.0	592.0	817.0	892.0	665.0	578.0	349.77777777777777	253.0	433.2777777777777	550.9444444444445	602.0555555555557	626.3611111111112	647.5833333333335	635.2222222222225	573.5555555555559	1770.0	2041.0	7.769230769230769	7.219512195121951	5.673611111111111	4.74468085106383	3.689189189189189	3.587443946188341	3.0930232558139537
CHEMBL4070715	24.395317504642463	0	1	2.456282487793836	4.807132010309029	1.2868361575645817	3.83921390903092	0.1238456099687393	2.476669745944676	3421.713792485188	9.269298924948409	15	56	0	0	8	23	3	2	1	0	2	0	0	2	351.6543209876543	310.55555555555554	530.6666666666666	449.44444444444446	238.3333333333333	211.77777777777777	214.4211724584667	144.45627572016463	330.0385802469135	351.88940329218104	389.1157407407407	343.118712848651	291.4845679012345	260.9104938271605	216.79783950617283	1962.0	1864.0	6.279541446208112	5.263653483992467	5.053968253968254	3.1651017214397497	2.1260781329274483	1.7869674185463658	1.9535519125683056
CHEMBL4469984	25.403473464377363	0	1	2.509673197497028	4.867146940635024	1.3440359544966751	3.702106483150755	0.1156908275984611	2.472052787225317	24713.51157394635	11.278256210142144	19	63	0	0	5	27	3	1	1	0	0	0	0	0	344.44444444444446	364.33333333333337	496.0	461.0	218.3333333333333	210.3333333333333	179.3923182441701	169.93827160493828	286.75925925925924	348.70370370370364	360.7654320987655	338.4537037037037	335.10185185185185	288.3518518518518	240.01851851851856	1470.0	1657.0	5.467372134038801	5.4378109452736325	4.065573770491803	2.711764705882353	1.9357429718875503	1.8150537634408608	1.4459161147902868
CHEMBL3121421	29.364636025456345	2	1	2.466002461878723	4.86344385600179	1.3126824421765253	4.044339527524076	0.1509111530913612	2.395436046177452	2934.017537231494	7.593807471738191	21	71	0	0	7	31	3	4	0	0	0	0	0	0	498.0	499.0	670.0	586.0	315.0	274.0	319.25	236.1111111111112	417.1666666666666	424.4444444444445	425.33333333333337	525.888888888889	358.9444444444445	309.7777777777778	273.11111111111114	1552.0	1780.0	7.014084507042254	6.743243243243243	5.36	3.639751552795031	2.824468085106383	2.188235294117648	2.006369426751593
CHEMBL1946255	20.53460622511129	0	1	2.381404904791042	4.65738521536848	1.326492725487634	3.6480635119672473	0.1403101350756633	2.2497079271667086	587.8726344912368	7.33202176145506	15	50	0	0	5	21	3	0	1	0	1	0	0	1	260.0493827160494	279.44444444444446	351.0	322.0	187.77777777777777	179.11111111111111	107.1198369151044	129.26440329218107	209.73148148148147	255.0277777777778	250.045267489712	231.51543209876544	215.73148148148152	191.7901234567901	165.06481481481484	1472.0	1422.0	5.200987654320988	5.272536687631027	3.694736842105263	2.476923076923077	1.483127572016461	1.5822222222222222	1.7227319062181448
CHEMBL1852516	24.972165424076007	0	1	2.4635997584995164	4.839287769695463	1.3003318402467987	3.839295224804573	0.1199779757751429	2.5084396243535267	1356.6104310986148	8.37589534743642	17	59	0	0	8	24	5	1	0	0	2	0	0	2	379.2098765432099	410.22222222222223	555.6666666666666	525.604938271605	304.44444444444446	272.1111111111111	182.59392623075752	172.76337448559673	285.50308641975295	355.5536503581771	376.7592592592593	398.3148148148149	367.1604938271605	312.9259259259259	268.0061728395062	1778.0	1645.0	6.427286043105252	6.616487455197133	5.097859327217125	3.727694597670957	2.3225589225589225	2.123456790123457	2.397200349956256
CHEMBL12264	17.562299964480466	0	1	2.4138624159043487	4.827724831808698	1.2348019452799337	3.8005729048859	0.1652423002124304	2.1680609427472857	293.0929394069896	6.513398880996358	6	53	0	0	5	18	2	2	1	0	0	0	0	0	236.44444444444449	170.0	331.66666666666663	285.66666666666663	147.66666666666666	142.0	190.71613511659808	116.80864197530865	278.3209876543209	323.65586419753083	417.0601851851851	372.3148148148147	310.58333333333337	244.10185185185185	281.2283950617284	1160.0	1394.0	4.461215932914047	3.1481481481481484	3.251633986928104	2.070048309178744	1.2713675213675213	1.3438320209973755	1.1536458333333333
CHEMBL2159320	22.79382593911353	0	1	2.38164995210766	4.752929300803392	1.316794049650556	4.347060850403039	0.1498986500138978	2.534210687153476	468.20719039853793	7.213621649467703	12	51	0	0	8	21	2	4	0	0	2	0	0	2	389.2098765432099	383.2222222222222	516.6666666666667	504.38271604938274	290.0	292.0	182.59392623075752	156.59670781893004	274.61419753086426	342.04439109891786	310.0925925925925	314.5586419753086	268.28703703703707	249.55864197530863	257.64917695473247	1710.0	1531.0	7.631566206729605	7.0967078189300405	5.3819444444444455	4.003037428963356	3.3140096618357484	3.215811965811966	2.871287128712871
ZINC000029131439	9.370727640387596	0	3	2.3580511069480354	4.716102213896071	1.2895777516950044	3.285242935890951	0.2737702446575792	1.3717621590831814	47.192679194960505	4.036560335554252	6	20	0	0	4	8	3	0	0	0	1	0	0	1	143.60493827160494	156.11111111111111	207.66666666666663	168.44444444444446	3.111111111111111	0.0	72.67196311537876	68.4372427983539	109.0216049382716	121.76440329218109	104.940329218107	72.53086419753086	35.76748971193416	11.395061728395062	1.345679012345679	732.0	615.0	7.180246913580247	7.433862433862434	6.107843137254902	3.8282828282828287	1.9407407407407409	1.3650793650793651	0.6222222222222222
CHEMBL1946258	22.017769472705684	0	1	2.402863887173301	4.678923425111997	1.318408742610517	3.6179789512798894	0.1292135339742818	2.3155349863595305	1117.1406873077774	8.048147159355699	15	52	0	0	6	22	3	1	1	0	1	0	0	1	312.04938271604937	319.44444444444446	406.3333333333333	392.0	217.77777777777777	220.11111111111111	158.8976146928822	143.7088477366255	235.0061728395061	304.15740740740733	297.71193415637856	285.3580246913579	274.04629629629625	249.19753086419752	215.9074074074074	1572.0	1506.0	6.000949667616334	5.808080808080808	4.14625850340136	2.925373134328358	2.023181454836131	2.011373578302712	1.927236971484759
CHEMBL2159474	20.30250673178424	0	1	2.4047130745902554	4.709509243669241	1.2553918078897868	4.010020361879743	0.1542315523799901	2.34430776410852	437.06235175135896	7.035587311298235	11	43	0	0	10	16	2	3	2	0	3	0	0	3	305.7037037037037	233.0	418.962962962963	310.82716049382714	196.44444444444449	207.44444444444443	190.37434270690443	106.41512345679013	272.8291609510745	259.1513869836915	280.6969021490626	292.5725308641975	196.86676954732508	188.90895061728395	209.85596707818928	2262.0	1797.0	7.109388458225667	5.177777777777778	5.237037037037037	2.9887226970560303	2.7913832199546484	2.473544973544973	2.425240054869685
CHEMBL4574931	21.42440059403787	0	0	2.466002461878723	4.86344385600179	1.3126824421765253	4.044339527524076	0.1509111530913612	2.395436046177452	2934.017537231494	7.593807471738191	20	47	0	0	9	19	4	3	1	0	1	0	0	1	394.8888888888889	360.0	636.6666666666666	592.3333333333333	542.6666666666666	299.0	202.6603244450063	156.67658441178085	290.2283407438845	347.2795366361409	379.4321243066598	367.0667378666273	329.37115022285974	287.55928629973226	256.7244114876096	1636.0	1594.0	8.401891252955084	7.346938775510204	7.958333333333333	6.235087719298245	5.5	4.8184523809523805	5.119496855345911
ZINC000014976000	24.696366683190814	0	1	2.378858489770505	4.75771697954101	1.3264952235640064	3.76598800715772	0.1176871252236787	2.4891610555315133	1238.0878201513826	8.284474197651738	12	70	0	0	5	27	4	1	0	0	0	0	0	0	328.0	342.0	442.0	434.0	222.0	183.0	186.16666666666669	181.11111111111111	305.1111111111111	389.77777777777766	413.2777777777777	431.75	396.8333333333333	332.6666666666667	262.8333333333333	1270.0	1562.0	4.685714285714286	4.684931506849315	3.274074074074074	2.2962962962962963	1.4786729857819905	1.3434343434343434	1.2758620689655171
CHEMBL409358	29.036466626232805	0	1	2.4785303386429027	4.957060677285806	1.3281930761901195	4.059433223052678	0.1097144114338561	2.70937618328547	7228.182051746123	10.194075658060346	22	67	0	0	8	29	5	2	0	1	0	0	0	1	514.0	512.0	714.0	771.0	494.0	404.0	311.4722222222222	217.75	369.72222222222223	490.5	530.4444444444445	559.5833333333333	488.27777777777777	481.8333333333333	426.2777777777777	1528.0	1777.0	7.671641791044776	7.211267605633803	5.758064516129032	4.562130177514793	3.565217391304348	3.220338983050848	3.0683229813664594
ZINC000013586510	26.07014013104403	0	1	2.4200593819601623	4.840118763920323	1.3206252501373357	3.714660889965979	0.1092547320578229	2.53606282432423	5052.420160739483	9.75139807884322	12	73	0	0	6	28	3	3	0	0	0	0	0	0	392.0	389.0	511.0	525.0	280.0	209.0	208.19444444444443	197.8888888888889	332.05555555555554	415.24999999999983	453.52777777777766	485.3611111111112	443.1666666666667	381.5833333333333	303.4166666666667	1386.0	1675.0	5.36986301369863	5.118421052631579	3.65	2.7777777777777777	1.6428571428571428	1.4604651162790698	1.4659685863874343
ZINC000004175630	26.95558639719305	0	1	2.4810656060837	4.846773072324172	1.3229257733816486	3.869910605944303	0.1138209001748324	2.5770068391578165	2537.4107911082365	9.062674898140662	21	63	0	0	6	28	3	1	0	2	0	0	0	2	464.0	458.0	639.0	591.0	427.0	380.0	296.75	202.2222222222222	350.1944444444444	438.7777777777778	440.6111111111112	444.2222222222221	455.50000000000006	420.94444444444446	415.88888888888886	1410.0	1640.0	7.365079365079365	6.835820895522388	5.369747899159663	3.517857142857143	2.355670103092784	2.3846153846153846	2.426136363636364
CHEMBL3991094	17.625298871325345	0	1	2.4411976039447776	4.791810613912765	1.3612971507312628	3.8581347122399423	0.1753697596472701	2.138641191874267	229.0588057281886	6.22243612452556	12	43	0	0	2	20	1	1	0	0	0	0	0	0	246.0	260.0	354.0	326.0	204.0	203.0	135.16666666666669	119.88888888888889	199.22222222222223	266.75000000000006	278.58333333333337	232.88888888888889	175.75000000000003	189.16666666666669	162.22222222222223	854.0	1056.0	5.72093023255814	5.652173913043479	4.214285714285714	2.810344827586207	1.7787610619469028	1.9438202247191008	2.4
ZINC000058668435	20.79992262182526	0	2	2.453372759428506	4.823196509355039	1.295109620387223	4.030221556902359	0.1550085214193215	2.349332796373702	393.17686023113833	6.929770981698783	9	52	0	0	6	20	3	0	0	3	0	0	0	3	380.0	340.0	572.0	454.0	242.0	296.0	284.1736111111111	146.36111111111111	434.2777777777777	356.27777777777777	402.5833333333333	352.79166666666663	330.3472222222223	306.6388888888889	259.4722222222222	1136.0	1308.0	7.3076923076923075	6.181818181818182	5.447619047619048	3.046979865771812	2.3902439024390243	2.62406015037594	2.0508474576271185
ZINC000066111803	19.815568900106285	0	1	2.496284502465473	4.83899338143528	1.3376857827975157	4.077112818780652	0.163084512751226	2.321679827337398	271.0505319580448	6.518596000161291	17	44	0	0	5	20	3	2	0	0	0	0	0	0	344.0	343.0	492.0	450.0	341.0	319.0	210.69444444444449	145.5277777777778	273.2222222222222	284.66666666666663	315.111111111111	270.08333333333337	243.3888888888889	262.44444444444446	270.44444444444446	1014.0	1199.0	7.818181818181818	7.297872340425532	6.074074074074074	4.205607476635514	3.440366972477064	3.330188679245283	3.2169811320754715
CHEMBL3321790	21.448411871818266	0	1	2.5224311066323217	4.971797078731499	1.3036889455136966	3.876140328497741	0.1435607529073237	2.3480916708462187	1443.052306012586	8.267767579230178	12	52	0	2	5	22	1	1	1	1	1	0	0	2	298.04938271604937	295.1111111111111	395.0	366.0	205.3333333333333	179.0	195.21011469288217	142.37860082304528	247.77160493827165	344.8148148148148	339.1949588477367	293.6373456790124	256.39351851851853	226.64557613168725	194.47222222222223	1556.0	1466.0	5.731718898385565	5.365656565656566	3.910891089108911	2.489795918367347	1.4953405017921146	1.5452380952380953	1.7401129943502829
CHEMBL3092760	14.975211231541632	0	3	2.466002461878723	4.86344385600179	1.3126824421765253	4.044339527524076	0.1509111530913612	2.395436046177452	2934.017537231494	7.593807471738191	12	34	0	0	5	15	3	1	0	0	1	0	0	1	258.44444444444446	277.0	398.0	383.0	156.0	60.0	202.6603244450063	156.67658441178085	290.2283407438845	347.2795366361409	379.4321243066598	367.0667378666273	329.37115022285974	287.55928629973226	256.7244114876096	1054.0	891.0	7.601307189542484	7.914285714285715	7.236363636363636	5.550724637681159	4.294117647058823	3.9814814814814814	3.0
ZINC000103241377	15.015651346061514	0	3	2.491210559958524	4.830863940830987	1.286119404128384	3.7233260395205416	0.195964528395818	1.9564712516364413	171.4504231183181	5.786148032959983	13	31	0	0	5	14	4	1	0	0	0	0	0	0	270.0	292.0	420.0	385.0	170.0	138.0	155.69444444444446	122.94444444444444	199.8888888888889	220.8333333333333	251.33333333333337	203.3333333333334	160.94444444444449	133.55555555555557	126.3333333333333	776.0	881.0	8.709677419354838	8.848484848484848	8.076923076923077	5.923076923076923	4.517857142857143	4.469387755102041	4.047619047619048
CHEMBL228082	20.251525423472128	0	1	2.5922852757490444	5.184570551498087	1.331464739934998	4.403710895450729	0.1693734959788742	2.437959015831796	211.711805850368	6.310737388502183	12	51	0	0	5	21	1	4	0	0	0	0	0	0	366.0	372.0	549.0	680.0	317.0	135.0	143.52777777777777	158.25	252.0	310.0277777777777	366.4166666666666	413.00000000000006	385.30555555555566	363.6666666666666	302.5833333333333	1086.0	1308.0	7.176470588235294	6.888888888888889	5.65979381443299	5.964912280701754	3.1627906976744184	3.0064935064935066	1.94478527607362
44452041	29.85296320716053	0	1	2.4869199683450844	4.97383993669017	1.312555835415199	4.128996730213027	0.1086578086898164	2.7530355217282603	8368.890313293368	10.367277642369537	18	67	0	0	9	29	5	2	0	2	0	0	0	2	568.0	541.0	757.0	818.0	574.0	488.0	374.0	228.16666666666669	399.0833333333333	526.6666666666667	570.4444444444445	598.0833333333334	571.6388888888889	513.0277777777778	454.11111111111103	1608.0	1825.0	8.477611940298507	7.619718309859155	6.104838709677419	4.783625730994152	3.951612903225808	3.982857142857143	3.727272727272727
article_review_166	26.434009039228165	0	1	2.5619913881703216	5.030350549700948	1.305051874841835	4.327395702531607	0.1311332031070184	2.6588883751598984	835.7529122276153	7.922255478334463	16	59	0	0	10	23	8	2	0	0	0	0	0	0	476.0	504.0	755.0	758.0	637.0	428.0	256.2847222222222	200.34722222222223	348.9166666666666	442.8194444444444	547.1388888888889	542.5833333333335	483.1944444444444	523.5833333333334	365.80555555555554	1374.0	1623.0	8.067796610169491	8.0	6.801801801801802	5.191780821917808	4.858895705521473	4.657718120805369	4.423611111111111
CHEMBL312049	15.694248556546649	0	2	2.4185261494739234	4.709600302619722	1.3033080791900686	3.5667229980128847	0.1783361499006442	1.964794427070363	276.045977160945	6.313714616320003	9	42	0	0	4	16	3	0	0	0	1	0	0	1	197.6049382716049	213.11111111111111	270.6666666666667	253.44444444444449	140.88888888888889	120.11111111111111	83.89418533760097	105.02057613168724	173.9104938271605	214.56995884773664	220.86316872427983	186.48456790123456	143.23456790123458	138.5493827160494	133.37037037037038	1034.0	1044.0	4.70487948265726	4.843434343434343	3.341563786008231	2.3040404040404043	1.1883239171374764	1.821673525377229	1.903903903903904
CHEMBL4441655	19.59539995059769	0	1	2.420446680098338	4.840893360196676	1.2396712808050323	4.473517310557096	0.1789406924222838	2.4144657014501623	173.63515259397036	6.073247005502438	12	44	0	0	10	15	6	2	1	0	1	0	0	1	344.0493827160494	295.1111111111111	485.7777777777778	443.8518518518519	299.8888888888889	217.44444444444449	215.0547648986435	129.2505144032922	297.3106995884773	314.50708733424773	390.7283950617284	310.2427983539096	335.5833333333333	266.0874485596708	257.3888888888889	1526.0	1536.0	7.8193041526374865	6.415458937198067	5.997256515775035	4.267806267806268	3.977997799779978	5.322493224932249	3.407828282828284
CHEMBL4212254	20.94066382774949	0	1	2.3676225021261668	4.7352450042523335	1.2821218440512037	4.10581954653536	0.1520673906124207	2.405657141916303	394.97104782830274	6.972064238587867	12	49	0	0	8	19	2	3	1	0	0	1	1	2	318.5358573388203	249.9925925925926	425.6444444444444	370.34814814814814	208.25185185185185	168.65925925925927	203.1781407187929	124.14796296296298	299.5974320987654	316.6529135802469	340.75976543209873	337.6275020576132	276.5625185185185	203.1070740740741	217.53996296296296	5286.0	2001.0	6.500731782424904	4.901815541031227	4.677411477411477	2.962785185185185	2.1723844892769915	2.433297375044948	2.14692630775105
CHEMBL478682_42618263	19.746619214884987	0	1	2.4401706783532275	4.755034463743532	1.346516048010474	3.5649595376190675	0.1425983815047627	2.187443435779529	826.1239142947903	7.633035511449703	15	49	0	0	5	20	4	1	0	0	0	0	0	0	298.0	323.0	445.0	376.0	208.0	197.0	143.86111111111111	146.11111111111111	242.47222222222223	279.5	289.3333333333333	284.0	243.0	188.66666666666669	199.8333333333333	1004.0	1232.0	6.081632653061225	6.211538461538462	4.836956521739131	3.032258064516129	1.7333333333333334	1.860655737704918	2.1894736842105265
CHEMBL371352	17.69424855654664	0	1	2.523100406337353	4.850883228863674	1.319093646845037	4.136589079837393	0.1880267763562451	2.208328914855412	169.5491966329254	5.921600490693642	12	45	0	0	2	20	1	1	0	0	0	0	0	0	238.0	257.0	364.0	422.0	137.0	58.0	102.44444444444446	121.44444444444446	202.47222222222223	263.8888888888889	292.6111111111111	298.6666666666667	243.41666666666663	197.0	156.0	856.0	1080.0	5.288888888888889	5.354166666666667	4.136363636363637	3.487603305785124	2.316901408450704	1.7109375	1.3047619047619048
ZINC000034442640	18.33240565251189	0	1	2.494355225393628	4.824100694119786	1.3496626316360725	3.9790188975869856	0.1730008216342167	2.2139444036993505	229.5587266324452	6.269068009167571	17	45	0	0	2	21	2	0	0	0	0	0	0	0	244.0	279.0	380.0	354.0	217.0	152.0	101.91666666666669	127.08333333333334	201.55555555555563	238.6666666666668	244.3333333333334	226.6388888888889	224.61111111111111	220.50000000000009	198.9444444444445	876.0	1099.0	5.422222222222223	5.8125	4.523809523809524	3.2477064220183487	2.7767857142857144	2.616822429906542	2.009259259259259
CHEMBL3883995	23.431983035078776	0	1	2.397219427120422	4.794438854240843	1.3185616338518855	3.567464618515484	0.1189154872838494	2.370467441262621	2962.354635049708	9.092352004569957	16	59	0	0	6	24	4	1	0	0	1	0	0	1	341.60493827160496	366.1111111111111	484.6666666666666	457.6666666666666	187.11111111111111	190.88888888888889	141.9775186709343	163.04835390946505	274.5493827160493	324.3796296296296	321.6008230452675	307.1080246913581	273.037037037037	238.9197530864197	222.2407407407408	1442.0	1512.0	5.789914207993305	5.905017921146953	4.366366366366366	3.113378684807256	1.6210826210826212	1.402116402116402	1.3860082304526748
46232587_CHEMBL605582	27.20257518708988	0	1	2.423545374338629	4.847090748677258	1.3035050571362223	4.330220689681814	0.1237205911337661	2.718381476804915	867.919269955026	8.018861671866047	12	71	0	0	9	26	4	4	1	0	0	0	0	0	438.44444444444446	348.0	595.6666666666666	530.3333333333333	569.6666666666667	365.3333333333333	337.24391289437585	184.1697530864197	437.7685185185185	472.0200617283952	577.7854938271604	509.7716049382716	489.0324074074073	662.2222222222224	479.0833333333333	1680.0	1998.0	6.17527386541471	4.702702702702703	4.316425120772947	2.6920473773265647	2.06031746031746	2.123397435897436	2.820132013201321
ZINC000073275720	21.896449129146045	0	1	2.499100326979568	4.845935477689754	1.3266938352846471	3.2956502684478703	0.1177017953017096	2.222222915724719	20907.26622009659	10.97747146074556	6	59	0	0	6	22	3	3	0	0	0	0	0	0	340.0	338.0	490.0	440.0	164.0	160.0	213.16666666666669	159.33333333333334	288.3888888888889	387.8055555555554	431.58333333333326	324.25	257.33333333333337	244.91666666666669	228.5	1162.0	1399.0	5.762711864406779	5.451612903225806	4.152542372881356	2.6506024096385543	1.3071428571428572	1.282442748091603	1.3225806451612905
CHEMBL3932551	27.63418360767817	0	1	2.4107274527066616	4.821454905413325	1.320625086574665	4.227943691364629	0.1174428803156841	2.722649595350298	7965.079180661867	10.263756008831738	18	75	0	0	5	31	3	2	0	0	0	0	0	0	398.0	408.0	519.0	510.0	360.0	280.0	213.19444444444443	208.27777777777777	340.1666666666666	421.3055555555554	449.4444444444444	471.8611111111111	441.2499999999999	398.33333333333326	343.66666666666663	1430.0	1723.0	5.306666666666667	5.230769230769231	3.733812949640288	2.7127659574468086	1.9189189189189189	1.8497652582159625	1.855670103092784
CHEMBL3819082	17.706179100365105	0	1	2.466002461878723	4.86344385600179	1.3126824421765253	4.044339527524076	0.1509111530913612	2.395436046177452	2934.017537231494	7.593807471738191	12	46	0	0	3	20	1	0	0	1	1	0	0	2	254.44444444444449	256.0	339.0	299.0	173.0	188.0	202.6603244450063	156.67658441178085	290.2283407438845	347.2795366361409	379.4321243066598	367.0667378666273	329.37115022285974	287.55928629973226	256.7244114876096	1162.0	1085.0	5.531400966183576	5.333333333333333	3.896551724137931	2.471074380165289	1.5294117647058822	1.6630434782608696	1.901098901098901
article_review_148	23.79585194326292	0	1	2.5336249940870834	4.933360993634743	1.270641778579882	4.095219560777891	0.1365073186925963	2.508432621331391	596.1514214706406	7.489106986335156	12	53	0	0	11	19	8	2	0	0	1	0	0	1	433.60493827160496	448.1111111111111	661.6666666666666	642.6666666666667	537.6666666666666	342.2222222222222	240.3177964487121	179.03446502057614	315.27160493827154	400.2268518518519	498.4341563786009	471.682098765432	378.4094650205761	424.5421810699588	301.29938271604937	1516.0	1527.0	8.18122525040764	8.001984126984127	6.683501683501683	4.981912144702843	4.725442834138486	4.853448275862069	4.716374269005848
[truncated: 199 more rows]
[truncated: 679 more columns]
