# Supplementary material for: SerotoninAI: Serotonergic System Focused, Artificial Intelligence-Based Application for Drug Discovery
Source: J Chem Inf Model. 2024 Jan 30;64(7):2150–7. doi: 10.1021/acs.jcim.3c01517 (PMC11005036; doi:10.1021/acs.jcim.3c01517)
Supplement: Supplementary file 4 — ci3c01517_si_004.zip [file ci3c01517_si_004.zip › databases/BBB_database_train.csv]

Smiles	nAcid	nBase	SpAbs_A	SpMax_A	LogEE_A	VE2_A	VE3_A	VR1_A	VR3_A	nAromAtom	nAtom	nSpiro	nBridgehead	nHetero	nB	nN	nO	nS	nP	nF	nCl	nBr	nI	nX	ATS0s	ATS1s	ATS2s	ATS0Z	ATS0p	AATS0dv	AATS1dv	AATS2dv	AATS3dv	AATS4dv	AATS5dv	AATS6dv	AATS7dv	AATS8dv	AATS0d	AATS2d	AATS3d	AATS4d	AATS5d	AATS6d	AATS7d	AATS8d	AATS0s	AATS1s	AATS2s
S=P(N1CC1)(N1CC1)N1CC1	0	0	15.203358263766305	2.601679131883153	3.5449564320646734	0.2872677254528926	1.2458647958534068	44.10486528536134	3.881880280102984	0	23	0	0	5	0	3	0	1	1	0	0	0	0	0	39.27755868007925	45.02446273433928	70.58333333333333	856.0	47.28565485818802	4.337090713902308	3.228148148148148	2.182539682539683	3.0476190476190474	1.0	0.0	0.0	0.0	0.0	3.4782608695652173	3.571428571428572	3.4285714285714284	2.75	2.0	1.0	0.0	0.0	1.7077199426121414	1.8009785093735713	1.6805555555555554
O[C@](CC1)([C@@H](Cc2ccc3O)N(CC4CC4)CC4)[C@@]44c2c3O[C@H]4C1=O	0	1	33.83935654337654	2.7513102923401034	4.255733482438944	0.171594509534107	2.37254546858022	245.45039529015884	6.419385602848132	6	48	1	2	5	0	1	4	0	0	0	0	0	0	0	208.59722222222223	144.03472222222223	255.47222222222223	1048.0	69.786912811527	7.0	6.754716981132075	5.65686274509804	4.828947368421052	3.610810810810811	2.598958333333333	2.265432098765432	1.125	1.35	3.8125	4.509803921568627	3.7960526315789473	3.1945945945945944	2.7135416666666665	2.3271604938271606	2.1015625	2.1125	4.345775462962963	2.717636268343816	2.5046296296296298
OS(CCS)(=O)=O	1	0	6.720566232730448	2.1010029896154587	2.779032982776742	0.3464600829042469	0.5292475372747295	16.77764019248389	2.4633721150583687	0	13	0	0	5	0	0	3	2	0	0	0	0	0	0	146.15981748209114	24.334876543209877	178.32253086419755	782.0	26.995089429093994	8.134852801519468	1.4814814814814816	6.622222222222223	1.432098765432099	0.6296296296296297	0.0	0.0	0.0	0.0	2.6153846153846154	2.25	1.5833333333333333	1.2666666666666666	1.0	1.0	0.0	0.0	11.24306288323778	2.027906378600823	8.916126543209877
OC[C@H]([C@H](C1)O)O[C@H]1n1c(N=CNC[C@H]2O)c2nc1	0	2	24.760038933110017	2.479079806028201	3.893667106892416	0.2065555572768247	2.009107005075125	112.63763863228974	5.366029814515523	5	35	0	0	8	0	4	4	0	0	0	0	0	0	0	191.91666666666669	128.69444444444446	219.66666666666663	864.0	45.204522477584	8.571428571428571	7.486486486486487	6.393939393939394	5.195652173913044	4.582417582417582	3.3026315789473686	4.079365079365079	3.016949152542373	2.2291666666666665	3.3714285714285714	3.787878787878788	3.0543478260869565	2.758241758241758	2.736842105263158	2.5873015873015874	2.3559322033898304	1.9791666666666667	5.483333333333334	3.4782282282282284	3.3282828282828283
OC[C@H](CC1)O[C@H]1n1c(NC=NC2=O)c2nc1	0	0	22.44332735837921	2.475015326557477	3.7914819876004646	0.2192253888723222	1.8461866896503507	100.86251604146835	5.144386613279721	9	29	0	0	7	0	4	3	0	0	0	0	0	0	0	164.13888888888889	109.13888888888889	194.61111111111103	760.0	39.99396685818801	9.79310344827586	8.774193548387096	7.5636363636363635	5.628571428571429	5.092307692307692	3.2711864406779663	3.8333333333333335	3.526315789473684	2.28	3.586206896551724	3.890909090909091	3.157142857142857	2.907692307692308	2.694915254237288	2.583333333333333	2.289473684210526	1.84	5.659961685823754	3.520609318996416	3.538383838383837
OCCN1CCN(CCCN2c(cc(cc3)Cl)c3Sc3c2cccc3)CC1	0	2	35.88223739791	2.485136364908788	4.23259171467116	0.1471224564586082	2.372598637161744	1143.0997281232867	8.034750684200406	12	53	0	0	6	0	3	1	1	0	0	1	0	0	1	138.36983691510443	140.8755144032922	229.05246913580248	1538.0	87.56243952607397	5.28395061728395	5.150793650793651	3.752475247524752	2.7954911433172303	2.1476510067114094	1.881528964862298	1.9243498817966904	1.987962962962963	2.027777777777778	3.169811320754717	3.504950495049505	3.0072463768115942	2.6912751677852347	2.4551282051282053	2.425531914893617	2.558333333333333	2.6634615384615383	2.610751639907631	2.515634185773074	2.267846229067352
OC(Cn1ncnc1)(Cn1ncnc1)c(ccc(F)c1)c1F	0	0	27.860666706482554	2.4519615062489075	4.027792283893737	0.1860029140377871	2.19750687520075	150.64255583779007	5.803367211097318	16	34	0	0	9	0	6	1	0	0	2	0	0	0	2	262.3958333333333	148.11111111111111	248.19444444444449	1000.0	50.114756858188	12.0	10.305555555555555	8.508474576271187	6.162162162162162	6.505747126436781	6.386363636363637	6.593023255813954	7.014925373134329	5.5813953488372094	3.764705882352941	4.152542372881356	3.391891891891892	3.103448275862069	2.9204545454545454	2.86046511627907	2.582089552238806	2.395348837209302	7.717524509803921	4.114197530864198	4.206685499058381
OC(COCCN(CC1)CCN1C(c1ccccc1)c(cc1)ccc1Cl)=O	1	2	35.11325719538486	2.4111410346229745	4.206730408281783	0.1564791496618021	2.4342561321388425	642.7322906732721	7.458980066343058	12	52	0	0	6	0	2	3	0	0	0	1	0	0	1	196.6997408931565	156.1039094650206	275.6604938271604	1360.0	78.78423462122498	6.338556505223172	5.668724279835391	4.133333333333334	3.231770833333333	2.3800766283524903	2.344086021505376	2.2564102564102564	1.7258297258297255	1.8709981167608285	3.0576923076923075	3.3789473684210525	2.9296875	2.689655172413793	2.574193548387097	2.423076923076923	2.2662337662337664	2.169491525423729	3.782687324868394	2.890813138241122	2.901689408706952
OC(CCCCCCCC(O)=O)=O	2	0	14.627503029350088	2.0	3.386356082887792	0.2675773404757858	1.5089669907688383	43.18676510134538	4.027898349383921	0	29	0	0	4	0	0	4	0	0	0	0	0	0	0	207.30555555555557	94.83333333333334	192.25000000000003	596.0	34.78672247758401	6.275862068965517	4.571428571428571	2.8	1.0857142857142856	1.1428571428571428	1.2592592592592593	1.4222222222222225	1.6666666666666667	2.2222222222222223	2.2758620689655173	2.3	1.8	1.7777777777777777	1.7777777777777777	1.7777777777777777	1.7777777777777777	1.8148148148148149	7.148467432950191	3.3869047619047623	3.8450000000000006
OC(C1c2ccc(C(c3ccccc3)=O)n2CC1)=O	1	0	24.59565325085067	2.5028343734879366	3.894021477683199	0.1959518157745509	1.956406377479185	148.605496698731	5.643149007669192	11	32	0	0	4	0	1	3	0	0	0	0	0	0	0	199.16666666666669	117.91666666666669	209.8333333333333	794.0	50.753079763037	8.8125	8.147058823529411	6.913793103448276	4.974025974025974	5.123287671232877	4.230769230769231	3.6226415094339615	3.9791666666666665	2.5609756097560976	3.59375	4.051724137931035	3.2857142857142856	2.9315068493150687	2.6769230769230767	2.7547169811320757	2.520833333333333	2.1463414634146343	6.223958333333334	3.4681372549019613	3.617816091954023
OC(C1NCCCC1)c1cc(C(F)(F)F)nc2c(C(F)(F)F)cccc12	0	1	32.106988863347404	2.519807677840353	4.192676997169663	0.1683708487215652	2.4320216835360746	212.83064692360392	6.31600820962354	10	42	0	0	9	0	2	1	0	0	6	0	0	0	6	496.81944444444446	162.83333333333331	635.2222222222223	1276.0	59.449804477584	12.904761904761903	9.727272727272728	10.55	6.743119266055046	6.735042735042735	7.236363636363636	7.431192660550459	8.418181818181818	3.292682926829268	3.761904761904762	3.775	3.376146788990826	3.145299145299145	3.163636363636364	2.8990825688073394	2.3545454545454545	2.2804878048780486	11.829034391534393	3.7007575757575752	7.940277777777778
OC(C(c1c2cccc1)=O)=C([C@H](CC1)CC[C@@H]1c(cc1)ccc1Cl)C2=O	0	0	34.48410732899771	2.5059605835540357	4.20578254745119	0.1611565640953754	2.3882290443275576	339.6109451816502	6.78331212857321	12	45	0	0	4	0	0	3	0	0	0	1	0	0	1	221.58862978204544	145.8539094650206	237.99382716049385	1292.0	76.48545719213098	7.368998628257888	7.085648148148148	5.866666666666666	4.626344086021506	3.72053872053872	2.886304909560724	2.17487922705314	2.560334528076464	3.643518518518519	3.577777777777778	3.964705882352941	3.25	2.8484848484848486	2.612403100775194	2.5478260869565217	2.5806451612903225	2.7222222222222223	4.924191772934343	3.038623113854596	2.799927378358751
OC(C(C(c1c2)=O)=CN(C3CC3)c1cc(N1CCNCC1)c2F)=O	1	1	31.590244106241872	2.541184772287652	4.1571504822763305	0.1772533938734485	2.3233476013305747	205.773193426361	6.202243296810011	10	42	0	0	7	0	3	3	0	0	1	0	0	0	1	276.97222222222223	148.6388888888889	276.1111111111111	1050.0	61.28419328728201	9.142857142857142	8.133333333333333	6.810126582278481	5.923809523809524	5.925925925925926	4.955357142857143	4.359223300970874	3.344444444444445	2.168831168831169	3.619047619047619	3.9367088607594938	3.466666666666667	3.287037037037037	3.0357142857142856	2.83495145631068	2.5444444444444443	2.363636363636364	6.59457671957672	3.303086419753087	3.495077355836849
O=C(c(cc1)ccc1Cl)NCCN1CCOCC1	0	1	23.11519772715389	2.264037480614404	3.7940667817962823	0.2051221541901336	1.8940088195902909	127.74741353692988	5.437841647494711	6	35	0	0	5	0	2	2	0	0	0	1	0	0	1	128.14418533760096	100.6872427983539	174.29938271604937	1000.0	52.27292738243301	6.331569664902998	5.530864197530864	3.8229166666666665	2.706827309236948	2.0631001371742115	2.1771771771771773	2.4171539961013644	2.6031746031746037	3.084656084656084	2.942857142857143	3.0625	2.566265060240964	2.2222222222222223	2.081081081081081	2.3508771929824563	2.5510204081632653	2.595238095238096	3.6612624382171695	2.7968678555098307	2.7234278549382718
O=C(Nc(cc1)c2cc1Cl)O[C@@]2(C(F)(F)F)C#CC1CC1	0	0	26.161349107859703	2.5655080174041407	4.021056538765102	0.1888804684564118	2.1198188764249166	140.53830086975145	5.687417400408614	6	30	0	0	7	0	1	2	0	0	3	1	0	0	4	315.32474089315656	120.99974279835392	391.979938271605	1222.0	51.225671143641016	13.586831275720163	11.12847222222222	11.93827160493827	10.683760683760685	11.7834274952919	11.048387096774194	5.094161958568738	1.75	0.4579124579124579	4.233333333333333	4.277777777777778	3.8461538461538463	3.9661016949152543	3.370967741935484	2.711864406779661	2.2916666666666665	1.9393939393939397	10.510824696438553	3.78124196244856	7.258887745770464
O=C(NCCCl)N(CCCl)N=O	0	0	14.38468519727398	2.167250648344345	3.3075543884558303	0.2504919389973127	1.2828996679555154	51.35489213032053	4.121081758938686	0	21	0	0	7	0	3	2	0	0	0	2	0	0	2	141.64948178631306	75.95370370370371	109.3364197530864	1042.0	32.367224143641	8.152851263962376	7.205555555555556	5.032679738562091	4.025	4.185185185185185	1.7586206896551724	0.9583333333333334	0.3703703703703703	0.0672153635116598	2.619047619047619	2.617647058823529	2.3	2.242424242424242	1.896551724137931	1.7083333333333333	1.2857142857142858	1.0	6.74521341839586	3.7976851851851854	3.2157770515613646
O=C(NC1CCCCC1)N(CCCl)N=O	0	0	18.770019639932546	2.241153882435521	3.5802469875870946	0.2353896750585868	1.6670023628290431	69.33430197649633	4.644404869858633	0	31	0	0	6	0	3	2	0	0	0	1	0	0	1	155.3664075598232	94.60185185185186	147.76543209876542	904.0	41.88271447758401	6.180804460374353	5.50179211469534	3.613026819923372	2.523035230352304	2.506666666666667	2.042884990253411	1.9166666666666663	1.0449172576832153	0.455026455026455	2.6451612903225805	2.793103448275862	2.268292682926829	2.1066666666666665	2.1403508771929824	2.2954545454545454	1.851063829787234	1.4761904761904765	5.0118195987039735	3.0516726403823182	2.5476798637718177
O=C(C1CCCCC1)N(CC1N2CCc3c1cccc3)CC2=O	0	0	31.06627451731378	2.491979603379781	4.0907931951365	0.1810357523325406	2.2593425983412323	205.57289503579307	6.15870981434182	6	47	0	0	4	0	2	2	0	0	0	0	0	0	0	180.91666666666669	127.47222222222224	228.36111111111111	934.0	67.36621771637597	5.872340425531915	5.56	4.135416666666667	3.007142857142857	2.719178082191781	2.844444444444445	2.406779661016949	2.1372549019607843	1.4367816091954022	3.191489361702128	3.552083333333333	2.992857142857143	2.671232876712329	2.488888888888889	2.5084745762711864	2.480392156862745	2.3793103448275863	3.849290780141844	2.549444444444445	2.378761574074074
Nc1nc(NC2CC2)c2ncn([C@H]3C=C[C@@H](CO)C3)c2n1	0	0	27.928464957458388	2.505902172751001	4.038859702624926	0.1945844487551394	2.14957075612969	150.22023182847917	5.754039774245799	9	39	0	0	7	0	6	1	0	0	0	0	0	0	0	144.69444444444446	129.80555555555554	214.80555555555557	880.0	54.950836287282016	7.282051282051282	7.333333333333333	6.178082191780822	4.688172043010753	4.6	3.8	3.088607594936709	2.4025974025974026	1.59375	3.4871794871794872	3.821917808219178	3.150537634408602	3.1555555555555554	3.1882352941176477	2.9873417721518987	2.4285714285714284	2.234375	3.710113960113961	3.090608465608465	2.9425418569254185
Nc1nc(N)nnc1-c1cccc(Cl)c1Cl	0	0	19.944236327304782	2.401756205349231	3.697256546074296	0.2307337341327952	1.7761014521028842	73.26697283195485	4.764113561318509	12	23	0	0	7	0	5	0	0	0	0	2	0	0	2	98.28837067520196	94.59670781893004	137.86419753086426	1154.0	43.76719033394301	9.443907675791731	10.050925925925926	9.074074074074074	7.158771174275049	5.819444444444445	4.864197530864197	3.2652329749103943	1.922222222222222	0.8095238095238094	3.869565217391304	4.222222222222222	3.604651162790698	3.25	2.833333333333333	2.419354838709677	2.1	1.6428571428571428	4.273407420660954	3.9415294924554174	3.829561042524008
Nc1c2ncn([C@@H](C3)O[C@H](CO)[C@H]3O)c2nc(Cl)n1	0	0	24.261414826149515	2.49847614512644	3.898364004398445	0.2069151100477974	2.0108461991220947	111.75310028066096	5.35814586228492	9	31	0	0	9	0	5	3	0	0	0	1	0	0	1	170.0052964487121	121.57613168724282	205.0185185185185	1098.0	45.95636685818801	9.793707686180806	9.094276094276092	7.978557504873295	6.249619482496194	5.251141552511416	3.7993366500829184	4.925925925925927	4.060606060606061	3.1701388888888893	3.741935483870968	4.12280701754386	3.315068493150685	2.9863013698630136	2.82089552238806	2.823529411764706	2.477272727272727	2.125	5.484041820926197	3.6841252026437217	3.596816114359974
Nc(cc1)ccc1S(Nc1ncccn1)(=O)=O	0	0	21.13906916070555	2.3702392260592373	3.751962960954812	0.2164994842192289	1.8336744812167365	95.33991569511454	5.088076816583315	12	27	0	0	7	0	4	2	1	0	0	0	0	0	0	184.6883573388203	92.554012345679	232.3271604938272	950.0	46.871537048490005	9.57201646090535	6.976190476190475	8.333333333333332	5.34567901234568	5.861635220125786	5.767441860465116	6.117647058823529	3.419354838709677	2.769230769230769	3.555555555555556	3.704545454545455	3.1666666666666665	2.69811320754717	2.744186046511628	2.8529411764705883	2.4838709677419355	2.3076923076923075	6.840309531067419	3.305500440917108	5.280162738496073
N[C@@H]1[C@@H](C2)[C@H]1CN2c(nc(c(C(C(C(O)=O)=C1)=O)c2)N1c(ccc(F)c1)c1F)c2F	1	1	38.66582808027232	2.5932855155850016	4.388528652403272	0.1456698085587379	2.573396866596121	382.5259207884274	7.045408706405767	16	45	0	0	10	0	4	3	0	0	3	0	0	0	3	431.6111111111111	196.0	361.6944444444444	1366.0	70.14755257273497	12.622222222222222	10.693877551020408	9.542168674698797	8.207207207207206	8.642857142857142	8.78640776699029	8.95959595959596	8.82	6.157894736842105	4.2	4.542168674698795	3.7927927927927927	3.4910714285714284	3.737864077669903	3.7373737373737375	3.35	3.0	9.591358024691358	4.0	4.357764390896921
N[C@@H](Cc(cc1)cc(O)c1O)C(O)=O	1	1	16.601661418666872	2.292088911711496	3.526937582073579	0.2432536880911946	1.561879169937041	60.01959674807287	4.431143357984954	6	25	0	0	5	0	1	4	0	0	0	0	0	0	0	211.13888888888889	110.16666666666669	180.3333333333334	640.0	33.773657953339004	8.96	7.68	6.564102564102564	4.481481481481482	2.807017543859649	3.4545454545454546	4.428571428571429	5.36	3.928571428571429	3.08	3.41025641025641	2.611111111111111	2.1403508771929824	2.227272727272727	2.0	1.68	1.2857142857142858	8.445555555555556	4.406666666666667	4.623931623931625
NS(Cc1noc2c1cccc2)(=O)=O	0	0	17.195939964967177	2.4142649276637598	3.579194286199709	0.2433480920892257	1.5622671833108537	64.0912013295579	4.496779326376683	9	22	0	0	6	0	2	3	1	0	0	0	0	0	0	169.9383573388203	73.375	217.61419753086423	842.0	38.627715238792014	10.474747474747476	7.666666666666666	8.491228070175438	4.673913043478261	5.391666666666668	6.833333333333333	3.68	2.5	0.0	3.727272727272727	3.8947368421052633	3.0217391304347827	3.025	2.6333333333333333	2.2	1.5555555555555556	1.2222222222222223	7.724470788128196	3.190217391304348	5.726689408706954
NOc(cccc1)c1C(O)=O	1	0	13.625118400082528	2.288245611270737	3.2870948306918173	0.2782178922718551	1.2138547654625762	38.99106634885639	3.7586427317158537	6	18	0	0	4	0	1	3	0	0	0	0	0	0	0	144.58333333333331	87.72222222222223	135.61111111111114	500.0	25.774202333942995	10.555555555555555	9.38888888888889	8.538461538461538	6.935483870967742	6.4	2.8846153846153846	0.0	0.0	0.0	3.1666666666666665	3.576923076923077	3.064516129032258	2.3	1.6538461538461535	1.1764705882352942	1.0	0.0	8.032407407407407	4.873456790123457	5.215811965811967
NC[C@H]([C@H]([C@@H]([C@H]1O)O)O)O[C@@H]1O[C@H]([C@H](C[C@H]([C@@H]1O[C@H]([C@@H]([C@H]2N)O)O[C@H](CO)[C@H]2O)N)N)[C@@H]1O	0	4	41.16734299298208	2.4718295591858723	4.414429695687117	0.1558490052821977	2.8315623746165355	238.1916714151273	6.666998160110347	0	69	0	0	15	0	4	11	0	0	0	0	0	0	0	434.4166666666666	248.6666666666666	429.38888888888897	1584.0	78.12150857456398	7.27536231884058	5.76056338028169	5.175572519083969	4.725490196078432	3.346320346320346	3.1171171171171173	3.119815668202765	2.9724770642201834	2.569620253164557	3.0434782608695654	3.5572519083969465	2.7794117647058822	2.463203463203463	2.4414414414414414	2.5161290322580645	2.440366972477064	2.080168776371308	6.295893719806763	3.5023474178403746	3.2777777777777786
NC[C@@H](c(cc1)cc(O)c1O)O	0	1	14.82436706452445	2.3024787571887955	3.376133875665329	0.2663282347546281	1.344202440915098	45.24695531967189	3.9944569389229945	6	23	0	0	4	0	1	3	0	0	0	0	0	0	0	159.36111111111111	94.66666666666669	136.44444444444446	540.0	30.34155395333899	7.478260869565218	6.608695652173913	5.777777777777778	4.428571428571429	2.63265306122449	2.414634146341464	2.2142857142857144	0.8823529411764706	0.0	2.9130434782608696	3.2777777777777777	2.571428571428572	2.061224489795918	1.829268292682927	1.6428571428571428	1.2941176470588236	1.0	6.928743961352657	4.115942028985508	3.790123456790124
NCC[C@@H](C(N[C@H](C[C@@H]([C@H]([C@@H]1O)O[C@H]([C@@H]([C@H]2O)O)O[C@H](CN)[C@H]2O)N)[C@@H]1O[C@H]([C@@H]([C@H]1N)O)O[C@H](CO)[C@H]1O)=O)O	0	4	49.62894926074779	2.482489379187653	4.5955046486647895	0.1331501559240277	3.0588960195513337	472.7039473762091	7.5447636495848895	0	83	0	0	18	0	5	13	0	0	0	0	0	0	0	541.7222222222222	298.80555555555554	518.0277777777777	1912.0	94.885806908507	7.373493975903615	5.823529411764706	5.121794871794871	4.647302904564316	3.524163568773234	3.5413533834586466	3.616236162361624	3.43598615916955	3.1128526645768027	3.0	3.4743589743589745	2.767634854771784	2.546468401486989	2.571428571428572	2.6383763837638377	2.55363321799308	2.272727272727273	6.52677376171352	3.515359477124183	3.3206908831908826
NCCCNCCSP(O)(O)=O	2	2	13.366979274246685	2.1207959302978736	3.314235957575567	0.2352063462157585	1.2199361254701342	95.75578150117036	4.744122564245106	0	27	0	0	7	0	2	3	1	1	0	0	0	0	0	170.01727061423563	64.84710791037952	201.67438271604937	966.0	46.550205572735	4.879743941472337	1.715099715099715	2.846913580246913	1.01364522417154	1.0893246187363834	1.6264775413711583	1.093093093093093	1.1326164874551972	1.4027777777777777	2.333333333333333	2.2	1.8596491228070176	1.8235294117647056	1.7234042553191489	1.8108108108108107	1.7419354838709675	1.6666666666666667	6.296935948675394	2.494119535014597	4.481652949245541
NCC1(CC(O)=O)CCCCC1	1	1	14.445284745167353	2.3344142183389764	3.376501423882824	0.2594890671709022	1.3181874989556408	47.50794268373653	4.043218468250235	0	29	0	0	3	0	1	2	0	0	0	0	0	0	0	138.09027777777777	81.66666666666667	150.58333333333337	518.0	35.15492738243301	4.482758620689655	3.655172413793104	2.4	1.4216867469879515	1.1875	1.123456790123457	0.4888888888888889	0.0	0.0	2.5172413793103448	2.909090909090909	2.253012048192771	1.8020833333333333	1.4567901234567902	1.2222222222222223	1.0666666666666669	1.0	4.761733716475096	2.8160919540229887	2.7378787878787887
NC(c1nn([C@@H]([C@@H]2O)O[C@H](CO)[C@H]2O)cn1)=O	0	0	21.174967846278054	2.4570543966201464	3.7617733325744616	0.2159464744944412	1.8311168898456365	91.48496218755648	5.046802862160108	5	29	0	0	9	0	4	5	0	0	0	0	0	0	0	238.16666666666669	127.7777777777778	221.91666666666663	816.0	35.70257485818801	10.758620689655173	9.033333333333331	8.156862745098039	6.835820895522388	5.348484848484849	4.701754385964913	5.066666666666666	5.0588235294117645	3.32	3.4482758620689653	3.862745098039216	2.91044776119403	2.6515151515151514	2.543859649122807	2.355555555555556	2.2058823529411766	1.84	8.21264367816092	4.25925925925926	4.351307189542483
NC(c1nccnc1)=O	0	0	11.18995723015805	2.1939932777126576	3.089765428947129	0.3173764213887688	0.9441973012893098	27.609117229316848	3.212785536912422	6	14	0	0	4	0	3	1	0	0	0	0	0	0	0	105.55555555555556	65.44444444444446	104.0	396.0	20.440768524244994	11.0	9.857142857142858	8.6	7.142857142857143	5.25	2.25	0.0	0.0	0.0	3.2142857142857144	3.35	2.8095238095238093	2.1875	1.6666666666666667	1.3333333333333333	1.0	0.0	7.5396825396825395	4.674603174603176	5.199999999999999
NC(Nc1c2ncn1COCCO)=NC2=O	0	0	20.038433239514443	2.4488773532412917	3.694167518019902	0.2133882566992718	1.6979503803314164	164.58744533931835	5.573445640821016	9	27	0	0	8	0	5	3	0	0	0	0	0	0	0	174.36111111111111	112.80555555555556	192.83333333333337	736.0	35.181553953339005	10.444444444444445	9.214285714285714	8.347826086956522	7.211538461538462	5.981132075471698	3.6666666666666665	4.025	3.2058823529411766	2.833333333333333	3.3703703703703702	3.695652173913044	3.1538461538461537	2.792452830188679	2.555555555555556	2.375	2.2058823529411766	2.0416666666666665	6.457818930041152	4.028769841269841	4.192028985507247
NC(NO)=O	0	0	5.226251859505507	1.8477590650225728	2.408576175098029	0.4261972627395669	0.0634377500571843	8.629874180987338	1.4620827451692446	0	9	0	0	4	0	2	2	0	0	0	0	0	0	0	114.02777777777776	54.00000000000001	79.99999999999999	266.0	8.273759619396001	11.333333333333334	9.0	7.4	4.5	0.0	0.0	0.0	0.0	0.0	2.2222222222222223	2.1	1.4	1.0	1.0	0.0	0.0	0.0	12.669753086419751	6.750000000000001	7.999999999999998
NC(NC(N=C1)=O)=C1F	0	0	10.792280186226476	2.2458267799378624	3.0994475512921005	0.3180874157042836	0.9464350198523434	26.53469113969722	3.1730924608217563	6	13	0	0	5	0	3	1	0	0	1	0	0	0	1	160.58333333333331	69.61111111111111	122.94444444444444	440.0	17.517504619395996	14.76923076923077	12.23076923076923	11.736842105263158	9.285714285714286	5.0	5.25	0.0	0.0	0.0	3.5384615384615383	3.631578947368421	2.761904761904762	1.7647058823529411	1.25	0.0	0.0	0.0	12.3525641025641	5.354700854700855	6.470760233918128
NC(CON1)C1=O	0	1	8.42863948675507	2.2143197433775343	2.862062748922225	0.3634571009085431	0.5771411993857017	18.15400292302316	2.542216139178313	0	13	0	0	4	0	2	2	0	0	0	0	0	0	0	96.30555555555556	54.22222222222222	86.25000000000001	340.0	14.740785429094002	9.692307692307692	7.923076923076923	5.909090909090909	3.84	0.0	0.0	0.0	0.0	0.0	2.923076923076923	3.0454545454545454	1.84	1.25	1.0	0.0	0.0	0.0	7.408119658119658	4.170940170940171	3.9204545454545454
NC(CO)(CO)CO	0	1	9.29150262212918	2.1889010593167337	2.913552613142566	0.3199906258642037	0.7168344125738153	20.391897070911185	2.791994068223876	0	19	0	0	4	0	1	3	0	0	0	0	0	0	0	143.3125	72.625	101.75	396.0	19.185953953338995	5.894736842105263	3.6666666666666665	3.0	2.5	1.3888888888888888	0.0	0.0	0.0	0.0	2.263157894736842	2.6	1.7857142857142858	1.1111111111111112	1.0	1.0	0.0	0.0	7.542763157894737	4.034722222222222	3.3916666666666666
NC(CCSCc1csc(N=C(N)N)n1)=NS(N)(=O)=O	0	5	22.898175356730547	2.2793745734847963	3.87511254574771	0.1742519044582337	1.941626154171724	196.0429788156069	5.971481095423653	5	35	0	0	12	0	7	2	3	0	0	0	0	0	0	226.80632716049385	109.70987654320987	300.4228395061728	1542.0	63.966801572735	7.6952380952380945	5.39047619047619	6.160714285714286	3.120218579234973	2.9496527777777777	2.1709401709401708	1.8531073446327684	2.802721088435374	3.3178294573643416	3.1142857142857143	3.107142857142857	2.622950819672131	2.59375	2.3076923076923075	2.3220338983050848	2.4489795918367347	2.395348837209302	6.480180776014109	3.134567901234568	5.364693562610229
NC(C=CN1[C@@H]2O[C@H](CO)CC2)=NC1=O	0	0	18.93428268052292	2.3833127616580487	3.635415325033677	0.2378993276604187	1.6776076213894766	70.48298046370023	4.660836376919445	6	28	0	0	6	0	3	3	0	0	0	0	0	0	0	163.1111111111111	101.91666666666669	183.1111111111111	676.0	36.439679763037006	8.428571428571429	7.413793103448276	6.196078431372549	4.223880597014926	3.9516129032258074	2.7777777777777777	2.743589743589744	2.90625	1.181818181818182	3.1785714285714284	3.450980392156863	2.776119402985074	2.4838709677419355	2.333333333333333	2.3076923076923075	1.875	1.681818181818182	5.825396825396824	3.514367816091954	3.590413943355119
NC(C=CN1[C@@H]([C@H]2O)O[C@H](CO)[C@H]2O)=NC1=O	0	0	21.225622116549413	2.457803232439102	3.759816093054456	0.2165136045497948	1.833739700171716	88.15926703499998	5.009773282400906	6	30	0	0	8	0	3	5	0	0	0	0	0	0	0	234.16666666666663	125.66666666666669	219.25	804.0	37.726087763037015	9.866666666666667	8.258064516129032	7.566037735849057	6.191780821917808	4.945945945945946	4.65625	4.163265306122449	3.358974358974359	1.64	3.3666666666666667	3.830188679245283	2.9452054794520546	2.5675675675675675	2.390625	2.2448979591836733	1.8974358974358971	1.76	7.805555555555555	4.053763440860215	4.136792452830188
FS(F)(F)(F)(F)F	0	0	4.898979485566356	2.449489742783178	2.871798833985931	0.3484510841079178	0.5349777852436277	13.280183036403855	2.229597982876309	0	7	0	0	7	0	0	0	1	0	6	0	0	0	6	384.046677335772	10.370370370370372	960.0	742.0	10.271494000000004	42.06349206349206	4.666666666666665	49.0	0.0	0.0	0.0	0.0	0.0	0.0	6.0	1.0	0.0	0.0	0.0	0.0	0.0	0.0	54.863811047967424	1.7283950617283954	64.0
FCOC(C(F)(F)F)C(F)(F)F	0	0	12.129425653928358	2.364870977884402	3.3462419643620955	0.2550454243691497	1.300914591675107	43.01985622379172	3.9439833385496574	0	15	0	0	8	0	0	1	0	0	7	0	0	0	7	470.40277777777777	89.58333333333333	518.3124999999999	778.0	15.304385714547005	28.266666666666666	16.857142857142858	21.28	19.041666666666668	24.20833333333333	16.333333333333332	0.0	0.0	0.0	3.933333333333333	3.24	2.875	2.0	1.0	0.0	0.0	0.0	31.360185185185184	6.398809523809524	20.732499999999995
FC(OC(C(F)(F)F)Cl)F	0	0	9.936237570137337	2.2360679774997902	3.1518237727256637	0.2841640786499873	1.0443816270699242	30.765109109740575	3.426381226740385	0	12	0	0	7	0	0	1	0	0	5	1	0	0	6	341.1789075598232	66.79423868312757	382.1404320987654	868.0	16.202774809698	26.30041152263375	16.03030303030303	20.198830409356727	13.244444444444444	10.824074074074074	32.666666666666664	0.0	0.0	0.0	3.8333333333333335	2.6842105263157894	2.6	2.25	1.0	0.0	0.0	0.0	28.431575629985264	6.072203516647961	20.11265432098765
FC(C(OC(F)F)(F)F)Cl	0	0	9.972043492346655	2.261616134863905	3.1522637119174037	0.2835439197442242	1.042196844913606	29.974587697191183	3.40034994592961	0	12	0	0	7	0	0	1	0	0	5	1	0	0	6	341.1789075598232	67.16923868312757	320.2098765432099	868.0	16.202774809698003	26.30041152263375	15.93939393939394	19.71345029239766	17.503703703703703	21.77777777777777	12.098765432098766	0.0	0.0	0.0	3.8333333333333335	2.789473684210526	2.6	2.0	1.0	0.0	0.0	0.0	28.431575629985264	6.10629442573887	16.853151397011047
Cn1nnnc1SCC(CS[C@@H]1[C@@]2(NC(C(S3)SC3=C(C(N)=O)C(O)=O)=O)OC)=C(C(O)=O)N1C2=O	4	0	44.261709136355776	2.649565773233308	4.526878747012511	0.1130053105689378	2.684132318729383	1122.2008347758344	8.303980912653044	5	53	0	0	19	0	7	8	4	0	0	0	0	0	0	450.57621742112485	225.13888888888889	403.1747256515775	2508.0	102.22535138243298	11.731656184486374	10.029761904761903	8.74567901234568	7.268608414239483	6.034722222222221	5.333333333333333	5.918518518518519	7.321321321321322	6.864779874213837	4.018867924528302	4.322222222222222	4.0	3.40625	3.1384615384615384	3.175	3.279279279279279	3.160377358490566	8.501438064549525	4.020337301587301	4.479719173906417
Clc1cccc(Cl)c1NC1=NCCN1	0	3	17.881593534346717	2.335590455535925	3.567036083292618	0.24981726926896	1.5885040149380243	62.0459808013668	4.464347972626258	6	23	0	0	5	0	3	0	0	0	0	2	0	0	2	61.7328151196464	69.70781893004116	112.4238683127572	1058.0	42.236416143641016	6.835212023617821	7.092592592592593	5.547222222222223	3.3564814814814814	3.763717421124829	3.612903225806452	2.043650793650793	0.4444444444444444	0.0	3.4347826086956523	3.575	2.9166666666666665	2.861111111111111	2.903225806451613	2.642857142857143	1.7777777777777777	1.4	2.6840354399846262	2.904492455418381	2.81059670781893
Cc1nnc2n1-c(ccc(Cl)c1)c1C(c1ccccc1)=NC2	0	0	29.43464061160303	2.511361409766118	4.053147328391845	0.1895206263592823	2.216242399562736	163.45561892909816	5.884998869995299	17	35	0	0	5	0	4	0	0	0	0	1	0	0	1	103.5052964487121	119.90946502057614	184.71604938271608	1110.0	62.78366776303701	8.274426807760142	8.818713450292398	7.5661375661375665	6.436005625879044	5.68121693121693	4.721552878179384	2.8994152046783626	2.452495974235105	1.7286821705426358	3.857142857142857	4.301587301587301	4.0	3.738095238095238	3.325301204819277	2.652631578947368	2.4057971014492754	2.069767441860465	2.957294184248917	3.1555122373835824	2.932000783852636
Cc1nnc2n1-c(ccc(Cl)c1)c1C(c(cccc1)c1Cl)=NC2	0	0	30.30437015447678	2.517323562062716	4.095707233183034	0.1861643699398023	2.2872780527078724	161.27141296599132	5.915997863382241	17	35	0	0	6	0	4	0	0	0	0	2	0	0	2	103.09392623075752	118.9300411522634	183.761316872428	1398.0	67.09145485818799	8.491710758377424	9.084795321637428	7.811287477954145	6.686357243319268	5.8994708994709	4.998661311914324	3.1649122807017545	2.6834854177849348	1.837209302325581	4.0	4.428571428571429	4.113924050632911	3.8333333333333335	3.4939759036144578	2.747368421052632	2.463768115942029	2.13953488372093	2.9455407494502146	3.1297379250595627	2.916846299562349
Cc1ncc2n1-c(ccc(Cl)c1)c1C(c(cccc1)c1F)=NC2	0	0	30.30437015447678	2.517323562062716	4.095707233183034	0.1861643699398023	2.2872780527078724	161.27141296599132	5.915997863382241	17	36	0	0	5	0	3	0	0	0	1	1	0	0	2	161.28307422648987	127.3539094650206	207.6604938271605	1178.0	64.67281676303699	9.155692729766804	9.028490028490028	7.902564102564104	6.956639566395664	6.15980024968789	5.066167290886392	3.8204264870931537	3.2042042042042045	2.298611111111111	3.9166666666666665	4.369230769230769	4.060975609756097	3.707865168539326	3.3820224719101124	2.717171717171717	2.4324324324324325	2.0625	4.480085395180274	3.265484858077451	3.1947768281101623
Cc1cnc(NC(C(N(C)S(c2c3cccc2)(=O)=O)=C3O)=O)s1	0	0	28.796076163015947	2.5484948873875	4.078070665534398	0.1713791499468297	2.204526413061948	255.40004938554603	6.375740259899014	11	36	0	0	9	0	3	4	2	0	0	0	0	0	0	263.21956447187927	123.16358024691358	275.9228395061728	1432.0	67.84738376303699	9.969135802469136	7.535087719298247	8.597883597883598	7.613333333333333	6.214559386973179	6.654008438818567	3.9506172839506175	4.229885057471265	4.035460992907802	3.861111111111111	4.238095238095238	3.8	3.160919540229885	2.79746835443038	2.6944444444444446	2.793103448275862	2.8297872340425534	7.311654568663313	3.241146848602989	4.379727611209092
Cc1cnc(CS(c2nc(ccc(OC)c3)c3[nH]2)=O)c(C)c1OC	0	0	30.8866851066234	2.4382804021800952	4.10847611359098	0.1798872753602303	2.338097695436013	168.61419288772646	6.0030819602073935	15	43	0	0	7	0	3	3	1	0	0	0	0	0	0	173.40893156531018	137.8374485596708	223.51646090534985	1226.0	69.82855719213099	8.056847545219638	7.2	6.074561403508771	5.232931726907631	3.851851851851852	3.13915857605178	3.34983498349835	4.173515981735159	4.084745762711864	3.372093023255814	3.710526315789474	3.5421686746987957	2.909090909090909	2.533980582524272	2.287128712871287	2.7534246575342465	3.067796610169492	4.032765850356051	3.063054412437129	2.9410060645440765
Cc1ccnc(N(C2CC2)c2c3cccn2)c1NC3=O	0	0	26.927237649312517	2.535863840135108	3.994834456997917	0.2047852347677421	2.1030859698374864	119.45694575399553	5.476103200435265	12	34	0	0	5	0	4	1	0	0	0	0	0	0	0	138.19444444444446	116.5277777777778	189.55555555555557	814.0	53.541284667886	8.411764705882353	8.54054054054054	7.483870967741935	7.217948717948718	6.481927710843373	4.086956521739131	1.7865168539325842	0.4647887323943662	0.0	3.764705882352941	4.17741935483871	4.051282051282051	3.6987951807228914	3.152173913043478	2.449438202247191	1.6619718309859155	1.3	4.064542483660131	3.1493993993994	3.057347670250896
Cc1cc(NS(c(cc2)ccc2N)(=O)=O)no1	0	0	20.712705411404304	2.3834977002630886	3.758937956037912	0.2219284046436064	1.8584411443883264	84.2732761978981	4.964693057483608	11	28	0	0	7	0	3	3	1	0	0	0	0	0	0	187.71613511659808	95.88734567901236	233.10493827160505	966.0	46.74935395333901	9.587301587301589	7.218390804597701	7.929078014184397	4.915151515151515	4.712643678160919	6.787878787878788	5.529411764705882	2.972972972972973	2.8	3.5357142857142856	3.702127659574468	3.036363636363636	2.706896551724138	2.659090909090909	2.9411764705882355	2.3513513513513518	2.4	6.704147682735646	3.306460195828013	4.959679537693724
Cc1cc(C(N2CCN(C)CC2)=Nc(cccc2)c2N2)c2s1	0	3	29.21110160157065	2.4857829751408103	4.052781068043024	0.1905734290948401	2.221782109604768	156.3758745700883	5.840719921910051	11	42	0	0	5	0	4	0	1	0	0	0	0	0	0	97.33676268861456	117.82716049382718	188.3487654320988	1084.0	69.55355809698	5.962962962962964	6.162962962962963	4.9125	4.343042071197411	3.115942028985508	2.862179487179487	2.2066666666666666	1.4587458745874586	0.7060931899641576	3.380952380952381	3.75	3.378640776699029	2.982608695652174	3.0384615384615383	2.98	2.4257425742574257	1.827956989247312	2.317541968776537	2.6183813443072705	2.354359567901235
Cc1c(CSCCN/C(/NC#N)=N/C)nc[nH]1	0	3	21.15470343611081	2.257482804535921	3.7019550799874175	0.1797064296637094	1.6474108892729278	323.3882439321389	6.30948184606683	5	33	0	0	7	0	6	0	1	0	0	0	0	0	0	122.5034293552812	107.80555555555556	149.3950617283951	926.0	50.672806477584	6.377104377104377	6.020202020202021	4.109090909090909	2.282485875706215	1.803030303030303	1.3088235294117647	1.9102564102564104	2.394557823129252	3.763157894736842	2.727272727272727	2.890909090909091	2.593220338983051	2.227272727272727	1.9852941176470589	2.173076923076923	2.122448979591837	2.3157894736842106	3.7122251319782182	3.2668350168350173	2.7162738496071834
Cc1c(CNc(cc2OC)cc(OC)c2OC)ccc2nc(N)nc(N)c12	0	0	34.2859066090093	2.455164228636362	4.217152497611472	0.1550845341297029	2.425303709767247	314.32420497049804	6.74367672616317	16	50	0	0	8	0	5	3	0	0	0	0	0	0	0	178.02777777777777	179.75	276.5	1144.0	71.194808811527	7.92	7.826923076923077	6.697674418604652	6.583333333333333	4.19327731092437	2.201388888888889	2.294573643410853	2.8376068376068377	3.5445544554455446	3.26	3.697674418604651	3.6770833333333335	2.9831932773109244	2.4444444444444446	2.333333333333333	2.264957264957265	2.5346534653465347	3.5605555555555557	3.456730769230769	3.2151162790697674
Cc(n1CCO)ncc1[N+]([O-])=O	0	0	14.259255741822006	2.369803310493936	3.3795062775918696	0.2567878501040945	1.3077231856175844	50.73384412595839	4.108914781688523	5	21	0	0	6	0	3	3	0	0	0	0	0	0	0	191.83333333333331	86.36111111111111	173.94444444444443	564.0	26.294528143640992	10.761904761904765	8.714285714285714	7.428571428571429	5.487179487179487	5.195121951219512	2.6	2.321428571428572	0.0	0.0	3.095238095238096	3.342857142857143	2.8974358974358974	2.3902439024390243	1.7	1.1428571428571428	1.0	0.0	9.134920634920636	4.112433862433862	4.969841269841269
C[N+](C)(CCC1)CC1OC(C(c1ccccc1)(c1ccccc1)O)=O	0	1	31.84313371414746	2.482273677227153	4.1475650352979	0.1661744399180253	2.340449357247554	203.49373810654063	6.231925965308138	12	51	0	0	4	0	1	3	0	0	0	0	0	0	0	193.48611111111111	149.83333333333331	258.55555555555554	1023.0	73.26644752607399	5.764705882352941	5.622641509433962	4.663157894736842	3.8686131386861313	3.0308641975308643	3.343065693430657	2.813008130081301	1.808	1.1417910447761197	3.0980392156862746	3.5157894736842104	2.8175182481751824	2.4444444444444446	2.554744525547445	2.6910569105691056	2.56	2.2686567164179103	3.793845315904139	2.827044025157232	2.7216374269005845
C[C@](C[C@@H]1c(cc2)ccc2N(C)C)([C@@H](CC2)[C@H](CC3)C1=C(CC1)C3=CC1=O)[C@@]2(C#CC)O	0	0	41.45253279624978	2.6533860163509324	4.427897070248475	0.1403641566455767	2.6653715980746067	494.0272760144037	7.365741540073389	6	67	0	0	3	0	1	2	0	0	0	0	0	0	0	213.375	181.60416666666669	311.5277777777778	1256.0	98.935959669715	5.223880597014926	5.338028169014085	4.022222222222222	3.010362694300518	2.183673469387755	1.9854545454545451	2.0689655172413794	2.032520325203252	1.9386792452830188	3.2686567164179103	3.859259259259259	3.393782383419689	2.873469387755102	2.6036363636363635	2.5440613026819925	2.386178861788618	2.2641509433962264	3.1847014925373136	2.557805164319249	2.30761316872428
C[C@H]([C@H]([C@@H]([C@@H]1O)N)O)O[C@H]1O[C@H](C[C@@H]([C@@H]([C@H](C1)O)C(O)=O)O[C@@]1(C[C@H](C[C@H]([C@@H](CC[C@H](C[C@H](CC(O[C@@H](C)[C@@H]1C)=O)O)O)O)O)O)O)/C=C/C=C/C=C/C=C/C=C/C=C/C=C/[C@H](C)[C@H]1O	1	1	78.45526140436665	2.465527528097431	5.0578670589117865	0.0726985566490423	3.424755698636743	100021.27149337438	13.38494033418495	0	138	0	2	18	0	1	17	0	0	0	0	0	0	0	761.1180555555555	448.875	799.3611111111109	2902.0	175.67951005397703	6.318840579710145	5.221428571428572	4.023809523809524	3.1096605744125325	3.004484304932735	2.4380341880341883	2.98931623931624	2.724789915966386	3.022132796780684	2.833333333333333	3.1984126984126986	2.558746736292428	2.3587443946188342	2.267094017094017	2.3354700854700856	2.3781512605042017	2.378269617706237	5.515348228663446	3.20625	3.1720679012345667
C[C@H](OC[C@H]1O[C@H]([C@@H]2O)O[C@@H]([C@@H](CO3)[C@@H]([C@@H]4c(cc5OC)cc(OC)c5O)C3=O)c3c4cc4OCOc4c3)O[C@H]1[C@@H]2O	0	0	55.76736755012009	2.606868555275769	4.7032369757457975	0.1219029755358426	3.0682243104258307	656.45384718909	7.921936915249558	12	74	0	0	13	0	0	13	0	0	0	0	0	0	0	376.7777777777778	266.61111111111114	499.1111111111111	1908.0	103.467364955168	9.72972972972973	8.325	7.244897959183674	6.314432989690721	5.308370044052864	5.012145748987854	5.430830039525691	5.699619771863118	5.0234375	3.702702702702703	4.170068027210885	3.768041237113402	3.405286343612335	3.283400809716599	3.3043478260869565	3.064638783269962	2.85546875	5.091591591591592	3.3326388888888894	3.3953136810279667
C[C@H](C1)[C@@H]([C@H](CC2)[C@](C)(CC3)[C@@]2(C#C)O)[C@H]3C(CC2)=C1CC2=O	0	0	29.748079002258372	2.6340862997237644	4.111781380310695	0.1812463178572112	2.2605050381399843	175.8333847016506	6.002445991759262	0	51	0	0	2	0	0	2	0	0	0	0	0	0	0	179.81944444444443	131.35416666666669	229.77777777777771	912.0	72.30246933577199	4.627450980392157	4.592592592592593	3.3796296296296298	2.261904761904762	1.3842592592592593	1.0829694323144106	1.0621761658031088	1.1214285714285714	1.4216867469879515	3.215686274509804	3.851851851851852	3.136904761904762	2.5231481481481484	2.1353711790393013	1.9585492227979275	1.85	1.855421686746988	3.5258714596949887	2.432484567901235	2.127572016460905
C[C@H](C1)N[C@@H](C)CN1c(c(F)c(c1c2N(C3CC3)C=C(C(O)=O)C1=O)N)c2F	1	1	35.06094909661533	2.592436954353724	4.3027692517008544	0.1606877563091658	2.533531728477495	247.9975645876899	6.5430383430869945	10	50	0	0	9	0	4	3	0	0	2	0	0	0	2	365.5833333333333	183.08333333333331	328.8611111111111	1256.0	70.160693906678	9.36	8.30188679245283	7.25531914893617	6.937007874015748	6.493150684931507	5.691780821917808	4.358108108108108	3.1449275362318843	1.8695652173913044	3.6	4.053191489361702	3.52755905511811	3.267123287671233	3.102739726027397	2.722972972972973	2.398550724637681	2.313043478260869	7.311666666666666	3.4544025157232707	3.498522458628841
C[C@@](C(N1[C@@H](Cc2ccccc2)C(N2[C@H]3CCC2)=O)=O)(NC([C@H](C2)CN(C)[C@H](Cc4c[nH]5)[C@H]2c2c4c5ccc2)=O)O[C@@]13O	0	1	56.94037674892168	2.669552999583886	4.744052654773774	0.105074946096385	2.9667337273006598	1458.6002003933138	8.743847510637076	15	80	0	0	10	0	5	5	0	0	0	0	0	0	0	350.73611111111114	248.73611111111111	465.5486111111112	1790.0	117.750397479413	7.4	7.229885057471264	6.170731707317073	4.630252100840337	4.03584229390681	3.809187279151944	3.4420289855072466	3.3097014925373136	3.3404255319148937	3.6875	4.2560975609756095	3.5294117647058822	3.1469534050179213	2.92226148409894	2.800724637681159	2.7313432835820897	2.7617021276595746	4.384201388888889	2.859035759897829	2.838711043360434
C[C@@H]1N(C=C(C(O)=O)C(c2cc(F)c3N4CCN(C)CC4)=O)c2c3OC1	1	1	33.46582201659464	2.5785233443199878	4.212470854925481	0.1676418060065914	2.427682300190124	228.20101892846031	6.385738347513192	10	46	0	0	8	0	3	4	0	0	1	0	0	0	1	293.5	164.0277777777778	306.50000000000006	1152.0	65.60552309698	9.434782608695652	8.408163265306122	7.134831460674158	6.470588235294118	5.690647482014389	4.984848484848484	4.385964912280702	3.330357142857143	1.9130434782608696	3.608695652173913	4.044943820224719	3.6050420168067223	3.0863309352517985	3.015151515151515	2.8596491228070176	2.4107142857142856	2.2065217391304346	6.380434782608695	3.347505668934241	3.4438202247191017
C[C@@H]([C@H]([C@H](C1)N)O)O[C@H]1O[C@@H](C[C@@](C1)(C(C)=O)O)c(c(O)c2C(c(c3ccc4)c4OC)=O)c1c(O)c2C3=O	0	1	48.12158284296725	2.623946859161765	4.587129022348001	0.1301272279658591	2.933344596000856	607.4781271461757	7.744317236601206	12	67	0	0	11	0	1	10	0	0	0	0	0	0	0	447.2847222222222	253.1111111111111	435.0	1690.0	95.836114240621	9.25373134328358	8.267605633802816	7.299212598425197	6.735955056179775	6.184834123222749	5.513636363636364	5.316582914572864	5.00990099009901	4.170616113744076	3.656716417910448	4.21259842519685	3.6741573033707855	3.123222748815166	2.9545454545454546	3.170854271356784	3.0247524752475248	2.7535545023696684	6.675891376451077	3.5649452269170574	3.425196850393701
C[C@@H]([C@@]([C@H]1O[C@@H]([C@H]([C@@H]2O)NC)O[C@@H](CO)[C@@H]2O)(C=O)O)O[C@H]1O[C@H]([C@H]([C@@H]([C@H]([C@@H]1O)NC(N)=N)O)NC(N)=N)[C@@H]1O	0	7	49.3141332339391	2.5470902355768663	4.60118315368222	0.1267888761554306	3.009941846925704	467.1741729086861	7.532996510516595	0	79	0	0	19	0	7	12	0	0	0	0	0	0	0	536.0069444444445	302.3888888888889	529.0833333333335	1906.0	92.09525128911098	8.126582278481013	6.654320987654321	5.937931034482759	5.388127853881279	4.305343511450381	4.318681318681318	4.251851851851852	3.929054054054054	3.5	3.151898734177215	3.7655172413793103	3.0182648401826486	2.6908396946564888	2.663003663003663	2.751851851851852	2.5236486486486487	2.25	6.784898030942335	3.733196159122085	3.648850574712645
C[C@@H](CN(CC(N1)=O)CC1=O)N(CC(N1)=O)CC1=O	0	2	22.599808438094527	2.3399827737142256	3.857733373685504	0.215068196246631	2.0494927560344585	91.8556451105431	5.162072156048834	0	35	0	0	8	0	4	4	0	0	0	0	0	0	0	260.6388888888889	123.0	231.72222222222223	864.0	45.204522477584014	9.142857142857142	7.388888888888889	5.2727272727272725	4.340909090909091	2.891089108910891	2.1739130434782608	3.2	2.909090909090909	5.953488372093023	3.2	3.4696969696969697	2.738636363636364	2.3069306930693068	2.25	2.28	2.378787878787879	2.116279069767442	7.446825396825398	3.4166666666666665	3.5109427609427613
CS(OCCCCOS(C)(=O)=O)(=O)=O	0	0	14.682734710071824	2.1412969138758675	3.487054073594049	0.2555649756169814	1.6112509722659298	46.78837528070477	4.182107017252619	0	28	0	0	8	0	0	6	2	0	0	0	0	0	0	251.71004801097396	53.888888888888886	325.9166666666665	1126.0	43.63720466788601	8.38888888888889	2.271604938271605	5.7333333333333325	1.4502923976608189	1.6388888888888886	1.7777777777777777	1.4285714285714286	4.228228228228229	0.7222222222222223	2.7142857142857144	2.32	2.0350877192982457	2.083333333333333	1.8823529411764703	1.9047619047619049	1.7297297297297298	2.0	8.989644571820497	1.9958847736625516	6.51833333333333
COc1cc2c([C@@H]([C@@H](C[C@@H]3CC4)N4C[C@@H]3C=C)O)ccnc2cc1	0	1	32.595631483432186	2.4949481304139898	4.132304663699701	0.1844827827699941	2.36332342952605	172.0994580118087	6.023541291303267	10	48	0	2	4	0	2	2	0	0	0	0	0	0	0	149.47222222222223	142.75	232.11111111111111	970.0	70.155117716376	5.958333333333333	5.8431372549019605	4.56989247311828	3.5114503816793894	2.716216216216216	2.5878378378378377	2.6260162601626016	2.2454545454545456	1.7058823529411764	3.25	3.763440860215054	3.2213740458015265	2.668918918918919	2.452702702702702	2.6178861788617884	2.590909090909091	2.313725490196078	3.1140046296296298	2.799019607843137	2.495818399044205
COc1cc([C@@H]([C@H]([C@H](CO2)[C@@H]3O[C@@H]([C@@H]([C@H]4O)O)O[C@H]5[C@H]4O[C@H](c4cccs4)OC5)C2=O)c2c3cc3OCOc3c2)cc(OC)c1O	0	0	61.75002807253868	2.607060238960192	4.797851903586281	0.1127479099769685	3.1720968624233508	1162.292297470172	8.584205756150519	17	78	0	0	14	0	0	13	1	0	0	0	0	0	0	387.9756515775034	279.87654320987656	516.5493827160495	2272.0	120.24406495516796	9.774928774928776	8.349019607843136	7.461038961038961	6.445544554455446	5.541490857946554	5.244094488188976	5.563046192259676	5.740610328638497	4.963636363636364	3.8205128205128207	4.285714285714286	3.8465346534653455	3.4936708860759493	3.4291338582677167	3.411985018726592	3.091549295774648	2.861818181818182	4.974046815096198	3.2926652142338417	3.3542167708834385
COc1cc(Cc2c(N)nc(N)nc2)cc(OC)c1OC	0	0	26.599235981764803	2.3947971390224576	3.9506209772228114	0.1933549128270034	2.1432319301848928	124.7722448802192	5.568427379137756	12	39	0	0	7	0	4	3	0	0	0	0	0	0	0	150.44444444444446	145.83333333333334	219.88888888888889	910.0	53.817244287282016	8.256410256410257	7.825	6.6	6.565217391304348	3.954022988505747	2.6804123711340204	3.224719101123596	3.4565217391304346	3.262295081967213	3.128205128205128	3.507692307692308	3.536231884057971	2.839080459770115	2.5670103092783507	2.292134831460674	2.032608695652174	2.19672131147541	3.857549857549858	3.6458333333333335	3.382905982905983
CNC[C@@H](c(cc1)cc(O)c1O)O	0	1	15.803737753674376	2.305759562749654	3.451169364775894	0.2507772531695159	1.4441234505011824	59.0372341230012	4.340532596152187	6	26	0	0	4	0	1	3	0	0	0	0	0	0	0	155.61111111111111	97.91666666666669	144.44444444444446	578.0	34.019679763037004	6.923076923076923	6.076923076923077	5.071428571428571	4.163636363636364	2.4827586206896552	2.24	2.108108108108108	1.0	0.2941176470588235	2.8076923076923075	3.142857142857143	2.5454545454545454	2.086206896551724	1.94	1.7837837837837838	1.5517241379310345	1.411764705882353	5.985042735042735	3.7660256410256414	3.4391534391534395
CNCCc1ncccc1	0	1	12.93214339703486	2.154341309122881	3.179653421473637	0.2911661815883893	1.0687239889350315	40.82793920416402	3.709366631468036	6	22	0	0	2	0	2	0	0	0	0	0	0	0	0	54.52777777777778	62.333333333333336	90.41666666666666	398.0	30.066554858187992	4.636363636363637	4.454545454545454	2.864864864864865	1.8636363636363635	1.3846153846153846	1.1515151515151516	0.75	0.1666666666666666	0.0	2.4545454545454546	2.621621621621621	2.227272727272727	1.9743589743589745	1.878787878787879	1.75	1.5	1.2727272727272727	2.4785353535353534	2.833333333333333	2.4436936936936933
CNCCC(c1ccccc1)Oc1ccc(C(F)(F)F)cc1	0	1	27.65398273484642	2.3485658791074995	3.9931506823995697	0.1885292590042325	2.2109977497647137	166.33136709700202	5.902439346317702	12	40	0	0	5	0	1	1	0	0	3	0	0	0	3	284.6736111111111	135.6388888888889	395.2222222222222	986.0	58.198283287282	9.05	7.365853658536586	7.242857142857143	4.404494382022472	3.913978494623656	3.5280898876404496	3.617977528089888	2.4831460674157304	2.6785714285714284	3.15	3.2285714285714286	2.8764044943820224	2.6129032258064515	2.5842696629213484	2.5280898876404496	2.393258426966292	2.1666666666666665	7.1168402777777775	3.308265582655827	5.6460317460317455
CN1CCN(CCCN2c(cc(C(F)(F)F)cc3)c3Sc3c2cccc3)CC1	0	2	36.2012443860775	2.5017483542361547	4.274231838643726	0.1503197764767202	2.466833516495361	664.1379364030746	7.528109280630351	12	52	0	0	7	0	3	0	1	0	3	0	0	0	3	291.6214849108368	154.46604938271605	433.66975308641975	1426.0	82.20835671637597	7.8931623931623935	6.66060606060606	6.053333333333334	3.7676767676767673	3.046052631578948	3.2551724137931037	3.17312661498708	3.443569553805774	3.4434523809523805	3.3846153846153846	3.58	3.159090909090909	2.7039473684210527	2.6758620689655173	2.751937984496124	2.677165354330709	2.75	5.6081054790545535	2.808473625140292	4.336697530864197
CN/C(/NCCSCc1ccc(CN(C)C)o1)=C\[N+]([O-])=O	0	1	25.114621364426103	2.278235722422444	3.913049859773765	0.1589018040656848	1.94699093041449	447.8340705779135	6.846360130363125	5	43	0	0	8	0	4	3	1	0	0	0	0	0	0	208.28120713305896	132.27777777777777	246.45061728395063	1134.0	61.21679590667801	6.708010335917313	5.666666666666666	4.081081081081081	2.555555555555556	2.303333333333333	1.5340909090909092	1.3558052434456929	1.9384615384615385	2.564516129032258	2.697674418604651	2.864864864864865	2.4404761904761907	2.23	2.159090909090909	2.0898876404494384	2.1538461538461537	2.2580645161290325	4.843749003094395	3.0762273901808785	3.3304137470804145
CN(c(ccc([N+]([O-])=O)c1)c1C(c(cccc1)c1F)=NC1)C1=O	0	0	29.533058918629	2.4767437475400573	4.068508742663508	0.1851086690807987	2.281591112945084	148.09615774318382	5.830770900207114	12	35	0	0	7	0	3	3	0	0	1	0	0	0	1	307.47222222222223	145.55555555555554	280.5555555555555	1008.0	55.827615858188	11.885714285714286	10.135135135135137	9.131147540983608	8.050632911392405	6.712643678160919	6.011111111111111	6.75	6.228571428571429	4.982758620689655	3.8285714285714287	4.163934426229508	3.949367088607595	3.367816091954023	3.1444444444444444	2.869047619047619	2.4714285714285715	1.6206896551724137	8.784920634920635	3.933933933933933	4.59927140255009
CN(CC1)[C@@H](C2)[C@@H](CCCC3)[C@@]13c1c2ccc(OC)c1	0	1	27.211475488348505	2.608878787766668	3.974404518221193	0.1979558452694204	2.069168177267519	140.93924765290834	5.64147611037808	6	45	0	2	2	0	1	1	0	0	0	0	0	0	0	90.45138888888889	109.05555555555556	188.09722222222223	786.0	63.16872662122502	4.444444444444445	4.625	3.393617021276596	2.5255474452554743	1.6783625730994152	1.1666666666666667	0.9044117647058824	0.6288659793814433	0.1830985915492957	3.1333333333333333	3.734042553191489	3.291970802919708	2.6374269005847952	2.216666666666667	2.022058823529412	1.6701030927835052	1.4225352112676055	2.010030864197531	2.271990740740741	2.001034278959811
CN(CC1)CC2N1c1ncccc1Cc1c2cccc1	0	1	27.101881050622787	2.4996670819223485	3.9647722867938304	0.2055568306952254	2.106846719230887	121.092461913551	5.489701582390094	12	39	0	0	3	0	3	0	0	0	0	0	0	0	0	89.88888888888889	110.36111111111111	180.3055555555556	778.0	59.48894519213102	5.846153846153846	6.095238095238095	4.776315789473684	3.942857142857143	2.8492063492063493	2.52	1.518181818181818	0.6627906976744186	0.06	3.358974358974359	3.8552631578947367	3.523809523809524	2.9365079365079363	2.72	2.272727272727273	1.825581395348837	1.42	2.304843304843305	2.627645502645503	2.3724415204678366
CN(CC1)CC(c2c(C3)cccc2)N1c1c3cccc1	0	1	27.101881050622787	2.49966708192235	3.9647722867938304	0.2055568306952254	2.106846719230887	121.09246191355103	5.489701582390094	12	40	0	0	2	0	2	0	0	0	0	0	0	0	0	85.88888888888889	108.69444444444446	177.3055555555556	766.0	61.51245809698001	5.3	5.627906976744186	4.346153846153846	3.614678899082569	2.5572519083969465	2.1703703703703705	1.3076923076923077	0.6263736263736264	0.0545454545454545	3.3	3.8205128205128207	3.477064220183486	2.900763358778626	2.637037037037037	2.230769230769231	1.8021978021978025	1.3818181818181818	2.147222222222222	2.527777777777778	2.273148148148149
CN(C)[C@@H]([C@H](C[C@H]([C@@H](c(c(C1=O)c(cc2)O)c2Cl)O)C1=C1O)[C@]11O)C(O)=C(C(N)=O)C1=O	0	1	39.50506835498692	2.661494187462273	4.41682241770039	0.1510616980775484	2.738819783525416	255.88462267233228	6.707877460006567	6	53	0	0	11	0	2	8	0	0	0	1	0	0	1	427.2900186709343	218.13168724279836	359.3369341563785	1676.0	80.22180300182897	9.803866759841602	8.823412698412698	8.229024943310657	7.681226053639847	6.367430922986478	5.200113378684808	4.260233918128655	4.020576131687243	4.0234375	3.867924528301887	4.704081632653061	3.9793103448275855	3.2222222222222223	2.841836734693877	2.6	2.351851851851852	2.265625	8.062075823979892	3.895208700764256	3.666703409758964
CN(C)[C@@H]([C@H](C[C@H](Cc(c(C1=O)c(cc2)O)c2N(C)C)C1=C1O)[C@]11O)C(O)=C(C(N)=O)C1=O	0	1	40.13732451956773	2.6518747867539445	4.443841252966624	0.145879135915645	2.765453193625293	301.35390070977803	6.902207792435112	6	60	0	0	10	0	3	7	0	0	0	0	0	0	0	407.9513888888889	227.3888888888889	370.3194444444444	1450.0	84.281676430923	8.6	7.920634920634921	7.107142857142857	6.816455696202532	5.389671361502347	4.308035714285714	3.3596491228070176	3.231958762886598	3.6625	3.583333333333333	4.348214285714286	3.816455696202532	3.107981220657277	2.7410714285714284	2.5350877192982457	2.27319587628866	2.35	6.799189814814815	3.609347442680777	3.3064236111111107
CN(C)C(Oc1c[n+](C)ccc1)=O.[Br-]	1	1	0.0	0.0	0.0	0.0	0.0	0.0	0.0	6	27	0	0	5	0	2	2	0	0	0	0	1	0	1	0.0	0.0	0.0	1788.0	43.888975763037	6.818066351674033	6.615384615384615	5.348837209302325	3.702127659574468	2.345454545454545	3.1818181818181817	1.7575757575757576	0.2105263157894736	0.0	2.703703703703704	2.976744186046512	2.617021276595745	2.090909090909091	2.575757575757576	2.090909090909091	1.736842105263158	1.2307692307692308	0.0	0.0	0.0
CN(C)C(C(CCN(CC1)CCC1(c(cc1)ccc1Cl)O)(c1ccccc1)c1ccccc1)=O	0	1	44.17629667021175	2.5157490727039757	4.4544649517894905	0.1305427323680649	2.714081301514762	536.64361919292	7.509109654407071	18	67	0	0	5	0	2	2	0	0	0	1	0	0	1	222.32474089315653	193.11779835390948	311.50771604938274	1592.0	104.009133860017	5.606043854800074	5.615873015873016	4.384408602150537	3.4209523809523814	2.8737610850286908	2.624406457739791	1.932	1.4516711833785003	1.589098532494759	3.1791044776119404	3.645161290322581	3.177142857142857	2.755868544600939	2.5811965811965814	2.4	2.252032520325203	2.1745283018867925	3.318279714823232	2.758825690770136	2.512159000398248
CN(C)/N=N/c1c(C(N)=O)nc[nH]1	0	0	15.386148684309225	2.3212054189740785	3.453542689642658	0.2407694068507424	1.4033980003482478	67.48355901927594	4.474248262593163	5	23	0	0	7	0	6	1	0	0	0	0	0	0	0	132.58333333333334	96.55555555555556	148.44444444444449	584.0	29.082733048489988	9.565217391304348	9.173913043478262	7.388888888888889	6.638888888888889	6.0	4.481481481481482	2.3793103448275863	0.5625	0.0	3.0434782608695654	3.25	2.75	2.4444444444444446	2.740740740740741	2.1724137931034484	1.875	1.0	5.7644927536231885	4.1980676328502415	4.123456790123458
CN(C(N[C@H]([C@H]1O)[C@@H](O)O[C@H](CO)[C@H]1O)=O)N=O	0	0	22.101133454129023	2.409390843306688	3.7754211529060537	0.2007777825114866	1.8726018806490123	114.20419827571313	5.325774723932659	0	33	0	0	10	0	3	7	0	0	0	0	0	0	0	306.41666666666663	147.11111111111111	239.25	898.0	37.112821572735	10.303030303030305	8.030303030303031	6.649122807017544	5.560975609756097	4.644444444444445	4.9125	4.222222222222222	4.0	3.3823529411764706	3.060606060606061	3.456140350877193	2.7804878048780486	2.3	2.1	2.015873015873016	1.7843137254901962	1.6470588235294117	9.285353535353536	4.457912457912458	4.197368421052631
CN(C(C(Nc1ncccc1)=O)=C(c1c2cccc1)O)S2(=O)=O	0	0	29.232338612175564	2.5479201361349486	4.073006230524814	0.1695962415883466	2.194068622548304	315.39023196071975	6.586719826663335	12	36	0	0	8	0	3	4	1	0	0	0	0	0	0	268.0216906721536	129.66975308641975	290.32098765432096	1212.0	62.22628376303701	10.234567901234568	8.0	9.129032258064516	7.637130801687764	6.528735632183908	6.642276422764227	4.4490740740740735	4.95	3.7454545454545456	3.8055555555555554	4.225806451612903	3.759493670886076	3.126436781609196	2.756097560975609	2.6944444444444446	2.7666666666666666	2.527272727272728	7.445046963115378	3.412361923326836	4.6825965750696925
CCc1nccc(C(N)=S)c1	0	0	13.613310387349005	2.2591080811094097	3.286701765521403	0.2805924427884662	1.2223534085971788	39.04083937869636	3.7599184415969873	6	21	0	0	3	0	2	0	1	0	0	0	0	0	0	63.26371742112483	65.10493827160494	89.12345679012344	652.0	37.58732904849001	5.449735449735449	5.746031746031745	4.107843137254902	2.825	1.851851851851852	0.96078431372549	0.1527777777777777	0.0	0.0	2.857142857142857	3.0294117647058822	2.675	2.25	1.8529411764705883	1.5416666666666667	1.0	1.0	3.012557972434516	3.100235155790711	2.6212781408859835
CCc1nc(N)nc(N)c1-c(cc1)ccc1Cl	0	0	21.361156437744626	2.4126436267826152	3.75223734719011	0.2181126923317423	1.84109818266085	87.56039721574356	5.0029570602043	12	30	0	0	5	0	4	0	0	0	0	1	0	0	1	103.7275186709343	103.74279835390948	158.4382716049384	930.0	48.83916776303701	6.853497942386832	7.455197132616487	6.373333333333332	4.912568306010929	4.051851851851851	2.6192810457516336	1.56468797564688	0.9197530864197532	0.6111111111111112	3.3	3.66	3.295081967213114	3.15	2.544117647058824	1.904109589041096	1.6851851851851851	1.5384615384615383	3.45758395569781	3.3465418823841766	3.168765432098768
CC[N+](C)(C)Cc(cccc1)c1Br	0	1	15.610374458835723	2.304314926288304	3.45788880056008	0.2573648630079547	1.4700531214403376	49.19455546964894	4.158147220656356	6	30	0	0	2	0	1	0	0	0	0	0	1	0	1	57.75188614540467	69.46913580246914	104.23765432098764	1687.0	48.74881938243301	3.168907178783722	3.4012345679012346	2.1262002743484225	1.3204732510288066	0.6861808044603743	0.6382179280730006	0.3381344307270233	0.0714285714285714	0.0	2.6333333333333333	2.9444444444444446	2.305555555555556	1.7634408602150538	1.884057971014493	1.6851851851851851	1.380952380952381	1.1666666666666667	1.925062871513489	2.3156378600823047	1.9303269318701413
CC[C@](C(C=C1N2Cc3cc4c(CN(C)C)c(O)ccc4nc13)=C(CO1)C2=O)(C1=O)O	0	1	40.29115678443281	2.606704062310827	4.400003819095226	0.1539949593288468	2.6945539072411826	335.439985768898	6.9468451719284285	16	54	0	0	8	0	3	5	0	0	0	0	0	0	0	291.36805555555554	192.56944444444449	336.4583333333332	1318.0	81.21681681152697	8.88888888888889	8.5	7.689320388349515	6.714285714285714	5.048484848484849	4.979591836734694	4.342465753424658	3.6496350364963503	3.906542056074767	3.759259259259259	4.281553398058253	3.796992481203008	3.1515151515151514	3.204081632653061	2.9726027397260277	2.72992700729927	2.850467289719626	5.395704732510288	3.320162835249042	3.266585760517798
CC[C@H](C)[C@@H](C(N[C@@H](CCCCNC([C@H](CC(N)=O)NC([C@@H](CC(O)=O)NC([C@H](Cc1c[nH]cn1)NC([C@@H](Cc1ccccc1)NC([C@H]([C@@H](C)CC)NC([C@@H](CCCN)N1)=O)=O)=O)=O)=O)=O)C1=O)=O)NC([C@@H](CCC(O)=O)NC([C@H](CC(C)C)NC([C@H]1N=C([C@H]([C@@H](C)CC)N)SC1)=O)=O)=O	2	2	122.7570499138325	2.3770814285769046	5.484448637914101	0.0629822866670103	4.142853522841811	4810.653012646545	10.781173208344075	11	203	0	0	34	0	17	16	1	0	0	0	0	0	0	1178.5867626886145	651.969135802469	1163.4135802469136	4592.0	269.133793199447	6.810071154898741	5.878640776699029	4.351158645276293	3.3593073593073592	3.58414766558089	4.25824454591578	3.741889985895628	3.375360527400083	3.526161727039883	2.8916256157635467	3.160427807486631	2.675324675324675	2.583061889250814	2.6468797564687976	2.692524682651622	2.5970333745364647	2.495060373216246	5.80584612161879	3.1648987174877137	3.1107314979864
CC[C@H](C)C(O[C@@H](C1)[C@H]([C@@H](CC[C@H](C[C@H](CC(O)=O)O)O)[C@@H](C)C=C2)C2=C[C@H]1O)=O	1	0	36.23309420416996	2.4751576614143564	4.295077725178476	0.135488406639519	2.5009404681514824	906.6922191609236	7.90841534179099	0	66	0	0	7	0	0	7	0	0	0	0	0	0	0	350.30555555555554	199.3611111111111	369.4722222222223	1312.0	84.653192574564	5.787878787878788	4.850746268656716	3.512	2.4385026737967914	2.419047619047619	2.0904761904761906	2.3076923076923075	1.6359447004608294	1.419811320754717	2.787878787878788	3.168	2.588235294117647	2.419047619047619	2.3714285714285714	2.3173076923076925	2.179723502304148	2.0235849056603774	5.3076599326599325	2.975538971807628	2.9557777777777785
CC[C@@]1(CC(O)=O)OCCc2c1[nH]c1c2cccc1CC	1	0	27.06076653678855	2.5705313413972206	3.990142370388078	0.1884560706628358	2.1175694363175768	145.60647960638602	5.722844982292856	9	42	0	0	4	0	1	3	0	0	0	0	0	0	0	173.97916666666666	128.48611111111111	234.9444444444445	874.0	59.88778300182901	6.523809523809524	6.409090909090909	5.1875	3.9150943396226414	3.5508474576271185	2.2158273381294964	1.9593495934959348	1.3578947368421053	1.1625	3.2142857142857144	3.725	3.349056603773585	3.0254237288135597	2.446043165467626	2.154471544715447	1.9157894736842105	1.5	4.142361111111111	2.920138888888889	2.9368055555555563
CC[C@@H]([C@@](C)([C@H]([C@H](C)N(C)C[C@@H](C)C[C@@](C)([C@H]([C@H](C)[C@H]([C@@H]1C)O[C@H](C[C@]2(C)OC)O[C@H](C)[C@H]2O)O[C@H]([C@H]2O)O[C@@H](C)C[C@H]2N(C)C)O)O)O)OC1=O	0	2	62.34892612502819	2.4813994660057057	4.856597974275357	0.1205371578687691	3.4841051346391336	480.1705699388216	7.822800020405237	0	124	0	0	14	0	2	12	0	0	0	0	0	0	0	483.88194444444446	342.7916666666667	624.6527777777777	2306.0	148.12877714912798	5.32258064516129	4.658730158730159	3.644628099173554	3.152737752161383	2.310272536687631	2.027726432532348	2.069918699186992	2.2218649517684885	1.891334250343879	2.790322580645161	3.243801652892562	2.8126801152737757	2.429769392033543	2.33086876155268	2.292682926829268	2.4389067524115755	2.140302613480055	3.902273745519713	2.7205687830687832	2.581209825528007
CC[C@@H](CO)NCCN[C@@H](CC)CO	0	2	17.00079125848946	2.0911835605776794	3.461868860392615	0.2490856852703649	1.5855712420758437	52.01127146006809	4.287932690561299	0	38	0	0	4	0	2	2	0	0	0	0	0	0	0	133.55555555555554	98.08333333333331	151.66666666666663	610.0	42.266117716376016	3.3157894736842106	2.4864864864864864	1.5294117647058822	1.2473118279569892	0.7708333333333334	0.6632653061224489	0.9230769230769232	0.912280701754386	0.9230769230769232	2.0526315789473686	2.264705882352941	1.913978494623656	1.7291666666666667	1.5510204081632653	1.6153846153846154	1.8421052631578947	1.7692307692307692	3.514619883040935	2.6509009009009006	2.2303921568627447
CCOc1c(C(N[C@@H]([C@H]2SC(C)(C)[C@H](C(O)=O)N22)C2=O)=O)c2ccccc2cc1	1	0	36.62396383333724	2.6327810494218595	4.322752505780552	0.1333438177418219	2.4171821764088848	701.8545644968402	7.618436946473508	10	51	0	0	8	0	2	5	1	0	0	0	0	0	0	292.5103737997257	175.75771604938274	309.32098765432096	1452.0	82.394403906678	8.36165577342048	7.660493827160493	6.4007092198581566	5.479674796747967	5.022058823529412	4.4520202020202015	3.685636856368564	4.10703363914373	4.050314465408805	3.607843137254902	4.085106382978723	3.463414634146341	3.044117647058824	2.8181818181818183	2.747967479674797	2.9541284403669725	2.8867924528301887	5.735497525484818	3.254772519433013	3.290648804833202
CCOC(c(nc1)c(CN2C)n1-c(ccc(F)c1)c1C2=O)=O	0	0	27.983330933330624	2.519887347825281	4.030501728529201	0.1868595985730766	2.2021020598265766	167.2260723348938	5.907803983875578	11	36	0	0	7	0	3	3	0	0	1	0	0	0	1	253.19444444444449	139.69444444444446	251.11111111111117	974.0	53.92794166788601	10.833333333333334	9.68421052631579	8.538461538461538	7.7125	6.711111111111111	5.91764705882353	4.544303797468355	3.9384615384615382	2.5454545454545454	3.6666666666666665	4.030769230769231	3.875	3.333333333333333	3.023529411764706	2.569620253164557	2.0615384615384613	2.113636363636364	7.03317901234568	3.676169590643275	3.863247863247864
CCOC([C@H](CCc1ccccc1)N[C@@H](C)C(N(CCC1)[C@@H]1C(O)=O)=O)=O	1	1	33.82861739545147	2.3879198041935576	4.188766756923637	0.1462971542093296	2.36697321612179	465.39497285980536	7.136138222057792	6	55	0	0	7	0	2	5	0	0	0	0	0	0	0	291.44444444444446	172.5	316.83333333333337	1166.0	73.86318133577197	6.763636363636364	5.892857142857143	4.425742574257426	3.1449275362318843	2.8992805755395685	3.0206896551724136	2.9038461538461537	2.546666666666667	2.6808510638297878	2.872727272727273	3.128712871287129	2.6739130434782608	2.5467625899280577	2.3793103448275863	2.2628205128205128	2.286666666666666	2.234042553191489	5.298989898989899	3.080357142857143	3.136963696369637
CCOC(N(CC1)CCC1=C(c(cc1)c(CC2)cc1Cl)c1c2cccn1)=O	0	0	35.680567227800275	2.4925250606902085	4.235719183303096	0.1638711881680057	2.480414041238672	317.3448885156228	6.753240931860155	12	50	0	0	5	0	2	2	0	0	0	1	0	0	1	165.03307422648987	146.63168724279836	257.38271604938274	1330.0	80.040704811527	6.672098765432099	6.624737945492662	5.2596491228070175	4.011284722222222	3.333333333333333	2.9155251141552507	2.274891774891775	1.9654471544715448	2.9245667686034658	3.34	3.663157894736842	3.4375	3.204379562043796	2.993150684931507	2.5779220779220777	2.1463414634146343	2.18348623853211	3.300661484529797	2.766635608354686	2.7092917478882392
CCN(CC)CCCC(C)Nc1c(ccc(Cl)c2)c2ncc1	0	1	27.774821661194565	2.397603270790268	3.989230732881719	0.1658246210610025	2.082675264975344	612.0555815563849	7.205280458289328	10	48	0	0	4	0	3	0	0	0	0	1	0	0	1	103.19974089315652	121.96502057613168	193.74382716049385	1110.0	70.14253552607401	4.325102880658436	4.634920634920635	3.268939393939394	2.400383141762452	1.744	1.238562091503268	1.0352733686067015	1.0965732087227416	1.1833333333333331	2.75	3.0	2.5948275862068964	2.312	2.044117647058824	2.0396825396825395	2.0654205607476634	1.97	2.149994601940761	2.489082052574116	2.2016343995510663
CCN(CC)C(SSC(N(CC)CC)=S)=S	0	0	18.877840949171784	2.210508649539486	3.607722097214824	0.22661956307191	1.7581097504330698	66.46286664810268	4.666647024677153	0	36	0	0	6	0	2	0	4	0	0	0	0	0	0	62.756515775034295	73.56824417009602	108.11865569272976	1502.0	72.84125809697997	2.882716049382716	2.831746031746032	1.2831541218637992	0.7975646879756467	0.7837837837837838	0.8347222222222221	1.2266666666666666	0.9666666666666668	0.3333333333333333	2.388888888888889	2.419354838709677	2.315068493150685	2.081081081081081	1.7	2.2	2.5	2.0	1.7432365493065085	2.101949833431315	1.743849285366609
CCN(C=C1C(O)=O)c(nc(C)cc2)c2C1=O	1	0	20.960173869931197	2.4699052584685086	3.7577284174810903	0.2174651142901952	1.838124759732416	85.77954559321016	4.982408832785628	10	29	0	0	5	0	2	3	0	0	0	0	0	0	0	197.91666666666663	112.11111111111111	201.77777777777783	734.0	43.151766858188005	9.517241379310343	8.933333333333334	7.94	6.918032786885246	6.359375	3.639344262295082	2.3684210526315788	0.9411764705882352	0.5	3.4482758620689653	3.82	3.4754098360655736	2.96875	2.672131147540984	2.0350877192982457	1.3333333333333333	1.3636363636363635	6.82471264367816	3.737037037037037	4.035555555555558
CCN(C=C1C(O)=O)c(c(F)c(c(F)c2)N3CC(C)NCC3)c2C1=O	1	1	31.231390661946264	2.5388778131976872	4.151133580168764	0.1709026683807221	2.3685054814563147	193.0838311420545	6.17941518472179	10	44	0	0	8	0	3	3	0	0	2	0	0	0	2	344.25	163.94444444444443	304.6944444444446	1132.0	62.039055192131016	9.863636363636363	8.521739130434783	7.353658536585366	6.774774774774775	6.462809917355372	5.216666666666667	4.154545454545454	3.7395833333333335	2.0853658536585367	3.477272727272727	3.8780487804878048	3.3873873873873874	3.049586776859504	2.808333333333333	2.618181818181818	2.375	2.231707317073171	7.823863636363637	3.5640096618357484	3.7157859078590807
CCN(C=C(C(O)=O)C(c1c2)=O)c1cc(N1CCNCC1)c2F	1	1	29.6291696679021	2.504444451703037	4.068998767583444	0.1803923081975698	2.2557820291158817	173.1150765064238	5.986865678415373	10	41	0	0	7	0	3	3	0	0	1	0	0	0	1	276.94444444444446	147.3888888888889	272.8888888888889	1014.0	58.495293287282	9.073170731707316	8.069767441860465	6.789473684210527	5.784313725490196	5.584905660377358	4.481481481481482	3.673469387755102	3.142857142857143	2.068493150684932	3.414634146341464	3.763157894736842	3.333333333333333	3.018867924528302	2.75	2.591836734693877	2.369047619047619	2.1095890410958904	6.754742547425475	3.42764857881137	3.590643274853801
CCCSc(cc1)cc2c1nc(NC(OC)=O)[nH]2	0	0	23.02420923365167	2.412371305615521	3.8013090073425366	0.1967740647013045	1.85245933469554	165.83080316494025	5.69875467541942	9	33	0	0	6	0	3	2	1	0	0	0	0	0	0	136.55898491083678	107.58024691358024	184.63888888888889	978.0	53.46240157273501	7.468013468013468	7.088235294117647	6.023391812865497	4.223958333333334	4.316939890710382	3.685185185185185	2.8086419753086425	2.345679012345679	1.0810810810810811	3.121212121212121	3.3157894736842106	2.953125	2.8688524590163933	2.759259259259259	2.5	2.314814814814815	2.1621621621621623	4.138151057904145	3.1641249092229486	3.2392787524366478
CCCN(CCC)CCc1cccc(N2)c1CC2=O	0	1	24.036424476851305	2.4200626832742627	3.851207350600762	0.1823803141344624	1.8846317312780083	298.11106139710216	6.339319992498431	6	43	0	0	3	0	2	1	0	0	0	0	0	0	0	130.11111111111111	110.97222222222224	186.00000000000003	762.0	58.356313716376015	4.604651162790698	4.545454545454546	3.2222222222222223	2.2666666666666666	1.7727272727272727	1.4152542372881356	1.2173913043478262	1.3333333333333333	0.9885057471264368	2.697674418604651	3.0123456790123457	2.533333333333333	2.3545454545454545	2.067796610169492	1.965217391304348	2.118279569892473	2.057471264367816	3.0258397932816536	2.52209595959596	2.2962962962962967
CCCC(Nc(cc1)cc(C(C)=O)c1OCC(CNC(C)C)O)=O	0	1	28.601420631747725	2.354497332951738	4.047469953092089	0.1582245393564923	2.209782448057468	346.4804041765006	6.72329500078147	6	52	0	0	6	0	2	4	0	0	0	0	0	0	0	241.19444444444443	156.80555555555554	262.66666666666674	1030.0	67.64217733577198	5.961538461538462	5.307692307692308	3.782608695652174	3.2857142857142856	3.032520325203252	2.834782608695652	2.5338983050847457	2.483050847457627	1.8541666666666667	2.6538461538461537	2.858695652173913	2.4201680672268906	2.333333333333333	2.42608695652174	2.194915254237288	2.101694915254237	2.21875	4.6383547008547	3.0154914529914527	2.8550724637681166
CCC(N(C1CCN(CCc2ccccc2)CC1)c1ccccc1)=O	0	1	33.20526921155567	2.382940922757667	4.133141179804129	0.163616489958692	2.324936491217988	326.5617049965037	6.704909652003956	12	53	0	0	3	0	2	1	0	0	0	0	0	0	0	154.86111111111111	142.41666666666669	232.0555555555556	982.0	76.86816533577198	4.943396226415095	4.927272727272728	3.474747474747475	2.437956204379562	2.089655172413793	1.8774193548387097	1.4968944099378882	1.0769230769230769	1.2735042735042734	2.8679245283018866	3.191919191919192	2.7664233576642334	2.5724137931034483	2.3870967741935485	2.1552795031055902	2.0	2.068376068376069	2.9219077568134173	2.58939393939394	2.343995510662177
CCC(CCC(C)C)(C(NC(N1)=O)=O)C1=O	0	0	18.468320998882938	2.4590097921312672	3.665326056102512	0.212632443356916	1.6944021295762988	93.43426873672756	5.007261810150922	0	34	0	0	5	0	2	3	0	0	0	0	0	0	0	207.9236111111111	105.5	191.29166666666663	704.0	43.030544287282005	6.705882352941177	5.941176470588236	4.746031746031746	3.613636363636364	2.9019607843137254	1.3076923076923077	1.0	0.3939393939393939	0.3076923076923077	2.823529411764706	3.142857142857143	2.522727272727273	2.0294117647058822	1.934065934065934	1.9027777777777777	1.303030303030303	1.3076923076923077	6.115400326797385	3.1029411764705883	3.0363756613756614
CCC(C)N(C1=O)N=CN1c(cc1)ccc1N(CC1)CCN1c(cc1)ccc1OC[C@@H]1O[C@@](Cn2ncnc2)(c(ccc(Cl)c2)c2Cl)OC1	0	0	65.00084250523786	2.5079110063729453	4.836951029388441	0.0861621315228989	3.029530995910907	11390.281537024972	10.929750979164966	28	87	0	0	14	0	8	4	0	0	0	2	0	0	2	283.7119817863131	273.8050411522634	472.5529835390946	2524.0	136.26440638426203	7.669079040726551	7.626045400238948	6.146127946127946	4.439814814814815	3.8946986201888167	3.4631758194976587	3.235131396957123	3.5353037766830875	3.602657004830918	3.5172413793103448	3.8181818181818175	3.2916666666666665	3.0	2.735632183908046	2.775933609958506	2.876847290640394	2.902173913043478	3.261057261911645	2.9441402274436927	2.863957475994513
CCC#CC(C)C(CC=C)(C(NC(N1C)=O)=O)C1=O	0	0	23.044698259843862	2.5258705643541743	3.8324041604360577	0.1903317065771802	1.92730596042811	149.888099818764	5.651742900663044	0	37	0	0	5	0	2	3	0	0	0	0	0	0	0	228.9236111111111	125.54166666666669	206.86111111111111	812.0	51.397244287282014	7.513513513513513	6.864864864864865	5.815384615384615	5.261904761904762	4.927083333333333	2.49	1.4257425742574257	0.902439024390244	0.38	2.972972972972973	3.4307692307692306	3.071428571428572	2.53125	2.18	1.7326732673267329	1.5609756097560976	1.48	6.187124624624624	3.3930180180180183	3.1824786324786327
CC/C(/c1ccccc1)=C(\c1ccccc1)/c(cc1)ccc1OCCN(C)C	0	1	36.50796424284687	2.4242668208369644	4.240411057662592	0.1543825128468302	2.4935020207865897	452.9709555953463	7.145447424925131	18	57	0	0	2	0	1	1	0	0	0	0	0	0	0	136.66666666666666	162.61111111111111	247.0277777777778	1078.0	87.25837824062101	5.228070175438597	5.423728813559322	4.13	3.523809523809524	3.0142857142857142	2.881578947368421	2.364161849710982	1.8370786516853927	1.6503496503496504	2.929824561403509	3.3	3.031746031746032	2.878571428571429	2.789473684210526	2.4971098265895955	2.191011235955056	2.111888111888112	2.39766081871345	2.756120527306968	2.470277777777778
CC(NC(CCc(c(C1=CC=C2OC)c3OC)cc(OC)c3OC)C1=CC2=O)=O	0	0	36.86846878098781	2.5268306431593635	4.285089905791172	0.1561990733007727	2.5753825926112097	255.521789019404	6.608018422919451	13	54	0	0	7	0	1	6	0	0	0	0	0	0	0	248.3055555555556	185.75	302.9166666666667	1250.0	77.54034662122498	8.333333333333334	7.553571428571429	6.195876288659794	6.773109243697479	4.953020134228188	3.772222222222222	3.641711229946524	3.273224043715847	2.664516129032258	3.240740740740741	3.701030927835052	3.899159663865546	3.3624161073825505	2.95	2.5454545454545454	2.1748633879781423	1.961290322580645	4.598251028806585	3.3169642857142856	3.122852233676976
CC(N=C1N2CCCC1)=C(CCN(CC1)CCC1c1noc3c1ccc(F)c3)C2=O	0	1	39.79564544422906	2.4587712381071016	4.356775498721811	0.1599376908533306	2.6668386985668726	252.58262105417307	6.630350695957056	15	57	0	0	7	0	4	2	0	0	1	0	0	0	1	240.75	174.83333333333334	305.11111111111114	1260.0	82.585905430923	7.473684210526316	7.131147540983607	5.368421052631579	3.717948717948718	3.0	2.4842767295597485	2.1843971631205674	1.9432624113475176	1.9921875	3.3859649122807016	3.657894736842105	3.0705128205128207	2.753012048192771	2.5660377358490565	2.6099290780141846	2.425531914893617	2.4296875	4.223684210526316	2.866120218579235	2.676413255360624
CC(N(CC1)CCN1c(cc1)ccc1OCC1OC(Cn2cncc2)(c(ccc(Cl)c2)c2Cl)OC1)=O	0	0	47.00087483379329	2.5079027220553542	4.523953888197813	0.1162460843170976	2.712406865542424	2240.109670180785	8.99521394901479	17	64	0	0	10	0	4	4	0	0	0	2	0	0	2	218.12864845297972	197.1383744855967	349.0529835390946	1994.0	101.878177335772	7.581404320987655	7.209150326797385	5.595959595959596	4.025477707006369	3.7290486564996375	3.504778972520908	3.206349206349207	3.349099099099099	3.8111111111111113	3.46875	3.7520661157024793	3.248407643312102	2.9647058823529413	2.672043010752688	2.7085714285714286	2.722972972972973	2.816666666666667	3.4082601320778085	2.899093742435245	2.884735401149542
CC(C[N+](C)(C)C)OC(N)=O	0	1	10.742863149726476	2.191332411069767	3.2440893047279262	0.2738019201473259	1.1978550994062185	35.96284027098423	3.6777963704650833	0	28	0	0	4	0	2	2	0	0	0	0	0	0	0	118.61805555555556	79.20833333333334	151.38888888888889	495.0	30.787127382432992	4.642857142857143	3.962962962962963	2.5510204081632653	1.2063492063492065	0.7441860465116279	0.8421052631578947	0.5	0.0	0.0	2.321428571428572	2.591836734693877	1.809523809523809	1.662790697674419	1.4035087719298245	1.4444444444444444	1.0	1.0	4.236359126984127	2.9336419753086425	3.0895691609977325
CC(CN1c(cccc2)c2Sc2c1cccc2)N(C)C	0	1	26.046476914462904	2.481537642199092	3.935784452257158	0.1950933502944666	2.0546023386047456	140.2920323909349	5.636873376254867	12	40	0	0	3	0	2	0	1	0	0	0	0	0	0	87.55898491083677	108.38271604938272	163.47530864197532	986.0	67.13355809698001	5.061111111111112	5.317460317460317	4.08675799086758	3.283154121863799	2.4624624624624625	2.230088495575221	1.8144329896907216	0.7702265372168284	0.1363636363636363	3.15	3.589041095890411	3.236559139784946	2.702702702702702	2.6194690265486726	2.597938144329897	2.0194174757281558	1.5454545454545454	2.1889746227709197	2.580540858318636	2.2393877896161003
CC(C)[N@@+](C)([C@H](CC1)C2)[C@@H]1C[C@H]2OC(C(CO)c1ccccc1)=O.[Br-]	1	1	0.0	0.0	0.0	0.0	0.0	0.0	0.0	6	55	0	2	5	0	1	3	0	0	0	0	1	0	1	0.0	0.0	0.0	2216.0	81.55849914546997	4.692505299912707	4.5	3.289719626168224	2.2955974842767297	1.8704663212435235	1.4723618090452262	1.7535211267605637	1.891089108910891	1.7450980392156863	2.872727272727273	3.4299065420560746	2.811320754716981	2.2072538860103625	1.8743718592964824	2.112676056338028	2.5247524752475248	2.4901960784313726	0.0	0.0	0.0
CC(C)[C@@H](C(N[C@H](C[C@@H]([C@H](Cc1ccccc1)NC(OCc1cncs1)=O)O)Cc1ccccc1)=O)NC(N(C)Cc1csc(C(C)C)n1)=O	0	0	62.88792878571709	2.3455552212722823	4.812016002442165	0.1193466742389383	3.395738125662437	728.3010581665038	8.200152416583599	22	98	0	0	13	0	6	5	2	0	0	0	0	0	0	400.9790809327847	294.83641975308643	495.5370370370371	2506.0	151.82673943275196	6.294784580498867	5.696369636963696	4.291902071563089	2.9985875706214693	2.871886120996441	3.5601503759398496	3.224885844748859	2.945973496432212	2.7905027932960893	3.020408163265306	3.288135593220339	2.7584745762711864	2.530249110320285	2.706766917293233	2.660958904109589	2.529051987767584	2.463687150837989	4.091623274824333	2.919172472802836	2.7996442770454077
CC(C)Nc1cccnc1N(CC1)CCN1C(c1cc(cc(cc2)NS(C)(=O)=O)c2[nH]1)=O	0	0	40.26401343268701	2.453994727401513	4.39993909180217	0.1456121407153739	2.702077949943763	381.3391876095344	7.106840045082377	15	60	0	0	10	0	6	3	1	0	0	0	0	0	0	281.0772462277092	173.66203703703707	388.891975308642	1562.0	91.404573335772	7.240740740740741	6.33862433862434	5.791666666666666	4.01360544217687	3.4373673036093417	3.277777777777778	2.6767068273092374	2.9050772626931565	2.6256038647343	3.333333333333333	3.5982142857142856	3.0476190476190474	2.910828025477707	2.806666666666666	2.572289156626506	2.4304635761589406	2.318840579710145	4.68462077046182	2.75654027042916	3.472249779541446
CC(C)NCC(c(cc1)ccc1NS(C)(=O)=O)O	0	1	20.771673296783657	2.305367573617996	3.774003520419151	0.2076584983904866	1.906298039568742	110.89469164160742	5.29636769194156	6	38	0	0	6	0	2	3	1	0	0	0	0	0	0	205.96613511659808	98.80092592592592	258.16975308641975	998.0	55.11867009698001	5.853801169590644	4.008771929824561	4.114427860696518	2.534090909090909	2.2967032967032965	2.125490196078432	1.7534246575342465	1.4425287356321836	2.066666666666667	2.789473684210526	2.925373134328358	2.363636363636364	2.1868131868131866	2.094117647058824	2.054794520547945	2.103448275862069	1.9090909090909087	5.420161450436791	2.600024366471734	3.853279896812235
CC(C)NCC(COc1ccc(CCOC)cc1)O	0	1	23.554036156848085	2.242549904342864	3.810963272497301	0.1891288825838304	1.9209662874485776	167.57502942162273	5.763285073989265	6	44	0	0	4	0	1	3	0	0	0	0	0	0	0	137.86111111111111	123.0	198.33333333333337	806.0	56.08843462122501	4.954545454545454	4.204545454545454	2.730769230769231	2.316326530612245	1.820754716981132	1.873684210526316	1.761904761904762	1.6	1.4736842105263157	2.477272727272727	2.6794871794871797	2.26530612244898	2.009433962264151	2.126315789473684	2.023809523809524	1.925	2.3157894736842106	3.133207070707071	2.7954545454545454	2.542735042735043
CC(C)NCC(COc1ccc(CC(N)=O)cc1)O	0	1	22.728326604703337	2.2517778528414065	3.815450537165858	0.1912165188256866	1.9319439787739536	165.63925041297455	5.751666119440913	6	41	0	0	5	0	2	3	0	0	0	0	0	0	0	184.1388888888889	128.33333333333331	215.0277777777778	816.0	53.17569590667801	5.804878048780488	5.048780487804878	3.422535211267605	2.677419354838709	2.2346938775510203	2.357142857142857	2.1012658227848102	2.085714285714286	1.875	2.6341463414634148	2.8450704225352115	2.2795698924731185	2.0816326530612246	2.1904761904761907	1.9746835443037976	1.9857142857142855	2.5	4.49119241192412	3.1300813008130075	3.0285602503912368
CC(C)NCC(COc1c(cc[nH]2)c2ccc1)O	0	1	22.809310778797908	2.390032960288886	3.801015145191063	0.1872059319258671	1.8026123949957749	324.56206681716327	6.370263451838833	9	38	0	0	4	0	2	2	0	0	0	0	0	0	0	125.1388888888889	113.88888888888889	183.36111111111117	750.0	51.643266096980014	5.631578947368421	5.435897435897436	4.117647058823529	3.090909090909091	2.460674157303371	1.9090909090909087	2.054054054054054	1.9577464788732395	1.7142857142857142	2.8421052631578947	3.1323529411764706	2.5	2.258426966292135	2.324675324675325	2.135135135135135	2.056338028169014	2.3877551020408165	3.293128654970761	2.92022792022792	2.696486928104576
CC(C)N=C1C(Nc(cc2)ccc2Cl)=CC2=Nc(cccc3)c3N(c(cc3)ccc3Cl)C2=C1	0	0	43.32693053575211	2.5341369104246687	4.442183368898824	0.1390464002796565	2.7174824433452094	491.369782966425	7.391119434944003	26	55	0	0	6	0	4	0	0	0	0	2	0	0	2	147.42725956409086	173.98559670781896	276.26543209876536	1768.0	99.42658390667798	7.076543209876543	7.766478342749529	6.605442176870747	5.533854166666666	5.232478632478632	5.285714285714286	4.198312236286919	3.440329218106996	2.863425925925926	3.672727272727273	4.071428571428571	3.609375	3.6	3.661654135338346	3.2088607594936707	3.006172839506173	2.861111111111111	2.6804956284380155	2.9489084187765924	2.819035021415973
CC(C)C[C@H](C(N[C@H]([C@@H](c(cc1)cc(Cl)c1Oc(cc([C@H](C(N[C@H](c(cc1)cc(-c(c([C@@H](C(O)=O)NC([C@H]([C@@H](c(cc2)c3)O)N4)=O)cc(O)c5)c5O)c1O)C4=O)=O)NC([C@H](CC(N)=O)N1)=O)cc4Oc2c3Cl)c4O[C@@H]([C@@H]([C@H]2O)O[C@@H](C[C@]3(C)N)O[C@@H](C)[C@H]3O)O[C@H](CO)[C@H]2O)O)C1=O)=O)NC	1	2	126.9538451160836	2.510366749799386	5.541424745625518	0.080414354440869	4.407093359777032	3795.1109715356847	10.5540043547608	30	176	0	11	35	0	9	24	0	0	0	2	0	0	2	1163.8786484529796	665.6939300411523	1178.340534979424	5006.0	253.245063863675	9.097783389450056	8.055255255255254	6.950427350427352	6.122867680958967	5.703641141141142	6.363589743589745	6.316906865024019	6.2535898508295	5.849242424242425	3.551136363636364	4.0	3.379668049792531	3.1554054054054053	3.253846153846154	3.320781032078103	3.292346298619824	3.1272727272727274	6.612946866210112	3.5983455677900125	3.6256631845520735
CC(C)C[C@@H](C(N(CCC1)[C@@H]1[C@]1(O)O[C@@]2(C(C)C)NC([C@@H](CN(C)[C@@H]3C4)C=C3c3cccc([nH]5)c3c4c5Br)=O)=O)N1C2=O	0	1	55.13752764894598	2.6841060874803424	4.73486925551037	0.1066645673066195	2.98174888484248	1331.232574860351	8.652475562764808	9	83	0	0	11	0	5	5	0	0	0	0	1	0	1	349.17549725651577	245.1219135802469	459.5686728395061	2982.0	125.59783619395996	6.880327895945923	6.876820640865585	6.006318082788671	4.771985977747295	4.022500316015674	3.5185185185185186	2.752749336367084	2.2703357563170647	2.2835082639642903	3.566265060240964	4.147058823529412	3.493827160493827	3.098976109215017	3.006872852233677	2.7986348122866893	2.4610591900311527	2.345276872964169	4.206933701885732	2.754178804272437	2.703345134350036
CC(C)([C@@H]1C(O)=O)S[C@H]([C@@H]2NC(c3c(C)onc3-c3ccccc3)=O)N1C2=O	1	0	35.39449884685969	2.632801188898544	4.293095942897199	0.137020011959648	2.3741956362329333	744.5269197578388	7.642368426821899	11	47	0	0	9	0	3	5	1	0	0	0	0	0	0	292.2603737997257	174.67438271604934	296.4876543209876	1426.0	76.69276519213098	9.328605200945626	8.593333333333334	7.124031007751939	5.7727272727272725	5.251968503937008	4.961651917404129	4.601307189542483	4.727598566308243	4.654761904761905	3.765957446808511	4.244186046511628	3.481818181818182	2.984251968503937	2.9292035398230087	2.862745098039216	2.924731182795699	2.988095238095238	6.218305825526079	3.4934876543209867	3.447530864197529
CC(C)([C@@H]1C(O)=O)S[C@H]([C@@H]2NC(COc3ccccc3)=O)N1C2=O	1	0	29.969213535894774	2.629760725470069	4.1236158427356	0.1480128085440665	2.1430661029557547	1604.0931162626562	8.255782576628205	6	42	0	0	8	0	2	5	1	0	0	0	0	0	0	272.1770404663923	149.4799382716049	265.7932098765432	1268.0	66.671452287282	8.772486772486772	7.537878787878787	5.982456140350878	4.8686868686868685	3.9174311926605503	4.170138888888889	3.9	4.587570621468926	4.55	3.523809523809524	3.9210526315789473	3.141414141414141	2.642201834862385	2.46875	2.3875	2.8983050847457625	2.7	6.480405725390294	3.397271324354657	3.4972790773229367
CC(C)(C)[C@](C)([C@@H](C[C@](CC1)([C@@H](C2)N(CC3CC3)CC3)[C@@]33c4c2ccc(O)c4O[C@@H]32)[C@@]12OC)O	0	1	44.42024924749786	2.82818227385516	4.550185518909475	0.1397643048687105	2.7823381444729893	426.9455988755888	7.280432033632611	6	75	2	4	5	0	1	4	0	0	0	0	0	0	0	215.7847222222222	195.66666666666663	345.74999999999994	1390.0	102.890045098809	5.1466666666666665	5.3580246913580245	4.40625	3.716666666666667	2.597667638483965	1.9538461538461536	1.7863013698630137	1.1295774647887324	0.9710610932475884	3.48	4.3125	3.795833333333333	3.002915451895044	2.682051282051282	2.5205479452054798	2.2084507042253523	2.0064308681672025	2.8771296296296294	2.4156378600823043	2.1609375
CC(C)(C)NCC(c(cc1)cc(CO)c1O)O	0	1	19.9339969060726	2.328311716816108	3.720732375247507	0.2130667722710192	1.8176919175600343	89.59075586532148	5.025880394574581	6	38	0	0	4	0	1	3	0	0	0	0	0	0	0	175.42361111111111	120.04166666666666	188.98611111111111	730.0	48.73218300182901	5.315789473684211	4.7368421052631575	3.5303030303030303	2.730337078651685	1.9646017699115044	1.8651685393258424	1.8421052631578947	1.25	0.9508196721311476	2.710526315789474	3.060606060606061	2.393258426966292	1.9115044247787607	2.056179775280899	2.026315789473684	1.838235294117647	1.819672131147541	4.61641081871345	3.158991228070175	2.863425925925926
CC(C)(C)NCC(COc1cccc(N2)c1CCC2=O)O	0	1	25.64340553986869	2.3929451328216444	3.953932757385792	0.173233698210721	2.0333460430917434	310.9993968217313	6.481728317426767	6	45	0	0	5	0	2	3	0	0	0	0	0	0	0	181.20138888888889	133.2638888888889	228.26388888888889	890.0	59.642721716376016	5.866666666666666	5.413043478260869	3.855421686746988	2.9642857142857144	2.203125	2.366336633663366	2.183673469387755	1.6979166666666667	2.1384615384615384	2.888888888888889	3.180722891566265	2.517857142857143	2.1484375	2.3465346534653464	2.071428571428572	2.03125	2.4615384615384617	4.0266975308641975	2.8970410628019327	2.7501673360107093
CC(C)(C)NC([C@H]1N(C[C@H]([C@H](CSc2ccccc2)NC(c2c(C)c(O)ccc2)=O)O)C[C@@H](CCCC2)[C@@H]2C1)=O	0	1	50.40900113021806	2.4399747660959297	4.60557697388728	0.1183624573096283	2.941170124886438	848.4395041216175	8.129693145811748	12	85	0	0	8	0	3	4	1	0	0	0	0	0	0	325.0381515775034	237.5385802469136	399.391975308642	1856.0	123.86519671820498	5.228758169934641	4.909090909090909	3.58641975308642	2.6624113475177302	2.078916372202591	2.4423076923076925	2.584313725490196	2.2824858757062145	2.034552845528455	2.976470588235294	3.351851851851852	2.731914893617021	2.413427561837456	2.5384615384615383	2.6784313725490194	2.48135593220339	2.317073170731707	3.823978253852981	2.6993020482603813	2.4653825636335926
CC(C)(C)N=C([C@H]1N(C[C@H]([C@H](Cc2ccccc2)N=C([C@H](CC(O)=N)NC(c2nc3ccccc3cc2)=O)O)O)C[C@@H](CCCC2)[C@@H]2C1)O	0	1	61.76054183166611	2.44029498097508	4.809901603317261	0.0989351292826881	3.1677645998323216	1446.9905046298388	8.866476369618614	16	99	0	0	11	0	6	5	0	0	0	0	0	0	0	415.9513888888889	309.22222222222223	526.4444444444446	2032.0	138.68486524245	6.101010101010101	5.815533980582524	4.4	3.311111111111111	2.913738019169329	3.486666666666667	3.2852664576802506	2.9171428571428573	2.799472295514512	3.090909090909091	3.4702702702702704	2.833333333333333	2.6006389776357826	2.683333333333333	2.652037617554859	2.571428571428572	2.482849604221636	4.201529180695848	3.0021574973031284	2.8456456456456465
CC(C)(C)C#C/C=C/CN(C)Cc1cccc2ccccc12	0	1	26.962485802032685	2.378797129930061	3.992796682451897	0.1617140906697641	2.0575744383418377	787.5900309949978	7.457435049602458	10	47	0	0	1	0	1	0	0	0	0	0	0	0	0	107.89583333333334	128.26388888888889	194.2361111111112	830.0	70.89222262122497	4.553191489361702	4.770833333333333	3.3493975903614457	2.5142857142857142	1.6875	1.946236559139785	1.4554455445544554	1.522222222222222	1.5176470588235291	2.8297872340425534	3.156626506024097	2.571428571428572	2.203125	2.4408602150537635	2.1881188118811883	2.077777777777778	2.1411764705882352	2.2956560283687946	2.672164351851852	2.340194109772424
CC(C)(C(O)=O)O/N=C(\C(N[C@@H]([C@H]1SCC(C[n+]2ccccc2)=C(C([O-])=O)N11)C1=O)=O)/c1csc(N)n1	2	1	46.085798094431055	2.576704372469255	4.543526092098824	0.1106022392040973	2.717435788163884	1130.9604216157982	8.339155301003501	11	59	0	0	15	0	6	7	2	0	0	0	0	0	0	444.7360253772291	232.44907407407408	426.7561728395061	2068.0	99.719711906678	10.387947269303202	9.129032258064516	7.728155339805825	6.569230769230769	5.793333333333333	6.704545454545454	6.735897435897436	6.220689655172414	5.188888888888889	3.7288135593220337	4.0	3.453846153846154	3.0733333333333333	3.287878787878788	3.4615384615384617	3.055172413793104	2.9285714285714284	7.537898735207273	3.749178614097969	4.143263813975787
CC(C(O)=O)c1cccc(C(c2ccccc2)=O)c1	1	0	24.433289160671052	2.3608497219832403	3.8538302930515433	0.2079660908342993	2.015912627932924	103.39582891586387	5.28041850812808	12	33	0	0	3	0	0	3	0	0	0	0	0	0	0	203.66666666666663	121.33333333333331	205.66666666666663	782.0	52.776592667886	8.121212121212121	7.4411764705882355	6.254545454545455	4.671232876712328	4.16	4.117647058823529	3.716666666666667	3.7884615384615374	2.7142857142857144	3.272727272727273	3.6	3.054794520547945	2.68	2.588235294117647	2.533333333333333	2.3653846153846154	2.1904761904761907	6.171717171717171	3.568627450980392	3.7393939393939393
CC(C(N1)=O)=CN([C@@H]2O[C@H](CO)C=C2)C1=O	0	0	20.147226875095782	2.4069565390571777	3.699344626423091	0.2295812647611094	1.7710941341468531	77.34726799799583	4.818308885640991	6	28	0	0	6	0	2	4	0	0	0	0	0	0	0	198.6388888888889	106.94444444444446	196.52777777777771	726.0	38.21717085818801	9.714285714285714	8.310344827586206	7.34	5.467741935483871	5.112903225806452	3.764705882352941	3.2666666666666666	3.3142857142857145	1.48	3.357142857142857	3.64	3.0161290322580645	2.5806451612903225	2.627450980392157	2.2444444444444445	2.0	1.52	7.0942460317460325	3.687739463601533	3.930555555555555
CC(C(C1)N(CC=C(C)C)CC2)C2(C)c2c1ccc(O)c2	0	1	26.582904677536938	2.573557276571377	3.992060666887841	0.1842878998761306	2.0952037114936983	223.6314959460485	6.151936934525625	6	48	0	2	2	0	1	1	0	0	0	0	0	0	0	124.22916666666669	123.76388888888889	201.43055555555557	824.0	66.84685243092301	4.25	4.48	3.25531914893617	2.4166666666666665	1.449438202247191	1.1038251366120218	1.0740740740740742	0.8347107438016529	0.6595744680851063	2.9791666666666665	3.5638297872340425	3.0984848484848486	2.353932584269663	2.098360655737705	2.037037037037037	1.743801652892562	1.74468085106383	2.5881076388888893	2.475277777777778	2.1428782505910164
C	0	0	0.0	0.0	0.6931471805599453	1.0	-2.302585092994045	0.0	0.0	0	5	0	0	0	0	0	0	0	0	0	0	0	0	0	0.0	0.0	0.0	40.0	4.567351619396	0.0	0.0	0.0	0.0	0.0	0.0	0.0	0.0	0.0	0.8	1.0	0.0	0.0	0.0	0.0	0.0	0.0	0.0	0.0	0.0
[Kr]	0	0	0.0	0.0	0.6931471805599453	1.0	-2.302585092994045	0.0	0.0	0	1	0	0	1	0	0	0	0	0	0	0	0	0	0	0.0	0.0	0.0	1296.0	6.17224336	0.0877914951989026	0.0	0.0	0.0	0.0	0.0	0.0	0.0	0.0	0.0	0.0	0.0	0.0	0.0	0.0	0.0	0.0	0.0	0.0	0.0
[Ar]	0	0	0.0	0.0	0.6931471805599453	1.0	-2.302585092994045	0.0	0.0	0	1	0	0	1	0	0	0	0	0	0	0	0	0	0	0.0	0.0	0.0	324.0	2.69320921	0.7901234567901234	0.0	0.0	0.0	0.0	0.0	0.0	0.0	0.0	0.0	0.0	0.0	0.0	0.0	0.0	0.0	0.0	0.0	0.0	0.0
[Ne]	0	0	0.0	0.0	0.6931471805599453	1.0	-2.302585092994045	0.0	0.0	0	1	0	0	1	0	0	0	0	0	0	0	0	0	0	0.0	0.0	0.0	100.0	0.1554882624	64.0	0.0	0.0	0.0	0.0	0.0	0.0	0.0	0.0	0.0	0.0	0.0	0.0	0.0	0.0	0.0	0.0	0.0	0.0	0.0
[Rn]	0	0	0.0	0.0	0.6931471805599453	1.0	-2.302585092994045	0.0	0.0	0	1	0	0	1	0	0	0	0	0	0	0	0	0	0	0.0	0.0	0.0	7396.0	28.09	0.01079440040479	0.0	0.0	0.0	0.0	0.0	0.0	0.0	0.0	0.0	0.0	0.0	0.0	0.0	0.0	0.0	0.0	0.0	0.0	0.0
[Xe]	0	0	0.0	0.0	0.6931471805599453	1.0	-2.302585092994045	0.0	0.0	0	1	0	0	1	0	0	0	0	0	0	0	0	0	0	0.0	0.0	0.0	2916.0	16.353935999999997	0.0316049382716049	0.0	0.0	0.0	0.0	0.0	0.0	0.0	0.0	0.0	0.0	0.0	0.0	0.0	0.0	0.0	0.0	0.0	0.0	0.0
O	0	0	0.0	0.0	0.6931471805599453	1.0	-2.302585092994045	0.0	0.0	0	3	0	0	1	0	0	1	0	0	0	0	0	0	0	0.0	0.0	0.0	66.0	1.532429809698	5.333333333333333	0.0	0.0	0.0	0.0	0.0	0.0	0.0	0.0	0.6666666666666666	1.0	0.0	0.0	0.0	0.0	0.0	0.0	0.0	0.0	0.0
C=C	0	0	2.0	1.0	1.4076059644443804	0.7071067811865475	-1.2628643221541278	1.4142135623730951	-1.2628643221541276	0	6	0	0	0	0	0	0	0	0	0	0	0	0	0	22.0	21.0	14.0	76.0	7.3562516193960015	1.3333333333333333	0.8	0.0	0.0	0.0	0.0	0.0	0.0	0.0	1.0	1.0	1.0	0.0	0.0	0.0	0.0	0.0	3.6666666666666665	4.2	2.333333333333333
CO	0	0	2.0	1.0	1.4076059644443804	0.7071067811865475	-1.2628643221541278	1.4142135623730951	-1.2628643221541276	0	6	0	0	1	0	0	1	0	0	0	0	0	0	0	44.0	24.0	23.0	104.0	5.2105556193960005	4.333333333333333	1.0	0.0	0.0	0.0	0.0	0.0	0.0	0.0	1.0	1.0	1.0	0.0	0.0	0.0	0.0	0.0	7.333333333333333	4.8	3.2857142857142856
N#N	0	0	2.0	1.0	1.4076059644443804	0.7071067811865475	-1.2628643221541278	1.4142135623730951	-1.2628643221541276	0	2	0	0	2	0	2	0	0	0	0	0	0	0	0	72.0	36.0	0.0	98.0	2.4200000000000004	25.0	25.0	0.0	0.0	0.0	0.0	0.0	0.0	0.0	1.0	0.0	0.0	0.0	0.0	0.0	0.0	0.0	36.0	36.0	0.0
CC=C	0	0	2.82842712474619	1.414213562373095	1.8494570055365824	0.569035593728849	-0.6691728075863657	3.363585661014859	0.0090347616539686	0	9	0	0	0	0	0	0	0	0	0	0	0	0	0	23.0	24.0	25.0	114.0	11.034377429094	1.5555555555555556	1.125	0.1666666666666666	0.0	0.0	0.0	0.0	0.0	0.0	1.3333333333333333	1.4166666666666667	1.0	1.0	0.0	0.0	0.0	0.0	2.555555555555556	3.0	2.083333333333333
[CH2-][CH-]C	2	0	2.82842712474619	1.414213562373095	1.8494570055365824	0.569035593728849	-0.6691728075863657	3.363585661014859	0.0090347616539686	0	9	0	0	0	0	0	0	0	0	0	0	0	0	0	32.25	31.5	30.5	114.0	11.034377429094	2.888888888888889	2.0	0.25	0.0	0.0	0.0	0.0	0.0	0.0	1.3333333333333333	1.4166666666666667	1.0	1.0	0.0	0.0	0.0	0.0	3.583333333333333	3.9375	2.5416666666666665
S=C=S	0	0	2.82842712474619	1.414213562373095	1.8494570055365824	0.569035593728849	-0.6691728075863657	3.363585661014859	0.0090347616539686	0	3	0	0	2	0	0	0	2	0	0	0	0	0	0	9.61076817558299	6.481481481481481	1.680384087791495	548.0	19.6089	5.629629629629629	2.6666666666666665	0.4444444444444444	0.0	0.0	0.0	0.0	0.0	0.0	2.0	1.0	0.0	0.0	0.0	0.0	0.0	0.0	3.203589391860997	3.2407407407407405	1.680384087791495
ClCCl	0	0	2.82842712474619	1.414213562373095	1.8494570055365824	0.569035593728849	-0.6691728075863657	3.363585661014859	0.0090347616539686	0	5	0	0	2	0	0	0	0	0	0	2	0	0	2	7.871704008535284	7.037037037037037	8.193568053650358	616.0	13.182925809698002	1.0419753086419754	0.7777777777777778	0.1008230452674897	0.0	0.0	0.0	0.0	0.0	0.0	1.6	1.0	0.0	0.0	0.0	0.0	0.0	0.0	1.5743408017070568	1.7592592592592593	1.365594675608393
C(C)Cl	0	0	2.8284271247461903	1.4142135623730951	1.8494570055365829	0.569035593728849	-0.6691728075863657	3.3635856610148585	0.0090347616539686	0	8	0	0	1	0	0	0	0	0	0	1	0	0	1	13.06085200426764	14.01851851851852	17.882716049382715	366.0	12.553264524245	0.7006172839506173	0.5079365079365079	0.0648148148148148	0.0	0.0	0.0	0.0	0.0	0.0	1.375	1.25	1.0	0.0	0.0	0.0	0.0	0.0	1.6326065005334551	2.002645502645503	1.4902263374485596
CCO	0	0	2.82842712474619	1.414213562373095	1.8494570055365824	0.569035593728849	-0.6691728075863657	3.363585661014859	0.0090347616539686	0	9	0	0	1	0	0	1	0	0	0	0	0	0	0	48.25	27.0	38.0	142.0	8.888681429094001	3.333333333333333	1.5	0.3846153846153846	0.0	0.0	0.0	0.0	0.0	0.0	1.3333333333333333	1.3076923076923077	1.0	1.0	0.0	0.0	0.0	0.0	5.361111111111111	3.375	2.923076923076923
ONN	0	0	2.82842712474619	1.414213562373095	1.8494570055365824	0.569035593728849	-0.6691728075863657	3.363585661014859	0.0090347616539686	0	7	0	0	3	0	2	1	0	0	0	0	0	0	0	62.25	41.5	42.5	166.0	4.8416556193960005	7.142857142857143	5.333333333333333	2.142857142857143	0.0	0.0	0.0	0.0	0.0	0.0	1.4285714285714286	1.4285714285714286	1.0	1.0	0.0	0.0	0.0	0.0	8.892857142857142	6.916666666666667	6.071428571428571
O=N#N	0	0	2.82842712474619	1.414213562373095	1.8494570055365824	0.569035593728849	-0.6691728075863657	3.363585661014859	0.0090347616539686	0	3	0	0	3	0	2	1	0	0	0	0	0	0	0	106.25	35.0	48.0	162.0	3.0632040000000007	30.0	24.0	35.0	0.0	0.0	0.0	0.0	0.0	0.0	2.0	1.0	0.0	0.0	0.0	0.0	0.0	0.0	35.416666666666664	17.5	48.0
[N-]=[N+]=O	0	0	2.82842712474619	1.414213562373095	1.8494570055365824	0.569035593728849	-0.6691728075863657	3.363585661014859	0.0090347616539686	0	3	0	0	3	0	2	1	0	0	0	0	0	0	0	104.25	35.0	49.0	162.0	3.0632040000000007	29.33333333333333	24.0	36.0	0.0	0.0	0.0	0.0	0.0	0.0	2.0	1.0	0.0	0.0	0.0	0.0	0.0	0.0	34.75	17.5	49.0
C1CC1	0	0	4.0	2.0	2.210997623238176	0.5773502691896257	-0.654666659991881	5.196152422706633	0.4439456286762289	0	9	0	0	0	0	0	0	0	0	0	0	0	0	0	12.75	15.75	21.0	114.0	11.034377429094	1.3333333333333333	1.3333333333333333	0.0	0.0	0.0	0.0	0.0	0.0	0.0	2.0	1.8	1.0	0.0	0.0	0.0	0.0	0.0	1.4166666666666667	1.75	1.4
O1CC1	0	0	4.0	2.0	2.210997623238176	0.5773502691896257	-0.654666659991881	5.196152422706633	0.4439456286762289	0	7	0	0	1	0	0	1	0	0	0	0	0	0	0	20.75	18.75	22.0	140.0	7.999455619396	6.285714285714286	4.0	0.0	0.0	0.0	0.0	0.0	0.0	0.0	2.2857142857142856	1.8	1.0	0.0	0.0	0.0	0.0	0.0	2.9642857142857144	2.6785714285714284	2.2
C=CC=C	0	0	4.472135954999579	1.6180339887498942	2.155908692071148	0.486624494733865	-0.2502588821133025	5.891992804872071	0.8573035455564525	0	10	0	0	0	0	0	0	0	0	0	0	0	0	0	32.0	32.0	32.0	150.0	13.823277429094	2.6	2.333333333333333	1.0	0.3333333333333333	0.0	0.0	0.0	0.0	0.0	1.6	1.6666666666666667	1.3333333333333333	1.0	1.0	0.0	0.0	0.0	3.2	3.555555555555556	2.6666666666666665
CC(Cl)Cl	0	0	3.4641016151377544	1.7320508075688772	2.1780592999959434	0.4829629131445341	-0.2578117834117466	5.583629154612597	0.8035482192409547	0	8	0	0	2	0	0	0	0	0	0	2	0	0	2	13.399481786313062	13.58847736625514	18.884926078341717	654.0	16.861051619396	1.4012345679012346	1.0952380952380951	0.1800411522633744	0.0	0.0	0.0	0.0	0.0	0.0	2.0	1.5	1.0	0.0	0.0	0.0	0.0	0.0	1.6749352232891328	1.941211052322163	1.5737438398618095
ClC=CCl	0	0	4.472135954999579	1.6180339887498942	2.155908692071148	0.486624494733865	-0.2502588821133025	5.891992804872071	0.8573035455564525	0	6	0	0	2	0	0	0	0	0	0	2	0	0	2	13.621704008535284	13.382716049382717	12.074074074074073	652.0	15.971825809698004	3.201646090534979	2.7333333333333334	0.7777777777777778	0.1512345679012345	0.0	0.0	0.0	0.0	0.0	2.0	1.6666666666666667	1.0	0.0	0.0	0.0	0.0	0.0	2.270284001422547	2.676543209876543	2.0123456790123453
ClCCCl	0	0	4.472135954999579	1.6180339887498942	2.155908692071148	0.486624494733865	-0.2502588821133025	5.891992804872071	0.8573035455564525	0	8	0	0	2	0	0	0	0	0	0	2	0	0	2	12.121704008535284	12.287037037037036	17.41975308641975	654.0	16.861051619396	1.1512345679012346	1.0158730158730158	0.2592592592592592	0.0672153635116598	0.0	0.0	0.0	0.0	0.0	1.75	1.5	1.0	0.0	0.0	0.0	0.0	0.0	1.5152130010669105	1.7552910052910051	1.451646090534979
CCCBr	0	0	4.472135954999579	1.6180339887498942	2.155908692071148	0.486624494733865	-0.2502588821133025	5.891992804872071	0.8573035455564525	0	11	0	0	1	0	0	0	0	0	0	0	1	0	1	16.633830589849108	18.84722222222222	26.22685185185185	1340.0	20.781490333943	0.8242923057737873	0.6518518518518519	0.139917695473251	0.0144032921810699	0.0	0.0	0.0	0.0	0.0	1.5454545454545454	1.5	1.1666666666666667	1.0	0.0	0.0	0.0	0.0	1.51216641725901	1.8847222222222224	1.4570473251028808
CC(Br)C	0	0	3.4641016151377544	1.7320508075688772	2.1780592999959434	0.4829629131445341	-0.2578117834117466	5.583629154612597	0.8035482192409547	0	11	0	0	1	0	0	0	0	0	0	0	1	0	1	17.911608367626886	20.08641975308642	27.32407407407408	1340.0	20.781490333943	1.006110487591969	0.6777777777777778	0.0843621399176954	0.0	0.0	0.0	0.0	0.0	0.0	1.7272727272727273	1.6666666666666667	1.0	1.0	0.0	0.0	0.0	0.0	1.628328033420626	2.008641975308642	1.5180041152263375
ClC(Cl)Cl	0	0	3.4641016151377544	1.7320508075688772	2.1780592999959434	0.4829629131445341	-0.2578117834117466	5.583629154612597	0.8035482192409547	0	5	0	0	3	0	0	0	0	0	0	3	0	0	3	8.210333790580703	6.71604938271605	9.469593049839965	904.0	17.490712904849	2.162962962962963	1.7500000000000002	0.3024691358024691	0.0	0.0	0.0	0.0	0.0	0.0	2.6	1.0	0.0	0.0	0.0	0.0	0.0	0.0	1.6420667581161408	1.6790123456790125	1.5782655083066608
BrC(Br)Br	0	0	3.4641016151377544	1.7320508075688772	2.1780592999959434	0.4829629131445341	-0.2578117834117466	5.583629154612597	0.8035482192409547	0	5	0	0	3	0	0	0	0	0	0	0	3	0	3	6.179269547325104	5.592592592592593	6.59593621399177	3712.0	31.141012904848992	1.840329218106996	0.5833333333333333	0.0336076817558299	0.0	0.0	0.0	0.0	0.0	0.0	2.6	1.0	0.0	0.0	0.0	0.0	0.0	0.0	1.2358539094650207	1.398148148148148	1.0993227023319616
CCCO	0	0	4.472135954999579	1.6180339887498942	2.155908692071148	0.486624494733865	-0.2502588821133025	5.891992804872071	0.8573035455564525	0	12	0	0	1	0	0	1	0	0	0	0	0	0	0	52.5	32.25	45.0	180.0	12.566807238792	2.833333333333333	1.4545454545454546	0.631578947368421	0.238095238095238	0.0	0.0	0.0	0.0	0.0	1.5	1.5263157894736843	1.1904761904761905	1.0	1.0	0.0	0.0	0.0	4.375	2.9318181818181817	2.3684210526315788
OCC#C	0	0	4.472135954999579	1.6180339887498942	2.155908692071148	0.486624494733865	-0.2502588821133025	5.891992804872071	0.8573035455564525	0	8	0	0	1	0	0	1	0	0	0	0	0	0	0	64.5	35.75	43.0	176.0	10.788355619396	6.75	4.285714285714286	2.888888888888889	2.142857142857143	0.0	0.0	0.0	0.0	0.0	1.75	1.6666666666666667	1.2857142857142858	1.0	1.0	0.0	0.0	0.0	8.0625	5.107142857142857	4.777777777777778
CC(=O)C	0	0	3.4641016151377544	1.7320508075688772	2.1780592999959434	0.4829629131445341	-0.2578117834117466	5.583629154612597	0.8035482192409547	0	10	0	0	1	0	0	1	0	0	0	0	0	0	0	65.77777777777777	30.33333333333334	48.000000000000014	178.0	11.677581429094	5.4	3.555555555555556	0.8666666666666667	0.0	0.0	0.0	0.0	0.0	0.0	1.8	1.8	1.0	1.0	0.0	0.0	0.0	0.0	6.5777777777777775	3.370370370370371	3.200000000000001
CC(C)O	0	0	3.4641016151377544	1.7320508075688772	2.1780592999959434	0.4829629131445341	-0.2578117834117466	5.583629154612597	0.8035482192409547	0	12	0	0	1	0	0	1	0	0	0	0	0	0	0	53.77777777777778	32.66666666666667	53.333333333333314	180.0	12.566807238792	3.0	1.9090909090909087	0.5789473684210527	0.0	0.0	0.0	0.0	0.0	0.0	1.6666666666666667	1.736842105263158	1.0	1.0	0.0	0.0	0.0	0.0	4.481481481481482	2.96969696969697	2.807017543859648
C(N)(N)=O	0	0	3.4641016151377544	1.7320508075688772	2.1780592999959434	0.482962913144534	-0.2578117834117469	5.583629154612599	0.8035482192409548	0	8	0	0	3	0	2	1	0	0	0	0	0	0	0	87.77777777777777	41.00000000000001	80.66666666666664	202.0	7.630555619396	8.75	6.857142857142857	5.0	0.0	0.0	0.0	0.0	0.0	0.0	2.0	1.8888888888888888	1.0	1.0	0.0	0.0	0.0	0.0	10.97222222222222	5.8571428571428585	8.96296296296296
C=CC#N	0	0	4.472135954999579	1.6180339887498942	2.155908692071148	0.486624494733865	-0.2502588821133025	5.891992804872071	0.8573035455564525	0	7	0	0	1	0	1	0	0	0	0	0	0	0	0	58.25	34.0	30.0	160.0	10.910538714547002	7.714285714285714	6.333333333333333	3.2857142857142856	1.6666666666666667	0.0	0.0	0.0	0.0	0.0	1.8571428571428568	1.7142857142857142	1.3333333333333333	1.0	0.0	0.0	0.0	0.0	8.321428571428571	5.666666666666667	4.285714285714286
CCCCC	0	0	5.464101615137755	1.7320508075688772	2.3901669543082598	0.4309401076758503	0.0745045720308165	8.986715488218367	1.502600249466543	0	17	0	0	0	0	0	0	0	0	0	0	0	0	0	26.75	31.5	46.25	192.0	19.279854858188	0.8235294117647058	0.75	0.2666666666666666	0.1111111111111111	0.037037037037037	0.0	0.0	0.0	0.0	1.5294117647058822	1.6333333333333333	1.3333333333333333	1.2222222222222223	1.0	1.0	0.0	0.0	1.5735294117647058	1.96875	1.5416666666666667
ClCC(Cl)Cl	0	0	5.226251859505506	1.8477590650225737	2.408576175098029	0.4261972627395667	0.0634377500571839	8.62987418098734	1.4620827451692449	0	8	0	0	3	0	0	0	0	0	0	3	0	0	3	12.460333790580703	11.940329218106994	18.19151044048164	942.0	21.168838714547	1.851851851851852	1.7460317460317458	0.5041152263374485	0.1344307270233196	0.0	0.0	0.0	0.0	0.0	2.375	1.75	1.0	0.0	0.0	0.0	0.0	0.0	1.557541723822588	1.7057613168724275	1.5159592033734697
CC(Cl)(Cl)Cl	0	0	4.0	2.0	2.4444657789995543	0.4242640687119285	0.0588915178281918	7.999999999999999	1.3862943611198906	0	8	0	0	3	0	0	0	0	0	0	3	0	0	3	13.995056012802928	13.546296296296296	20.256630086877	942.0	21.168838714547	2.351851851851852	1.9047619047619049	0.345679012345679	0.0	0.0	0.0	0.0	0.0	0.0	2.875	1.75	1.0	0.0	0.0	0.0	0.0	0.0	1.7493820016003658	1.935185185185185	1.68805250723975
ClC=C(F)F	0	0	5.226251859505506	1.8477590650225737	2.408576175098029	0.4261972627395667	0.0634377500571839	8.62987418098734	1.4620827451692449	0	6	0	0	3	0	0	0	0	0	2	1	0	0	3	137.58862978204542	34.69135802469136	101.25514403292182	524.0	11.395310904849005	20.60082304526749	14.066666666666666	15.685185185185183	2.7222222222222223	0.0	0.0	0.0	0.0	0.0	2.833333333333333	2.0	1.0	0.0	0.0	0.0	0.0	0.0	22.93143829700757	6.938271604938272	16.875857338820303
COC(=O)C	0	0	5.226251859505506	1.8477590650225737	2.408576175098029	0.4261972627395667	0.0634377500571839	8.62987418098734	1.4620827451692449	0	11	0	0	2	0	0	2	0	0	0	0	0	0	0	78.02777777777777	39.833333333333336	70.33333333333333	242.0	12.320785429094	8.181818181818182	5.8	3.25	0.6363636363636364	0.0	0.0	0.0	0.0	0.0	2.0	1.8125	1.818181818181818	1.0	1.0	0.0	0.0	0.0	7.093434343434343	3.983333333333333	4.395833333333333
CCCCO	0	0	5.464101615137755	1.7320508075688772	2.3901669543082598	0.4309401076758503	0.0745045720308165	8.986715488218367	1.502600249466543	0	15	0	0	1	0	0	1	0	0	0	0	0	0	0	56.75	37.5	54.25	218.0	16.24493304849	2.533333333333333	1.4285714285714286	0.64	0.4	0.238095238095238	0.0	0.0	0.0	0.0	1.6	1.68	1.3333333333333333	1.1904761904761905	1.0	1.0	0.0	0.0	3.783333333333333	2.6785714285714284	2.17
C(CO)(C)C	0	0	5.226251859505508	1.8477590650225744	2.408576175098029	0.4261972627395669	0.0634377500571843	8.629874180987336	1.4620827451692444	0	15	0	0	1	0	0	1	0	0	0	0	0	0	0	58.02777777777778	38.66666666666666	54.66666666666664	218.0	16.24493304849	2.6666666666666665	1.5714285714285714	0.8	0.3333333333333333	0.0	0.0	0.0	0.0	0.0	1.7333333333333334	1.88	1.2666666666666666	1.0	1.0	0.0	0.0	0.0	3.868518518518519	2.761904761904762	2.1866666666666656
C(C(C)=O)C	0	0	5.226251859505506	1.8477590650225733	2.408576175098029	0.4261972627395668	0.0634377500571841	8.629874180987338	1.4620827451692446	0	13	0	0	1	0	0	1	0	0	0	0	0	0	0	70.02777777777777	35.5	54.66666666666668	216.0	15.355707238792	4.461538461538462	3.1666666666666665	1.1428571428571428	0.3333333333333333	0.0	0.0	0.0	0.0	0.0	1.8461538461538465	1.809523809523809	1.4285714285714286	1.0	1.0	0.0	0.0	0.0	5.386752136752136	2.958333333333333	2.603174603174604
CC(O)(C)C	0	0	4.0	2.0	2.4444657789995543	0.4242640687119285	0.0588915178281918	7.999999999999999	1.3862943611198906	0	15	0	0	1	0	0	1	0	0	0	0	0	0	0	59.5625	39.0	69.5	218.0	16.24493304849	2.933333333333333	2.2857142857142856	0.72	0.0	0.0	0.0	0.0	0.0	0.0	2.0	2.2	1.0	1.0	0.0	0.0	0.0	0.0	3.970833333333333	2.7857142857142856	2.78
C(=C)OC=C	0	0	5.464101615137754	1.7320508075688774	2.3901669543082598	0.4309401076758503	0.0745045720308165	8.986715488218369	1.5026002494665431	0	11	0	0	1	0	0	1	0	0	0	0	0	0	0	44.25	42.0	48.0	214.0	14.466481429094	5.636363636363637	4.8	2.5384615384615383	1.0	0.5	0.0	0.0	0.0	0.0	1.818181818181818	1.8461538461538465	1.6666666666666667	1.5	1.0	1.0	0.0	0.0	4.0227272727272725	4.2	3.692307692307693
CCOCC	0	0	5.464101615137755	1.7320508075688772	2.3901669543082598	0.4309401076758503	0.0745045720308165	8.986715488218367	1.502600249466543	0	15	0	0	1	0	0	1	0	0	0	0	0	0	0	34.75	34.5	55.25	218.0	16.24493304849	3.066666666666667	2.0	0.64	0.1666666666666666	0.0666666666666666	0.0	0.0	0.0	0.0	1.6	1.6	1.5	1.4	1.0	1.0	0.0	0.0	2.316666666666667	2.4642857142857144	2.21
CSC(=N)N	0	2	5.226251859505506	1.8477590650225737	2.408576175098029	0.4261972627395667	0.0634377500571839	8.62987418098734	1.4620827451692449	0	11	0	0	3	0	2	0	1	0	0	0	0	0	0	54.197873799725656	36.376543209876544	40.11111111111112	432.0	19.075477429094	3.8585858585858586	3.1333333333333333	1.476190476190476	0.6363636363636364	0.0	0.0	0.0	0.0	0.0	2.0	1.9285714285714288	1.818181818181818	1.0	1.0	0.0	0.0	0.0	4.927079436338696	3.637654320987655	2.865079365079366
C1=CC=CC=C1	0	0	8.0	2.0	2.6876239260353	0.4082482904638631	0.385054110848037	14.696938456699067	2.176813580076092	6	12	0	0	0	0	0	0	0	0	0	0	0	0	0	30.0	36.0	48.0	222.0	19.401077429093995	4.5	4.5	3.0	1.2857142857142858	0.0	0.0	0.0	0.0	0.0	2.5	2.6666666666666665	2.0	1.5	1.0	0.0	0.0	0.0	2.5	3.0	2.6666666666666665
C1CCCCC1	0	0	8.0	2.0	2.6876239260353	0.4082482904638631	0.385054110848037	14.696938456699067	2.176813580076092	0	18	0	0	0	0	0	0	0	0	0	0	0	0	0	25.5	31.5	55.5	228.0	22.068754858188	1.3333333333333333	1.3333333333333333	0.6666666666666666	0.2352941176470588	0.0	0.0	0.0	0.0	0.0	2.0	2.1666666666666665	1.6470588235294117	1.3333333333333333	1.0	0.0	0.0	0.0	1.4166666666666667	1.75	1.5416666666666667
CC1CCCC1	0	0	7.465883060453303	2.1149075414767555	2.707505149754104	0.3998721431364871	0.3643234203326836	14.516292839011893	2.1644460389148232	0	18	0	0	0	0	0	0	0	0	0	0	0	0	0	26.77777777777778	32.75	56.08333333333333	228.0	22.068754858188	1.4444444444444444	1.5	0.7777777777777778	0.0816326530612244	0.0	0.0	0.0	0.0	0.0	2.111111111111111	2.361111111111111	1.6122448979591837	1.1578947368421053	1.0	0.0	0.0	0.0	1.4876543209876545	1.8194444444444444	1.5578703703703702
CCCCCC	0	0	6.987918414869867	1.801937735804838	2.5798304993279486	0.3903160030117356	0.3401352416495052	12.628859982958035	2.025159045890508	0	20	0	0	0	0	0	0	0	0	0	0	0	0	0	31.0	36.75	55.5	230.0	22.95798066788599	0.9	0.8421052631578947	0.3333333333333333	0.1777777777777777	0.1111111111111111	0.037037037037037	0.0	0.0	0.0	1.6	1.7222222222222223	1.4222222222222225	1.3333333333333333	1.2222222222222223	1.0	1.0	0.0	1.55	1.9342105263157892	1.5416666666666667
C(C(CC)C)C	0	0	6.898979485566358	1.931851652578137	2.5957997780338697	0.383465881871587	0.3224292181968473	12.261208932583951	1.9956149097586109	0	20	0	0	0	0	0	0	0	0	0	0	0	0	0	32.27777777777778	38.0	55.91666666666666	230.0	22.95798066788599	1.0	1.0	0.3888888888888889	0.1333333333333333	0.0222222222222222	0.0	0.0	0.0	0.0	1.7	1.8611111111111112	1.5333333333333334	1.1333333333333333	1.0	1.0	0.0	0.0	1.613888888888889	2.0	1.5532407407407405
CC(CC)(C)C	0	0	5.81862582235282	2.074313293051943	2.62636349702538	0.3809166421057884	0.3157591305453192	11.637366687675556	1.943395563362392	0	20	0	0	0	0	0	0	0	0	0	0	0	0	0	33.8125	39.375	58.75	230.0	22.95798066788599	1.2	1.1578947368421053	0.3611111111111111	0.0666666666666666	0.0	0.0	0.0	0.0	0.0	1.9	2.1666666666666665	1.4	1.0	1.0	0.0	0.0	0.0	1.690625	2.0723684210526314	1.6319444444444444
CC(C)CCC	0	0	6.155367074350507	1.9021130325903075	2.5950997318679856	0.3854685504479921	0.3276381749569207	12.391163187762388	2.006157948643833	0	20	0	0	0	0	0	0	0	0	0	0	0	0	0	32.27777777777778	37.91666666666666	56.66666666666666	230.0	22.95798066788599	1.0	0.9473684210526316	0.3611111111111111	0.1555555555555555	0.0444444444444444	0.0	0.0	0.0	0.0	1.7	1.8888888888888888	1.4	1.2666666666666666	1.0	1.0	0.0	0.0	1.613888888888889	1.9956140350877192	1.574074074074074
ClC(Cl)=C(Cl)Cl	0	0	6.0	2.0	2.6108454221429835	0.3849001794597504	0.3261625930198452	11.530009778701592	1.934127558624036	0	6	0	0	4	0	0	0	0	0	0	4	0	0	4	12.798963572626128	11.748971193415636	12.592897424173144	1228.0	24.5874	5.736625514403291	5.688888888888889	2.2757201646090537	0.6049382716049383	0.0	0.0	0.0	0.0	0.0	3.6666666666666665	2.333333333333333	1.0	0.0	0.0	0.0	0.0	0.0	2.133160595437688	2.349794238683127	2.098816237362191
ClCC(Cl)(Cl)Cl	0	0	5.81862582235282	2.0743132930519432	2.62636349702538	0.3809166421057885	0.3157591305453195	11.637366687675549	1.943395563362391	0	8	0	0	4	0	0	0	0	0	0	4	0	0	4	13.055908017070568	11.939814814814811	19.361568358481936	1230.0	25.476625809698	2.8024691358024687	2.6984126984126986	0.7993827160493826	0.2016460905349794	0.0	0.0	0.0	0.0	0.0	3.25	2.0	1.0	0.0	0.0	0.0	0.0	0.0	1.631988502133821	1.7056878306878305	1.6134640298734946
C(CCl)(F)(F)F	0	0	5.818625822352818	2.074313293051943	2.6263634970253795	0.3809166421057885	0.3157591305453194	11.637366687675552	1.9433955633623912	0	8	0	0	4	0	0	0	0	0	3	1	0	0	4	199.62335200426764	36.89351851851852	235.87345679012344	606.0	12.150172809698	20.950617283950617	13.365079365079366	16.00925925925926	1.8148148148148149	0.0	0.0	0.0	0.0	0.0	3.25	2.0	1.0	0.0	0.0	0.0	0.0	0.0	24.952919000533456	5.270502645502646	19.656121399176957
C(C(F)(F)F)F	0	0	5.818625822352818	2.0743132930519423	2.6263634970253795	0.3809166421057886	0.3157591305453197	11.637366687675549	1.943395563362391	0	8	0	0	4	0	0	0	0	0	4	0	0	0	4	261.8125	46.875	257.5	398.0	7.708021809698	27.0	15.142857142857142	18.08333333333333	16.333333333333332	0.0	0.0	0.0	0.0	0.0	3.25	2.0	1.0	0.0	0.0	0.0	0.0	0.0	32.7265625	6.696428571428571	21.45833333333333
CCOC(=O)C	0	0	6.155367074350507	1.9021130325903075	2.5950997318679856	0.3854685504479921	0.3276381749569207	12.391163187762386	2.0061579486438323	0	14	0	0	2	0	0	2	0	0	0	0	0	0	0	82.27777777777777	44.083333333333336	82.49999999999999	280.0	15.998911238792	6.714285714285714	5.076923076923077	2.8181818181818183	0.9	0.5833333333333334	0.0	0.0	0.0	0.0	2.0	1.8636363636363635	1.7	1.75	1.0	1.0	0.0	0.0	5.876984126984127	3.3910256410256414	3.75
CCCCCO	0	0	6.987918414869867	1.801937735804838	2.5798304993279486	0.3903160030117356	0.3401352416495052	12.628859982958035	2.025159045890508	0	18	0	0	1	0	0	1	0	0	0	0	0	0	0	61.0	42.75	63.5	256.0	19.923058858188	2.333333333333333	1.411764705882353	0.6451612903225806	0.4102564102564102	0.4	0.238095238095238	0.0	0.0	0.0	1.6666666666666667	1.7741935483870968	1.435897435897436	1.3333333333333333	1.1904761904761905	1.0	1.0	0.0	3.388888888888889	2.514705882352941	2.048387096774193
CCC(CO)C	0	0	6.898979485566357	1.9318516525781364	2.5957997780338693	0.3834658818715868	0.3224292181968468	12.261208932583957	1.9956149097586116	0	18	0	0	1	0	0	1	0	0	0	0	0	0	0	62.27777777777778	44.0	63.24999999999999	256.0	19.923058858188	2.4444444444444446	1.588235294117647	0.8387096774193549	0.4615384615384615	0.1282051282051282	0.0	0.0	0.0	0.0	1.7777777777777777	1.935483870967742	1.5128205128205128	1.1025641025641026	1.0	1.0	0.0	0.0	3.4598765432098766	2.588235294117647	2.040322580645161
CCCC(=O)C	0	0	6.155367074350507	1.9021130325903075	2.5950997318679856	0.3854685504479921	0.3276381749569207	12.391163187762386	2.0061579486438323	0	16	0	0	1	0	0	1	0	0	0	0	0	0	0	74.27777777777777	40.75	63.83333333333333	254.0	19.03383304849	3.875	2.8	1.1111111111111112	0.6	0.2916666666666667	0.0	0.0	0.0	0.0	1.875	1.9259259259259256	1.4666666666666666	1.375	1.0	1.0	0.0	0.0	4.642361111111111	2.716666666666667	2.3641975308641974
C(CC)(C)(C)O	0	0	5.818625822352818	2.074313293051943	2.6263634970253795	0.3809166421057885	0.3157591305453194	11.637366687675552	1.9433955633623912	0	18	0	0	1	0	0	1	0	0	0	0	0	0	0	63.8125	44.375	75.25	256.0	19.923058858188	2.6666666666666665	2.235294117647059	0.935483870967742	0.1794871794871795	0.0	0.0	0.0	0.0	0.0	2.0	2.161290322580645	1.4102564102564104	1.0	1.0	0.0	0.0	0.0	3.545138888888889	2.610294117647059	2.427419354838709
COC(C)(C)C	0	0	5.81862582235282	2.0743132930519432	2.62636349702538	0.3809166421057885	0.3157591305453195	11.637366687675549	1.943395563362391	0	18	0	0	1	0	0	1	0	0	0	0	0	0	0	41.8125	42.875	69.25	256.0	19.923058858188	3.111111111111111	2.4705882352941178	0.8064516129032258	0.0909090909090909	0.0	0.0	0.0	0.0	0.0	2.0	2.161290322580645	1.5454545454545454	1.0	1.0	0.0	0.0	0.0	2.3229166666666665	2.522058823529412	2.2338709677419355
CCCC(Cl)O	0	0	6.155367074350507	1.9021130325903075	2.5950997318679856	0.3854685504479921	0.3276381749569207	12.391163187762386	2.0061579486438323	0	15	0	0	2	0	0	1	0	0	0	1	0	0	1	57.08862978204542	36.3775720164609	56.438271604938265	506.0	20.55272014364099	2.9069958847736626	2.095238095238096	0.9377777777777776	0.4851851851851852	0.2751322751322751	0.0	0.0	0.0	0.0	1.933333333333333	1.88	1.4333333333333331	1.3333333333333333	1.0	1.0	0.0	0.0	3.8059086521363614	2.5983980011757786	2.2575308641975305
OCC(Br)(Br)Br	0	0	5.81862582235282	2.0743132930519432	2.62636349702538	0.3809166421057885	0.3157591305453195	11.637366687675549	1.943395563362391	0	9	0	0	4	0	0	1	0	0	0	0	3	0	3	46.21399176954733	23.86805555555556	32.69315843621399	3814.0	35.462342714547	5.022405121170554	2.6388888888888893	1.6736308958531183	0.324074074074074	0.0	0.0	0.0	0.0	0.0	3.0	2.0	1.25	1.0	0.0	0.0	0.0	0.0	5.134887974394148	2.9835069444444446	2.5148583412472303
BrCC(Br)(Br)O	0	0	5.81862582235282	2.0743132930519432	2.62636349702538	0.3809166421057885	0.3157591305453195	11.637366687675549	1.943395563362391	0	9	0	0	4	0	0	1	0	0	0	0	3	0	3	46.21399176954733	22.63425925925926	34.31670096021948	3814.0	35.462342714547	5.022405121170554	3.8240740740740735	1.133375540782948	0.1192272519433013	0.0	0.0	0.0	0.0	0.0	3.0	2.1538461538461537	1.0833333333333333	1.0	0.0	0.0	0.0	0.0	5.134887974394148	2.8292824074074074	2.6397462277091908
CCOC(=O)N	0	0	6.155367074350507	1.9021130325903075	2.5950997318679856	0.3854685504479921	0.3276381749569207	12.391163187762386	2.0061579486438323	0	13	0	0	3	0	1	2	0	0	0	0	0	0	0	93.27777777777776	49.41666666666667	99.83333333333331	292.0	13.975398333943	7.846153846153846	6.166666666666667	4.526315789473684	1.2222222222222223	0.8181818181818182	0.0	0.0	0.0	0.0	2.076923076923077	1.894736842105263	1.7222222222222223	1.7272727272727273	1.0	1.0	0.0	0.0	7.175213675213675	4.118055555555556	5.25438596491228
CN(C)CCO	0	1	6.155367074350507	1.9021130325903075	2.5950997318679856	0.3854685504479921	0.3276381749569207	12.391163187762388	2.006157948643833	0	17	0	0	2	0	1	1	0	0	0	0	0	0	0	63.5	46.25	65.5	268.0	17.899545953338997	3.5294117647058822	2.125	0.8928571428571429	0.9666666666666668	0.2777777777777778	0.0	0.0	0.0	0.0	1.8235294117647056	2.0357142857142856	1.5	1.2222222222222223	1.0	1.0	0.0	0.0	3.735294117647059	2.890625	2.3392857142857144
CCCCCCC	0	0	8.054678984251696	1.8477590650225737	2.739192650176053	0.3590956780089892	0.5650687916744179	16.799928348147734	2.4646996774701795	0	23	0	0	0	0	0	0	0	0	0	0	0	0	0	35.25	42.0	64.75	268.0	26.63610647758399	0.9565217391304348	0.9090909090909092	0.3809523809523809	0.2222222222222222	0.1777777777777777	0.1111111111111111	0.037037037037037	0.0	0.0	1.6521739130434785	1.7857142857142858	1.4814814814814814	1.4222222222222225	1.3333333333333333	1.2222222222222223	1.0	1.0	1.5326086956521738	1.9090909090909087	1.5416666666666667
C(CCC)(CC)C	0	0	7.878462024097665	1.969615506024416	2.752839537108431	0.3511981291149005	0.5428304607596346	16.738731521627685	2.4610503429604464	0	23	0	0	0	0	0	0	0	0	0	0	0	0	0	36.52777777777778	43.25	65.24999999999999	268.0	26.63610647758399	1.0434782608695652	1.0454545454545454	0.4523809523809524	0.2222222222222222	0.0925925925925925	0.0222222222222222	0.0	0.0	0.0	1.7391304347826086	1.9285714285714288	1.5740740740740742	1.3333333333333333	1.1333333333333333	1.0	1.0	0.0	1.5881642512077294	1.9659090909090908	1.5535714285714282
CCCCC(C)C	0	0	7.727406610312546	1.9318516525781364	2.752227315274452	0.3544829250621212	0.5521401046902373	16.81949886818316	2.46586391635623	0	23	0	0	0	0	0	0	0	0	0	0	0	0	0	36.52777777777778	43.16666666666666	65.91666666666666	268.0	26.63610647758399	1.0434782608695652	1.0	0.4047619047619047	0.2222222222222222	0.1296296296296296	0.0555555555555555	0.0	0.0	0.0	1.7391304347826086	1.9285714285714288	1.4814814814814814	1.3333333333333333	1.3333333333333333	1.0	1.0	0.0	1.5881642512077294	1.962121212121212	1.5694444444444442
BrC(Cl)C(F)(F)F	0	0	6.6027204955431404	2.1753277471610755	2.792780836469296	0.3505270396235679	0.5409177754924671	14.730337758386336	2.333234216238047	0	8	0	0	5	0	0	0	0	0	3	1	1	0	5	199.28496037189453	36.21399176954732	232.10651005944212	1830.0	21.008059904849	21.584019204389573	14.15873015873016	17.862482853223593	2.4197530864197527	0.0	0.0	0.0	0.0	0.0	3.875	2.25	1.0	0.0	0.0	0.0	0.0	0.0	24.910620046486816	5.173427395649617	19.34220917162018
BrC(C(F)(F)F)F	0	0	6.602720495543139	2.175327747161076	2.792780836469296	0.3505270396235679	0.5409177754924671	14.730337758386344	2.3332342162380475	0	8	0	0	5	0	0	0	0	0	4	0	1	0	5	261.47410836762685	45.08641975308642	254.16435185185188	1622.0	16.565908904849	27.63340192043896	16.825396825396826	20.07098765432099	16.938271604938272	0.0	0.0	0.0	0.0	0.0	3.875	2.25	1.0	0.0	0.0	0.0	0.0	0.0	32.68426354595336	6.440917107583774	21.18036265432099
CCCOC(=O)C	0	0	7.727406610312546	1.9318516525781364	2.752227315274452	0.3544829250621212	0.5521401046902373	16.81949886818316	2.46586391635623	0	17	0	0	2	0	0	2	0	0	0	0	0	0	0	86.52777777777777	49.333333333333336	90.75	318.0	19.67703704849	5.764705882352941	4.375	2.5	0.9655172413793104	0.8571428571428571	0.3888888888888889	0.0	0.0	0.0	2.0	1.9285714285714288	1.6896551724137931	1.6666666666666667	1.5	1.0	1.0	0.0	5.089869281045751	3.083333333333333	3.2410714285714284
CC(OC(=O)C)C	0	0	6.82842712474619	2.0	2.7651082188712897	0.3571428571428572	0.5596157879354232	15.31370849898476	2.3720734636346843	0	17	0	0	2	0	0	2	0	0	0	0	0	0	0	87.80555555555556	50.16666666666667	95.22222222222224	318.0	19.67703704849	5.882352941176471	4.75	2.607142857142857	1.0	0.5833333333333334	0.0	0.0	0.0	0.0	2.117647058823529	2.107142857142857	1.6551724137931034	1.75	1.0	1.0	0.0	0.0	5.165032679738562	3.135416666666667	3.400793650793651
ClC(Cl)(Cl)C(O[H])(O[H])[H]	0	0	6.602720495543138	2.1753277471610746	2.792780836469296	0.350527039623568	0.5409177754924672	14.730337758386336	2.333234216238047	0	10	0	0	5	0	0	2	0	0	0	3	0	0	3	83.7728337905807	36.0462962962963	77.73193872885233	1070.0	22.455246714547	7.681481481481481	5.703703703703704	5.272486772486772	1.5555555555555558	0.0	0.0	0.0	0.0	0.0	3.3	2.357142857142857	1.4	1.0	0.0	0.0	0.0	0.0	8.37728337905807	4.005144032921811	5.552281337775166
C#CC(C)(O)CC	0	0	7.595865303863626	2.1357792050698565	2.780225452044641	0.3471225902232009	0.5311579296363416	15.793870807872803	2.402946997280029	0	17	0	0	1	0	0	1	0	0	0	0	0	0	0	80.0625	53.0	80.75	290.0	21.82273304849	4.235294117647059	3.875	2.4074074074074074	1.0	0.088235294117647	0.0	0.0	0.0	0.0	2.235294117647059	2.2962962962962963	1.7058823529411764	1.1176470588235294	1.0	1.0	0.0	0.0	4.709558823529412	3.3125	2.990740740740741
CCOC(C)(C)C	0	0	6.720566232730448	2.1010029896154583	2.7790329827767417	0.3464600829042469	0.5292475372747298	16.777640192483886	2.4633721150583687	0	21	0	0	1	0	0	1	0	0	0	0	0	0	0	46.0625	47.125	81.625	294.0	23.601184667885992	2.857142857142857	2.5	0.945945945945946	0.238095238095238	0.0625	0.0	0.0	0.0	0.0	2.0	2.1621621621621623	1.5714285714285714	1.375	1.0	1.0	0.0	0.0	2.193452380952381	2.35625	2.206081081081081
CCC(OC)(C)C	0	0	7.5958653038636275	2.135779205069857	2.780225452044641	0.347122590223201	0.5311579296363417	15.793870807872803	2.402946997280029	0	21	0	0	1	0	0	1	0	0	0	0	0	0	0	46.0625	48.25	76.25	294.0	23.601184667885992	2.857142857142857	2.4	1.0	0.2857142857142857	0.0185185185185185	0.0	0.0	0.0	0.0	2.0	2.1621621621621623	1.809523809523809	1.1111111111111112	1.0	1.0	0.0	0.0	2.193452380952381	2.4125	2.060810810810811
FC=COC=CF	0	0	8.054678984251696	1.8477590650225737	2.739192650176053	0.3590956780089892	0.5650687916744179	16.799928348147734	2.4646996774701795	0	11	0	0	3	0	0	1	0	0	2	0	0	0	2	160.25	62.0	81.0	374.0	14.197753619396002	15.454545454545457	9.6	6.6923076923076925	8.5	6.375	5.25	12.25	0.0	0.0	2.363636363636364	2.3076923076923075	2.0	2.125	1.5	1.0	0.0	0.0	14.568181818181818	6.2	6.230769230769231
O=C(O)P(=O)(O)O	3	0	6.6027204955431404	2.1753277471610755	2.792780836469296	0.3505270396235679	0.5409177754924671	14.730337758386336	2.333234216238047	0	10	0	0	6	0	0	5	0	1	0	0	0	0	0	211.8749523700656	46.10905349794239	200.00925925925927	584.0	20.515658714547	16.330864197530865	6.1234567901234565	15.425925925925926	12.571428571428571	0.0	0.0	0.0	0.0	0.0	3.3	2.6666666666666665	1.5	1.0	1.0	0.0	0.0	0.0	21.187495237006555	5.123228166438043	16.66743827160494
C(S([O-])(=O)=O)CS	1	0	6.720566232730446	2.1010029896154587	2.7790329827767417	0.346460082904247	0.5292475372747301	16.77764019248388	2.4633721150583683	0	12	0	0	5	0	0	3	2	0	0	0	0	0	0	173.15981748209114	18.983024691358025	208.99845679012347	781.0	26.550476524245	10.812757201646091	1.7373737373737377	8.444444444444443	1.8271604938271604	0.8796296296296298	0.0	0.0	0.0	0.0	2.75	2.1578947368421053	1.619047619047619	1.25	1.0	0.0	0.0	0.0	14.42998479017426	1.7257295173961842	10.999918778427553
NC(=N)SCCF	0	2	7.727406610312547	1.931851652578136	2.752227315274452	0.3544829250621211	0.5521401046902369	16.81949886818317	2.465863916356231	0	14	0	0	4	0	2	0	1	0	1	0	0	0	1	119.69787379972566	50.30246913580247	72.60185185185186	550.0	22.619239333943	7.031746031746032	3.8461538461538463	2.0	1.3333333333333333	3.0	3.2666666666666666	0.0	0.0	0.0	2.2142857142857144	2.15	1.85	1.7857142857142858	1.2	1.0	0.0	0.0	8.549848128551833	3.869420702754036	3.630092592592593
C[N+](C)(C)CCO	0	1	6.720566232730448	2.1010029896154587	2.779032982776742	0.3464600829042469	0.5292475372747298	16.777640192483883	2.4633721150583683	0	21	0	0	2	0	1	1	0	0	0	0	0	0	0	68.0625	50.625	76.125	307.0	22.022284667885994	2.4761904761904763	1.7	0.7297297297297297	0.5416666666666666	0.2272727272727272	0.0	0.0	0.0	0.0	2.0	2.324324324324324	1.4583333333333333	1.181818181818182	1.0	1.0	0.0	0.0	3.2410714285714284	2.53125	2.0574324324324325
C1(=C(C(=C(C(=C1[H])[H])[H])[H])[H])C([H])([H])[H]	0	0	8.720566232730446	2.1010029896154583	2.844304688294107	0.3705950066550078	0.5965897662171338	18.41161202869447	2.5563066101395964	6	15	0	0	0	0	0	0	0	0	0	0	0	0	0	34.77777777777778	42.0	58.000000000000014	260.0	23.07920323879199	4.133333333333334	4.266666666666667	2.75	1.3333333333333333	0.125	0.0	0.0	0.0	0.0	2.533333333333333	2.75	2.1481481481481484	1.5416666666666667	1.25	1.0	0.0	0.0	2.3185185185185184	2.8	2.4166666666666674
CN1C=CNC1=S	0	0	8.42863948675507	2.2143197433775343	2.862062748922225	0.3634571009085431	0.5771411993857017	18.15400292302316	2.542216139178313	5	13	0	0	3	0	2	0	1	0	0	0	0	0	0	32.708161865569274	39.160493827160494	55.00000000000001	504.0	24.653277429094	5.88034188034188	6.128205128205129	4.0	0.5555555555555556	0.0	0.0	0.0	0.0	0.0	2.923076923076923	3.0476190476190474	2.095238095238096	1.3529411764705883	1.0	0.0	0.0	0.0	2.5160124511976365	3.0123456790123457	2.6190476190476195
O=C1C=CNN=C1	0	0	8.720566232730446	2.101002989615458	2.844304688294107	0.3705950066550078	0.5965897662171339	18.411612028694467	2.556306610139596	6	11	0	0	3	0	2	1	0	0	0	0	0	0	0	83.02777777777777	49.333333333333336	74.16666666666666	310.0	15.997255619396	10.909090909090908	9.454545454545457	7.25	5.176470588235294	2.6666666666666665	0.0	0.0	0.0	0.0	3.090909090909091	3.125	2.294117647058824	1.6666666666666667	1.0	0.0	0.0	0.0	7.547979797979798	4.484848484848485	4.635416666666666
C=CC1=CC=CC=C1	0	0	10.424292428609816	2.135779205069856	2.969338119191564	0.3397502808508739	0.776753591054206	23.560978778287545	2.936448350676175	6	16	0	0	0	0	0	0	0	0	0	0	0	0	0	43.77777777777778	50.0	64.66666666666666	296.0	25.868103238792	4.625	4.875	3.583333333333333	2.0689655172413794	0.875	0.3529411764705882	0.0	0.0	0.0	2.625	2.9166666666666665	2.3448275862068964	1.7916666666666667	1.411764705882353	1.25	1.0	0.0	2.736111111111111	3.125	2.694444444444444
C1(=CC=CC=C1)CC	0	0	10.424292428609816	2.135779205069856	2.969338119191564	0.3397502808508738	0.7767535910542058	23.56097877828755	2.936448350676175	6	18	0	0	0	0	0	0	0	0	0	0	0	0	0	39.02777777777778	47.16666666666667	67.16666666666667	298.0	26.75732904849	3.6666666666666665	3.888888888888889	2.533333333333333	1.3333333333333333	0.4	0.125	0.0	0.0	0.0	2.4444444444444446	2.6333333333333333	2.1944444444444446	1.7666666666666666	1.4166666666666667	1.25	1.0	0.0	2.16820987654321	2.6203703703703707	2.238888888888889
C1(=CC=CC(=C1)C)C	0	0	9.431147620289329	2.1753277471610746	2.979741336207006	0.3420918474704072	0.7836219722453436	22.28783589411512	2.880897502725706	6	18	0	0	0	0	0	0	0	0	0	0	0	0	0	39.55555555555556	48.0	68.11111111111111	298.0	26.75732904849	3.888888888888889	4.111111111111111	2.6333333333333333	1.4242424242424243	0.1944444444444444	0.0	0.0	0.0	0.0	2.555555555555556	2.833333333333333	2.242424242424242	1.7222222222222223	1.2857142857142858	1.0	0.0	0.0	2.197530864197531	2.6666666666666665	2.2703703703703706
C1(=CC=C(C=C1)C)C	0	0	9.924777216368062	2.170086486626033	2.979730075012223	0.3427550051642566	0.7855586326784638	22.227824945365704	2.8782013286615173	6	18	0	0	0	0	0	0	0	0	0	0	0	0	0	39.55555555555556	48.0	68.0	298.0	26.75732904849	3.888888888888889	4.111111111111111	2.6	1.393939393939394	0.2222222222222222	0.0476190476190476	0.0	0.0	0.0	2.555555555555556	2.8	2.272727272727273	1.5555555555555556	1.5714285714285714	1.0	1.0	0.0	2.197530864197531	2.6666666666666665	2.2666666666666666
C1(=C(C=CC=C1)C)C	0	0	9.953959938490613	2.193527085331054	2.980240728955409	0.3402391472212583	0.7781914559221829	22.45793504300884	2.8885004544554667	6	18	0	0	0	0	0	0	0	0	0	0	0	0	0	39.55555555555556	48.11111111111112	67.33333333333333	298.0	26.75732904849	3.888888888888889	4.166666666666667	2.6666666666666665	1.393939393939394	0.1666666666666666	0.0	0.0	0.0	0.0	2.555555555555556	2.8	2.4242424242424243	1.5555555555555556	1.2	1.0	0.0	0.0	2.197530864197531	2.67283950617284	2.2444444444444445
CC1CCCCC1C	0	0	9.953959938490613	2.1935270853310542	2.980240728955409	0.3402391472212583	0.7781914559221829	22.45793504300884	2.8885004544554667	0	24	0	0	0	0	0	0	0	0	0	0	0	0	0	36.55555555555556	44.52777777777778	74.83333333333336	304.0	29.425006477584	1.5	1.625	0.875	0.3623188405797101	0.0555555555555555	0.0	0.0	0.0	0.0	2.1666666666666665	2.458333333333333	1.9130434782608696	1.3888888888888888	1.1176470588235294	1.0	0.0	0.0	1.523148148148148	1.8553240740740744	1.5590277777777783
C1(P(O)(O)=O)C(C)O1	2	0	8.764874224151365	2.446504537415445	3.0835913138701767	0.3227982548973247	0.725570241622553	22.49833765639612	2.8902978732288096	0	15	0	0	5	0	0	4	0	1	0	0	0	0	0	147.90273014784333	40.782921810699584	176.10853909465015	596.0	27.22870633394299	9.420576131687245	3.903703703703704	6.125	5.162698412698412	0.8421052631578947	0.0	0.0	0.0	0.0	3.2666666666666666	3.0	2.0	1.7894736842105263	1.0	1.0	0.0	0.0	9.860182009856224	2.718861454046639	7.337855795610423
C=1C=CC(CO)=CC1	0	0	10.424292428609816	2.1357792050698565	2.9693381191915647	0.3397502808508739	0.776753591054206	23.56097877828755	2.936448350676175	6	16	0	0	1	0	0	1	0	0	0	0	0	0	0	69.02777777777777	53.16666666666667	75.83333333333334	324.0	23.722407238792	5.625	4.875	3.68	2.4	1.3846153846153846	0.9375	0.0	0.0	0.0	2.625	2.88	2.3	1.7307692307692308	1.375	1.1666666666666667	1.0	0.0	4.314236111111111	3.322916666666667	3.0333333333333337
N1=C(SC=C1)CCN	0	1	10.051765371679789	2.164842698536666	2.973543232805409	0.3306853998741253	0.7497101812406776	26.38434831826691	3.049627416290772	5	16	0	0	3	0	2	0	1	0	0	0	0	0	0	48.697873799725656	46.126543209876544	60.86111111111112	542.0	28.331403238792003	4.777777777777778	4.166666666666666	2.67948717948718	1.261904761904762	1.45	1.125	0.0	0.0	0.0	2.625	2.730769230769231	2.071428571428572	2.1	1.75	1.4	1.0	0.0	3.043617112482853	2.882908950617284	2.340811965811966
OCC1=CC=CN=C1	0	0	10.424292428609816	2.135779205069856	2.969338119191564	0.3397502808508739	0.776753591054206	23.560978778287545	2.936448350676175	6	15	0	0	2	0	1	1	0	0	0	0	0	0	0	73.02777777777777	55.16666666666666	77.49999999999999	336.0	21.698894333942988	7.066666666666666	6.0	4.608695652173913	3.1538461538461537	2.0	1.25	0.0	0.0	0.0	2.7333333333333334	2.9565217391304346	2.3846153846153846	1.7391304347826086	1.5	1.2	1.0	0.0	4.868518518518518	3.6777777777777776	3.369565217391304
[Na+].[O-]S(=O)(=O)CCS	1	1	0.0	0.0	0.0	0.0	0.0	0.0	0.0	0	13	0	0	6	0	0	3	2	0	0	0	0	0	0	0.0	0.0	0.0	902.0	607.842576524245	9.981006647673317	1.7373737373737372	8.444444444444443	1.8271604938271604	0.8796296296296298	0.0	0.0	0.0	0.0	2.5384615384615383	2.1578947368421053	1.619047619047619	1.25	1.0	0.0	0.0	0.0	0.0	0.0	0.0
CCCCCCCC	0	0	9.517540966287267	1.879385241571817	2.876614899748463	0.3341834860559722	0.7602329129665482	21.48298836053086	2.8441178315794997	0	26	0	0	0	0	0	0	0	0	0	0	0	0	0	39.5	47.25	74.0	306.0	30.314232287282	1.0	0.96	0.4166666666666667	0.2539682539682539	0.2222222222222222	0.1777777777777777	0.1111111111111111	0.037037037037037	0.0	1.6923076923076923	1.8333333333333333	1.5238095238095235	1.4814814814814814	1.4222222222222225	1.3333333333333333	1.2222222222222223	1.0	1.5192307692307692	1.89	1.5416666666666667
CCCCCCC=C	0	0	9.517540966287267	1.879385241571817	2.876614899748463	0.3341834860559722	0.7602329129665482	21.48298836053086	2.8441178315794997	0	24	0	0	0	0	0	0	0	0	0	0	0	0	0	44.25	50.0	71.25	304.0	29.425006477584	1.4166666666666667	1.3043478260869563	0.5714285714285714	0.3636363636363636	0.3333333333333333	0.3076923076923077	0.2333333333333333	0.0952380952380952	0.0	1.75	1.9047619047619049	1.5636363636363635	1.5	1.435897435897436	1.3333333333333333	1.238095238095238	1.0	1.84375	2.1739130434782608	1.6964285714285714
CCCCCC(C)C	0	0	8.762572535069648	1.9498558243636477	2.8879854193082557	0.3299087962288085	0.7473589525811721	21.88172169528254	2.862508111228037	0	26	0	0	0	0	0	0	0	0	0	0	0	0	0	40.77777777777778	48.41666666666666	75.16666666666669	306.0	30.314232287282	1.0769230769230769	1.04	0.4375	0.2539682539682539	0.1904761904761904	0.1555555555555555	0.0555555555555555	0.0	0.0	1.7692307692307692	1.9583333333333333	1.5238095238095235	1.4126984126984128	1.4	1.3333333333333333	1.0	1.0	1.5683760683760684	1.9366666666666663	1.5659722222222223
ClC(C(F)(F)Cl)(F)F	0	0	7.211102550927979	2.302775637731995	2.947232884262479	0.3253243809340088	0.7333654911289806	17.881697331994086	2.6606341430081213	0	8	0	0	6	0	0	0	0	0	4	2	0	0	6	262.7467040085353	44.9266975308642	214.42592592592592	974.0	16.323596000000002	28.65123456790124	19.17460317460317	19.833333333333336	24.264746227709196	0.0	0.0	0.0	0.0	0.0	4.75	2.5	1.0	0.0	0.0	0.0	0.0	0.0	32.84333800106691	6.418099647266314	17.868827160493826
ClC(CC(F)(F)F)Br	0	0	7.384646120352904	2.148961141749634	2.9224360499183284	0.3264788084100858	0.736907752664546	19.551158339612236	2.749890983469989	0	11	0	0	5	0	0	0	0	0	3	1	1	0	5	203.53496037189453	41.422325102880656	244.7924668495656	1868.0	24.686185714547	16.06110487591969	10.11111111111111	11.293095564700502	3.73045267489712	2.4197530864197527	0.0	0.0	0.0	0.0	3.363636363636364	2.5	1.8333333333333333	1.0	0.0	0.0	0.0	0.0	18.50317821562677	4.142232510288066	13.599581491642532
BrC(F)CC(F)(F)F	0	0	7.384646120352905	2.148961141749635	2.922436049918329	0.3264788084100858	0.7369077526645462	19.55115833961224	2.7498909834699896	0	11	0	0	5	0	0	0	0	0	4	0	1	0	5	265.72410836762685	50.29475308641975	268.5138888888889	1660.0	20.244034714546995	20.46065594213742	11.977777777777778	12.074074074074073	5.113168724279835	16.938271604938272	0.0	0.0	0.0	0.0	3.363636363636364	2.5	1.8333333333333333	1.0	0.0	0.0	0.0	0.0	24.156737124329712	5.029475308641976	14.91743827160494
CCCCOC(=O)C	0	0	8.762572535069648	1.9498558243636477	2.8879854193082557	0.3299087962288085	0.7473589525811721	21.88172169528254	2.862508111228037	0	20	0	0	2	0	0	2	0	0	0	0	0	0	0	90.77777777777776	54.583333333333336	100.0	356.0	23.355162858187995	5.1	3.8947368421052633	2.176470588235294	0.9473684210526316	0.9333333333333332	0.6666666666666666	0.3888888888888889	0.0	0.0	2.0	1.9705882352941175	1.7105263157894737	1.6666666666666667	1.5185185185185186	1.5	1.0	1.0	4.538888888888889	2.87280701754386	2.941176470588235
CC(COC(=O)C)C	0	0	8.47213595499958	2.0	2.8992282685088373	0.3354101966249683	0.7638969616967947	19.35731457317289	2.739926810849707	0	20	0	0	2	0	0	2	0	0	0	0	0	0	0	92.05555555555556	55.75	100.83333333333334	356.0	23.355162858187995	5.2	4.0	2.323529411764706	1.0	0.7435897435897436	0.6666666666666666	0.0	0.0	0.0	2.1	2.147058823529412	1.6842105263157894	1.4871794871794872	1.8571428571428568	1.0	1.0	0.0	4.602777777777778	2.9342105263157894	2.965686274509804
C(C(OC)(F)F)(Cl)Cl	0	0	8.37513065120551	2.2215832939527664	2.9245497315605977	0.322672068222646	0.7251792502112784	19.39011413276001	2.741619804089093	0	12	0	0	5	0	0	1	0	0	2	2	0	0	4	155.21198178631306	43.96347736625514	171.1164075598232	916.0	20.913653619396	13.434156378600823	9.333333333333334	10.727745289148798	3.207407407407408	0.1296296296296296	0.0	0.0	0.0	0.0	3.1666666666666665	2.3684210526315788	1.9333333333333331	1.5	1.0	0.0	0.0	0.0	12.934331815526088	3.996679760568649	9.006126713674904
BrC(F)C(F)(F)OC	0	0	8.375130651205515	2.221583293952769	2.924549731560599	0.322672068222646	0.7251792502112784	19.39011413276001	2.741619804089093	0	12	0	0	5	0	0	1	0	0	3	0	1	0	4	216.72410836762688	52.46141975308641	192.16435185185188	1644.0	21.021602619395992	17.422267946959305	10.888888888888888	11.992202729044834	10.812345679012346	0.6049382716049383	0.0	0.0	0.0	0.0	3.1666666666666665	2.3684210526315788	1.9333333333333331	1.5	1.0	0.0	0.0	0.0	18.060342363968907	4.76921997755331	10.113913255360623
CC(C(Cl)(Cl)Cl)(O)C	0	0	7.211102550927979	2.302775637731995	2.947232884262479	0.3253243809340088	0.7333654911289806	17.881697331994086	2.6606341430081213	0	15	0	0	4	0	0	1	0	0	0	3	0	0	3	59.55755601280292	37.1087962962963	65.72885230909922	1082.0	29.168294333942992	4.054320987654321	3.8095238095238098	2.005925925925926	0.5444444444444445	0.0	0.0	0.0	0.0	0.0	3.0	2.56	1.7	1.0	0.0	0.0	0.0	0.0	3.970503734186861	2.650628306878307	2.629154092363969
C(COC=C)(F)(F)F	0	0	8.312845350263803	2.1119907362530643	2.91142809108685	0.3177514311954929	0.7098121255986692	23.971147695623078	2.953707376487437	0	13	0	0	4	0	0	1	0	0	3	0	0	0	3	226.0625	61.125	267.875	456.0	14.952615524245	16.615384615384617	10.666666666666666	12.157894736842104	7.888888888888889	6.454545454545454	3.5	0.0	0.0	0.0	2.8461538461538463	2.3157894736842106	1.8888888888888888	2.0	1.5	1.0	0.0	0.0	17.389423076923077	5.09375	14.098684210526317
CC(C(F)(F)F)(O)C	0	0	7.211102550927979	2.302775637731995	2.947232884262479	0.3253243809340088	0.7333654911289806	17.881697331994086	2.6606341430081213	0	15	0	0	4	0	0	1	0	0	3	0	0	0	3	246.125	62.0625	277.25	458.0	15.841841333943004	13.733333333333333	9.142857142857142	10.8	4.9	0.0	0.0	0.0	0.0	0.0	3.0	2.56	1.7	1.0	0.0	0.0	0.0	0.0	16.408333333333335	4.433035714285714	11.09
ClCCC(N)CCCl	0	1	8.828427124746192	2.0000000000000004	2.8885322762542	0.3247595264191645	0.7316277011280096	21.904302963408277	2.863539548555527	0	19	0	0	3	0	1	0	0	0	0	2	0	0	2	41.39948178631306	39.2037037037037	59.66975308641975	818.0	29.550041953339	1.853151397011046	1.7839506172839508	0.9427609427609428	0.5873015873015873	0.301994301994302	0.1037037037037037	0.0672153635116598	0.0	0.0	2.0526315789473686	2.1818181818181817	1.7142857142857142	1.435897435897436	1.2	1.0	0.0	0.0	2.178920094016477	2.17798353909465	1.8081743359521136
CCCCCCCCC	0	0	10.627503029350084	1.9021130325903064	2.997413725734469	0.3137328351079035	0.9326505628262368	26.66276418627137	3.1779074766239384	0	29	0	0	0	0	0	0	0	0	0	0	0	0	0	43.75	52.5	83.25	344.0	33.992358096980006	1.0344827586206895	1.0	0.4444444444444444	0.2777777777777778	0.2539682539682539	0.2222222222222222	0.1777777777777777	0.1111111111111111	0.037037037037037	1.7241379310344829	1.8703703703703705	1.5555555555555556	1.5238095238095235	1.4814814814814814	1.4222222222222225	1.3333333333333333	1.2222222222222223	1.5086206896551724	1.875	1.5416666666666667
CCCCCCCC=C	0	0	10.627503029350084	1.9021130325903064	2.997413725734469	0.3137328351079035	0.9326505628262368	26.66276418627137	3.1779074766239384	0	27	0	0	0	0	0	0	0	0	0	0	0	0	0	48.5	55.25	80.5	342.0	33.103132287282	1.4074074074074074	1.3076923076923077	0.5833333333333334	0.375	0.3508771929824561	0.3333333333333333	0.3076923076923077	0.2333333333333333	0.0952380952380952	1.7777777777777777	1.9375	1.59375	1.543859649122807	1.5	1.435897435897436	1.3333333333333333	1.238095238095238	1.7962962962962965	2.125	1.6770833333333333
CCCCCCC(C)C	0	0	10.251661790966024	1.9615705608064613	3.007496918864033	0.3098102885446905	0.9200689204074028	27.551427311737395	3.210693826647651	0	29	0	0	0	0	0	0	0	0	0	0	0	0	0	45.02777777777778	53.66666666666666	84.4166666666667	344.0	33.992358096980006	1.103448275862069	1.0714285714285714	0.4629629629629629	0.2777777777777778	0.2222222222222222	0.2222222222222222	0.1555555555555555	0.0555555555555555	0.0	1.793103448275862	1.9814814814814812	1.5555555555555556	1.4583333333333333	1.4814814814814814	1.4	1.3333333333333333	1.0	1.5526819923371649	1.9166666666666663	1.5632716049382722
CCCCCOC(=O)C	0	0	10.251661790966024	1.9615705608064613	3.007496918864033	0.3098102885446905	0.9200689204074028	27.551427311737395	3.210693826647651	0	23	0	0	2	0	0	2	0	0	0	0	0	0	0	95.02777777777776	59.833333333333336	109.25	394.0	27.03328866788599	4.608695652173913	3.5454545454545454	1.95	0.851063829787234	0.9230769230769232	0.7777777777777778	0.6666666666666666	0.3888888888888889	0.0	2.0	2.0	1.7234042553191489	1.6923076923076923	1.5555555555555556	1.5185185185185186	1.5	1.0	4.131642512077295	2.7196969696969697	2.73125
CC(CCOC(=O)C)C	0	0	9.464101615137752	2.0	3.0174794566298866	0.31752644813856	0.9446698987834592	23.654365431683736	3.0581871670956358	0	23	0	0	2	0	0	2	0	0	0	0	0	0	0	96.30555555555554	61.0	110.41666666666666	394.0	27.03328866788599	4.695652173913044	3.636363636363636	1.975	0.9361702127659576	0.7916666666666666	0.8055555555555556	0.6666666666666666	0.0	0.0	2.0869565217391304	2.15	1.7234042553191489	1.5416666666666667	1.5277777777777777	1.8571428571428568	1.0	1.0	4.18719806763285	2.772727272727273	2.7604166666666665
C#CC(O)(C=CCl)CC	0	0	10.261125441030142	2.205946115051096	3.0302383752229405	0.2966202750024715	0.8765615681301049	27.002068703100647	3.1905529660448027	0	18	0	0	2	0	0	1	0	0	0	1	0	0	1	84.87335200426764	57.69135802469136	85.78703703703704	614.0	28.919420143641	4.978052126200274	4.784313725490196	3.753086419753087	2.231746031746032	0.6730158730158731	0.1111111111111111	0.0	0.0	0.0	2.5	2.6296296296296298	2.085714285714286	1.4857142857142858	1.1428571428571428	1.0	0.0	0.0	4.715186222459313	3.39360929557008	3.177297668038409
C(C(C=C)N)CC(O)=O	1	1	10.15047041953182	2.035648404256701	3.0179493670190163	0.3123813333474408	0.9283334464675804	24.418903588661543	3.089997053927575	0	20	0	0	3	0	1	2	0	0	0	0	0	0	0	134.05555555555554	71.75	123.16666666666666	404.0	24.120549953339	5.8	4.526315789473684	3.0	1.3333333333333333	1.525	2.3870967741935485	1.2941176470588236	0.0	0.0	2.25	2.3870967741935485	1.8571428571428568	1.55	1.4516129032258065	1.2941176470588236	1.0	1.0	6.7027777777777775	3.776315789473684	3.973118279569892
C(NC(=N)N)(=N)N(C)C	0	5	9.335326473284187	2.1168831578743346	3.02832616581887	0.308279466791852	0.9151155139816516	24.062497405383464	3.0752939885619512	0	20	0	0	5	0	5	0	0	0	0	0	0	0	0	100.80555555555556	75.5	112.44444444444446	400.0	22.096341953338992	5.8	5.578947368421052	4.172413793103448	2.5	1.7317073170731707	0.4666666666666667	0.0	0.0	0.0	2.35	2.586206896551724	2.125	1.5365853658536586	1.6	1.0	1.0	0.0	5.040277777777778	3.973684210526316	3.877394636015326
CC1=CC=C(C(=C1)C)C	0	0	10.79228018622647	2.245826779937862	3.0994475512921005	0.3180874157042835	0.9464350198523432	26.53469113969722	3.1730924608217563	6	21	0	0	0	0	0	0	0	0	0	0	0	0	0	44.333333333333336	54.11111111111112	77.44444444444443	336.0	30.435454858187992	3.7142857142857135	4.047619047619048	2.583333333333333	1.4871794871794872	0.25	0.0256410256410256	0.0	0.0	0.0	2.571428571428572	2.861111111111111	2.4871794871794872	1.6875	1.3846153846153846	1.0	1.0	0.0	2.111111111111111	2.5767195767195767	2.151234567901234
CC1CCC(C(C1)C)C	0	0	10.79228018622647	2.245826779937862	3.0994475512921005	0.3180874157042835	0.9464350198523432	26.53469113969722	3.1730924608217563	0	27	0	0	0	0	0	0	0	0	0	0	0	0	0	42.083333333333336	51.02777777777777	84.69444444444447	342.0	33.103132287282	1.5555555555555556	1.7037037037037035	0.9444444444444444	0.4358974358974359	0.1	0.0151515151515151	0.0	0.0	0.0	2.2222222222222223	2.574074074074074	1.9743589743589745	1.4666666666666666	1.2272727272727273	1.0	1.0	0.0	1.558641975308642	1.8899176954732508	1.5684156378600829
CC1OC(C)OC(C)O1	0	0	10.12899020449196	2.236067977499789	3.099014283205331	0.3186569493230097	0.948223912858358	26.528644889122223	3.172864572752379	0	21	0	0	3	0	0	3	0	0	0	0	0	0	0	66.08333333333334	57.99999999999999	132.08333333333331	420.0	23.998366858188	6.571428571428571	5.571428571428571	4.384615384615385	1.7142857142857142	0.5833333333333334	0.0	0.0	0.0	0.0	2.571428571428572	2.6153846153846154	2.357142857142857	2.1666666666666665	1.2	1.0	0.0	0.0	3.146825396825397	2.7619047619047614	3.3867521367521363
C(C1CCCCC1)NN	0	0	11.384646120352906	2.1489611417496355	3.0800197698432914	0.3138187791811627	0.9329244656314866	30.67172950286756	3.317980851581652	0	25	0	0	2	0	2	0	0	0	0	0	0	0	0	53.52777777777778	58.58333333333333	85.83333333333334	366.0	29.056106477584	2.32	2.16	1.125	0.6714285714285714	0.4848484848484848	0.4444444444444444	0.2142857142857142	0.0	0.0	2.16	2.458333333333333	1.9142857142857144	1.6363636363636365	1.4222222222222225	1.2857142857142858	1.1428571428571428	1.0	2.141111111111111	2.3433333333333333	1.7881944444444446
FC1=CNC(=O)NC1=O	0	0	10.792280186226474	2.245826779937864	3.0994475512921014	0.3180874157042835	0.9464350198523432	26.534691139697223	3.1730924608217563	6	12	0	0	5	0	2	2	0	0	1	0	0	0	1	189.8333333333333	67.2777777777778	128.69444444444443	454.0	16.506095714546998	17.5	13.666666666666666	12.944444444444445	10.761904761904765	9.333333333333334	14.0	0.0	0.0	0.0	3.75	3.7222222222222223	2.619047619047619	1.75	1.0	0.0	0.0	0.0	15.819444444444445	5.606481481481484	7.149691358024691
CC=1C=C(C)C(=O)NN1	0	0	10.792280186226476	2.2458267799378637	3.099447551292101	0.3180874157042836	0.9464350198523436	26.534691139697205	3.1730924608217554	6	17	0	0	3	0	2	1	0	0	0	0	0	0	0	92.58333333333331	60.94444444444444	95.94444444444444	386.0	23.353507238792	8.0	7.529411764705882	5.642857142857143	4.068965517241379	1.1333333333333333	0.3	0.0	0.0	0.0	2.9411764705882355	3.071428571428572	2.586206896551724	1.8333333333333333	1.45	1.0	0.0	0.0	5.446078431372548	3.5849673202614376	3.4265873015873014
C(C1=CN=CC=C1)(=O)N	0	0	11.189957230158052	2.1939932777126585	3.089765428947129	0.3173764213887688	0.9441973012893092	27.60911722931685	3.2127855369124223	6	15	0	0	3	0	2	1	0	0	0	0	0	0	0	101.55555555555556	63.77777777777778	101.0	384.0	22.46428142909399	9.2	8.266666666666667	6.909090909090909	4.88	4.0	1.9285714285714288	0.0	0.0	0.0	3.066666666666667	3.272727272727273	2.68	1.9523809523809523	1.5714285714285714	1.3333333333333333	1.0	0.0	6.770370370370371	4.251851851851852	4.59090909090909
CC=1N=CSC1CCCl	0	0	11.02278943035465	2.251907669155937	3.094087557221605	0.3061305777393292	0.908120518265902	32.19494182791209	3.366448838463538	5	17	0	0	3	0	1	0	1	0	0	1	0	0	1	37.28650358177107	40.25617283950618	57.68827160493827	818.0	34.662703238792	4.473493100944081	4.307189542483661	2.685823754789272	1.2182539682539684	0.8319088319088319	0.2916666666666667	0.0	0.0	0.0	2.823529411764706	2.931034482758621	2.5	2.1538461538461537	1.4166666666666667	1.0	0.0	0.0	2.1933237401041805	2.3680101670297757	1.9892507449978716
NC(=O)C1CCCCO1	0	0	11.189957230158049	2.1939932777126576	3.089765428947129	0.3173764213887688	0.9441973012893092	27.60911722931685	3.2127855369124223	0	20	0	0	3	0	1	2	0	0	0	0	0	0	0	101.80555555555556	60.55555555555556	112.66666666666666	404.0	24.120549953339	6.1	4.8	3.27027027027027	2.2448979591836733	1.1	0.6923076923076923	0.0	0.0	0.0	2.55	2.675675675675676	2.122448979591837	1.8	1.3846153846153846	1.1428571428571428	1.0	0.0	5.090277777777778	3.0277777777777777	3.0450450450450446
O=C(O)C=1C=NC=CC1	1	0	11.189957230158049	2.1939932777126576	3.089765428947129	0.3173764213887688	0.9441973012893092	27.60911722931685	3.2127855369124223	6	14	0	0	3	0	1	2	0	0	0	0	0	0	0	120.55555555555556	65.11111111111111	115.66666666666669	398.0	21.45287252424499	11.0	9.428571428571429	8.6	5.826086956521739	5.2631578947368425	3.3	0.0	0.0	0.0	3.2142857142857144	3.4	2.739130434782609	1.947368421052632	1.6	1.25	1.0	0.0	8.61111111111111	4.650793650793651	5.783333333333333
CC1(C(NC(O1)=O)=O)C	0	0	9.831103969489265	2.382201714466569	3.1234129968104485	0.3115289365280475	0.9256010107604046	26.27868275430551	3.1633975531980023	0	16	0	0	4	0	1	3	0	0	0	0	0	0	0	138.61805555555554	63.458333333333336	132.31944444444446	428.0	20.196402333943	10.875	9.5	8.035714285714286	4.25	1.5	0.0	0.0	0.0	0.0	3.3125	3.4285714285714284	2.125	1.5625	1.0	0.0	0.0	0.0	8.663628472222221	3.9661458333333335	4.725694444444445
CN(C)C1=CN=CC=N1	0	0	11.189957230158049	2.1939932777126576	3.089765428947129	0.3173764213887688	0.9441973012893092	27.60911722931685	3.2127855369124223	6	18	0	0	3	0	3	0	0	0	0	0	0	0	0	53.77777777777778	59.66666666666667	83.66666666666667	372.0	24.364916143641	6.666666666666667	6.444444444444445	4.655172413793103	3.5172413793103448	0.9393939393939394	0.25	0.0	0.0	0.0	2.7222222222222223	2.896551724137931	2.586206896551724	1.818181818181818	1.6666666666666667	1.4285714285714286	1.0	0.0	2.9876543209876543	3.314814814814815	2.885057471264368
NC1=C(F)C=NC(=N1)O	0	0	10.792280186226474	2.245826779937862	3.0994475512921005	0.3180874157042834	0.9464350198523426	26.53469113969724	3.1730924608217568	6	13	0	0	5	0	3	1	0	0	1	0	0	0	1	150.33333333333331	73.11111111111111	123.11111111111109	440.0	17.517504619395996	14.615384615384617	12.538461538461538	12.833333333333334	10.421052631578949	5.2	3.5	0.0	0.0	0.0	3.5384615384615383	3.6666666666666665	2.8947368421052637	2.0	1.4	1.0	0.0	0.0	11.564102564102562	5.623931623931624	6.839506172839505
NC1=NC(=O)NC=C1F	0	0	10.792280186226474	2.245826779937862	3.0994475512921005	0.3180874157042834	0.9464350198523426	26.534691139697227	3.1730924608217563	6	13	0	0	5	0	3	1	0	0	1	0	0	0	1	160.58333333333334	69.44444444444444	124.77777777777776	440.0	17.517504619395996	14.76923076923077	12.307692307692308	11.894736842105264	9.238095238095235	5.466666666666667	5.25	0.0	0.0	0.0	3.5384615384615383	3.5789473684210527	2.761904761904762	1.9333333333333331	1.25	1.0	0.0	0.0	12.352564102564104	5.3418803418803416	6.567251461988303
CC(C1CCCCC1)(C)C	0	0	11.788656935474512	2.288245611270737	3.2063257595695607	0.2957596301970118	1.084376878291288	32.964337916616145	3.495426307929051	0	30	0	0	0	0	0	0	0	0	0	0	0	0	0	46.59027777777778	56.5	95.58333333333334	380.0	36.78125809698001	1.6	1.7333333333333334	0.9333333333333332	0.4827586206896552	0.1851851851851851	0.074074074074074	0.0	0.0	0.0	2.2666666666666666	2.6333333333333333	2.0	1.5185185185185186	1.3333333333333333	1.1764705882352942	1.0	0.0	1.5530092592592593	1.8833333333333333	1.5930555555555557
ClC1(F)C(F)(F)C1(F)OC	0	0	11.141490364088227	2.746871611044371	3.3270671008083226	0.274467685923116	1.0096633482619086	32.89354541842431	3.4932764506341263	0	13	0	0	6	0	0	1	0	0	4	1	0	0	5	281.74835200426764	63.7445987654321	210.8796296296296	824.0	19.126038714547	21.661918328585	14.854700854700855	17.212121212121215	22.61111111111111	1.6752136752136753	0.0	0.0	0.0	0.0	4.6923076923076925	3.3181818181818183	2.055555555555556	2.3846153846153846	1.0	0.0	0.0	0.0	21.672950154174437	4.903430674264008	9.58543771043771
CC1=CSC(=N1)N=C(N)N	0	3	11.638727098764887	2.2497775113741016	3.20029951194231	0.2910475586261493	1.0683164995348753	35.74248046073639	3.5763399102535187	5	18	0	0	5	0	4	0	1	0	0	0	0	0	0	74.75342935528121	66.37654320987654	97.83950617283948	640.0	30.751403238792	7.024691358024692	6.925925925925926	5.197530864197531	3.4533333333333336	2.68	2.7058823529411766	0.4	0.0	0.0	3.0	3.185185185185185	2.52	2.44	2.235294117647059	2.2	1.0	1.0	4.152968297515623	3.68758573388203	3.62368541380887
[NH3+][C-](NC=1SC=C(C)N1)N	0	0	11.638727098764884	2.249777511374101	3.2002995119423097	0.2910475586261491	1.0683164995348748	35.74248046073643	3.57633991025352	5	20	0	0	5	0	4	0	1	0	0	0	0	0	0	63.22565157750343	64.70987654320987	88.57098765432099	642.0	31.640629048489995	5.922222222222223	5.833333333333333	3.7083333333333335	2.4838709677419355	1.761904761904762	1.5714285714285714	0.2	0.0	0.0	2.8	3.03125	2.3225806451612905	2.1714285714285717	2.095238095238096	2.05	1.0	1.0	3.1612825788751717	3.235493827160494	2.767843364197531
NNCCC=1C=CC=CC1	0	0	12.93214339703486	2.154341309122881	3.179653421473637	0.2911661815883893	1.0687239889350315	40.82793920416402	3.709366631468036	6	22	0	0	2	0	2	0	0	0	0	0	0	0	0	61.52777777777778	67.66666666666667	88.08333333333333	398.0	30.066554858187992	4.2727272727272725	4.181818181818182	2.611111111111111	1.6521739130434785	1.2857142857142858	1.411764705882353	1.25	0.5294117647058824	0.0	2.4545454545454546	2.7222222222222223	2.217391304347826	1.9285714285714288	1.8235294117647056	1.6666666666666667	1.411764705882353	1.25	2.796717171717172	3.075757575757576	2.446759259259259
C1=CC=CC=C1C(NN)C	0	0	12.85727897351014	2.214319743377535	3.1888842878226584	0.2963010154238293	1.0862056955981425	33.968318422983785	3.5254282791216194	6	22	0	0	2	0	2	0	0	0	0	0	0	0	0	62.80555555555556	68.72222222222223	89.66666666666669	398.0	30.066554858187992	4.363636363636363	4.5	3.083333333333333	2.0217391304347827	1.2391304347826086	0.7857142857142857	0.3461538461538461	0.0	0.0	2.5454545454545454	2.861111111111111	2.391304347826087	1.891304347826087	1.5476190476190477	1.3846153846153846	1.181818181818182	1.0	2.85479797979798	3.123737373737374	2.4907407407407414
C(N1C(CCC1)=O)C(N)=O	0	0	11.731205635949074	2.268814690328085	3.200709383002349	0.2899517966792427	1.0645445048291888	35.73919676485783	3.576248035076318	0	20	0	0	4	0	2	2	0	0	0	0	0	0	0	142.55555555555554	68.83333333333334	125.33333333333331	452.0	24.88593704849	7.7	6.2	4.166666666666667	2.511111111111111	2.5405405405405403	3.4615384615384617	0.0	0.0	0.0	2.8	3.0	2.2444444444444445	1.9189189189189189	1.6923076923076923	1.2222222222222223	1.0	0.0	7.127777777777777	3.4416666666666678	3.481481481481481
C(C1=CC=CC=C1O)(=O)N	0	0	11.94582156102819	2.267183862884499	3.1976660618289543	0.2964744156001725	1.0867907407002635	32.367049878049315	3.4771409262516446	6	17	0	0	3	0	1	2	0	0	0	0	0	0	0	132.33333333333334	74.55555555555557	117.11111111111111	436.0	25.130998333943	9.058823529411764	8.176470588235293	7.32	5.483870967741935	4.5	1.2272727272727273	0.0	0.0	0.0	3.117647058823529	3.48	2.7419354838709675	2.071428571428572	1.4090909090909092	1.181818181818182	1.0	0.0	7.784313725490197	4.385620915032681	4.684444444444445
C1=CN(C(=C(C1=O)O)C)C	0	0	12.250296206660073	2.318013514732504	3.206761061332408	0.2975125301904498	1.0902861563978692	31.02024514324737	3.4346400604653087	6	19	0	0	3	0	1	2	0	0	0	0	0	0	0	122.33333333333334	71.22222222222223	106.7777777777778	438.0	26.020224143640995	8.105263157894736	7.421052631578948	5.967741935483871	5.0285714285714285	1.575	0.1666666666666666	0.0	0.0	0.0	3.0	3.2580645161290325	2.8	1.775	1.2777777777777777	1.0	0.0	0.0	6.438596491228071	3.748538011695907	3.4444444444444446
CC1(C(N(C(O1)=O)C)=O)C	0	0	11.335494236349865	2.4375300973952605	3.228441122764242	0.2924699761564736	1.0731918297965042	30.62328350144101	3.4217606183615525	0	19	0	0	4	0	1	3	0	0	0	0	0	0	0	142.36805555555554	69.29166666666667	135.27777777777777	466.0	23.874528143641	9.68421052631579	8.68421052631579	7.5	4.2105263157894735	1.1363636363636365	0.0	0.0	0.0	0.0	3.210526315789474	3.411764705882353	2.3157894736842106	1.818181818181818	1.0	1.0	0.0	0.0	7.493055555555554	3.646929824561404	3.97875816993464
[Na+].[Na+].[Na+].[O-]C(=O)P([O-])([O-])=O	3	3	0.0	0.0	0.0	0.0	0.0	0.0	0.0	0	10	0	0	9	0	0	5	0	1	0	0	0	0	0	0.0	0.0	0.0	944.0	1763.05812	23.530864197530864	10.888888888888888	29.135802469135804	43.333333333333336	0.0	0.0	0.0	0.0	0.0	3.0	2.333333333333333	1.0	0.0	0.0	0.0	0.0	0.0	0.0	0.0	0.0
CCCCCCCCCC	0	0	12.05334836666454	1.9189859472289947	3.105180342329984	0.2965687106609629	1.0871087447623946	32.32548235360778	3.475855846545284	0	32	0	0	0	0	0	0	0	0	0	0	0	0	0	48.0	57.75	92.5	382.0	37.670483906678	1.0625	1.032258064516129	0.4666666666666667	0.2962962962962963	0.2777777777777778	0.2539682539682539	0.2222222222222222	0.1777777777777777	0.1111111111111111	1.75	1.9	1.5802469135802468	1.5555555555555556	1.5238095238095235	1.4814814814814814	1.4222222222222225	1.3333333333333333	1.5	1.8629032258064515	1.5416666666666667
CCCCCCCCC=C	0	0	12.05334836666454	1.9189859472289947	3.105180342329984	0.2965687106609629	1.0871087447623946	32.32548235360778	3.475855846545284	0	30	0	0	0	0	0	0	0	0	0	0	0	0	0	52.75	60.5	89.75	380.0	36.78125809698001	1.4	1.3103448275862069	0.5925925925925926	0.3835616438356164	0.3636363636363636	0.3508771929824561	0.3333333333333333	0.3076923076923077	0.2333333333333333	1.8	1.962962962962963	1.6164383561643836	1.5757575757575757	1.543859649122807	1.5	1.435897435897436	1.3333333333333333	1.7583333333333333	2.086206896551724	1.662037037037037
CCCCCCCC(C)C	0	0	11.34256363923542	1.969615506024416	3.1142380577880022	0.2929791424595335	1.0749312343501851	33.80638547778956	3.5206497041071687	0	32	0	0	0	0	0	0	0	0	0	0	0	0	0	49.27777777777778	58.91666666666666	93.66666666666666	382.0	37.670483906678	1.125	1.096774193548387	0.4833333333333333	0.2962962962962963	0.2469135802469135	0.2539682539682539	0.2222222222222222	0.1555555555555555	0.0555555555555555	1.8125	2.0	1.5802469135802468	1.4938271604938271	1.5238095238095235	1.4814814814814814	1.4	1.3333333333333333	1.5399305555555556	1.900537634408602	1.561111111111111
ClC(COP(=O)(O)O)(Cl)Cl	2	0	9.648916713937588	2.198691243515997	3.160024611015772	0.2972130884114558	1.0892791649553228	26.443309543346206	3.2750031789862346	0	14	0	0	8	0	0	4	0	1	0	3	0	0	3	146.5922306050907	34.18518518518518	213.95416095107453	1424.0	37.36316761939601	10.29453262786596	3.1965811965811963	10.123456790123456	2.2962962962962967	4.353086419753087	2.488888888888889	0.0	0.0	0.0	3.571428571428572	2.619047619047619	2.380952380952381	2.333333333333333	1.4	1.0	0.0	0.0	10.470873614649337	2.6296296296296293	10.188293378622596
C=COCCCCOC=C	0	0	12.05334836666454	1.9189859472289947	3.105180342329984	0.2965687106609629	1.0871087447623946	32.32548235360778	3.475855846545284	0	24	0	0	2	0	0	2	0	0	0	0	0	0	0	73.5	71.25	101.0	430.0	29.822188667886	4.75	3.652173913043478	1.7894736842105263	1.0666666666666669	1.1	1.435897435897436	1.4666666666666666	1.32	0.75	2.0	2.1052631578947367	1.8666666666666667	1.8	1.641025641025641	1.6	1.44	1.5	3.0625	3.097826086956522	2.6578947368421053
C(CCC)(CCC)C(=O)[O-]	1	0	11.252719553356004	2.1357792050698565	3.1245312274919206	0.2821785098148391	1.0373696982092682	33.253735636796044	3.504167110769905	0	25	0	0	2	0	0	2	0	0	0	0	0	0	0	149.55555555555554	67.05555555555556	142.25	431.0	30.266801572735	5.12	3.6666666666666665	2.6	1.3666666666666667	1.1929824561403508	0.625	0.0256410256410256	0.0	0.0	2.12	2.2222222222222223	1.8666666666666667	1.719298245614035	1.5	1.1538461538461535	1.0	1.0	5.982222222222222	2.7939814814814814	3.161111111111111
FC(F)OC(F)C(F)(F)F	0	0	9.936237570137337	2.236067977499789	3.151823772725663	0.2841640786499872	1.044381627069924	30.76510910974057	3.4263812267403844	0	12	0	0	7	0	0	1	0	0	6	0	0	0	6	403.36805555555554	75.66666666666669	420.4027777777778	660.0	11.760623809698004	30.33333333333333	17.727272727272727	23.473684210526315	23.2	18.08333333333333	32.666666666666664	0.0	0.0	0.0	3.8333333333333335	2.6842105263157894	2.6	2.25	1.0	0.0	0.0	0.0	33.614004629629626	6.878787878787881	22.126461988304097
C(C(NN)C)CCCCC	0	0	11.93751118649009	2.006593618346016	3.114664506046937	0.2862980516328609	1.0518632207587697	36.01903842375833	3.584047643771218	0	30	0	0	2	0	2	0	0	0	0	0	0	0	0	63.27777777777778	68.83333333333333	96.33333333333334	406.0	33.62345809698	1.8666666666666667	1.7586206896551724	0.7962962962962963	0.4794520547945205	0.3888888888888889	0.3809523809523809	0.3958333333333333	0.282051282051282	0.1	1.8666666666666667	2.055555555555556	1.6849315068493151	1.5277777777777777	1.492063492063492	1.4791666666666667	1.4102564102564104	1.1666666666666667	2.109259259259259	2.3735632183908044	1.7839506172839508
C(NCC(N)=O)CCCC	0	1	11.342563639235417	1.969615506024416	3.1142380577880022	0.2929791424595334	1.074931234350185	33.80638547778962	3.52064970410717	0	26	0	0	3	0	2	1	0	0	0	0	0	0	0	105.27777777777776	69.58333333333334	117.33333333333331	430.0	29.699310477583992	3.769230769230769	2.96	1.6444444444444444	1.0689655172413792	0.7692307692307693	0.7906976744186046	0.7777777777777778	0.8148148148148148	0.4285714285714285	2.0	2.088888888888889	1.6724137931034482	1.6538461538461535	1.627906976744186	1.5833333333333333	1.4814814814814814	1.380952380952381	4.049145299145299	2.7833333333333337	2.607407407407407
CCC(C)(CC)OC(N)=O	0	0	10.944271909999156	2.2360679774997894	3.1435159577049347	0.2824125048222834	1.0381985991828069	30.594627876377228	3.42082443395043	0	25	0	0	3	0	1	2	0	0	0	0	0	0	0	113.09027777777776	72.79166666666667	140.41666666666669	444.0	28.687901572735	4.96	4.5	3.116279069767442	1.3703703703703705	0.8709677419354839	0.2727272727272727	0.0	0.0	0.0	2.28	2.441860465116279	2.092592592592593	1.6451612903225807	1.2424242424242424	1.0	1.0	0.0	4.523611111111111	3.032986111111111	3.2655038759689927
C(C(CCC)C(N)=O)CC	0	0	11.252719553356007	2.1357792050698574	3.124531227491921	0.2821785098148391	1.0373696982092682	33.25373563679604	3.504167110769905	0	27	0	0	2	0	1	1	0	0	0	0	0	0	0	103.55555555555554	68.38888888888889	113.25	418.0	31.722823382432995	3.259259259259259	2.769230769230769	1.6875	1.03125	0.8253968253968254	0.3666666666666666	0.0196078431372549	0.0	0.0	2.037037037037037	2.2291666666666665	1.875	1.7142857142857142	1.4666666666666666	1.1176470588235294	1.0	1.0	3.835390946502057	2.6303418803418803	2.359375
C(C(C(CC)C)C(N)=O)C	0	0	11.142106483192403	2.200121858919399	3.134282528273737	0.2850317019171909	1.0474302228915893	30.06796104225179	3.4034601876595936	0	27	0	0	2	0	1	1	0	0	0	0	0	0	0	104.83333333333334	69.66666666666666	113.38888888888889	418.0	31.722823382432995	3.333333333333333	2.923076923076923	1.8333333333333333	1.15625	0.625	0.1333333333333333	0.0	0.0	0.0	2.111111111111111	2.375	2.0	1.6527777777777777	1.1866666666666668	1.0	1.0	0.0	3.882716049382717	2.6794871794871797	2.3622685185185186
BrC(C(=O)N)(C(C)C)CC	0	0	10.832263725050732	2.324366328598225	3.1539831822649504	0.2827914401009598	1.0395394791920702	28.64390815754573	3.354940790797762	0	24	0	0	3	0	1	1	0	0	0	0	1	0	1	100.50188614540464	63.95601851851852	103.34722222222224	1604.0	36.902584667886	3.877800640146319	3.5233494363929148	2.2698412698412698	1.2202020202020205	0.4603174603174603	0.0	0.0	0.0	0.0	2.4166666666666665	2.571428571428572	2.090909090909091	1.5714285714285714	1.0	1.0	0.0	0.0	4.187578589391861	2.780696457326892	2.460648148148149
SCC(NC(=O)C)C(O)=O	1	0	10.932143397034864	2.154341309122882	3.133416390834728	0.2879371916911994	1.057572185958435	29.68659258433435	3.3906955157474066	0	19	0	0	5	0	1	3	1	0	0	0	0	0	0	164.3881268099375	70.3395061728395	136.12860082304528	686.0	29.495628143641	8.384665367121508	6.617283950617284	4.919540229885057	3.2067901234567904	2.774509803921569	2.888888888888889	0.0	0.0	0.0	2.5789473684210527	2.7241379310344827	2.1666666666666665	1.7941176470588236	1.4642857142857142	1.0	1.0	0.0	8.652006674207236	3.907750342935528	4.694089683553285
C1CCC2=NN=NN2CC1	2	0	13.363517381346968	2.3102768457316927	3.2520360618306263	0.3010403049805312	1.1020739733863036	38.47040981807108	3.649889369633666	5	20	0	0	4	0	4	0	0	0	0	0	0	0	0	55.02777777777778	61.833333333333336	94.08333333333334	422.0	26.01952904849	6.8	7.095238095238095	4.6923076923076925	2.037735849056604	1.2	0.4	0.0	0.0	0.0	3.0	3.102564102564102	2.490566037735849	2.16	1.6	2.0	0.0	0.0	2.751388888888889	2.9444444444444446	2.4123931623931627
C12=C(N=CNC1=S)N=CN2	0	0	13.098357873904217	2.369837505628969	3.261311274245389	0.302608134534886	1.1072684971426054	35.990740492855934	3.583261696840543	9	14	0	0	5	0	4	0	1	0	0	0	0	0	0	52.51371742112483	57.04938271604939	86.34567901234568	636.0	28.972951619395992	10.603174603174605	10.711111111111112	9.666666666666668	6.388888888888889	3.627450980392157	0.0	0.0	0.0	0.0	4.0	4.260869565217392	3.375	2.5294117647058822	1.7777777777777777	1.0	0.0	0.0	3.750979815794631	3.803292181069959	3.754159957058508
O=C1NC=NC=2NN=CC12	0	0	13.098357873904222	2.36983750562897	3.2613112742453896	0.302608134534886	1.1072684971426057	35.990740492855934	3.583261696840543	9	14	0	0	5	0	4	1	0	0	0	0	0	0	0	99.83333333333331	67.38888888888889	107.1111111111111	444.0	21.206155619396	13.142857142857142	12.133333333333333	11.130434782608695	8.666666666666666	8.0	0.0	0.0	0.0	0.0	4.0	4.304347826086956	3.375	2.4444444444444446	1.6666666666666667	1.0	0.0	0.0	7.1309523809523805	4.492592592592592	4.657004830917874
O=C1NC=NC=2C1=CNN2	0	0	13.098357873904217	2.36983750562897	3.2613112742453896	0.3026081345348861	1.1072684971426057	35.99074049285593	3.583261696840543	9	14	0	0	5	0	4	1	0	0	0	0	0	0	0	99.83333333333334	67.22222222222223	108.61111111111111	444.0	21.206155619396	13.142857142857142	12.2	11.304347826086955	8.583333333333334	8.294117647058824	0.0	0.0	0.0	0.0	4.0	4.260869565217392	3.375	2.5294117647058822	1.7777777777777777	1.0	0.0	0.0	7.130952380952381	4.481481481481482	4.722222222222222
C12=C(N=CN=C1O)NN=C2	0	0	13.098357873904217	2.369837505628969	3.261311274245389	0.302608134534886	1.1072684971426054	35.990740492855934	3.583261696840543	9	14	0	0	5	0	4	1	0	0	0	0	0	0	0	89.58333333333334	71.05555555555556	106.77777777777776	444.0	21.206155619396	13.0	12.333333333333334	11.909090909090908	9.318181818181818	7.315789473684211	0.0	0.0	0.0	0.0	4.0	4.409090909090909	3.590909090909091	2.421052631578948	1.6363636363636365	1.0	0.0	0.0	6.398809523809525	4.737037037037037	4.853535353535353
O=C1C2=C(CNCC2)ON1	0	1	13.334073750152708	2.375947358236486	3.2614188365949737	0.3007901400230935	1.101242626371799	36.76166180161054	3.604455503255966	5	18	0	0	4	0	2	2	0	0	0	0	0	0	0	96.83333333333331	64.72222222222223	111.19444444444444	450.0	23.996711238792	9.11111111111111	8.210526315789474	6.352941176470588	4.097560975609756	2.235294117647059	1.1428571428571428	0.0	0.0	0.0	3.333333333333333	3.5294117647058822	2.707317073170732	2.264705882352941	1.4761904761904765	1.0	0.0	0.0	5.37962962962963	3.406432748538012	3.2704248366013067
O=C1CN2C(=O)CCC2N1	0	0	12.81437807908079	2.426094861404538	3.2729224664042054	0.3000493323405839	1.098776716284428	35.71453206543948	3.5755576666154485	0	18	0	0	4	0	2	2	0	0	0	0	0	0	0	130.33333333333334	61.91666666666666	119.11111111111111	450.0	23.996711238791995	9.22222222222222	7.736842105263157	5.722222222222222	3.1739130434782608	2.787878787878788	2.823529411764706	0.0	0.0	0.0	3.4444444444444446	3.7222222222222223	2.5869565217391304	1.8484848484848484	1.2941176470588236	1.0	0.0	0.0	7.240740740740741	3.258771929824561	3.308641975308642
OC1=NOC=2CNCCC12	0	1	13.334073750152704	2.3759473582364863	3.2614188365949737	0.3007901400230934	1.1012426263717987	36.76166180161056	3.6044555032559664	5	18	0	0	4	0	2	2	0	0	0	0	0	0	0	86.58333333333334	69.13888888888889	108.19444444444444	450.0	23.996711238791995	9.0	8.526315789473685	6.696969696969697	4.0	2.2285714285714286	1.0526315789473684	0.0	0.0	0.0	3.333333333333333	3.575757575757576	2.725	2.2857142857142856	1.5263157894736843	1.1666666666666667	1.0	0.0	4.810185185185186	3.638888888888889	3.2786195286195285
C1CCC2=C(N1)C=CC=C2	0	0	13.68323850592756	2.3027756377319952	3.2494071066896075	0.3047813692120452	1.114424511323816	36.76857029015852	3.604643412048629	6	21	0	0	1	0	1	0	0	0	0	0	0	0	0	45.55555555555556	55.86111111111112	88.83333333333333	384.0	31.200841953339	4.571428571428571	4.863636363636363	3.4871794871794872	2.019230769230769	0.9545454545454546	0.375	0.0	0.0	0.0	2.9047619047619047	3.1794871794871797	2.576923076923077	2.159090909090909	1.71875	1.3529411764705883	1.0	0.0	2.1693121693121693	2.5391414141414144	2.2777777777777777
C1CC(=O)N2C(=O)CCC12	0	0	12.869663804824848	2.4395346796976884	3.273314646409227	0.2998646213994861	1.0981609248170583	35.40064903728551	3.566730154358252	0	19	0	0	3	0	1	2	0	0	0	0	0	0	0	127.33333333333334	59.5	112.47222222222224	438.0	26.020224143640995	8.105263157894736	6.95	5.0256410256410255	2.8461538461538463	2.4444444444444446	0.0	0.0	0.0	0.0	3.3157894736842106	3.58974358974359	2.5	1.8611111111111112	1.2	1.0	0.0	0.0	6.701754385964913	2.975	2.8839031339031345
C=1C(OC=2C=CC=CC2C1)=O	0	0	14.42692050443618	2.333243827884395	3.3417372044380262	0.2881212063305526	1.2488314205361648	41.85719450647464	3.8295738737083975	10	17	0	0	2	0	0	2	0	0	0	0	0	0	0	99.58333333333331	67.44444444444446	119.11111111111111	458.0	29.054185429094	10.235294117647058	9.555555555555555	8.607142857142858	5.764705882352941	4.111111111111111	3.1666666666666665	2.0	0.0	0.0	3.647058823529412	3.892857142857143	3.176470588235294	2.6296296296296298	2.1666666666666665	1.5555555555555556	1.0	0.0	5.857843137254902	3.746913580246914	4.253968253968255
CC1(C)C2CCC1(C)C(=O)C2	0	0	13.466253199680084	2.619556193050294	3.389557612661009	0.2801101103975997	1.2206329509067333	38.89706760651269	3.7562290447212967	0	27	0	2	1	0	0	1	0	0	0	0	0	0	0	91.43055555555556	63.43749999999999	109.18055555555556	440.0	35.64601047758401	4.0	4.0	2.789473684210526	1.2469135802469136	0.2307692307692307	0.0	0.0	0.0	0.0	3.037037037037037	3.6666666666666665	2.5308641975308643	1.4903846153846154	1.0	0.0	0.0	0.0	3.3863168724279835	2.265625	1.9154483430799225
C1CNC(C1)C2=CC=CN=C2	0	1	14.872066693869227	2.290776209081232	3.337036809388866	0.287283974041604	1.2459213567816227	43.573900200720686	3.869768531665749	6	23	0	0	2	0	2	0	0	0	0	0	0	0	0	54.55555555555556	63.30555555555556	100.58333333333331	434.0	32.85545485818799	4.956521739130435	4.916666666666667	3.441860465116279	1.9649122807017545	1.7234042553191489	1.3888888888888888	0.4137931034482758	0.0	0.0	2.869565217391304	3.13953488372093	2.473684210526316	2.191489361702128	2.138888888888889	1.7241379310344829	1.4615384615384617	1.0	2.3719806763285023	2.6377314814814814	2.339147286821705
C1=NC2=C(CC(NC)CC2)S1	0	1	14.60457924264222	2.3600194217335604	3.3450782084948485	0.2837723407429893	1.2336224732128178	45.040472477736095	3.90287165376138	5	23	0	0	3	0	2	0	1	0	0	0	0	0	0	49.75342935528121	56.57098765432099	88.28395061728395	654.0	38.47655485818802	4.541062801932367	4.319444444444445	2.8712121212121207	1.587878787878788	1.018181818181818	0.8333333333333333	0.4	0.0	0.0	2.9565217391304346	3.227272727272727	2.618181818181818	2.109090909090909	1.681818181818182	1.7	1.75	1.0	2.163192580664401	2.357124485596708	2.0064534231200897
NC1=NC(=S)C=2NC=NC2N1	0	0	13.87816275765246	2.3967772572540427	3.3526053845127604	0.2860610788247308	1.241655523963458	41.1045927392206	3.811430040543273	9	16	0	0	6	0	5	0	1	0	0	0	0	0	0	68.29149519890261	67.88271604938272	104.88271604938272	686.0	30.627564524245003	10.27777777777778	10.686274509803924	9.73076923076923	6.571428571428571	4.375	1.4	0.0	0.0	0.0	3.9375	4.307692307692308	3.4285714285714284	2.625	1.8666666666666667	1.6666666666666667	1.0	0.0	4.268218449931413	3.9931009440813368	4.03395061728395
SC1=C2N=CNC2=NC(N)=N1	0	0	13.87816275765246	2.3967772572540422	3.3526053845127604	0.2860610788247309	1.241655523963458	41.104592739220585	3.811430040543272	9	16	0	0	6	0	5	0	1	0	0	0	0	0	0	70.91590458771529	68.21399176954733	108.1522633744856	686.0	30.627564524245003	10.831790123456791	11.130718954248366	10.72	7.547008547008547	4.73015873015873	1.3333333333333333	0.0	0.0	0.0	3.9375	4.36	3.5384615384615383	3.0	1.8333333333333333	1.3636363636363635	1.0	0.0	4.432244036732206	4.012587751149844	4.326090534979424
O=P(O)(O)C(O)(P(=O)(O)O)C	4	0	10.363081100704113	2.4494897427831788	3.2803128777834543	0.2713462235468521	1.1888457567560011	30.75372493823433	3.521321302923197	0	19	0	0	9	0	0	7	0	2	0	0	0	0	0	291.7568491845755	58.625	313.8317424935224	978.0	39.99093123879201	11.2956465237167	2.567901234567901	10.68880374627501	4.994708994708994	5.12	0.0	0.0	0.0	0.0	3.3684210526315788	3.3793103448275863	2.2857142857142856	1.24	1.0	1.0	0.0	0.0	15.355623641293448	3.2569444444444446	10.821784223914564
Cl.C1=CC=CC=C1CCNN	0	0	0.0	0.0	0.0	0.0	0.0	0.0	0.0	6	24	0	0	3	0	2	0	0	0	0	1	0	0	1	0.0	0.0	0.0	688.0	35.263567763037	3.935185185185185	4.0	2.611111111111111	1.6521739130434785	1.2857142857142858	1.411764705882353	1.25	0.5294117647058824	0.0	2.2916666666666665	2.7222222222222223	2.217391304347826	1.9285714285714288	1.8235294117647056	1.6666666666666667	1.411764705882353	1.25	0.0	0.0	0.0
CC=C(CC)C(=O)NC(N)=O	0	0	12.066822110680889	2.175327747161074	3.228496351431721	0.2713187353373085	1.1887444485395144	36.12535806970567	3.6823052381519688	0	23	0	0	4	0	2	2	0	0	0	0	0	0	0	154.83333333333331	81.44444444444446	143.2777777777778	490.0	28.564062858187988	6.956521739130435	6.045454545454546	4.666666666666667	3.3902439024390243	3.275	1.1777777777777778	0.5142857142857142	0.0	0.0	2.4347826086956523	2.5277777777777777	2.292682926829268	2.075	1.5333333333333334	1.457142857142857	1.0	1.0	6.731884057971014	3.7020202020202015	3.9799382716049383
BrC(C(=O)NC(=O)N)C(C)C	0	0	11.762013208024689	2.196805638851211	3.23651661734949	0.2727949776367732	1.194170688998006	35.18340622054264	3.6558847370686447	0	22	0	0	5	0	2	2	0	0	0	0	1	0	1	149.49494170096025	74.25308641975309	134.25925925925924	1678.0	34.63304995333901	6.775782516523257	5.703703703703703	4.022633744855967	2.5135802469135804	2.426319936958235	1.3333333333333333	0.75	0.0	0.0	2.590909090909091	2.6666666666666665	2.0	1.7872340425531914	1.7142857142857142	1.6666666666666667	1.0	1.0	6.795224622770919	3.5358612580834805	3.729423868312757
ClC(Cl)(Cl)C(O)NC(=O)NC	0	0	11.66046778707538	2.2437447046914687	3.245239453911882	0.267892913715275	1.176037498590505	38.96848529560053	3.758063429926373	0	18	0	0	7	0	2	2	0	0	0	3	0	0	3	120.05061156835848	61.37962962962963	111.4958276177412	1244.0	32.231498333943	7.600823045267489	6.372549019607844	5.1719576719576725	3.03125	3.790123456790124	1.6166666666666667	0.1372549019607843	0.0	0.0	3.055555555555556	2.6785714285714284	2.28125	2.0	1.8	1.5294117647058822	1.0	0.0	6.669478420464361	3.6105664488017433	3.981993843490757
C(CC(=O)O)(CC(C)C)CN	1	1	11.888394043747574	2.1357792050698583	3.2277172697634766	0.2750643955916645	1.2024554096624718	35.06125732855587	3.652406920849357	0	28	0	0	3	0	1	2	0	0	0	0	0	0	0	139.08333333333331	81.16666666666667	142.24999999999994	482.0	32.366027382433	4.214285714285714	3.259259259259259	2.020408163265306	1.161764705882353	1.0897435897435896	1.2698412698412698	0.3793103448275862	0.0	0.0	2.1785714285714284	2.4489795918367347	1.8676470588235292	1.7179487179487178	1.507936507936508	1.2413793103448276	1.0	1.0	4.967261904761904	3.006172839506173	2.903061224489795
C(C(C(N)=O)(CC)CC)C=C	0	0	12.625023886295647	2.3138400518252817	3.2388950913365075	0.2632153259467337	1.1584226006573648	38.04169136074823	3.7339928791836208	0	28	0	0	2	0	1	1	0	0	0	0	0	0	0	114.09027777777776	78.04166666666667	119.33333333333334	454.0	34.511723382433004	3.7142857142857135	3.4074074074074074	2.375	1.5692307692307692	0.8395061728395061	0.25	0.0	0.0	0.0	2.25	2.6041666666666665	2.246153846153846	1.6419753086419753	1.181818181818182	1.0	1.0	0.0	4.074652777777778	2.8904320987654324	2.486111111111111
FC(C1=CC=C(C=C1)Cl)(F)F	0	0	12.527340673531748	2.3114763859440943	3.3025222481795984	0.2820462601944036	1.2275212743476167	37.08085491347232	3.7084109761550814	6	15	0	0	4	0	0	0	0	0	3	1	0	0	4	220.9289075598232	63.65946502057613	278.3827160493826	788.0	26.983898619396	15.440329218106996	11.274074074074072	13.569444444444445	6.987654320987655	6.046296296296297	7.2592592592592595	5.444444444444444	0.0	0.0	3.866666666666666	3.5	3.0	2.208333333333333	1.75	1.0	0.0	0.0	14.728593837321544	4.243964334705075	11.599279835390943
OC1=CC=C(C(=C1)C(=O)O)O	1	0	13.132592691222698	2.305039948198219	3.294668801172536	0.2808293317999009	1.223197298293715	37.18265123801201	3.7111524677320777	6	17	0	0	4	0	0	4	0	0	0	0	0	0	0	186.11111111111111	88.55555555555557	151.55555555555557	514.0	24.762793429094	11.882352941176473	10.176470588235292	10.0	7.32258064516129	6.8	5.380952380952381	0.0	0.0	0.0	3.411764705882353	3.875	2.967741935483871	2.1	1.619047619047619	1.1	1.0	0.0	10.947712418300654	5.209150326797387	6.314814814814816
CC(C)C(O)C1CCCCC1	0	0	13.619694833292886	2.2508745945255444	3.2866931384751346	0.2813636669899294	1.2250981947903852	38.33694134346479	3.741724137073696	0	31	0	0	1	0	0	1	0	0	0	0	0	0	0	80.58333333333334	66.88888888888889	112.11111111111114	444.0	37.424462096980015	2.3870967741935485	2.161290322580645	1.4098360655737705	0.8222222222222222	0.4791666666666667	0.32	0.064516129032258	0.0	0.0	2.2580645161290325	2.5737704918032787	2.033333333333333	1.7083333333333333	1.52	1.3225806451612905	1.1578947368421053	1.0	2.599462365591398	2.157706093189964	1.8378870673952643
C1=C(N=CC=C1)CCN(C)C	0	1	13.674401080589622	2.166454523461748	3.2779381689289484	0.2794643981008222	1.2183250810035344	42.50398513053992	3.844908019116183	6	25	0	0	2	0	2	0	0	0	0	0	0	0	0	58.27777777777778	68.08333333333334	99.66666666666669	436.0	33.744680667886	4.48	4.24	2.581395348837209	1.76	1.1578947368421053	1.238095238095238	0.9	0.2222222222222222	0.0	2.48	2.697674418604651	2.24	1.7894736842105263	1.9523809523809523	1.9333333333333331	1.5925925925925926	1.3	2.331111111111112	2.7233333333333336	2.317829457364341
C1=CC=CC=C1CC(NN)C	0	0	13.79648638143313	2.186699214005256	3.278308820749653	0.281516572227519	1.2256414906131814	40.80077775298164	3.804011323605832	6	25	0	0	2	0	2	0	0	0	0	0	0	0	0	67.05555555555556	74.00000000000001	98.63888888888891	436.0	33.744680667886	4.0	4.04	2.5476190476190474	1.6181818181818182	1.1578947368421053	1.2391304347826086	0.9166666666666666	0.3461538461538461	0.0	2.48	2.7857142857142856	2.2363636363636363	1.894736842105263	1.826086956521739	1.6388888888888888	1.3846153846153846	1.181818181818182	2.6822222222222223	2.9600000000000004	2.348544973544974
CN1CC(=CCC1)C=NOC	0	1	13.649147794968886	2.212233969134045	3.278334457431366	0.2738552534265371	1.1980498682578038	49.80707209174076	4.003467163626797	0	25	0	0	3	0	2	1	0	0	0	0	0	0	0	64.77777777777777	72.91666666666667	102.75	464.0	31.598984667886	5.36	4.72	2.636363636363636	2.12	1.4210526315789471	1.55	0.8928571428571429	0.125	0.0	2.48	2.75	2.38	1.894736842105263	1.85	1.7142857142857142	1.625	1.1764705882352942	2.5911111111111107	2.916666666666667	2.335227272727273
S=C1NC(CCC)=CC(N1)=O	0	0	12.800470617092843	2.261616134863905	3.286359417211864	0.2773303818296532	1.210659683275872	43.12388268752165	3.859387146125063	6	21	0	0	4	0	2	1	1	0	0	0	0	0	0	94.01371742112482	63.910493827160494	107.64814814814817	680.0	35.44163304849001	6.402116402116403	6.126984126984128	4.425925925925927	2.918518518518518	1.9059829059829063	0.9777777777777776	0.4444444444444444	0.0	0.0	2.857142857142857	3.0	2.333333333333333	2.1538461538461537	1.8666666666666667	1.6666666666666667	1.25	1.0	4.47684368672023	3.0433568489124045	2.99022633744856
C(N1CC(O)CC1=O)C(N)=O	0	0	12.508549375509514	2.319123553841664	3.2975449504796	0.2721893883607999	1.1919482783638196	42.66464293076756	3.848680722620797	0	21	0	0	5	0	2	3	0	0	0	0	0	0	0	178.08333333333331	80.66666666666666	145.38888888888889	516.0	25.52914104849	8.761904761904763	6.809523809523809	4.837837837837838	3.458333333333333	3.2093023255813957	4.25	2.142857142857143	0.0	0.0	2.952380952380953	3.27027027027027	2.270833333333333	2.0	1.75	1.380952380952381	1.0	1.0	8.48015873015873	3.841269841269841	3.929429429429429
CNC(C)CC1=CC=CC=C1	0	1	13.79648638143313	2.1866992140052552	3.278308820749653	0.2815165722275188	1.2256414906131807	40.80077775298171	3.804011323605833	6	26	0	0	1	0	1	0	0	0	0	0	0	0	0	56.05555555555556	67.0	98.47222222222224	424.0	35.768193572735	3.5384615384615383	3.576923076923077	2.2444444444444445	1.456140350877193	0.9666666666666668	0.8653846153846154	0.5526315789473685	0.1	0.0	2.423076923076923	2.688888888888889	2.2280701754385963	1.8666666666666667	1.7692307692307692	1.6578947368421053	1.4	1.2142857142857142	2.155982905982906	2.576923076923077	2.188271604938272
COC(=O)C1=CCCN(C)C1	0	1	13.575479255565096	2.257544509952857	3.286701651725985	0.2806785855806453	1.2226603647324554	39.12913147690348	3.76217741994345	0	24	0	0	3	0	1	2	0	0	0	0	0	0	0	102.55555555555554	71.36111111111111	124.25	478.0	30.587575763037	6.333333333333333	5.208333333333333	3.86046511627907	2.673469387755102	1.793103448275862	1.131578947368421	0.09375	0.0	0.0	2.625	2.8372093023255816	2.5306122448979598	1.913793103448276	1.763157894736842	1.46875	1.1764705882352942	1.0	4.273148148148148	2.9733796296296298	2.88953488372093
CCCC1OC1(CC)C(=O)N	0	0	13.1775343651059	2.558699525066628	3.362207017316817	0.2517003698614691	1.113689545214341	52.10029464693515	4.048480783959078	0	26	0	0	3	0	1	2	0	0	0	0	0	0	0	113.11805555555556	73.58333333333333	121.93055555555556	480.0	31.476801572734995	5.230769230769231	4.923076923076923	3.217391304347826	2.4915254237288136	0.9272727272727272	0.5	0.238095238095238	0.0	0.0	2.6538461538461537	2.739130434782609	2.305084745762712	2.090909090909091	1.5961538461538465	1.3333333333333333	1.0	1.0	4.350694444444445	2.830128205128205	2.6506642512077296
C(C1(CC(NC(C1)=O)=O)C)C	0	0	12.495357090321043	2.351365126324356	3.3029348478395604	0.2791640054950828	1.217249616051308	37.49453217516174	3.71950529348722	0	24	0	0	3	0	1	2	0	0	0	0	0	0	0	139.11805555555554	71.29166666666667	127.44444444444444	478.0	30.587575763037	6.25	5.25	3.511111111111111	2.532258064516129	1.5263157894736843	0.3137254901960784	0.0	0.0	0.0	2.7916666666666665	3.1555555555555554	2.274193548387097	1.644736842105263	1.3725490196078431	1.2	1.0	0.0	5.796585648148148	2.970486111111111	2.832098765432099
C1=C(C=CC=C1O)NC(C)=O	0	0	12.779503336509116	2.2262738379336016	3.285966064901742	0.2807336354834646	1.222856476968457	39.86904474106634	3.780910381569359	6	20	0	0	3	0	1	2	0	0	0	0	0	0	0	128.58333333333334	77.16666666666669	122.38888888888889	474.0	28.809124143641	8.1	7.3	5.516129032258065	4.0	3.4411764705882355	3.1153846153846154	2.4347826086956523	0.0	0.0	2.95	3.225806451612903	2.5405405405405403	2.323529411764706	1.9615384615384612	1.6521739130434785	1.2307692307692308	1.0	6.429166666666667	3.8583333333333343	3.948028673835125
NCC(C1=CC=CC(=C1)O)O	0	1	13.57547925556509	2.2575445099528566	3.286701651725985	0.2806785855806453	1.2226603647324554	39.12913147690348	3.76217741994345	6	22	0	0	3	0	1	2	0	0	0	0	0	0	0	124.58333333333334	81.88888888888889	120.1111111111111	476.0	29.69834995333899	6.363636363636363	5.681818181818182	4.628571428571429	3.3617021276595747	2.355555555555556	2.081081081081081	0.8888888888888888	0.0	0.0	2.772727272727273	3.1142857142857143	2.4468085106382977	2.0444444444444443	1.7567567567567568	1.4444444444444444	1.1428571428571428	1.0	5.662878787878788	3.722222222222222	3.4317460317460315
C1=CN(CC)C(=C(C1=O)O)C	0	0	13.404811377076069	2.3335268812518817	3.2954149035828486	0.2789629352996602	1.2165290982284809	38.20114365193173	3.73817563350095	6	22	0	0	3	0	1	2	0	0	0	0	0	0	0	126.58333333333334	76.22222222222223	116.44444444444444	476.0	29.69834995333899	7.181818181818182	6.727272727272728	5.324324324324325	4.340909090909091	1.7391304347826086	0.4375	0.2142857142857142	0.0	0.0	2.863636363636364	3.108108108108108	2.727272727272727	2.0434782608695654	1.4375	1.2142857142857142	1.0	0.0	5.753787878787879	3.464646464646465	3.147147147147147
CC(O)=NC1=CC=C(O)C=C1	0	0	13.221782261237903	2.2199362207088247	3.2859576592794157	0.2814688033129236	1.2254717920143	39.74357732297207	3.7777584310691545	6	20	0	0	3	0	1	2	0	0	0	0	0	0	0	118.33333333333331	80.66666666666667	122.11111111111109	474.0	28.809124143641	8.0	7.5	5.9	4.057142857142857	3.225806451612903	3.08	1.8333333333333333	2.0	0.0	2.95	3.2	2.6	2.3225806451612905	2.08	1.625	1.6666666666666667	1.0	5.916666666666666	4.033333333333333	4.0703703703703695
C(C(C1=CC=CC=C1)=O)(C)N	0	1	13.619694833292886	2.250874594525543	3.286693138475134	0.2813636669899294	1.2250981947903852	38.3369413434648	3.741724137073697	6	22	0	0	2	0	1	1	0	0	0	0	0	0	0	107.33333333333334	72.66666666666667	108.22222222222224	448.0	31.84404595333899	6.0	5.636363636363637	4.361111111111111	3.217391304347826	2.142857142857143	1.6451612903225807	0.3870967741935484	0.0	0.0	2.772727272727273	3.0	2.4130434782608696	2.119047619047619	1.903225806451613	1.4838709677419355	1.2777777777777777	1.0	4.878787878787879	3.303030303030303	3.0061728395061733
CC(CC1=CC=CC=C1)NO	0	0	13.796486381433128	2.186699214005255	3.278308820749653	0.2815165722275187	1.2256414906131805	40.80077775298174	3.804011323605834	6	24	0	0	2	0	1	1	0	0	0	0	0	0	0	86.05555555555556	77.0	99.80555555555556	450.0	32.733271763037	4.833333333333333	4.541666666666667	2.825	1.7924528301886793	1.3703703703703705	1.725	1.3235294117647058	0.6818181818181818	0.0	2.5416666666666665	2.85	2.2452830188679247	1.9259259259259256	1.9	1.6176470588235294	1.3636363636363635	1.125	3.5856481481481484	3.208333333333333	2.495138888888889
CC(CC1=CC=C(C=C1)O)N	0	1	13.221782261237903	2.219936220708824	3.2859576592794157	0.2814688033129235	1.2254717920142997	39.74357732297207	3.7777584310691545	6	24	0	0	2	0	1	1	0	0	0	0	0	0	0	94.58333333333334	76.16666666666666	112.05555555555556	450.0	32.733271763037	4.833333333333333	4.666666666666667	3.275	2.0754716981132075	1.2727272727272727	1.2432432432432432	0.9393939393939394	0.9523809523809524	0.0	2.625	2.925	2.188679245283019	1.8909090909090909	1.945945945945946	1.5757575757575757	1.5714285714285714	1.0	3.940972222222223	3.1736111111111107	2.801388888888889
OC1=C(C=C(N)C=C1)C(O)=O	1	0	13.1325926912227	2.30503994819822	3.294668801172537	0.280829331799901	1.2231972982937156	37.18265123801199	3.711152467732077	6	18	0	0	4	0	1	3	0	0	0	0	0	0	0	167.11111111111111	87.22222222222223	146.22222222222226	500.0	25.774202333942995	10.333333333333334	9.166666666666666	8.76923076923077	6.454545454545454	5.529411764705882	3.375	0.0	0.0	0.0	3.2777777777777777	3.730769230769231	2.909090909090909	2.0588235294117645	1.7083333333333333	1.0769230769230769	1.0	0.0	9.283950617283953	4.84567901234568	5.623931623931625
C1(=C(C=C(N)C=C1)O)C(O)=O	1	0	12.675204166065733	2.302775637731995	3.294668575374857	0.2810012029154035	1.223809123782876	37.21267701706519	3.7119596630597353	6	18	0	0	4	0	1	3	0	0	0	0	0	0	0	167.11111111111111	87.22222222222223	146.22222222222226	500.0	25.774202333942995	10.333333333333334	9.166666666666666	8.76923076923077	6.484848484848484	5.264705882352941	2.333333333333333	3.0	0.0	0.0	3.2777777777777777	3.730769230769231	2.8484848484848486	2.088235294117647	1.5416666666666667	1.5454545454545454	1.0	1.0	9.283950617283953	4.84567901234568	5.623931623931625
C(N1C(C(C)OC1=O)=O)C=C	0	0	13.22804487921977	2.376862639951423	3.2987850445174565	0.2700874758270596	1.184196064691939	44.70507379828074	3.895397182773842	0	20	0	0	4	0	1	3	0	0	0	0	0	0	0	149.83333333333331	75.72222222222223	138.83333333333334	502.0	26.663428143640992	9.6	8.35	7.529411764705882	4.948717948717949	3.4166666666666665	1.875	0.0952380952380952	0.0	0.0	3.05	3.294117647058824	2.4871794871794872	2.1666666666666665	1.7916666666666667	1.4285714285714286	1.0	1.0	7.491666666666665	3.786111111111112	4.083333333333334
C(C)C1(C)C(=O)N(C(O1)=O)C	0	0	13.076908379430158	2.457190145463021	3.315641623620258	0.2741414950492497	1.199094552006536	37.4335381845339	3.7178772252930807	0	22	0	0	4	0	1	3	0	0	0	0	0	0	0	146.61805555555554	74.66666666666669	142.44444444444446	504.0	27.55265395333899	8.545454545454545	7.772727272727272	6.75	3.9574468085106393	1.3584905660377358	0.1944444444444444	0.0	0.0	0.0	3.0454545454545454	3.275	2.4680851063829787	1.8867924528301887	1.4166666666666667	1.0	1.0	0.0	6.66445707070707	3.393939393939395	3.561111111111112
ClC1C(Cl)C(Cl)C(Cl)C(Cl)C1Cl	0	0	14.60112615949154	2.414213562373095	3.39168290006577	0.2667010483970884	1.3456012897777674	40.62505728059382	3.88670660742671	0	18	0	0	6	0	0	0	0	0	0	6	0	0	6	27.53177869227252	29.4320987654321	56.2716049382716	1956.0	47.91547742909401	3.20164609053498	3.7777777777777777	2.2777777777777777	1.14960058097313	0.4897119341563785	0.1512345679012345	0.0	0.0	0.0	3.6666666666666665	3.6666666666666665	2.411764705882353	1.6666666666666667	1.0	0.0	0.0	0.0	1.5295432606818065	1.6351165980795612	1.563100137174211
C1=CC(=CC=C1S(CC)(=O)=O)F	0	0	14.308123079633912	2.334414218338977	3.3837322935843077	0.2654650197845588	1.3409560073778406	44.24129156104992	3.971980107999831	6	21	0	0	4	0	0	2	1	0	1	0	0	0	1	198.9105795610425	60.229938271604944	178.92592592592592	762.0	36.31937314364101	9.25925925925926	5.142857142857143	6.351851851851851	4.0	3.0940170940170937	2.222222222222222	4.25	0.5833333333333334	0.0	3.1904761904761907	3.138888888888889	2.6222222222222222	2.2051282051282053	1.8666666666666667	1.5416666666666667	1.5	1.0	9.471932360049644	2.8680922986478543	4.970164609053498
C(O)C(O)C1OC(=C(O)C1=O)O	0	0	14.688133914583092	2.4025494831948824	3.387176016690032	0.2588618101672494	1.3157672954323143	47.50578844142464	4.043173122334718	0	20	0	0	6	0	0	6	0	0	0	0	0	0	0	227.38888888888889	100.3888888888889	161.94444444444446	608.0	24.149527238792	12.1	9.5	9.25	8.261904761904763	5.333333333333333	5.0	2.9411764705882355	0.0	0.0	3.3	3.71875	2.5476190476190474	2.128205128205128	1.8928571428571428	1.3529411764705883	1.0	1.0	11.369444444444444	5.019444444444445	5.060763888888889
O=C1C(O)=C(O)C(C(O)CO)O1	0	0	14.688133914583092	2.40254948319488	3.387176016690031	0.2588618101672496	1.315767295432315	47.50578844142456	4.043173122334717	0	20	0	0	6	0	0	6	0	0	0	0	0	0	0	227.38888888888889	100.38888888888889	164.11111111111106	608.0	24.149527238792	12.1	9.5	9.34375	8.119047619047619	4.975609756097561	4.896551724137931	3.055555555555556	0.0	0.0	3.3	3.71875	2.571428571428572	2.097560975609756	1.827586206896552	1.2777777777777777	1.0	1.0	11.369444444444444	5.019444444444444	5.1284722222222205
C(C(N1C(CCC1)=O)C(N)=O)C	0	0	14.266661050803055	2.342356173250766	3.3793834712936954	0.2623555967131278	1.329173750507196	45.30313780817246	3.99569785417265	0	26	0	0	4	0	2	2	0	0	0	0	0	0	0	152.33333333333334	80.55555555555557	143.1388888888889	528.0	32.242188667886	6.307692307692308	5.423076923076923	3.875	2.571428571428572	2.2241379310344827	1.694915254237288	0.0	0.0	0.0	2.6923076923076925	2.9791666666666665	2.4285714285714284	2.1724137931034484	1.6271186440677967	1.196078431372549	1.0	0.0	5.85897435897436	3.098290598290599	2.9820601851851856
C1=C(OCC(NN)C)C=CC=C1	0	0	15.35443275039198	2.172564814488927	3.360730317087577	0.2658104124438523	1.342256247091563	50.29457493215266	4.100218773851405	6	26	0	0	3	0	2	1	0	0	0	0	0	0	0	79.30555555555556	82.58333333333334	115.25	500.0	34.387884667886006	5.230769230769231	4.961538461538462	3.372093023255814	2.388888888888889	1.6538461538461535	1.6097560975609757	1.6764705882352942	0.9166666666666666	0.3461538461538461	2.5384615384615383	2.744186046511628	2.259259259259259	1.9423076923076923	2.1219512195121952	2.117647058823529	1.6388888888888888	1.3846153846153846	3.0502136752136755	3.1762820512820515	2.680232558139535
CCC1(C)C(=O)NC(=O)NC1=O	0	0	14.045052015432145	2.426719885130813	3.392036710594605	0.2627996004859214	1.3308646939881188	43.07835219446156	3.945342158454161	0	22	0	0	5	0	2	3	0	0	0	0	0	0	0	189.6458333333333	83.20833333333334	153.91666666666663	552.0	28.31804104848999	9.545454545454543	8.272727272727273	6.923076923076923	5.019230769230769	3.719298245614035	0.5116279069767442	0.4	0.0	0.0	3.1818181818181817	3.435897435897436	2.673076923076923	1.736842105263158	1.441860465116279	1.4	1.0	0.0	8.62026515151515	3.78219696969697	3.946581196581195
C=CCC(CC1=CC=CC=C1)N	0	1	14.742863149726476	2.1913324110697667	3.3607459170881646	0.2650246223159165	1.33929566366945	51.66815049196282	4.127163103831983	6	27	0	0	1	0	1	0	0	0	0	0	0	0	0	73.05555555555556	76.83333333333333	106.47222222222224	460.0	38.557093572735006	3.703703703703704	3.740740740740741	2.511111111111111	1.6557377049180328	1.2063492063492065	1.3	0.9782608695652174	0.7	0.3157894736842105	2.4814814814814814	2.8222222222222224	2.19672131147541	1.984126984126984	1.88	1.7173913043478262	1.6	1.368421052631579	2.705761316872428	2.8456790123456788	2.3660493827160494
C#CCN(C)CC1=CC=CC=C1	0	1	14.742863149726473	2.191332411069767	3.3607459170881646	0.2650246223159166	1.3392956636694502	51.66815049196285	4.127163103831984	6	25	0	0	1	0	1	0	0	0	0	0	0	0	0	70.52777777777777	74.91666666666667	100.41666666666666	458.0	37.667867763037	4.8	4.52	3.073170731707317	2.26530612244898	1.3166666666666669	1.725	1.2439024390243902	1.1538461538461535	0.6923076923076923	2.6	2.951219512195122	2.4081632653061225	2.0	2.025	1.7317073170731707	1.5769230769230769	1.3076923076923077	2.8211111111111107	2.996666666666667	2.4491869918699183
CC(CC1=CC=CC=C1)N(C)C	0	1	14.565903310504035	2.2116102388780656	3.368106992727556	0.2716523698447555	1.3639961244494336	43.589647628131885	3.957141239233924	6	29	0	0	1	0	1	0	0	0	0	0	0	0	0	59.80555555555556	72.83333333333333	107.05555555555554	462.0	39.44631938243301	3.5172413793103448	3.5172413793103448	2.117647058823529	1.4285714285714286	0.8717948717948718	0.8142857142857143	0.6818181818181818	0.1428571428571428	0.0	2.4482758620689653	2.7450980392156863	2.333333333333333	1.7564102564102564	1.7428571428571429	1.7954545454545454	1.4523809523809523	1.2608695652173914	2.062260536398468	2.511494252873563	2.099128540305011
CCOC1=CC=CC=C1C(=O)N	0	0	14.599084678442392	2.29479385844524	3.368839703487972	0.2613122178144003	1.325188856838096	49.26909248972788	4.07961851405553	6	23	0	0	3	0	1	2	0	0	0	0	0	0	0	118.83333333333331	81.63888888888889	135.2777777777778	512.0	32.487249953339	7.391304347826087	6.826086956521739	5.513513513513513	4.604651162790698	4.45945945945946	1.525	0.3157894736842105	0.0	0.0	2.8260869565217392	3.054054054054054	2.7674418604651163	2.5945945945945947	1.975	1.5263157894736843	1.1153846153846154	1.0	5.166666666666666	3.5495169082125604	3.6561561561561566
C(C1(C(C=CNC1=O)=O)CC)C	0	0	14.46341275446814	2.427984043589976	3.385516256002298	0.2603939690883906	1.3216686774831994	44.21827160894824	3.971459645275477	0	25	0	0	3	0	1	2	0	0	0	0	0	0	0	144.86805555555554	78.25	128.15277777777777	514.0	33.376475763037	6.56	5.96	4.755555555555556	3.60655737704918	1.9545454545454544	0.09375	0.0	0.0	0.0	2.84	3.1777777777777776	2.622950819672131	1.9242424242424243	1.3125	1.181818181818182	1.0	0.0	5.794722222222222	3.13	2.847839506172839
C1=C(NC(CC)=O)C=CC(=C1)O	0	0	14.920255163732794	2.2271314622634195	3.368115051087796	0.2664064089884808	1.3444959237412364	48.13440911597778	4.056318844389752	6	23	0	0	3	0	1	2	0	0	0	0	0	0	0	132.83333333333334	82.33333333333334	128.69444444444443	512.0	32.487249953339	7.217391304347826	6.608695652173913	4.972972972972973	3.347826086956522	2.8	2.8125	2.1481481481481484	1.76	0.3571428571428571	2.8260869565217392	3.0	2.4565217391304346	2.2	2.21875	1.8888888888888888	1.6	1.5	5.77536231884058	3.5797101449275366	3.478228228228228
OC(CNC)C1=CC(O)=CC=C1	0	1	14.557694157067232	2.262586544892794	3.3684772842073585	0.2635099068744746	1.3335638921210593	50.31525302992376	4.100629829082909	6	25	0	0	3	0	1	2	0	0	0	0	0	0	0	120.83333333333331	85.13888888888889	128.11111111111111	514.0	33.376475763037	5.92	5.24	4.073170731707317	3.207547169811321	2.240740740740741	1.9565217391304348	1.0833333333333333	0.3076923076923077	0.0	2.68	3.0	2.4339622641509435	2.074074074074074	1.891304347826087	1.6111111111111112	1.5	1.2307692307692308	4.833333333333333	3.4055555555555554	3.124661246612466
C1(=CC(=CC=C1)O)C(C(C)N)O	0	1	14.3377733143929	2.2846003042698912	3.3757897711023475	0.268312467764816	1.3516251534441424	43.21400301084165	3.94848614329026	6	25	0	0	3	0	1	2	0	0	0	0	0	0	0	130.11111111111111	88.0	131.66666666666663	514.0	33.376475763037	5.84	5.36	4.317073170731708	3.0892857142857144	1.9833333333333332	2.0	0.8205128205128205	0.0	0.0	2.76	3.1219512195121952	2.4107142857142856	2.0	1.826086956521739	1.5897435897435896	1.2173913043478262	1.0	5.204444444444444	3.52	3.2113821138211374
C#CC1(CCCCC1)OC(=O)N	0	0	14.44528474516735	2.334414218338976	3.376501423882824	0.2594890671709021	1.3181874989556406	47.50794268373652	4.043218468250235	0	25	0	0	3	0	1	2	0	0	0	0	0	0	0	128.09027777777777	81.41666666666667	153.91666666666669	514.0	33.376475763037	6.32	5.76	4.355555555555555	2.40625	2.2	1.5714285714285714	0.5142857142857142	0.0	0.0	2.76	3.0	2.40625	2.083333333333333	1.653061224489796	1.3142857142857145	1.1111111111111112	1.0	5.123611111111111	3.256666666666667	3.420370370370371
C1=CN(CC)C(CC)=C(C1=O)O	0	0	14.87665310084746	2.352188170457468	3.376853170837263	0.263128545959227	1.332115608275263	45.26092501908517	3.994765634684556	6	25	0	0	3	0	1	2	0	0	0	0	0	0	0	130.83333333333334	81.38888888888889	125.7777777777778	514.0	33.376475763037	6.48	6.16	4.883720930232558	4.037735849056604	2.0	0.5166666666666667	0.1224489795918367	0.0	0.0	2.76	3.0232558139534884	2.69811320754717	2.3076923076923075	1.6166666666666667	1.183673469387755	1.0	0.0	5.233333333333333	3.2555555555555555	2.9250645994832043
BrC1=CC(C)=C(C(=C1)C(=O)N)O	0	0	13.999167504116496	2.3530043818926054	3.383437798776723	0.2660987715185354	1.3433404889570042	42.60279038272345	3.934241309865986	6	20	0	0	4	0	1	2	0	0	0	0	1	0	1	136.022719478738	79.10802469135803	123.7037037037037	1698.0	37.66701123879201	8.453360768175582	7.851851851851852	6.82437275985663	5.407407407407407	3.9583333333333335	1.1655773420479305	0.0	0.0	0.0	3.3	3.6774193548387095	3.081081081081081	2.2	1.6764705882352942	1.1	1.0	0.0	6.8011359739369	3.955401234567901	3.990442054958184
C=1(C(C(NC)C)O)C=CC=CC1	0	1	15.289155413429045	2.2638209778523946	3.368800383653877	0.2657715200028529	1.3421099199171624	45.96496148843721	4.010200956263944	6	27	0	0	2	0	1	1	0	0	0	0	0	0	0	91.58333333333334	78.83333333333333	118.22222222222224	488.0	36.411397572735005	4.518518518518518	4.25925925925926	3.1956521739130435	2.4166666666666665	1.476923076923077	0.9836065573770492	0.4772727272727273	0.0967741935483871	0.0	2.555555555555556	2.869565217391304	2.4166666666666665	1.9538461538461536	1.7049180327868851	1.5909090909090908	1.3870967741935485	1.2142857142857142	3.3919753086419755	2.9197530864197527	2.5700483091787443
OC=1C=C([N+](CC)(C)C)C=CC1	0	1	14.282055306509877	2.340123052951423	3.3837401256321837	0.2653817301077827	1.340642208046955	44.016008215658985	3.966874947627805	6	28	0	0	2	0	1	1	0	0	0	0	0	0	0	89.36805555555556	78.29166666666667	116.94444444444444	489.0	36.85601047758401	4.142857142857143	4.285714285714286	2.979591836734694	1.9384615384615385	0.9878048780487804	0.52	0.1739130434782608	0.0	0.0	2.642857142857143	3.0	2.4615384615384617	1.7682926829268293	1.6266666666666667	1.434782608695652	1.1111111111111112	1.0	3.1917162698412698	2.796130952380953	2.386621315192744
OCC1OC(O)C(C(C1O)O)N	0	1	14.708146448082845	2.377683367865685	3.3841208629125514	0.264875440603696	1.338732607626996	43.59464339874352	3.957255841774319	0	25	0	0	6	0	1	5	0	0	0	0	0	0	0	196.38888888888889	98.44444444444446	169.36111111111106	598.0	26.939387763037	7.76	5.68	5.181818181818182	4.393939393939394	2.753623188405797	1.7777777777777777	0.5172413793103449	0.0	0.0	2.84	3.2954545454545454	2.4393939393939394	1.8405797101449275	1.4259259259259258	1.137931034482759	1.0	1.0	7.855555555555555	3.937777777777778	3.84911616161616
C=1(C(=C(N=CC1CO)C)O)CO	0	0	14.876653100847456	2.352188170457468	3.376853170837263	0.2631285459592269	1.3321156082752623	45.26092501908516	3.9947656346845553	6	23	0	0	4	0	1	3	0	0	0	0	0	0	0	151.61111111111111	91.0	132.05555555555554	540.0	30.34155395333899	7.913043478260869	6.739130434782608	5.8108108108108105	5.255813953488372	3.48	2.0	0.1612903225806451	0.0	0.0	2.9130434782608696	3.324324324324324	3.0232558139534884	2.2	1.568627450980392	1.1935483870967742	1.0	1.0	6.591787439613527	3.9565217391304346	3.5690690690690685
N(C(C(O[H])(C=1C(=C(C(O[H])=C(O[H])C1[H])[H])[H])[H])([H])[H])([H])[H]	0	1	14.824367064524456	2.302478757188797	3.3761338756653294	0.2663282347546281	1.3442024409150977	45.24695531967192	3.9944569389229954	6	23	0	0	4	0	1	3	0	0	0	0	0	0	0	159.3611111111111	94.66666666666669	136.44444444444446	540.0	30.34155395333899	7.478260869565218	6.608695652173913	5.777777777777778	4.428571428571429	2.63265306122449	2.414634146341464	2.2142857142857144	0.8823529411764706	0.0	2.9130434782608696	3.2777777777777777	2.571428571428572	2.061224489795918	1.829268292682927	1.6428571428571428	1.2941176470588236	1.0	6.928743961352656	4.115942028985508	3.790123456790124
FCCCN1C=CN=C1N(=O)=O	0	0	14.64851977452964	2.3173900002728898	3.3717539059334447	0.2530503807934891	1.2930615300739836	62.00868248497317	4.309595972114562	5	20	0	0	6	0	3	2	0	0	1	0	0	0	1	218.30555555555557	82.61111111111111	178.75	580.0	25.516960238791995	12.3	8.95	7.5	5.538461538461538	4.916666666666667	3.193548387096774	5.238095238095238	10.11111111111111	0.0	3.1	3.176470588235294	2.6153846153846154	2.4166666666666665	2.032258064516129	1.7142857142857142	1.0	0.0	10.915277777777778	4.130555555555556	5.257352941176471
[Cl-].CC(C[N+](C)(C)C)OC(N)=O	1	1	0.0	0.0	0.0	0.0	0.0	0.0	0.0	0	29	0	0	5	0	2	2	0	0	0	1	0	0	1	0.0	0.0	0.0	784.0	35.53952738243301	4.510004257130694	3.962962962962963	2.5510204081632653	1.2063492063492065	0.7441860465116279	0.8421052631578947	0.5	0.0	0.0	2.2413793103448274	2.591836734693877	1.809523809523809	1.662790697674419	1.4035087719298245	1.4444444444444444	1.0	1.0	0.0	0.0	0.0
CC1=COC2=CC=CC=C2C1=O	0	0	15.802077526852866	2.3868973907746143	3.426920324060933	0.2722196526997499	1.36608221469568	47.37595904003449	4.040436463580765	10	20	0	0	2	0	0	2	0	0	0	0	0	0	0	104.36111111111111	74.16666666666667	114.72222222222224	496.0	32.732311238792	9.1	8.619047619047619	7.5	6.05	3.871794871794872	1.875	0.1666666666666666	0.0	0.0	3.5	3.823529411764706	3.25	2.4615384615384617	2.2916666666666665	1.6111111111111112	1.2727272727272727	1.0	5.218055555555556	3.531746031746032	3.374183006535948
N1C(=NCC1)CC2=CC=CC=C2	0	2	15.982233596237643	2.246428367721533	3.414602587622316	0.2779269959383415	1.3868314022655055	48.60611829688952	4.066070970659311	6	24	0	0	2	0	2	0	0	0	0	0	0	0	0	59.55555555555556	68.83333333333334	109.61111111111111	470.0	35.644354858187995	5.416666666666667	5.36	3.72093023255814	2.1153846153846154	2.3255813953488373	2.3684210526315788	1.7586206896551724	0.4444444444444444	0.0	2.9166666666666665	3.13953488372093	2.5384615384615383	2.4186046511627906	2.3157894736842106	2.310344827586207	1.7777777777777777	1.4	2.4814814814814814	2.753333333333334	2.549095607235142
O=C1C(=C2OC=NN2)C=CC=C1	0	0	15.713340089906351	2.3365383562394397	3.422275499570681	0.2729041094435638	1.368593413623467	48.35120699112839	4.060812742003769	0	18	0	0	4	0	2	2	0	0	0	0	0	0	0	110.83333333333334	78.8888888888889	122.19444444444444	520.0	28.685285429093994	11.444444444444445	10.526315789473683	9.448275862068966	6.84375	7.357142857142857	5.478260869565218	1.6	0.0	0.0	3.6666666666666665	3.9655172413793114	3.3125	2.892857142857143	2.4347826086956523	2.0	1.5	1.0	6.157407407407408	4.152046783625732	4.21360153256705
OC1=CC=CC=C1C=2OC=NN2	0	0	15.713340089906351	2.33653835623944	3.422275499570681	0.2729041094435643	1.3685934136234688	48.35120699112833	4.060812742003768	11	18	0	0	4	0	2	2	0	0	0	0	0	0	0	100.58333333333331	83.05555555555557	119.11111111111111	520.0	28.685285429093994	11.333333333333334	10.789473684210526	10.0	6.967741935483871	7.0344827586206895	5.041666666666667	1.6	0.0	0.0	3.6666666666666665	4.035714285714286	3.3548387096774195	2.862068965517241	2.4166666666666665	2.066666666666667	1.5	1.0	5.587962962962963	4.371345029239767	4.253968253968254
C1=C(C2C(NCCN2)=O)SC=C1	0	1	15.713340089906357	2.336538356239441	3.422275499570681	0.2729041094435642	1.3685934136234683	48.35120699112833	4.060812742003768	5	22	0	0	4	0	2	1	1	0	0	0	0	0	0	95.7534293552812	65.40432098765432	110.21604938271604	716.0	38.23053304849002	6.565656565656567	5.681159420289856	4.5	3.163398692810458	2.6666666666666665	2.4040404040404044	0.5	0.0	0.0	3.1818181818181817	3.425	2.7058823529411766	2.523809523809524	2.212121212121212	1.875	1.4285714285714286	1.0	4.352428607058237	2.843666129898014	2.755401234567901
C1=C(C2C(CCC2)N)C=CC=C1	0	1	15.888779152800662	2.3429230827771703	3.422366970266897	0.2695798040234244	1.3563373929396665	50.901225123846	4.112208549291538	6	27	0	0	1	0	1	0	0	0	0	0	0	0	0	64.08333333333334	70.16666666666667	108.97222222222224	460.0	38.557093572735006	3.703703703703704	3.928571428571429	2.764705882352941	1.6164383561643836	1.1911764705882353	1.0178571428571428	0.4666666666666667	0.0	0.0	2.7777777777777777	3.176470588235294	2.4383561643835616	2.1029411764705883	1.9464285714285716	1.6444444444444444	1.3333333333333333	1.0	2.3734567901234573	2.505952380952381	2.1367102396514164
C1=C(N=C2N1C=CC=C2)CCN	0	1	15.658971228146388	2.3783498799768736	3.422493711822162	0.2628575111624601	1.3310850303080872	59.63542464365152	4.270571327511091	9	23	0	0	3	0	3	0	0	0	0	0	0	0	0	70.05555555555556	74.75	112.77777777777776	482.0	33.620841953339	6.260869565217392	6.625	5.35	3.142857142857143	2.4285714285714284	1.6451612903225807	1.1111111111111112	0.8181818181818182	0.0	3.0869565217391304	3.425	2.673469387755102	2.595238095238096	2.3225806451612905	2.037037037037037	1.5454545454545454	1.2857142857142858	3.0458937198067635	3.114583333333333	2.819444444444444
OC(C(C(CO)O)O)C(CO)O	0	0	14.19566935808922	2.246979603717467	3.3233807999435303	0.2576481911530993	1.311067981790895	42.1213197071473	3.922875575647411	0	26	0	0	6	0	0	6	0	0	0	0	0	0	0	241.61111111111111	106.66666666666669	164.22222222222214	614.0	26.817204667886	7.461538461538462	4.76	4.047619047619048	4.063492063492063	2.909090909090909	2.3035714285714284	1.75	1.0416666666666667	0.0	2.4615384615384617	2.8095238095238093	2.0793650793650795	1.7272727272727273	1.5178571428571428	1.3	1.0833333333333333	1.0	9.292735042735044	4.266666666666667	3.910052910052908
C(C(C(NC(N)=O)=O)(CC)Br)C	0	0	13.39885955030375	2.3042932265046536	3.331413378592655	0.2513313111055459	1.286244960908141	44.816534844542495	3.9848987094725214	0	25	0	0	5	0	2	2	0	0	0	0	1	0	1	154.00188614540463	79.99768518518519	142.53858024691357	1716.0	38.311175763037	6.202688614540466	5.376543209876544	3.90652557319224	2.4279835390946505	2.4157931516422084	0.891025641025641	0.4615384615384615	0.0	0.0	2.6	2.6666666666666665	2.240740740740741	1.9056603773584904	1.5384615384615383	1.4102564102564104	1.0	1.0	6.160075445816187	3.333236882716049	3.3937757201646086
[Cl-].NC1CC1C2=CC=CC=C2.[H+]	1	2	0.0	0.0	0.0	0.0	0.0	0.0	0.0	6	23	0	0	2	0	1	0	0	0	0	1	0	0	1	0.0	0.0	0.0	674.0	36.39785485818802	4.034353193773484	4.636363636363637	3.138888888888889	2.0	1.425	1.03125	0.391304347826087	0.0	0.0	2.739130434782609	3.2222222222222223	2.533333333333333	2.275	1.90625	1.4782608695652173	1.2	1.0	0.0	0.0	0.0
C(OC(NC(C(Cl)(Cl)Cl)O)=O)C	0	0	12.609921638174706	2.246591001050112	3.33033356623294	0.2515474823092627	1.2871046957781045	52.90270848098413	4.150776094366136	0	20	0	0	7	0	1	3	0	0	0	3	0	0	3	129.30061156835848	66.7962962962963	132.4958276177412	1296.0	34.89821523879201	8.040740740740741	6.6491228070175445	5.462962962962963	3.25	4.761904761904762	2.130434782608696	0.7192982456140351	0.1111111111111111	0.0	3.0	2.59375	2.2777777777777777	2.25	1.9565217391304348	2.0	1.4285714285714286	1.0	6.465030578417924	3.515594541910332	4.140494613054413
C(S(C(C)(C)S(=O)(=O)CC)(=O)=O)C	0	0	13.906597806009646	2.481194304092016	3.439890675240446	0.2430357192810041	1.4127667684109804	45.51309876038102	4.080364433837045	0	29	0	0	6	0	0	4	2	0	0	0	0	0	0	234.27254801097396	51.85648148148148	226.54020919067216	1036.0	46.02892247758401	5.961685823754789	1.2857142857142858	4.397119341563786	1.4814814814814814	2.237037037037037	0.3888888888888889	0.0158730158730158	0.0	0.0	2.7586206896551726	2.833333333333333	2.4166666666666665	1.6111111111111112	1.3333333333333333	1.0952380952380951	1.0	1.0	8.078363724516343	1.852017195767196	4.1951890590865215
C(C(NC(C)=O)C(O)=O)CC(N)=O	1	0	14.18930581835939	2.184676133663875	3.4010065157354026	0.2464814918665282	1.426845249904945	50.0574638416966	4.175535886816515	0	25	0	0	6	0	2	4	0	0	0	0	0	0	0	235.86111111111111	101.30555555555556	194.13888888888897	618.0	29.850470858188	8.96	6.916666666666667	4.775	3.019230769230769	3.3653846153846154	4.645833333333333	4.075	2.423076923076923	0.0	2.64	2.775	2.269230769230769	2.0961538461538463	1.875	1.475	1.3846153846153846	1.0	9.434444444444445	4.221064814814815	4.853472222222225
CCC(C(=O)NC(=O)N)C(CC)C	0	0	14.488894911821564	2.2437447046914665	3.4020044794065094	0.2444294376880439	1.4184850117963734	49.67159404664283	4.167797485816762	0	31	0	0	4	0	2	2	0	0	0	0	0	0	0	163.86111111111111	92.16666666666669	162.49999999999991	568.0	36.80954028728201	5.096774193548387	4.4	3.092592592592593	2.0972222222222223	1.875	0.8470588235294118	0.5797101449275363	0.2	0.0	2.3225806451612905	2.555555555555556	2.1666666666666665	1.925	1.5529411764705885	1.420289855072464	1.1777777777777778	1.0	5.28584229390681	3.072222222222223	3.0092592592592577
C(C(C(N)=O)(CCC)CCC)CC	0	0	14.638037379521975	2.334414218338976	3.403382088503733	0.2353518927668041	1.380640153110562	55.74077446587622	4.283076180681609	0	36	0	0	2	0	1	1	0	0	0	0	0	0	0	117.84027777777776	85.79166666666667	140.95833333333334	532.0	42.75720081152701	2.888888888888889	2.685714285714285	1.818181818181818	1.2527472527472527	0.8571428571428571	0.3333333333333333	0.0256410256410256	0.0	0.0	2.138888888888889	2.4696969696969697	2.1538461538461537	1.9142857142857144	1.5128205128205128	1.1538461538461535	1.0	1.0	3.273341049382716	2.4511904761904764	2.1357323232323235
CC(CP(O)(O)=O)=CC(N)C(O)=O	3	1	13.24723723267284	2.216354930620182	3.415107193219071	0.2552730239791612	1.4618919976050757	44.08575811786668	4.048501049589178	0	25	0	0	7	0	1	5	0	1	0	0	0	0	0	251.6805079256211	85.77932098765432	268.1553497942388	822.0	39.671674858188005	8.452345679012346	4.5	6.1082621082621085	3.318082788671024	2.3757575757575755	1.7324263038548753	2.624691358024691	7.333333333333333	0.0	2.8	2.8974358974358974	2.1372549019607843	2.0545454545454547	1.836734693877551	1.511111111111111	1.2916666666666667	1.0	10.067220317024844	3.5741383744855963	6.875778199852276
C(NC(C(C)(C)C)=O)CCC(O)=O	1	0	14.03744169253702	2.223377682706111	3.4084109050793856	0.2256518173522001	1.3385515230416682	92.3206248386409	4.787631835387228	0	30	0	0	4	0	1	3	0	0	0	0	0	0	0	183.11805555555557	93.33333333333334	172.2916666666667	582.0	35.79813138243301	5.866666666666666	4.689655172413793	3.0576923076923075	1.391304347826087	0.8888888888888888	1.7916666666666667	1.836734693877551	2.9047619047619047	0.9428571428571428	2.433333333333333	2.5576923076923075	1.9130434782608696	1.617283950617284	1.8958333333333333	1.7346938775510203	1.5476190476190477	1.6	6.103935185185184	3.2183908045977017	3.313301282051283
P(=O)(O)(O)C(P(=O)(O)O)(CCN)O	4	1	13.015292869389656	2.479401184499547	3.4392816193454383	0.241376710632839	1.4059171707044864	48.60262855920663	4.14604187949175	0	24	0	0	10	0	1	7	0	2	0	0	0	0	0	311.2568491845755	74.25	334.14501409846065	1066.0	45.323669953339	9.609053497942387	2.6183574879227054	8.686484730344379	4.666666666666667	5.205128205128205	1.7454545454545454	0.0	0.0	0.0	3.125	3.3421052631578947	2.421052631578948	1.7230769230769232	1.290909090909091	1.0	1.0	0.0	12.969035382690649	3.2282608695652173	8.793289844696332
CC1=CC(=O)OC2=CC(=CC=C12)O	0	0	15.941845391320612	2.3992199456793664	3.50450576719612	0.2599010287892848	1.4798592429908288	53.106184733323126	4.23465765925348	10	21	0	0	3	0	0	3	0	0	0	0	0	0	0	139.13888888888889	86.22222222222223	148.44444444444443	560.0	33.375515238792005	10.19047619047619	9.5	8.457142857142857	6.428571428571429	4.418604651162791	3.055555555555556	3.4	0.0	0.0	3.619047619047619	4.0	3.357142857142857	2.6744186046511627	2.055555555555556	1.8	1.125	1.0	6.625661375661376	3.91919191919192	4.24126984126984
CN1C2=C(N=CN2)C(=O)N(C)C1=O	0	0	16.64237804774791	2.4763465753798024	3.5146506699342064	0.2587430129780277	1.4753936841784143	51.32934118224252	4.200626806011737	9	21	0	0	6	0	4	2	0	0	0	0	0	0	0	152.36111111111111	86.88888888888889	146.50000000000003	584.0	29.20561123879199	11.333333333333334	10.590909090909092	9.81081081081081	8.275	5.444444444444445	1.6944444444444444	0.0	0.0	0.0	3.7142857142857135	4.081081081081081	3.625	2.533333333333333	1.8611111111111112	1.25	1.0	0.0	7.255291005291006	3.949494949494949	3.95945945945946
CN1C(=O)NC=2N=CN(C)C2C1=O	0	0	16.307410923295976	2.469107438988466	3.514433963085984	0.2583364239278615	1.473821047152287	51.708885194119866	4.207993891836804	9	21	0	0	6	0	4	2	0	0	0	0	0	0	0	152.36111111111111	86.72222222222223	150.16666666666666	584.0	29.20561123879199	11.333333333333334	10.545454545454543	9.62162162162162	8.0	5.733333333333333	2.033333333333333	0.2857142857142857	0.0	0.0	3.7142857142857135	4.081081081081081	3.5	2.511111111111111	2.066666666666667	1.5714285714285714	1.0	0.0	7.255291005291006	3.941919191919192	4.058558558558558
C12=C(C(NC(N1C)=O)=O)N(C)C=N2	0	0	16.2034710820108	2.475100599902321	3.5144425423517407	0.2576284536590983	1.4710767878283495	51.92274006840254	4.212121110285933	9	21	0	0	6	0	4	2	0	0	0	0	0	0	0	152.36111111111111	86.72222222222223	152.16666666666669	584.0	29.20561123879199	11.333333333333334	10.545454545454543	9.594594594594597	8.05	5.755555555555556	1.7878787878787878	0.2857142857142857	0.0	0.0	3.7142857142857135	4.108108108108108	3.55	2.533333333333333	2.0303030303030303	1.2857142857142858	1.0	0.0	7.255291005291006	3.941919191919192	4.1126126126126135
N#CCNC1C2=C(C=CC=C2)CC1	0	1	17.18125982161793	2.3949293555646114	3.494555061042645	0.2455384455485446	1.4230118789332094	82.54143769288305	4.675664706775477	6	25	0	0	2	0	2	0	0	0	0	0	0	0	0	90.58333333333334	77.08333333333334	112.7222222222222	506.0	38.433254858188	5.84	5.576923076923077	3.891304347826087	2.540983606557377	1.894736842105263	1.69811320754717	2.2058823529411766	2.625	2.5	3.04	3.4347826086956523	2.7704918032786887	2.421052631578948	1.981132075471698	1.7058823529411764	1.625	1.3333333333333333	3.6233333333333335	2.9647435897435903	2.45048309178744
CC1NC(=O)C2(NC1=O)CCCC2	0	0	16.2561789814685	2.4703480490127867	3.514648596965064	0.2561527630753189	1.4653323402164138	53.65228177661975	4.244888263424874	0	27	1	0	4	0	2	2	0	0	0	0	0	0	0	146.39583333333331	79.93055555555556	149.59722222222223	564.0	35.031088667886	6.592592592592593	5.964285714285714	4.555555555555555	3.025641025641025	2.027027027027027	1.5510204081632653	0.1333333333333333	0.0	0.0	3.111111111111111	3.4444444444444446	2.602564102564102	2.0675675675675675	1.959183673469388	1.6	1.2307692307692308	1.0	5.422067901234567	2.8546626984126986	2.7703189300411526
NC1=NC(=O)C(C2=CC=CC=C2)O1	0	2	16.730549104143854	2.3766979890732807	3.50068306693207	0.254916516095803	1.4604944466426155	58.92662148288923	4.338657230652093	6	21	0	0	4	0	2	2	0	0	0	0	0	0	0	124.3611111111111	85.27777777777777	148.7777777777778	558.0	32.36341123879199	9.904761904761903	9.181818181818182	8.457142857142857	6.073170731707317	5.108108108108108	4.3125	3.15	0.6428571428571429	0.0	3.523809523809524	3.857142857142857	3.048780487804878	2.810810810810811	2.46875	2.2	1.5714285714285714	1.2857142857142858	5.921957671957672	3.876262626262626	4.250793650793652
C1=C(N2N=C(C)CC2=O)C=CC=C1	0	0	16.730549104143854	2.3766979890732824	3.500683066932071	0.2549165160958029	1.4604944466426155	58.92662148288946	4.338657230652098	6	23	0	0	3	0	2	1	0	0	0	0	0	0	0	106.58333333333331	79.33333333333334	125.55555555555556	532.0	35.39833304849001	8.0	7.875	6.275	4.891304347826087	3.595238095238096	3.1818181818181817	1.4482758620689655	0.125	0.0	3.3043478260869565	3.625	2.891304347826087	2.738095238095238	2.575757575757576	2.034482758620689	1.5	1.25	4.634057971014492	3.305555555555556	3.1388888888888893
CC1=NN(C(=C1)O)C2=CC=CC=C2	0	0	16.730549104143854	2.3766979890732816	3.500683066932071	0.2549165160958029	1.4604944466426155	58.92662148288942	4.338657230652097	11	23	0	0	3	0	2	1	0	0	0	0	0	0	0	95.33333333333334	84.33333333333334	125.88888888888889	532.0	35.39833304849001	7.739130434782608	8.041666666666666	6.842105263157895	4.909090909090909	3.571428571428572	3.088235294117647	1.3125	0.125	0.0	3.3043478260869565	3.710526315789474	2.977272727272727	2.8095238095238093	2.5294117647058822	1.9375	1.5	1.25	4.144927536231885	3.5138888888888893	3.3128654970760234
C1=CC=NC=C1C2N(C(=O)CC2)C	0	0	16.88687112740167	2.3833812914719363	3.500979830596997	0.2544001256699491	1.458466668398385	59.43567301232904	4.347258866337761	6	25	0	0	3	0	2	1	0	0	0	0	0	0	0	105.83333333333331	78.6388888888889	126.22222222222224	534.0	36.287558858188	6.88	6.384615384615385	4.673913043478261	2.931034482758621	2.2586206896551726	2.173076923076923	1.864864864864865	1.0588235294117647	0.0	3.12	3.4565217391304346	2.8448275862068964	2.310344827586207	2.0384615384615383	1.7837837837837838	1.5294117647058822	1.0	4.233333333333333	3.02457264957265	2.743961352657005
CN1CCC(=CC1)C2=CC=CC=C2	0	1	17.139199972884967	2.299618579519381	3.491227215770446	0.2619748505080197	1.487806851673206	55.2518190700138	4.2742655286675	6	28	0	0	1	0	1	0	0	0	0	0	0	0	0	59.30555555555556	73.52777777777779	114.25	496.0	41.34599357273501	4.428571428571429	4.517241379310345	3.117647058823529	2.076923076923077	1.2857142857142858	1.2586206896551724	1.1428571428571428	0.7	0.15	2.821428571428572	3.1372549019607843	2.6615384615384614	2.142857142857143	2.034482758620689	2.071428571428572	1.7666666666666666	1.45	2.118055555555556	2.5354406130268203	2.240196078431372
C#CCNC1CCC2=C1C=CC=C2	0	1	17.18125982161793	2.394929355564611	3.4945550610426444	0.2455384455485447	1.4230118789332096	82.54143769288292	4.675664706775476	6	26	0	0	1	0	1	0	0	0	0	0	0	0	0	71.58333333333334	76.08333333333333	112.2222222222222	494.0	40.45676776303701	5.0	5.074074074074074	3.723404255319149	2.370967741935484	1.7	1.4181818181818182	1.5405405405405406	1.4285714285714286	0.8181818181818182	2.9615384615384617	3.404255319148936	2.7580645161290325	2.3666666666666667	1.981818181818182	1.7297297297297298	1.6666666666666667	1.3636363636363635	2.7532051282051286	2.817901234567901	2.387706855791962
O1C2C(OCC2O)C(O[N+]([O-])=O)C1	0	0	16.174659085175296	2.454642401068631	3.510076604659836	0.2473205489440607	1.4302436072048297	67.55076906641109	4.47524371395191	0	22	0	0	7	0	1	6	0	0	0	0	0	0	0	209.13888888888889	90.0	227.36111111111103	658.0	25.804140143641	12.636363636363637	9.043478260869565	7.837209302325581	5.545454545454546	3.914893617021277	7.205882352941177	4.722222222222222	7.222222222222222	0.0	3.5	3.744186046511628	2.8363636363636364	2.425531914893617	2.0	1.8333333333333333	1.2222222222222223	1.0	9.50631313131313	3.9130434782608696	5.287467700258396
C1=C(C2C(C)NCCO2)C=CC=C1	0	1	17.15052147867624	2.326527074308155	3.491547687530629	0.2592502374270389	1.4773521058788237	56.31343006175423	4.293297315779645	6	28	0	0	2	0	1	1	0	0	0	0	0	0	0	68.33333333333334	75.75	126.22222222222224	524.0	39.20029757273501	5.0	4.758620689655173	3.519230769230769	2.5217391304347827	1.6911764705882353	1.3728813559322033	0.6226415094339622	0.1818181818181818	0.0	2.821428571428572	3.1346153846153846	2.6231884057971016	2.323529411764706	2.0508474576271185	1.7358490566037736	1.5151515151515151	1.2307692307692308	2.4404761904761907	2.612068965517241	2.427350427350428
CC1=CC=CC=C1N=C2NCCN2	0	3	16.984997685319822	2.2901449342692843	3.493717373367008	0.2648058591933345	1.4985552936279942	53.70442086084064	4.245859587749099	6	26	0	0	3	0	3	0	0	0	0	0	0	0	0	67.33333333333334	77.86111111111111	123.8611111111111	520.0	37.298967763037005	5.769230769230769	6.037037037037037	4.608695652173913	2.8	2.6222222222222222	2.526315789473684	1.3	0.2857142857142857	0.0	2.9615384615384617	3.1739130434782608	2.6545454545454548	2.533333333333333	2.710526315789474	2.25	1.6666666666666667	1.2142857142857142	2.5897435897435903	2.883744855967078	2.6926328502415457
C1=CN=C(C(=N1)N2CCCCC2)C	0	0	17.150521478676232	2.326527074308156	3.491547687530629	0.2592502374270392	1.4773521058788244	56.31343006175416	4.293297315779644	6	28	0	0	3	0	3	0	0	0	0	0	0	0	0	65.80555555555556	75.44444444444444	122.33333333333331	522.0	38.18819357273501	5.214285714285714	5.344827586206897	3.7735849056603774	2.5294117647058822	1.53125	1.1785714285714286	0.5555555555555556	0.1621621621621621	0.0	2.821428571428572	3.037735849056604	2.6323529411764706	2.421875	2.1607142857142856	1.7592592592592593	1.4594594594594594	1.2	2.350198412698413	2.601532567049808	2.3081761006289305
C(C1OC(C(C)C)(C(C)C)OC1)O	0	0	15.299914579000614	2.4559299295604884	3.468969290798886	0.2455569246019086	1.4230871354088184	53.53259481024992	4.242654981642473	0	33	0	0	3	0	0	3	0	0	0	0	0	0	0	107.89583333333334	85.66666666666666	152.4861111111111	572.0	38.71087009698	4.606060606060606	4.121212121212121	3.4285714285714284	1.829268292682927	0.8775510204081632	0.4042553191489361	0.1923076923076923	0.0	0.0	2.5454545454545454	2.9206349206349205	2.4390243902439024	2.0408163265306123	1.6170212765957446	1.1538461538461535	1.0	1.0	3.269570707070707	2.595959595959596	2.4204144620811285
OC(=O)COC1=CC=C(C=C1Cl)Cl	1	0	15.222348442894772	2.2809939623775133	3.450538331937312	0.2466751193628899	1.4276305075772644	63.07130060034646	4.406630106467555	6	19	0	0	5	0	0	3	0	0	0	2	0	0	2	132.2328151196464	74.84670781893004	136.761316872428	1064.0	36.41328942909401	10.168940870695256	8.801169590643275	7.2107279693486594	5.428104575163398	4.281664380429812	5.077294685990338	4.605555555555556	3.623931623931624	1.711111111111111	3.473684210526316	3.5517241379310347	2.8529411764705883	2.703703703703704	2.4782608695652173	2.2	1.6153846153846154	1.4	6.959621848402442	3.939300411522634	4.715907478359586
CC(=O)NC=1SC(=NN1)S(N)(=O)=O	0	0	14.562938903985511	2.3590036371733736	3.466942935903308	0.2473237629657261	1.430256602488867	58.765062631754496	4.335911769852038	5	19	0	0	9	0	4	3	2	0	0	0	0	0	0	206.10845336076815	67.36728395061729	214.22856652949244	1050.0	37.41288942909401	12.25730994152047	7.526315789473684	9.037037037037038	5.922222222222223	8.533333333333333	6.614035087719298	4.041666666666666	8.076923076923077	0.0	3.684210526315789	3.533333333333333	2.833333333333333	2.84	2.8421052631578947	2.4375	2.0	1.0	10.847813334777271	3.5456465237166994	7.140952217649748
C1=CC=CC=C1CC(NC(N)=O)=O	0	0	15.42102367974434	2.2017627176929344	3.4434107714956346	0.2563749142827981	1.4661992249963205	53.46683623033263	4.241425842617028	6	23	0	0	4	0	2	2	0	0	0	0	0	0	0	160.83333333333331	89.5	156.13888888888889	560.0	33.252637048489994	8.434782608695652	7.304347826086956	5.611111111111111	3.8666666666666663	4.238095238095238	3.882352941176471	4.0	3.3	1.6875	2.9565217391304346	3.1944444444444446	2.511111111111111	2.357142857142857	2.176470588235294	2.185185185185185	1.95	1.5	6.992753623188405	3.891304347826087	4.337191358024692
C[N+]1=CC=CC(=C1)OC(=O)N(C)C	0	1	15.279552772134252	2.2488759703790047	3.4505162582020343	0.2578311643886429	1.4718633120599178	50.2024983128283	4.178429057114644	6	26	0	0	4	0	2	2	0	0	0	0	0	0	0	114.58333333333334	85.33333333333334	143.05555555555554	563.0	34.586475763037	7.076923076923077	6.615384615384615	5.348837209302325	3.702127659574468	2.345454545454545	3.1818181818181817	1.7575757575757576	0.2105263157894736	0.0	2.8076923076923075	2.976744186046512	2.617021276595745	2.090909090909091	2.575757575757576	2.090909090909091	1.736842105263158	1.2307692307692308	4.407051282051283	3.2820512820512824	3.32687338501292
C1=CC=NC=C1C(N(CC)CC)=O	0	0	16.38337686990968	2.2784136094964444	3.444681648960848	0.2525219763845147	1.4510566230611603	53.237467286014166	4.237126685225236	6	27	0	0	3	0	2	1	0	0	0	0	0	0	0	110.05555555555556	82.44444444444444	127.58333333333331	536.0	37.176784667886	6.074074074074074	5.777777777777778	4.391304347826087	3.381818181818182	2.685185185185185	1.375	0.5490196078431373	0.1578947368421052	0.0	2.6666666666666665	2.847826086956522	2.6	2.2962962962962963	1.8928571428571428	1.6666666666666667	1.5263157894736843	1.3333333333333333	4.076131687242799	3.053497942386832	2.773550724637681
C(C1(C(NC(=O)NC1=O)=O)CC)C	0	0	15.191508225450296	2.4494897427831765	3.4665673493178053	0.2489031864543154	1.4366223543851977	50.04269683250489	4.175240842149266	0	25	0	0	5	0	2	3	0	0	0	0	0	0	0	193.8958333333333	88.58333333333334	162.25	590.0	31.996166858188	8.56	7.52	6.311111111111111	4.786885245901639	3.590909090909091	0.5	0.3636363636363636	0.0	0.0	3.04	3.355555555555556	2.721311475409836	1.9848484848484849	1.40625	1.3636363636363635	1.0	0.0	7.755833333333332	3.543333333333334	3.605555555555556
C1(=C(N=CN1)C(N)=O)N=NN(C)C	0	0	15.386148684309228	2.321205418974076	3.453542689642657	0.2407694068507423	1.4033980003482474	67.48355901927599	4.474248262593164	5	23	0	0	7	0	6	1	0	0	0	0	0	0	0	132.58333333333331	96.55555555555556	148.44444444444446	584.0	29.082733048489988	9.565217391304348	9.173913043478262	7.388888888888889	6.638888888888889	6.0	4.481481481481482	2.3793103448275863	0.5625	0.0	3.0434782608695654	3.25	2.75	2.4444444444444446	2.740740740740741	2.1724137931034484	1.875	1.0	5.764492753623188	4.1980676328502415	4.123456790123457
CN(C)NN=C1N=CN=C1C(N)=O	0	3	15.386148684309228	2.321205418974077	3.4535426896426573	0.2407694068507423	1.4033980003482471	67.48355901927593	4.474248262593163	0	23	0	0	7	0	6	1	0	0	0	0	0	0	0	132.58333333333331	95.88888888888889	151.2777777777778	584.0	29.082733048489988	9.565217391304348	9.043478260869565	7.611111111111111	6.828571428571428	5.190476190476191	4.222222222222222	2.4642857142857144	0.6428571428571429	0.0	3.0434782608695654	3.25	2.742857142857143	2.238095238095238	2.814814814814815	2.2142857142857144	2.0	1.0	5.764492753623188	4.169082125603865	4.2021604938271615
O=C(N([H])[H])C=1N(C(=NC1N=NN(C([H])([H])[H])C([H])([H])[H])[H])[H]	0	0	15.386148684309234	2.3212054189740767	3.4535426896426573	0.2407694068507424	1.4033980003482478	67.4835590192758	4.474248262593162	5	23	0	0	7	0	6	1	0	0	0	0	0	0	0	132.58333333333331	96.55555555555556	149.11111111111114	584.0	29.082733048489988	9.565217391304348	9.173913043478262	7.416666666666667	6.5	6.081081081081081	4.37037037037037	2.576923076923077	0.6428571428571429	0.0	3.0434782608695654	3.25	2.7777777777777777	2.3513513513513518	2.703703703703704	2.3846153846153846	2.0	1.0	5.764492753623188	4.1980676328502415	4.141975308641976
[Cl-].NC12CC3CC(CC(C3)C1)C2.[H+]	1	2	0.0	0.0	0.0	0.0	0.0	0.0	0.0	0	30	0	4	2	0	1	0	0	0	0	1	0	0	1	0.0	0.0	0.0	716.0	41.85443228728201	2.559670781893004	3.0	2.0476190476190474	1.0294117647058822	0.2702702702702703	0.0	0.0	0.0	0.0	2.833333333333333	3.619047619047619	2.4411764705882355	1.7837837837837838	1.375	1.0	0.0	0.0	0.0	0.0	0.0
C1=C(C=CC(=C1)S(N)(=O)=O)C(O)=O	1	0	14.9811831300296	2.3344142183389773	3.464592476741501	0.256326013247282	1.466008466473998	49.29601625975339	4.160207536160953	6	20	0	0	6	0	1	4	1	0	0	0	0	0	0	230.43835733882028	74.15123456790124	245.94444444444449	820.0	34.827406333943	11.322222222222225	6.933333333333333	9.67741935483871	5.589743589743589	4.596491228070176	3.555555555555556	4.809523809523809	18.33333333333333	0.0	3.55	3.5806451612903225	2.948717948717949	2.289473684210526	1.9	2.2857142857142856	1.7777777777777777	1.0	11.521917866941012	3.707561728395062	7.933691756272402
CCCOC(=O)C1=CC=C(C=C1)N	0	0	16.129560883392717	2.257845608145704	3.4440538811817705	0.248057381661877	1.4332184400170471	67.92598608030494	4.480782936867094	6	26	0	0	3	0	1	2	0	0	0	0	0	0	0	123.08333333333331	86.77777777777777	142.25000000000006	550.0	36.165375763037005	6.6923076923076925	6.153846153846154	4.976744186046512	3.5	2.833333333333333	2.764705882352941	2.0	0.625	0.3846153846153846	2.730769230769231	2.86046511627907	2.4423076923076925	2.1875	2.323529411764706	2.161290322580645	1.8125	1.5769230769230769	4.733974358974359	3.3376068376068373	3.3081395348837224
CCOC=1C=CC(NC(C)=O)=CC1	0	0	15.809801647036137	2.2417949731358333	3.4437396544928847	0.2508126454830716	1.4442645710209912	58.369264962618594	4.329153730878505	6	26	0	0	3	0	1	2	0	0	0	0	0	0	0	115.08333333333331	84.25	139.61111111111117	550.0	36.165375763037005	6.846153846153846	6.307692307692308	4.418604651162791	3.306122448979592	2.883720930232558	2.1818181818181817	1.5238095238095235	2.16	1.2857142857142858	2.730769230769231	2.883720930232558	2.5510204081632653	2.488372093023256	2.0454545454545454	1.738095238095238	1.92	2.0	4.42628205128205	3.2403846153846154	3.2467700258397945
C(C1(C(C(=CNC1=O)C)=O)CC)C	0	0	15.82250349852804	2.458901103483944	3.4668819889471507	0.2489821122092889	1.4369393983141765	49.61446593362342	4.166646707563798	0	28	0	0	3	0	1	2	0	0	0	0	0	0	0	149.64583333333331	84.36111111111111	135.90277777777777	552.0	37.05460157273501	6.142857142857143	5.714285714285714	4.607843137254902	3.611940298507463	1.858974358974359	0.1842105263157894	0.0	0.0	0.0	2.821428571428572	3.196078431372549	2.7313432835820897	2.025641025641025	1.5	1.1111111111111112	1.0	0.0	5.344494047619047	3.0128968253968256	2.664760348583878
CCC1(CC)C(=O)NCC(C)C1=O	0	0	15.82250349852804	2.4589011034839454	3.466881988947152	0.2489821122092891	1.4369393983141772	49.61446593362339	4.166646707563797	0	30	0	0	3	0	1	2	0	0	0	0	0	0	0	148.89583333333331	82.8888888888889	137.81944444444443	554.0	37.94382738243301	5.333333333333333	4.833333333333333	3.719298245614035	2.759493670886076	1.5113636363636365	0.1411764705882353	0.0	0.0	0.0	2.7	3.0701754385964914	2.569620253164557	1.9886363636363635	1.4705882352941178	1.0909090909090908	1.0	0.0	4.963194444444444	2.7629629629629635	2.417884990253411
CNC(C(C1=CC=C(C=C1)O)O)C	0	1	16.05196193064931	2.2882456112707388	3.4511476937256056	0.2550306548051179	1.460942095802113	51.47335447270774	4.203428549365909	6	28	0	0	3	0	1	2	0	0	0	0	0	0	0	126.36111111111111	91.5	137.88888888888889	552.0	37.05460157273501	5.5	5.035714285714286	3.893617021276596	2.8870967741935485	1.7246376811594204	1.296875	1.4666666666666666	0.8529411764705882	0.2777777777777778	2.6785714285714284	3.0	2.4838709677419355	1.9710144927536235	1.78125	1.7333333333333334	1.5588235294117647	1.3888888888888888	4.512896825396825	3.267857142857143	2.933806146572104
CCNCC(C1=CC=CC(=C1)O)O	0	1	16.086865860924778	2.264352866593772	3.444061154877492	0.2473529201320733	1.4303744862193	68.52343393863039	4.48954005252624	6	28	0	0	3	0	1	2	0	0	0	0	0	0	0	125.08333333333331	89.8888888888889	138.86111111111114	552.0	37.05460157273501	5.428571428571429	4.892857142857143	3.6808510638297873	2.8225806451612905	2.216666666666667	1.9090909090909087	1.1555555555555554	0.6571428571428571	0.32	2.607142857142857	2.872340425531915	2.3548387096774195	2.1	1.945454545454545	1.7777777777777777	1.6571428571428573	1.56	4.467261904761904	3.210317460317461	2.9544917257683223
NC(=O)OCCCC1=CC=CC=C1	0	0	16.194221037762823	2.160195114128632	3.436571022540328	0.2427854364184015	1.4117364185309538	74.95055054518967	4.579192834488648	6	26	0	0	3	0	1	2	0	0	0	0	0	0	0	122.55555555555554	86.08333333333334	156.6666666666667	550.0	36.165375763037005	6.538461538461538	5.6923076923076925	4.093023255813954	1.851851851851852	1.6	1.9555555555555555	2.6842105263157894	3.692307692307693	3.6666666666666665	2.6538461538461537	2.7674418604651163	2.333333333333333	2.14	2.022222222222222	1.947368421052632	2.1538461538461537	2.0	4.713675213675213	3.310897435897436	3.643410852713179
C#CC(C1=CC=CC=C1)OC(=O)N	0	0	16.129560883392713	2.2578456081457032	3.4440538811817705	0.2520059088495152	1.4490108779989548	53.74635404915024	4.246640097530877	6	22	0	0	3	0	1	2	0	0	0	0	0	0	0	135.83333333333334	90.38888888888889	154.6388888888889	546.0	34.38692414364101	8.727272727272727	7.909090909090909	7.121212121212121	4.925	4.875	4.371428571428571	2.586206896551724	1.2857142857142858	0.0	3.0454545454545454	3.363636363636364	2.925	2.5	2.2285714285714286	1.7586206896551724	1.4285714285714286	1.2222222222222223	6.174242424242425	4.108585858585858	4.686026936026937
C(C(C1CCCCC1)OC(N)=O)C	0	0	16.129560883392713	2.2578456081457023	3.4440538811817705	0.2520059088495153	1.4490108779989557	53.74635404915018	4.246640097530876	0	32	0	0	3	0	1	2	0	0	0	0	0	0	0	120.08333333333331	83.27777777777779	164.80555555555554	556.0	38.83305319213101	4.375	3.84375	2.672131147540984	1.3103448275862069	1.244186046511628	1.0	0.6216216216216216	0.3529411764705882	0.0	2.40625	2.639344262295082	2.2298850574712645	2.058139534883721	1.8024691358024687	1.4594594594594594	1.2549019607843137	1.1	3.7526041666666665	2.602430555555556	2.7017304189435336
C#CCC1(CCCCC1)OC(=O)N	0	0	15.371644569459471	2.343259186552148	3.451517668210011	0.245251583091204	1.4218428963815362	57.03958789039429	4.30610981562447	0	28	0	0	3	0	1	2	0	0	0	0	0	0	0	132.34027777777777	86.91666666666667	160.04166666666669	552.0	37.05460157273501	5.785714285714286	5.142857142857143	3.647058823529412	2.191780821917808	1.922077922077922	1.696969696969697	1.02	0.0	0.0	2.6785714285714284	3.019607843137255	2.410958904109589	2.1298701298701297	1.681818181818182	1.38	1.12	1.0	4.726438492063492	3.104166666666667	3.138071895424837
C1=CN(CCCC)C(C)=C(O)C1=O	0	0	15.95910868343836	2.33958173084707	3.4515105415909955	0.2447435041770629	1.4197690833600016	71.30060333841051	4.529269053821231	6	28	0	0	3	0	1	2	0	0	0	0	0	0	0	135.08333333333331	86.72222222222223	134.69444444444449	552.0	37.05460157273501	5.928571428571429	5.571428571428571	4.244897959183674	3.3870967741935485	1.671875	0.8412698412698413	0.8260869565217391	0.5833333333333334	0.25	2.6785714285714284	2.897959183673469	2.4838709677419355	2.078125	1.809523809523809	1.7391304347826086	1.4722222222222223	1.25	4.824404761904761	3.0972222222222223	2.748866213151928
CC(N)COC1=C(C)C=CC=C1C	0	1	15.265781535179675	2.302775637731994	3.4508647847432314	0.2452513049054706	1.421841762093685	63.24464576056568	4.409374736485071	6	30	0	0	2	0	1	1	0	0	0	0	0	0	0	81.61111111111111	84.30555555555556	126.77777777777776	526.0	40.089523382433015	4.533333333333333	4.533333333333333	3.3076923076923075	2.419354838709677	1.1571428571428573	1.169811320754717	0.6307692307692307	0.24	0.0	2.566666666666667	2.8461538461538463	2.403225806451613	2.142857142857143	2.0943396226415096	1.7692307692307692	1.3	1.1041666666666667	2.7203703703703703	2.810185185185185	2.438034188034188
CC(C(=O)C1=CC=CC=C1)N(C)C	0	1	16.051961930649306	2.288245611270737	3.4511476937256047	0.2550306548051178	1.4609420958021129	50.55834810123351	4.185492341723962	6	28	0	0	2	0	1	1	0	0	0	0	0	0	0	107.33333333333334	82.00000000000001	122.55555555555554	524.0	39.20029757273501	5.357142857142857	5.0	3.625	3.0689655172413794	1.7681159420289856	1.2295081967213115	0.6976744186046512	0.1428571428571428	0.0	2.6785714285714284	2.958333333333333	2.5689655172413794	1.9710144927536235	1.852459016393443	1.813953488372093	1.4523809523809523	1.2608695652173914	3.8333333333333335	2.9285714285714293	2.5532407407407405
C1=CC=CC=C1CNC(CCCl)=O	0	0	16.330127105855684	2.175327747161074	3.4368872122137137	0.2516914768447231	1.4477623821577392	63.15498822887016	4.407956100308647	6	25	0	0	3	0	1	1	0	0	0	1	0	0	1	101.3664075598232	73.01851851851852	117.45987654320984	774.0	39.829958858188	5.664197530864198	5.182222222222221	3.5608465608465605	2.329059829059829	2.125603864734299	2.3988603988603985	2.3472222222222223	1.564102564102564	0.463768115942029	2.72	2.857142857142857	2.3846153846153846	2.152173913043478	2.1794871794871797	2.15625	2.0	1.608695652173913	4.054656302392927	2.9207407407407406	2.796663727219282
C1(=CC(=C(O)C=C1)O)C(CNC)O	0	1	15.803737753674376	2.3057595627496554	3.451169364775895	0.2507772531695161	1.4441234505011828	59.03723412300112	4.340532596152186	6	26	0	0	4	0	1	3	0	0	0	0	0	0	0	155.61111111111111	97.91666666666669	144.44444444444443	578.0	34.019679763037004	6.923076923076923	6.076923076923077	5.071428571428571	4.163636363636364	2.4827586206896552	2.24	2.108108108108108	1.0	0.2941176470588235	2.8076923076923075	3.142857142857143	2.5454545454545454	2.086206896551724	1.94	1.7837837837837838	1.5517241379310345	1.411764705882353	5.985042735042735	3.7660256410256414	3.439153439153438
C1=CN(CCO)C(CC)=C(O)C1=O	0	0	15.946626172920862	2.356480367131254	3.451836778960523	0.2478214809842132	1.4322669951653726	57.895821336669925	4.321009476090912	6	26	0	0	4	0	1	3	0	0	0	0	0	0	0	165.08333333333331	92.6388888888889	142.77777777777783	578.0	34.019679763037004	7.3076923076923075	6.384615384615385	5.113636363636363	4.392857142857143	2.690909090909091	1.3870967741935485	1.169811320754717	1.25	0.0	2.8076923076923075	3.113636363636364	2.7142857142857144	2.418181818181818	1.7741935483870968	1.339622641509434	1.0833333333333333	1.0	6.349358974358974	3.5630341880341883	3.244949494949496
C1=CN(CCCO)C(C)=C(O)C1=O	0	0	15.95910868343836	2.33958173084707	3.4515105415909955	0.2447435041770629	1.4197690833600016	71.30060333841051	4.529269053821231	6	26	0	0	4	0	1	3	0	0	0	0	0	0	0	165.08333333333331	92.72222222222224	142.6944444444445	578.0	34.019679763037004	7.3076923076923075	6.307692307692308	4.909090909090909	3.892857142857143	2.189655172413793	1.4210526315789471	1.6666666666666667	2.0357142857142856	2.5	2.8076923076923075	3.0681818181818183	2.607142857142857	2.155172413793104	1.824561403508772	1.6666666666666667	1.3928571428571428	1.1666666666666667	6.349358974358974	3.5662393162393164	3.243055555555557
C1=CN=CC=C1C(NNC(C)C)=O	0	0	16.10944986286262	2.230010846535473	3.443725296911152	0.2488348610437419	1.4363478107317795	60.64772302669255	4.3674463563117865	6	26	0	0	4	0	3	1	0	0	0	0	0	0	0	114.83333333333334	86.52777777777779	133.99999999999997	548.0	35.153271763037004	6.615384615384615	6.230769230769231	4.5813953488372094	3.4339622641509435	2.730769230769231	2.9473684210526314	1.5625	0.9	0.303030303030303	2.730769230769231	2.883720930232558	2.358490566037736	2.0576923076923075	2.210526315789474	2.25	1.9333333333333331	1.4545454545454546	4.416666666666667	3.327991452991453	3.116279069767441
FCC(CN1C=CN=C1N(=O)=O)O	0	0	15.684626432279082	2.3307039021505758	3.453853774582784	0.2444897495381448	1.418731726803608	60.87576208911632	4.3711993647096055	5	21	0	0	7	0	3	3	0	0	1	0	0	0	1	253.8333333333333	94.44444444444444	197.75	644.0	26.160164238791992	13.142857142857142	9.428571428571429	8.2	6.738095238095238	5.333333333333333	5.212121212121212	7.0	7.583333333333333	0.0	3.238095238095238	3.4	2.6666666666666665	2.452380952380953	2.1515151515151514	1.76	1.0	0.0	12.087301587301589	4.497354497354498	5.65
CC12CC3(CC(C1)(CC(C2)C3)N)C	0	1	15.112570448922249	2.6060099476935847	3.581389537411415	0.2658439832272154	1.5024679504320433	52.185519686766696	4.217169320236757	0	34	0	4	1	0	1	0	0	0	0	0	0	0	0	64.96527777777777	72.20833333333333	130.6875	502.0	44.01367100182901	2.7058823529411766	3.055555555555556	2.16	1.2083333333333333	0.296969696969697	0.0	0.0	0.0	0.0	3.088235294117647	3.88	2.525	1.915151515151515	1.4285714285714286	1.0	0.0	0.0	1.9107434640522876	2.0057870370370368	1.7425
COC(=O)C1=CC=C(C=C1)C(=O)OC	0	0	17.72118923250833	2.297008741336252	3.521229327590132	0.2428831322141514	1.5603546775170791	60.77055526649184	4.443577619907773	6	24	0	0	4	0	0	4	0	0	0	0	0	0	0	167.6111111111111	95.88888888888889	167.00000000000006	626.0	34.90794504849	10.25	8.583333333333334	7.631578947368421	6.307692307692308	4.2727272727272725	3.5428571428571427	3.0588235294117645	6.333333333333333	2.4	3.083333333333333	3.210526315789474	3.2051282051282053	2.4545454545454546	2.2	1.8823529411764703	1.875	2.4	6.983796296296295	3.99537037037037	4.394736842105265
C(C1(COC(C(Cl)(Cl)Cl)OC1)CO)O	0	0	16.61040966310269	2.390647303075702	3.540860657831587	0.2451211640531889	1.5695269227067934	54.495422584571855	4.334588945489204	0	25	0	0	7	0	0	4	0	0	0	3	0	0	3	126.8353337905807	77.37962962962963	136.31527206218564	1386.0	41.243057953339	7.232592592592592	5.333333333333334	4.713365539452496	3.1333333333333333	2.367965367965368	1.2868217054263569	2.3492063492063493	1.0606060606060608	0.0	3.24	3.3043478260869565	2.583333333333333	1.8831168831168832	1.9534883720930232	2.333333333333333	1.2727272727272727	1.0	5.073413351623228	3.0951851851851853	2.9633754796127314
C1=C(C(C(C)(C)O)(C)O)C=CC(=C1)Cl	0	0	15.692806505175104	2.4333526779733434	3.5470658466422123	0.2381801787162503	1.5408017279350326	60.17661324296621	4.43375602912029	6	29	0	0	3	0	0	2	0	0	0	1	0	0	1	125.4914075598232	87.72196502057614	147.04938271604942	828.0	43.385901572735015	5.296722009365688	5.279693486590039	4.053333333333333	2.7922705314009666	1.3607990012484394	1.037940379403794	0.688034188034188	0.1944444444444444	0.0	3.0	3.34	2.63768115942029	1.8426966292134832	1.6341463414634143	1.5961538461538465	1.5	1.0	4.327289915855973	3.024895345537108	2.9409876543209883
C1=C(C(C(C)(C)O)(C)O)C=CC=C1Cl	0	0	15.66593528055963	2.4367645367837656	3.547072500095222	0.2388464314633309	1.5435950864860468	58.822781733338005	4.4110014609331	6	29	0	0	3	0	0	2	0	0	0	1	0	0	1	125.4914075598232	87.72196502057614	147.1604938271605	828.0	43.385901572735015	5.296722009365688	5.279693486590039	4.073333333333334	2.8470209339774555	1.4544319600499378	1.0582655826558265	0.5085470085470085	0.0	0.0	3.0	3.36	2.6666666666666665	1.8764044943820224	1.646341463414634	1.5961538461538465	1.25	1.0	4.327289915855972	3.024895345537108	2.94320987654321
CC(OC1=CC=C(Cl)C=C1C)C(O)=O	1	0	16.532794161111564	2.3013648647096017	3.526944369943171	0.2426233459156948	1.5592845112682134	59.57221212055213	4.423661462380993	6	25	0	0	4	0	0	3	0	0	0	1	0	0	1	142.94974089315653	88.0761316872428	157.88271604938276	852.0	39.461753953339006	7.984197530864197	7.2444444444444445	5.747967479674797	4.27437641723356	2.726851851851852	2.924242424242424	2.257575757575758	1.294294294294294	0.7777777777777778	3.08	3.2195121951219514	2.7755102040816326	2.458333333333333	2.2954545454545454	1.8409090909090908	1.3783783783783785	1.181818181818182	5.717989635726261	3.5230452674897124	3.85079795242397
CC(C)(OC1=CC=C(Cl)C=C1)C(O)=O	1	0	16.366751631444988	2.3151386014347963	3.5334755410556413	0.2462930943807628	1.5742965545568446	55.9405522884141	4.360761797217475	6	25	0	0	4	0	0	3	0	0	0	1	0	0	1	143.95668533760096	88.53446502057614	161.38271604938276	852.0	39.461753953339006	7.984197530864197	7.404444444444445	5.894308943089431	4.051282051282051	2.4279835390946505	2.9918699186991877	2.1161616161616164	1.5698924731182795	0.7777777777777778	3.16	3.292682926829268	2.6346153846153846	2.185185185185185	2.317073170731707	1.8409090909090908	1.6451612903225807	1.181818181818182	5.758267413504038	3.541378600823045	3.9361638060825066
NC(=N)NCCN1CCCCCCC1	0	4	16.835784646866564	2.144626023596258	3.5067752439077218	0.2443501680840702	1.5663765988526854	64.85950659114819	4.508695730181104	0	36	0	0	4	0	4	0	0	0	0	0	0	0	0	96.27777777777776	90.16666666666669	152.91666666666669	578.0	42.510483906678	3.2777777777777777	3.055555555555556	1.7611940298507462	1.0515463917525774	0.8301886792452831	0.8061224489795918	0.8888888888888888	1.0196078431372548	0.782608695652174	2.2777777777777777	2.492537313432836	2.0927835051546397	1.9339622641509435	1.7142857142857142	1.7638888888888888	1.803921568627451	1.565217391304348	2.6743827160493825	2.5046296296296298	2.282338308457712
NC(N)=NCCN1CCCCCCC1	0	4	16.835784646866564	2.144626023596258	3.5067752439077218	0.2443501680840702	1.5663765988526854	64.85950659114819	4.508695730181104	0	36	0	0	4	0	4	0	0	0	0	0	0	0	0	90.02777777777777	90.58333333333334	151.66666666666669	578.0	42.510483906678	3.333333333333333	3.111111111111111	1.7761194029850746	1.1170212765957446	0.8737864077669902	0.7878787878787878	0.927536231884058	1.0638297872340423	0.6808510638297872	2.2777777777777777	2.4776119402985075	2.127659574468085	1.951456310679612	1.696969696969697	1.7971014492753623	1.872340425531915	1.574468085106383	2.5007716049382718	2.516203703703704	2.263681592039801
NC(=NN=CC1=C(Cl)C=CC=C1Cl)N	0	3	16.701802117808995	2.3005220245032696	3.520674606627545	0.2284663597411438	1.4991632646109367	92.1443608745722	4.85982872379751	6	22	0	0	6	0	4	0	0	0	0	2	0	0	2	88.7328151196464	85.37448559670783	117.31275720164606	1070.0	40.212903238792016	7.691358024691357	8.01010101010101	6.309027777777779	4.514619883040935	3.7073347857661583	4.729468599033816	4.439153439153439	2.8666666666666663	0.782608695652174	3.272727272727273	3.53125	2.8421052631578947	2.4411764705882355	2.6956521739130435	2.7142857142857144	2.5	1.5217391304347827	4.033309778165745	3.880658436213992	3.66602366255144
C=1(C(Cl)=CC=CC1Cl)C=NNC(=N)N	0	3	16.701802117808995	2.3005220245032687	3.520674606627545	0.2284663597411438	1.4991632646109367	92.14436087457187	4.859828723797507	6	22	0	0	6	0	4	0	0	0	0	2	0	0	2	94.9828151196464	84.20781893004116	120.81275720164606	1070.0	40.212903238792016	7.600448933782267	7.782828282828283	6.246527777777778	4.4245014245014245	3.362482853223594	4.38425925925926	4.270531400966184	3.0899470899470898	1.05	3.272727272727273	3.5625	2.7948717948717947	2.388888888888889	2.75	2.565217391304348	2.2857142857142856	1.5	4.317400687256654	3.8276281331836888	3.77539866255144
CC(CC1=CC=C(C=C1C)N(C)C)N	0	1	16.443140067580803	2.3215991982702926	3.526958127769375	0.240666722198034	1.5511873682187782	61.22343976060593	4.451002355436991	6	34	0	0	2	0	2	0	0	0	0	0	0	0	0	80.36111111111111	89.61111111111111	132.66666666666666	550.0	44.77905809698001	3.7058823529411766	3.911764705882353	2.6	1.9452054794520548	1.076086956521739	0.7317073170731707	0.5	0.4126984126984127	0.2758620689655172	2.5294117647058822	2.8833333333333333	2.493150684931507	1.9891304347826089	1.9634146341463412	1.6	1.4126984126984128	1.7586206896551724	2.363562091503268	2.63562091503268	2.211111111111111
CC([N+](=O)C=C1C=CN(C=C1)O)(C)C	0	1	16.28853523908277	2.289179352248146	3.533174884580822	0.2504990609928251	1.591229459240592	53.71677949489885	4.320197656644839	0	29	0	0	4	0	2	2	0	0	0	0	0	0	0	143.11805555555554	96.58333333333334	145.61111111111114	601.0	38.26460157273501	6.275862068965517	5.965517241379311	4.183673469387755	2.765625	1.6582278481012658	2.5681818181818183	2.2564102564102564	1.326530612244898	0.46875	2.862068965517241	3.122448979591837	2.359375	1.7848101265822784	2.4318181818181817	2.1794871794871797	1.5918367346938775	1.65625	4.935105363984674	3.3304597701149428	2.9716553287981866
N(P1(NCCCO1)=O)(CCCl)CCCl	0	0	17.119207238224185	2.3675300182941106	3.5218785238111328	0.2315239294505795	1.5124575223957746	72.27861502718274	4.617000540943936	0	29	0	0	7	0	2	2	0	1	0	2	0	0	2	105.96887860082305	56.21296296296296	160.35185185185185	1296.0	52.57960157273501	4.914431673052364	2.440613026819923	3.991919191919192	2.132045088566828	1.617283950617284	0.7428571428571429	0.2430682048168387	0.074074074074074	0.0	2.7241379310344827	2.8363636363636364	2.608695652173913	2.3529411764705883	1.8285714285714283	1.5573770491803278	1.238095238095238	1.0	3.6540992620973465	1.9383780332056195	2.915488215488216
ClC(C(N1P(OC(C(C1([H])[H])([H])[H])([H])[H])(=O)N(C(C(Cl)([H])[H])([H])[H])[H])([H])[H])([H])[H]	0	0	17.41173794354431	2.3770049517737752	3.5218922575261704	0.2290618338026911	1.5017662709662896	79.7773788996288	4.715712228455342	0	29	0	0	7	0	2	2	0	1	0	2	0	0	2	105.96887860082305	56.21296296296296	160.35185185185185	1296.0	52.57960157273501	4.914431673052364	2.440613026819923	3.991919191919192	2.1207729468599035	1.59440813362382	0.7645107794361526	0.2720306513409962	0.1037037037037037	0.0403292181069958	2.7241379310344827	2.8363636363636364	2.5942028985507246	2.338235294117647	1.8656716417910448	1.603448275862069	1.2444444444444445	1.0	3.6540992620973465	1.9383780332056195	2.915488215488216
C=1(NC(C(C)N)=O)C(=CC=CC1C)C	0	1	16.61809188830994	2.3231161185104514	3.5272469044159225	0.2405724640352658	1.550795637176627	60.46448696024089	4.438528436917814	6	30	0	0	3	0	2	1	0	0	0	0	0	0	0	124.13888888888889	92.94444444444446	143.05555555555566	574.0	40.85491047758401	5.466666666666667	5.4	4.078431372549019	3.064516129032258	1.9857142857142855	1.8412698412698407	1.0350877192982455	0.2448979591836734	0.0	2.7333333333333334	3.019607843137255	2.6451612903225805	2.2	2.063492063492064	1.8771929824561404	1.3061224489795915	1.1041666666666667	4.137962962962963	3.0981481481481485	2.805010893246189
C(N1C(C(CC(C)C)NC1=S)=O)C=C	0	0	16.542021731022327	2.401993288372517	3.530237774743454	0.2294970834357911	1.503664608333403	72.80681593454061	4.624281812915721	0	30	0	0	4	0	2	1	1	0	0	0	0	0	0	111.5414951989026	82.71604938271605	130.52777777777777	794.0	46.47601047758401	5.014814814814815	4.888888888888889	3.6666666666666665	2.4507042253521125	1.6536796536796536	1.2514619883040938	0.3459119496855345	0.3636363636363636	0.1333333333333333	2.7333333333333334	3.092592592592593	2.323943661971831	2.0779220779220777	2.0526315789473686	1.8679245283018868	1.4545454545454546	1.3333333333333333	3.71804983996342	2.757201646090535	2.4171810699588474
CCCC1(CC)C(=O)NC(=O)NC1=O	0	0	16.60622390998182	2.455114328802617	3.535339636436922	0.2355588593540048	1.5297351030452706	61.70628405282792	4.458858010852473	0	28	0	0	5	0	2	3	0	0	0	0	0	0	0	198.1458333333333	93.83333333333334	171.625	628.0	35.67429266788601	7.785714285714286	6.857142857142857	5.686274509803922	4.371428571428571	3.5733333333333333	0.7808219178082192	0.4074074074074074	0.25	0.0	2.9285714285714284	3.2549019607843137	2.657142857142857	2.1066666666666665	1.6712328767123288	1.351851851851852	1.25	1.0	7.076636904761904	3.3511904761904767	3.3651960784313726
C(C1(C(NC(N(C1=O)C)=O)=O)CC)C	0	0	16.693896599977	2.4843715297797617	3.5421224174480788	0.2389872517580675	1.544184497838817	55.370007547427534	4.350510303765047	0	28	0	0	5	0	2	3	0	0	0	0	0	0	0	197.6458333333333	94.41666666666669	165.70833333333334	628.0	35.67429266788601	8.0	7.178571428571429	6.117647058823529	4.776119402985074	3.243589743589744	0.5263157894736842	0.2222222222222222	0.0	0.0	3.0	3.3529411764705883	2.8656716417910446	2.076923076923077	1.5789473684210529	1.2222222222222223	1.0	0.0	7.058779761904761	3.37202380952381	3.249183006535948
O=S(NC(C)=O)(C=1C=CC(N)=CC1)=O	0	0	15.899323679788484	2.3531775315771686	3.533502880681048	0.2398720766610161	1.5478800545814806	60.13786015545627	4.433111832495304	6	24	0	0	6	0	2	3	1	0	0	0	0	0	0	207.6883573388203	77.55401234567901	216.16049382716056	844.0	39.51694104849	9.101851851851851	5.638888888888888	6.991452991452991	4.695035460992909	5.138888888888888	3.3846153846153846	4.24	1.5384615384615383	1.4	3.25	3.3846153846153846	2.8085106382978724	2.333333333333333	2.128205128205128	2.24	1.5384615384615383	1.6666666666666667	8.65368155578418	3.231417181069959	5.542576764798989
C(CC1=CC=CC=C1)(N(CC#C)C)C	0	1	17.21414964719642	2.2268106246907937	3.514310579439225	0.2453640839263757	1.570517451551643	62.8872796792939	4.477816149022359	6	31	0	0	1	0	1	0	0	0	0	0	0	0	0	80.30555555555556	86.58333333333334	119.8888888888889	534.0	45.02411938243302	4.193548387096774	4.096774193548387	2.60377358490566	1.8507462686567164	1.1566265060240963	1.1282051282051282	1.2857142857142858	1.02	1.0344827586206895	2.548387096774193	2.8867924528301887	2.462686567164179	1.9397590361445785	1.858974358974359	1.8571428571428568	1.66	1.5172413793103448	2.590501792114696	2.7930107526881724	2.262054507337526
C1=C(CCC(CN)=CF)C=CC(=C1)F	0	1	17.544587754542338	2.220840391109128	3.514303890635428	0.2400971060278131	1.5488177372136214	69.54796165354908	4.578488846919909	6	27	0	0	3	0	1	0	0	0	2	0	0	0	2	192.0833333333333	96.75	147.9166666666667	620.0	38.28836576303701	7.851851851851852	5.962962962962963	4.266666666666667	2.913793103448276	2.180327868852459	2.188679245283019	3.333333333333333	3.272727272727273	3.0	2.7777777777777777	2.977777777777778	2.4827586206896552	2.0163934426229506	2.018867924528302	2.305555555555556	1.9090909090909087	1.64	7.114197530864197	3.583333333333333	3.287037037037038
C(CC1=CC(=C(C=C1)O)O)(C(O)=O)N	1	1	16.60166141866688	2.292088911711497	3.52693758207358	0.2432536880911948	1.5618791699370416	60.01959674807267	4.431143357984951	6	25	0	0	5	0	1	4	0	0	0	0	0	0	0	211.13888888888889	110.16666666666666	180.33333333333337	640.0	33.773657953339	8.96	7.68	6.564102564102564	4.481481481481482	2.807017543859649	3.4545454545454546	4.428571428571429	5.36	3.928571428571429	3.08	3.41025641025641	2.611111111111111	2.1403508771929824	2.227272727272727	2.0	1.68	1.2857142857142858	8.445555555555556	4.406666666666666	4.623931623931625
N(C(=O)C1=C(O)C=CC=C1)CC(=O)O	1	0	16.882498304093055	2.2914413057942675	3.5206612213373334	0.2341140615359008	1.5235827263116657	75.26174979856498	4.657444271563595	6	23	0	0	5	0	1	4	0	0	0	0	0	0	0	214.61111111111111	103.47222222222224	182.1111111111112	638.0	32.88443214364099	10.521739130434783	8.826086956521738	7.685714285714286	5.711111111111111	5.7317073170731705	5.588235294117647	4.379310344827586	5.541666666666667	2.2	3.1739130434782608	3.4285714285714284	2.7777777777777777	2.463414634146341	2.323529411764706	2.1724137931034484	1.875	1.4	9.330917874396135	4.498792270531402	5.203174603174605
CCC(C1=CC=CC=C1)(CC(=O)N)O	0	0	16.909880280724714	2.364051089354464	3.527845557692902	0.2363653033831649	1.5331527912155951	62.22280986494589	4.46719388722765	6	29	0	0	3	0	1	2	0	0	0	0	0	0	0	151.61805555555554	95.83333333333334	158.75000000000006	588.0	39.84350157273501	5.931034482758621	5.448275862068965	4.081632653061225	2.970149253731343	2.689189189189189	1.5789473684210529	1.1129032258064515	0.75	0.0	2.793103448275862	3.183673469387755	2.611940298507463	2.189189189189189	1.8157894736842104	1.5	1.3055555555555556	1.181818181818182	5.228208812260536	3.3045977011494254	3.239795918367348
CNC(C(=O)C1=CC=C(C=C1)OC)C	0	1	17.72118923250833	2.2970087413362537	3.521229327590132	0.2428831322141514	1.5603546775170791	60.62723281426171	4.441216415126622	6	29	0	0	3	0	1	2	0	0	0	0	0	0	0	120.61111111111111	91.66666666666669	138.88888888888886	588.0	39.843501572735015	6.344827586206897	5.758620689655173	4.306122448979592	3.6666666666666665	2.295081967213114	1.639344262295082	1.7872340425531914	1.2285714285714286	0.4782608695652174	2.7241379310344827	2.938775510204082	2.701754385964912	2.19672131147541	1.901639344262295	1.872340425531915	1.8285714285714283	1.7826086956521738	4.159003831417625	3.160919540229885	2.8344671201814053
CCCCOC(=O)C1=CC=C(C=C1)N	0	0	17.187438893189338	2.2585021405323427	3.5143245088552764	0.2330139109325924	1.518872442611206	97.20896630095264	4.91333518972779	6	29	0	0	3	0	1	2	0	0	0	0	0	0	0	127.33333333333334	92.02777777777776	151.50000000000006	588.0	39.843501572735015	6.137931034482759	5.655172413793103	4.448979591836735	3.114754098360656	2.56140350877193	2.511627906976744	2.294117647058824	0.8421052631578947	0.625	2.655172413793104	2.7755102040816326	2.344262295081968	2.1052631578947367	2.2093023255813957	2.3529411764705883	2.0	1.8125	4.39080459770115	3.1733716475095783	3.091836734693879
C1=CN(CCCCC)C(C)=C(O)C1=O	0	0	17.351077788361742	2.340027805151012	3.521276926383677	0.2293247098196763	1.5029132332820947	108.48395491439256	5.023074517692917	6	31	0	0	3	0	1	2	0	0	0	0	0	0	0	139.33333333333331	91.97222222222224	143.94444444444449	590.0	40.73272738243302	5.483870967741935	5.161290322580645	3.8545454545454554	3.014084507042253	1.5616438356164384	0.9027777777777778	0.9636363636363636	0.9047619047619048	0.5833333333333334	2.6129032258064515	2.8181818181818183	2.3943661971830985	2.054794520547945	1.8194444444444444	1.8545454545454545	1.809523809523809	1.4722222222222223	4.494623655913978	2.966845878136201	2.617171717171718
C=1C=C(Cl)C=CC1C(CN)CC(=O)O	1	1	16.90541022379521	2.2834885030097105	3.52065439231534	0.2419507518647199	1.5565084880098916	60.61575588500093	4.441027094005158	6	26	0	0	4	0	1	2	0	0	0	1	0	0	1	145.42196311537876	89.29835390946504	152.02160493827162	838.0	40.473162858188005	6.600189933523267	5.811965811965812	4.224806201550387	2.638418079096045	2.651851851851852	2.7005649717514126	2.111111111111111	2.060185185185185	1.222222222222222	2.923076923076923	3.2093023255813957	2.610169491525424	2.2666666666666666	1.9661016949152543	1.7391304347826086	1.5	1.2857142857142858	5.593152427514568	3.4345520734409627	3.535386161355154
C1=C(NC(C(Cl)(Cl)Cl)=O)C=CC(=C1)O	0	0	16.288535239082776	2.2891793522481483	3.5331748845808235	0.2504990609928251	1.591229459240592	53.71677949489887	4.320197656644839	6	20	0	0	6	0	1	2	0	0	0	3	0	0	3	128.57838934613628	74.96296296296296	119.31372885230908	1338.0	41.73248542909401	8.94074074074074	8.366666666666667	6.811230585424134	4.738738738738738	3.8039215686274512	4.230769230769232	3.523809523809524	4.564102564102564	2.333333333333333	3.7	3.4838709677419355	2.864864864864865	2.5588235294117645	2.730769230769231	2.333333333333333	1.8461538461538465	1.6	6.428919467306814	3.748148148148148	3.848829962977713
C1=CC=CC=C1CCNC(CCCl)=O	0	0	17.35656100423728	2.1668478374719613	3.507645693997868	0.2368482990734809	1.5351941351479437	80.37944400145422	4.723230708492868	6	28	0	0	3	0	1	1	0	0	0	1	0	0	1	105.6164075598232	78.26851851851853	126.54320987654316	812.0	43.50808466788601	5.200176366843033	4.76984126984127	3.1157407407407405	1.9198542805100185	1.588477366255144	1.8684807256235827	2.2275132275132274	2.3472222222222223	1.564102564102564	2.642857142857143	2.770833333333333	2.295081967213114	2.1481481481481484	2.0408163265306123	2.095238095238096	2.15625	2.0	3.772014555707971	2.795304232804233	2.636316872427982
C1=C(C=CC=C1Br)C=CC(NCC)=O	0	0	17.047340692591316	2.22380756898606	3.5140246398940294	0.2354944792648942	1.5294617578241103	82.28158778364153	4.746619598541625	6	26	0	0	3	0	1	1	0	0	0	0	1	0	1	106.96716392318244	79.85802469135803	127.03703703703702	1746.0	47.168958858188006	6.117969821673525	5.77065527065527	4.203703703703703	2.727207977207977	2.5126262626262625	2.93993993993994	3.0949074074074074	1.8783068783068784	0.51994301994302	2.8461538461538463	2.952380952380953	2.4423076923076925	2.340909090909091	2.324324324324324	2.28125	2.1785714285714284	1.8461538461538465	4.114121689353171	3.071462488129155	3.024691358024691
OC1C(N(CC(O)C1O)CCO)CO	0	1	16.84398836212962	2.3960285838164594	3.5281750308027835	0.2371191299543634	1.5363369601345231	65.45186024101709	4.51778715089586	0	31	0	0	6	0	1	5	0	0	0	0	0	0	0	217.1111111111111	109.58333333333334	176.47222222222214	674.0	34.29563938243301	6.516129032258065	4.612903225806452	3.678571428571429	3.523809523809524	2.3191489361702127	1.4782608695652173	1.893939393939394	0.78125	0.0	2.677419354838709	3.196428571428572	2.5	2.0531914893617023	1.608695652173913	1.303030303030303	1.09375	1.0	7.00358422939068	3.53494623655914	3.151289682539681
OC(=O)C1CC(CP(O)(O)=O)CCN1	3	1	15.815886837507811	2.301659969859872	3.532894563419292	0.2483173084678217	1.582481685223878	53.997203334378575	4.325404491740233	0	28	0	0	7	0	1	5	0	1	0	0	0	0	0	241.68050792562107	82.77932098765432	276.5236625514404	860.0	43.34980066788601	7.618165784832452	4.071428571428571	4.993464052287582	2.184704184704185	1.868945868945869	2.0069444444444446	2.980246913580247	7.333333333333333	0.0	2.9285714285714284	3.0980392156862746	2.3376623376623376	2.128205128205128	1.90625	1.5777777777777775	1.375	1.0	8.631446711629325	2.9564043209876543	5.422032599047851
OC(=O)C(N)(CC1=CC=C(O)C=C1)C	1	1	16.36675163144499	2.3151386014347968	3.5334755410556413	0.2462930943807628	1.574296554556844	55.94055228841416	4.360761797217476	6	27	0	0	4	0	1	3	0	0	0	0	0	0	0	182.1458333333333	103.95833333333334	176.25000000000009	614.0	36.808579763037	7.407407407407407	6.592592592592593	5.295454545454546	3.2459016393442623	1.945945945945946	2.857142857142857	2.744186046511628	2.7096774193548385	4.230769230769231	3.0	3.340909090909091	2.5081967213114758	1.9189189189189189	2.183673469387755	1.837209302325581	1.6774193548387095	1.3076923076923077	6.746141975308642	3.850308641975309	4.00568181818182
O=C(NCC1=CC=CC=C1)OCCO	0	0	17.863472154536737	2.17653443789278	3.5076458764816314	0.2379206833662429	1.5397116422142525	82.94436637194785	4.754642335001278	6	27	0	0	4	0	1	3	0	0	0	0	0	0	0	148.80555555555554	94.58333333333334	163.1666666666667	614.0	36.80857976303701	7.481481481481482	6.148148148148148	4.7727272727272725	3.037037037037037	3.0416666666666665	4.25	3.1666666666666665	2.7586206896551726	1.8461538461538465	2.703703703703704	2.8181818181818183	2.425925925925926	2.270833333333333	2.25	2.1666666666666665	2.1379310344827585	2.0	5.511316872427983	3.5030864197530867	3.7083333333333344
CC(CS)C(=O)N1CCCC1C(O)=O	1	0	16.990718617652256	2.375976430400569	3.530326533000306	0.2371958555915269	1.5366604820141634	62.21558076406494	4.467077699596928	0	29	0	0	5	0	1	3	1	0	0	0	0	0	0	176.6659045877153	87.7283950617284	166.96193415637862	836.0	43.31890557273501	6.527884206045126	5.555555555555555	4.2578616352201255	2.8188736681887367	2.5508607198748043	2.096296296296296	0.6039426523297491	0.1358024691358024	0.0	2.793103448275862	3.1132075471698117	2.5205479452054798	2.1690140845070425	1.9666666666666663	1.564516129032258	1.1111111111111112	1.0	6.091927744403976	3.025117071094083	3.1502251727618606
N=C(N)NCCCOC1=CC=CC=C1	0	3	17.273290457758044	2.1592582824229662	3.507351199498089	0.2263400889295974	1.4898129736947543	104.10767398594707	4.981897926969396	6	29	0	0	4	0	3	1	0	0	0	0	0	0	0	106.80555555555556	95.66666666666669	150.91666666666669	586.0	38.83139757273501	5.724137931034483	5.379310344827586	3.74468085106383	2.1333333333333333	1.7777777777777777	1.75	2.2222222222222223	2.102564102564102	2.888888888888889	2.586206896551724	2.74468085106383	2.25	2.111111111111111	2.083333333333333	2.0	2.0	2.259259259259259	3.682950191570881	3.298850574712644	3.210992907801419
CC1=NC=C([N+](=O)[O-])N1CC(O)CCl	0	0	16.675864452664676	2.3821544585813106	3.5301273725700177	0.2322271230876451	1.5154901588594518	70.28466351614053	4.589025853972846	5	24	0	0	7	0	3	3	0	0	0	1	0	0	1	196.42196311537876	90.46296296296298	185.5133744855967	890.0	34.28044104849	9.816872427983538	8.231481481481481	6.861788617886178	4.94675925925926	4.639412997903564	3.243961352657005	2.5277777777777777	0.4212962962962963	0.0	3.1666666666666665	3.3902439024390243	2.8541666666666665	2.452830188679245	2.1739130434782608	1.55	1.0	0.0	8.184248463140781	3.769290123456791	4.524716450868212
C(C(S(CC)(=O)=O)(S(CC)(=O)=O)C)C	0	0	15.582600028195046	2.502957557494216	3.5110670556141668	0.2314476134496596	1.5121278433786451	52.68319071137032	4.300768679455804	0	32	0	0	6	0	0	4	2	0	0	0	0	0	0	238.52254801097396	57.23148148148148	235.96613511659808	1074.0	49.70704828728201	5.527777777777778	1.3548387096774193	4.062962962962962	1.691358024691358	2.336700336700337	0.303030303030303	0.0123456790123456	0.0	0.0	2.6875	2.85	2.506172839506173	1.797979797979798	1.3636363636363635	1.0740740740740742	1.0	1.0	7.453829625342935	1.8461768219832733	3.932768918609968
C(C(Cl)(Cl)Cl)OC(OCC(Cl)(Cl)Cl)=O	0	0	14.574230059619758	2.188901059316734	3.493544722357999	0.2535225184564102	1.6032269365432057	45.9286642531766	4.163561652306029	0	18	0	0	9	0	0	3	0	0	0	6	0	0	6	98.76788980338362	53.67592592592592	118.97622313671695	2110.0	46.16696361939601	9.31275720164609	7.686274509803923	6.378033205619412	3.857142857142857	6.245614035087719	4.0	1.688888888888889	1.0370370370370372	0.6049382716049383	3.7777777777777777	2.7586206896551726	2.571428571428572	3.0526315789473686	2.333333333333333	3.2	2.0	1.0	5.487104989076868	3.1574074074074074	4.102628384024722
C(C(OC(C(Cl)(Cl)Cl)O)C)C(C)(C)O	0	0	13.848034571012716	2.271509576301678	3.5006280117134265	0.2451676634022231	1.5697166041621713	48.46756292469284	4.217367005137929	0	29	0	0	6	0	0	3	0	0	0	3	0	0	3	125.61311156835848	78.75462962962962	152.38471650663004	1362.0	45.16720557273501	4.993614303959132	4.190476190476191	2.9179375453885257	1.676767676767677	1.25	1.0158730158730158	1.185792349726776	0.494949494949495	0.0	2.793103448275862	2.7450980392156863	1.9848484848484849	1.9210526315789476	1.8412698412698407	1.5737704918032789	1.6363636363636365	1.0	4.331486605805464	2.812665343915344	2.9879356177770595
CC(C(C(OC(N)=O)C)C)OC(N)=O	0	0	15.099638984349667	2.2360679774997907	3.481147908919164	0.2359988524325642	1.5316012296942418	56.46722598205452	4.37013263535319	0	30	0	0	6	0	2	4	0	0	0	0	0	0	0	193.38888888888889	107.22222222222224	221.22222222222217	658.0	34.41782247758401	7.466666666666667	6.310344827586207	4.74	2.253968253968254	2.095890410958904	1.5238095238095235	2.21875	1.8	4.05	2.533333333333333	2.68	2.3968253968253967	2.054794520547945	1.619047619047619	1.5	1.3	1.4	6.446296296296296	3.697318007662836	4.424444444444443
CCC(CO)NCCNC(CC)CO	0	2	17.00079125848946	2.0911835605776794	3.461868860392615	0.2490856852703649	1.5855712420758437	52.01127146006809	4.287932690561299	0	38	0	0	4	0	2	2	0	0	0	0	0	0	0	133.55555555555554	98.08333333333331	151.66666666666663	610.0	42.266117716376016	3.3157894736842106	2.4864864864864864	1.5294117647058822	1.2473118279569892	0.7708333333333334	0.6632653061224489	0.9230769230769232	0.912280701754386	0.9230769230769232	2.0526315789473686	2.264705882352941	1.913978494623656	1.7291666666666667	1.5510204081632653	1.6153846153846154	1.8421052631578947	1.7692307692307692	3.514619883040935	2.6509009009009006	2.2303921568627447
O=C(NCCCO)C(O)C(CO)(C)C	0	0	16.040876916612902	2.3072503713482164	3.4823789420526534	0.2210653061072734	1.4662324478675934	106.12403541819974	5.001080792101404	0	33	0	0	5	0	1	4	0	0	0	0	0	0	0	205.36805555555557	106.68055555555554	169.5	648.0	37.33056119213101	5.636363636363637	4.09375	3.1052631578947367	2.4683544303797467	1.520408163265306	1.6764705882352942	1.62	1.2115384615384617	0.6666666666666666	2.393939393939394	2.6842105263157894	2.0632911392405062	1.653061224489796	1.7352941176470589	1.82	1.5576923076923077	1.3555555555555556	6.22327441077441	3.3337673611111107	2.973684210526316
C1=C2C(=CC=C1)C(C=C(O2)C(O)=O)=O	1	0	17.68399683598874	2.402186522123201	3.571058144680138	0.2467750878837867	1.5762516336874366	62.16253317702748	4.466224694376425	10	20	0	0	4	0	0	4	0	0	0	0	0	0	0	186.13888888888889	94.66666666666669	175.0	622.0	33.129493429094	12.9	11.38095238095238	10.9375	9.075	8.114285714285714	7.62962962962963	4.333333333333333	3.0	0.0	3.9	4.25	3.55	3.0	2.555555555555556	2.111111111111111	1.5454545454545454	1.2	9.306944444444444	4.507936507936508	5.46875
CC1=CC=CC(=C1C)CC2=CNC=N2	0	0	18.035849613374623	2.32766979567564	3.567029562043717	0.2506309656604224	1.5917558881657332	61.93219913671103	4.462512460979648	11	28	0	0	2	0	2	0	0	0	0	0	0	0	0	70.61111111111111	83.72222222222223	123.55555555555551	544.0	42.11138066788601	5.571428571428571	5.827586206896552	4.204081632653061	2.5	2.03125	1.897058823529412	1.9130434782608696	0.8235294117647058	0.0	3.0	3.326530612244898	2.946428571428572	2.375	2.0294117647058822	2.152173913043478	1.911764705882353	1.4166666666666667	2.5218253968253967	2.8869731800766285	2.5215419501133782
C1=C(CC2=CN=CN2)C(=C(C=C1)C)C	0	0	18.035849613374623	2.3276697956756385	3.5670295620437167	0.2506309656604229	1.591755888165735	61.93219913671079	4.462512460979644	11	28	0	0	2	0	2	0	0	0	0	0	0	0	0	70.61111111111111	83.8888888888889	122.80555555555551	544.0	42.11138066788601	5.571428571428571	5.793103448275862	4.183673469387755	2.4642857142857144	1.8955223880597012	1.9104477611940296	1.9166666666666667	0.8888888888888888	0.0	3.0	3.346938775510204	2.946428571428572	2.328358208955224	2.0597014925373136	2.1041666666666665	1.805555555555556	1.4090909090909092	2.5218253968253967	2.8927203065134104	2.506235827664398
C(C)(N1C(C)=NC=C1)C2=CC=CC=C2	0	0	18.32456258683887	2.3594173720420915	3.56739460550946	0.2461412843524945	1.573679984960432	65.34651421475914	4.5161763350202815	11	28	0	0	2	0	2	0	0	0	0	0	0	0	0	70.33333333333334	83.22222222222223	125.2222222222222	544.0	42.11138066788601	5.571428571428571	5.965517241379311	4.428571428571429	2.5762711864406778	2.0625	1.6285714285714286	1.3888888888888888	0.8181818181818182	0.0	3.0	3.36734693877551	2.9322033898305087	2.5	2.0142857142857142	1.8703703703703705	1.696969696969697	1.375	2.5119047619047623	2.869731800766284	2.555555555555556
C1=CC=CC2=C1C(=CN2)CC(CC)N	0	1	18.310983329488263	2.402548878444451	3.567504711320514	0.2360382678276723	1.5317682309469314	81.04702460555039	4.731501773525104	9	30	0	0	2	0	2	0	0	0	0	0	0	0	0	76.86111111111111	85.3888888888889	128.08333333333334	546.0	43.000606477584014	4.533333333333333	4.967741935483871	3.8333333333333335	2.352112676056338	1.726027397260274	1.34375	0.9803921568627452	0.4772727272727273	0.1	2.8666666666666667	3.259259259259259	2.605633802816901	2.3013698630136985	2.125	2.0392156862745097	1.7045454545454546	1.4	2.562037037037037	2.754480286738352	2.371913580246914
C1=CC(C=2N=C(SC2)CCN)=CC=C1	0	1	18.452766514989293	2.338358633973539	3.561070236108465	0.2420551833221743	1.5569400176729922	73.76567878722199	4.637365802971343	11	26	0	0	3	0	2	0	1	0	0	0	0	0	0	74.25342935528121	77.90432098765433	111.75617283950616	762.0	46.843254858188	5.555555555555556	5.580246913580248	4.325757575757576	2.981132075471698	2.760869565217391	2.3846153846153846	1.6129032258064515	1.2857142857142858	0.9230769230769232	3.076923076923077	3.340909090909091	2.7547169811320757	2.717391304347826	2.6666666666666665	2.5161290322580645	2.071428571428572	1.6923076923076923	2.8559011290492773	2.8853452217649758	2.5399130190796857
C1(NC(=O)CC1)C(=O)N2CCCCC2	0	0	18.29851587575089	2.34292308277717	3.5671040482172987	0.2479807957582775	1.5811255939624014	64.00693627677364	4.495463693432859	0	30	0	0	4	0	2	2	0	0	0	0	0	0	0	147.33333333333331	82.97222222222223	154.55555555555554	602.0	38.70921447758401	6.066666666666666	5.225806451612903	3.6166666666666663	2.261904761904762	2.2253521126760565	2.4444444444444446	1.0909090909090908	0.7346938775510204	0.48	2.8666666666666667	3.066666666666667	2.4047619047619047	2.2253521126760565	2.259259259259259	2.0727272727272728	1.673469387755102	1.36	4.911111111111111	2.67652329749104	2.575925925925925
C1=CC=NC=C1C(N2CCOCC2)=O	0	0	18.81462505710739	2.3072503713482155	3.5586462765180364	0.2490864027889801	1.5855741226812905	63.60762000916895	4.48920551125539	6	26	0	0	4	0	2	2	0	0	0	0	0	0	0	116.80555555555556	85.44444444444446	143.33333333333331	598.0	36.930762858188	7.923076923076923	6.814814814814815	5.1063829787234045	3.931034482758621	3.4814814814814814	3.386363636363636	2.0	1.7647058823529411	1.125	3.076923076923077	3.25531914893617	2.8448275862068964	2.5	2.363636363636364	2.2	1.8823529411764703	1.625	4.492521367521368	3.164609053497943	3.0496453900709217
ClC=1C=C2S(=O)(=O)N=C(NC2=CC1)C	0	2	16.94202342996469	2.4628011012731084	3.583311877966544	0.2466887767529348	1.575901816252291	59.95122990087775	4.430003633328464	6	21	0	0	6	0	2	2	1	0	0	1	0	0	1	149.27698712086573	59.56995884773663	199.00000000000003	1066.0	42.29229833394301	9.811875367430922	6.641414141414142	8.702702702702704	6.359173126614987	5.386735572782084	2.5523809523809526	0.4183006535947712	0.0777777777777777	0.0	3.952380952380953	4.081081081081081	3.558139534883721	2.813953488372093	2.0285714285714285	1.6470588235294117	1.6	1.0	7.108427958136463	2.7077254021698467	5.378378378378379
CC1=CC(=O)N(C2=CC=CC=C2)N1C	0	0	17.688004980879764	2.4309439331946114	3.573881630457089	0.240538338035105	1.5506537738051491	68.76591338831581	4.567180413849845	11	26	0	0	3	0	2	1	0	0	0	0	0	0	0	109.33333333333331	86.33333333333334	137.22222222222223	570.0	39.076458858188005	7.3076923076923075	7.481481481481482	6.155555555555556	4.634615384615385	2.9649122807017543	2.0892857142857144	1.2	0.0967741935483871	0.0	3.230769230769231	3.6666666666666665	3.1153846153846154	2.649122807017544	2.107142857142857	1.9	1.4516129032258065	1.2142857142857142	4.205128205128205	3.1975308641975317	3.049382716049383
C1=C(C=CC=C1N2C(C=CC=C2)=O)N	0	0	17.86736854870261	2.3449275656773554	3.564728447437558	0.2496995158238121	1.588032545506593	61.01046143108955	4.447517584960595	12	24	0	0	3	0	2	1	0	0	0	0	0	0	0	119.33333333333331	89.66666666666667	136.88888888888889	568.0	38.18723304849	7.916666666666667	7.84	6.743589743589744	5.02	3.9583333333333335	3.6	2.735294117647059	0.72	0.0	3.333333333333333	3.743589743589744	3.08	2.6875	2.5	2.147058823529412	1.64	1.3333333333333333	4.972222222222221	3.586666666666667	3.50997150997151
ClC1=CC=CC(=C1N=C2NCCO2)Cl	0	2	17.88159353434672	2.3355904555359244	3.567036083292618	0.2498172692689597	1.5885040149380232	62.04598080136692	4.46434797262626	6	22	0	0	5	0	2	1	0	0	0	2	0	0	2	66.7328151196464	70.45781893004116	118.00720164609052	1072.0	41.22500723879201	8.05499438832772	8.009661835748792	6.576023391812866	4.015151515151516	5.051511281396339	4.981481481481481	2.23045267489712	0.4444444444444444	0.0	3.5454545454545454	3.6052631578947367	2.9545454545454546	3.1724137931034484	3.4166666666666665	2.703703703703704	1.7777777777777777	1.4	3.0333097781657457	3.06338343174092	3.105452674897119
C1=C(C(=C(C=C1)Cl)NC2=NCCO2)Cl	0	2	17.88159353434672	2.3355904555359253	3.5670360832926185	0.2498172692689597	1.5885040149380234	62.04598080136689	4.46434797262626	6	22	0	0	5	0	2	1	0	0	0	2	0	0	2	66.7328151196464	70.37448559670781	118.25720164609054	1072.0	41.22500723879202	8.05499438832772	7.922705314009662	6.418128654970761	3.932816537467701	4.734182098765432	4.383141762452107	2.6342592592592595	0.5	0.0	3.5454545454545454	3.631578947368421	3.069767441860465	3.03125	2.896551724137931	2.833333333333333	1.8333333333333333	1.4285714285714286	3.0333097781657457	3.0597602433351225	3.1120316222655404
C1=CC=CC=C1C2C(N(C)C(C2)=O)=O	0	0	18.211815326001005	2.4232152462964995	3.573868673778307	0.2407272203069235	1.551438713754591	69.31560136987143	4.575142245471939	6	25	0	0	3	0	1	2	0	0	0	0	0	0	0	149.36111111111111	85.94444444444446	141.11111111111111	584.0	38.065049953339006	8.16	7.346153846153846	5.8	4.192982456140351	3.618181818181818	3.125	2.71875	0.9130434782608696	0.0	3.32	3.688888888888889	2.9473684210526314	2.418181818181818	2.270833333333333	2.0625	1.5217391304347827	1.2727272727272727	5.974444444444445	3.305555555555556	3.135802469135802
C1=CC=CC=C1C2C(NC(=O)CO2)C	0	0	17.886348098352137	2.348925527154546	3.5647286236889317	0.248028767799112	1.581319025881899	63.102987723168695	4.481240354067557	6	27	0	0	3	0	1	2	0	0	0	0	0	0	0	115.86111111111111	85.08333333333334	146.52777777777777	586.0	38.95427576303701	6.962962962962963	6.214285714285714	4.836734693877551	3.6875	2.261538461538461	2.1666666666666665	1.588235294117647	1.6551724137931034	1.8	3.074074074074074	3.3877551020408165	2.78125	2.4615384615384617	2.185185185185185	1.843137254901961	1.6551724137931034	1.3	4.291152263374486	3.0386904761904767	2.990362811791383
C1=CC(=CC2=C1NC(=O)OC2(C)C)Br	0	0	16.942023429964685	2.4628011012731084	3.583311877966544	0.2466887767529348	1.5759018162522913	59.95122990087776	4.430003633328464	6	24	0	0	4	0	1	2	0	0	0	0	1	0	1	111.3074417009602	79.67746913580247	151.73148148148147	1772.0	44.13403704849	8.211133973479653	8.081481481481482	6.780361757105943	4.487542087542087	2.820886460230722	1.4926624737945493	0.7824074074074074	0.2222222222222221	0.0	3.583333333333333	3.930232558139535	3.2181818181818183	2.5245901639344264	1.962264150943396	1.34375	1.0	0.0	4.637810070873342	3.187098765432099	3.5286391042204994
C1=C2C(=CC=C1)OC(CCCl)NC2=O	0	0	17.877376336618845	2.3904124630305734	3.56504652048098	0.2425611138494783	1.559027981755344	73.98008726499478	4.640268202600316	6	24	0	0	4	0	1	2	0	0	0	1	0	0	1	109.92196311537876	77.99074074074075	139.01543209876542	836.0	39.58393704849	7.900205761316872	7.542222222222222	6.408268733850129	4.806060606060606	4.037037037037037	2.133903133903134	0.9370370370370372	0.507936507936508	0.1944444444444444	3.333333333333333	3.581395348837209	3.0	2.708333333333333	2.435897435897436	2.0	1.6666666666666667	1.3333333333333333	4.580081796474115	3.11962962962963	3.232917025552684
BrC1=CC(C2C(=O)NC(=O)C2)=CC=C1	0	0	17.448189745836217	2.38877281093069	3.573221898577928	0.2460764484064395	1.5734165407888183	62.99784108542026	4.479572693940175	6	22	0	0	4	0	1	2	0	0	0	0	1	0	1	144.522719478738	78.55246913580248	135.56481481481484	1770.0	43.24481123879201	9.13941888015962	8.045088566827697	6.27065527065527	4.427741466957153	4.571059431524548	4.265432098765432	3.3703703703703707	1.777777777777778	0.0	3.636363636363636	3.948717948717949	2.9411764705882355	2.6744186046511627	2.583333333333333	2.0	1.4545454545454546	1.0	6.569214521760818	3.4153247450348907	3.47602089268756
C1(C2=CC=CC=C2)C(N(CCO1)C)C	0	1	18.36884694394101	2.3608494151044144	3.565013496258724	0.2471631419448765	1.5778228995562988	63.66269597088866	4.490071007105441	6	31	0	0	2	0	1	1	0	0	0	0	0	0	0	72.08333333333334	81.83333333333333	134.13888888888886	562.0	42.87842338243302	4.838709677419355	4.625	3.3448275862068964	2.533333333333333	1.5232558139534884	1.120481927710843	0.711864406779661	0.2	0.0	2.806451612903226	3.1724137931034484	2.76	2.197674418604651	1.927710843373494	1.8305084745762712	1.5333333333333334	1.2727272727272727	2.325268817204301	2.5572916666666665	2.312739463601532
C1=CC=CC2=C1CC(N(C)C)C(O2)C	0	1	17.641587172141826	2.398539892722386	3.5710578823440398	0.2478320373432148	1.5805255351918537	61.24184590876794	4.451302949163613	6	31	0	0	2	0	1	1	0	0	0	0	0	0	0	72.61111111111111	83.22222222222223	134.44444444444443	562.0	42.87842338243302	4.967741935483871	5.0	3.6379310344827593	2.783783783783784	1.3932584269662922	0.8	0.4918032786885246	0.1621621621621621	0.0	2.870967741935484	3.2758620689655173	2.824324324324324	2.202247191011236	1.8588235294117648	1.721311475409836	1.5135135135135136	1.2608695652173914	2.342293906810036	2.6006944444444446	2.3180076628352486
OC(=O)C1=CC(=O)C=2C(N1)=CC=CC2	1	0	17.683996835988737	2.4021865221232	3.571058144680138	0.2467750878837866	1.5762516336874364	62.16253317702746	4.466224694376425	10	21	0	0	4	0	1	3	0	0	0	0	0	0	0	181.1388888888889	93.83333333333334	171.0	608.0	34.14090233394301	11.333333333333334	10.136363636363637	9.470588235294118	7.295454545454546	6.333333333333333	6.4375	4.105263157894737	3.0	0.0	3.761904761904762	4.176470588235294	3.4545454545454546	2.761904761904762	2.34375	2.0526315789473686	1.5454545454545454	1.2	8.625661375661377	4.265151515151516	5.029411764705882
CC1=CC=C(C(=C1)C)N=C2NCCN2	0	3	17.79968493454452	2.315188584211733	3.5667453516654373	0.2523015014473784	1.5983990939235857	60.80064748390859	4.444072674943021	6	29	0	0	3	0	3	0	0	0	0	0	0	0	0	72.11111111111111	83.86111111111111	133.9722222222222	558.0	40.97709357273501	5.448275862068965	5.766666666666667	4.326923076923077	2.721311475409836	2.245614035087719	2.234042553191489	1.2307692307692308	0.5333333333333333	0.1176470588235294	2.931034482758621	3.173076923076923	2.672131147540984	2.456140350877193	2.574468085106383	2.0961538461538463	1.8888888888888888	1.4705882352941178	2.4865900383141764	2.7953703703703705	2.5763888888888884
C1(=C(C=C2N(N=CC2=C1)CCN)Cl)Cl	0	1	17.87535210201372	2.437805202947384	3.5738161837959748	0.2415484794033396	1.5548444830717794	71.69685689870994	4.60891914642785	9	23	0	0	5	0	3	0	0	0	0	2	0	0	2	69.2328151196464	73.29115226337449	108.75720164609056	1058.0	42.236416143641016	6.922168545356951	7.4259259259259265	5.897222222222222	3.9080372889896697	3.305555555555556	1.8765432098765435	1.10727969348659	0.7944444444444445	0.2592592592592593	3.5217391304347827	3.825	3.061224489795918	2.863636363636364	2.333333333333333	2.0	1.65	1.4444444444444444	3.010122396506365	3.053798010973937	2.718930041152264
ClC1=CC=CC(=C1N=C2NCCN2)Cl	0	3	17.88159353434672	2.3355904555359244	3.567036083292618	0.2498172692689597	1.5885040149380232	62.04598080136692	4.46434797262626	6	23	0	0	5	0	3	0	0	0	0	2	0	0	2	61.7328151196464	69.7911522633745	112.1738683127572	1058.0	42.236416143641016	6.835212023617821	7.175925925925927	5.697222222222223	3.4421768707483	3.9543583988028432	4.017094017094017	1.7491039426523298	0.4	0.0	3.4347826086956523	3.55	2.816326530612245	2.9696969696969697	3.3846153846153846	2.548387096774193	1.7333333333333334	1.375	2.684035439984626	2.9079646776406043	2.80434670781893
ClC1=CC=CC(=C1NC2NCC=N2)Cl	0	1	17.88159353434672	2.3355904555359244	3.567036083292618	0.2498172692689597	1.5885040149380232	62.04598080136692	4.46434797262626	6	23	0	0	5	0	3	0	0	0	0	2	0	0	2	62.4828151196464	69.62448559670783	115.61831275720166	1058.0	42.236416143641016	6.74825550187869	6.842592592592593	5.522222222222223	3.2063492063492065	3.3830326052548267	3.5454545454545454	2.233716475095785	0.625	0.0	3.4347826086956523	3.6	2.897959183673469	2.7948717948717947	2.787878787878788	2.4827586206896552	1.7916666666666667	1.4166666666666667	2.7166441356368	2.90102023319616	2.8904578189300416
ClC1=CC=C(C(=C1)Cl)N=C2NCCN2	0	3	17.79968493454452	2.315188584211733	3.5667453516654373	0.2523015014473784	1.5983990939235857	60.80064748390859	4.444072674943021	6	23	0	0	5	0	3	0	0	0	0	2	0	0	2	61.7328151196464	69.68004115226339	112.95576131687244	1058.0	42.236416143641016	6.835212023617821	7.13425925925926	5.552777777777778	3.3015873015873014	3.792742237186682	3.927350427350428	2.0071684587813623	0.7407407407407407	0.1944444444444444	3.4347826086956523	3.525	2.7755102040816326	2.878787878787879	3.269230769230769	2.548387096774193	1.9333333333333331	1.625	2.6840354399846262	2.9033350480109745	2.8238940329218107
FC1=CC=CC(=C1N=C2NCCN2)F	0	3	17.88159353434672	2.3355904555359244	3.567036083292618	0.2498172692689597	1.5885040149380232	62.04598080136692	4.46434797262626	6	23	0	0	5	0	3	0	0	0	2	0	0	0	2	186.1111111111111	91.97222222222224	160.97222222222226	642.0	33.352114143641	11.043478260869565	9.25	7.875	6.489795918367347	8.06060606060606	7.846153846153846	3.3548387096774195	0.4	0.0	3.4347826086956523	3.55	2.816326530612245	2.9696969696969697	3.3846153846153846	2.548387096774193	1.7333333333333334	1.375	8.091787439613526	3.832175925925926	4.024305555555556
FC1=CC=CC(=C1N=C2NCCN2)Br	0	3	17.88159353434672	2.3355904555359244	3.567036083292618	0.2498172692689597	1.5885040149380232	62.04598080136692	4.46434797262626	6	23	0	0	5	0	3	0	0	0	1	0	1	0	2	123.2449417009602	80.41358024691358	135.54320987654322	1786.0	42.34436514364101	8.915965885370072	8.126543209876543	6.6953703703703695	4.839002267573696	5.200897867564534	5.772079772079772	2.4850657108721625	0.4	0.0	3.4347826086956523	3.55	2.816326530612245	2.9696969696969697	3.3846153846153846	2.548387096774193	1.7333333333333334	1.375	5.358475726128705	3.3505658436213994	3.3885802469135804
C1=C(C(=C(C=C1)Br)NC2=NCCN2)F	0	3	17.88159353434672	2.3355904555359253	3.5670360832926185	0.2498172692689597	1.5885040149380234	62.04598080136689	4.46434797262626	6	23	0	0	5	0	3	0	0	0	1	0	1	0	2	123.24494170096024	80.33024691358025	135.79320987654322	1786.0	42.34436514364101	8.915965885370072	8.04320987654321	6.545370370370369	4.66358024691358	4.906378600823045	5.268817204301076	2.8584656084656084	0.4444444444444444	0.0	3.4347826086956523	3.575	2.9166666666666665	2.861111111111111	2.903225806451613	2.642857142857143	1.7777777777777777	1.4	5.358475726128705	3.347093621399177	3.3948302469135805
BrC1=CC=CC(=C1N=C2NCCN2)Br	0	3	17.88159353434672	2.3355904555359244	3.567036083292618	0.2498172692689597	1.5885040149380232	62.04598080136692	4.46434797262626	6	23	0	0	5	0	3	0	0	0	0	0	2	0	2	60.37877229080933	68.85493827160494	110.1141975308642	2930.0	51.33661614364102	6.788453509870579	7.003086419753086	5.515740740740741	3.1882086167800456	3.7180862119133726	3.6980056980056975	1.6152927120669056	0.4	0.0	3.4347826086956523	3.55	2.816326530612245	2.9696969696969697	3.3846153846153846	2.548387096774193	1.7333333333333334	1.375	2.625164012643884	2.8689557613168724	2.7528549382716045
ClC1=CC=C(C=C1N=C2NCCN2)Cl	0	3	17.97313390094468	2.3172794319444794	3.56674543845084	0.2520623134806998	1.5974506199152194	60.83439537621104	4.444627579062342	6	23	0	0	5	0	3	0	0	0	0	2	0	0	2	61.7328151196464	69.68004115226339	112.95576131687244	1058.0	42.236416143641016	6.835212023617821	7.13425925925926	5.552777777777779	3.3877551020408165	3.885521885521886	4.0745489078822414	1.9784946236559136	0.5037037037037037	0.0	3.4347826086956523	3.525	2.795918367346939	2.9393939393939394	3.3076923076923075	2.6129032258064515	1.8666666666666667	1.375	2.684035439984626	2.9033350480109745	2.8238940329218107
C1=C(N2C(SCC2)=N)C(=CC(=C1)Cl)N	0	2	17.468603879724608	2.3918632355181773	3.5734242391388147	0.2489378218150638	1.5849774409498238	59.946580925640994	4.429926084368945	6	24	0	0	5	0	3	0	1	0	0	1	0	0	1	84.84205913732663	76.3230452674897	106.24382716049382	1026.0	46.338629048490006	6.252057613168724	6.484444444444445	5.146341463414635	3.862222222222223	2.8747044917257685	1.7936507936507935	0.7642276422764228	0.2592592592592592	0.0	3.4166666666666665	3.7804878048780486	3.16	2.7872340425531914	2.224489795918368	1.804878048780488	1.4	1.0	3.5350857973886094	3.0529218106995883	2.59131285757302
ClC1=CC=C(C(=C1)C)N=C2NCCN2	0	3	17.79968493454452	2.315188584211733	3.5667453516654373	0.2523015014473784	1.5983990939235857	60.80064748390859	4.444072674943021	6	26	0	0	4	0	3	0	0	0	0	1	0	0	1	66.92196311537876	76.77057613168725	123.35493827160494	808.0	41.606754858188005	6.061728395061729	6.374485596707819	4.862318840579711	2.98989898989899	2.819753086419753	2.7339181286549707	1.577777777777778	0.5291005291005291	0.1111111111111111	3.1538461538461537	3.3260869565217392	2.7454545454545456	2.6444444444444444	2.789473684210526	2.35	1.809523809523809	1.3571428571428572	2.5739216582837985	2.843354671543972	2.6816290928609767
CC1=CC=C(C(=C1)Cl)N=C2NCCN2	0	3	17.79968493454452	2.315188584211733	3.5667453516654373	0.2523015014473784	1.5983990939235857	60.80064748390859	4.444072674943021	6	26	0	0	4	0	3	0	0	0	0	1	0	0	1	66.92196311537876	76.77057613168725	123.5730452674897	808.0	41.606754858188005	6.061728395061729	6.374485596707819	4.857487922705315	2.9696969696969693	2.8049382716049385	2.9492063492063494	1.8562091503267968	0.7272727272727273	0.1818181818181818	3.1538461538461537	3.3260869565217392	2.690909090909091	2.577777777777778	2.857142857142857	2.5	2.0303030303030303	1.7272727272727273	2.5739216582837985	2.843354671543972	2.6863705492932546
S1C=2CC(NCCC)CCC2N=C1N	0	1	17.9962956741132	2.39529346656552	3.5672318834453542	0.2354346365660855	1.529207610449828	104.8702489418163	4.989196098278157	5	31	0	0	4	0	3	0	1	0	0	0	0	0	0	74.03120713305898	78.02160493827161	122.03395061728396	780.0	47.48741938243302	4.143369175627241	4.104166666666666	2.7853107344632764	1.6796536796536794	1.2162162162162162	1.211640211640212	0.768361581920904	0.6231884057971014	0.6	2.806451612903226	3.067796610169492	2.4545454545454546	2.364864864864865	2.063492063492064	1.8305084745762712	1.7608695652173914	1.84	2.3881034559051284	2.438175154320988	2.068372044360745
C=1(C=2C=CN=CC2)C=C(C(=O)NC1)N	0	0	18.34887482794987	2.3353724750119	3.5647155497070977	0.2500342410356439	1.5893721598804251	62.2860523754085	4.468209758945752	12	23	0	0	4	0	3	1	0	0	0	0	0	0	0	124.36111111111111	92.22222222222224	138.44444444444449	580.0	36.163720143641015	8.869565217391305	8.5	7.297297297297297	5.391304347826087	3.6666666666666665	3.692307692307693	3.6875	3.380952380952381	3.333333333333333	3.4347826086956523	3.783783783783784	3.1956521739130435	2.6444444444444444	2.4871794871794872	2.25	1.809523809523809	1.3333333333333333	5.407004830917875	3.842592592592593	3.741741741741743
CON=C(C#N)C1CN2CCC1CC2	0	1	18.614318443310285	2.41323521686872	3.565894014314656	0.239206788657965	1.545102689605199	78.64862221738382	4.701462348074842	0	29	0	2	4	0	3	1	0	0	0	0	0	0	0	104.08333333333334	88.83333333333334	128.3888888888889	586.0	38.83139757273501	6.275862068965517	5.633333333333334	3.456140350877193	2.6923076923076925	2.392405063291139	2.5	1.394736842105263	0.125	0.0	2.931034482758621	3.333333333333333	2.782051282051282	2.2151898734177213	2.0	1.868421052631579	1.5625	1.2727272727272727	3.589080459770116	2.9611111111111112	2.25243664717349
C1=CC=C2C(=C1)CCN3CCNCC23	0	2	19.44825127172576	2.434763802738868	3.6072474854018335	0.2514433295672544	1.5949919216510982	67.13937919285021	4.543242981672954	6	30	0	0	2	0	2	0	0	0	0	0	0	0	0	60.833333333333336	75.66666666666667	129.13888888888889	546.0	43.000606477584014	4.6	4.75	3.45	2.357142857142857	1.5517241379310345	1.0493827160493827	0.5660377358490566	0.2307692307692307	0.0	3.066666666666667	3.4833333333333334	2.9404761904761907	2.471264367816092	2.0123456790123457	1.7547169811320755	1.5384615384615383	1.3	2.0277777777777777	2.364583333333333	2.152314814814815
CC1=NC=CC2=C1NC=3C=CC=CC23	0	0	18.91257816145639	2.4918556592645524	3.615751255513607	0.2475529673299575	1.5793988557803016	68.24640720642944	4.559597027636624	13	24	0	0	2	0	2	0	0	0	0	0	0	0	0	67.13888888888889	80.27777777777779	122.27777777777776	540.0	40.33292904849	7.333333333333333	7.961538461538462	6.837209302325581	5.03921568627451	3.411764705882353	1.891304347826087	1.4516129032258065	0.0	0.0	3.6666666666666665	4.186046511627907	3.607843137254902	3.019607843137255	2.391304347826087	1.935483870967742	1.4761904761904765	1.0	2.797453703703704	3.0876068376068377	2.843669250645995
C1=CC=C2C(=C1)C=C3N2CCCNC3	0	1	19.094940380700724	2.4614658471072444	3.609252699367138	0.2445656709576595	1.5672581529785163	73.87953795762262	4.638908137975233	9	28	0	0	2	0	2	0	0	0	0	0	0	0	0	61.583333333333336	76.77777777777777	126.9722222222222	544.0	42.11138066788601	5.357142857142857	5.766666666666667	4.5	3.0135135135135136	1.8157894736842104	1.152542372881356	0.9545454545454546	0.2142857142857142	0.0	3.2142857142857144	3.611111111111111	3.0135135135135136	2.6578947368421053	2.1864406779661016	1.9318181818181817	1.5714285714285714	1.2727272727272727	2.199404761904762	2.559259259259259	2.3513374485596708
C1(C2=CC=CC=C2)CN3CCSC3=N1	0	2	18.854771495042595	2.430510815180149	3.611615336959905	0.2441955256290042	1.5657435261955284	79.1683421384294	4.708048735057693	6	26	0	0	3	0	2	0	1	0	0	0	0	0	0	59.50342935528121	69.85802469135803	114.31481481481482	762.0	46.843254858188	5.7094017094017095	5.75	4.28	2.612021857923497	2.2955974842767293	2.25	1.6666666666666667	0.7692307692307693	0.3157894736842105	3.3846153846153846	3.68	2.9836065573770494	2.660377358490566	2.613636363636364	2.575757575757576	2.1538461538461537	1.6842105263157894	2.288593436741585	2.494929453262787	2.2862962962962965
C1(C2=CC=CC=C2)NC3SCCN3C1	0	2	18.854771495042595	2.430510815180149	3.611615336959905	0.2441955256290042	1.5657435261955284	79.1683421384294	4.708048735057693	6	28	0	0	3	0	2	0	1	0	0	0	0	0	0	57.753429355281206	70.47530864197532	116.7777777777778	764.0	47.73248066788601	4.73015873015873	4.811111111111111	3.5151515151515147	2.0469483568075115	1.6368159203980095	1.6666666666666667	1.3	0.6666666666666666	0.3	3.2142857142857144	3.581818181818182	2.859154929577465	2.4029850746268657	2.388888888888889	2.375	2.033333333333333	1.65	2.0626224769743287	2.3491769547325108	2.123232323232324
O=C1C=CC=C2N1CC3CNCC2C3	0	1	18.90522891267424	2.4563072981361227	3.613036326733152	0.2533116652516606	1.6023948963072003	64.24250986806464	4.499137375671852	6	28	0	2	3	0	2	1	0	0	0	0	0	0	0	103.36111111111111	78.8888888888889	141.97222222222223	572.0	39.96568466788601	6.071428571428571	5.8	4.4035087719298245	2.880952380952381	1.941860465116279	1.564516129032258	1.05	0.0	0.0	3.2857142857142856	3.684210526315789	2.952380952380953	2.4186046511627906	2.129032258064516	1.65	1.3125	1.0	3.691468253968254	2.62962962962963	2.490740740740741
C1(C2=CC=CC=C2)N3C(NC1)NCC3	0	3	18.91269555634993	2.4508994161530584	3.611901282884844	0.2433108984507156	1.5621143303304077	78.70803229007944	4.702217448972283	6	29	0	0	3	0	3	0	0	0	0	0	0	0	0	64.58333333333334	78.30555555555556	135.77777777777777	558.0	40.97709357273501	5.103448275862069	5.225806451612903	4.12280701754386	2.2337662337662336	1.8472222222222223	1.734375	1.2115384615384617	0.5142857142857142	0.0	3.1379310344827585	3.5789473684210527	2.857142857142857	2.486111111111111	2.265625	2.0384615384615383	1.6857142857142855	1.3333333333333333	2.227011494252874	2.5259856630824373	2.3820662768031187
C1=C(C2N3C(=NC2)NCC3)C=CC=C1	0	3	18.91269555634992	2.450899416153057	3.611901282884843	0.2433108984507153	1.562114330330406	78.70803229007967	4.702217448972286	6	27	0	0	3	0	3	0	0	0	0	0	0	0	0	66.33333333333334	78.38888888888889	132.13888888888889	556.0	40.087867763037	6.074074074074074	6.241379310344827	4.923076923076923	2.787878787878788	2.457627118644068	2.196428571428572	1.568181818181818	0.6206896551724138	0.0	3.2962962962962963	3.692307692307693	3.015151515151515	2.711864406779661	2.375	2.136363636363636	1.7586206896551724	1.3846153846153846	2.4567901234567904	2.703065134099617	2.5411324786324787
S1C(=C(N=C1[H])C=2N(C=3C(N2)=C(C(=C(C3[H])[H])[H])[H])[H])[H]	0	0	19.02101484145075	2.421427837131994	3.6115285240554	0.2496388273631139	1.5877894699974713	69.93963177363142	4.584104703353127	14	21	0	0	4	0	3	0	1	0	0	0	0	0	0	66.78120713305898	73.9814814814815	113.04320987654322	770.0	43.04129033394301	8.783068783068783	8.956521739130435	8.083333333333334	5.888888888888888	4.914285714285715	3.753086419753086	3.5	1.2222222222222223	0.0	3.952380952380953	4.305555555555555	3.5641025641025643	3.2857142857142856	3.259259259259259	2.9	2.333333333333333	1.6	3.1800574825266184	3.2165861513687606	3.140089163237312
C(CCCNC(C)=O)(C(O)=O)NC(C)=O	1	0	16.716620597526145	2.178462167301656	3.5425071711306435	0.218582032599922	1.5929214095456248	85.36996244554109	4.852459419227988	0	31	0	0	6	0	2	4	0	0	0	0	0	0	0	236.36111111111111	109.13888888888889	207.6388888888889	694.0	37.206722477584016	7.612903225806452	5.933333333333334	3.865384615384616	2.4328358208955225	2.4776119402985075	2.712121212121212	2.152542372881356	3.272727272727273	4.15625	2.5161290322580645	2.6153846153846154	2.1791044776119404	2.0597014925373136	1.9090909090909087	1.728813559322034	1.7727272727272727	1.6875	7.624551971326165	3.637962962962963	3.9930555555555567
NNCCC1=CC=CC=C1.OS(O)(=O)=O	2	0	0.0	0.0	0.0	0.0	0.0	0.0	0.0	6	29	0	0	7	0	2	4	1	0	0	0	0	0	0	233.63280178326477	88.0925925925926	341.7314814814814	912.0	41.93859666788601	7.463601532567051	3.809523809523809	6.25	1.4615384615384617	1.255813953488372	1.411764705882353	1.25	0.5294117647058824	0.0	2.6206896551724137	2.5454545454545454	2.076923076923077	1.9069767441860463	1.8235294117647056	1.6666666666666667	1.411764705882353	1.25	8.05630350976775	3.1461640211640214	7.766624579124578
C(C(C(NC(NC(C)=O)=O)=O)(CC)Br)C	0	0	16.75179149692828	2.3130038435442604	3.556196120551042	0.2165233519418462	1.5834584330174466	80.54762901430352	4.794313782342047	0	30	0	0	6	0	2	3	0	0	0	0	1	0	1	202.02966392318243	97.16435185185188	174.56635802469137	1854.0	45.42140557273501	7.168907178783722	6.104725415070242	4.39360929557008	3.173611111111111	3.556143445032334	1.912783751493429	2.18442932728647	1.050411522633745	0.4242424242424242	2.7	2.7450980392156863	2.3125	2.095238095238096	1.806451612903225	1.8979591836734693	1.8611111111111112	1.5454545454545454	6.734322130772748	3.350494891443168	3.422869765190027
C(C(CCCC)CC)NC(CC(C)O)=O	0	0	17.186864963679465	2.1357792050698574	3.5366008071307977	0.2323196358539625	1.6538741944304276	66.62355336918723	4.604523277325605	0	40	0	0	3	0	1	2	0	0	0	0	0	0	0	148.08333333333334	98.41666666666669	165.97222222222217	634.0	47.078530621225	3.45	2.8205128205128207	1.643835616438356	1.18	1.2843137254901962	0.8315789473684211	0.7790697674418605	0.6309523809523809	0.463768115942029	2.125	2.315068493150685	1.89	1.803921568627451	1.8	1.7325581395348837	1.5833333333333333	1.536231884057971	3.702083333333333	2.5235042735042734	2.2735920852359204
CCOC(=O)C(N)C=C(C)CP(O)(O)=O	2	1	15.895342566196865	2.228298481324574	3.555046222485168	0.2336839295347516	1.6597295040459663	63.773665160197794	4.5608054414614525	0	31	0	0	7	0	1	5	0	1	0	0	0	0	0	238.1805079256211	92.86265432098766	274.6553497942387	898.0	47.02792647758401	7.332536837913183	4.2	5.122004357298475	3.130511463844797	2.4322916666666665	1.5920138888888888	1.9494949494949496	4.669312169312169	0.9301587301587302	2.6451612903225805	2.7058823529411766	2.1904761904761907	2.25	1.921875	1.6666666666666667	1.6666666666666667	1.4857142857142858	7.683242191149068	3.0954218106995888	5.385399015573308
O=N(OCC(ON(=O)=O)CON(=O)=O)=O	0	0	16.685268657315603	2.1576474182659773	3.542216174880663	0.2297406578854093	1.6427111285498628	63.44832284759939	4.555690869257264	0	20	0	0	12	0	3	9	0	0	0	0	0	0	0	395.3611111111111	119.0	382.63888888888897	836.0	20.008600524245	21.4	14.842105263157896	15.066666666666666	6.878787878787879	7.128205128205129	13.875	18.09523809523809	36.833333333333336	42.25	3.35	2.933333333333333	3.0	2.5641025641025643	2.4375	2.333333333333333	1.6666666666666667	1.0	19.76805555555556	6.2631578947368425	12.754629629629632
CC(C)(O)CC(C)(O)C=1C=CC(Cl)=CC1	0	0	16.45396423712887	2.378117402810431	3.609557736179537	0.2334696475716192	1.6588121099012474	63.153251712875786	4.551029447469356	6	32	0	0	3	0	0	2	0	0	0	1	0	0	1	129.7414075598232	92.90946502057614	159.52854938271605	866.0	47.06402738243301	4.925154320987654	4.784722222222222	3.2976190476190474	2.290598290598291	1.6439909297052155	1.279887482419128	0.8233618233618234	0.7070707070707072	0.2268518518518518	2.90625	3.2857142857142856	2.371794871794872	2.020408163265306	1.835443037974684	1.641025641025641	1.5227272727272727	1.5833333333333333	4.054418986244475	2.903420781893004	2.8487240961199296
OC(=O)CC1=CC=C(OCC=C)C(Cl)=C1	1	0	17.83860558027807	2.302775637731996	3.585927584069865	0.2245915282679001	1.6200433526221734	86.8428546902105	4.869565325565175	6	26	0	0	4	0	0	3	0	0	0	1	0	0	1	150.67196311537876	95.10390946502058	163.65637860082305	888.0	42.25065395333901	8.061728395061728	7.081196581196581	5.62059620596206	4.062222222222223	3.5192743764172336	3.498708010335917	3.031746031746032	3.52	1.9	3.0384615384615383	3.292682926829268	2.74	2.5510204081632653	2.302325581395349	2.085714285714286	1.96	2.0	5.795075504437644	3.6578426717315606	3.991618990263977
NCN.NC=1SC=C(C2=CC=CC=C2)N1	0	2	0.0	0.0	0.0	0.0	0.0	0.0	0.0	11	29	0	0	5	0	4	0	1	0	0	0	0	0	0	106.0034293552812	98.820987654321	134.37654320987653	826.0	47.36358066788601	5.463601532567051	5.402298850574712	4.340909090909091	2.9513888888888893	2.7777777777777777	2.592592592592593	1.6842105263157894	0.6428571428571429	0.0	2.7586206896551726	3.0681818181818183	2.5416666666666665	2.583333333333333	2.555555555555556	2.210526315789474	1.5714285714285714	1.2857142857142858	3.6552906674234897	3.407620263942103	3.0540123456790123
C1=C(N(C(=C1C=O)C)CCNC(C)=O)C	0	0	18.064740741884684	2.393669461456493	3.594876634584131	0.2113171875509908	1.559120293477766	130.5334463073191	5.277094595576008	5	31	0	0	4	0	2	2	0	0	0	0	0	0	0	159.86111111111111	98.77777777777776	157.4722222222223	638.0	41.49811447758402	6.645161290322581	5.935483870967742	4.018518518518518	2.629032258064516	2.1095890410958904	1.6493506493506491	1.7575757575757576	2.75	1.40625	2.774193548387097	3.092592592592593	2.677419354838709	2.315068493150685	1.7792207792207793	1.7272727272727273	2.111111111111111	1.46875	5.156810035842294	3.186379928315412	2.9161522633744874
C1=CC=CC=C1C(C(NC(N)=O)=O)CC	0	0	17.99897360856554	2.298694818835696	3.586187293792121	0.2300914687464129	1.6442369502954397	70.08072426361498	4.655112889494754	6	29	0	0	4	0	2	2	0	0	0	0	0	0	0	170.61111111111111	101.2777777777778	173.88888888888889	636.0	40.60888866788601	7.0344827586206895	6.344827586206897	4.9375	3.555555555555556	3.5873015873015874	2.59375	2.0	1.5	1.08	2.827586206896552	3.125	2.634920634920635	2.492063492063492	2.09375	1.8333333333333333	1.5	1.32	5.883141762452107	3.4923371647509582	3.622685185185185
C1=CC=CC=C1C(NNC(OCC)=O)C	0	0	18.76562241400587	2.233634392153663	3.579966855199597	0.2249008923946451	1.6214198571475964	94.51016129060388	4.9541724637119575	6	31	0	0	4	0	2	2	0	0	0	0	0	0	0	127.33333333333334	98.3888888888889	168.25	638.0	41.49811447758402	6.32258064516129	5.838709677419355	4.384615384615385	2.84375	2.2459016393442623	2.1451612903225805	2.372549019607843	2.58974358974359	1.5	2.6451612903225805	2.7884615384615383	2.484375	2.295081967213114	2.032258064516129	2.0392156862745097	2.076923076923077	1.7777777777777777	4.10752688172043	3.173835125448029	3.235576923076923
C1=C(C(=C(O)C(=N1)C)CNCC)CSC	0	1	18.5041504764745	2.363208404924163	3.5867833091262105	0.2220990685135204	1.6088835671239683	90.42896122656278	4.910029691750043	6	33	0	0	4	0	2	1	1	0	0	0	0	0	0	103.53120713305898	91.26851851851852	132.29320987654324	832.0	50.15413628728201	4.680134680134681	4.696969696969697	3.573099415204678	3.1510416666666665	1.833333333333333	1.0745614035087718	0.6029411764705882	0.1442786069651741	0.0208333333333333	2.606060606060606	2.912280701754386	2.78125	2.3289473684210527	2.1052631578947367	1.8823529411764703	1.507462686567164	1.1875	3.1373093070623934	2.7657126823793496	2.3209335066060217
C1=CC(=CC=C1NCCC(N(C)C)=O)Br	0	0	18.244968274781467	2.2156846425631103	3.585610380552448	0.2299731861830175	1.6437227505422776	77.14971495962395	4.751212992284766	6	30	0	0	4	0	2	1	0	0	0	0	1	0	1	112.21716392318244	87.2746913580247	134.6759259259259	1798.0	49.71279757273501	5.702240512117055	5.234567901234568	3.461873638344226	2.154121863799283	1.615954415954416	1.7643097643097645	2.1738473167044594	2.625514403292181	1.966794380587484	2.7666666666666666	2.8823529411764706	2.435483870967742	2.0	2.018181818181818	2.061224489795918	2.361111111111111	2.103448275862069	3.740572130772748	2.9091563786008234	2.6407044299201154
C=CCC1(CC=C)C(=O)NC(=O)NC1=O	0	0	17.64240531610313	2.460649485303385	3.5996851070792424	0.2239136589260957	1.6170205565550733	73.57791122998317	4.703809969640391	0	27	0	0	5	0	2	3	0	0	0	0	0	0	0	211.8958333333333	104.58333333333334	175.25	662.0	37.57396685818801	8.814814814814815	7.703703703703703	6.844444444444444	5.523809523809524	5.069444444444445	2.2580645161290325	1.12	1.0	0.0	3.111111111111111	3.6666666666666665	2.888888888888889	2.1944444444444446	1.903225806451613	1.44	1.3333333333333333	1.0	7.847993827160493	3.873456790123457	3.894444444444445
CCCCC1(CC)C(=O)NC(=O)NC1=O	0	0	17.747168217681843	2.4565657625412216	3.599672651612277	0.2225236952002378	1.6107936214462804	83.58816315700871	4.831367029143151	0	31	0	0	5	0	2	3	0	0	0	0	0	0	0	202.3958333333333	99.08333333333334	180.875	666.0	39.35241847758402	7.161290322580645	6.32258064516129	5.157894736842105	3.949367088607595	3.357142857142857	1.0731707317073171	0.746031746031746	0.3555555555555555	0.2857142857142857	2.838709677419355	3.1403508771929824	2.5822784810126582	2.119047619047619	1.817073170731708	1.6666666666666667	1.288888888888889	1.2857142857142858	6.528897849462365	3.196236559139785	3.173245614035088
CCC(C)C1(CC)C(=O)NC(=O)NC1=O	0	0	17.62030871093651	2.4908636153610337	3.606052723217102	0.226611330810765	1.6289963811499628	65.81560750275891	4.592322114403451	0	31	0	0	5	0	2	3	0	0	0	0	0	0	0	203.67361111111111	100.375	180.9027777777777	666.0	39.35241847758402	7.225806451612903	6.483870967741935	5.385964912280702	4.278481012658228	3.150537634408602	0.6504854368932039	0.3888888888888889	0.2222222222222222	0.0	2.903225806451613	3.3157894736842106	2.7721518987341773	2.139784946236559	1.5436893203883495	1.3472222222222223	1.2222222222222223	1.0	6.570116487455198	3.237903225806452	3.173732943469784
C(C1(C(NC(=O)NC1=O)=O)C(C)C)C=C	0	0	17.365861071671	2.488033373227261	3.6057915973548216	0.2259466330551515	1.626058864691702	67.98506536214552	4.624753162135452	0	29	0	0	5	0	2	3	0	0	0	0	0	0	0	208.42361111111111	103.04166666666669	178.69444444444437	664.0	38.46319266788601	8.0	7.103448275862069	6.098039215686274	4.971830985915493	3.770114942528736	1.119047619047619	0.6785714285714286	0.4615384615384615	0.0	3.034482758620689	3.549019607843137	2.8450704225352115	2.1149425287356323	1.6428571428571428	1.375	1.1538461538461535	1.0	7.187021072796935	3.55316091954023	3.503812636165576
N(C1=NC(N(C)C)=NC(N(C)C)=N1)(C)C	0	0	17.567798301666716	2.3582944711822647	3.5979444554268256	0.2331049449594492	1.6572487899421882	63.561942336559056	4.557480008412325	6	33	0	0	6	0	6	0	0	0	0	0	0	0	0	89.33333333333334	100.0	157.33333333333334	636.0	40.363132287282006	6.181818181818182	6.363636363636363	5.2631578947368425	4.2105263157894735	2.4444444444444446	1.6666666666666667	0.1818181818181818	0.0	0.0	2.727272727272727	2.9473684210526314	2.9473684210526314	2.2222222222222223	2.888888888888889	2.363636363636364	1.0	1.0	2.707070707070707	3.0303030303030303	2.7602339181286557
CC(C(O)=O)(N)CC1=CC(O)=C(O)C=C1	1	1	17.260559384330502	2.3399822365857386	3.60402841623792	0.2401301826247908	1.686941234112849	58.68648971485747	4.4776746502721565	6	28	0	0	5	0	1	4	0	0	0	0	0	0	0	216.92361111111111	116.73611111111111	192.6944444444445	678.0	37.45178376303701	8.285714285714286	7.321428571428571	6.222222222222222	4.174603174603175	2.217948717948718	3.169811320754717	3.595744680851064	4.088235294117647	2.75	3.107142857142857	3.488888888888889	2.603174603174604	2.0	2.2264150943396226	1.9787234042553192	1.7058823529411764	1.2	7.747271825396825	4.169146825396825	4.2820987654321
C1=C(C=CC(=C1)NC(C)=O)OC(C)(C)C	0	0	17.096757099509038	2.283153225445317	3.5971041323848523	0.2365758003957519	1.672028695881111	66.49324319325946	4.602565444491323	6	32	0	0	3	0	1	2	0	0	0	0	0	0	0	126.39583333333331	96.875	165.94444444444446	626.0	43.521627382433	6.0	5.8125	3.872727272727273	2.716417910447761	1.947368421052632	2.071428571428572	1.2121212121212122	1.627906976744186	2.0	2.78125	3.018181818181818	2.343283582089552	2.1578947368421053	2.2142857142857144	1.7121212121212122	2.0	2.2	3.9498697916666665	3.02734375	3.0171717171717174
C1=CN(CCCCCC)C(C)=C(O)C1=O	0	0	18.51510396654968	2.3401683222734757	3.586491780445796	0.2152104244798334	1.5773762982340638	174.46049307768374	5.567163423417186	6	34	0	0	3	0	1	2	0	0	0	0	0	0	0	143.58333333333331	97.22222222222224	153.19444444444446	628.0	44.410853192131	5.117647058823529	4.823529411764706	3.540983606557377	2.725	1.4390243902439024	0.8888888888888888	1.015625	1.03921568627451	0.9047619047619048	2.5588235294117645	2.7540983606557377	2.325	2.024390243902439	1.8271604938271604	1.859375	1.9215686274509804	1.809523809523809	4.223039215686274	2.8594771241830066	2.511384335154827
C1=C(C(CNC(C)(C)C)O)C(=CC=C1)F	0	1	17.468948626595584	2.3004549644366823	3.597649154717221	0.2325938530973807	1.6550538430391877	66.89370825197344	4.608570023763942	6	33	0	0	3	0	1	1	0	0	1	0	0	0	1	163.39583333333331	100.20833333333334	166.76388888888889	644.0	43.633285287282	5.757575757575758	4.96969696969697	3.603448275862069	2.782051282051282	2.042105263157895	1.8285714285714283	1.4406779661016949	1.0408163265306123	0.1914893617021276	2.727272727272727	3.0172413793103448	2.282051282051282	1.8421052631578947	2.0142857142857142	1.9830508474576272	1.9795918367346936	1.5106382978723405	4.951388888888888	3.0366161616161618	2.8752394636015324
COC1C(OC(=O)N)C(O)COC1(C)C	0	0	17.29476676715876	2.436750252862729	3.604646587615679	0.2262994505159629	1.6276191547426553	72.21771249640085	4.685150449354496	0	32	0	0	6	0	1	5	0	0	0	0	0	0	0	178.67361111111111	109.3472222222222	211.16666666666663	710.0	37.084539382433	7.625	6.15625	4.827586206896552	4.226666666666667	2.7127659574468086	2.21505376344086	1.0253164556962024	0.0	0.0	2.84375	3.2586206896551726	2.773333333333333	2.2127659574468086	1.7741935483870968	1.4177215189873418	1.0425531914893618	1.0	5.583550347222222	3.417100694444444	3.6408045977011487
OC(C(N)C)C1=C(OC)C=CC(OC)=C1	0	1	18.4895549823288	2.3602074602070617	3.592640710707656	0.2304736712159205	1.6458966614810269	67.21274181658167	4.613327948029293	6	32	0	0	4	0	1	3	0	0	0	0	0	0	0	129.3888888888889	106.44444444444444	160.72222222222223	654.0	41.375931382433	6.3125	5.65625	4.481481481481482	4.046875	2.9342105263157894	2.3552631578947367	0.8450704225352113	0.0892857142857142	0.0	2.71875	3.074074074074074	2.859375	2.3289473684210527	2.0657894736842106	1.816901408450704	1.3928571428571428	1.0	4.043402777777779	3.326388888888889	2.9763374485596708
COC1=CC(CCN)=CC(OC)=C1OC	0	1	18.71184475289497	2.3709544555924587	3.587055663292509	0.2254434704095856	1.623829472199022	77.4363243249607	4.7549210851380215	6	32	0	0	4	0	1	3	0	0	0	0	0	0	0	105.36111111111111	104.13888888888889	151.33333333333334	654.0	41.375931382433	6.5625	5.875	4.648148148148148	5.368421052631579	3.1515151515151514	1.28	0.9710144927536232	0.3768115942028985	0.0666666666666666	2.65625	3.0	3.0350877192982457	2.590909090909091	2.2	1.7536231884057971	1.3043478260869563	1.1111111111111112	3.2925347222222223	3.2543402777777777	2.802469135802469
CCC(C1=CC=CC=C1)(COC(=O)N)O	0	0	18.503590212696043	2.357209113199596	3.5926344412644786	0.2227899105802724	1.6119892526072983	80.01771830188547	4.787713197032812	6	30	0	0	4	0	1	3	0	0	0	0	0	0	0	163.86805555555554	104.41666666666669	189.20833333333337	652.0	40.48670557273501	6.933333333333334	6.2	5.04	3.3181818181818183	2.6575342465753424	2.5789473684210527	1.7704918032786885	1.4666666666666666	1.125	2.833333333333333	3.12	2.712121212121212	2.246575342465753	1.9605263157894737	1.8032786885245904	1.4666666666666666	1.3333333333333333	5.462268518518518	3.480555555555556	3.784166666666668
OC=1C=C(O)C=C(C1)C(O)CNC(C)C	0	1	17.53554498773899	2.3062803604711704	3.5915380047637147	0.2257473297387043	1.6251763940553954	86.63257455025375	4.867141002491087	6	32	0	0	4	0	1	3	0	0	0	0	0	0	0	165.3888888888889	108.80555555555554	170.33333333333331	654.0	41.375931382433	5.9375	5.34375	4.037037037037037	3.164383561643836	2.6202531645569622	2.373134328358209	1.4915254237288136	1.1458333333333333	0.6666666666666666	2.71875	3.037037037037037	2.3698630136986303	2.0632911392405062	2.0597014925373136	1.8983050847457628	1.7708333333333333	1.8461538461538465	5.168402777777779	3.4001736111111107	3.154320987654321
C1=CN(CCCCO)C(CC)=C(O)C1=O	0	0	18.519738850032077	2.3581587050990294	3.586776915508378	0.2193972903433379	1.5966442276892636	120.23640364085476	5.194924943265711	6	32	0	0	4	0	1	3	0	0	0	0	0	0	0	173.58333333333331	103.1388888888889	161.2777777777778	654.0	41.375931382433	6.1875	5.4375	4.160714285714286	3.310810810810811	2.0136986301369864	1.2564102564102564	1.2142857142857142	1.54	1.6756756756756757	2.65625	2.9107142857142856	2.5	2.315068493150685	1.948717948717949	1.7571428571428571	1.68	1.4054054054054057	5.424479166666666	3.223090277777778	2.8799603174603177
ClC1=CC=C(C(CS(O)(=O)=O)CN)C=C1	1	1	17.48276963021174	2.309572702410705	3.597649326780491	0.2376356078687228	1.676498471255477	61.439949021128655	4.5235253672130025	6	27	0	0	6	0	1	3	1	0	0	1	0	0	1	191.74920934308795	72.09927983539094	247.70370370370367	1122.0	46.73746685818801	7.112940100594421	4.139917695473251	5.427536231884058	2.4391534391534395	2.620811287477954	3.020833333333333	2.303418803418804	2.624142661179698	1.652777777777778	3.111111111111111	3.217391304347826	2.634920634920635	2.365079365079365	2.046875	1.7884615384615383	1.5555555555555556	1.25	7.1018225682625165	2.670343697607072	5.38486312399356
ClC1=CC=C(C(CP(O)(O)=O)CN)C=C1	2	1	17.48276963021174	2.309572702410705	3.597649326780491	0.2376356078687228	1.676498471255477	61.439949021128655	4.5235253672130025	6	28	0	0	6	0	1	3	0	1	0	1	0	0	1	179.74135992988874	77.52211934156378	233.4619341563786	1092.0	51.94897976303701	6.461199294532627	3.8968253968253967	5.028368794326241	2.272727272727273	2.359867330016584	2.7412935323383087	1.988304093567252	2.023194912083801	1.1313131313131313	3.0357142857142856	3.234042553191489	2.575757575757576	2.313432835820896	2.044776119402985	1.7543859649122806	1.5151515151515151	1.3636363636363635	6.419334283210312	2.7686471193415634	4.967275194816565
FCOCC(CN1C=CN=C1N(=O)=O)O	0	0	18.190974893320337	2.3323672890728915	3.588545650232576	0.2170107297958396	1.585706828610058	121.40828101806127	5.204624197076552	5	25	0	0	8	0	3	4	0	0	1	0	0	0	1	270.3333333333333	107.94444444444446	237.0	746.0	30.48149404849	12.64	8.88	7.857142857142857	6.166666666666667	4.703703703703703	4.869565217391305	5.435897435897436	6.863636363636363	7.333333333333333	3.12	3.261904761904762	2.75	2.4444444444444446	2.1739130434782608	2.051282051282051	2.090909090909091	2.0	10.813333333333333	4.317777777777779	5.642857142857142
ClC1=C(CC(=O)N=C(N)N)C(Cl)=CC=C1	0	3	17.5073095301954	2.318438135294387	3.5918212763179103	0.2252744939013072	1.6230796617651135	82.05557534134775	4.812861873870134	6	24	0	0	6	0	3	1	0	0	0	2	0	0	2	130.76059289742415	89.70781893004116	144.20164609053504	1122.0	42.879620143641	7.967078189300412	7.6759259259259265	6.024024024024024	4.311111111111111	4.499856445592879	4.197530864197531	3.835249042145594	2.73015873015873	0.782608695652174	3.2916666666666665	3.5405405405405403	2.933333333333333	2.558139534883721	2.2777777777777777	2.310344827586207	2.4285714285714284	1.5217391304347827	5.448358037392674	3.737825788751715	3.897341786230677
NC(=NC(=O)C1=NC(Cl)=C(N)N=C1N)N	0	3	17.344270024311655	2.3626524955828065	3.597962910896598	0.2288844840030038	1.6389774698433937	73.12235562619966	4.697599250629554	6	23	0	0	9	0	7	1	0	0	0	1	0	0	1	166.47751867093433	110.90946502057614	174.724279835391	920.0	34.155907238792004	10.59151905528717	10.570048309178745	10.242424242424242	8.954954954954957	7.453216374269006	5.117845117845117	4.432539682539683	1.6266666666666665	0.9	3.4782608695652173	3.787878787878788	3.27027027027027	2.8157894736842106	2.484848484848485	2.321428571428572	1.8	1.6	7.238152985692797	4.822150653068528	5.294675146527
ClC1=C(N)N=C(N)C(C(=O)N[C-]([NH3+])N)=N1	0	0	17.34427002431165	2.3626524955828065	3.597962910896598	0.2288844840030039	1.638977469843394	73.1223556261996	4.697599250629553	6	25	0	0	9	0	7	1	0	0	0	1	0	0	1	154.94974089315656	109.24279835390948	162.9465020576132	922.0	35.04513304849	9.424197530864198	9.404444444444444	8.210526315789474	7.54263565891473	5.421296296296297	4.160818713450292	2.996732026143791	1.1762452107279693	0.4615384615384615	3.28	3.5789473684210527	3.0232558139534884	2.5416666666666665	2.421052631578948	2.235294117647059	1.793103448275862	1.5384615384615383	6.197989635726263	4.36971193415638	4.2880658436214
OC(=O)C1=CC=C(C=C1)C2=CC=CC=C2	1	0	19.57770880610696	2.322302804622023	3.6272308617365865	0.240363821761664	1.6879137297242568	69.74441866453365	4.650302506461466	12	25	0	0	2	0	0	2	0	0	0	0	0	0	0	142.11111111111111	95.22222222222224	163.3333333333334	606.0	41.98823704849	8.24	7.769230769230769	6.8	4.576923076923077	3.64	3.136363636363636	3.333333333333333	4.636363636363637	4.875	3.36	3.7	3.0961538461538463	2.62	2.363636363636364	2.4545454545454546	2.5	2.0625	5.684444444444445	3.6623931623931623	4.083333333333335
C1=CC=C(C=C1)C2=CSC(=N2)N=C(N)N	0	3	19.16517025533136	2.344508156416663	3.629227429462504	0.2322282780693351	1.6534808753213883	79.49816546193273	4.781199053551665	11	25	0	0	5	0	4	0	1	0	0	0	0	0	0	95.53120713305898	92.48765432098766	136.83950617283955	822.0	45.58512904849	7.457777777777778	7.564102564102565	6.367521367521369	4.598484848484849	4.047619047619048	3.783783783783784	3.1724137931034484	3.409090909090909	2.4	3.36	3.692307692307693	3.113636363636364	2.9047619047619047	2.783783783783784	2.7586206896551726	2.5454545454545454	2.1	3.8212482853223593	3.557217473884141	3.508705286483065
C1=C(C(=C(C=C1)C)NC2=NCCCS2)C	0	2	19.37247893887344	2.330862984631888	3.6272488677103336	0.2360127950205388	1.6696460499729266	75.4286084460517	4.728651733521041	6	31	0	0	3	0	2	0	1	0	0	0	0	0	0	69.53120713305898	80.7746913580247	122.63888888888889	802.0	51.41060647758402	4.724014336917564	4.875	3.4345238095238093	2.606060606060606	1.7960199004975126	1.544973544973545	1.1403508771929824	0.6363636363636364	0.109090909090909	2.903225806451613	3.125	2.8484848484848486	2.492537313432836	2.2857142857142856	2.2280701754385963	2.090909090909091	1.3818181818181818	2.242942165582548	2.524209104938272	2.1899801587301586
NC(CC1=CNC=2C=CC=CC12)C(O)=O	1	1	19.0784727529002	2.406348569983474	3.6354983630134856	0.2267639327077643	1.6296695625740127	85.96842089459788	4.859445138027623	9	27	0	0	4	0	2	2	0	0	0	0	0	0	0	154.38888888888889	101.2777777777778	172.33333333333337	634.0	39.71966285818801	7.703703703703703	7.214285714285714	6.021739130434782	3.6885245901639343	2.903225806451613	3.423076923076923	4.0	2.71875	1.736842105263158	3.259259259259259	3.6739130434782608	2.901639344262295	2.548387096774193	2.4038461538461537	2.13953488372093	1.78125	1.4210526315789471	5.718106995884773	3.617063492063493	3.746376811594204
C1=CC=CC=C1C2C(N(CC)C(N2)=O)=O	0	0	19.289890469481744	2.435261389446794	3.636116437488342	0.229049417937584	1.6396978093553325	79.43774090046556	4.780438689631877	6	27	0	0	4	0	2	2	0	0	0	0	0	0	0	156.61111111111111	93.44444444444446	160.27777777777777	634.0	39.71966285818801	8.148148148148149	7.571428571428571	6.5	4.786885245901639	4.105263157894737	3.1320754716981134	2.6052631578947367	1.0714285714285714	0.1304347826086956	3.259259259259259	3.625	2.9344262295081966	2.631578947368421	2.358490566037736	2.1842105263157894	1.7857142857142858	1.434782608695652	5.800411522633745	3.337301587301588	3.3391203703703702
C1=CC=CC=C1C2C(N=C(O2)NCC)=O	0	2	19.35619293948323	2.389175489422026	3.629855495891619	0.2290095872133906	1.6395238984667966	84.76996764305706	4.845406433025646	6	27	0	0	4	0	2	2	0	0	0	0	0	0	0	124.86111111111111	93.0277777777778	162.86111111111114	634.0	39.71966285818801	8.148148148148149	7.714285714285714	6.787234042553192	5.035714285714286	4.571428571428571	3.886363636363636	2.6	1.0344827586206895	0.48	3.185185185185185	3.425531914893617	2.8392857142857144	2.836734693877551	2.6818181818181817	2.4857142857142858	2.034482758620689	1.76	4.624485596707819	3.3224206349206358	3.4651300236406626
C1=CC=CC=C1C2OC(=NC2=O)N(C)C	0	2	19.08867948400436	2.4029734896901127	3.635492274729168	0.2318983436016331	1.6520591317373192	75.76499527526015	4.733101490335833	6	27	0	0	4	0	2	2	0	0	0	0	0	0	0	124.36111111111111	93.94444444444444	160.11111111111111	634.0	39.71966285818801	8.37037037037037	7.857142857142857	6.957446808510638	5.377358490566038	3.844827586206896	3.863636363636364	2.289473684210526	1.0384615384615383	0.1935483870967742	3.259259259259259	3.5531914893617023	3.037735849056604	2.534482758620689	2.7954545454545454	2.263157894736842	2.076923076923077	1.5161290322580645	4.605967078189301	3.3551587301587302	3.4066193853427897
CN(C)CCC1=CNC2=CC=C(O)C=C12	0	1	18.797828354908766	2.4163922342302637	3.635251499451697	0.2240815158558165	1.6177699259546767	102.2257007056024	5.032648228877832	9	31	0	0	3	0	2	1	0	0	0	0	0	0	0	101.86111111111111	95.6388888888889	144.72222222222229	610.0	43.64381047758402	5.67741935483871	5.65625	4.290909090909091	3.014925373134328	2.1	2.09375	1.5208333333333333	1.1020408163265305	0.4444444444444444	2.967741935483871	3.381818181818182	2.7611940298507465	2.225	2.265625	2.25	1.877551020408164	1.6666666666666667	3.28584229390681	2.988715277777778	2.6313131313131324
C1=CC=CC=C1CN2C(CC(C2)CN)=O	0	1	19.38606648703109	2.350087457711408	3.62956858138963	0.2294659989106364	1.6415148958582826	83.67487809882044	4.832403898363388	6	31	0	0	3	0	2	1	0	0	0	0	0	0	0	121.33333333333331	92.0	146.22222222222217	610.0	43.64381047758402	5.548387096774194	5.125	3.719298245614035	2.311688311688312	2.0126582278481013	2.4833333333333334	2.16	1.4	0.7272727272727273	2.903225806451613	3.263157894736842	2.5324675324675323	2.1772151898734178	2.333333333333333	2.28	1.9777777777777776	1.6363636363636365	3.913978494623656	2.8750000000000004	2.565302144249512
NC=1SC=2C=C(C=CC2N1)OC(F)(F)F	0	0	17.788648510596154	2.4057563599211007	3.646165720504336	0.2338912742883887	1.6606163978142108	73.95363524172043	4.708903454159802	9	20	0	0	7	0	2	1	1	0	3	0	0	0	3	259.34370713305896	93.1466049382716	362.6635802469135	954.0	36.93821552424501	16.22222222222222	12.49206349206349	14.848484848484848	8.171717171717173	7.8125	8.595238095238097	7.238095238095238	18.27272727272728	12.6	4.25	4.090909090909091	3.727272727272727	3.53125	2.7142857142857144	2.619047619047619	2.272727272727273	2.2	12.967185356652948	4.435552616108172	10.989805462027682
C1=C(C(=CC=C1OCC2=NCCN2)Cl)Cl	0	2	19.35640100683788	2.286234935224348	3.629137672864391	0.240151278546862	1.6870290822760208	72.96365604702154	4.695426562912369	6	25	0	0	5	0	2	1	0	0	0	2	0	0	2	70.9828151196464	75.34670781893004	125.47942386831274	1110.0	44.90313304849	7.248395061728395	6.97008547008547	5.088383838383839	3.523844105543452	3.387464387464388	3.0330330330330333	3.8452380952380953	2.555555555555556	0.9670781893004116	3.36	3.386363636363636	2.764705882352941	2.6153846153846154	2.5945945945945947	3.107142857142857	2.6206896551724137	2.111111111111111	2.839312604785856	2.8979503007280787	2.8518050879161985
FC1=C(C)N(N(C1=O)C2=CC=CC=C2)C	0	0	19.179290169002424	2.473815088163767	3.642081309241912	0.2283577187711224	1.6366733716576642	79.95947840036746	4.786985094462052	11	26	0	0	4	0	2	1	0	0	1	0	0	0	1	171.1111111111111	96.55555555555556	156.22222222222226	650.0	38.94209495333901	9.461538461538462	8.814814814814815	7.777777777777778	7.019230769230769	3.684210526315789	2.946428571428572	2.325	0.7741935483870968	0.0	3.423076923076923	3.844444444444445	3.25	2.771929824561404	2.2142857142857144	2.0	1.4838709677419355	1.2142857142857142	6.58119658119658	3.5761316872427984	3.471604938271606
IC1=C(C)N(N(C1=O)C2=CC=CC=C2)C	0	0	19.179290169002424	2.473815088163767	3.642081309241912	0.2283577187711224	1.6366733716576642	79.95947840036746	4.786985094462052	11	26	0	0	4	0	2	1	0	0	0	0	0	1	1	108.161508345679	84.93037037037038	132.97185185185185	3378.0	67.25434595333898	7.577853751187084	7.800823045267489	6.560987654320987	4.781623931623932	3.083820662768031	2.2130952380952382	1.2983333333333331	0.1118279569892473	0.0	3.423076923076923	3.844444444444445	3.25	2.771929824561404	2.2142857142857144	2.0	1.4838709677419355	1.2142857142857142	4.160058013295346	3.145569272976681	2.9549300411522634
FC1=CC=C(C=C1)N2C(=O)C=C(N2C)C	0	0	18.77400868792271	2.43639591569567	3.641463483809156	0.2314948066555593	1.650317470049585	75.35969378722537	4.72773767503502	11	26	0	0	4	0	2	1	0	0	1	0	0	0	1	171.1111111111111	96.33333333333334	163.22222222222226	650.0	38.94209495333901	9.461538461538462	8.74074074074074	7.222222222222222	5.519230769230769	3.543859649122807	2.875	3.125	3.290322580645161	0.5	3.423076923076923	3.8	3.2115384615384617	2.701754385964912	2.2142857142857144	2.075	1.6129032258064515	1.4285714285714286	6.58119658119658	3.567901234567901	3.627160493827161
C1=CC=CC2=C1N(C(CO2)=O)CC(N)=O	0	0	19.08065278397541	2.411205754597762	3.633214645908597	0.232842869503097	1.6561238764825512	75.52065175882714	4.729871260189249	6	25	0	0	5	0	2	3	0	0	0	0	0	0	0	171.86111111111111	99.19444444444444	172.27777777777786	660.0	36.68474104849	10.0	8.807692307692308	7.325581395348837	6.377358490566038	5.134615384615385	4.764705882352941	3.365853658536585	1.125	0.0	3.44	3.813953488372093	3.320754716981132	2.923076923076923	2.392156862745098	1.7804878048780488	1.4166666666666667	1.25	6.874444444444444	3.81517094017094	4.006459948320416
C1=CC=CC2=C1CN(CC(N)=O)C(O2)=O	0	0	18.833278627412405	2.3889725377394404	3.6329360148681538	0.2337468673997804	1.6599987968089671	77.25044223444732	4.7525177485873975	6	25	0	0	5	0	2	3	0	0	0	0	0	0	0	171.86111111111111	99.44444444444446	182.6944444444445	660.0	36.68474104849	10.0	8.884615384615385	7.674418604651163	5.425925925925926	4.421052631578948	6.024390243902439	3.363636363636364	3.142857142857143	1.8	3.44	3.767441860465116	3.1666666666666665	2.6140350877192984	2.5121951219512195	2.1515151515151514	2.0476190476190474	1.5333333333333334	6.874444444444444	3.824786324786325	4.248708010335919
C1(=NC=CC(=C1)C=2N=C(NN2)N)N(C)C	0	0	19.054178558644143	2.360410848391831	3.635136386887491	0.2399837764882544	1.6863313533197768	68.19242809603428	4.627798641809016	11	27	0	0	6	0	6	0	0	0	0	0	0	0	0	96.36111111111111	100.94444444444446	152.22222222222226	630.0	37.69545485818801	8.074074074074074	8.357142857142858	7.022222222222222	4.979166666666667	3.5535714285714284	4.086956521739131	2.880952380952381	1.2777777777777777	0.2727272727272727	3.259259259259259	3.555555555555556	3.1666666666666665	2.607142857142857	2.717391304347826	2.333333333333333	1.8333333333333333	2.090909090909091	3.5689300411522638	3.6051587301587302	3.382716049382717
CN(C)C1=CC(C2=NC(N)=NN2)=CC=N1	0	0	19.054178558644136	2.360410848391831	3.63513638688749	0.2399837764882543	1.6863313533197763	68.1924280960343	4.627798641809017	11	27	0	0	6	0	6	0	0	0	0	0	0	0	0	96.36111111111111	100.94444444444444	153.3888888888889	630.0	37.69545485818801	8.074074074074074	8.357142857142858	7.0	4.875	3.5357142857142856	3.7	3.1463414634146343	1.3714285714285714	0.2307692307692307	3.259259259259259	3.555555555555556	3.208333333333333	2.607142857142857	2.6	2.365853658536585	1.7714285714285714	1.9230769230769231	3.5689300411522638	3.60515873015873	3.4086419753086425
N(C)(C)C1=NC=CC(C2=NC(N)NN2)=C1	0	3	19.05417855864414	2.360410848391832	3.635136386887491	0.2399837764882542	1.686331353319776	68.19242809603432	4.627798641809017	6	29	0	0	6	0	6	0	0	0	0	0	0	0	0	94.61111111111111	99.5277777777778	159.83333333333331	632.0	38.58468066788601	6.965517241379311	7.133333333333334	5.9	3.9649122807017534	3.0491803278688523	3.1666666666666665	2.224489795918368	1.0731707317073171	0.2	3.103448275862069	3.4	2.9649122807017543	2.540983606557377	2.555555555555556	2.26530612244898	1.804878048780488	1.8	3.2624521072796937	3.3175925925925926	3.1966666666666663
C1=C(C2(CCCCC2)NCC)C=CC=C1	0	1	19.73169711194224	2.415065795296559	3.628350298322461	0.2292125414347472	1.64040973187352	78.26890353009269	4.765615487012333	6	36	0	0	1	0	1	0	0	0	0	0	0	0	0	69.09027777777777	83.875	137.54166666666669	574.0	49.59147100182901	3.2777777777777777	3.6216216216216215	2.550724637681159	1.7171717171717171	1.2427184466019416	0.7889908256880734	0.3584905660377358	0.1232876712328767	0.0	2.638888888888889	3.028985507246377	2.585858585858586	2.3398058252427183	1.9541284403669723	1.6226415094339623	1.3835616438356164	1.206896551724138	1.9191743827160488	2.266891891891892	1.9933574879227056
CC(C1C(=O)N2C1SC(=C2C(=O)O)F)O	1	0	17.702076897543755	2.60093413942351	3.665877634620729	0.2244111038172771	1.6192396849042532	74.36027013105542	4.714386903701654	0	23	0	0	7	0	1	4	1	0	1	0	0	0	1	266.8645404663923	101.94444444444446	184.6296296296296	938.0	38.371168238792016	12.541062801932368	9.819444444444445	8.241666666666665	7.506666666666666	7.366666666666667	6.0	4.714285714285714	4.125	0.0	3.9130434782608696	4.325	3.32	2.56	2.216216216216216	2.333333333333333	1.625	1.0	11.602806107234448	4.247685185185186	4.61574074074074
O=C1N(O)C(=CC(C)=C1)C2CCCCC2	0	0	19.196872582845398	2.386927551443732	3.633189815954773	0.2363430895987323	1.671044549040181	71.66693006794543	4.677494522927644	6	32	0	0	3	0	1	2	0	0	0	0	0	0	0	139.36111111111111	94.55555555555556	155.33333333333334	626.0	43.521627382433	5.6875	5.484848484848484	4.081967213114754	3.0348837209302326	1.943181818181818	1.547945205479452	1.03125	0.3636363636363636	0.0	2.90625	3.2131147540983607	2.604651162790698	2.3181818181818183	2.2739726027397262	1.90625	1.4727272727272729	1.2142857142857142	4.355034722222222	2.865319865319866	2.546448087431694
C1=C(C2(C(N(C)C(C2)=O)=O)C)C=CC=C1	0	0	19.04155168072188	2.511331546596788	3.6482048388992254	0.2279259250673924	1.634780716339174	78.91619223762754	4.773851539715764	6	28	0	0	3	0	1	2	0	0	0	0	0	0	0	155.14583333333331	92.70833333333334	151.3055555555556	622.0	41.74317576303701	7.571428571428571	7.068965517241379	5.725490196078432	4.136363636363637	2.8289473684210527	2.3181818181818183	1.74	0.8076923076923077	0.0	3.321428571428572	3.803921568627451	3.0303030303030303	2.3552631578947367	2.0303030303030303	1.74	1.4615384615384617	1.2727272727272727	5.540922619047619	3.1968390804597706	2.966775599128541
C1=CC(Cl)=CC=C1OC(=O)N2CCCC2	0	0	19.368879955808385	2.290867298726987	3.629133048867793	0.2452735174880568	1.7081340159746707	66.15867963402772	4.597521201460423	6	27	0	0	4	0	1	2	0	0	0	1	0	0	1	112.394185337601	82.99279835390948	151.41049382716054	874.0	43.26206285818801	7.318701417466849	6.896825396825397	5.442176870748298	3.2804232804232805	3.6222222222222222	3.958333333333333	3.068100358422939	1.213888888888889	0.5308641975308642	3.185185185185185	3.26530612244898	2.619047619047619	2.38	2.96875	2.935483870967742	2.2	1.8888888888888888	4.162747605096333	2.9640285126396244	3.090010078105317
C1=C(OCC2OC(NCC2)=S)C=CC=C1	0	0	19.59500449861084	2.241045367603976	3.6210038812091536	0.2451459217759893	1.7076136625598957	69.2269959250001	4.642856009180025	6	28	0	0	4	0	1	2	1	0	0	0	0	0	0	79.51371742112482	83.4104938271605	138.91666666666666	842.0	47.36427576303701	6.658730158730159	6.229885057471264	4.293333333333333	2.851282051282051	2.303030303030303	2.8181818181818183	3.018018018018018	2.3783783783783785	1.393939393939394	3.0357142857142856	3.14	2.5846153846153848	2.4	2.4545454545454546	2.675675675675676	2.4324324324324325	2.0303030303030303	2.839775622183029	2.8762239250745	2.7783333333333333
C1=C(SC=C1)C2(C(CCCC2)=O)NCC	0	1	19.38408076583026	2.4672025416779664	3.636723614756257	0.2299351024227788	1.6435571359566343	75.56669767348218	4.730480787277435	5	32	0	0	3	0	1	1	1	0	0	0	0	0	0	107.0381515775034	80.04320987654322	131.70370370370372	818.0	51.288423382433	4.638888888888889	4.383838383838383	3.33879781420765	2.514056224899598	1.975609756097561	1.1149425287356325	0.2439024390243902	0.0	0.0	2.90625	3.278688524590164	2.7710843373493974	2.5609756097560976	2.057471264367816	1.5853658536585369	1.2884615384615383	1.0	3.3449422367969817	2.425551814440704	2.1590771098967823
C1=C(N2CC(CO)OC2=O)C=CC=C1C	0	0	19.04694840160285	2.3973055843163515	3.635496755117786	0.2339882695208127	1.6610310140764386	73.37933442110935	4.701107456690395	6	28	0	0	4	0	1	3	0	0	0	0	0	0	0	148.86111111111111	96.83333333333336	170.36111111111111	650.0	39.59747976303701	8.0	7.172413793103448	6.02	4.17741935483871	3.492063492063492	3.673076923076923	2.4761904761904763	1.075	0.9523809523809524	3.1785714285714284	3.52	2.8870967741935485	2.523809523809524	2.519230769230769	2.1904761904761907	1.725	1.4761904761904765	5.316468253968254	3.339080459770116	3.4072222222222224
C1=NC(=NC2=C1N=CN2COCCO)N	0	0	19.24971808258677	2.415036899105322	3.6298817728071406	0.2215099963273597	1.606227748841187	142.18895339426538	5.362621938875147	9	26	0	0	7	0	5	2	0	0	0	0	0	0	0	129.33333333333334	103.86111111111111	168.94444444444449	672.0	34.538349953339	9.538461538461538	8.62962962962963	7.590909090909091	6.145833333333333	4.914893617021277	3.725	3.2051282051282053	3.225806451612903	2.4285714285714284	3.269230769230769	3.5454545454545454	3.0625	2.8085106382978724	2.625	2.333333333333333	2.161290322580645	2.0476190476190474	4.974358974358975	3.8467078189300414	3.8396464646464654
O(CCO)CN1C=2NC(N)=NCC2N=C1	0	3	19.24971808258677	2.415036899105322	3.629881772807141	0.2215099963273596	1.6062277488411865	142.18895339426672	5.362621938875157	5	28	0	0	7	0	5	2	0	0	0	0	0	0	0	126.83333333333331	103.36111111111111	169.44444444444449	674.0	35.427575763037005	8.357142857142858	7.448275862068965	6.204081632653061	4.854545454545455	3.912280701754386	2.82	2.813953488372093	2.657142857142857	1.7037037037037035	3.107142857142857	3.4285714285714284	2.981818181818182	2.631578947368421	2.34	2.255813953488372	2.085714285714286	1.851851851851852	4.529761904761904	3.564176245210728	3.458049886621316
N=C1N=C(C=C(N)N1O)N2CCCCC2	0	0	19.276998124333392	2.372857637776785	3.6331774417214944	0.2377666857782346	1.677049911223626	71.61739356497704	4.676803079457961	6	30	0	0	6	0	5	1	0	0	0	0	0	0	0	132.58333333333331	104.66666666666669	163.66666666666666	648.0	38.46249757273502	6.733333333333333	6.870967741935484	5.537037037037037	3.905405405405405	2.616438356164384	2.0166666666666666	1.7142857142857142	0.9361702127659576	0.3125	3.033333333333333	3.314814814814815	2.716216216216216	2.356164383561644	2.3833333333333333	2.2857142857142856	1.702127659574468	1.3125	4.419444444444443	3.376344086021505	3.030864197530864
CC1=C(CC#N)N=C(N1)C2=CC=CC=C2	0	0	19.414930840405045	2.382022725570895	3.629849287293916	0.2298681353078335	1.6432658499894048	82.97167975020518	4.823964449851273	11	26	0	0	3	0	3	0	0	0	0	0	0	0	0	105.86111111111111	92.63888888888889	129.22222222222223	590.0	41.98754195333901	7.538461538461538	7.555555555555555	5.909090909090909	4.372549019607843	3.980769230769231	3.347826086956522	2.388888888888889	1.8	1.75	3.269230769230769	3.636363636363636	3.0980392156862746	2.75	2.565217391304348	2.361111111111111	1.8571428571428568	1.5416666666666667	4.071581196581197	3.4310699588477367	2.936868686868687
C1=C(C=CC=C1C2=NN(C)C(N2C)=S)F	0	0	18.92940030751451	2.430964843812483	3.6414573461221575	0.2326349595310381	1.6552305579487054	73.7888482447881	4.706672720502459	11	25	0	0	5	0	3	0	1	0	1	0	0	0	1	127.7914951989026	88.60493827160494	143.40740740740742	854.0	44.68537804849	9.057777777777778	8.756410256410255	7.03875968992248	4.923611111111111	3.973333333333333	4.5	2.427536231884058	0.5555555555555555	0.0	3.52	3.813953488372093	3.25	2.92	2.725	1.934782608695652	1.6	1.2142857142857142	5.111659807956104	3.4078822412155745	3.335055986218777
CC1=CC(Br)=CC(=C1N=C2NCCN2)C	0	3	18.625335911430145	2.3617761606922323	3.635079066709922	0.2378166586025303	1.677260065027665	71.1300721152148	4.669975310703978	6	29	0	0	4	0	3	0	0	0	0	0	1	0	1	71.022719478738	82.41358024691358	131.45370370370372	1782.0	49.83498066788601	5.691972943569367	6.034567901234568	4.626068376068376	2.9848208864602306	2.46588693957115	2.265925925925926	1.1213282247765006	0.3347050754458162	0.0259259259259259	3.103448275862069	3.3461538461538463	2.836065573770492	2.701754385964912	2.66	2.103448275862069	1.7407407407407407	1.25	2.449059292370276	2.7471193415637862	2.527955840455841
ClC1=CC(Cl)=CC(=C1N=C2NCCN2)Cl	0	3	18.625335911430145	2.3617761606922323	3.635079066709922	0.2378166586025303	1.677260065027665	71.1300721152148	4.669975310703978	6	23	0	0	6	0	3	0	0	0	0	3	0	0	3	61.32144490169182	68.70061728395062	111.77880658436212	1346.0	46.544203238792015	7.1658615136876005	7.555555555555556	6.013888888888888	3.682539682539683	4.236812570145904	4.320512820512821	2.1075268817204305	0.7407407407407407	0.1944444444444444	3.652173913043478	3.75	2.9183673469387754	3.0303030303030303	3.5	2.677419354838709	1.933333333333333	1.625	2.666149778334427	2.862525720164609	2.794470164609053
BrC1=CC(Br)=CC(=C1N=C2NCCN2)Br	0	3	18.625335911430145	2.3617761606922323	3.635079066709922	0.2378166586025303	1.677260065027665	71.1300721152148	4.669975310703978	6	23	0	0	6	0	3	0	0	0	0	0	3	0	3	59.29038065843622	67.2962962962963	108.59567901234568	4154.0	60.19450323879202	7.095723743066739	7.296296296296297	5.754629629629629	3.322751322751323	3.905100386581868	3.9017094017094016	1.906810035842294	0.6024691358024692	0.0648148148148148	3.652173913043478	3.75	2.9183673469387754	3.0303030303030303	3.5	2.677419354838709	1.933333333333333	1.625	2.577842637323314	2.8040123456790127	2.714891975308642
ClC1=CC(Br)=CC(=C1N=C2NCCN2)Cl	0	3	18.625335911430145	2.3617761606922323	3.635079066709922	0.2378166586025303	1.677260065027665	71.1300721152148	4.669975310703978	6	23	0	0	6	0	3	0	0	0	0	2	1	0	3	60.644423487273286	68.23251028806584	110.65534979423867	2282.0	51.094303238792016	7.142482256813979	7.469135802469136	5.936111111111112	3.597883597883598	4.149519890260632	4.220797720797721	2.040621266427718	0.6024691358024692	0.0648148148148148	3.652173913043478	3.75	2.9183673469387754	3.0303030303030303	3.5	2.677419354838709	1.933333333333333	1.625	2.636714064664056	2.8430212620027437	2.7663837448559674
NC(N)=NCC1COC2(CCCCC2)O1	0	3	19.060070856788755	2.4205231021592137	3.635510821632095	0.2203837021513389	1.601130158091041	114.1209797165416	5.142724219384555	0	34	1	0	5	0	3	2	0	0	0	0	0	0	0	106.36805555555556	96.58333333333334	182.9583333333333	654.0	41.253053192131006	5.411764705882353	5.0285714285714285	3.696969696969697	1.8876404494382024	1.7882352941176471	1.7027027027027026	1.5625	1.020408163265306	1.032258064516129	2.794117647058824	3.060606060606061	2.460674157303371	2.2705882352941176	2.108108108108108	1.875	2.0	1.870967741935484	3.1284722222222223	2.75952380952381	2.77209595959596
[NH3+][C-](NCC1OC2(OC1)CCCCC2)N	0	0	19.060070856788755	2.4205231021592137	3.635510821632095	0.2203837021513389	1.6011301580910409	114.12097971654153	5.142724219384554	0	36	1	0	5	0	3	2	0	0	0	0	0	0	0	94.84027777777776	95.0	173.625	656.0	42.14227900182901	4.888888888888889	4.594594594594595	3.140845070422535	1.65625	1.5	1.432098765432099	1.1594202898550725	0.7457627118644068	0.6842105263157895	2.6944444444444446	2.9859154929577465	2.3854166666666665	2.15625	2.08641975308642	1.8695652173913044	1.9322033898305084	1.7894736842105263	2.634452160493827	2.5675675675675675	2.4454225352112675
[H]C1([H])C([H])([H])C(CO)([H])OC1(N2C(N=C(N)C=C2)=O)[H]	0	0	18.934282680522927	2.3833127616580487	3.635415325033677	0.2378993276604186	1.6776076213894764	70.48298046370017	4.660836376919444	6	28	0	0	6	0	3	3	0	0	0	0	0	0	0	163.11111111111111	101.91666666666669	183.1111111111111	676.0	36.439679763037006	8.428571428571429	7.413793103448276	6.196078431372549	4.223880597014926	3.951612903225808	2.7777777777777777	2.743589743589744	2.90625	1.181818181818182	3.1785714285714284	3.450980392156863	2.776119402985074	2.4838709677419355	2.333333333333333	2.3076923076923075	1.875	1.681818181818182	5.825396825396825	3.514367816091954	3.590413943355119
S1CC(OC1CO)N2C=CC(=NC2=O)N	0	0	18.934282680522927	2.3833127616580496	3.635415325033677	0.2378993276604187	1.6776076213894768	70.48298046370012	4.660836376919443	6	26	0	0	7	0	3	3	1	0	0	0	0	0	0	159.28120713305898	96.50308641975307	168.49382716049382	894.0	41.17155395333901	8.94017094017094	7.71604938271605	6.550724637681159	4.903030303030302	4.532051282051282	2.7361111111111107	3.279569892473118	3.1785714285714284	1.3	3.3461538461538463	3.5869565217391304	3.018181818181818	2.6923076923076925	2.375	2.5161290322580645	1.8571428571428568	1.75	6.126200274348422	3.574188385916781	3.662909286097692
COC1OC2OC3(C1C(C2C)CC3O)C	0	0	19.42288264847985	2.644674638094533	3.699229959336973	0.2355908327127791	1.6678565708614548	74.42543706376611	4.715262887532447	0	33	0	4	4	0	0	4	0	0	0	0	0	0	0	117.22916666666669	92.65277777777776	183.9583333333333	670.0	41.253748287282	6.363636363636363	5.6	4.871428571428571	3.2755102040816326	1.6581196581196582	0.90625	0.1052631578947368	0.0	0.0	3.272727272727273	3.928571428571429	3.193877551020408	2.17948717948718	1.7916666666666667	1.4035087719298245	1.0	1.0	3.5523989898989905	2.647222222222222	2.6279761904761902
C12=C(C(=C3CCCCC3=N1)N)C=CC=C2	0	0	20.26483098841392	2.4599541137450185	3.672950454884085	0.2406663807176278	1.689171692298347	74.56102664874498	4.717083047821295	10	29	0	0	2	0	2	0	0	0	0	0	0	0	0	77.88888888888889	86.19444444444446	134.94444444444443	580.0	44.900280667886015	5.724137931034483	6.290322580645161	5.072727272727272	3.702702702702703	2.6	1.4444444444444444	0.6792452830188679	0.3157894736842105	0.0	3.310344827586207	3.690909090909091	3.135135135135135	2.8142857142857145	2.412698412698413	1.981132075471698	1.631578947368421	1.3333333333333333	2.685823754789272	2.780465949820789	2.453535353535353
C1=C(C)C=CC2=C1C3C(CCN(C3)C)N2	0	1	19.7244023159466	2.492108644375528	3.680394996666213	0.2371277422237571	1.6743590228815224	76.17554661151021	4.738505608687834	6	33	0	0	2	0	2	0	0	0	0	0	0	0	0	66.88888888888889	83.36111111111111	138.94444444444446	584.0	46.67873228728201	4.484848484848484	4.771428571428571	3.5	2.2808988764044944	1.5096153846153846	1.0875	0.7166666666666667	0.12	0.0	3.090909090909091	3.590909090909091	2.898876404494382	2.3653846153846154	2.2125	2.0166666666666666	1.58	1.2307692307692308	2.026936026936027	2.381746031746032	2.1052188552188555
CC1=C2NC3=CC(=O)C=CC3=C2C=CN1	0	0	19.69131973503323	2.5014952746377084	3.680655883750141	0.2372647230542927	1.6749365229236546	75.5211558528537	4.729877935083234	13	25	0	0	3	0	2	1	0	0	0	0	0	0	0	112.16666666666669	89.27777777777779	144.72222222222226	604.0	40.976133048490006	8.4	8.518518518518519	7.311111111111111	5.4363636363636365	3.8947368421052633	2.7755102040816326	2.696969696969697	1.92	0.0	3.76	4.266666666666667	3.581818181818182	2.982456140350877	2.489795918367347	2.121212121212121	1.68	1.0	4.486666666666667	3.306584362139918	3.2160493827160503
BrC1NCC2CC1C3=CC=CC(=O)N3C2	0	1	19.91602016003354	2.4798267928856674	3.678372331270612	0.2426994598769916	1.697583917482386	70.50945462151064	4.661211917041233	6	28	0	2	4	0	2	1	0	0	0	0	1	0	1	103.022719478738	78.0030864197531	141.1743827160494	1796.0	48.82357176303701	6.252400548696845	6.059259259259259	4.575698505523066	3.0365961199294533	2.079672695951765	1.7473118279569892	1.1083333333333334	0.0	0.0	3.4642857142857144	3.842105263157895	3.095238095238096	2.5232558139534884	2.225806451612903	1.675	1.3125	1.0	3.6793828385263576	2.600102880658437	2.476743556421919
O=C1C(Br)=CC=C2N1CC3CNCC2C3	0	1	19.910479713867414	2.4742167402306454	3.678366258012373	0.2431896378901835	1.6996015720530873	70.3229476074404	4.658563277663479	6	28	0	2	4	0	2	1	0	0	0	0	1	0	1	102.272719478738	77.44135802469137	138.20987654320993	1796.0	48.82357176303701	6.323829120125416	6.067901234567901	4.680961663417803	2.995590828924162	2.0297157622739017	1.6863799283154122	1.1888888888888889	0.0648148148148148	0.0	3.4642857142857144	3.807017543859649	3.023809523809524	2.511627906976744	2.2580645161290325	1.85	1.375	1.0	3.6525971242406423	2.581378600823045	2.4247346761966653
C1=CC(=CC=C1C23C(C(=O)NC2=O)C3)Cl	0	0	19.447756228884757	2.690180944528283	3.732736351635437	0.2133000962385701	1.5684601068942363	115.41677959415688	5.154014855374252	6	23	0	0	4	0	1	2	0	0	0	1	0	0	1	146.76224089315656	82.00668724279836	139.42438271604937	870.0	41.483611238792015	9.461084272678477	8.764444444444445	7.349206349206348	5.5597484276729565	4.523148148148148	3.788359788359789	3.413793103448276	2.907407407407407	2.333333333333333	4.173913043478261	4.595238095238095	3.358490566037736	2.875	2.619047619047619	2.2413793103448274	1.5833333333333333	1.0	6.380966995354633	3.2802674897119344	3.319628159905937
C1=C(C2=CC=NC=C2)OC3=C1C=CC=C3	0	0	20.560627074946048	2.416680459480365	3.6691938188337314	0.2356858961296385	1.668260000151852	84.50246646530104	4.842245830983778	15	24	0	0	2	0	1	1	0	0	0	0	0	0	0	77.36111111111111	87.22222222222223	132.55555555555557	590.0	42.110420143641	8.583333333333334	8.73076923076923	7.585365853658536	5.285714285714286	4.477272727272728	4.25	4.0	2.5384615384615383	1.5	3.7083333333333335	4.097560975609756	3.4081632653061225	3.113636363636364	3.0277777777777777	2.9642857142857144	2.3076923076923075	1.8	3.2233796296296298	3.3547008547008548	3.233062330623307
CCOC(=O)C(C)(C)OC1=CC=C(Cl)C=C1	0	0	19.012054136297287	2.330737462217585	3.6587355953573777	0.2229095877888102	1.7416033258275148	79.33687787920172	4.843706692400619	6	31	0	0	4	0	0	3	0	0	0	1	0	0	1	130.45668533760096	95.61779835390948	168.0910493827161	928.0	46.81800557273501	6.954998008761449	6.551971326164875	5.012578616352201	3.791666666666667	2.557319223985891	2.583333333333333	1.5555555555555556	1.218390804597701	0.8045977011494254	2.935483870967742	3.037735849056604	2.609375	2.4603174603174605	2.4107142857142856	1.7567567567567568	1.7413793103448276	1.6896551724137931	4.208280172180676	3.084445108190628	3.171529233636153
C(C(C(O)=O)(NN)C)C=1C=C(C(O)=CC1)O	1	0	18.99001362807398	2.3582944711822638	3.6647322102202624	0.2290468722751399	1.768763737537222	67.11786909311813	4.6764539431819765	6	30	0	0	6	0	2	4	0	0	0	0	0	0	0	224.17361111111111	127.36111111111111	197.6944444444445	728.0	39.10639666788601	8.266666666666667	7.366666666666666	6.229166666666667	4.462686567164179	2.6666666666666665	2.7971014492753623	3.7547169811320753	4.071428571428571	2.6923076923076925	3.066666666666667	3.5	2.746268656716418	2.0595238095238093	2.101449275362319	2.037735849056604	1.761904761904762	1.3461538461538465	7.472453703703704	4.24537037037037	4.11863425925926
C=CCC1(CC(C)O)C(=O)NC(=O)NC1=O	0	0	18.340663227390685	2.469568873426871	3.6653497013383145	0.2154324000172262	1.7074842438213	80.27154658689312	4.855418848512605	0	30	0	0	6	0	2	4	0	0	0	0	0	0	0	242.6736111111111	113.58333333333334	200.9166666666666	728.0	39.10639666788602	8.666666666666666	7.333333333333333	6.173076923076923	4.918918918918919	4.821428571428571	3.0933333333333333	1.1594202898550725	1.2972972972972974	0.0	3.066666666666667	3.5576923076923075	2.783783783783784	2.273809523809524	2.013333333333333	1.4782608695652173	1.3243243243243243	1.0	8.08912037037037	3.786111111111112	3.86378205128205
CN(C)C(=O)OC1=CC=CC(=C1)[N+](C)(C)C	0	1	18.353490514463797	2.3418465985091235	3.663953237555605	0.221087097384565	1.733393802194347	82.65357139389499	4.884661663636608	6	35	0	0	4	0	2	2	0	0	0	0	0	0	0	130.14583333333331	103.58333333333334	174.30555555555557	677.0	45.620853192131015	5.771428571428571	5.6	4.311475409836065	2.8783783783783785	1.77	2.0869565217391304	1.7166666666666666	0.8392857142857143	0.1363636363636363	2.771428571428572	3.0327868852459017	2.554054054054054	1.93	2.318840579710145	2.1	1.9285714285714288	1.9545454545454544	3.718452380952381	2.9595238095238097	2.8574681238615667
C1(C(C(NC(N1)=S)=O)(C(CCC)C)CC)=O	0	0	18.584289988016195	2.4928537348544	3.666128564515792	0.2151947385094464	1.7063804511865737	84.7830176919905	4.910098888922118	0	34	0	0	5	0	2	2	1	0	0	0	0	0	0	160.60399519890262	96.11882716049384	161.71759259259258	896.0	50.79734028728201	5.660130718954249	5.401960784313726	4.2751322751322745	3.446969696969697	2.183006535947712	0.6369047619047619	0.3518518518518518	0.1111111111111111	0.0317460317460317	2.823529411764706	3.2222222222222223	2.6931818181818183	2.2058823529411766	1.6607142857142858	1.5333333333333334	1.2708333333333333	1.2857142857142858	4.723646917614783	2.827024328249818	2.5669459141681363
C1=CC(=CC=C1OCC(NNC(C)C)=O)Cl	0	0	19.396505352235025	2.219581616173224	3.646627619076243	0.2152340894615255	1.706563296524207	110.89606041539864	5.178596999214524	6	31	0	0	5	0	2	2	0	0	0	1	0	0	1	126.92196311537876	97.24279835390948	156.79938271604937	926.0	45.80590157273502	6.567901234567901	6.03584229390681	4.224358974358975	3.3541666666666665	2.608378870673953	3.055555555555556	2.7901234567901234	2.216931216931217	1.9206349206349207	2.806451612903226	2.8846153846153846	2.34375	2.114754098360656	2.375	2.2	2.071428571428572	2.571428571428572	4.094256874689638	3.136864463029338	3.0153727445394107
O=C1C(C(CCC)C)(CC)C(=O)NC(O)N1	0	0	18.5842899880162	2.492853734854401	3.666128564515792	0.2151947385094466	1.7063804511865743	84.78301769199062	4.91009888892212	0	36	0	0	5	0	2	3	0	0	0	0	0	0	0	195.92361111111111	107.625	195.79166666666663	706.0	43.91977009698001	5.833333333333333	5.222222222222222	4.417910447761194	3.389473684210526	2.63302752293578	0.7606837606837606	0.4795918367346938	0.2063492063492063	0.1515151515151515	2.7222222222222223	3.149253731343284	2.631578947368421	2.192660550458716	1.6837606837606838	1.530612244897959	1.238095238095238	1.2121212121212122	5.442322530864198	2.989583333333334	2.92226368159204
C(C1(C(NC(=O)NC1=O)=O)CC=C)C(C)C	0	0	18.34066322739068	2.4695688734268693	3.6653497013383136	0.2154324000172262	1.7074842438213	80.27154658689308	4.855418848512604	0	32	0	0	5	0	2	3	0	0	0	0	0	0	0	212.67361111111111	108.25	188.58333333333331	702.0	42.141318477584	7.375	6.5	5.421052631578948	4.35	3.8020833333333335	1.728395061728395	0.6746987951807228	0.5106382978723404	0.0	2.9375	3.4035087719298245	2.675	2.177083333333333	2.061728395061728	1.4698795180722892	1.3404255319148937	1.0	6.646050347222222	3.3828125	3.308479532163743
CCCCCC1(CC)C(=O)NC(=O)NC1=O	0	0	19.14972390650784	2.456946906725564	3.660115751458154	0.2100922153779359	1.6823836276828188	125.76594027698512	5.304426191838011	0	34	0	0	5	0	2	3	0	0	0	0	0	0	0	206.6458333333333	104.33333333333334	190.125	704.0	43.030544287282005	6.647058823529412	5.882352941176471	4.73015873015873	3.590909090909091	3.096774193548387	1.120879120879121	1.0833333333333333	0.7592592592592593	0.3809523809523809	2.764705882352941	3.0476190476190474	2.5	2.10752688172043	1.8571428571428568	1.8333333333333333	1.6666666666666667	1.3095238095238095	6.07781862745098	3.0686274509803924	3.017857142857143
C(C(C1(C(NC(=O)NC1=O)=O)C=C)C)CC	0	0	18.584289988016195	2.4928537348544	3.666128564515792	0.2151947385094465	1.706380451186574	84.78301769199037	4.910098888922116	0	32	0	0	5	0	2	3	0	0	0	0	0	0	0	212.67361111111111	108.25	188.06944444444449	702.0	42.141318477584	7.375	6.65625	5.7368421052631575	4.75	3.6630434782608696	1.15625	0.7792207792207793	0.3902439024390244	0.3333333333333333	2.9375	3.3859649122807016	2.75	2.239130434782609	1.7083333333333333	1.5844155844155845	1.3170731707317074	1.3333333333333333	6.646050347222222	3.3828125	3.2994639376218324
C(C(C)C1(CC=C)C(=O)NC(NC1=O)=O)C	0	0	19.03876929533534	2.495963191005821	3.6661346283238343	0.2160174250448268	1.7101961484376018	78.271056306378	4.830181512645084	0	32	0	0	5	0	2	3	0	0	0	0	0	0	0	212.6736111111111	108.375	187.40277777777777	702.0	42.141318477584	7.375	6.59375	5.596491228070176	4.6	3.7604166666666665	1.2058823529411764	0.6493506493506493	0.4390243902439024	0.0	2.9375	3.43859649122807	2.85	2.208333333333333	1.7450980392156863	1.4285714285714286	1.2439024390243902	1.0	6.646050347222221	3.38671875	3.287768031189084
C(C1(C(NC(=O)NC1=O)=O)C(=CCC)C)C	0	0	18.584289988016195	2.4928537348544	3.666128564515792	0.2151947385094465	1.706380451186574	84.78301769199048	4.910098888922118	0	32	0	0	5	0	2	3	0	0	0	0	0	0	0	208.67361111111111	106.45833333333334	188.72222222222223	702.0	42.141318477584	7.5	6.8125	5.789473684210527	5.108108108108108	4.0120481927710845	1.125	0.7108433734939759	0.3404255319148936	0.2857142857142857	2.9375	3.333333333333333	2.891891891891892	2.397590361445783	1.7291666666666667	1.5542168674698795	1.2765957446808511	1.2857142857142858	6.521050347222222	3.326822916666667	3.310916179337232
BrC(=C)CC1(CC=C)C(=O)NC(=O)NC1=O	0	0	18.34066322739068	2.469568873426872	3.6653497013383145	0.2154324000172264	1.707484243821301	80.27154658689302	4.855418848512604	0	27	0	0	6	0	2	3	0	0	0	0	1	0	1	210.80744170096025	102.85802469135804	173.79166666666669	1886.0	46.43185395333901	9.076563531981911	7.890260631001372	6.9563786008230455	5.699000587889477	5.424897119341564	2.4510155316606927	1.271111111111111	1.0648148148148149	0.0	3.2962962962962963	3.844444444444445	3.015873015873016	2.333333333333333	2.0161290322580645	1.5	1.3333333333333333	1.0	7.80768302596149	3.809556470050298	3.862037037037037
P(O)(O)(=O)C(P(O)(O)=O)(O)CN1C=CN=C1	4	0	17.60270119327555	2.499153095990432	3.6841394188656422	0.2154112473027945	1.707386051752877	83.8150065699522	4.898615696715327	5	26	0	0	11	0	2	7	0	2	0	0	0	0	0	317.0068491845755	88.0	357.7700140984607	1186.0	51.66685704849	11.331433998100664	4.97008547008547	10.025867136978247	5.293785310734463	6.826291079812206	4.226120857699805	5.953488372093023	0.0	0.0	3.615384615384616	3.928571428571429	2.8983050847457625	2.197183098591549	2.175438596491228	1.6511627906976745	1.3478260869565215	1.0	12.192571122483674	3.3846153846153846	8.51833366901097
C1=CC(=CC=C1OCC(COC(N)=O)O)Cl	0	0	19.396505352235025	2.219581616173224	3.646627619076243	0.2152340894615255	1.706563296524207	110.89606041539864	5.178596999214524	6	28	0	0	6	0	1	4	0	0	0	1	0	0	1	169.92196311537876	105.40946502057616	192.46604938271608	966.0	41.759570858188006	8.700176366843033	7.2896825396825395	5.659259259259259	3.797619047619048	3.4531590413943354	4.174242424242424	3.5901234567901232	3.158333333333333	4.297777777777778	3.0	3.066666666666667	2.5357142857142856	2.333333333333333	2.4545454545454546	2.1777777777777776	2.075	2.44	6.068641539834956	3.764623750734863	4.277023319615913
C(CC(OCCN(C)C)=O)C1CCCCC1	0	1	19.631274398700405	2.1783666450288264	3.6410489674493167	0.2169775117035402	1.71463078797102	109.54129962540996	5.16630527292211	0	41	0	0	3	0	1	2	0	0	0	0	0	0	0	123.05555555555556	96.08333333333334	172.8333333333333	670.0	49.867430621225004	3.902439024390244	3.1707317073170733	1.835443037974684	1.158878504672897	1.0175438596491229	1.4157303370786516	1.5	1.0172413793103448	0.6333333333333333	2.317073170731707	2.5063291139240507	2.046728971962617	1.7894736842105263	1.8426966292134832	2.125	1.9827586206896552	1.8166666666666669	3.0013550135501355	2.34349593495935	2.187763713080168
CC(C)NCC(O)COC1=CC(C)=CC=C1	0	1	19.32224763595621	2.2255390264064405	3.646633478854344	0.2140862467474409	1.701216028517908	113.63900018027871	5.203030388061012	6	37	0	0	3	0	1	2	0	0	0	0	0	0	0	117.11111111111111	103.33333333333334	165.86111111111114	666.0	48.08897900182901	4.702702702702703	4.297297297297297	2.8615384615384616	2.27710843373494	1.568181818181818	1.6527777777777777	1.6029411764705883	1.2058823529411764	1.1136363636363635	2.5135135135135136	2.723076923076923	2.1927710843373496	1.9659090909090908	2.1527777777777777	1.911764705882353	1.8529411764705883	2.136363636363636	3.165165165165165	2.792792792792793	2.5517094017094024
CN(C)CCC(=O)COC1=CC=C(Cl)C=C1	0	1	19.39650535223503	2.2195816161732247	3.646627619076244	0.2152340894615256	1.7065632965242077	110.89606041539857	5.178596999214523	6	32	0	0	4	0	1	2	0	0	0	1	0	0	1	122.144185337601	93.5761316872428	147.13271604938274	914.0	47.829414477584	6.112654320987654	5.284722222222222	3.4484848484848483	2.933333333333333	2.154320987654321	2.476190476190476	2.434567901234568	1.810874704491726	1.703703703703704	2.75	2.872727272727273	2.3846153846153846	1.9444444444444444	2.2142857142857144	2.2666666666666666	2.0	2.393939393939394	3.817005791800031	2.9242541152263377	2.675140291806959
ClC1=C(Cl)C=CC(CC(N(C)C)(CO)C)=C1	0	1	18.99001362807398	2.3582944711822624	3.6647322102202624	0.2290468722751398	1.7687637375372216	67.11786909311812	4.676453943181976	6	33	0	0	4	0	1	1	0	0	0	2	0	0	2	99.0175373418686	88.84670781893004	132.06275720164606	1140.0	52.38322338243301	4.64272353161242	4.461279461279461	2.99808429118774	2.236213991769547	1.2285714285714286	1.1633986928104576	1.4114583333333333	0.7212121212121213	0.1877394636015325	2.878787878787879	3.206896551724138	2.68	1.8857142857142857	1.803921568627451	1.96875	1.7272727272727273	1.4827586206896552	3.000531434602079	2.6923244793615164	2.276944089683553
CC(C)(C)NCC(O)C1=CC(O)=CC(O)=C1	0	1	18.12165443347082	2.3127676531594594	3.6634429430867073	0.2236124208958126	1.744751361864992	76.32318996196521	4.8049804527078495	6	35	0	0	4	0	1	3	0	0	0	0	0	0	0	171.1736111111111	115.43055555555556	182.875	692.0	45.054057192131005	5.6571428571428575	5.171428571428572	3.7666666666666666	2.8780487804878048	2.1262135922330097	2.289473684210526	1.5	1.3333333333333333	0.7647058823529411	2.771428571428572	3.1333333333333333	2.317073170731707	1.8932038834951457	2.0789473684210527	1.9852941176470589	1.824561403508772	1.9411764705882355	4.8906746031746025	3.298015873015873	3.0479166666666666
NCN.NC=1SC=C(C2=CC(N)=CC=C2)N1	0	2	0.0	0.0	0.0	0.0	0.0	0.0	0.0	11	31	0	0	6	0	5	0	1	0	0	0	0	0	0	121.78120713305898	110.15432098765432	148.82098765432104	876.0	49.018193572735015	5.627240143369176	5.634408602150537	4.595744680851064	3.262820512820513	2.9318181818181817	2.9898989898989896	1.96	0.9	0.0	2.806451612903226	3.1702127659574466	2.6153846153846154	2.5454545454545454	2.636363636363636	2.12	1.8	1.2222222222222223	3.92842603655029	3.55336519315014	3.1664039926451286
C1=C(N(CCS(CC)(=O)=O)C(=N1)C)[N+](=O)[O-]	0	0	18.784645364766504	2.383508660892849	3.666716883721288	0.2155578828777479	1.7080665440217802	85.51336405827698	4.9186762977493	5	29	0	0	8	0	3	4	1	0	0	0	0	0	0	264.1883573388203	88.87037037037038	259.625	960.0	42.70398376303701	9.601532567049809	6.402298850574713	6.538461538461538	3.719576719576719	3.851282051282051	2.655913978494624	3.895424836601307	5.416666666666667	0.4333333333333333	3.1379310344827585	3.1538461538461537	2.6984126984126986	2.3846153846153846	2.2096774193548385	2.0980392156862746	1.8333333333333333	1.4	9.109943356511046	3.064495530012772	4.992788461538462
C1=CC(=CC=C1C(NC(C)C)=O)CNNC	0	0	19.467361360434488	2.282130349993124	3.6471642104128073	0.2180002242176797	1.7193331638134066	97.72560464436566	5.052167228108127	6	35	0	0	4	0	3	1	0	0	0	0	0	0	0	127.11111111111111	103.94444444444444	162.97222222222223	662.0	46.18764919213101	5.257142857142857	5.0285714285714285	3.583333333333333	2.8	2.2025316455696204	1.907692307692308	1.490909090909091	1.213114754098361	1.4285714285714286	2.6	2.833333333333333	2.3866666666666667	2.1392405063291138	2.2153846153846155	2.163636363636364	1.7704918032786885	1.9523809523809523	3.631746031746032	2.96984126984127	2.716203703703704
C1=CC=CC2=C1C3=C(N2)CCC(C3)N(C)C	0	1	21.10552991990304	2.489852627192983	3.736508050483385	0.2256872766339585	1.75398738182673	90.1884656965483	4.971905173376534	9	34	0	0	2	0	2	0	0	0	0	0	0	0	0	71.88888888888889	90.08333333333334	144.55555555555557	620.0	49.46763228728201	4.823529411764706	5.222222222222222	3.924242424242424	2.616279069767442	1.696078431372549	1.2795698924731185	1.0895522388059702	0.5510204081632653	0.1666666666666666	3.117647058823529	3.590909090909091	3.0232558139534884	2.4411764705882355	2.129032258064516	2.164179104477612	1.9387755102040816	1.4444444444444444	2.1143790849673203	2.502314814814815	2.1902356902356903
C1=C2C(=CC=C1)CCC(=C2)CC3=NCNC3	0	1	21.67518600748869	2.361482684128162	3.725294706888938	0.2313341807044204	1.778700407322774	90.15651702492453	4.971550867185412	6	32	0	0	2	0	2	0	0	0	0	0	0	0	0	73.61111111111111	87.36111111111111	145.97222222222223	618.0	48.578406477584	5.3125	5.323529411764706	3.885245901639344	2.3766233766233764	1.8974358974358967	1.911764705882353	2.017543859649123	1.959183673469388	1.7272727272727273	3.125	3.4262295081967213	2.857142857142857	2.5128205128205128	2.426470588235294	2.4035087719298245	2.2448979591836733	2.1818181818181817	2.3003472222222223	2.5694444444444446	2.3929872495446265
C1=C(CC2=NCCN2)CCC3=CC=CC=C31	0	2	21.67518600748869	2.361482684128166	3.7252947068889393	0.2313341807044207	1.7787004073227757	90.15651702492433	4.971550867185409	6	32	0	0	2	0	2	0	0	0	0	0	0	0	0	73.61111111111111	87.52777777777779	145.1388888888889	618.0	48.578406477584	5.3125	5.441176470588236	3.885245901639344	2.3974358974358974	2.027027027027027	1.9130434782608696	2.1666666666666665	1.88	1.5	3.125	3.4098360655737703	2.833333333333333	2.581081081081081	2.4057971014492754	2.462962962962963	2.22	2.176470588235294	2.3003472222222223	2.5743464052287583	2.3793260473588345
C1CNC(=CC2=CC3=C(CC2)C=CC=C3)N1	0	0	21.6751860074887	2.361482684128166	3.7252947068889393	0.2313341807044206	1.7787004073227748	90.15651702492453	4.971550867185412	6	32	0	0	2	0	2	0	0	0	0	0	0	0	0	72.61111111111111	89.11111111111111	144.47222222222223	618.0	48.578406477584	5.1875	5.5	4.033333333333333	2.4430379746835444	2.140845070422535	2.095238095238096	2.017857142857143	1.7254901960784317	1.3333333333333333	3.125	3.433333333333333	2.79746835443038	2.605633802816901	2.523809523809524	2.4285714285714284	2.235294117647059	2.1666666666666665	2.2690972222222223	2.6209150326797386	2.4078703703703703
C1=NC(CN1)CC2=CC3=C(CC2)C=CC=C3	0	2	21.67518600748869	2.361482684128164	3.7252947068889375	0.2313341807044205	1.7787004073227746	90.1565170249244	4.97155086718541	6	32	0	0	2	0	2	0	0	0	0	0	0	0	0	74.36111111111111	88.44444444444446	144.16666666666669	618.0	48.578406477584	5.25	5.323529411764706	3.80327868852459	2.2222222222222223	1.8481012658227849	1.8285714285714283	1.9491525423728813	2.127659574468085	1.96875	3.125	3.442622950819672	2.7777777777777777	2.5063291139240507	2.4	2.372881355932204	2.276595744680851	2.15625	2.3237847222222223	2.601307189542484	2.363387978142077
C1CN=C(CC2=CC=CC=3C=CC=CC23)N1	0	2	21.710880131962828	2.387495176462902	3.72554860967266	0.2294412382956971	1.7704840269350135	90.30448751601304	4.973190784070799	10	30	0	0	2	0	2	0	0	0	0	0	0	0	0	75.11111111111111	89.05555555555556	142.55555555555563	616.0	47.68918066788601	6.0	6.21875	4.763636363636364	3.2028985507246377	3.0793650793650795	2.8253968253968256	2.5576923076923075	1.431818181818182	0.3529411764705882	3.2666666666666666	3.6	3.057971014492753	2.888888888888889	2.5873015873015874	2.5384615384615383	2.25	1.7941176470588236	2.503703703703704	2.782986111111111	2.5919191919191933
C1=C(C2=C(C=C1)OCCO2)N3CCNCC3	0	1	22.084432474810583	2.412946990298838	3.7238284182363808	0.2294921795057545	1.770706025195723	88.16703649880539	4.949236786560627	6	32	0	0	4	0	2	2	0	0	0	0	0	0	0	84.58333333333334	92.47222222222224	160.77777777777777	674.0	44.287014477584	6.625	6.294117647058823	4.806451612903226	3.9625	2.958333333333333	2.0277777777777777	1.5294117647058822	0.9285714285714286	0.2222222222222222	3.125	3.3870967741935485	3.0	2.888888888888889	2.583333333333333	2.25	1.821428571428572	1.4722222222222223	2.643229166666667	2.719771241830065	2.593189964157706
C1=CC=CC2=C1CC3(CC2)NC(=O)NC3=O	0	0	20.781587197428884	2.5096922242554505	3.742081262565368	0.2277889107024885	1.7632564423600363	86.21355642657167	4.926831061679806	6	28	1	0	4	0	2	2	0	0	0	0	0	0	0	157.92361111111111	95.48611111111111	175.4444444444445	670.0	42.50856285818801	8.285714285714286	7.7	6.25925925925926	3.986842105263158	3.061728395061728	3.076923076923077	3.947368421052632	3.5454545454545454	1.8	3.642857142857143	4.092592592592593	3.131578947368421	2.580246913580247	2.323076923076924	2.289473684210526	2.0454545454545454	1.5	5.640128968253968	3.1828703703703707	3.248971193415639
C1=C(C2OC(=NC2=O)NC3CC3)C=CC=C1	0	2	21.39884999023638	2.413580549133616	3.7631531076010662	0.2311414063803036	1.7778667445709877	86.98923742752304	4.935788032518267	6	28	0	0	4	0	2	2	0	0	0	0	0	0	0	124.88888888888889	94.19444444444446	166.24999999999997	670.0	42.50856285818801	8.285714285714286	7.8	6.7	5.169491525423729	5.176470588235294	4.391304347826087	3.4324324324324325	1.6875	1.2222222222222223	3.5	3.66	2.9661016949152543	3.07843137254902	3.0217391304347827	2.891891891891892	2.4375	2.3703703703703702	4.4603174603174605	3.139814814814815	3.3249999999999997
C1=C(C2CN3C(CCN=C3C2)=O)C=CC=C1	0	2	21.49370208817946	2.4442751579707784	3.731070867927644	0.2255161057621451	1.7532286513441884	95.23644579211762	5.026366331731651	6	30	0	0	3	0	2	1	0	0	0	0	0	0	0	115.11111111111111	90.30555555555556	154.41666666666666	644.0	45.54348466788601	6.8	6.5	4.827586206896552	3.207792207792208	2.859154929577465	2.3529411764705883	2.764705882352941	2.71875	1.1111111111111112	3.333333333333333	3.672413793103448	3.038961038961039	2.676056338028169	2.397058823529412	2.333333333333333	2.375	1.8148148148148149	3.837037037037037	2.822048611111111	2.66235632183908
C1=CC=CC2=C1C(=C3C(=N2)CCCC3O)N	0	0	21.03810365364572	2.4829307394871574	3.734606848671052	0.231538964639815	1.7795852456453924	80.79426664434389	4.861909634883211	10	30	0	0	3	0	2	1	0	0	0	0	0	0	0	113.41666666666666	98.0	155.97222222222229	644.0	45.54348466788601	6.533333333333333	6.75	5.696428571428571	4.3896103896103895	3.453333333333333	1.9130434782608696	1.1694915254237288	0.6585365853658537	0.0	3.4	3.857142857142857	3.220779220779221	2.88	2.420289855072464	2.0	1.6585365853658536	1.3333333333333333	3.780555555555555	3.0625000000000004	2.7852182539682557
C1=C(C2C(NCC)C3CC2CC3)C=CC=C1	0	1	21.570000789243764	2.5196817322433755	3.734183256909145	0.2163938439262128	1.7119371714103098	111.50039626252456	5.184031774063581	6	37	0	2	1	0	1	0	0	0	0	0	0	0	0	70.13888888888889	86.38888888888889	145.44444444444446	610.0	52.38037100182901	3.5135135135135136	3.8205128205128207	2.76	1.6944444444444444	1.4903846153846154	1.2424242424242424	0.6310679611650486	0.225	0.073170731707317	2.891891891891892	3.44	2.6944444444444446	2.4615384615384617	2.333333333333333	1.883495145631068	1.5	1.3170731707317074	1.8956456456456456	2.215099715099715	1.9392592592592597
CNC(=O)OC1OC(=O)C2C3C=CC(C3)C21	0	0	20.89771284681688	2.582833754240194	3.746752104879983	0.215833008077266	1.7093420704299096	134.6580979308348	5.372742587287877	0	29	0	2	5	0	1	4	0	0	0	0	0	0	0	170.44444444444446	98.33333333333336	206.11111111111103	714.0	40.240683763037005	8.96551724137931	7.709677419354839	6.52542372881356	3.8227848101265822	4.840579710144928	4.369565217391305	4.378378378378378	1.2571428571428571	0.1	3.5517241379310347	4.033898305084746	3.075949367088608	2.5942028985507246	2.630434782608696	2.4324324324324325	2.0285714285714285	1.5	5.877394636015326	3.172043010752689	3.4934086629001877
CCCN1CCCC2CC3=C(CC12)C=NN3	0	1	21.32907805400321	2.457780720123199	3.7312678688262713	0.2293279777009236	1.769990268447629	95.10273185516	5.024961324516564	5	37	0	0	3	0	3	0	0	0	0	0	0	0	0	73.11111111111111	89.13888888888889	149.7777777777778	636.0	49.22257100182902	4.162162162162162	4.384615384615385	3.013157894736842	1.719626168224299	1.3416666666666666	1.1428571428571428	0.7789473684210526	0.3676470588235294	0.2647058823529412	2.891891891891892	3.3157894736842106	2.747663551401869	2.4	2.0892857142857144	1.863157894736842	1.6323529411764706	1.4705882352941178	1.975975975975976	2.285612535612536	1.970760233918129
C1CN(CCN1)C2=NC3=C(C=CC=C3)C=C2	0	1	22.069557127240277	2.382453651131254	3.723568347716983	0.2321862392073994	1.7823768773383708	87.3453503786465	4.939873434628239	10	31	0	0	3	0	3	0	0	0	0	0	0	0	0	75.58333333333334	89.94444444444446	147.77777777777783	630.0	46.55489357273502	5.935483870967742	6.181818181818182	4.775862068965517	3.324675324675325	2.492957746478873	2.278688524590164	1.9	1.4545454545454546	0.9473684210526316	3.193548387096774	3.4655172413793105	2.935064935064935	2.647887323943662	2.557377049180328	2.6	2.3181818181818183	1.894736842105263	2.438172043010753	2.725589225589226	2.5478927203065145
NN1C=NC=2C(C1=O)=CC=3C(C2)=CC=CC3	0	0	21.48377030127162	2.45753081686082	3.734343817916675	0.2335334244014533	1.788162284556274	79.96531893963979	4.851596656671077	14	25	0	0	4	0	3	1	0	0	0	0	0	0	0	128.8888888888889	100.33333333333334	153.66666666666669	652.0	41.74152014364101	9.52	9.48148148148148	8.627906976744185	6.872727272727273	5.054545454545455	4.804878048780488	4.258064516129032	2.608695652173913	0.6	3.88	4.348837209302325	3.636363636363636	3.0	2.951219512195122	2.6451612903225805	2.217391304347826	1.6	5.155555555555557	3.71604938271605	3.5736434108527138
OC(=O)C1=CC=CC=C1OC2=CC=CC=C2	1	0	20.516821628209755	2.326846269604653	3.68608973739493	0.2270971988320379	1.760215187025559	83.14123465889789	4.890544413319571	12	26	0	0	3	0	0	3	0	0	0	0	0	0	0	154.36111111111111	104.22222222222224	179.7222222222223	670.0	42.63144104849	9.307692307692308	8.703703703703704	7.853658536585366	6.0	6.217391304347826	5.075	4.125	2.923076923076923	1.5555555555555556	3.3846153846153846	3.707317073170732	3.1346153846153846	2.9565217391304346	2.925	2.675	2.102564102564102	1.6296296296296295	5.936965811965812	3.860082304526749	4.383468834688349
O=C(C1=CC=CC=C1O)OC2=CC=CC=C2	0	0	20.51974476101738	2.3130440893516715	3.686083792775817	0.2280926610172327	1.7645890268667888	83.64076969379683	4.896534706224333	12	26	0	0	3	0	0	3	0	0	0	0	0	0	0	154.36111111111111	104.22222222222224	167.22222222222226	670.0	42.63144104849	9.307692307692308	8.703703703703704	7.926829268292683	6.173076923076923	6.282608695652174	5.388888888888889	5.0	3.1818181818181817	1.59375	3.3846153846153846	3.682926829268293	3.0384615384615383	2.739130434782609	2.833333333333333	3.066666666666667	2.515151515151515	1.96875	5.936965811965812	3.860082304526749	4.07859078590786
C1(=CC=CC=C1)OC2=CC=CC=C2C(=O)[O-]	1	0	20.516821628209755	2.3268462696046552	3.6860897373949295	0.2270971988320379	1.760215187025559	83.14123465889809	4.890544413319573	12	25	0	0	3	0	0	3	0	0	0	0	0	0	0	181.3611111111111	101.55555555555556	195.3888888888889	669.0	42.186828143641	10.64	9.346153846153848	8.55	6.52	7.045454545454546	6.027777777777778	4.916666666666667	3.5	2.0869565217391304	3.48	3.725	3.18	2.977272727272727	3.055555555555556	2.7777777777777777	2.138888888888889	1.6521739130434785	7.254444444444443	3.9059829059829063	4.884722222222223
CN=C(CC1=CC=C2C=CC=CC2=C1)NC	0	2	21.07449561275188	2.3548767521416885	3.686348079313799	0.2210235590650405	1.733106370443788	101.69877779585434	5.092018914488158	10	32	0	0	2	0	2	0	0	0	0	0	0	0	0	80.61111111111111	95.44444444444444	140.47222222222223	618.0	48.578406477584	5.4375	5.606060606060606	4.2	3.292307692307692	2.323943661971831	1.8888888888888888	1.8448275862068968	1.6	1.0833333333333333	2.9375	3.290909090909091	3.015384615384616	2.492957746478873	2.1944444444444446	2.103448275862069	2.06	2.0	2.5190972222222223	2.8922558922558923	2.5540404040404043
O1C2(C(OC(C2(O[N+]([O-])=O)[H])([H])[H])(C(O[N+]([O-])=O)(C1([H])[H])[H])[H])[H]	0	0	19.466521293759456	2.470202559653102	3.701380845009054	0.21295116822357	1.6958999547630258	104.35327794778183	5.117785675287372	0	24	0	0	10	0	2	8	0	0	0	0	0	0	0	300.16666666666663	111.50000000000004	327.16666666666674	834.0	27.855935238792	16.25	11.48	10.304347826086955	6.649122807017544	5.9245283018867925	10.130434782608695	7.416666666666667	10.117647058823527	26.0	3.75	3.869565217391304	3.2280701754385963	2.8679245283018866	2.282608695652174	2.4166666666666665	1.7058823529411764	3.0	12.506944444444445	4.460000000000001	7.112318840579712
CC1=CN(C(NC1=O)=O)C2OC(C=C2)CO	0	0	20.14722687509579	2.406956539057178	3.699344626423091	0.2295812647611093	1.771094134146853	77.34726799799591	4.818308885640992	6	28	0	0	6	0	2	4	0	0	0	0	0	0	0	198.63888888888889	106.94444444444446	196.52777777777777	726.0	38.21717085818801	9.714285714285714	8.310344827586206	7.34	5.467741935483871	5.112903225806452	3.764705882352941	3.2666666666666666	3.3142857142857145	1.48	3.357142857142857	3.64	3.0161290322580645	2.5806451612903225	2.627450980392157	2.2444444444444445	2.0	1.52	7.094246031746032	3.687739463601533	3.9305555555555554
C1=C(C2(C(NC(=O)CN2)=O)CC)C=CC=C1	0	1	20.35382805145646	2.468661744459048	3.698284098362477	0.221427273627761	1.734931272308265	82.95155699045667	4.888260415934562	6	30	0	0	4	0	2	2	0	0	0	0	0	0	0	162.89583333333331	99.75	169.72222222222226	672.0	43.39778866788601	7.4	6.903225806451613	5.703703703703703	4.513513513513513	3.3076923076923075	2.072289156626506	1.5217391304347827	1.3714285714285714	1.8	3.2	3.611111111111111	3.054054054054054	2.58974358974359	2.0240963855421685	1.7681159420289856	1.542857142857143	1.3	5.42986111111111	3.217741935483871	3.143004115226338
C1=CC=CC=C1C2(N(C(=O)NC2=O)C)CC	0	0	20.19084911105017	2.544299285435172	3.706643494857469	0.2173077418830707	1.716151586756843	88.01201316796788	4.947476947679216	6	30	0	0	4	0	2	2	0	0	0	0	0	0	0	162.39583333333331	100.70833333333334	170.84722222222226	672.0	43.39778866788601	7.6	7.32258064516129	6.444444444444445	4.842857142857143	3.2962962962962963	1.9213483146067416	1.1830985915492958	0.5806451612903226	0.0	3.2666666666666666	3.814814814814815	3.2142857142857144	2.6296296296296298	1.9325842696629207	1.5633802816901408	1.3548387096774193	1.0	5.413194444444444	3.248655913978495	3.163837448559672
C1=C(C2(C(N(C)C(N2)=O)=O)CC)C=CC=C1	0	0	20.63622558977527	2.5297277343447027	3.706373219979077	0.218042694012481	1.7195279602114673	87.62909436927025	4.943116699549036	6	30	0	0	4	0	2	2	0	0	0	0	0	0	0	162.39583333333331	100.5	169.5555555555556	672.0	43.39778866788601	7.6	7.32258064516129	6.444444444444445	4.742857142857143	3.3461538461538463	2.272727272727273	1.3846153846153846	0.4883720930232558	0.0	3.2666666666666666	3.759259259259259	3.128571428571429	2.58974358974359	2.1818181818181817	1.6615384615384616	1.3488372093023255	1.2142857142857142	5.413194444444444	3.2419354838709675	3.139917695473252
C1=CC=C2SC(C(C)N(O)C(=O)N)=CC2=C1	0	0	20.2299205812374	2.4187910851286247	3.699412126825688	0.2231605706429658	1.7427286325798124	84.38606461952786	4.905405906072267	9	28	0	0	5	0	2	2	1	0	0	0	0	0	0	154.30898491083676	102.82716049382718	159.9814814814815	890.0	48.12966285818801	7.658730158730159	7.149425287356321	5.865248226950355	4.101694915254237	2.9344262295081966	2.8392857142857144	3.6818181818181817	2.8421052631578947	2.076923076923077	3.357142857142857	3.74468085106383	3.0847457627118646	2.672131147540984	2.4107142857142856	2.272727272727273	2.0526315789473686	1.5384615384615383	5.511035175387027	3.5457641549595578	3.403861308116628
CC(C)C1=CC=CC=C1OCC2=NCCN2	0	2	20.582152332194283	2.3116997633935674	3.6881339746184025	0.226864103048694	1.7591882457296215	84.06767324839488	4.901625737649707	6	34	0	0	3	0	2	1	0	0	0	0	0	0	0	86.36111111111111	95.08333333333334	155.55555555555557	648.0	47.32193628728201	5.411764705882353	5.342857142857143	3.903225806451613	2.813333333333333	2.180555555555556	1.7945205479452055	2.015625	1.3728813559322033	0.4166666666666667	2.823529411764706	3.048387096774193	2.6133333333333333	2.430555555555556	2.26027397260274	2.265625	2.1864406779661016	1.9791666666666667	2.5400326797385624	2.716666666666667	2.508960573476702
C1=C(O)C=CC2=C1C(=CN2)CC(C(O)=O)N	1	1	19.87672315768361	2.4243366713578265	3.6991735132540335	0.2182826806966017	1.7206279957456418	95.8548569423062	5.03283876977812	9	28	0	0	5	0	2	3	0	0	0	0	0	0	0	189.16666666666669	113.94444444444444	192.11111111111117	698.0	40.362866858188006	8.571428571428571	7.862068965517241	6.680851063829787	4.253968253968254	3.4696969696969697	4.109090909090909	4.217391304347826	3.5945945945945947	4.0	3.357142857142857	3.808510638297872	2.984126984126984	2.590909090909091	2.527272727272728	2.239130434782609	1.837837837837838	1.5	6.755952380952381	3.92911877394636	4.087470449172577
C(C1C2C(NC(N2)=O)CS1)CCCC(O)=O	1	0	19.797349828735065	2.44127897796187	3.6958360613503833	0.2009957737096219	1.6381209540211108	296.53192366806496	6.162158510245417	0	32	0	0	6	0	2	3	1	0	0	0	0	0	0	185.0589849108368	96.97530864197532	195.03395061728395	922.0	47.762418477584006	6.513888888888889	5.373737373737373	3.844086021505376	1.6858237547892718	1.375	1.383838383838384	1.7345679012345678	2.3185185185185184	4.085714285714285	3.0	3.290322580645161	2.425287356321839	2.175	2.136363636363636	2.2222222222222223	2.2444444444444445	2.142857142857143	5.783093278463649	2.9386457164234945	3.145708880923934
C(CCC)(CC1=CC=CC=C1)N2CCCC2	0	1	20.86440868331843	2.302775637731995	3.6827782931477073	0.22714692471155	1.7604341260371317	85.1947437266984	4.914943367829283	6	39	0	0	1	0	1	0	0	0	0	0	0	0	0	71.30555555555556	88.16666666666667	144.38888888888889	612.0	53.269596811527016	3.17948717948718	3.325	2.1333333333333333	1.2912621359223302	1.174757281553398	1.1226415094339623	0.8504672897196262	0.4897959183673469	0.2083333333333333	2.5384615384615383	2.853333333333333	2.378640776699029	2.233009708737864	2.160377358490566	1.94392523364486	1.7142857142857142	1.4722222222222223	1.8283475783475784	2.2041666666666666	1.925185185185185
C1=C(C(=CC=C1)OC)OCC2CNC(O2)=O	0	0	20.81610568797672	2.2959294669452364	3.6882038410547873	0.2375938580765437	1.8053998098115605	72.12712236941869	4.748433779906826	6	29	0	0	5	0	1	4	0	0	0	0	0	0	0	139.61111111111111	103.2777777777778	186.88888888888889	714.0	40.24068376303701	9.03448275862069	7.833333333333333	6.352941176470588	4.5423728813559325	3.490566037735849	3.42	3.9166666666666665	3.617021276595745	2.888888888888889	3.1379310344827585	3.294117647058824	2.8135593220338984	2.641509433962264	2.58	2.5416666666666665	2.276595744680851	1.9166666666666667	4.814176245210728	3.4425925925925926	3.664488017429194
C1=C(C2(C(C(=O)NC2=O)CC)C)C=CC=C1	0	0	20.113977358670255	2.536166226320174	3.706390321364113	0.2170339230608315	1.7148907412952434	89.41380587914058	4.963278727680707	6	31	0	0	3	0	1	2	0	0	0	0	0	0	0	161.17361111111111	98.72222222222224	164.66666666666666	660.0	45.42130157273501	6.838709677419355	6.5	5.333333333333333	3.948717948717949	2.875	1.8666666666666667	1.3235294117647058	0.6	0.0	3.193548387096774	3.736842105263158	3.0	2.465909090909091	1.9666666666666663	1.6470588235294117	1.4285714285714286	1.2142857142857142	5.199148745519714	3.0850694444444446	2.888888888888889
CCC1(C2=CC=CC=C2)CCC(=O)NC1=O	0	0	20.353828051456457	2.468661744459049	3.698284098362477	0.221427273627761	1.7349312723082648	82.95155699045688	4.888260415934564	6	31	0	0	3	0	1	2	0	0	0	0	0	0	0	159.89583333333331	97.5	164.97222222222226	660.0	45.42130157273501	6.774193548387097	6.3125	4.912280701754386	3.6	2.86046511627907	1.824175824175824	1.4583333333333333	1.3333333333333333	1.8	3.129032258064516	3.543859649122807	2.9875	2.476744186046512	1.956043956043956	1.75	1.5277777777777777	1.3	5.157930107526881	3.046875	2.894249512670566
C1=CC=CC=C1C=CC2C(NC(O2)(C)C)=O	0	0	19.86214978604319	2.3940787433058737	3.698981818890776	0.2053176852174371	1.659395536108148	150.97115820097156	5.487092442525247	6	31	0	0	3	0	1	2	0	0	0	0	0	0	0	127.39583333333331	97.72222222222224	173.41666666666669	660.0	45.42130157273501	6.774193548387097	6.5	5.090909090909091	3.2	2.0422535211267605	2.811320754716981	3.659090909090909	3.073170731707317	1.5	3.129032258064516	3.418181818181818	2.5	2.309859154929577	2.358490566037736	2.5681818181818183	2.5853658536585367	2.111111111111111	4.109543010752688	3.0538194444444446	3.1530303030303037
C1=CC=CC2=C1OC(CNCCCC)CO2	0	1	21.148523905921003	2.3467901390944954	3.6807511124060848	0.2116816924198246	1.6899207680186417	223.85337858728693	5.880994906904747	6	35	0	0	3	0	1	2	0	0	0	0	0	0	0	88.33333333333334	94.86111111111111	159.38888888888889	664.0	47.199753192131006	5.314285714285714	5.083333333333333	3.784615384615385	2.9176470588235293	1.948051948051948	1.4558823529411764	1.3174603174603174	1.2	0.9333333333333332	2.7142857142857144	2.907692307692308	2.4235294117647057	2.2987012987012987	2.235294117647059	2.095238095238096	2.0727272727272728	2.0444444444444443	2.523809523809524	2.635030864197531	2.4521367521367523
C1=CC=CC=C1CN(C2CC2)C(OCC)=O	0	0	20.7503091139886	2.387138447416882	3.720214259331303	0.209783895199546	1.680915002885934	111.58844432422735	5.184821128349909	6	33	0	0	3	0	1	2	0	0	0	0	0	0	0	122.58333333333331	95.5	165.22222222222223	662.0	46.31052738243301	6.0606060606060606	5.617647058823529	4.275862068965517	3.0434782608695654	3.1029411764705883	2.5588235294117645	2.044776119402985	0.9041095890410958	0.24	2.878787878787879	3.0517241379310347	2.7681159420289854	2.6911764705882355	2.514705882352941	2.298507462686567	1.7534246575342465	1.48	3.714646464646465	2.8088235294117645	2.848659003831418
C1(OC2=C(C(=CC=C2)C)C)C(CNCC1)O	0	1	20.50038526660494	2.342459886788994	3.6916796232561584	0.2335615387939819	1.788282664328174	73.8815685917881	4.772467015967361	6	35	0	0	3	0	1	2	0	0	0	0	0	0	0	112.13888888888889	99.08333333333331	162.5833333333333	664.0	47.199753192131006	5.257142857142857	5.0	3.6769230769230767	2.8488372093023258	1.7865168539325842	1.6375	1.791044776119403	0.918918918918919	0.25	2.8285714285714287	3.123076923076923	2.6511627906976742	2.269662921348315	2.25	2.328358208955224	1.8108108108108107	1.375	3.2039682539682537	2.752314814814815	2.5012820512820504
C1(CCCO1)C(CC2=CC=CC=C2)NCC	0	1	20.864408683318423	2.302775637731994	3.6827782931477056	0.2271469247115499	1.7604341260371312	85.19474372669863	4.914943367829285	6	37	0	0	2	0	1	1	0	0	0	0	0	0	0	81.08333333333334	91.61111111111111	153.38888888888889	638.0	50.23467500182901	4.108108108108108	3.9210526315789473	2.628571428571429	1.7127659574468086	1.6777777777777778	1.5806451612903225	1.1979166666666667	0.7142857142857143	0.2272727272727272	2.621621621621621	2.914285714285714	2.436170212765957	2.355555555555556	2.236559139784946	2.0104166666666665	1.7857142857142858	1.4848484848484849	2.191441441441442	2.4108187134502925	2.191269841269841
C1=C(C2=C(C(=C1)OC)CCCC2N(C)C)Cl	0	1	20.19300749574335	2.4601909691737	3.6977912565825193	0.2254131056483546	1.7527718163777437	77.82866881449736	4.8245134863125365	6	34	0	0	3	0	1	1	0	0	0	1	0	0	1	75.69974089315653	88.29835390946502	139.3508230452675	888.0	50.86433628728201	4.929557007988381	4.946031746031746	3.6631944444444446	3.047222222222222	1.8671248568155785	1.0698739977090492	0.2929292929292929	0.0344827586206896	0.0	2.9411764705882355	3.375	3.125	2.5051546391752577	2.082474226804124	1.6363636363636365	1.362068965517241	1.0	2.22646296744578	2.5228101116990005	2.1773566100823047
C1=CC(=CC=C1C(N2C(CCC2)=O)=O)OC	0	0	20.756222487821734	2.3705245709244225	3.694028676386545	0.2278975051638944	1.7637330616301337	83.50871254339087	4.894954597496331	6	29	0	0	4	0	1	3	0	0	0	0	0	0	0	165.1111111111111	99.94444444444446	167.86111111111117	686.0	42.386379763037006	8.482758620689655	7.533333333333333	5.961538461538462	4.603174603174603	4.428571428571429	3.36	3.347826086956522	2.289473684210526	2.64	3.206896551724138	3.423076923076923	2.9365079365079363	2.5892857142857144	2.5	2.369565217391304	2.1578947368421053	2.04	5.693486590038313	3.331481481481482	3.228098290598292
C1=C(C=C(C=C1OCC2CNC(O2)=O)C)C	0	0	19.793743689290928	2.295087725842421	3.693036635021444	0.2400650906000783	1.8157471699080208	69.31312153936828	4.7086378615207085	6	31	0	0	4	0	1	3	0	0	0	0	0	0	0	132.13888888888889	99.66666666666669	184.05555555555557	688.0	43.27560557273501	7.548387096774194	6.8125	5.232142857142857	3.303030303030303	2.4328358208955225	2.8846153846153846	2.849056603773585	2.8	2.1463414634146343	3.064516129032258	3.267857142857143	2.621212121212121	2.388059701492537	2.519230769230769	2.320754716981132	2.38	1.9268292682926829	4.262544802867383	3.114583333333333	3.286706349206349
C1(=C(N=C(N)C=C1)N)N=NC2=CC=CC=C2	0	0	20.435984596167945	2.291364117549094	3.685831406495072	0.2251104181935062	1.7514281018573084	91.47830078240524	4.986105423483654	12	27	0	0	5	0	5	0	0	0	0	0	0	0	0	109.11111111111111	108.44444444444446	153.4444444444445	652.0	41.618641953339	8.148148148148149	8.5	7.214285714285714	5.509803921568627	4.488888888888889	4.444444444444445	4.575757575757576	3.6176470588235294	2.2058823529411766	3.2962962962962963	3.571428571428572	2.9607843137254903	2.688888888888889	2.805555555555556	2.9696969696969697	2.647058823529412	2.2058823529411766	4.041152263374486	3.8730158730158735	3.6534391534391553
C1=CC=C(C=C1N)C2=CSC(=N2)N=C(N)N	0	3	19.882987694145804	2.358893444592849	3.6932902329722914	0.2253084332704873	1.7523073505348192	85.870322370215	4.922841908088856	11	27	0	0	6	0	5	0	1	0	0	0	0	0	0	111.30898491083676	103.820987654321	151.28395061728406	872.0	47.239741953339006	7.4979423868312765	7.666666666666667	6.507936507936509	4.798611111111112	3.98	3.922480620155039	3.171428571428572	3.357142857142857	3.0	3.3703703703703702	3.761904761904762	3.145833333333333	2.82	2.813953488372093	2.628571428571429	2.5357142857142856	2.1818181818181817	4.122554996697658	3.7078924162257496	3.601998824221049
C12=C(N=CN1COCCO)C(NC(=N2)N)=O	0	0	20.038433239514447	2.4488773532412917	3.694167518019902	0.2133882566992717	1.697950380331416	164.58744533931815	5.573445640821015	9	27	0	0	8	0	5	3	0	0	0	0	0	0	0	174.36111111111111	112.80555555555556	190.33333333333331	736.0	35.181553953339005	10.444444444444445	9.214285714285714	8.326086956521738	7.3076923076923075	6.294117647058823	3.928571428571429	3.829268292682927	3.294117647058824	3.0	3.3703703703703702	3.695652173913044	3.1153846153846154	2.823529411764706	2.7142857142857144	2.341463414634146	2.2058823529411766	2.1818181818181817	6.457818930041152	4.028769841269842	4.13768115942029
C1=CC(=CC(=C1C(=CN2C=NC=N2)Cl)Cl)Cl	0	0	19.93172670429853	2.339116184842825	3.693462417388206	0.2299578583762909	1.772733140188016	79.06509461636415	4.840275124911176	11	22	0	0	6	0	3	0	0	0	0	3	0	0	3	68.54366712391405	76.95061728395062	112.47325102880656	1380.0	48.443877429094016	8.855218855218855	9.144927536231885	7.473015873015872	4.533333333333333	4.246570644718792	5.045977011494252	5.548353909465021	4.095959595959596	2.5481481481481483	3.909090909090909	4.114285714285714	3.325	3.0	3.034482758620689	3.1666666666666665	2.6818181818181817	2.333333333333333	3.115621232905184	3.345679012345679	3.213521457965902
ClC(=CN1NC=NC1)C2=C(Cl)C=C(Cl)C=C2	0	2	19.931726704298523	2.3391161848428244	3.693462417388206	0.229957858376291	1.7727331401880164	79.06509461636404	4.840275124911175	6	24	0	0	6	0	3	0	0	0	0	3	0	0	3	66.04366712391403	75.95061728395062	115.22325102880656	1382.0	49.333103238792	7.53395061728395	7.693333333333333	6.013888888888888	3.687943262411347	3.3330462245190926	4.01010101010101	4.271604938271605	2.737037037037037	1.7460317460317465	3.6666666666666665	3.875	3.106382978723404	2.7674418604651163	2.909090909090909	3.071428571428572	2.3666666666666667	2.142857142857143	2.751819463496418	3.0380246913580247	2.8805812757201643
C1=CN=CC=C1C2=C(C)NC(=O)C(C#N)=C2	0	0	20.388825724061057	2.390360911032049	3.6919428298252246	0.2266005856893528	1.758026005777762	81.33178802252196	4.8685405659672405	12	25	0	0	4	0	3	1	0	0	0	0	0	0	0	153.38888888888889	102.66666666666669	148.66666666666669	652.0	41.74152014364101	9.76	9.23076923076923	7.7073170731707314	6.48	5.056603773584905	4.019607843137255	3.727272727272727	3.655172413793104	9.166666666666666	3.56	3.951219512195122	3.46	2.8867924528301887	2.5098039215686274	2.2045454545454546	1.7586206896551724	1.3333333333333333	6.135555555555555	3.948717948717949	3.626016260162602
C1=CC2=CC=C3C4=C2C(=C1)C=CC4=CC=C3	0	0	22.50545938115713	2.532088886237956	3.77036984944372	0.2358377131803098	1.7979809849695088	83.6427748215974	4.896558679028192	16	26	0	0	0	0	0	0	0	0	0	0	0	0	0	66.66666666666667	84.55555555555556	131.33333333333331	586.0	49.06852904849001	7.153846153846154	7.931034482758621	7.125	5.5	4.03125	2.4642857142857144	0.9473684210526316	0.4736842105263157	0.0	4.0	4.625	3.96875	3.375	2.75	2.0526315789473686	1.5789473684210529	1.3333333333333333	2.5641025641025643	2.915708812260537	2.7361111111111107
C(C(C(CC)C)(COC(N)=O)C)OC(N)=O	0	0	18.22631538026496	2.3256433654931823	3.618985216065858	0.2064114052528921	1.664708362592318	87.28411173766449	4.93917207939585	0	36	0	0	6	0	2	4	0	0	0	0	0	0	0	202.1458333333333	118.75	235.04166666666669	734.0	41.774074096980016	6.5	5.342857142857143	4.0	1.9753086419753083	1.7589285714285714	1.6842105263157894	2.113636363636364	1.2857142857142858	1.8409090909090908	2.5	2.7419354838709675	2.45679012345679	1.8660714285714288	1.7894736842105263	1.6590909090909092	1.4	1.181818181818182	5.615162037037036	3.392857142857143	3.7909946236559136
C(N(C(C=CC)=O)CC)(C(N(C)C)=O)CC	0	0	18.517497043723203	2.3206554000369697	3.613791773591852	0.2152971037425393	1.7068560245887858	75.88747705263846	4.799255307315663	0	38	0	0	4	0	2	2	0	0	0	0	0	0	0	167.83333333333334	106.55555555555556	169.7222222222222	680.0	46.954691906678015	5.105263157894737	4.567567567567568	3.363636363636364	2.8987341772151898	2.064516129032258	1.568627450980392	0.5727272727272728	0.1682242990654205	0.03125	2.3684210526315788	2.636363636363636	2.518987341772152	2.2688172043010755	1.931372549019608	1.5272727272727271	1.2242990654205608	1.1875	4.416666666666667	2.87987987987988	2.5715488215488214
C(C(NCCCC(O)=O)=O)(C(CO)(C)C)O	1	0	18.240693485413654	2.3076989159022605	3.618972669298314	0.1969661596213377	1.6178690079138498	182.52142775597991	5.676871207737523	0	35	0	0	6	0	1	5	0	0	0	0	0	0	0	257.1458333333333	121.84722222222224	216.0	748.0	40.762665192131	6.8	5.088235294117647	3.783333333333333	2.5595238095238093	1.6057692307692308	2.081081081081081	2.109090909090909	2.732142857142857	2.5	2.5428571428571427	2.783333333333333	2.119047619047619	1.7115384615384617	1.8108108108108107	1.945454545454545	1.8035714285714288	1.62	7.347023809523809	3.58374183006536	3.6
C(C(N(C(C=CC)=O)CCC)C(N(C)C)=O)C	0	0	19.61466359823716	2.326394319529148	3.673418089950296	0.2064844830341339	1.786311583022138	87.34943481668341	5.000544817291406	0	41	0	0	4	0	2	2	0	0	0	0	0	0	0	172.08333333333334	111.80555555555556	178.72222222222223	718.0	50.632817716376	4.829268292682927	4.325	3.180555555555556	2.738636363636364	2.0980392156862746	1.7592592592592593	0.648	0.1640625	0.0235294117647058	2.341463414634146	2.611111111111111	2.465909090909091	2.303921568627451	2.083333333333333	1.616	1.328125	1.1411764705882352	4.197154471544716	2.7951388888888893	2.482253086419753
[H+].C1=C(OC(F)(F)F)C=CC2=C1SC(=N2)N.[Cl-]	1	1	0.0	0.0	0.0	0.0	0.0	0.0	0.0	9	22	0	0	8	0	2	1	1	0	3	1	0	0	4	0.0	0.0	0.0	1244.0	42.13522842909401	14.783389450056118	12.492063492063494	14.848484848484848	8.171717171717173	7.8125	8.595238095238097	7.238095238095238	18.27272727272728	12.6	3.863636363636364	4.090909090909091	3.727272727272727	3.53125	2.7142857142857144	2.619047619047619	2.272727272727273	2.2	0.0	0.0	0.0
S(CCNCNC)CC1=C(C)NC=N1.N#CN	0	2	0.0	0.0	0.0	0.0	0.0	0.0	0.0	5	37	0	0	7	0	6	0	1	0	0	0	0	0	0	132.9756515775034	115.72222222222224	153.31172839506175	930.0	52.45125809698002	4.930930930930932	4.37962962962963	2.65	0.9479166666666664	0.7676767676767675	0.9943502824858756	1.5606060606060608	1.4166666666666667	1.5555555555555556	2.324324324324324	2.533333333333333	2.171875	1.9696969696969693	1.8983050847457628	2.113636363636364	1.8958333333333333	1.9722222222222223	3.593936529121714	3.2145061728395063	2.5551954732510294
CC=1C=C2C(N3C=4C(NCC3)CCCC24)=CC1	0	1	23.26351432278836	2.575326758158333	3.8284969671818976	0.2213483080988703	1.8558238317291464	98.42676571956898	5.119941027477757	9	35	0	0	2	0	2	0	0	0	0	0	0	0	0	71.16666666666667	90.05555555555556	156.4166666666667	656.0	52.256532287282006	5.085714285714285	5.7105263157894735	4.541666666666667	3.122448979591837	2.1941747572815533	1.2473118279569892	0.7590361445783133	0.135593220338983	0.0	3.3714285714285714	3.875	3.2857142857142856	3.0	2.5268817204301075	2.036144578313253	1.5593220338983051	1.2647058823529411	2.0333333333333337	2.3698830409356724	2.172453703703704
S1C2N(CC1(C3CN4C(S3)CC4=O)O)C(C2)=O	0	0	21.85602232029465	2.5931019170713974	3.863623070677201	0.2296995030085176	1.8928582621742711	86.05303842491469	4.985592083089534	0	29	0	0	7	0	2	3	2	0	0	0	0	0	0	176.29158093278463	88.77777777777779	152.0864197530864	1174.0	54.393966858188016	8.237547892720306	6.895833333333333	4.593220338983051	3.1321321321321323	2.966183574879227	3.2459016393442623	3.2916666666666665	3.6666666666666665	4.0	4.068965517241379	4.220338983050848	3.324324324324324	2.869565217391304	2.836065573770492	2.8125	2.4166666666666665	2.0	6.079020032164987	2.774305555555556	2.577735928018414
C1=CC=2C3NC(C4=CC=CC=C4C3)(C)C2C=C1	0	1	23.23060232892652	2.6147620805194807	3.833883234246368	0.2193742877887806	1.8468656638042409	103.11159186140512	5.166440068950255	12	32	0	2	1	0	1	0	0	0	0	0	0	0	0	73.95138888888889	91.56944444444444	151.97222222222223	640.0	52.50159357273501	5.6875	6.4	5.380952380952381	3.727272727272727	2.4329896907216493	1.5789473684210529	0.9	0.84375	0.0	3.65625	4.333333333333333	3.602272727272727	2.9381443298969074	2.294736842105263	1.8142857142857145	1.71875	1.4615384615384617	2.3109809027777777	2.6162698412698413	2.412257495590829
O=C(C1N(C23CC4CC(C2)CC(C3)C4)CC1)O	1	1	21.120483090277308	2.597080298658846	3.845600826324471	0.2245309204066566	1.8700997439311056	95.45830375919223	5.089317793355631	0	38	0	4	3	0	1	2	0	0	0	0	0	0	0	139.45138888888889	95.26388888888889	192.54166666666663	702.0	50.877879001829015	4.894736842105263	4.609756097560975	3.2289156626506026	2.031007751937985	1.3216783216783217	1.327433628318584	1.4210526315789471	1.0476190476190477	0.0	3.289473684210526	3.8313253012048194	2.9224806201550386	2.4265734265734267	2.309734513274336	1.9157894736842105	1.5714285714285714	1.1	3.6697733918128654	2.323509485094851	2.319779116465863
C1=C(C(C2C(=CC(O2)=O)OC)O)C(=CC=C1)Cl	0	0	21.524284291999944	2.417164138623789	3.754515764994816	0.2188405768540233	1.844429821290854	86.65324970910292	4.992542770376309	6	28	0	0	5	0	0	4	0	0	0	1	0	0	1	160.9775186709343	104.24279835390948	181.26748971193416	988.0	45.68275795333901	9.343033509700176	8.210727969348659	7.134259259259259	6.051724137931035	5.325925925925926	4.060931899641577	3.481481481481481	2.5424836601307192	0.875	3.4642857142857144	3.8333333333333335	3.2758620689655173	2.816666666666667	2.5	2.3125	2.088235294117647	1.5416666666666667	5.749197095390511	3.594579253583086	3.776406035665295
CC(C1=CC=C(C=C1)O)(C2=CC=C(C=C2)O)C	0	0	21.01931406908029	2.419870349137736	3.757444011783126	0.2166575396224407	1.834404264651043	89.74060305401115	5.027551571600925	12	33	0	0	2	0	0	2	0	0	0	0	0	0	0	140.67361111111111	111.83333333333334	166.94444444444446	684.0	50.23371447758401	6.181818181818182	6.235294117647059	4.875	3.263157894736842	1.935483870967742	1.702127659574468	2.0	2.347826086956522	2.303030303030303	3.1515151515151514	3.607142857142857	3.0	2.3118279569892475	2.042553191489361	2.138888888888889	1.9565217391304348	1.7272727272727273	4.262836700336701	3.28921568627451	2.981150793650794
O=C(C)CCC1=CC=C2C=C(OC)C=CC2=C1	0	0	21.79310761022087	2.376530467041324	3.7467281940799753	0.2103395767115372	1.8048095728249336	127.80809920253962	5.381158165039336	10	33	0	0	2	0	0	2	0	0	0	0	0	0	0	127.6388888888889	102.52777777777776	161.55555555555557	684.0	50.23371447758401	6.545454545454546	6.117647058823529	4.344827586206897	3.4	2.6	2.309859154929577	2.351851851851852	1.94	1.945945945945946	3.0303030303030303	3.327586206896552	2.9571428571428573	2.466666666666667	2.3661971830985915	2.314814814814815	2.06	2.108108108108108	3.867845117845118	3.0155228758169934	2.7854406130268203
C1=CC(=CC=C1B2OCC(CCC)(C)CO2)C	0	0	21.436977614596174	2.3733820667492584	3.752204393116756	0.2202942623092881	1.851050524708814	91.21057892592336	5.043799138410098	6	38	0	0	3	1	0	2	0	0	0	0	0	0	0	91.39583333333334	98.09722222222224	164.37500000000003	678.0	58.848779001829016	4.842105263157895	4.512820512820513	3.690140845070424	2.5217391304347827	1.456140350877193	1.6125	1.1408450704225352	1.1020408163265305	0.68	2.8157894736842106	3.126760563380281	2.5543478260869565	2.0526315789473686	2.175	2.197183098591549	2.4489795918367347	1.96	2.4051535087719302	2.5153133903133904	2.315140845070423
C1(OC2OC(OC2C1O)C(Cl)(Cl)Cl)C(O)CO	0	0	20.518359813485787	2.518631603925342	3.771974506708573	0.2136874396828066	1.8206007012674952	93.0255027824543	5.063501930090294	0	28	0	0	9	0	0	6	0	0	0	3	0	0	3	175.6617226794696	97.8240740740741	191.98193872885227	1550.0	45.31836595333901	9.243386243386242	7.287356321839081	6.792866941015088	5.352112676056338	4.030769230769231	3.4655172413793105	2.658730158730159	2.083333333333333	2.0185185185185186	3.678571428571429	3.8333333333333335	2.943661971830986	2.6769230769230767	2.2586206896551726	2.095238095238096	2.25	1.9444444444444444	6.2736329528382	3.3732439335887623	3.555221087571338
C=1(C=C2C=CC(=CC2=CC1)OC)C(C(=O)O)C	1	0	21.73637089443642	2.3968366814787205	3.752215741897758	0.219074827500545	1.8454996656787672	90.03103374755946	5.030782681373211	10	31	0	0	3	0	0	3	0	0	0	0	0	0	0	158.91666666666666	110.38888888888889	188.5	710.0	47.19879266788602	7.806451612903226	7.21875	5.830188679245283	4.363636363636363	3.246575342465753	2.788732394366197	2.98	2.6341463414634148	2.4838709677419355	3.225806451612903	3.5849056603773586	3.196969696969697	2.5616438356164384	2.295774647887324	2.32	2.024390243902439	1.870967741935484	5.126344086021505	3.4496527777777777	3.556603773584906
C1=C2C(=CC=C1C=CC(C(C)(C)C)O)OCO2	0	0	20.90382905635816	2.369354569742149	3.758934785765172	0.2107073964900915	1.8065567406970813	107.7354789872969	5.210307205185157	6	35	0	0	3	0	0	3	0	0	0	0	0	0	0	124.42361111111111	107.7777777777778	182.52777777777771	714.0	48.97724428728201	6.342857142857143	5.944444444444445	4.873015873015873	2.8987341772151898	1.6504854368932038	2.073529411764706	2.5961538461538463	2.647058823529412	1.7586206896551724	3.0285714285714285	3.3174603174603177	2.556962025316456	1.912621359223301	2.1911764705882355	2.6153846153846154	2.392156862745098	2.0517241379310347	3.554960317460317	2.993827160493828	2.89726631393298
C1=C(C(N)=O)N=NN1CC2=C(C=CC=C2F)F	0	0	21.08471857174989	2.364271712063561	3.753960949230947	0.2258992971724645	1.876175628372364	80.07864058145795	4.913637410169026	11	25	0	0	7	0	4	1	0	0	2	0	0	0	2	255.13888888888889	119.83333333333334	203.27777777777783	790.0	37.549605238792005	13.52	11.423076923076923	9.853658536585366	7.673469387755102	8.229166666666666	7.594594594594595	8.774193548387096	7.16	10.666666666666666	3.76	4.0	3.26530612244898	2.8125	3.108108108108108	2.870967741935484	2.72	2.333333333333333	10.205555555555556	4.60897435897436	4.957994579945801
NC(=O)C=1C=NN(C2OC(CO)C(O)C2O)N1	0	0	21.174967846278047	2.4570543966201432	3.76177333257446	0.2159464744944411	1.831116889845636	91.48496218755642	5.046802862160107	5	29	0	0	9	0	4	5	0	0	0	0	0	0	0	238.16666666666663	128.11111111111111	220.91666666666663	816.0	35.70257485818801	10.758620689655173	9.1	8.07843137254902	6.865671641791045	5.769230769230769	4.642857142857143	5.333333333333333	4.628571428571429	2.9642857142857144	3.4482758620689653	3.862745098039216	2.91044776119403	2.6307692307692307	2.5535714285714284	2.523809523809524	2.2	1.75	8.21264367816092	4.270370370370371	4.3316993464052285
NC(=O)C=1N=CN(C2OC(CO)C(O)C2O)N1	0	0	21.174967846278047	2.4570543966201432	3.76177333257446	0.2159464744944411	1.831116889845636	91.48496218755642	5.046802862160107	5	29	0	0	9	0	4	5	0	0	0	0	0	0	0	238.16666666666663	127.7777777777778	221.91666666666663	816.0	35.70257485818801	10.758620689655173	9.033333333333331	8.156862745098039	6.835820895522388	5.348484848484849	4.701754385964913	5.066666666666666	5.0588235294117645	3.32	3.4482758620689653	3.862745098039216	2.91044776119403	2.6515151515151514	2.543859649122807	2.355555555555556	2.2058823529411766	1.84	8.21264367816092	4.25925925925926	4.351307189542483
C1C(=O)NC(=O)N1N=CC2=CC=C(O2)[N+](=O)[O-]	0	0	20.94655014232298	2.341573137179508	3.755768104833908	0.2280158118957002	1.8855012931057988	79.34133735847314	4.904387522049564	5	23	0	0	9	0	4	5	0	0	0	0	0	0	0	276.63888888888886	117.44444444444446	243.6388888888889	810.0	33.034897429094	16.08695652173913	13.291666666666666	12.105263157894736	9.738095238095235	9.545454545454543	8.222222222222221	10.653846153846152	9.64	8.8	4.0	4.078947368421052	3.071428571428572	2.9696969696969697	3.4074074074074074	3.3846153846153846	3.28	2.7	12.027777777777777	4.893518518518519	6.41154970760234
C1=NC2=C(N1CC(C)O)C(N(C)C(N2C)=O)=O	0	0	20.964024580732143	2.51630667891964	3.7649856890191646	0.2131259263753179	1.817969510793642	98.89507240551356	5.124687664440617	9	31	0	0	7	0	4	3	0	0	0	0	0	0	0	200.13888888888889	114.55555555555556	197.0	762.0	40.883192667886014	9.225806451612904	8.5625	7.553571428571429	6.223880597014926	4.807692307692308	3.225806451612903	1.96875	1.2	1.0909090909090908	3.3548387096774195	3.767857142857143	3.238805970149253	2.67948717948718	2.548387096774193	1.953125	1.8	1.2424242424242424	6.456093189964157	3.579861111111112	3.5178571428571423
CCC(N1CCN(CC1)C2=CC=C(C=C2)I)C	0	1	22.00944365394484	2.3388530475274805	3.746932544376715	0.2232024953771028	1.864165726585851	86.86540070721394	4.994988053385524	6	38	0	0	3	0	2	0	0	0	0	0	0	1	1	72.63373056790124	89.54148148148148	145.9328888888889	3432.0	79.42397100182896	3.921689408706953	4.118518518518518	2.6796296296296296	1.7312714776632303	1.1285115303983229	0.8625235404896421	0.877658303464755	1.1658119658119657	1.0507936507936508	2.763157894736842	3.0277777777777777	2.6391752577319587	2.188679245283019	1.8220338983050848	1.89247311827957	2.230769230769231	2.257142857142857	1.9114139623131905	2.2959354226020894	2.0268456790123457
CC1=CN(C2CC(F)C(CO)O2)C(=O)NC1=O	0	0	21.16301284502881	2.4301269515674297	3.7595029772439457	0.2219167271011362	1.8583885244917104	82.15069055767141	4.939183501568198	6	30	0	0	7	0	2	4	0	0	1	0	0	0	1	259.66666666666663	114.38888888888891	220.8888888888889	808.0	38.97203276303701	10.533333333333331	8.258064516129032	6.928571428571429	5.575342465753424	5.183098591549296	3.868852459016393	4.509433962264151	3.595238095238096	2.7241379310344827	3.3666666666666667	3.642857142857143	2.9315068493150687	2.5492957746478875	2.5737704918032787	2.2452830188679247	1.9761904761904765	1.4482758620689655	8.655555555555555	3.689964157706094	3.944444444444445
C1=CC(=CC=C1C2(C(NC(=O)CC2)=O)CC)N	0	0	21.366275692268516	2.473936057608749	3.7581923727383977	0.2137208227449314	1.820756912857805	90.94559431570674	5.040889714124114	6	33	0	0	4	0	2	2	0	0	0	0	0	0	0	175.67361111111111	108.83333333333334	179.30555555555557	710.0	47.07591447758401	6.848484848484849	6.470588235294118	5.066666666666666	3.690476190476191	2.7872340425531914	1.9175257731958764	1.9189189189189189	2.1666666666666665	1.3846153846153846	3.1515151515151514	3.583333333333333	3.0	2.436170212765957	2.0103092783505154	1.945945945945946	1.8571428571428568	1.3076923076923077	5.323442760942761	3.200980392156863	2.988425925925926
[truncated: 2,145 more rows]
[truncated: 687 more columns]
