# Supplementary material for: SerotoninAI: Serotonergic System Focused, Artificial Intelligence-Based Application for Drug Discovery
Source: J Chem Inf Model. 2024 Jan 30;64(7):2150–7. doi: 10.1021/acs.jcim.3c01517 (PMC11005036; doi:10.1021/acs.jcim.3c01517)
Supplement: Supplementary file 4 — ci3c01517_si_004.zip [file ci3c01517_si_004.zip › databases/5-HT1B_database_train.csv]

id	ABC	nAcid	nBase	SpMax_A	SpDiam_A	SpMAD_A	VE1_A	VE2_A	VR1_A	VR3_A	nAromAtom	nSpiro	nBridgehead	nHetero	nN	nO	nS	nF	nCl	nBr	nI	nX	ATS0dv	ATS0s	ATS2s	ATS3s	ATS4s	ATS0Z	AATS0dv	AATS1dv	AATS2dv	AATS3dv	AATS4dv	AATS5dv	AATS6dv	AATS7dv	AATS8dv	AATS0d	AATS3d	AATS4d	AATS5d	AATS6d	AATS7d	AATS8d	AATS0s	AATS1s	AATS2s	AATS3s	AATS4s
CHEMBL2181188	20.41328588155165	0	1	2.4966014605318674	4.993202921063734	1.3363919158277004	3.99924499900568	0.1538171153463723	771.3667471445401	7.603675382722489	14	0	0	4	2	1	0	0	1	0	0	1	283.60493827160496	118.25529644871207	230.15637860082305	286.48353909465027	300.68930041152265	1268.0	5.56088114258049	5.816872427983538	4.616780045351474	3.524875621890548	2.876280535855004	2.5745047372954346	2.0702754036087367	1.907738095238096	1.87363834422658	3.196078431372549	2.992537313432836	2.673758865248227	2.62015503875969	2.6324786324786325	2.5892857142857144	2.617647058823529	2.318731302915923	2.5487349489407105	2.3485344755186026	2.1379368589153005	2.132548229868955
ZINC000027563665	32.84590050297309	0	1	2.5030596598153148	5.00611931963063	1.2816233888398858	4.460331453742231	0.1037286384591216	1644.6707928816502	8.863910539963316	12	0	0	11	5	6	0	0	0	0	0	0	616.0	435.64583333333337	488.70833333333326	581.75	813.7916666666666	1820.0	7.512195121951219	6.752941176470588	5.483443708609271	4.315270935960591	3.744	3.2007299270073	2.558303886925795	2.065454545454545	2.7777777777777777	3.182926829268293	3.29064039408867	2.832	2.54014598540146	2.335689045936396	2.203636363636364	2.28	5.312754065040651	3.143790849673202	3.236479028697571	2.8657635467980294	3.2551666666666663
CHEMBL1632208	24.3174293012278	0	1	2.433664718618517	4.867329437237034	1.299306974470691	4.111381555965063	0.1326252114827439	1430.8935762001447	8.397456518051442	16	0	0	5	4	1	0	0	0	0	0	0	356.0	186.97222222222223	294.7777777777779	387.6666666666665	400.3055555555555	1228.0	5.650793650793651	5.7727272727272725	4.254237288135593	3.140127388535032	2.3657142857142857	2.132947976878613	1.914634146341464	1.628930817610063	1.8222222222222224	3.0793650793650795	2.9363057324840764	2.5885714285714285	2.5491329479768785	2.4695121951219514	2.371069182389937	2.348148148148148	2.9678130511463845	2.70496632996633	2.4981167608286263	2.469214437367303	2.287460317460317
ZINC000261100528	18.58069166994018	0	1	2.9370498879425253	5.379234980673928	1.3881434519733833	3.680075332649296	0.1752416825071093	1452.8177381687372	8.023197562144446	6	0	4	3	2	1	0	0	0	0	0	0	236.0	112.0902777777778	204.0138888888889	282.7222222222222	263.3055555555555	830.0	5.7560975609756095	6.042553191489362	4.895833333333333	2.73943661971831	1.4029850746268655	1.803921568627451	2.9220779220779223	3.3857142857142857	2.409090909090909	4.097560975609756	3.5704225352112675	2.5970149253731343	2.549019607843137	3.038961038961039	3.085714285714286	2.803030303030303	2.733909214092141	2.318557919621749	2.125144675925926	1.9910015649452264	1.9649668325041447
CHEMBL98299	28.99602651171293	0	1	2.537821959846611	4.9303517552586005	1.3400771705887489	4.575534036059922	0.1270981676683311	1098.4720456962664	8.28260928925812	20	0	0	9	7	1	0	1	0	0	0	1	502.0	265.25	364.7222222222222	435.80555555555554	457.8333333333333	1490.0	7.606060606060606	7.380281690140845	5.7890625	3.7705882352941176	3.2406417112299466	3.2989690721649483	3.4456521739130435	3.1648936170212765	2.699481865284974	3.484848484848485	3.247058823529412	2.978609625668449	2.9329896907216493	3.0760869565217392	2.8882978723404253	2.6476683937823835	4.018939393939394	2.952660406885759	2.8493923611111107	2.563562091503268	2.448306595365419
CHEMBL196951	29.283755796416585	0	1	2.50675318260028	4.94815771151196	1.287840922541874	4.743903728308576	0.1282136142786101	653.6206926005848	7.790860022120442	18	0	0	6	3	3	0	0	0	0	0	0	470.0	258.61111111111114	360.08333333333326	486.3888888888889	542.0277777777778	1490.0	6.527777777777778	6.539473684210527	5.154411764705882	4.203389830508475	3.3365853658536584	2.9530516431924885	2.730232558139535	2.747524752475248	2.747191011235955	3.2916666666666665	3.288135593220339	2.9170731707317072	2.732394366197183	2.5906976744186045	2.613861386138614	2.5842696629213484	3.591820987654321	2.8475877192982457	2.6476715686274503	2.747959824231011	2.644037940379404
CHEMBL450281	10.008884736352847	0	2	2.271920896448347	4.507565027484409	1.284431005333121	3.4716310250769817	0.267048540390537	52.80995950191777	4.229064064322145	6	0	0	3	2	1	0	0	0	0	0	0	162.0	94.33333333333331	129.38888888888889	143.5	112.94444444444444	534.0	6.48	6.153846153846154	4.477272727272728	2.7777777777777777	2.74468085106383	2.902439024390244	3.0303030303030303	1.103448275862069	0.0	3.04	2.611111111111111	2.48936170212766	2.365853658536585	2.363636363636364	1.9310344827586208	1.4444444444444444	3.773333333333333	3.1346153846153846	2.9406565656565657	2.6574074074074074	2.403073286052009
CHEMBL79693	24.72487625389223	0	1	2.426624459165477	4.853248918330954	1.3508757314316224	5.112060131210988	0.1649051655229351	234.54067077185687	6.58903112046645	16	0	0	4	2	2	0	0	0	0	0	0	358.0	192.25	304.8333333333333	381.7777777777777	401.6666666666665	1228.0	5.868852459016393	5.7846153846153845	4.38135593220339	3.060240963855421	2.387978142076503	1.9635416666666667	1.853932584269663	1.9673202614379084	1.6814814814814816	3.2459016393442623	3.0963855421686746	2.71584699453552	2.46875	2.404494382022472	2.418300653594771	2.414814814814815	3.151639344262295	2.7021367521367523	2.583333333333333	2.299866131191432	2.1948998178506365
CHEMBL4572614	24.283085869419665	0	0	2.5132438433614066	4.999403273041922	1.3000679708100111	4.6793072085599805	0.1559769069519993	303.4368911692311	6.813785940706365	24	0	0	9	4	2	0	3	0	0	0	3	570.0	331.0625	473.9166666666666	353.9722222222222	424.73611111111103	1336.0	13.255813953488373	11.787234042553193	11.883116883116884	9.07865168539326	8.9375	8.23076923076923	7.504672897196261	7.78	8.790322580645162	4.255813953488372	4.269662921348314	3.90625	3.4711538461538463	3.196261682242991	2.85	3.3870967741935485	7.699127906976744	3.889479905437352	6.154761904761904	3.977215980024968	4.42433449074074
ZINC000299845859	17.34541913507576	0	1	2.497032438964047	4.916149760105111	1.2168558477571898	4.0161999250518905	0.1825545420478132	179.9609763020595	5.981197389428435	9	0	0	6	3	2	1	0	0	0	0	0	262.44444444444446	187.0216906721536	268.04938271604937	284.9351851851853	306.4475308641974	1130.0	5.832098765432099	4.553191489361702	4.43921568627451	2.794392523364486	2.253333333333333	2.15406162464986	2.8277153558052435	2.757575757575758	1.306818181818182	3.1777777777777776	2.94392523364486	2.504	2.4789915966386555	2.741573033707865	2.488636363636364	2.2045454545454546	4.156037570492303	2.3888888888888893	3.153522149600581	2.662945655936311	2.4515802469135792
ZINC000022938835	27.67462372219806	0	2	2.445414183588609	4.779901500141326	1.320650325989303	3.91727413655235	0.11192211818721	7788.996941637355	10.213230336763726	20	0	0	8	7	1	0	0	0	0	0	0	432.0	208.19444444444449	334.02777777777777	389.80555555555554	396.1111111111112	1412.0	6.352941176470588	6.333333333333333	4.5546875	2.93491124260355	2.413612565445026	2.2755102040816326	2.52046783625731	2.351851851851852	1.9696969696969693	3.1911764705882355	2.917159763313609	2.575916230366492	2.443877551020408	2.608187134502924	2.580246913580247	2.43030303030303	3.061683006535948	2.8422067901234573	2.609592013888889	2.3065417488494413	2.0738801628853984
ZINC000103285266	18.551185251994248	0	2	2.3670108016998697	4.734021603399741	1.3109159212483192	4.478937782373254	0.1866224075988856	147.80275265220718	5.87134736986377	12	0	0	5	2	1	0	0	2	0	0	2	253.20987654320987	106.01059289742416	200.36419753086423	243.9055022100289	246.31481481481484	1446.0	5.50456253354804	5.462962962962963	3.913725490196079	2.976838195127281	2.195975503062117	2.293712316968131	2.7551622418879056	2.369714847590953	1.7394296951819077	3.130434782608696	2.911504424778761	2.5196850393700787	2.488372093023256	2.743362831858407	2.6548672566371683	2.336283185840708	2.304578106465743	2.5870841906721536	2.357225853304285	2.158455771770168	1.9394867308253136
CHEMBL382078	31.48435369341712	0	1	2.5383261106887582	5.0099678407519	1.3603460782536865	5.242877024688062	0.1344327442227708	564.031939008998	7.696087432478851	21	0	0	8	7	1	0	0	0	0	0	0	514.0	246.0555555555556	361.0	471.5	553.6111111111112	1554.0	7.3428571428571425	7.5394736842105265	6.043478260869565	4.537634408602151	4.236180904522613	3.773399014778325	3.984375	3.6769230769230767	3.46448087431694	3.6142857142857134	3.462365591397849	3.201005025125628	3.0886699507389164	3.15625	3.015384615384616	2.9836065573770494	3.515079365079365	2.904239766081872	2.615942028985507	2.5349462365591395	2.781965382467896
CHEMBL471047	25.569882405521376	0	1	2.45083195791294	4.901663915825879	1.3234506886282462	5.279472349116145	0.1649835109098795	223.0088121296941	6.570362096761707	16	0	0	6	4	2	0	0	0	0	0	0	408.0	193.75	307.9444444444445	414.69444444444446	420.6666666666666	1290.0	6.580645161290323	6.636363636363637	5.159663865546219	4.096153846153846	2.6629834254143647	2.0646766169154227	2.0273224043715845	2.0185185185185186	2.006756756756757	3.3225806451612905	3.301282051282051	2.8121546961325965	2.497512437810945	2.4972677595628414	2.537037037037037	2.5	3.125	2.778198653198653	2.5877684407096178	2.6582977207977208	2.324125230202578
CHEMBL127257	19.189342347959503	0	1	2.4028880469662623	4.758373055611434	1.331790436103138	4.39714064345033	0.183214193477097	174.1013768650509	6.035106492569207	15	0	0	4	4	0	0	0	0	0	0	0	272.0	111.16666666666669	220.5833333333333	265.77777777777777	266.1666666666667	940.0	5.666666666666667	6.0	4.483516483516484	3.060344827586207	2.0074626865671643	1.7	2.0961538461538463	1.9489795918367347	1.8673469387755104	3.208333333333333	3.034482758620689	2.529850746268657	2.3615384615384616	2.644230769230769	2.4489795918367347	2.224489795918368	2.3159722222222223	2.654684095860566	2.4239926739926743	2.2911877394636013	1.9863184079601992
CHEMBL4214263	9.928004507313084	0	0	2.385237028508381	4.513858331584252	1.293731791312119	3.334864167552176	0.2565280128886289	57.19635699153109	4.308854471865769	5	0	0	4	1	2	1	0	0	0	0	0	168.44444444444446	96.03120713305898	116.7777777777778	131.40740740740736	115.75925925925924	768.0	7.018518518518519	6.226666666666668	4.8062015503875966	3.186666666666666	2.916666666666666	2.2432432432432434	1.96875	1.0714285714285714	0.0	3.208333333333333	2.74	2.659090909090909	2.4864864864864864	2.09375	1.5714285714285714	1.1333333333333333	4.001300297210791	3.0800000000000005	2.715762273901809	2.6281481481481475	2.630892255892256
ZINC000022931017	27.03646662623281	0	2	2.450826747534385	4.79387648638034	1.3213717268488694	4.088493661400684	0.1202498135706083	2239.35514909056	8.937718655155551	20	0	0	8	6	0	0	2	0	0	0	2	472.0	274.2222222222222	341.86111111111114	431.97222222222223	432.44444444444446	1422.0	7.375	6.735294117647059	4.950819672131147	3.365853658536585	2.7074468085106385	2.664948453608248	2.854651162790698	2.859872611464968	2.5136986301369864	3.3125	2.9878048780487805	2.617021276595745	2.4690721649484537	2.558139534883721	2.56687898089172	2.5616438356164384	4.284722222222221	2.9575163398692816	2.802140255009108	2.633976964769648	2.300236406619385
CHEMBL420874;CHEMBL420874;CHEMBL420874;CHEMBL435060	23.21320343559642	0	1	2.448230970654425	4.782568638822202	1.356815736568698	4.067957385405165	0.1402743926001781	1331.7898417737842	8.258989799198643	20	0	0	6	5	1	0	0	0	0	0	0	364.0	142.66666666666669	266.88888888888886	302.3611111111111	299.3333333333333	1162.0	6.7407407407407405	6.724137931034483	5.068627450980392	3.272727272727273	2.765957446808511	2.8260869565217392	3.2051282051282053	2.7698412698412698	2.064	3.351851851851852	3.007575757575758	2.673758865248227	2.7246376811594204	2.9572649572649574	2.7142857142857144	2.432	2.6419753086419755	2.87308429118774	2.6165577342047928	2.290614478114478	2.122931442080378
ZINC000013741765	23.241713006297843	0	1	2.506948596916723	4.9533135685211285	1.317761260043379	3.9823654897463454	0.1327455163248782	2846.8042476410337	9.052564616167787	15	0	0	5	2	2	0	0	1	0	0	1	339.60493827160496	177.53307422648987	268.99382716049377	332.4588477366256	359.77469135802465	1444.0	5.756015902908559	5.695340501792114	4.238095238095238	3.068713450292398	2.5393939393939395	1.9261294261294264	1.762070971495055	1.7679738562091505	1.963492063492064	3.135593220338983	3.0	2.7515151515151515	2.467032967032967	2.256544502617801	2.323529411764706	2.5357142857142856	3.0090351563811844	2.673718969865923	2.4017305996472658	2.187229261425168	2.180452674897119
CHEMBL183460	25.55330337863841	0	1	2.3931229179088835	4.786245835817766	1.32569024209976	4.619618453034329	0.1443630766573228	348.69017926629857	7.017334599242954	16	0	0	6	3	3	0	0	0	0	0	0	416.0	199.75	315.33333333333326	412.5833333333333	371.19444444444434	1304.0	6.819672131147541	6.584615384615384	4.974358974358975	3.8025477707006368	2.588235294117647	2.176829268292683	2.171232876712329	2.298507462686567	2.3203125	3.295081967213114	2.9936305732484074	2.611764705882353	2.481707317073171	2.5753424657534247	2.6791044776119404	2.6796875	3.2745901639344264	2.816666666666667	2.6951566951566943	2.62791932059448	2.183496732026143
ZINC000003789853	13.601437783688418	0	1	2.500005432904566	4.847378403284759	1.298465983083643	3.697091506638657	0.2174759709787445	98.6053686306426	5.121753959775129	9	0	0	4	3	1	0	0	0	0	0	0	214.0	139.44444444444446	180.33333333333337	228.3611111111111	222.3888888888889	694.0	6.6875	6.764705882352941	5.483333333333333	3.597560975609756	2.8735632183908044	2.788732394366197	2.8	1.574468085106383	1.40625	3.40625	3.109756097560976	2.7241379310344827	2.535211267605634	2.4545454545454546	1.9361702127659568	1.5625	4.357638888888889	3.133169934640524	3.005555555555556	2.784891598915989	2.5561941251596427
CHEMBL2219586	27.35415368128512	0	1	2.379369128771759	4.758738257543517	1.2880603648022355	4.060664726765858	0.1160189921933102	1310.8754128449934	8.431213415588378	12	0	0	7	3	3	1	0	0	0	0	0	422.44444444444446	313.0772462277092	390.6296296296296	480.50308641975306	486.1203703703703	1636.0	6.212418300653595	5.117370892018779	4.2	2.697132616487455	2.2	2.161458333333333	2.165631469979296	2.060796645702306	2.433333333333333	3.161764705882353	2.7688172043010755	2.375609756097561	2.3385416666666665	2.4285714285714284	2.408805031446541	2.526666666666667	4.604077150407488	2.6103721091984005	3.004843304843305	2.58334992698792	2.371318879855465
CHEMBL343196	21.758549758703456	0	2	2.425799274414281	4.740084436241026	1.329444218803006	4.808784543164771	0.1717423051130275	216.1509269579132	6.405596316779303	18	0	0	6	4	2	0	0	0	0	0	0	346.0	162.72222222222223	269.6111111111112	318.19444444444446	301.83333333333326	1142.0	6.407407407407407	6.491228070175438	5.163265306122449	3.76	3.290322580645161	2.806201550387597	2.3559322033898304	2.9183673469387754	2.936170212765957	3.185185185185185	3.008	2.8548387096774195	2.488372093023256	2.440677966101695	2.571428571428572	2.4680851063829787	3.013374485596708	3.0121832358674467	2.7511337868480736	2.545555555555556	2.434139784946236
CHEMBL1632220	24.13908981626533	0	1	2.433657027749307	4.867314055498616	1.30501086788595	4.104120444784159	0.1323909820898115	2054.346583636409	8.759115223692914	16	0	0	6	5	1	0	0	0	0	0	0	366.0	188.69444444444449	303.69444444444434	363.1944444444444	378.3055555555554	1240.0	5.903225806451613	5.984615384615385	4.478260869565218	3.296052631578948	2.6219512195121952	2.2222222222222223	2.03125	1.7866666666666666	1.9104477611940296	3.0806451612903225	2.9671052631578947	2.701219512195122	2.52046783625731	2.5	2.42	2.373134328358209	3.043458781362008	2.7700854700854705	2.6408212560386466	2.3894371345029235	2.306741192411923
ZINC000026015484	25.51286326411854	0	1	2.4631647224059767	4.880503888027079	1.2898248533487526	3.6652574702290126	0.1110684081887579	2629.837754820343	9.06859990155895	6	1	0	6	2	4	0	0	0	0	0	0	388.0	241.47916666666663	333.6944444444444	452.27777777777777	557.041666666667	1366.0	5.315068493150685	4.894736842105263	3.493150684931507	2.565853658536585	2.0641025641025643	1.547945205479452	1.323943661971831	1.5279187817258884	1.436842105263158	2.904109589041096	2.6975609756097563	2.358974358974359	2.2557077625570776	2.1549295774647885	2.1878172588832485	2.278947368421053	3.3079337899543377	2.502923976608187	2.2855783866057835	2.2062330623306234	2.3805199430199444
CHEMBL4457754	16.19900457499032	0	1	2.56096049814728	5.07207871058702	1.35995817010199	3.9197517834421127	0.1959875891721056	156.02078111209877	5.743136391194561	12	0	0	2	2	0	0	0	0	0	0	0	208.0	88.67361111111111	180.08333333333334	236.1111111111112	247.97222222222229	766.0	5.2	5.744186046511628	4.5256410256410255	3.216216216216216	2.492063492063492	2.130081300813008	1.651376146788991	0.8571428571428571	0.3387096774193548	3.35	3.279279279279279	2.8412698412698414	2.6341463414634148	2.3577981651376145	1.8979591836734693	1.596774193548387	2.216840277777778	2.558139534883721	2.308760683760684	2.127127127127128	1.9680335097001769
CHEMBL113868	24.76531636841211	0	1	2.460355212627979	4.842241896637159	1.3405267618186545	4.411613814713991	0.14231012305529	700.3045258130927	7.682917388809246	9	0	0	5	4	0	1	0	0	0	0	0	290.44444444444446	129.4026063100137	276.91666666666663	353.3024691358025	363.7962962962963	1424.0	4.3349917081260365	4.671361502347418	3.2814814814814817	2.092982456140351	1.851485148514852	1.996396396396396	2.173076923076923	1.6686046511627908	1.498015873015873	3.044776119402985	2.768421052631579	2.4752475247524752	2.5243243243243243	2.83974358974359	2.5348837209302326	2.3154761904761907	1.931382183731548	2.275734654842636	2.0512345679012345	1.8594866796621183	1.800971763843051
CHEMBL3752576	13.354148613504645	0	1	2.3987059360817664	4.653648819838047	1.2886823248771873	3.3879472077895323	0.1882192893216406	246.40680011096595	6.094770494033616	9	0	0	2	2	0	0	0	0	0	0	0	176.0	93.58333333333334	157.6944444444445	181.5833333333333	190.75000000000003	694.0	4.631578947368421	4.846153846153846	3.696969696969697	2.4352941176470586	1.7083333333333333	1.5591397849462365	1.6705882352941177	1.8472222222222223	1.5081967213114753	2.789473684210526	2.6823529411764704	2.3541666666666665	2.150537634408602	2.1058823529411765	2.2222222222222223	2.0491803278688523	2.4627192982456143	2.794159544159544	2.389309764309765	2.136274509803921	1.986979166666667
CHEMBL442	35.44062545879335	0	1	2.6695529995838867	5.185190112406975	1.3241948081144574	4.5182226821445495	0.1050749460963848	1458.6002003933495	8.7438475106371	15	0	0	10	5	5	0	0	0	0	0	0	604.0	351.4861111111111	464.46527777777766	673.6388888888888	844.0694444444443	1788.0	7.743589743589744	7.588235294117647	6.594936708860759	5.084444444444444	4.469230769230769	4.193916349809886	3.739463601532567	3.56640625	3.579646017699115	3.756410256410256	3.608888888888889	3.246153846153846	3.022813688212928	2.869731800766284	2.78125	2.7920353982300883	4.506232193732194	2.9341503267973854	2.9396536568213776	2.99395061728395	3.24642094017094
CHEMBL458001	28.369799959566137	0	1	2.4161234970345986	4.832246994069196	1.3335990335123584	4.5388740160318015	0.1260798337786611	855.5471742965884	8.032675079642921	24	0	0	8	5	2	0	0	1	0	0	1	469.60493827160496	247.56085200426764	333.8189300411522	433.6604938271605	443.1327160493825	1696.0	7.574273197929112	7.471380471380471	6.046626984126983	4.640912435614423	4.003561253561253	4.001481481481481	4.271043771043772	4.530214424951267	4.3592938733125655	3.4838709677419355	3.198675496688742	2.91025641025641	2.833333333333333	2.946969696969697	3.008771929824561	2.9906542056074765	3.992916967810769	3.0886955979548576	2.980526161081716	2.8719238001798706	2.840594333649888
CHEMBL127411	20.85519318329392	0	1	2.594846367385872	5.066957869709647	1.2752484843458427	4.3154008400399855	0.1659769553861532	239.67822792422413	6.434808751821883	15	0	0	6	2	3	1	0	0	0	0	0	340.44444444444446	230.5772462277092	306.15123456790127	374.2191358024692	483.79783950617286	1288.0	7.092592592592593	5.803921568627451	6.161172161172162	4.96078431372549	3.905077262693157	3.3806146572104017	3.0840579710144924	2.9938837920489294	2.2705882352941176	3.5416666666666665	3.571428571428572	2.874172185430464	2.730496453900709	2.765217391304348	2.55045871559633	2.552941176470588	4.803692629743942	2.684156378600823	3.364299280965948	3.1446986201888167	3.203959202027635
CHEMBL1242167	31.67462372219805	0	1	2.519782413083092	4.971312138229194	1.3391678036377614	4.344076784480293	0.1113865842174434	1740.5230188777937	8.822917485739337	21	0	0	8	6	2	0	0	0	0	0	0	504.0	223.5555555555556	373.19444444444446	468.22222222222223	506.25	1572.0	6.904109589041096	7.0	5.598591549295775	4.451612903225806	3.756218905472637	3.0239234449760763	2.6884422110552766	2.5454545454545454	2.497076023391813	3.4794520547945207	3.327956989247312	3.0348258706467663	2.8181818181818183	2.8040201005025125	2.775401069518717	2.742690058479532	3.0624048706240488	2.7637130801687766	2.628129890453834	2.517323775388292	2.5186567164179103
CHEMBL3217984	18.17064519443237	0	1	2.6029970305201315	4.982185468200002	1.3751095442079777	4.1630483568315135	0.1892294707650688	159.59205461897983	5.86107826105166	12	0	0	3	2	0	1	0	0	0	0	0	228.44444444444449	86.86454046639233	182.2808641975309	238.4475308641976	260.9135802469136	1058.0	5.439153439153439	5.869565217391305	4.709803921568628	3.669467787114846	2.7697841726618706	2.3109452736318405	1.5628415300546448	0.8705501618122976	0.3484848484848485	3.571428571428572	3.689075630252101	3.194244604316547	2.9402985074626864	2.5327868852459017	1.9902912621359223	1.6515151515151516	2.0682033444379124	2.40150295222759	2.1444807552650698	2.003760763564685	1.877076116884271
CHEMBL511815;CHEMBL471047;44592294	25.56988240552137	0	1	2.45083195791294	4.901663915825879	1.3234506886282469	5.279472349116134	0.1649835109098792	223.0088121296956	6.5703620967617145	16	0	0	6	4	2	0	0	0	0	0	0	408.0	193.75	307.94444444444446	414.69444444444446	420.6666666666665	1290.0	6.580645161290323	6.636363636363637	5.159663865546219	4.096153846153846	2.6629834254143647	2.0646766169154227	2.0273224043715845	2.0185185185185186	2.006756756756757	3.3225806451612905	3.301282051282051	2.8121546961325965	2.497512437810945	2.4972677595628414	2.537037037037037	2.5	3.125	2.778198653198653	2.5877684407096173	2.6582977207977208	2.324125230202577
CHEMBL1277917	19.98167746096336	0	1	2.516715966986536	4.95368603542749	1.3169063614075538	4.206844193783521	0.1682737677513408	246.0579439891668	6.421857784741637	15	0	0	7	4	2	1	0	0	0	0	0	332.44444444444446	200.24391289437585	284.6419753086419	336.2762345679012	385.57716049382697	1248.0	7.387654320987655	6.0694444444444455	5.894117647058824	4.657575757575757	4.134408602150537	3.7551622418879056	4.209737827715355	3.134099616858237	2.4521072796934864	3.511111111111111	3.3	2.798387096774193	2.743362831858407	3.168539325842697	2.9885057471264367	2.5632183908045976	4.44986473098613	2.670267489711934	3.34872912127814	3.0570566778900106	3.109493229788927
ZINC000027557055	26.151020360083788	0	2	2.445424507506683	4.779970643278448	1.3352527686356723	3.919443262996249	0.1187710079695833	5183.928533450546	9.7472409204239	20	0	0	6	6	0	0	0	0	0	0	0	362.0	155.94444444444446	300.7222222222223	358.8055555555556	373.13888888888897	1300.0	5.402985074626866	5.647887323943662	4.0546875	2.4318181818181817	2.0051020408163267	1.9285714285714288	1.962962962962963	1.988095238095238	1.7225806451612904	3.1044776119402986	2.784090909090909	2.5	2.38265306122449	2.380952380952381	2.4761904761904763	2.445161290322581	2.3275290215588726	2.653364632237872	2.349392361111112	2.038667929292929	1.9037698412698416
CHEMBL71033	10.74450108824081	0	2	2.3355904555359257	4.651027400182255	1.2772566810247663	3.497441769765438	0.2498172692689598	62.04598080136679	4.464347972626258	6	0	0	2	2	0	0	0	0	0	0	0	146.0	69.11111111111111	128.7222222222222	141.8888888888889	135.33333333333334	546.0	4.866666666666666	5.032258064516129	3.4727272727272727	2.21875	1.985074626865672	1.5675675675675675	1.0535714285714286	0.2666666666666666	0.0	2.8666666666666667	2.8125	2.417910447761194	2.054054054054054	2.0357142857142856	1.7333333333333334	1.1538461538461535	2.303703703703704	2.6146953405017923	2.34040404040404	2.2170138888888893	2.019900497512438
CHEMBL450852	43.24755193518503	0	2	2.466027063315773	4.837138772055814	1.3315423809127531	5.910354496849257	0.1094510092009121	1068.3038226495637	8.660226410770433	30	0	0	10	6	2	0	2	0	0	0	2	728.0	439.94444444444446	542.4444444444446	704.25	735.5555555555555	2212.0	7.428571428571429	7.0	5.494623655913978	3.815384615384616	3.125	3.07773851590106	3.550387596899225	3.1297709923664123	2.984126984126984	3.4489795918367347	3.1192307692307693	2.763888888888889	2.7102473498233217	2.8449612403100777	2.7557251908396947	2.793650793650793	4.48922902494331	2.988359788359789	2.9163679808841105	2.708653846153846	2.5540123456790123
CHEMBL161735	24.62741699796951	0	1	2.445663793826431	4.778853851652519	1.3505822173801751	3.94105378573222	0.1271307672816845	4459.941973995644	9.534293146105698	20	0	0	6	5	1	0	0	0	0	0	0	372.0	151.16666666666669	283.7222222222222	321.13888888888886	338.88888888888886	1238.0	6.2	6.15625	4.5701754385964914	2.8	2.418181818181818	2.416107382550336	2.5384615384615383	2.548872180451128	1.9219858156028369	3.216666666666667	2.8466666666666667	2.527272727272728	2.577181208053691	2.6783216783216783	2.6842105263157894	2.5106382978723403	2.519444444444445	2.7730034722222223	2.488791423001949	2.140925925925926	2.0538720538720536
CHEMBL457982;44581260	27.743573407419355	0	2	2.392857446097888	4.785714892195778	1.323242715090059	4.592603216047519	0.1312172347442148	458.0727939604544	7.379791078758408	16	0	0	5	4	1	0	0	0	0	0	0	370.0	165.75	330.2777777777779	428.5277777777778	437.2222222222221	1380.0	4.933333333333334	5.113924050632911	3.6575342465753424	2.6633663366336635	1.9035087719298245	1.6577777777777778	1.616504854368932	1.5505050505050506	1.595505617977528	3.013333333333333	2.8267326732673266	2.473684210526316	2.3866666666666667	2.3980582524271843	2.398989898989899	2.455056179775281	2.21	2.4785513361462725	2.2621765601217665	2.121424642464247	1.9176413255360616
ZINC000027556868	26.21997004530509	0	2	2.445438769418861	4.780591519185723	1.3305043576656874	3.937841673095206	0.1193285355483395	2889.964137251919	9.162921840246526	20	0	0	7	6	0	0	1	0	0	0	1	414.0	213.4722222222222	317.75	387.97222222222223	391.1388888888889	1342.0	6.46875	6.367647058823529	4.680327868852459	2.8622754491017965	2.2864864864864867	2.073298429319372	2.302857142857143	2.2138364779874213	1.9251700680272108	3.234375	2.8982035928143715	2.556756756756757	2.413612565445026	2.4857142857142858	2.49685534591195	2.4829931972789114	3.335503472222222	2.839869281045752	2.604508196721312	2.3231869594145045	2.1142642642642646
CHEMBL113994	26.179529930785204	0	1	2.4604066393251025	4.843122999710635	1.3336864641016817	4.438547040739116	0.1345014254769429	959.2007904396878	8.060022896246792	15	0	0	6	4	1	1	0	0	0	0	0	366.44444444444446	150.18038408779148	294.30555555555554	354.5123456790124	368.2129629629629	1520.0	5.637606837606838	5.85024154589372	4.298387096774194	2.9529652351738243	2.3919413919413923	2.373848987108656	2.668888888888889	2.290322580645161	2.0479302832244013	3.230769230769231	3.067484662576687	2.6373626373626373	2.574585635359116	2.933333333333333	2.7096774193548385	2.496732026143791	2.310467447504484	2.62672213276078	2.373431899641577	2.1749223661289103	2.023148148148148
CHEMBL4218801	13.423098298725945	0	1	2.433550772354664	4.738143474598403	1.3301346794366462	3.692470828093071	0.2172041663584159	101.34468396955111	5.149155670384723	11	0	0	4	2	1	0	0	1	0	0	1	209.6049382716049	81.19974089315653	143.43827160493828	174.54629629629633	182.37860082304533	932.0	6.9868312757201645	7.222222222222222	5.476190476190476	3.795555555555555	3.2582582582582584	3.0881226053639845	2.6744186046511627	1.362962962962963	0.7973856209150327	3.433333333333333	3.12	2.864864864864865	2.7413793103448274	2.7674418604651163	2.1555555555555554	1.8823529411764703	2.7066580297718845	2.898212448559671	2.5613977072310408	2.3272839506172844	2.46457568679791
ZINC000013741775	18.970562748477143	0	1	2.46502637219106	4.87942853535423	1.3531635441470418	3.677630488175456	0.1532346036739773	2592.1780176615343	8.735722472121095	15	0	0	2	2	0	0	0	0	0	0	0	230.0	105.91666666666669	212.11111111111111	257.22222222222223	257.80555555555554	916.0	4.6	4.90566037735849	3.583333333333333	2.194029850746269	1.6170212765957446	1.3984962406015038	1.3781512605042017	1.4038461538461535	1.4382022471910112	3.04	2.7686567164179103	2.4680851063829787	2.3157894736842106	2.235294117647059	2.2211538461538463	2.3707865168539324	2.1183333333333336	2.4764150943396226	2.209490740740741	1.9195688225538967	1.828408195429472
CHEMBL305062	25.44391357889724	0	1	2.45077933924663	4.792422147632562	1.343752814778325	4.051830887965274	0.1266197152489148	2926.708994367243	9.14478467043	20	0	0	7	5	1	0	1	0	0	0	1	426.0	213.69444444444449	312.19444444444446	382.91666666666674	384.05555555555554	1318.0	7.1	6.609375	4.9035087719298245	3.335526315789474	2.963636363636364	3.0	3.0972222222222223	3.1605839416058394	2.3049645390070923	3.3	2.9539473684210527	2.6545454545454548	2.590062111801242	2.7291666666666665	2.6715328467153285	2.5106382978723403	3.5615740740740742	2.900607638888889	2.7385477582846005	2.5191885964912286	2.327609427609428
CHEMBL192176	25.55330337863841	0	2	2.393089303075453	4.786178606150905	1.3284235569482237	4.599221392738017	0.143725668523063	354.40704981986545	7.0335969206070015	10	0	0	7	4	3	0	0	0	0	0	0	434.0	199.94444444444449	314.3333333333332	402.4722222222222	376.11111111111103	1316.0	7.233333333333333	7.015625	5.245614035087719	4.100671140939597	2.95	2.5448717948717947	2.544776119402985	2.387596899224806	2.496	3.333333333333333	3.0738255033557045	2.66875	2.525641025641025	2.649253731343284	2.728682170542636	2.672	3.332407407407408	2.893229166666667	2.7573099415204667	2.701155853840417	2.350694444444444
ZINC000028880873	28.877397813491445	0	2	2.484847940719257	4.888758386897472	1.347283483528834	4.762503573177262	0.1322917659215906	1143.6678158322118	8.322929604460013	17	0	0	8	4	3	0	0	1	0	0	1	445.60493827160496	199.09557422648987	340.07716049382714	426.9907407407408	469.1286008230453	1718.0	6.458042583646448	6.42042042042042	4.844282238442823	3.299823633156967	2.7052910052910053	2.2712275594371665	2.4270482603815937	3.102739726027397	3.598162071846282	3.3768115942028984	3.095238095238096	2.6809523809523808	2.397379912663756	2.4696969696969697	2.8904109589041096	3.082706766917293	2.885443104731737	2.7125528306083866	2.482315040100928	2.259210268469528	2.2339457182049776
CHEMBL94984	21.395891023336457	0	1	2.505890367514063	4.984002388797547	1.3139645075645263	4.1900298495271535	0.1551862907232279	491.6546423118713	7.191028296502195	10	0	0	5	2	2	1	0	0	0	0	0	288.44444444444446	200.24391289437588	311.3842592592592	350.3966049382716	449.5787037037037	1304.0	5.060428849902534	4.016666666666667	3.947368421052632	2.584362139917696	2.4543761638733708	2.17948717948718	2.1515151515151514	1.5275938189845475	1.251572327044025	3.087719298245614	2.8580246913580245	2.474860335195531	2.437869822485207	2.629370629370629	2.4701986754966887	2.157232704402516	3.513051103410103	2.1810699588477367	2.731440870695256	2.1629420057918	2.511612869853093
ZINC000013802555	27.524793807937	0	2	2.445451078623212	4.7819068148846	1.328959105161486	3.9540862482095607	0.1129738928059874	3254.3928183466214	9.340523967595276	20	0	0	8	6	1	0	1	0	0	0	1	454.0	229.9722222222222	339.99999999999994	408.88888888888886	422.30555555555566	1444.0	6.676470588235294	6.305555555555555	4.6434108527131785	3.109826589595376	2.512690355329949	2.3186274509803924	2.4381443298969074	2.2962962962962963	1.7166666666666666	3.1911764705882355	2.9421965317919074	2.604060913705584	2.5049019607843137	2.5309278350515463	2.3968253968253967	2.3222222222222224	3.381944444444444	2.884645061728395	2.635658914728681	2.363519588953115	2.143683023124648
CHEMBL4877603	14.83731186109904	0	1	2.41597622149307	4.746311155969231	1.318840781990149	3.843771468406164	0.2023037614950612	126.5172854644084	5.482232828992449	11	0	0	5	4	0	0	0	1	0	0	1	211.6049382716049	86.67196311537876	164.35493827160494	194.98662551440333	195.3909465020577	1006.0	5.877914951989026	6.1345029239766085	4.621890547263682	3.4224664224664227	2.7574671445639187	2.6818181818181817	2.3377777777777777	1.146537842190016	1.0383838383838384	3.1944444444444446	2.989010989010989	2.78494623655914	2.647727272727273	2.5866666666666664	2.188405797101449	1.981818181818182	2.407554530982744	2.724956681828027	2.453058780173208	2.1427101704879488	2.100977919376964
CHEMBL70589	16.76836217587774	0	1	2.506816092438311	4.952812962491005	1.3121617169580695	3.940087828085144	0.1790949012765974	239.0598342581982	6.265171233507575	9	0	0	3	3	0	0	0	0	0	0	0	228.0	128.91666666666669	195.50000000000009	254.5	282.69444444444446	856.0	4.851063829787234	5.142857142857143	3.824175824175824	2.8548387096774195	2.367647058823529	1.7218543046357615	1.4258064516129032	1.1615384615384616	1.0315789473684212	2.9574468085106385	2.943548387096774	2.713235294117647	2.357615894039735	2.0580645161290323	2.007692307692308	2.094736842105263	2.7429078014184403	2.5856009070294785	2.148351648351649	2.052419354838709	2.078635620915033
CHEMBL461670;10174078	27.78401352193924	0	2	2.392459188883148	4.784918377766298	1.3083704760409265	4.173852643097336	0.1192529326599238	759.5201958514831	7.885449881160523	16	0	0	5	4	1	0	0	0	0	0	0	370.0	165.75	331.0000000000001	429.05555555555554	431.00000000000006	1380.0	4.933333333333334	5.10126582278481	3.636986301369863	2.643564356435644	1.8859649122807016	1.7031963470319635	1.61244019138756	1.6041666666666667	1.6171428571428572	3.013333333333333	2.797029702970297	2.473684210526316	2.406392694063927	2.3588516746411483	2.4635416666666665	2.462857142857143	2.21	2.4774964838255977	2.2671232876712337	2.124037403740374	1.890350877192983
CHEMBL1185	16.51074513747437	0	1	2.4321740177237783	4.749029930668947	1.2800370294331174	3.836703311722093	0.182700157701052	187.45382556491555	5.975469896158186	9	0	0	5	3	2	0	0	0	0	0	0	272.0	147.41666666666669	223.33333333333337	233.7222222222222	242.91666666666669	872.0	6.476190476190476	6.113636363636363	4.708860759493671	2.757575757575758	2.2	2.705263157894737	2.9176470588235293	2.5402298850574714	2.333333333333333	3.119047619047619	2.797979797979798	2.4347826086956523	2.642105263157895	2.741176470588236	2.4597701149425286	2.2266666666666666	3.509920634920636	2.868686868686869	2.827004219409284	2.360830527497194	2.1123188405797104
CHEMBL197064	25.50093272030008	0	2	2.525364053462205	4.923126545433458	1.3183504560025572	3.949338682520783	0.1234168338287744	1799.7259671583122	8.658540501632576	15	0	0	8	5	2	1	0	0	0	0	0	400.44444444444446	188.1423182441701	297.16049382716045	372.9135802469135	423.3796296296296	1524.0	6.35626102292769	6.079601990049752	4.626016260162602	3.816239316239317	2.6347517730496453	2.244935543278085	2.3248945147679323	1.711934156378601	1.812785388127854	3.2857142857142856	3.230769230769231	2.702127659574468	2.585635359116022	2.6455696202531644	2.2839506172839505	2.3698630136986303	2.986386003875716	2.6549659111848167	2.4159389742045567	2.390471668249446	2.252019306540583
ZINC000013557082	26.35946780553839	0	1	2.462855533363031	4.828033958881306	1.3218745433515424	4.292034233755898	0.1300616434471484	2106.805366711573	8.846850503406872	20	0	0	7	5	0	0	2	0	0	0	2	450.0	268.47916666666663	379.8888888888889	429.3611111111111	427.5416666666666	1372.0	7.258064516129032	6.696969696969697	5.151260504201681	3.298780487804878	2.9668508287292816	3.2290502793296088	3.381578947368421	3.2758620689655173	2.578231292517007	3.338709677419355	2.914634146341464	2.6408839779005526	2.553072625698324	2.723684210526316	2.668965517241379	2.5374149659863945	4.330309139784946	2.88973063973064	3.19234360410831	2.618055555555556	2.3621086556169426
ZINC000013741706	20.08088529682026	0	1	2.5331844430679817	4.998110863856519	1.2560623688406287	4.224843418518336	0.1624939776353206	308.4824478031545	6.687176391464668	9	0	0	6	2	1	0	3	0	0	0	3	402.0	332.00694444444446	436.9444444444445	465.05555555555554	380.9305555555556	1150.0	7.882352941176471	6.716981132075472	6.292929292929293	4.537878787878788	3.6232876712328768	3.335329341317365	2.601156069364162	2.2987012987012987	2.264957264957265	3.196078431372549	3.075757575757576	2.9315068493150687	2.5449101796407185	2.2658959537572256	2.1623376623376624	2.2051282051282053	6.50994008714597	2.9067085953878404	4.413580246913581	3.523148148148148	2.609113394216134
CHEMBL1631535	23.79934910313127	0	1	2.433687236382086	4.8673744727641735	1.2779905855080629	4.122899343645688	0.1374299781215229	914.8539106488488	7.917376680703476	16	0	0	7	4	2	1	0	0	0	0	0	366.44444444444446	223.5216906721536	351.6697530864197	376.7407407407407	352.0308641975307	1436.0	6.3180076628352495	5.480874316939891	4.822629969418961	3.2569444444444446	2.6068376068376065	2.2323232323232327	2.0215053763440864	1.729016786570743	2.072222222222222	3.2413793103448274	3.013888888888889	2.75	2.515151515151515	2.458064516129032	2.410071942446044	2.3833333333333333	3.853822252968166	2.521326654523376	3.226328009967153	2.6162551440329214	2.256608103830325
CHEMBL111107	18.372845767031773	0	1	2.496036220975768	4.832561926419437	1.309929722601556	3.6786910304813527	0.153278792936723	7732.443003461069	9.828648870849564	9	0	0	3	2	1	0	0	0	0	0	0	222.0	122.91666666666669	229.75	294.25	281.0833333333333	950.0	3.9642857142857135	4.206896551724138	3.055045871559633	2.04635761589404	1.7682119205298013	1.6444444444444444	1.371900826446281	1.2342342342342345	1.0612244897959184	2.7142857142857144	2.463576158940397	2.3443708609271523	2.2444444444444445	2.2231404958677685	2.1531531531531534	2.183673469387755	2.1949404761904763	2.366379310344827	2.1077981651376145	1.9486754966887416	1.8614790286975715
ZINC000027556870	26.21997004530509	0	2	2.445438769418861	4.780591519185723	1.3305043576656874	3.937841673095206	0.1193285355483395	2889.964137251919	9.162921840246526	20	0	0	7	6	0	0	1	0	0	0	1	414.0	213.4722222222222	317.75	387.97222222222223	391.1388888888889	1342.0	6.46875	6.367647058823529	4.680327868852459	2.8622754491017965	2.2864864864864867	2.073298429319372	2.302857142857143	2.2138364779874213	1.9251700680272108	3.234375	2.8982035928143715	2.556756756756757	2.413612565445026	2.4857142857142858	2.49685534591195	2.4829931972789114	3.335503472222222	2.839869281045752	2.604508196721312	2.3231869594145045	2.1142642642642646
CHEMBL3139131	10.187224221315322	0	1	2.282823217064282	4.565646434128565	1.2085837087613616	3.274538092202533	0.2338955780144666	78.66402649978508	4.701658190972106	6	0	0	4	1	1	0	0	0	2	0	2	142.1344307270233	66.12877229080934	110.85802469135804	130.81327160493828	112.65389231824416	2936.0	5.264238175074937	5.039780521262003	3.5080515297906603	2.4497354497354498	1.5527372490335454	1.4326241134751776	1.451851851851852	0.7115009746588694	0.1765432098765432	2.851851851851852	2.446428571428572	2.0545454545454547	2.127659574468085	2.4285714285714284	1.8421052631578947	1.5666666666666669	2.449213788548494	2.688042981252858	2.409957058507784	2.335951278659612	2.048252587604439
ZINC000026500541	25.54137283481996	0	1	2.437460668031627	4.874921336063256	1.3324132855026345	4.826586268591822	0.1508308208934944	320.4078269737932	6.932745453458665	16	0	0	5	2	2	0	1	0	0	0	1	426.0	254.77777777777777	329.2499999999999	410.7222222222222	418.02777777777766	1306.0	7.220338983050848	6.73015873015873	5.25	3.862745098039216	3.130952380952381	2.6666666666666665	2.4907975460122698	2.4859154929577465	2.1953125	3.406779661016949	3.2549019607843137	2.845238095238096	2.5875706214689265	2.539877300613497	2.535211267605634	2.453125	4.318267419962335	2.959435626102293	2.939732142857142	2.684458968772694	2.488260582010581
CHEMBL145849	27.48435369341712	0	2	2.445445418471164	4.781990248437549	1.332443118206761	3.9503604492545774	0.1128674414072736	3455.290200885	9.40042469563724	20	0	0	7	6	1	0	0	0	0	0	0	400.0	193.94444444444449	323.80555555555554	391.33333333333337	446.9722222222223	1402.0	5.633802816901408	5.653333333333333	4.155555555555556	2.7243243243243245	2.114678899082569	1.94273127753304	1.9299065420560748	1.8391959798994968	1.651685393258427	3.0985915492957745	2.881081081081081	2.5137614678899083	2.33920704845815	2.355140186915888	2.341708542713568	2.337078651685393	2.731611893583725	2.745925925925926	2.398559670781893	2.1153153153153155	2.05033129459735
CHEMBL1242081	30.967516941011503	0	1	2.5210221506617354	4.9713550638145545	1.359290519600107	4.348663337943798	0.1144385088932578	1746.918088811626	8.8006094889965	21	0	0	8	6	2	0	0	0	0	0	0	500.0	219.3055555555556	361.9444444444444	450.3055555555555	491.25	1534.0	7.142857142857143	7.223684210526316	5.814814814814815	4.712643678160919	3.910994764397906	3.0147783251231526	2.678756476683938	2.533333333333333	2.54375	3.5428571428571427	3.4195402298850577	3.099476439790576	2.822660098522168	2.7979274611398965	2.75	2.74375	3.1329365079365084	2.803728070175439	2.681069958847736	2.5879629629629624	2.5719895287958114
ZINC000064549647	25.569882405521373	0	1	2.460170238986596	4.920340477973192	1.324494710255304	4.694727635263617	0.146710238601988	337.9618913813465	6.986083951539769	20	0	0	5	4	1	0	0	0	0	0	0	388.0	186.5	301.05555555555543	386.33333333333337	415.3888888888888	1262.0	6.258064516129032	6.484848484848484	5.02542372881356	3.844155844155844	2.638888888888889	2.0050251256281406	1.8895027624309395	1.8853503184713376	1.7741935483870968	3.3225806451612905	3.3376623376623376	2.8222222222222224	2.487437185929648	2.4917127071823204	2.490445859872612	2.303225806451613	3.0080645161290325	2.74452861952862	2.551318267419961	2.508658008658009	2.307716049382716
CHEMBL128	15.304979020555878	0	1	2.4339926929328044	4.77313475326557	1.223964282532402	3.750542589722238	0.1875271294861119	160.48966342123077	5.771376718696162	9	0	0	6	3	2	1	0	0	0	0	0	244.44444444444449	181.46613511659808	252.7993827160494	261.7407407407408	277.2530864197531	1056.0	5.962059620596206	4.404761904761905	4.497777777777777	2.858695652173913	2.281345565749236	2.424561403508772	2.7012987012987013	2.236434108527132	0.7546296296296295	3.0	2.7717391304347827	2.36697247706422	2.494736842105264	2.571428571428572	2.1627906976744184	2.0	4.426003295526782	2.4874338624338628	3.370658436213992	2.8450080515297915	2.543606297428928
ZINC000001486793	27.98946894176874	0	1	2.4464893736966653	4.867512870377306	1.2915239869527808	4.541163463758297	0.1297475275359513	507.3786613038022	7.482020559797503	20	0	0	9	5	0	0	4	0	0	0	4	562.0	393.0416666666666	528.8888888888888	472.51388888888886	549.1041666666667	1532.0	9.064516129032258	7.803030303030303	6.764705882352941	4.024844720496894	3.527173913043478	3.281081081081081	4.0	2.7197452229299364	2.624113475177305	3.532258064516129	3.111801242236025	2.717391304347826	2.572972972972973	2.7169811320754715	2.554140127388535	2.4680851063829787	6.339381720430107	3.1268939393939394	4.444444444444444	2.9348688750862664	2.98426177536232
ZINC000013741759	21.011002862997028	0	1	2.507190022223115	4.9542563218935305	1.3438848149382805	4.016467933058348	0.1487580715947536	771.0599266808476	7.641017869468607	15	0	0	3	2	1	0	0	0	0	0	0	292.0	161.44444444444446	243.33333333333337	304.2500000000001	337.0	1054.0	5.3090909090909095	5.379310344827586	4.0285714285714285	2.9027777777777777	2.409937888198758	1.9491525423728813	1.851428571428572	1.69375	1.614864864864865	3.090909090909091	3.0277777777777777	2.732919254658385	2.468926553672316	2.377142857142857	2.39375	2.331081081081081	2.9353535353535354	2.638409961685824	2.3174603174603177	2.112847222222223	2.093167701863354
ZINC000013557079	26.35946780553839	0	1	2.462855533363031	4.828033958881306	1.3218745433515424	4.292034233755898	0.1300616434471484	2106.805366711573	8.846850503406872	20	0	0	8	5	1	0	2	0	0	0	2	482.0	276.47916666666663	387.2222222222223	434.69444444444446	429.5416666666666	1398.0	8.033333333333333	7.28125	5.692982456140351	3.772727272727273	3.383233532934132	3.7142857142857135	3.7285714285714286	3.4335664335664338	3.141843971631206	3.4166666666666665	2.987012987012987	2.730538922155689	2.68944099378882	2.842857142857143	2.6783216783216783	2.5602836879432624	4.607986111111111	3.032118055555556	3.396686159844055	2.822691197691198	2.572105788423153
ZINC000026496430	24.72487625389223	0	1	2.426624459165477	4.853248918330954	1.3508757314316224	5.112060131210988	0.1649051655229351	234.54067077185687	6.58903112046645	16	0	0	4	2	2	0	0	0	0	0	0	358.0	192.25	304.8333333333333	381.7777777777777	401.6666666666665	1228.0	5.868852459016393	5.7846153846153845	4.38135593220339	3.060240963855421	2.387978142076503	1.9635416666666667	1.853932584269663	1.9673202614379084	1.6814814814814816	3.2459016393442623	3.0963855421686746	2.71584699453552	2.46875	2.404494382022472	2.418300653594771	2.414814814814815	3.151639344262295	2.7021367521367523	2.583333333333333	2.299866131191432	2.1948998178506365
ZINC000022931020	27.03646662623281	0	2	2.450826747534385	4.79387648638034	1.3213717268488694	4.088493661400684	0.1202498135706083	2239.35514909056	8.937718655155551	20	0	0	8	6	0	0	2	0	0	0	2	472.0	274.2222222222222	341.86111111111114	431.97222222222223	432.44444444444446	1422.0	7.375	6.735294117647059	4.950819672131147	3.365853658536585	2.7074468085106385	2.664948453608248	2.854651162790698	2.859872611464968	2.5136986301369864	3.3125	2.9878048780487805	2.617021276595745	2.4690721649484537	2.558139534883721	2.56687898089172	2.5616438356164384	4.284722222222221	2.9575163398692816	2.802140255009108	2.633976964769648	2.300236406619385
CHEMBL4871980	14.130205079912493	0	1	2.416185423408302	4.755060560360521	1.3395846288105693	3.804836120299164	0.2113797844610646	108.87406836512352	5.277978543116233	11	0	0	5	4	0	0	1	0	0	0	1	256.0	144.61111111111111	181.6111111111112	214.11111111111111	191.7777777777778	760.0	7.757575757575758	7.257142857142857	5.60655737704918	4.037974683544304	3.546666666666667	3.2432432432432434	3.149253731343284	2.5517241379310347	1.511111111111111	3.303030303030303	3.050632911392405	2.9066666666666667	2.77027027027027	2.5223880597014925	2.1206896551724137	1.933333333333333	4.382154882154882	3.1253968253968254	2.9772313296903468	2.710267229254571	2.557037037037037
CHEMBL94612	28.92707682649163	0	1	2.5335446047576955	4.930433260796636	1.353691162219426	4.4907641358156525	0.1247434482171014	1089.0838133746952	8.274025929046605	21	0	0	7	5	1	0	1	0	0	0	1	478.0	260.25	355.0555555555556	436.1388888888889	445.1666666666666	1464.0	7.242424242424242	6.985915492957746	5.456692913385827	3.683908045977012	3.122994652406417	3.2072538860103625	3.3314917127071824	3.0476190476190474	2.594871794871795	3.4545454545454546	3.21264367816092	2.9411764705882355	2.9326424870466323	3.104972375690608	2.867724867724868	2.6	3.9431818181818175	2.901017214397496	2.7957130358705164	2.50654533844189	2.3805704099821745
CHEMBL391272	26.35786941574769	0	1	2.426212110490196	4.852424220980391	1.3159355071098513	5.413883620713538	0.1640570794155617	234.09704696093584	6.64965822845546	16	0	0	6	3	2	0	1	0	0	0	1	436.0	260.77777777777777	344.3888888888888	437.8333333333332	450.4444444444444	1358.0	6.920634920634921	6.492537313432836	4.925619834710743	3.532934131736527	2.687830687830688	2.226600985221675	2.269662921348315	2.5063291139240507	1.993630573248408	3.333333333333333	3.161676646706587	2.693121693121693	2.438423645320197	2.5280898876404496	2.6265822784810124	2.5095541401273884	4.139329805996472	2.891376451077944	2.846189164370982	2.621756487025947	2.3833039388594943
CHEMBL494631	21.24171300629784	0	2	2.392137717675738	4.784275435351477	1.3327748464168805	3.772011752405289	0.1397041389779736	977.8041265701216	7.878561143405815	16	0	0	4	3	1	0	0	0	0	0	0	310.0	129.88888888888889	249.6388888888889	301.77777777777777	293.7777777777777	1066.0	5.7407407407407405	5.7368421052631575	4.188118811881188	3.1818181818181817	2.2413793103448274	1.8865248226950355	1.9754098360655736	1.9739130434782608	2.058252427184466	3.092592592592593	2.9015151515151514	2.496551724137931	2.375886524822695	2.4754098360655736	2.4869565217391303	2.5145631067961167	2.405349794238683	2.670565302144249	2.471672167216722	2.2861952861952863	2.026053639846743
ZINC000013794088	24.696366683190814	0	2	2.44824191565444	4.782587419140613	1.3479217816501945	4.081109065045217	0.1316486795175876	1788.5452072589935	8.620559946504212	20	0	0	6	6	0	0	0	0	0	0	0	354.0	147.44444444444446	281.55555555555554	328.4166666666667	348.55555555555554	1224.0	5.80327868852459	6.046153846153846	4.474137931034483	2.685897435897436	2.300578034682081	2.232558139534884	2.411764705882353	2.2467532467532467	1.7346938775510203	3.2131147540983607	2.891025641025641	2.543352601156069	2.5232558139534884	2.65359477124183	2.5584415584415585	2.4149659863945576	2.41712204007286	2.738888888888889	2.4272030651340994	2.105235042735043	2.014771997430957
CHEMBL4854605	14.83731186109904	0	1	2.41339145286081	4.73931869447288	1.3243359103915366	3.837475136042407	0.2019723755811793	127.31544426953975	5.48852170621142	11	0	0	5	4	0	0	0	1	0	0	1	211.6049382716049	86.67196311537876	164.24382716049385	195.4351851851852	196.3786008230453	1006.0	5.877914951989026	6.1345029239766085	4.6069651741293525	3.3809523809523814	2.678614097968937	2.6035353535353534	2.4133333333333336	1.2367149758454108	1.002020202020202	3.1944444444444446	2.978021978021978	2.752688172043011	2.625	2.6	2.1594202898550723	1.981818181818182	2.407554530982744	2.724956681828027	2.451400405380505	2.1476393976393977	2.111597858312315
CHEMBL224195	28.369799959566137	0	1	2.4919141161460687	4.980267128326769	1.3207822986479694	4.470647365632343	0.1241846490453428	1072.238509418474	8.258437652474727	16	0	0	9	5	4	0	0	0	0	0	0	494.0	251.0	365.3611111111112	477.3333333333333	505.88888888888886	1506.0	7.159420289855072	6.808219178082192	5.307692307692308	4.651162790697675	3.823232323232323	3.811881188118812	3.797687861271677	3.614457831325301	3.176470588235294	3.260869565217391	3.2674418604651163	2.813131313131313	2.707920792079208	2.9653179190751446	2.8132530120481927	2.552941176470588	3.63768115942029	2.975266362252664	2.8104700854700857	2.7751937984496124	2.5549943883277213
ZINC000013741708	17.653808442026765	0	1	2.517297644567772	4.969479822193943	1.2877000297501573	4.005810059759842	0.174165654772167	258.6850001712108	6.388520228889118	9	0	0	3	2	1	0	0	0	0	0	0	240.0	145.44444444444446	219.44444444444449	285.8055555555556	309.0555555555556	910.0	4.705882352941177	4.90566037735849	3.656565656565657	2.787878787878788	2.3698630136986303	1.6646706586826348	1.369942196531792	1.0714285714285714	0.905982905982906	2.9019607843137254	2.962121212121212	2.746575342465753	2.40119760479042	2.092485549132948	1.9870129870129871	2.051282051282051	2.851851851851852	2.477463312368973	2.2166105499438835	2.165193602693603	2.116818873668189
CHEMBL38465	14.170645194432373	0	0	2.3702037200968027	4.601981778913986	1.3321853188498756	3.945102185683232	0.2191723436490684	99.54281170431626	5.188374484912856	16	0	0	4	3	0	1	0	0	0	0	0	214.44444444444449	85.80898491083677	146.2006172839506	154.0956790123457	149.3950617283951	920.0	6.917562724014338	7.020202020202021	5.524691358024691	3.5628415300546448	3.338709677419355	3.304093567251462	3.463414634146341	3.0526315789473686	3.3529411764705883	3.4516129032258065	3.180327868852459	2.8870967741935485	2.771929824561404	3.048780487804878	2.8684210526315788	2.7058823529411766	2.768031771317315	2.9676393565282453	2.707418838591678	2.526158672333536	2.409597769812824
CHEMBL3770106	18.56311579581272	0	5	2.431829018175661	4.86365803635132	1.2669611215906351	4.011701249808029	0.1671542187420012	311.40311476552665	6.616556999162112	6	1	0	7	5	2	0	0	0	0	0	0	320.0	179.70138888888889	269.08333333333337	310.36111111111114	334.30555555555566	1008.0	6.808510638297872	6.775510204081633	5.471264367816092	3.73728813559322	3.435897435897436	3.317757009345794	2.830188679245283	3.0412371134020617	2.659340659340659	3.127659574468085	2.872881355932204	2.7777777777777777	2.6728971962616823	2.5660377358490565	2.525773195876289	2.3956043956043955	3.823433806146572	3.0337301587301586	3.0929118773946365	2.6301789077212807	2.857312440645775
CHEMBL1275791	14.308544564874966	0	1	2.4700849452279128	4.78269042574948	1.2869229880217392	3.826259522115676	0.2125699734508709	105.77365716429073	5.24908816621888	9	0	0	3	2	0	0	1	0	0	0	1	222.0	138.66666666666666	179.5555555555556	225.3333333333333	224.7777777777778	738.0	6.0	5.6923076923076925	4.222222222222222	2.8125	2.175925925925926	1.9902912621359223	1.7777777777777777	1.8771929824561404	1.28	3.1621621621621623	2.927083333333333	2.4074074074074074	2.300970873786408	2.259259259259259	2.263157894736842	1.9	3.747747747747748	2.718660968660969	2.493827160493828	2.3472222222222223	2.081275720164609
CHEMBL304426	16.76836217587774	0	1	2.506816092438311	4.952812962491005	1.3121617169580695	3.940087828085144	0.1790949012765974	239.0598342581982	6.265171233507575	9	0	0	3	2	1	0	0	0	0	0	0	232.0	140.66666666666669	204.0	258.4166666666667	293.27777777777777	872.0	4.833333333333333	4.92	3.70967741935484	2.7698412698412698	2.321428571428572	1.6838709677419357	1.3788819875776397	1.1323529411764706	0.98989898989899	2.9166666666666665	2.9365079365079363	2.7	2.3483870967741933	2.0434782608695654	1.9852941176470589	2.0707070707070705	2.930555555555556	2.5372222222222223	2.193548387096774	2.050925925925926	2.09484126984127
ZINC000013794019	17.68231801272818	0	1	2.586364734048149	5.093189870981011	1.3147163083005835	4.143336417575484	0.1883334735261583	158.47050462294112	5.854025845657586	9	0	0	3	2	1	0	0	0	0	0	0	242.0	125.97222222222224	209.8611111111112	271.36111111111114	323.388888888889	870.0	5.260869565217392	5.510204081632653	4.461538461538462	3.430894308943089	2.432258064516129	1.912751677852349	1.5454545454545454	1.0165289256198349	0.9375	3.260869565217391	3.382113821138212	2.8193548387096774	2.637583892617449	2.2803030303030303	2.0165289256198347	1.8375	2.738526570048309	2.58843537414966	2.3061660561660564	2.206187895212285	2.086379928315413
CHEMBL391661	27.14585642597399	0	1	2.417594505023745	4.835189010047491	1.3022534780263613	5.280755247198441	0.1553163307999541	274.42005587886774	6.838435414740471	16	0	0	8	3	3	0	1	1	0	0	2	479.60493827160496	261.1164075598232	338.5493827160495	451.7047325102881	436.12860082304513	1672.0	7.862376037239426	7.263247863247863	5.578347578347579	4.421797593772116	3.3039215686274512	2.731707317073171	2.6963470319634704	2.9469320066334994	2.500868055555556	3.459016393442623	3.1082802547770703	2.7058823529411766	2.615853658536585	2.691780821917808	2.7238805970149254	2.7734375	4.280596845243003	2.955444761000317	2.8935844676585427	2.8771002070718987	2.5654623577826183
CHEMBL1632222	26.03005924643209	0	1	2.433665070733672	4.867330141467344	1.2633990699418864	4.11758354936344	0.1247752590716193	2049.377469933396	8.819213821283622	16	0	0	6	5	1	0	0	0	0	0	0	380.0	200.00694444444449	327.7777777777777	411.1527777777777	439.6388888888889	1316.0	5.588235294117647	5.732394366197183	4.2047244094488185	3.111764705882353	2.2561576354679804	2.185792349726776	2.0406976744186047	1.8024691358024687	1.7088607594936709	3.073529411764706	2.8294117647058825	2.4729064039408866	2.4972677595628414	2.546511627906977	2.450617283950617	2.3417721518987342	2.941278594771242	2.717331768388106	2.5809273840769897	2.4185457516339866	2.165708812260537
CHEMBL414420	16.182575738250836	0	1	2.421732183337405	4.725969007013331	1.293025731386635	3.442016625393683	0.1564553011542583	3840.279211301595	9.041757714579164	9	0	0	2	2	0	0	0	0	0	0	0	170.0	110.11111111111111	201.1388888888889	245.6388888888889	243.00000000000009	850.0	3.1481481481481484	3.4363636363636365	2.42156862745098	1.5357142857142858	1.2805755395683454	1.045112781954887	0.91869918699187	0.8362068965517241	0.8	2.4814814814814814	2.257142857142857	2.179856115107914	2.0902255639097747	2.048780487804878	1.9741379310344829	1.9523809523809523	2.039094650205761	2.3116161616161617	1.9719498910675384	1.7545634920634925	1.748201438848921
CHEMBL5091373	14.130205079912493	0	1	2.4620180090105093	4.854698482711743	1.3160726070570763	4.194459393834294	0.1525046851824263	2124.645267224021	7.4245787603450175	12	0	0	4	1	1	0	0	2	0	0	2	206.04938271604937	192.39252495347955	289.5027330611358	352.1331974901783	370.820155982541	1286.0	5.283317505539728	5.464387464387465	4.319444444444445	3.715099715099715	3.030789825970549	2.481045751633987	1.8208333333333333	1.1231231231231231	1.1595959595959595	2.8461538461538463	3.051282051282051	2.7349397590361444	2.5647058823529414	2.325	2.027027027027027	1.9272727272727272	3.3954515140995816	2.787803836595742	2.7035240668588223	2.4813296565146192	2.346398559191308
CHEMBL1258723	22.712945710073768	0	0	2.5247668484045733	4.8884607113555845	1.2671098919365409	4.171574732864259	0.1390524910954753	876.5875211425713	7.874648841030812	15	0	0	6	4	2	0	0	0	0	0	0	374.0	194.97222222222223	293.25	368.69444444444446	409.2777777777776	1220.0	6.032258064516129	6.265625	4.885964912280702	4.0071942446043165	3.557046979865772	3.5527950310559007	3.320754716981132	2.772727272727273	1.832258064516129	2.967741935483871	3.014388489208633	2.912751677852349	2.7142857142857144	2.7232704402515724	2.688311688311688	2.458064516129032	3.1447132616487457	2.80078125	2.5723684210526314	2.652478017585932	2.746830723340789
CHEMBL370852	23.379612376740432	0	1	2.521191197249502	4.98746258701068	1.332486973499762	4.51349072142	0.1556376110834482	320.52168852239464	6.834660681960289	16	0	0	6	4	1	0	0	1	0	0	1	361.60493827160496	166.53307422648987	261.6604938271605	335.7407407407408	377.0452674897119	1400.0	6.953941120607788	7.073412698412698	5.686666666666667	4.414141414141414	3.778549382716049	3.7453365774533656	3.623456790123457	3.058524173027989	2.9174311926605503	3.5576923076923075	3.409090909090909	3.0277777777777777	3.036496350364964	3.126984126984127	2.8473282442748094	2.8440366972477062	3.2025591197401897	2.7905460023515585	2.616604938271605	2.543490460157127	2.618369913122999
CHEMBL369798	18.930122633957268	0	1	2.4493293199322235	4.784960333816256	1.3378450209819892	4.084446657263306	0.170185277385971	288.37099542484845	6.539716567058197	14	0	0	4	2	1	1	0	0	0	0	0	254.44444444444449	108.08676268861454	205.95987654320987	233.8888888888889	247.3672839506173	1162.0	5.300925925925927	5.189542483660131	3.876811594202899	2.6666666666666665	2.2729658792650915	1.994871794871795	2.279279279279279	2.2741433021806854	1.8215488215488207	3.1666666666666665	2.965811965811966	2.6377952755905514	2.5	2.684684684684685	2.5981308411214954	2.4646464646464645	2.251807556012803	2.5073832001936576	2.2386943102522814	1.999050332383666	1.947773889374939
CHEMBL2112661	29.63418360767817	0	1	2.441193498313301	4.882386996626602	1.358695199088007	5.050500411481355	0.1365000111211177	413.3148637290102	7.33254250405618	20	0	0	6	4	2	0	0	0	0	0	0	454.0	209.72222222222223	347.83333333333337	454.1666666666666	467.33333333333326	1474.0	6.394366197183099	6.381578947368421	4.889705882352941	3.868852459016393	2.950980392156863	2.6682242990654204	2.6842105263157894	2.854651162790698	3.127388535031847	3.323943661971831	3.251366120218579	2.823529411764706	2.607476635514019	2.694736842105263	2.63953488372093	2.554140127388535	2.9538341158059467	2.7328216374269005	2.5575980392156867	2.4817850637522767	2.290849673202614
CHEMBL224195	28.369799959566137	0	1	2.4919141161460687	4.980267128326769	1.3207822986479694	4.470647365632343	0.1241846490453428	1072.238509418474	8.258437652474727	16	0	0	9	5	4	0	0	0	0	0	0	496.0	261.25	367.19444444444446	477.9166666666667	518.5555555555555	1506.0	7.188405797101449	6.753424657534247	5.206106870229007	4.517241379310345	3.7611940298507465	3.795121951219512	3.68361581920904	3.538011695906433	3.261904761904762	3.260869565217391	3.264367816091954	2.7960199004975124	2.678048780487805	2.92090395480226	2.7660818713450293	2.5595238095238093	3.786231884057971	2.927321156773212	2.8030110262934693	2.746647509578544	2.5798783858485352
CHEMBL1631533	28.4506801886059	0	1	2.433665773979248	4.867331547958495	1.320503885118372	4.125693242307935	0.1146025900641092	3943.459052064051	9.560747394593111	22	0	0	7	5	1	0	1	0	0	0	1	478.0	267.0	356.80555555555554	451.2222222222223	453.58333333333337	1464.0	7.242424242424242	7.0	5.471074380165289	4.148148148148148	3.3125	3.1	2.720238095238096	2.628205128205128	2.7902097902097904	3.333333333333333	3.123456790123457	2.778409090909091	2.6222222222222222	2.636904761904762	2.6474358974358974	2.6153846153846154	4.045454545454546	3.017857142857143	2.9488062442607896	2.785322359396434	2.5771780303030307
CHEMBL159381;CHEMBL348304	23.879870102263087	0	1	2.449425888719104	4.785192739752617	1.35333953158213	4.130759337211274	0.1376919779070425	1649.8785155394048	8.507069225906324	20	0	0	6	5	1	0	0	0	0	0	0	368.0	146.91666666666669	274.88888888888886	310.55555555555554	323.7777777777777	1200.0	6.456140350877193	6.442622950819672	4.833333333333333	3.106382978723404	2.679738562091503	2.611842105263158	3.076923076923077	2.8529411764705883	2.0625	3.280701754385965	2.971631205673759	2.6405228758169934	2.6052631578947367	2.9307692307692306	2.801470588235294	2.513888888888889	2.5774853801169595	2.821948998178507	2.545267489711934	2.2025216706067767	2.116194625998548
ZINC000019367808	19.78705932940487	0	2	2.444883758024217	4.777984462627426	1.3377842277127991	3.830354060163194	0.1532141624065277	877.1145188783786	7.692928295970486	14	0	0	6	6	0	0	0	0	0	0	0	292.0	119.36111111111111	230.22222222222223	261.55555555555554	275.75	1004.0	5.725490196078432	5.87037037037037	4.204081632653061	2.5703125	1.9863013698630136	1.920863309352518	2.4245283018867925	2.2710280373831777	1.824742268041237	3.0980392156862746	2.8046875	2.3767123287671232	2.3309352517985613	2.5849056603773586	2.4299065420560746	2.453608247422681	2.34041394335512	2.684670781893004	2.3492063492063493	2.0434027777777777	1.8886986301369864
CHEMBL569270	18.551185251994248	0	0	2.4060684726527213	4.731213800864063	1.3051343821543149	4.32288691055904	0.18012028793996	173.47916532177564	6.031526244929364	17	0	0	8	5	1	1	1	0	0	0	1	378.44444444444446	220.1145404663924	233.3024691358025	284.90123456790127	295.1913580246913	1236.0	9.95906432748538	9.141666666666666	7.848958333333333	6.506849315068493	5.298701298701299	5.13063063063063	4.76056338028169	4.805555555555555	4.721212121212121	3.631578947368421	3.547945205479452	3.103896103896104	3.0675675675675675	2.8732394366197185	2.933333333333333	2.872727272727273	5.792487907010324	3.614969135802469	3.645351080246914	3.902756637916456	3.833654000320666
ZINC000001537714	25.45125370729989	0	1	2.518767262293506	4.9871714026588005	1.313935504588059	4.151600528551838	0.1297375165172449	778.7036696193198	7.820781384871829	6	2	0	6	2	4	0	0	0	0	0	0	394.0	233.26388888888889	325.47222222222223	451.2916666666666	560.2083333333335	1326.0	5.794117647058823	5.416666666666667	3.95	2.875	2.280172413793104	1.704035874439462	1.5730337078651686	1.6046511627906976	1.7294117647058824	3.147058823529412	2.925	2.456896551724138	2.304932735426009	2.443820224719101	2.331395348837209	2.3	3.430351307189542	2.517554012345679	2.324801587301588	2.256458333333333	2.4146910919540234
CHEMBL4083252	23.241713006297843	0	1	2.3999034880812173	4.758984870844985	1.3402814988079892	3.8973561674462736	0.1299118722482091	672.5552472759314	7.609696548852976	17	0	0	7	5	1	1	0	0	0	0	0	352.44444444444446	145.30898491083678	261.37037037037044	302.03395061728395	328.4506172839504	1422.0	5.9736346516007535	6.016129032258065	4.467889908256881	3.204379562043796	2.3157894736842106	1.840670859538784	1.5864978902953586	1.5979643765903306	1.892063492063492	3.101694915254237	3.0145985401459856	2.6842105263157894	2.4339622641509435	2.2278481012658227	2.2595419847328246	2.533333333333333	2.462864151031132	2.738301473516528	2.397893306150188	2.204627376768496	2.160859324236516
CHEMBL146991	26.696366683190814	0	1	2.4813123247306907	4.831720666680056	1.357643579999786	4.098572157914374	0.1241991563004355	980.4408359747885	8.081924771620022	23	0	0	8	7	1	0	0	0	0	0	0	430.0	185.22222222222223	314.9722222222222	358.5277777777778	396.25	1334.0	7.166666666666667	7.415384615384616	5.939130434782609	3.683870967741936	2.9651162790697674	2.5625	2.6	2.421428571428572	2.031007751937985	3.5166666666666666	3.2	2.877906976744186	2.6306818181818183	2.6125	2.6214285714285714	2.612403100775194	3.087037037037037	2.9820512820512817	2.7388888888888885	2.313082437275986	2.303779069767442
CHEMBL162049	25.512863264118536	0	1	2.4487376785934987	4.8238291732292815	1.329731165072857	4.263852231446606	0.1332453822327064	722.1260097055466	7.745350462148192	15	0	0	5	4	0	1	0	0	0	0	0	328.44444444444446	136.6526063100137	278.2901234567901	341.4351851851852	338.25	1456.0	5.131944444444445	5.495098039215686	3.978319783197832	2.648373983739837	2.215238095238095	2.319277108433735	2.6264775413711585	2.2882882882882885	1.9090909090909087	3.1875	2.9207317073170733	2.5885714285714285	2.6144578313253013	2.936170212765957	2.756756756756757	2.487012987012987	2.135196973593964	2.5076706608569355	2.2625213289169928	2.0819218608852754	1.9328571428571428
CHEMBL113893	28.21997004530509	0	1	2.461130826225577	4.864441952975291	1.3515491794933554	4.684962903329939	0.133856082952284	559.0491329950007	7.579000332233416	19	0	0	5	4	1	0	0	0	0	0	0	408.0	196.02777777777777	327.75	405.5	455.5833333333333	1372.0	6.08955223880597	6.305555555555555	4.953488372093023	3.4114285714285715	2.958333333333333	2.925925925925926	3.14375	2.597560975609756	2.290909090909091	3.373134328358209	3.165714285714286	2.765625	2.6825396825396823	2.9875	2.817073170731707	2.551515151515152	2.925787728026534	2.714891975308642	2.5406976744186047	2.317142857142857	2.372829861111111
CHEMBL391273;44431537	26.13908981626532	0	1	2.439444996234807	4.878889992469615	1.342558271551335	4.818229319630103	0.1460069490797001	355.2528460723818	7.066752246880978	16	0	0	6	4	2	0	0	0	0	0	0	422.0	233.5	321.3888888888888	410.4999999999999	434.7777777777777	1324.0	6.918032786885246	6.676923076923077	5.086206896551724	3.76875	2.9719101123595504	2.423280423280424	2.339080459770115	2.506578947368421	2.1185185185185187	3.377049180327869	3.2375	2.8146067415730336	2.5502645502645502	2.505747126436781	2.519736842105264	2.5185185185185186	3.827868852459016	2.973076923076923	2.7705938697318	2.5656249999999994	2.4425717852684143
ZINC000028821529	26.20803950148663	0	1	2.453343748943421	4.900730567437542	1.325977499605061	5.234159102610125	0.1586108818972765	263.4075339533223	6.767624860080699	10	0	0	6	4	2	0	0	0	0	0	0	412.0	234.0277777777778	324.6388888888889	419.4166666666666	454.2222222222222	1326.0	6.53968253968254	6.328358208955224	4.778688524590164	3.3588235294117648	2.614213197969544	2.2	2.336898395721925	2.0179640718562872	1.8280254777070064	3.333333333333333	3.164705882352941	2.705583756345177	2.468292682926829	2.475935828877005	2.5449101796407185	2.4076433121019107	3.7147266313932974	2.8868159203980097	2.660974499089253	2.4671568627450973	2.305696559503666
CHEMBL2368611	24.92707682649163	0	1	2.4620180090105093	4.854698482711743	1.3160726070570763	4.194459393834294	0.1525046851824263	2124.645267224021	7.4245787603450175	12	0	0	6	3	1	0	1	1	0	0	2	398.44444444444446	192.39252495347955	289.5027330611358	352.1331974901783	370.820155982541	1584.0	6.225694444444445	5.757575757575758	4.093220338983051	2.6842105263157894	2.053475935828877	2.076023391812865	2.251748251748252	2.111111111111111	2.188405797101449	3.046875	2.7309941520467835	2.336898395721925	2.3391812865497075	2.4685314685314683	2.423611111111111	2.5	3.3954515140995816	2.787803836595742	2.7035240668588223	2.4813296565146192	2.346398559191308
ZINC000013802576	28.27234070364343	0	2	2.4303065206977164	4.757054950025232	1.3245339356442405	3.953564165145501	0.1098212268095972	2458.908060708964	9.088406498084996	20	0	0	8	6	1	0	1	0	0	0	1	458.0	234.22222222222223	352.5	419.05555555555554	431.638888888889	1482.0	6.450704225352113	6.026666666666666	4.392592592592592	2.8833333333333333	2.3381642512077296	2.269230769230769	2.4292682926829268	2.3482587064676617	1.945945945945946	3.140845070422535	2.8833333333333333	2.570048309178744	2.514423076923077	2.517073170731708	2.4129353233830844	2.389189189189189	3.298904538341158	2.8248148148148147	2.611111111111111	2.3280864197530864	2.0852120236178213
CHEMBL1278001	28.236248691901103	0	1	2.568090281828857	5.057277078601562	1.356229616857174	4.745558763621646	0.1355873932463327	523.0028145895651	7.512349814170218	25	0	0	7	4	2	1	0	0	0	0	0	446.44444444444446	240.8272462277092	368.8117283950617	439.7191358024691	489.81327160493817	1614.0	7.318761384335155	6.580808080808081	6.214492753623188	4.91991341991342	4.938650306748467	4.913043478260869	4.908119658119658	4.579908675799087	3.870488322717622	3.639344262295082	3.512987012987013	3.3067484662576687	3.2360248447204967	3.352564102564102	3.5273972602739727	3.1528662420382165	3.9479876430772	2.708005985783764	3.2070585077831453	2.855319063652397	3.004989396349314
ZINC000013741697	17.544418642285585	0	1	2.5301205194196084	4.99845522811866	1.2927305877637565	3.9865020068887023	0.1733261742125522	271.2595499144842	6.435985234228026	9	0	0	4	3	0	0	1	0	0	0	1	284.0	190.69444444444449	218.8888888888889	299.72222222222223	334.69444444444457	936.0	6.042553191489362	5.857142857142857	4.494505494505495	3.637096774193549	3.0955882352941178	2.1456953642384105	1.8193548387096767	1.4615384615384617	1.368421052631579	3.0638297872340425	3.032258064516129	2.7794117647058822	2.410596026490066	2.083870967741936	2.0384615384615383	2.1789473684210527	4.057328605200946	2.7919501133786846	2.4053724053724057	2.417114695340502	2.4609885620915044
CHEMBL502138	39.08579147710551	0	2	2.4619869621090773	4.819221980635147	1.308490518274034	5.532638725482613	0.1106527745096522	3269.581494871153	9.701855184915017	18	0	0	8	6	2	0	0	0	0	0	0	518.0	307.3333333333333	484.1111111111112	629.6388888888888	670.1666666666671	1994.0	4.709090909090909	4.730434782608696	3.351851851851852	2.236065573770492	1.9461077844311376	1.9558359621451105	2.06993006993007	1.8763636363636365	1.462686567164179	2.890909090909091	2.6163934426229507	2.395209580838323	2.378548895899053	2.4545454545454546	2.370909090909091	2.291044776119403	2.793939393939394	2.457729468599034	2.2412551440329223	2.064389799635701	2.006487025948105
CHEMBL250973	25.67927220526256	0	1	2.502613506728367	4.947996366011315	1.281691583610978	4.561483200484019	0.1382267636510308	618.1205918215907	7.620606039291672	12	0	0	7	3	3	0	0	1	0	0	1	403.60493827160496	200.58862978204544	314.5174897119342	408.6286008230453	458.6851851851852	1598.0	6.023954302561268	5.987301587301587	4.480034722222222	3.622628726287264	2.830439814814815	2.445994832041344	2.72584541062802	2.5451197053407	2.021857923497268	3.1343283582089554	3.1707317073170733	2.7447916666666665	2.488372093023256	2.6467391304347827	2.657458563535912	2.3825136612021858	2.993860146000678	2.6844209288653733	2.457167888374486	2.4916378098966177	2.388985339506173
CHEMBL113868	24.765316368412112	0	3	2.460355212627978	4.842241896637156	1.3405267618186545	4.411613814713997	0.1423101230552902	700.3045258130835	7.682917388809233	9	0	0	5	4	0	1	0	0	0	0	0	299.30864197530866	132.0270156988264	278.9845679012346	355.7921810699588	364.06172839506166	1424.0	4.467293163810577	4.763693270735525	3.3698175787728024	2.165181224004753	1.9289340101522845	2.035215543412265	2.1395833333333334	1.6516007532956685	1.5169934640522875	3.044776119402985	2.79144385026738	2.512690355329949	2.546448087431694	2.80625	2.4971751412429377	2.3	1.970552473116812	2.2780530922158464	2.081974387322646	1.9026319843313304	1.848029078147521
CHEMBL2113386	21.51911013697374	0	1	2.447043732191993	4.815626956153075	1.2934032737143486	4.272552025336973	0.158242667605073	298.5070181668744	6.692045217013366	15	0	0	7	3	2	1	0	0	0	1	1	317.4686419753086	201.5998656844993	302.92150617283954	322.6741234567901	315.9382633744856	4082.0	6.478951877047115	5.396581196581197	5.004540023894863	3.0307961504811898	3.3325567502986853	3.653294001966568	3.53482905982906	3.246864686468647	2.4158392434988176	3.4285714285714284	2.9291338582677167	2.814516129032258	2.84070796460177	2.9038461538461537	2.811881188118812	2.6382978723404253	4.114282973153047	2.4799643874643875	3.2572204964821454	2.5407411295810243	2.5478892207619803
ZINC000026944781	23.569882405521373	0	1	2.3925500532072688	4.7851001064145375	1.3082746415626034	5.032968371223688	0.1677656123741229	213.7501081941287	6.463419902656214	12	0	0	7	4	2	0	0	1	0	0	1	365.60493827160496	178.72751867093433	291.6563786008231	345.86419753086403	397.5823045267489	1470.0	6.196693869010254	6.130824372759856	4.620039682539683	3.287537537537537	2.548941798941799	2.513804713804714	2.743055555555556	2.7994791666666665	2.991452991452991	3.169491525423729	3.0472972972972974	2.5892857142857144	2.4484848484848483	2.5	2.5	2.730769230769231	3.029279977473464	2.701048718969866	2.60407480893592	2.336920253586919	2.3665613364687434
CHEMBL4207302	11.411167754907476	0	0	2.402484841637593	4.693271354718246	1.2751422315230954	3.5352236485729405	0.2356815765715293	71.28204036690737	4.672109515537069	6	0	0	4	1	2	1	0	0	0	0	0	182.44444444444449	128.55898491083676	136.2222222222222	180.3858024691358	175.0925925925927	842.0	6.515873015873017	5.885057471264369	4.707482993197279	3.725806451612903	2.9096045197740112	2.53061224489796	2.0	1.4545454545454546	0.46875	3.1785714285714284	2.8548387096774195	2.6440677966101696	2.53061224489796	2.3488372093023258	1.6363636363636365	1.28125	4.59139231824417	3.1819923371647514	2.7800453514739223	2.909448426921545	2.967671060891401
ZINC000000018074	16.8492424049175	0	1	2.447183552870738	4.781383828158898	1.3539611141557406	3.908039002344984	0.1860970953497611	211.3770120746087	6.095580670883816	14	0	0	5	5	0	0	0	0	0	0	0	258.0	99.86111111111111	190.97222222222223	207.63888888888889	207.25	840.0	6.45	6.697674418604652	4.987012987012987	2.929292929292929	2.86	2.968421052631579	3.4266666666666667	2.891891891891892	1.4666666666666666	3.325	2.9393939393939394	2.67	2.694736842105263	3.013333333333333	2.783783783783784	2.306666666666666	2.4965277777777777	2.80749354005168	2.4801587301587302	2.0973625140291805	2.0725
ZINC000013794016	17.68231801272818	0	1	2.586364734048149	5.093189870981011	1.3147163083005835	4.143336417575484	0.1883334735261583	158.47050462294112	5.854025845657586	9	0	0	3	2	1	0	0	0	0	0	0	230.0	125.22222222222224	209.75	282.2777777777778	339.8333333333333	872.0	4.791666666666667	5.03921568627451	3.938144329896907	2.883211678832117	2.094117647058824	1.603658536585366	1.3103448275862069	0.921875	0.8488372093023255	3.1666666666666665	3.2116788321167884	2.717647058823529	2.542682926829268	2.2275862068965515	2.0078125	1.802325581395349	2.6087962962962963	2.4738562091503264	2.1623711340206184	2.060421735604218	1.999019607843137
CHEMBL4207355	15.584858756805469	0	0	2.3896995372475542	4.667863001177254	1.2820059899884964	3.665781745448173	0.174561035497532	784.4898536026933	7.406970983233985	6	0	0	4	1	2	1	0	0	0	0	0	214.44444444444449	132.05898491083678	191.44444444444443	239.7962962962963	224.851851851852	1070.0	4.661835748792271	4.333333333333333	3.07843137254902	2.312121212121212	1.926282051282051	1.8385964912280703	1.797752808988764	1.5873015873015874	1.4228855721393037	2.717391304347826	2.4272727272727272	2.355769230769231	2.3157894736842106	2.247191011235955	2.119047619047619	2.253731343283582	2.870847498061669	2.5585106382978724	2.2522875816993464	2.17996632996633	2.162037037037038
CHEMBL183704	13.04416091676293	0	3	2.384193646399772	4.758202915619151	1.239521816420025	3.716291853030196	0.2186054031194232	89.96101990644577	5.030004715421675	6	0	0	6	4	2	0	0	0	0	0	0	266.0	185.66666666666663	215.1111111111112	206.7222222222223	218.2777777777777	734.0	8.580645161290322	7.6875	6.381818181818182	4.40625	3.985294117647059	3.194029850746269	1.9710144927536235	2.122448979591837	3.0930232558139537	3.225806451612903	3.109375	2.7205882352941178	2.5074626865671643	2.0434782608695654	2.020408163265306	1.558139534883721	5.989247311827957	3.3854166666666665	3.911111111111112	3.230034722222224	3.2099673202614376
CHEMBL65321	27.03646662623281	0	2	2.4508288475700075	4.7940765763367	1.3202276871849286	4.090944417731476	0.120321894639161	2115.958407930956	8.881038568419864	20	0	0	8	6	0	0	2	0	0	0	2	472.0	274.2222222222222	341.97222222222223	429.4166666666666	435.72222222222223	1422.0	7.375	6.735294117647059	4.959016393442623	3.4207317073170733	2.7819148936170213	2.6752577319587627	2.9302325581395348	2.815286624203821	2.52054794520548	3.3125	2.9939024390243905	2.627659574468085	2.489690721649485	2.5348837209302326	2.5923566878980893	2.554794520547945	4.284722222222221	2.9575163398692816	2.8030510018214936	2.618394308943089	2.3176713947990546
CHEMBL101686	19.89644912914605	0	1	2.461984999760912	4.819208206683687	1.2882611453401482	3.9109452839424574	0.1504209724593253	2198.317574107644	8.650959052769798	9	0	0	5	4	1	0	0	0	0	0	0	276.0	164.66666666666669	255.80555555555551	324.61111111111114	339.0833333333332	1048.0	4.758620689655173	4.8	3.482142857142857	2.4248366013071894	2.14375	2.150684931506849	2.4	2.155172413793104	1.5535714285714286	2.793103448275862	2.542483660130719	2.3625	2.3972602739726026	2.52	2.431034482758621	2.3392857142857144	2.839080459770116	2.5087962962962966	2.2839781746031744	2.12164124909223	2.1192708333333323
CHEMBL342805	28.34129038886472	0	2	2.445449791731448	4.781253662060125	1.330155323206894	3.951545073361535	0.1097651409267093	4440.541742649584	9.679465507555486	20	0	0	9	7	2	0	0	0	0	0	0	458.0	230.9722222222222	370.8333333333333	400.0	425.0277777777778	1476.0	6.63768115942029	6.493150684931507	4.875968992248062	2.948863636363636	2.627551020408163	2.632850241545894	2.7193877551020407	2.5105263157894737	1.8810810810810807	3.2028985507246377	2.9431818181818183	2.6581632653061225	2.541062801932368	2.596938775510204	2.5052631578947366	2.3405405405405406	3.3474235104669883	2.9707001522070016	2.8746770025839794	2.272727272727273	2.168509070294785
CHEMBL197169	23.44856206196173	0	1	2.527435955830638	4.992809541185555	1.3183046338891224	4.643893192120837	0.1601342480041667	273.51978422650126	6.676084693446668	15	0	0	7	5	2	0	0	0	0	0	0	404.0	182.75	287.4444444444445	362.33333333333326	403.5277777777777	1190.0	7.481481481481482	7.568965517241379	6.095238095238095	4.7846153846153845	4.068027210884353	3.755244755244755	3.632352941176471	3.1777777777777776	3.090909090909091	3.5	3.4384615384615387	3.108843537414966	3.013986013986014	3.044117647058824	2.8222222222222224	2.702479338842976	3.384259259259259	2.8931992337164747	2.737566137566138	2.7871794871794866	2.745086923658352
ZINC000013741726	18.597722049225865	0	1	2.5362237209477216	5.001644368898498	1.2586991227488105	4.0832640154163045	0.170136000642346	290.34071519772743	6.546523850695189	9	0	0	5	2	2	1	0	0	0	0	0	260.44444444444446	191.7716906721536	285.16049382716045	323.29783950617286	348.6095679012345	1194.0	5.0085470085470085	4.209876543209877	3.967320261437908	2.7007299270073	2.5866666666666664	1.7855750487329436	1.4618249534450654	1.2104166666666667	0.9641873278236914	3.0	2.978102189781022	2.786666666666666	2.450292397660818	2.128491620111732	2.00625	2.0991735537190084	3.687917128310647	2.2083904892546866	2.795691115952553	2.359838244570605	2.3240637860082303
CHEMBL498356	25.02453608241435	0	1	2.392258154711521	4.784516309423043	1.30008819760539	3.8976431643323135	0.1218013488853848	1081.9498676776248	8.149670935123567	16	0	0	5	3	2	0	0	0	0	0	0	380.0	196.22222222222223	307.58333333333337	394.6111111111112	408.6111111111111	1280.0	5.846153846153846	5.794117647058823	4.172131147540983	3.124223602484472	2.274725274725274	1.866310160427808	1.8588957055214723	1.8506493506493509	1.9090909090909087	3.0615384615384613	2.9130434782608696	2.5	2.331550802139037	2.441717791411043	2.461038961038961	2.4685314685314683	3.0188034188034187	2.7189542483660136	2.5211748633879782	2.451000690131125	2.245115995115995
ZINC000013765959	23.213203435596423	0	1	2.4482309706544245	4.782568638822202	1.356815736568698	4.067957385405159	0.1402743926001779	1331.7898417738736	8.258989799198709	20	0	0	6	5	1	0	0	0	0	0	0	364.0	142.66666666666669	266.8888888888889	302.3611111111111	299.33333333333337	1162.0	6.7407407407407405	6.724137931034483	5.068627450980392	3.272727272727273	2.765957446808511	2.8260869565217392	3.2051282051282053	2.7698412698412698	2.064	3.351851851851852	3.007575757575758	2.673758865248227	2.7246376811594204	2.9572649572649574	2.7142857142857144	2.432	2.6419753086419755	2.87308429118774	2.616557734204793	2.290614478114478	2.1229314420803784
CHEMBL484345	22.022117575483243	0	1	2.544150489082123	5.0310276163569	1.297640117050521	4.435167277554018	0.1583988313412149	378.83906132977455	6.966730891787532	19	0	0	8	4	3	1	0	0	0	0	0	402.44444444444446	268.2994684499314	324.7839506172838	382.8024691358024	460.0956790123456	1382.0	8.748792270531402	7.326530612244898	7.60569105691057	6.180685358255451	6.36969696969697	5.626543209876543	5.461279461279462	3.843971631205674	4.130268199233717	3.695652173913044	3.588785046728972	3.381818181818182	3.138888888888889	3.080808080808081	2.9680851063829787	2.7471264367816093	5.8325971402159	3.117409926933737	3.960779885576632	3.577593169493481	4.182687991021323
CHEMBL426317	20.672505595553886	0	1	2.3455379073720817	4.691075814744163	1.3063752298531175	4.755496502094258	0.1761295000775651	181.3889212982264	6.193895235497858	12	0	0	8	5	3	0	0	0	0	0	0	376.0	219.36111111111111	281.5555555555556	369.4166666666667	406.6666666666666	1148.0	6.962962962962963	6.446428571428571	4.772277227722772	3.5114503816793894	2.280821917808219	1.5266666666666666	1.7272727272727273	2.077586206896552	1.990566037735849	3.0185185185185186	2.839694656488549	2.3767123287671232	2.2266666666666666	2.2803030303030303	2.2586206896551726	2.30188679245283	4.06224279835391	2.953869047619048	2.787678767876788	2.81997455470738	2.785388127853881
CHEMBL323666	28.34563849164228	0	1	2.4945154476371463	4.982708476394796	1.343538177424361	5.185488467004305	0.1481568133429801	373.0268489790844	7.174413366725833	19	0	0	6	3	2	1	0	0	0	0	0	412.44444444444446	235.10502400548697	376.79938271604937	424.3132716049384	537.0493827160494	1606.0	6.249158249158249	5.52112676056338	5.242894056847545	3.531428571428572	3.12962962962963	3.0292096219931275	2.7810650887573964	2.3430799220272904	2.343685300207039	3.4696969696969697	3.2857142857142856	2.833333333333333	2.7216494845360826	2.917159763313609	2.7309941520467835	2.5527950310559007	3.5621973334164694	2.4699182750825943	2.920925447411236	2.4246472663139333	2.7123706197780275
CHEMBL195927	24.76531636841211	0	1	2.4014740166382635	4.802948033276527	1.3185752422042862	5.101776905834599	0.1594305283073312	247.770552323836	6.675653935473558	12	0	0	7	4	3	0	0	0	0	0	0	402.0	202.19444444444449	314.7222222222223	400.1666666666666	453.33333333333337	1322.0	6.090909090909091	5.811594202898551	4.28	3.4939024390243905	2.544973544973545	2.26530612244898	2.325966850828729	2.226519337016575	2.4	3.0303030303030303	3.042682926829268	2.624338624338624	2.479591836734694	2.458563535911602	2.248618784530387	2.3870967741935485	3.0635521885521886	2.76731078904992	2.5177777777777783	2.440040650406504	2.398589065255732
CHEMBL197505	26.76108518290425	0	1	2.504894824734888	4.953338626071492	1.2545569747969911	4.793387217297209	0.1409819769793296	351.3674293094748	7.085607914716944	12	0	0	10	3	3	0	4	0	0	0	4	606.0	440.8402777777778	548.8333333333333	503.8055555555555	765.9027777777776	1554.0	9.934426229508198	8.421875	7.767241379310345	5.891891891891892	5.201117318435754	4.320855614973262	4.262820512820513	4.451807228915663	3.195266272189349	3.4918032786885247	3.4121621621621623	2.798882681564246	2.625668449197861	2.923076923076923	2.783132530120482	2.544378698224852	7.226889799635702	3.309027777777778	4.731321839080459	3.404091591591591	4.278786468032277
ZINC000022939203	23.213203435596423	0	2	2.445435707791233	4.779869524780164	1.353728758839899	3.924521241169757	0.1353283186610261	1492.8759349036256	8.373170433224566	19	0	0	8	8	0	0	0	0	0	0	0	366.0	141.38888888888889	268.72222222222223	293.13888888888886	305.75	1174.0	6.654545454545454	6.745762711864407	4.961904761904762	2.9558823529411766	2.477124183006536	2.324675324675325	2.723076923076923	2.5	2.027027027027027	3.309090909090909	2.9779411764705883	2.6209150326797386	2.5064935064935066	2.6846153846153844	2.598360655737705	2.5495495495495497	2.5707070707070705	2.8625235404896427	2.55925925925926	2.155433006535948	1.998366013071896
CHEMBL329383	20.928733283931024	0	1	2.4490286899007123	4.8980573798014255	1.263719548548307	4.592452462148876	0.1700908319314398	193.2672155456465	6.257325540834215	12	0	0	10	3	3	1	1	0	2	0	3	388.57887517146776	263.5671296296296	315.0802469135804	342.97685185185185	369.9639060356652	3756.0	8.635086114921506	6.519306540583136	6.467028003613369	4.913347309573725	4.285746352413019	4.141635462623117	5.000349406009784	2.945293917770982	3.1930654058313634	3.555555555555556	3.30188679245283	3.036363636363636	2.864864864864865	2.792452830188679	2.4954128440366974	2.3617021276595747	5.85704732510288	2.831987128972945	3.842442035531468	3.235630677847659	3.3633082366878653
ZINC000027557784	26.88663671197176	0	2	2.445439550095975	4.780749324304281	1.3406474562582336	3.940406837052068	0.1158943187368255	3528.2834950021074	9.39234220124667	20	0	0	7	6	1	0	0	0	0	0	0	392.0	191.47222222222223	320.4722222222222	408.4166666666666	437.9722222222223	1364.0	5.764705882352941	5.875	4.37984496124031	2.748603351955308	2.2139303482587063	2.0341463414634147	2.0307692307692307	2.0628571428571427	1.74375	3.147058823529412	2.8491620111731844	2.5223880597014925	2.3853658536585365	2.3897435897435897	2.44	2.4375	2.815767973856209	2.7808641975308643	2.4842807924203267	2.2816573556797017	2.1789662797125486
CHEMBL2205825	19.28779845112672	0	1	2.9376704116274968	5.380502763286268	1.383390520465234	3.7116203969700647	0.1687100180440938	1451.5183132112074	8.068822760498387	6	0	4	3	1	2	0	0	0	0	0	0	260.0	120.86805555555556	218.0138888888889	298.43055555555554	285.88888888888886	882.0	6.046511627906977	6.204081632653061	5.090909090909091	3.0774647887323945	1.8129496402877696	2.1682242990654204	2.951219512195122	2.551282051282051	2.485294117647059	4.069767441860465	3.690140845070424	2.6690647482014387	2.6728971962616823	3.073170731707317	2.9615384615384617	2.6323529411764706	2.810885012919897	2.392290249433107	2.202160493827161	2.1016236306729263	2.056754596322941
CHEMBL1632211	27.70313329289948	0	1	2.433692281911473	4.867384563822948	1.320922954360018	4.155409398551666	0.1187259828157618	2037.3156790448024	8.872151345245758	22	0	0	6	4	1	0	1	0	0	0	1	462.0	259.75	339.72222222222223	437.8888888888889	503.58333333333326	1414.0	7.21875	6.970588235294118	5.47457627118644	4.265822784810126	3.505813953488372	2.772727272727273	2.707317073170732	2.532051282051282	2.4964028776978417	3.359375	3.1582278481012658	2.7906976744186047	2.647727272727273	2.6707317073170733	2.608974358974359	2.58273381294964	4.05859375	2.988153594771242	2.879001883239172	2.7714486638537275	2.9278100775193794
CHEMBL4856702	14.130205079912493	0	1	2.4186933056745934	4.7612950194545	1.333261120337194	3.8123139300017823	0.2117952183334323	107.64259286950916	5.266603078816201	11	0	0	5	4	0	0	1	0	0	0	1	256.0	144.6111111111111	181.72222222222223	211.44444444444449	197.44444444444449	760.0	7.757575757575758	7.257142857142857	5.622950819672131	4.1645569620253164	3.8933333333333335	3.756756756756757	3.343283582089552	1.5862068965517242	1.511111111111111	3.303030303030303	3.0632911392405062	2.9466666666666668	2.7972972972972974	2.5074626865671643	2.155172413793104	1.8888888888888888	4.3821548821548815	3.1253968253968254	2.9790528233151186	2.6765119549929683	2.6325925925925926
CHEMBL79853	24.83426605363341	0	1	2.456627360091125	4.868740180032069	1.3314588639279692	4.318761054449634	0.1393148727241817	493.3951589217596	7.332712503867691	15	0	0	7	3	3	0	1	0	0	0	1	460.0	261.02777777777777	326.91666666666663	401.2777777777777	422.9444444444444	1308.0	8.363636363636363	7.728813559322034	6.057142857142857	4.35	3.61437908496732	2.9220779220779223	2.8175182481751824	2.8548387096774195	2.3983050847457625	3.527272727272728	3.257142857142857	2.849673202614379	2.6298701298701297	2.664233576642336	2.6451612903225805	2.559322033898305	4.745959595959596	3.171374764595104	3.113492063492063	2.866269841269841	2.764342774146696
CHEMBL146129	27.56523392245688	0	2	2.432110751978558	4.753346989786602	1.3332987134937366	4.029799612107625	0.1151371317745035	2210.921103522332	8.953927465098921	15	0	0	7	4	3	0	0	0	0	0	0	414.0	236.5	358.9444444444445	423.2777777777778	442.25	1432.0	5.830985915492958	5.533333333333333	4.153284671532846	2.4791666666666665	2.0476190476190474	2.0869565217391304	2.1862745098039214	2.2645502645502646	2.201183431952663	3.0985915492957745	2.770833333333333	2.519047619047619	2.4541062801932365	2.450980392156863	2.4603174603174605	2.467455621301775	3.330985915492957	2.72925925925926	2.620032441200325	2.2045717592592595	2.105952380952381
CHEMBL484386	26.369799959566137	0	1	2.4014043007742534	4.8028086015485085	1.3103616735651775	4.64401609593073	0.1407277604827493	380.5829166487114	7.135626537011058	16	0	0	6	3	3	0	0	0	0	0	0	422.0	205.2777777777778	327.3888888888889	435.1388888888889	392.58333333333337	1342.0	6.59375	6.455882352941177	4.869918699186992	3.716867469879518	2.5549450549450547	2.1875	1.9147727272727275	1.945121951219512	2.1538461538461537	3.265625	2.9759036144578315	2.659340659340659	2.551136363636364	2.4545454545454546	2.5	2.6153846153846154	3.207465277777778	2.7830882352941178	2.661698283649504	2.621318607764391	2.1570512820512824
CHEMBL239167	26.967516941011507	0	1	2.422028982051084	4.844057964102166	1.3190174731910762	4.030907672380176	0.1185561080111816	1040.771542078376	8.171493016093006	16	0	0	7	4	3	0	0	0	0	0	0	464.0	239.77777777777777	329.5555555555556	441.8611111111111	413.7222222222221	1388.0	7.483870967741935	7.121212121212121	5.372881355932203	4.238993710691824	3.155172413793104	2.838323353293413	2.6241610738255035	2.585714285714286	2.533333333333333	3.3870967741935485	3.0754716981132075	2.67816091954023	2.568862275449102	2.684563758389262	2.7142857142857144	2.696296296296296	3.867383512544803	3.013888888888889	2.7928436911487764	2.77900069881202	2.3777139208173685
CHEMBL147818	27.63418360767817	0	3	2.445452570814952	4.781625308802003	1.3272389088703198	3.9543701862849066	0.1129820053224259	3223.350220387635	9.330939507264278	20	0	0	7	7	0	0	0	0	0	0	0	388.0	166.94444444444446	320.5	383.52777777777777	416.91666666666674	1388.0	5.388888888888889	5.552631578947368	4.021897810218978	2.6324324324324326	2.123853211009174	2.0506912442396312	1.9953051643192488	1.6803652968036529	1.2816901408450705	3.0694444444444446	2.848648648648649	2.5137614678899083	2.5023041474654377	2.488262910798122	2.2831050228310503	2.126760563380281	2.318672839506173	2.66374269005848	2.339416058394161	2.073123123123123	1.9124617737003065
ZINC000013765979	24.627416997969515	0	2	2.445411942691723	4.779792187670228	1.3599628175040748	3.909159533450613	0.1261019204338907	3835.15074184938	9.383366131390726	20	0	0	6	6	0	0	0	0	0	0	0	352.0	146.16666666666669	280.63888888888886	327.0277777777778	338.74999999999994	1224.0	5.770491803278689	5.969230769230769	4.362068965517241	2.613924050632912	2.167630057803468	2.1058823529411765	2.418918918918919	2.2907801418439715	1.7152777777777777	3.180327868852459	2.848101265822785	2.508670520231214	2.447058823529412	2.635135135135135	2.5815602836879434	2.4097222222222223	2.3961748633879782	2.72008547008547	2.4193007662835244	2.0697960618846696	1.9580924855491328
CHEMBL97596	24.91215425704807	0	1	2.466004953948882	4.932009907897763	1.322767320457089	5.118316376904764	0.1651069799001537	240.0268629610336	6.612152957573815	20	0	0	8	4	2	1	0	1	0	0	1	398.04938271604937	221.63809823197684	339.70576131687244	373.8816872427984	399.391975308642	1718.0	7.654795821462487	6.650793650793651	6.526918671248568	4.728583545377438	4.143209876543209	3.9856902356902353	3.993375489310449	4.567354965585054	3.946162657502864	3.7115384615384617	3.442748091603053	3.1333333333333333	3.0	2.967479674796748	2.8761061946902653	2.989690721649485	4.262271119845709	2.703712889476779	3.5021212506894064	2.854058681242736	2.958459076360311
CHEMBL3961059	13.423098298725945	0	1	2.3983677843849893	4.79673556876998	1.2975996629301925	3.7673081751039192	0.2092948986168844	109.2640907679828	5.281554467842272	12	0	0	3	1	1	0	0	1	0	0	1	201.6049382716049	88.44974089315653	150.76748971193416	169.3045267489712	179.14609053497944	958.0	5.929557007988381	5.974603174603175	4.766283524904215	4.1706924315619975	3.247407407407408	2.701201201201201	1.7362962962962964	1.222222222222222	0.6222222222222222	3.0588235294117645	3.188405797101449	2.8266666666666667	2.608108108108108	2.2266666666666666	2.0	1.711111111111111	2.60146296744578	2.918841857730747	2.5994394777919685	2.4536887934633507	2.3886145404663925
CHEMBL6640	9.111507926385356	0	1	2.393832005512632	4.637681521183332	1.3245308905728383	3.153216235435928	0.2627680196196607	58.04659058700823	4.243567530861764	9	0	0	2	2	0	0	0	0	0	0	0	126.0	67.08333333333334	107.94444444444444	119.41666666666666	110.41666666666666	470.0	5.25	5.64	4.523809523809524	2.7735849056603774	1.9795918367346936	1.186046511627907	0.7272727272727273	0.45	0.0	3.0	2.754716981132076	2.489795918367347	2.0	1.6666666666666667	1.4	1.2222222222222223	2.7951388888888893	2.958888888888889	2.57010582010582	2.25314465408805	2.2534013605442174
CHEMBL1744041	16.32047510869343	0	1	2.4753600599620667	4.907419138740879	1.2905726697597393	3.8999865935240408	0.1857136473106686	202.94203976117848	6.054857764585181	9	0	0	2	2	0	0	0	0	0	0	0	186.0	94.41666666666669	192.61111111111111	244.3333333333333	257.63888888888886	810.0	3.795918367346939	4.215686274509804	3.083333333333333	2.076335877862596	1.5266666666666666	1.2352941176470589	0.9820359281437124	0.7549668874172185	0.7142857142857143	2.816326530612245	2.748091603053436	2.5	2.326797385620915	1.9880239520958085	1.8609271523178808	1.9642857142857144	1.92687074829932	2.2973856209150325	2.006365740740741	1.865139949109415	1.7175925925925923
CHEMBL248456	27.772082978120768	0	1	2.449139212593732	4.898278425187465	1.30503645585853	4.078429667602305	0.1165265619314944	1890.612471425448	8.797419083008556	16	0	0	6	3	3	0	0	0	0	0	0	436.0	213.27777777777777	342.36111111111114	458.22222222222223	462.1666666666666	1418.0	6.228571428571429	6.175675675675675	4.681481481481481	3.707182320441989	2.5320197044334973	1.9466019417475728	1.780104712041885	2.0121951219512195	2.0	3.185714285714285	3.005524861878453	2.65024630541872	2.4320388349514563	2.450261780104712	2.591463414634146	2.590062111801242	3.0468253968253967	2.706081081081081	2.536008230452675	2.5316144874155926	2.2766830870279144
CHEMBL3609143	27.948819787484386	0	1	2.619985710604756	5.233955898496311	1.375923388803738	4.8533895910065885	0.1427467526766643	436.69780655156296	7.303016869320076	18	0	0	5	1	4	0	0	0	0	0	0	454.0	168.61111111111114	322.75	383.83333333333337	430.8333333333333	1378.0	7.2063492063492065	7.101449275362318	5.943548387096774	5.286624203821656	4.508108108108108	4.330049261083744	4.203883495145631	3.01271186440678	2.1206896551724137	3.634920634920635	3.853503184713376	3.556756756756757	3.4827586206896552	3.3737864077669903	2.8686440677966103	2.530172413793104	2.6763668430335104	2.7431561996779386	2.602822580645161	2.4447983014862	2.328828828828829
CHEMBL605785	29.26258635411782	0	0	2.526413458830413	5.019514629239197	1.292901906433486	4.61265566079039	0.124666369210551	1034.1230363401492	8.249641858297512	21	0	0	10	4	5	0	1	0	0	0	1	602.0	337.89583333333337	395.3888888888889	527.9027777777778	580.5555555555555	1596.0	9.40625	8.705882352941176	7.176470588235294	6.36734693877551	5.60233918128655	5.374331550802139	4.477777777777778	4.890510948905109	5.38135593220339	3.609375	3.653061224489796	3.198830409356725	2.748663101604278	2.672222222222222	2.912408759124088	2.906779661016949	5.279622395833334	3.36499183006536	3.3225957049486463	3.591175359032502	3.3950617283950617
CHEMBL521873	24.87470616815329	0	1	2.4450036511388444	4.89000730227769	1.320877004361002	4.502051720396521	0.1452274748515006	454.8290056033425	7.251323647946291	16	0	0	6	4	2	0	0	0	0	0	0	398.0	190.0	302.69444444444446	398.13888888888886	367.7499999999999	1252.0	6.745762711864407	6.73015873015873	5.15929203539823	3.973333333333333	2.668639053254438	2.138888888888889	2.060606060606061	2.1448275862068966	2.0869565217391304	3.3559322033898304	3.2066666666666666	2.775147928994083	2.522222222222222	2.5393939393939395	2.5724137931034483	2.4565217391304346	3.220338983050848	2.816137566137566	2.6787118977384465	2.654259259259259	2.1760355029585794
CHEMBL224738	27.881472777861948	0	1	2.4845726499302194	4.96914529986044	1.28508519711884	4.328372837594958	0.1202325788220821	1147.2500020582945	8.32605690053112	16	0	0	9	5	4	0	0	0	0	0	0	490.0	266.75	366.5277777777778	465.4166666666666	510.9722222222222	1508.0	6.901408450704225	6.472972972972973	4.984732824427481	4.4363636363636365	3.744897959183673	3.683417085427136	3.1122994652406417	3.1627906976744184	3.0502793296089385	3.112676056338028	3.145454545454545	2.683673469387755	2.592964824120603	2.679144385026738	2.5930232558139537	2.458100558659218	3.757042253521127	2.9654654654654653	2.7979219677692964	2.8207070707070705	2.607001133786848
CHEMBL174141	18.223015852770715	0	1	2.449176586346854	4.7846769836985406	1.3434809788695166	4.061546633548723	0.1765889840673357	225.5542335965039	6.251469756715343	14	0	0	4	2	1	1	0	0	0	0	0	242.44444444444449	125.83676268861456	199.2932098765433	237.3055555555556	249.1172839506173	1124.0	5.387654320987655	5.347222222222222	4.089147286821705	2.649122807017544	2.336158192090396	2.077134986225895	2.5729166666666665	2.701550387596899	1.803703703703704	3.2444444444444445	2.93859649122807	2.6440677966101696	2.471074380165289	2.802083333333333	2.895348837209302	2.455555555555556	2.7963725041914347	2.596386316872428	2.3173629055412013	2.081627680311891	2.1111634233103165
ZINC000035278957	20.72922435666979	0	1	2.514224242914952	4.950853146446001	1.3029215994308003	4.157133280189465	0.1598897415457486	363.78961431465655	6.8520871629157725	15	0	0	8	4	2	1	0	1	0	0	1	330.04938271604937	202.11032045419904	286.19135802469145	343.4603909465021	371.3095564700502	1536.0	7.334430727023319	6.07175925925926	5.913725490196079	4.374521072796935	4.47451725229503	4.384960718294052	4.153846153846154	3.002389486260454	2.7818428184281845	3.577777777777778	3.1379310344827585	2.8974358974358974	2.95959595959596	3.120879120879121	2.935483870967742	2.841463414634146	4.491340454537757	2.6475480109739373	3.366957153231664	2.960865439193984	3.173585952735472
CHEMBL1631545	23.989259902004264	0	1	2.4338030946313887	4.867515380754581	1.3528591779900434	4.180893063204591	0.1393631021068197	768.8446095746567	7.743501169581831	21	0	0	5	5	0	0	0	0	0	0	0	354.0	139.16666666666669	271.5	320.77777777777777	322.94444444444434	1172.0	6.2105263157894735	6.557377049180328	4.953271028037383	3.5142857142857142	2.751633986928105	2.196319018404908	1.9735099337748343	1.963235294117647	2.1293103448275863	3.3157894736842106	3.171428571428572	2.810457516339869	2.607361963190184	2.543046357615894	2.492647058823529	2.543103448275862	2.441520467836257	2.76183970856102	2.537383177570093	2.291269841269841	2.110748002904865
CHEMBL97242	29.03646662623281	2	1	2.5358279986283723	4.922201864631841	1.3393412188892535	4.5468204226550535	0.1263005672959737	1086.3784380177271	8.271538754884087	20	0	0	10	7	2	0	1	0	0	0	1	538.0	274.25	377.3888888888889	427.1388888888889	449.16666666666674	1516.0	8.40625	8.057971014492754	6.338709677419355	4.012345679012346	3.4831460674157304	3.6629834254143647	3.819767441860465	3.3440860215053765	3.0	3.5625	3.2839506172839505	3.0280898876404496	3.0497237569060776	3.1627906976744184	2.849462365591398	2.681318681318681	4.28515625	3.0865539452495976	3.043458781362008	2.636659807956105	2.523408239700375
CHEMBL198836	26.765316368412115	0	2	2.5253969790222563	4.948915349512715	1.3543248944463395	3.986662633499412	0.1208079585908912	1684.687791538351	8.623258007170294	19	0	0	7	5	1	1	0	0	0	0	0	398.44444444444446	181.8923182441701	296.1604938271604	374.3024691358023	417.0462962962961	1530.0	6.426523297491039	6.348258706467663	4.950819672131147	3.84156378600823	2.8297491039426523	2.4344569288389515	2.4473118279569896	2.063492063492064	2.1834625322997416	3.467741935483871	3.302469135802469	2.8225806451612905	2.668539325842697	2.761290322580645	2.5510204081632653	2.612403100775194	2.9337470684543563	2.634236226276028	2.427545031370167	2.3105090687395204	2.2421843886897643
CHEMBL3138771	10.14678410679544	0	1	2.304525672367811	4.609051344735622	1.2120048944224249	3.252097855078647	0.232292703934189	79.69724076942822	4.714707201610162	6	0	0	4	1	1	0	0	0	2	0	2	142.1344307270233	66.12877229080932	110.00308641975312	130.3641975308642	112.49494170096024	2936.0	5.264238175074937	5.07681755829904	3.644122383252818	2.4953703703703707	1.5029055992018956	1.479905437352246	1.416931216931217	0.5662768031189084	0.1	2.851851851851852	2.4642857142857144	2.1272727272727274	2.1702127659574466	2.4285714285714284	1.8157894736842104	1.4	2.449213788548493	2.6921582075903068	2.3913714439076763	2.3279320987654324	2.045362576381095
CHEMBL309021	22.127159272446864	0	1	2.363947310375683	4.727894620751366	1.2868303042895464	4.659987687512242	0.1606892306038704	287.42735574516416	6.725680889632964	18	0	0	5	3	2	0	0	0	0	0	0	364.0	189.69444444444449	273.47222222222223	330.5277777777778	361.80555555555554	1166.0	6.5	6.293103448275862	4.836734693877551	3.885245901639344	2.993006993006993	3.058394160583941	3.143939393939394	3.0727272727272728	2.814159292035398	3.0535714285714284	2.9836065573770494	2.5454545454545454	2.4963503649635035	2.5	2.645454545454545	2.4867256637168142	3.387400793650794	3.034482758620689	2.790532879818594	2.70924408014572	2.53010878010878
CHEMBL275481	21.070713649738018	0	2	2.5226174625981685	5.045234925196338	1.3312945462040355	4.245275134034372	0.1572324123716434	355.0923361809313	6.865629630583176	12	1	0	4	2	2	0	0	0	0	0	0	308.0	133.17361111111111	254.90277777777783	319.9583333333333	368.0416666666666	1084.0	5.4035087719298245	5.333333333333333	4.027272727272727	3.222972972972973	2.387978142076503	2.0416666666666665	1.802030456852792	1.735632183908046	1.5935483870967742	3.0526315789473686	3.141891891891892	2.699453551912568	2.53125	2.3807106598984773	2.3793103448275863	2.212903225806452	2.336379142300195	2.5738425925925923	2.3172979797979805	2.1618806306306304	2.01115664845173
ZINC000029128986	21.97732935818581	0	1	2.4063562125852296	4.812712425170459	1.3063906928204738	4.19571479877483	0.1446798206474079	542.3783432368892	7.360674545160881	12	0	0	6	1	3	0	2	0	0	0	2	414.0	288.94444444444446	310.4722222222222	414.30555555555554	418.9722222222222	1260.0	7.137931034482759	5.833333333333333	4.324074074074074	3.613793103448276	2.7142857142857144	2.331395348837209	2.231707317073171	1.9565217391304348	1.8657718120805369	2.9827586206896552	2.875862068965517	2.565217391304348	2.4069767441860463	2.3841463414634148	2.192546583850932	2.067114093959732	4.981800766283525	2.999537037037037	2.874742798353909	2.85727969348659	2.6023119392684606
ZINC000026186728	26.179529930785208	0	2	2.4458177798659864	4.798272435582312	1.3267302196424984	4.061327627458601	0.1230705341654121	1725.4348263993634	8.647156839447758	20	0	0	7	6	0	0	1	0	0	0	1	416.0	212.44444444444443	314.05555555555554	395.77777777777777	424.22222222222223	1342.0	6.5	6.235294117647059	4.639344262295082	3.182926829268293	2.3612565445026177	2.185567010309278	2.462857142857143	2.660130718954248	2.141025641025641	3.234375	2.963414634146341	2.5706806282722514	2.402061855670103	2.5428571428571427	2.581699346405229	2.41025641025641	3.319444444444444	2.8149509803921573	2.574225865209472	2.413279132791328	2.221058755090169
ZINC000040893702	24.76531636841211	0	1	2.4337416780007315	4.867483356001463	1.3301555818839428	4.325291924670166	0.1395255459571021	533.7295044112793	7.411291276067212	16	0	0	6	4	2	0	0	0	0	0	0	396.0	188.72222222222223	300.61111111111103	390.7222222222221	360.47222222222223	1252.0	6.711864406779661	6.650793650793651	5.123893805309734	3.9466666666666654	2.674846625766872	2.094117647058824	1.88622754491018	2.058394160583941	2.163793103448276	3.3220338983050848	3.1533333333333333	2.803680981595092	2.5294117647058822	2.3892215568862274	2.5182481751824817	2.646551724137931	3.1986817325800376	2.799382716049383	2.6602753195673543	2.604814814814814	2.211486025903204
CHEMBL241499	26.329359845046262	0	1	2.426467393009106	4.8529347860182135	1.3212674370852877	3.90273439908822	0.118264678760249	1199.370224549994	8.283474353611043	16	0	0	7	3	3	0	1	0	0	0	1	472.0	261.52777777777777	338.4444444444444	464.1388888888889	412.69444444444434	1384.0	7.737704918032787	7.123076923076923	5.495726495726496	4.407643312101911	3.1	2.615853658536585	2.280821917808219	2.4402985074626864	2.625	3.377049180327869	3.050955414012739	2.647058823529412	2.518292682926829	2.602739726027397	2.716417910447761	2.7109375	4.287340619307832	2.9722222222222223	2.8926875593542256	2.9562986553432413	2.4276143790849667
ZINC000022446217	18.2634559672906	0	2	2.445292325138222	4.779010528808722	1.35905717658446	3.852040130613724	0.1674800056788575	458.69263895656206	6.961289476789152	14	0	0	6	6	0	0	0	0	0	0	0	278.0	111.36111111111111	212.47222222222223	236.3055555555556	237.3333333333333	928.0	6.177777777777778	6.333333333333333	4.651162790697675	2.7964601769911503	2.394957983193277	2.365217391304348	2.8526315789473684	2.869047619047619	2.072289156626506	3.2	2.8672566371681416	2.571428571428572	2.460869565217392	2.6842105263157894	2.7261904761904763	2.566265060240964	2.474691358024692	2.7858796296296298	2.470607235142119	2.0911996066863323	1.9943977591036413
CHEMBL199175	25.87563891675523	0	1	2.536913338868452	5.004492854456368	1.2864851428797697	4.918659010991252	0.1537080940934766	304.5132146060521	6.881865293735004	15	0	0	9	4	2	0	3	0	0	0	3	550.0	365.3125	502.2361111111112	458.5	515.7777777777777	1418.0	10.0	8.796610169491526	8.11214953271028	6.2164179104477615	5.607843137254902	5.3108108108108105	4.50354609929078	4.442857142857143	4.145161290322581	3.727272727272727	3.582089552238806	3.156862745098039	3.1283783783783785	3.191489361702128	2.95	2.8629032258064515	6.642045454545454	3.207156308851224	4.693795430944964	3.421641791044776	3.371096586782861
ZINC000299847083	19.286801603882218	0	1	2.498474730716313	4.915646655946032	1.2737454482219148	4.199852223479127	0.1749938426449636	206.0577629496266	6.203625269506091	9	0	0	6	4	2	0	0	0	0	0	0	322.0	193.72222222222223	242.9166666666668	305.2222222222222	346.27777777777766	994.0	7.0	6.6938775510204085	5.227272727272728	3.5945945945945947	2.8976377952755907	2.831932773109244	3.723404255319149	3.4725274725274726	2.9887640449438204	3.391304347826087	3.09009009009009	2.6141732283464565	2.672268907563025	2.9680851063829787	2.791208791208791	2.5730337078651684	4.211352657004831	2.895124716553288	2.760416666666668	2.7497497497497494	2.726596675415572
CHEMBL323986	30.37140263516501	2	1	2.4620180090105093	4.854698482711743	1.3160726070570763	4.194459393834294	0.1525046851824263	2124.645267224021	7.4245787603450175	12	0	0	11	5	6	0	0	0	0	0	0	562.0	383.5	470.1666666666666	496.8333333333332	529.2777777777776	1712.0	7.113924050632911	6.444444444444445	4.872340425531915	3.480446927374301	2.6586538461538463	2.764423076923077	2.3263157894736843	2.4411764705882355	2.2026143790849675	3.0	2.972067039106145	2.5336538461538463	2.3701923076923075	2.3684210526315788	2.335294117647059	2.4052287581699345	4.854430379746836	3.2002743484224965	3.33451536643026	2.7756052141526992	2.5446047008547
CHEMBL452861	14.389424793914728	0	1	2.3730877821241987	4.746175564248398	1.2798176480061887	3.5112712637684584	0.1848037507246557	302.44636811131863	6.353757852424812	10	0	0	3	1	2	0	0	0	0	0	0	216.0	127.88888888888889	188.0277777777778	256.00000000000006	218.6388888888889	774.0	5.4	5.219512195121951	3.929577464788733	3.1702127659574466	2.40625	2.1547619047619047	1.9135802469135803	1.8311688311688312	1.8363636363636364	2.825	2.5638297872340425	2.3125	2.369047619047619	2.135802469135802	2.0779220779220777	2.363636363636364	3.197222222222222	2.8672086720867207	2.648278560250392	2.7234042553191498	2.2774884259259265
CHEMBL428991	26.110580245563902	0	1	2.4487573348919	4.82419460062887	1.3402476095895146	4.275288378185364	0.1295541932783443	881.9059907185347	7.97600793231156	15	0	0	6	4	2	0	0	0	0	0	0	400.0	196.22222222222223	316.88888888888886	391.3611111111111	401.0833333333333	1328.0	6.153846153846154	6.101449275362318	4.564516129032258	3.245398773006135	2.699421965317919	2.6569767441860463	3.0472972972972974	2.687074829931973	2.25	3.2	2.98159509202454	2.647398843930636	2.5872093023255816	2.8783783783783785	2.82312925170068	2.4871794871794872	3.0188034188034187	2.7467793880837363	2.555555555555556	2.400988411724608	2.318400770712909
ZINC000022939257	25.40347346437736	0	2	2.445436404387067	4.780332677065237	1.348476381763775	3.9320319109016526	0.1228759972156766	2737.834880091614	9.07807350707573	20	0	0	6	6	0	0	0	0	0	0	0	362.0	149.91666666666669	289.1388888888889	338.6388888888889	362.9166666666667	1262.0	5.65625	5.867647058823529	4.254098360655738	2.6341463414634148	2.0531914893617023	1.9381443298969072	2.1569767441860463	2.1082802547770703	1.7602739726027397	3.15625	2.902439024390244	2.515957446808511	2.3762886597938144	2.4651162790697674	2.477707006369427	2.4315068493150687	2.342447916666667	2.685457516339869	2.3699908925318764	2.064871273712737	1.93040780141844
CHEMBL3765873	25.94881978748438	0	1	2.542927445256833	4.902342580323064	1.353209043900334	3.744688456267088	0.1134754077656693	8789.80628312934	10.275270420584503	19	0	0	5	3	2	0	0	0	0	0	0	400.0	193.69444444444449	307.05555555555554	385.1388888888889	422.50000000000006	1314.0	6.25	6.3088235294117645	4.983471074380165	3.875776397515528	3.0228571428571427	2.165775401069519	1.7934782608695652	1.4285714285714286	1.924812030075188	3.234375	3.1739130434782608	2.8685714285714288	2.508021390374332	2.277173913043478	2.1845238095238093	2.421052631578948	3.0264756944444446	2.760212418300654	2.537649219467401	2.392167011732229	2.4142857142857146
CHEMBL331240	24.91514628267317	0	1	2.424314346410801	4.778736076701887	1.3034893013965088	3.917081317510591	0.1224087911722059	1223.4475889511443	8.272578854787751	15	0	0	8	5	3	0	0	0	0	0	0	428.0	249.72222222222223	326.3333333333333	416.6944444444443	405.91666666666646	1330.0	7.016393442622951	6.703125	5.0625	3.780821917808219	3.109677419354839	2.8109756097560976	2.830985915492957	3.6607142857142856	3.3304347826086955	3.19672131147541	3.0273972602739727	2.7225806451612904	2.3963414634146343	2.5211267605633805	2.8035714285714284	2.6608695652173915	4.093806921675775	3.0503472222222223	2.913690476190476	2.8540715372907144	2.618817204301074
CHEMBL1632210	26.927076826491625	0	1	2.433677803274676	4.867355606549353	1.3373622247869563	4.132977393104532	0.1215581586207215	2466.408700192986	9.034293835674449	22	0	0	5	4	1	0	0	0	0	0	0	406.0	197.97222222222223	316.27777777777777	395.7222222222223	410.30555555555554	1334.0	6.34375	6.455882352941177	4.97457627118644	3.740506329113924	2.953488372093023	2.5795454545454546	2.408536585365854	2.185897435897436	2.2302158273381294	3.28125	3.113924050632912	2.761627906976744	2.625	2.6280487804878048	2.576923076923077	2.5467625899280577	3.0933159722222223	2.839460784313726	2.6803201506591336	2.504571026722926	2.385497416020672
CHEMBL136470	13.572928212987	0	1	2.370430653253636	4.740861306507272	1.2781138340439209	3.405706660396372	0.1892059255775762	394.4897738574898	6.565379883071312	10	0	0	2	1	1	0	0	0	0	0	0	190.0	90.58333333333334	164.52777777777783	194.50000000000003	192.9166666666667	710.0	4.871794871794871	4.825	3.5	2.738636363636364	1.8645833333333333	1.6049382716049383	1.2162162162162162	1.2794117647058822	1.6923076923076923	2.743589743589744	2.5681818181818183	2.208333333333333	2.197530864197531	2.108108108108108	2.1029411764705883	2.3846153846153846	2.322649572649573	2.643055555555556	2.350396825396826	2.210227272727273	2.009548611111112
CHEMBL146131;CHEMBL147853	26.74873734152916	0	2	2.4454303057971747	4.780104133467823	1.3445628878660547	3.9264677733745	0.1154843462757205	5070.009946909446	9.7548734901205	20	0	0	7	6	1	0	0	0	0	0	0	390.0	190.19444444444449	316.3888888888889	384.1388888888889	404.1388888888889	1364.0	5.735294117647059	5.75	4.186046511627907	2.597765363128492	2.201005025125628	2.1791044776119404	2.211340206185567	2.1123595505617976	1.7116564417177915	3.117647058823529	2.815642458100559	2.5326633165829144	2.437810945273632	2.422680412371134	2.432584269662921	2.4171779141104293	2.7969771241830066	2.77391975308642	2.452627045650302	2.14602731222843	2.030848687883864
CHEMBL30713	10.037394307054262	0	1	2.400503249007212	4.654107847679549	1.2782845847634912	3.24812066802451	0.2498554360018854	64.11213519032115	4.422997927017672	9	0	0	2	2	0	0	0	0	0	0	0	132.0	72.61111111111111	120.5	143.97222222222223	129.88888888888886	508.0	4.888888888888889	5.321428571428571	4.145833333333333	2.548387096774193	1.796875	1.3877551020408163	0.7333333333333333	0.375	0.0	2.962962962962963	2.629032258064516	2.359375	2.183673469387755	1.8444444444444448	1.46875	1.2777777777777777	2.689300411522634	2.859126984126984	2.5104166666666665	2.322132616487455	2.0295138888888884
CHEMBL146942	14.170645194432373	0	2	2.4537238927346934	4.907447785469389	1.2824510508276314	3.730008780558843	0.1963162516083601	150.31850146943486	5.654610272291212	6	0	0	3	2	1	0	0	0	0	0	0	170.0	136.14583333333331	185.4861111111112	249.83333333333337	278.75000000000006	764.0	3.7777777777777777	3.782608695652174	2.7058823529411766	1.864	1.380952380952381	1.1390728476821192	0.9929078014184396	0.9206349206349206	1.0235294117647058	2.6666666666666665	2.616	2.26530612244898	2.119205298013245	1.8794326241134751	1.6825396825396826	1.588235294117647	3.0254629629629624	2.629830917874396	2.182189542483661	1.998666666666667	1.896258503401361
CHEMBL2368258	19.28680160388221	0	1	2.498474730716312	4.915646655946029	1.273745448221914	4.199852223479124	0.1749938426449635	206.0577629496268	6.203625269506092	9	0	0	6	4	2	0	0	0	0	0	0	322.0	193.72222222222223	242.9166666666668	305.2222222222222	346.27777777777766	994.0	7.0	6.6938775510204085	5.227272727272728	3.5945945945945947	2.8976377952755907	2.831932773109244	3.723404255319149	3.4725274725274726	2.9887640449438204	3.391304347826087	3.09009009009009	2.6141732283464565	2.672268907563025	2.9680851063829787	2.791208791208791	2.5730337078651684	4.211352657004831	2.895124716553288	2.760416666666668	2.7497497497497494	2.726596675415572
CHEMBL5083607	16.32047510869343	0	1	2.4284626368765507	4.839430925619571	1.3102092231672071	4.174134554625537	0.1987683121250255	124.69248507541433	5.56778793156906	12	0	0	3	1	1	0	0	1	0	0	1	227.6049382716049	96.47751867093432	178.76748971193416	213.19341563786008	225.7572016460905	1070.0	5.551339957844023	5.630490956072351	4.255847953216374	3.337915234822452	2.699588477366255	2.506535947712418	2.120669056152927	1.5633074935400515	1.5396825396825395	3.1707317073170733	3.1030927835051547	2.6666666666666665	2.676470588235294	2.591397849462365	2.313953488372093	2.2285714285714286	2.353110211486203	2.656163269212365	2.352203811999133	2.197870264307836	2.0903444596860234
ZINC000103283208	10.14678410679544	0	1	2.304525672367811	4.609051344735622	1.2120048944224249	3.252097855078647	0.232292703934189	79.69724076942822	4.714707201610162	6	0	0	4	1	1	0	0	0	2	0	2	142.1344307270233	66.12877229080932	110.00308641975312	130.3641975308642	112.49494170096024	2936.0	5.264238175074937	5.07681755829904	3.644122383252818	2.4953703703703707	1.5029055992018956	1.479905437352246	1.416931216931217	0.5662768031189084	0.1	2.851851851851852	2.4642857142857144	2.1272727272727274	2.1702127659574466	2.4285714285714284	1.8157894736842104	1.4	2.449213788548493	2.6921582075903068	2.3913714439076763	2.3279320987654324	2.045362576381095
ZINC000103283210	14.251525423472136	0	1	2.284033096388946	4.568066192777893	1.2974924626129511	3.863403295940998	0.203337015575842	130.85891544113952	5.515973647647039	12	0	0	3	1	2	0	0	0	0	0	0	232.0	106.11111111111111	181.97222222222223	213.97222222222223	193.19444444444449	772.0	6.105263157894737	6.0256410256410255	4.523076923076923	3.555555555555556	2.9873417721518987	2.763888888888889	2.878787878787879	2.126760563380281	1.4333333333333331	2.8684210526315788	2.6419753086419755	2.4177215189873418	2.5694444444444446	2.636363636363636	2.267605633802817	2.1166666666666667	2.7923976608187133	2.98931623931624	2.79957264957265	2.641632373113855	2.44549929676512
ZINC000096284094	28.96751694101152	0	1	2.4569456363809965	4.913891272761994	1.3317712138126665	4.416937806611248	0.1193766974759796	1615.2449613255362	8.695574722644205	12	0	0	8	3	4	0	1	0	0	0	1	504.0	317.0	385.0833333333333	523.9722222222222	537.8611111111111	1564.0	6.904109589041096	6.116883116883117	4.461538461538462	3.4673366834170856	3.263681592039801	3.0334928229665072	2.710280373831776	2.8078817733990147	3.1588235294117646	3.150684931506849	2.979899497487437	2.845771144278607	2.6794258373205744	2.532710280373832	2.458128078817734	2.5647058823529414	4.342465753424658	2.783189033189033	2.6928904428904428	2.6330262423227246	2.6759259259259256
CHEMBL467094	20.25152542347213	0	1	2.596931673577958	5.186582109844348	1.355886272334112	4.463091393682827	0.178523655747313	184.50236083532303	6.13395299112828	12	0	0	5	1	4	0	0	0	0	0	0	368.0	133.7777777777778	250.58333333333337	285.7777777777778	327.74999999999994	1046.0	8.0	7.68	6.516483516483516	5.889908256880734	4.382352941176471	3.5827814569536423	3.5454545454545454	2.355072463768116	1.18018018018018	3.630434782608696	4.073394495412844	3.426470588235294	3.052980132450331	2.871212121212121	2.27536231884058	1.9189189189189189	2.908212560386474	2.9150000000000005	2.753663003663004	2.621814475025485	2.409926470588235
ZINC000013864334	29.238667198832207	0	1	2.360601043047448	4.721202086094896	1.2997782991016926	4.332389211082314	0.114010242396903	3925.521739416531	9.610255615354689	18	0	0	7	3	2	0	2	0	0	0	2	526.0	366.0	396.0833333333333	491.91666666666674	502.1388888888888	1586.0	7.408450704225352	6.45945945945946	4.687022900763359	3.0432432432432432	2.465	2.51	2.93048128342246	2.864130434782609	2.8488372093023258	3.140845070422535	2.789189189189189	2.49	2.435	2.508021390374332	2.527173913043478	2.558139534883721	5.154929577464789	3.100600600600601	3.0235368956743	2.6590090090090093	2.510694444444444
CHEMBL147677	26.11058024556391	0	2	2.422046312533552	4.727789805467065	1.314121397419569	4.891760796717365	0.1438753175505107	488.7788961905312	7.4156856638144895	18	0	0	9	6	3	0	0	0	0	0	0	438.0	237.5	347.6944444444445	403.6111111111112	400.5833333333333	1418.0	6.636363636363637	6.463768115942029	5.0588235294117645	3.493506493506493	3.1842105263157894	3.08974358974359	2.435374149659864	2.863636363636364	3.024390243902439	3.090909090909091	2.8701298701298703	2.756578947368421	2.4615384615384617	2.4081632653061225	2.4545454545454546	2.4065040650406506	3.5984848484848486	3.0789049919484706	2.921802054154996	2.6208513708513714	2.6354166666666665
ZINC000095559917	18.33240565251189	0	3	2.459261636844178	4.808102455214709	1.3458697104165176	3.9856516011329433	0.1732892000492584	244.9886693802001	6.334121084982631	11	0	0	5	4	0	1	0	0	0	0	0	240.44444444444449	117.08676268861456	203.26543209876544	245.76851851851853	255.7376543209877	1122.0	5.34320987654321	5.513888888888888	4.205426356589147	2.7464387464387467	2.548022598870056	2.083333333333333	2.0330330330330333	2.088888888888889	1.9950248756218905	3.2444444444444445	2.965811965811966	2.76271186440678	2.55	2.4414414414414414	2.466666666666667	2.567164179104477	2.60192805974699	2.590599279835391	2.363551536032156	2.1005856283634063	2.167268256957523
CHEMBL146132;CHEMBL118012;CHEMBL118012	26.00119044582273	0	2	2.445445216735795	4.780773247951153	1.3522929947919045	3.942423638582525	0.1194673829873492	2739.5057975478026	9.109455285728206	20	0	0	7	6	1	0	0	0	0	0	0	386.0	185.94444444444449	307.3333333333333	373.1944444444445	397.75	1326.0	5.938461538461539	5.971014492753623	4.439024390243903	2.8294117647058825	2.377659574468085	2.18974358974359	2.2252747252747254	2.107142857142857	1.7189542483660132	3.169230769230769	2.8941176470588235	2.5904255319148937	2.4461538461538463	2.456043956043956	2.4166666666666665	2.411764705882353	2.8606837606837607	2.8180354267310785	2.4986449864498645	2.195261437908497	2.1156914893617023
CHEMBL194206	24.208039501486624	0	1	2.397817293261863	4.795634586523725	1.3069990931194635	4.791468061123634	0.1545634858426978	293.0625561261726	6.811788199856938	12	0	0	8	5	2	0	1	0	0	0	1	430.0	248.16666666666663	323.3888888888889	402.7222222222222	433.611111111111	1312.0	7.049180327868853	6.46875	4.817391304347826	3.6887417218543046	2.7732558139534884	2.698863636363636	2.9869281045751634	2.871621621621621	2.6742424242424243	3.1475409836065573	3.066225165562914	2.604651162790698	2.471590909090909	2.601307189542484	2.4324324324324325	2.507575757575758	4.0683060109289615	2.923611111111111	2.8120772946859907	2.667034584253127	2.520994832041343
CHEMBL27	14.389424793914728	0	1	2.3730877821241987	4.746175564248398	1.2798176480061887	3.5112712637684584	0.1848037507246557	302.44636811131863	6.353757852424812	10	0	0	3	1	2	0	0	0	0	0	0	216.0	127.88888888888889	188.0277777777778	256.00000000000006	218.6388888888889	774.0	5.4	5.219512195121951	3.929577464788733	3.1702127659574466	2.40625	2.1547619047619047	1.9135802469135803	1.8311688311688312	1.8363636363636364	2.825	2.5638297872340425	2.3125	2.369047619047619	2.135802469135802	2.0779220779220777	2.363636363636364	3.197222222222222	2.8672086720867207	2.648278560250392	2.7234042553191498	2.2774884259259265
CHEMBL50492	12.158714650613906	0	1	2.4219292340134406	4.722802204145246	1.2717705906496697	3.429549171950704	0.214346823246919	115.07933756145816	5.215625411581772	9	0	0	2	2	0	0	0	0	0	0	0	156.0	76.11111111111111	144.22222222222223	168.47222222222223	175.25	622.0	4.333333333333333	4.621621621621622	3.363636363636364	2.3375	1.6063829787234043	1.4024390243902438	1.2063492063492065	0.6029411764705882	0.2631578947368421	2.7777777777777777	2.6875	2.24468085106383	2.268292682926829	2.333333333333333	1.8676470588235288	1.5789473684210529	2.114197530864198	2.5442942942942945	2.185185185185185	2.1059027777777777	1.8643617021276595
CHEMBL372731	26.76108518290425	0	1	2.504894824734888	4.953338626071492	1.2545569747969911	4.793387217297209	0.1409819769793296	351.3674293094748	7.085607914716944	12	0	0	10	3	3	0	3	1	0	0	4	557.604938271605	378.6511297820455	526.6522633744859	445.5802469135802	568.491255144033	1762.0	9.14106456182959	8.03298611111111	7.338122605363984	5.21921921921922	4.227808814400993	3.954842543077837	4.023504273504274	4.114457831325301	2.9375410913872453	3.4918032786885247	3.4121621621621623	2.798882681564246	2.625668449197861	2.923076923076923	2.783132530120482	2.544378698224852	6.207395570197467	3.13573816872428	4.540105718745568	3.010677344010677	3.175928799687335
CHEMBL494806	24.288919730526388	0	2	2.392197740257546	4.784395480515091	1.2918510264991867	3.83175693383996	0.1236050623819341	1511.3573548813742	8.452165548039433	16	0	0	6	4	2	0	0	0	0	0	0	386.0	193.69444444444449	304.361111111111	371.94444444444446	357.9722222222222	1254.0	6.327868852459017	6.140625	4.460176991150442	3.458904109589041	2.576687116564417	2.229813664596273	2.135135135135135	2.198529411764706	2.122137404580153	3.114754098360656	2.9315068493150687	2.5828220858895707	2.4285714285714284	2.4932432432432434	2.5294117647058822	2.4885496183206106	3.1753187613843354	2.8237847222222223	2.6934611602753185	2.547564687975647	2.19614860259032
CHEMBL328187	29.03646662623281	0	1	2.5358279986283727	4.922201864631841	1.3393412188892535	4.546820422655059	0.1263005672959738	1086.3784380176237	8.271538754883993	20	0	0	9	7	1	0	1	0	0	0	1	502.0	265.25	362.05555555555554	438.80555555555554	450.5	1490.0	7.606060606060606	7.408450704225352	5.703125	3.707602339181287	3.236559139784946	3.3882978723404253	3.52247191011236	3.130890052356021	2.694300518134715	3.484848484848485	3.2046783625730995	2.956989247311828	2.99468085106383	3.1235955056179776	2.837696335078534	2.616580310880829	4.018939393939394	2.9667449139280127	2.8285590277777777	2.566114359974009	2.422043010752688
CHEMBL3633757	26.017769472705684	0	1	2.598747438122607	5.1903938504855365	1.3493287343866198	4.589920244208274	0.1434350076315085	736.2077974157346	7.764663222131261	18	0	0	6	1	4	0	0	0	1	0	1	439.0672153635117	157.71716392318243	299.6759259259259	350.05555555555566	384.6265432098765	2490.0	7.840485988634136	7.623557984213722	6.42711518858308	5.511437908496732	4.407636031092822	4.213558587827594	4.62049062049062	3.624491543566689	2.6454087223317995	3.7142857142857135	3.889705882352941	3.388888888888889	3.2748538011695905	3.357142857142857	2.92485549132948	2.662721893491124	2.8163779271996865	2.8624266342845583	2.74932042133877	2.573937908496733	2.37423792104862
CHEMBL364056	31.89340332168041	0	1	2.506855773757461	4.949088028885318	1.321102425695621	4.797857005903445	0.1199464251475861	1086.7034210749232	8.37719836931563	24	0	0	7	5	2	0	0	0	0	0	0	510.0	235.6111111111112	378.75	485.72222222222223	544.3611111111113	1596.0	6.8	6.9625	5.638297872340425	4.5	3.585714285714286	3.259259259259259	2.8761061946902653	2.9004739336492893	2.905759162303665	3.4	3.369565217391304	3.0285714285714285	2.861111111111111	2.68141592920354	2.6966824644549763	2.643979057591623	3.141481481481482	2.8927083333333337	2.686170212765957	2.639794685990338	2.592195767195768
CHEMBL2368260	20.957242854632444	0	1	2.5087446645423865	4.926532723682102	1.2347900423332696	4.699953758203854	0.1807674522386097	164.91074716085552	6.060915846276762	9	0	0	6	4	2	0	0	0	0	0	0	336.0	205.03472222222223	264.83333333333326	363.43055555555554	441.3611111111111	1070.0	6.461538461538462	6.4	5.07	3.449612403100775	2.45	2.7251908396946565	3.357142857142857	3.3592233009708736	2.672566371681416	3.3461538461538463	2.984496124031008	2.49375	2.6259541984732824	2.883928571428572	2.83495145631068	2.52212389380531	3.942975427350428	2.8148989898989902	2.6483333333333325	2.81729112833764	2.758506944444444
ZINC000027074188	24.079228839380857	0	2	2.445736620323652	4.788646756048497	1.338289417125208	4.025131832607928	0.1341710610869309	1136.6015497867206	8.134410281058901	14	0	0	7	6	1	0	0	0	0	0	0	344.0	169.70138888888889	284.6805555555555	367.76388888888886	378.7916666666666	1218.0	5.548387096774194	5.606060606060606	3.983333333333333	2.5	2.032608695652174	2.028409090909091	2.279220779220779	2.0	1.586666666666667	3.161290322580645	2.7378048780487805	2.4130434782608696	2.409090909090909	2.571428571428572	2.503355704697986	2.306666666666666	2.73711917562724	2.642887205387205	2.372337962962962	2.242462737127371	2.05865036231884
CHEMBL42	18.44179545225308	0	3	2.46651832356571	4.844876193159666	1.330226400888438	4.32458920872154	0.1880256177705017	158.83916244751447	5.900801256252463	12	0	0	5	4	0	0	0	1	0	0	1	267.60493827160496	101.7275186709343	199.99382716049385	260.0144032921811	263.90329218107	1152.0	6.371546149323928	6.758024691358024	5.413502109704641	4.649013499480789	3.547008547008547	3.3565656565656568	2.6089324618736383	1.685515873015873	0.9750312109862672	3.452380952380953	3.420560747663552	2.965811965811966	3.109090909090909	2.9705882352941178	2.4017857142857144	2.0	2.422083777879388	2.7387288523091	2.5315674324113147	2.430041152263375	2.2555836938552987
CHEMBL143947;CHEMBL356315	26.886636711971747	0	2	2.445463950963096	4.784089608659894	1.334586060111452	3.964404786263535	0.1166001407724569	2395.335219040856	9.005053897869377	20	0	0	7	6	1	0	0	0	0	0	0	392.0	191.47222222222223	321.63888888888886	403.30555555555554	420.91666666666674	1364.0	5.764705882352941	5.875	4.3565891472868215	2.782122905027933	2.33	2.1449275362318843	2.0541871921182264	1.851282051282052	1.5614035087719298	3.147058823529412	2.877094972067039	2.595	2.4782608695652173	2.403940886699508	2.276923076923077	2.3216374269005846	2.815767973856209	2.7808641975308643	2.4933247200689057	2.2531036623215392	2.1045833333333337
CHEMBL2204360	16.36091522321331	0	1	2.4620180090105093	4.854698482711743	1.3160726070570763	4.194459393834294	0.1525046851824263	2124.645267224021	7.4245787603450175	12	0	0	4	2	0	1	0	1	0	0	1	202.88888888888889	192.39252495347955	289.5027330611358	352.1331974901783	370.820155982541	1314.0	4.508641975308642	4.72463768115942	3.447257383966245	2.514851485148515	2.069182389937107	2.373333333333333	2.064724919093852	1.6774193548387095	1.091954022988506	2.911111111111111	2.9504950495049505	2.707547169811321	2.68	2.5145631067961167	2.4516129032258065	2.1149425287356323	3.3954515140995816	2.787803836595742	2.7035240668588223	2.4813296565146192	2.346398559191308
CHEMBL440008	28.917837928011323	0	1	2.555084659783936	5.110077269999424	1.346807421124588	3.904124717641574	0.1115464205040449	5591.998050082118	9.881854903711192	9	0	4	5	4	1	0	0	0	0	0	0	362.0	186.8125	335.2638888888889	465.45833333333326	501.6388888888889	1380.0	4.826666666666667	4.9753086419753085	3.591194968553459	2.3106382978723405	1.90234375	2.230769230769231	2.247252747252748	1.96875	1.7461928934010151	3.2533333333333334	2.897872340425532	2.4609375	2.5865384615384617	2.78021978021978	2.71875	2.472081218274112	2.490833333333333	2.2998971193415634	2.108577917540182	1.980673758865248	1.9595269097222223
CHEMBL197078	24.086719157926986	0	2	2.5253439173714223	4.918462624051459	1.3293677152356962	3.9283552451315904	0.1309451748377196	1552.024635503353	8.445927862676628	15	0	0	7	5	1	1	0	0	0	0	0	356.44444444444446	171.11454046639233	272.71604938271605	344.96913580246905	389.3796296296296	1422.0	6.041431261770245	5.894179894179895	4.456896551724138	3.426048565121413	2.417602996254681	2.143137254901961	2.218468468468469	1.9641025641025645	2.281345565749236	3.305084745762712	3.165562913907285	2.662921348314607	2.476470588235294	2.5472972972972974	2.507692307692308	2.669724770642202	2.9002464485829207	2.5775034293552817	2.351000425713069	2.2845638132613844	2.1875260091552224
CHEMBL342330;CHEMBL423749	26.73680679771069	0	2	2.445586340330041	4.806038544751692	1.340863859939105	4.03353392476914	0.1186333507285041	1618.0373968034623	8.612744641954578	20	0	0	7	6	1	0	0	0	0	0	0	396.0	189.69444444444449	314.91666666666663	379.8611111111112	434.75	1364.0	5.823529411764706	5.875	4.3565891472868215	2.875	2.296116504854369	1.9429824561403508	1.9433962264150944	1.988888888888889	1.6303030303030304	3.147058823529412	2.9829545454545454	2.592233009708738	2.3157894736842106	2.330188679245283	2.3777777777777778	2.357575757575757	2.789624183006536	2.786265432098765	2.4412144702842373	2.158301767676768	2.110436893203884
CHEMBL3608450	25.1203926627382	0	1	2.6180575745017247	5.230852816425712	1.3645777420304208	4.744236855666718	0.1530398985698941	327.4520201827337	6.922743652574928	18	0	0	5	1	4	0	0	0	0	0	0	434.0	160.08333333333334	299.4166666666667	348.94444444444457	405.4722222222223	1266.0	7.75	7.573770491803279	6.486238532110092	5.779411764705882	4.570588235294117	4.046632124352332	3.956989247311828	2.886138613861386	2.0168539325842696	3.6607142857142856	4.095588235294118	3.5588235294117645	3.2746113989637307	3.1021505376344085	2.57920792079208	2.258426966292135	2.858630952380953	2.925318761384335	2.746941896024465	2.56576797385621	2.3851307189542488
CHEMBL4520293	18.4013553377332	0	1	2.487630409925259	4.89877835918376	1.332422113133142	4.197089386737301	0.1824821472494478	183.7423656195619	6.04644371251628	15	0	0	5	5	0	0	0	0	0	0	0	284.0	110.63888888888889	212.5	251.4444444444445	255.33333333333337	914.0	6.454545454545454	6.851063829787234	5.457831325301205	4.161904761904762	3.341880341880342	2.9831932773109244	3.235294117647059	2.574468085106383	1.3404255319148937	3.340909090909091	3.247619047619048	2.811965811965812	2.8403361344537816	2.980392156862745	2.691489361702128	2.25531914893617	2.514520202020202	2.8232860520094567	2.560240963855421	2.3947089947089952	2.182336182336183
CHEMBL2181189	20.41328588155165	0	1	2.4966014605318674	4.993202921063734	1.3363919158277004	3.99924499900568	0.1538171153463723	771.3667471445401	7.603675382722489	14	0	0	4	2	1	0	1	0	0	0	1	332.0	180.44444444444449	254.5555555555556	337.5000000000001	342.83333333333337	1060.0	6.509803921568627	6.277777777777778	5.061224489795919	4.082089552238806	3.3617021276595747	3.201550387596899	2.495726495726496	2.2410714285714284	2.117647058823529	3.196078431372549	2.992537313432836	2.673758865248227	2.62015503875969	2.6324786324786325	2.5892857142857144	2.617647058823529	3.538126361655774	2.754115226337449	2.5975056689342404	2.5186567164179112	2.431442080378251
CHEMBL2368255	20.181186388224603	0	1	2.489621656343908	4.88087252369761	1.2494428325468063	4.580930153993349	0.1832372061597339	156.9766835431471	5.972388013729364	9	0	0	6	4	2	0	0	0	0	0	0	322.0	209.28472222222223	258.3333333333333	358.2083333333333	412.125	1032.0	6.571428571428571	6.538461538461538	5.212765957446808	3.3095238095238093	2.347517730496454	2.601769911504425	3.0	2.980769230769231	3.241758241758242	3.3877551020408165	2.873015873015873	2.574468085106383	2.7168141592920354	2.679245283018868	2.625	2.6043956043956045	4.271116780045352	2.8987713675213675	2.748226950354609	2.8429232804232805	2.922872340425532
CHEMBL1277565	23.395891023336453	0	1	2.559599844484284	5.048780042302981	1.3437272264603946	4.544833454670275	0.1567183949886302	316.6432222739305	6.822486395253755	19	0	0	7	4	2	1	0	0	0	0	0	382.44444444444446	215.7994684499314	320.47839506172835	379.608024691358	426.5864197530864	1394.0	7.498910675381264	6.56969696969697	6.326460481099656	5.028871391076116	4.920987654320987	4.51358024691358	4.25721784776903	3.866043613707165	2.9166666666666665	3.647058823529412	3.5511811023622046	3.2666666666666666	3.0148148148148146	3.0393700787401574	3.3271028037383177	2.8482142857142856	4.231362126469243	2.6829405162738493	3.303900980017818	2.9890395644988823	3.1598994055784178
ZINC000028642423	29.63418360767817	0	1	2.504502522004473	5.000288957811232	1.320752754468396	4.640863587202247	0.1221279891369012	1276.1533096971389	8.486606672085271	16	0	0	9	5	4	0	0	0	0	0	0	506.0	271.0277777777778	387.1666666666667	493.7222222222222	535.1666666666667	1582.0	6.746666666666667	6.468354430379747	4.986013986013986	4.235294117647059	3.888349514563106	3.519148936170213	3.102222222222222	3.0904761904761906	2.855072463768116	3.1866666666666665	3.2245989304812834	2.912621359223301	2.6723404255319148	2.7288888888888887	2.657142857142857	2.42512077294686	3.613703703703704	2.8505625879043603	2.707459207459208	2.6402257872846104	2.59789644012945
CHEMBL3936289	17.65380844202676	0	1	2.528325663671801	5.056651327343602	1.3501761748940213	4.011282834850968	0.1823310379477712	227.2313819652724	6.214426162520058	6	0	0	2	1	1	0	0	0	0	0	0	212.0	134.19444444444446	204.77777777777777	300.27777777777777	345.9444444444444	860.0	4.326530612244898	4.230769230769231	2.9019607843137254	2.032051282051282	1.572972972972973	1.4891304347826086	1.525974025974026	1.3032786885245902	1.103448275862069	3.0408163265306123	2.9551282051282053	2.5135135135135136	2.2717391304347827	2.1103896103896105	2.057377049180328	2.103448275862069	2.7386621315192747	2.2836538461538463	2.0076252723311545	1.9248575498575493	1.8699699699699697
CHEMBL248230	28.5196298738272	0	2	2.439353608690824	4.878707217381647	1.3080465710918323	4.178315923590043	0.1160643312108345	1465.955425355869	8.571196321822846	16	0	0	7	4	3	0	0	0	0	0	0	456.0	218.75	353.36111111111103	467.69444444444446	459.0277777777777	1468.0	6.333333333333333	6.184210526315789	4.702898550724638	3.845303867403315	2.644230769230769	2.2935323383084576	2.115183246073298	1.9945945945945944	2.1490683229813663	3.1666666666666665	3.005524861878453	2.6201923076923075	2.582089552238806	2.507853403141361	2.518918918918919	2.608695652173913	3.0381944444444446	2.726973684210526	2.560587761674717	2.583947206875384	2.206864316239316
CHEMBL105327	16.72828129126581	0	1	2.464932800426088	4.829737854991775	1.2482329090255833	3.954263344353023	0.188298254493001	150.49291685477465	5.755853363722883	9	0	0	7	4	2	1	0	0	0	0	0	272.44444444444446	185.49391289437585	276.11419753086415	280.0648148148148	273.9012345679012	1104.0	6.644986449864499	5.333333333333333	5.147679324894514	3.099358974358974	2.825825825825825	2.617161716171617	2.8755020080321287	2.81981981981982	1.3425925925925926	3.268292682926829	2.894230769230769	2.630630630630631	2.623762376237624	2.746987951807229	2.527027027027027	2.1527777777777777	4.524241777911606	2.463716623600345	3.4951164244413184	2.692930911680912	2.467578689800912
CHEMBL138963	12.865821431800454	0	1	2.370533112071082	4.741066224142165	1.2887313325018244	3.4085316888380786	0.2005018640492987	232.5179126293532	5.979595516688989	10	0	0	2	1	1	0	0	0	0	0	0	182.0	88.11111111111111	159.11111111111114	192.41666666666669	171.66666666666669	672.0	5.055555555555555	5.162162162162162	3.828125	2.9878048780487805	2.259259259259259	1.7027027027027026	1.4090909090909092	1.72	1.2040816326530612	2.805555555555556	2.597560975609756	2.345679012345679	2.189189189189189	2.1515151515151514	2.42	2.2448979591836733	2.447530864197531	2.7154654654654653	2.486111111111112	2.3465447154471546	2.1193415637860085
ZINC000299845159	23.40812194744186	0	1	2.503356279717199	4.918348420904071	1.2962367303115063	4.99160265690325	0.1721242295483879	202.9434153101909	6.377637934864025	15	0	0	5	3	2	0	0	0	0	0	0	374.0	212.02777777777777	275.80555555555554	358.66666666666663	438.1666666666666	1164.0	6.925925925925926	6.879310344827586	5.611650485436893	4.120300751879699	3.052287581699346	2.601398601398601	3.380530973451328	3.456140350877193	3.3893805309734515	3.5	3.2030075187969924	2.718954248366013	2.643356643356644	2.9646017699115044	2.8859649122807016	2.7610619469026547	3.926440329218107	2.865421455938697	2.6777238403451995	2.696741854636591	2.863834422657952
CHEMBL1112	23.50093272030008	0	1	2.375823017960824	4.751646035921648	1.3111821972832038	4.617244196688486	0.1539081398896162	291.04558989107625	6.772092209861079	12	0	0	7	3	2	0	0	2	0	0	2	345.2098765432099	172.06614845297975	271.4197530864198	341.1369836915104	326.5925925925925	1708.0	6.056313623565085	5.92037037037037	4.189602446483181	2.8832546192725164	2.187363834422658	1.916485112563544	1.9694656488549616	1.7361111111111112	1.9807256235827664	3.210526315789474	2.865771812080537	2.5294117647058822	2.320261437908497	2.3282442748091605	2.3660714285714284	2.5510204081632653	3.018704358824206	2.620593278463649	2.4900894778570626	2.2895099576611435	2.134592108448317
CHEMBL4535474	24.72487625389224	0	1	2.4639108944806067	4.920622284207756	1.296068696971415	4.706429011912785	0.1470759066222745	386.8439148606151	7.12117210070616	21	0	0	7	4	2	1	0	0	0	0	0	404.44444444444446	167.22565157750344	291.22222222222223	337.1543209876543	372.6604938271605	1508.0	6.740740740740741	6.772486772486772	5.576323987538942	5.032	3.967592592592593	3.144927536231884	2.607361963190184	2.227956989247312	2.386574074074074	3.2666666666666666	3.488	3.145833333333333	2.857142857142857	2.668711656441718	2.548387096774193	2.451388888888889	2.787094192958391	2.9561532431902804	2.7217030114226377	2.6972345679012344	2.587920096021948
CHEMBL357478	35.331477971690425	0	2	2.424434594787056	4.780909826158158	1.3288032573936162	4.79978977422269	0.1066619949827264	918.2088984515414	8.326502319735399	24	0	0	11	7	4	0	0	0	0	0	0	600.0	324.08333333333337	449.3055555555556	583.3611111111112	568.8333333333335	1862.0	7.142857142857143	6.921348314606742	5.432258064516129	4.122549019607843	3.4444444444444446	3.201754385964912	3.228855721393035	4.011904761904762	3.739884393063584	3.2976190476190474	3.0980392156862746	2.814814814814815	2.517543859649123	2.6318407960199006	2.857142857142857	2.745664739884393	3.858134920634921	3.068664169787765	2.898745519713262	2.859613289760349	2.633487654320988
ZINC000013741703	16.946701660840215	0	1	2.5218630647892617	4.983355011475376	1.2860243409396448	3.940282120116368	0.1791037327325621	252.8746003095182	6.321351075265733	9	0	0	3	2	0	0	1	0	0	0	1	246.0	154.41666666666666	215.16666666666663	280.4166666666667	319.47222222222223	890.0	5.020408163265306	5.019607843137255	3.8229166666666665	2.9921875	2.263888888888889	1.371069182389937	1.1835443037974684	1.0735294117647058	0.9433962264150944	2.9183673469387754	2.9296875	2.6597222222222223	2.289308176100629	2.050632911392405	1.9779411764705883	2.0660377358490565	3.151360544217687	2.480936819172113	2.241319444444444	2.190755208333333	2.218557098765432
CHEMBL602674	29.962353006901708	0	1	2.4902110053987725	4.980422010797545	1.308809630863892	4.459230032078369	0.1173481587389044	1896.6914633349988	8.882867378913732	16	0	0	10	5	4	0	1	0	0	0	1	570.0	361.5277777777777	403.94444444444446	554.7500000000002	594.5555555555558	1622.0	8.142857142857142	7.472972972972973	5.849624060150376	4.853932584269663	4.302564102564102	4.28	3.9322033898305087	4.33112582781457	4.397058823529412	3.3714285714285714	3.224719101123596	2.825641025641026	2.655	2.785310734463277	2.880794701986755	2.860294117647059	5.164682539682539	3.091591591591592	3.037176274018379	3.1165730337078665	3.04900284900285
ZINC000022939197	23.213203435596423	0	2	2.445435707791233	4.779869524780164	1.353728758839899	3.924521241169757	0.1353283186610261	1492.8759349036256	8.373170433224566	19	0	0	7	6	1	0	0	0	0	0	0	370.0	142.3888888888889	268.22222222222223	293.6388888888889	305.75	1176.0	6.727272727272728	6.745762711864407	4.942857142857143	2.9558823529411766	2.477124183006536	2.324675324675325	2.723076923076923	2.5	2.027027027027027	3.309090909090909	2.9779411764705883	2.6209150326797386	2.5064935064935066	2.6846153846153844	2.598360655737705	2.5495495495495497	2.588888888888889	2.8540489642184563	2.5544973544973546	2.159109477124183	1.998366013071896
CHEMBL434355	31.77208297812077	0	1	2.5308900367721803	5.022326009841335	1.316909128025704	5.379264694276973	0.1344816173569243	456.1320391874513	7.509076688341584	22	0	0	6	4	2	0	0	0	0	0	0	490.0	229.61111111111111	377.0833333333333	488.00000000000006	577.0277777777777	1586.0	6.282051282051282	6.578313253012048	5.295302013422819	4.415384615384616	3.691629955947136	3.1412213740458017	2.972762645914397	2.9786324786324787	2.59656652360515	3.333333333333333	3.466666666666667	3.105726872246696	2.732824427480916	2.723735408560312	2.824786324786325	2.6266094420600856	2.9437321937321936	2.755354752342704	2.53076062639821	2.502564102564103	2.541972589329417
ZINC000026495165	24.83426605363341	0	1	2.456627360091125	4.868740180032069	1.3314588639279692	4.318761054449634	0.1393148727241817	493.3951589217596	7.332712503867691	15	0	0	6	3	2	0	1	0	0	0	1	412.0	251.27777777777777	326.11111111111114	407.8888888888888	423.61111111111103	1284.0	6.983050847457627	6.476190476190476	4.939130434782609	3.3625	2.727272727272727	2.2142857142857144	2.1349693251533743	2.2857142857142856	1.984496124031008	3.3559322033898304	3.10625	2.721590909090909	2.467032967032967	2.4662576687116564	2.5285714285714285	2.496124031007752	4.25894538606403	2.8884479717813054	2.835748792270532	2.549305555555555	2.4068813131313127
CHEMBL1258722	22.005838928887226	0	0	2.5247601767139587	4.888414237410151	1.2688268497607516	4.16804772536471	0.1437257836332658	552.7047869538505	7.379534756828789	15	0	0	6	4	2	0	0	0	0	0	0	370.0	190.72222222222223	284.0	357.4444444444444	394.111111111111	1182.0	6.271186440677966	6.508196721311475	5.12037037037037	4.223076923076923	3.7142857142857135	3.697368421052632	3.3076923076923075	2.8175675675675675	1.93006993006993	3.016949152542373	3.1	2.992857142857143	2.769736842105264	2.67948717948718	2.6824324324324325	2.517482517482517	3.232580037664784	2.8524590163934427	2.6296296296296298	2.749572649572649	2.815079365079364
ZINC000013741727	18.597722049225865	0	1	2.5362237209477216	5.001644368898498	1.2586991227488105	4.0832640154163045	0.170136000642346	290.34071519772743	6.546523850695189	9	0	0	5	2	2	1	0	0	0	0	0	260.44444444444446	191.7716906721536	285.16049382716045	323.29783950617286	348.6095679012345	1194.0	5.0085470085470085	4.209876543209877	3.967320261437908	2.7007299270073	2.5866666666666664	1.7855750487329436	1.4618249534450654	1.2104166666666667	0.9641873278236914	3.0	2.978102189781022	2.786666666666666	2.450292397660818	2.128491620111732	2.00625	2.0991735537190084	3.687917128310647	2.2083904892546866	2.795691115952553	2.359838244570605	2.3240637860082303
CHEMBL317333	25.3225932353376	0	1	2.53342553809792	4.930033985402248	1.3517025579546826	4.441090687299543	0.1387840839781107	619.1147087029092	7.591441378250728	21	0	0	6	5	0	0	1	0	0	0	1	434.0	234.97222222222223	297.9722222222223	377.05555555555554	376.0	1286.0	7.75	7.466666666666667	5.819047619047619	4.251748251748252	3.6818181818181817	3.55625	3.74025974025974	3.662068965517242	3.377622377622377	3.5	3.335664335664336	3.0974025974025974	3.025	3.071428571428572	2.986206896551724	2.8181818181818183	4.19593253968254	3.1064814814814814	2.8378306878306883	2.6367521367521367	2.441558441558441
CHEMBL95104	26.38607860616216	0	1	2.4868037164506416	4.915282289528413	1.32045395977288	4.241791474182787	0.1285391355812966	2297.745333086924	8.933606099629024	15	0	0	8	3	3	1	0	1	0	0	1	390.0493827160494	230.11032045419907	363.43055555555554	411.7021604938273	473.5390946502056	1814.0	6.191260043111895	5.165837479270315	4.725806451612903	2.892100192678228	2.641636141636141	2.323863636363636	2.4651162790697674	1.7873015873015872	1.747657295850067	3.333333333333333	2.9421965317919074	2.6263736263736264	2.585227272727273	2.616279069767442	2.5428571428571427	2.409638554216868	3.652544769114271	2.3954609667710827	2.930891577060932	2.379781274530793	2.601863157418712
CHEMBL244946	31.226736655013752	0	1	2.471338927715475	4.8962291294005285	1.3172617770201216	4.2098986819863775	0.1079461200509327	2673.5086795731927	9.252123554039857	26	0	0	8	7	0	1	0	0	0	0	0	464.44444444444446	181.72565157750344	341.3425925925925	415.8395061728395	455.9506172839505	1750.0	6.276276276276277	6.708860759493671	5.107142857142857	3.7288135593220337	2.859903381642512	2.5903426791277253	2.183908045977012	1.9585687382297552	1.9547325102880653	3.364864864864865	3.305084745762712	2.917874396135266	2.6588785046728973	2.5369458128078817	2.6045197740113	2.6296296296296298	2.455752048344641	2.733434911704954	2.438161375661375	2.3493757410894887	2.202659986878988
CHEMBL525712	24.288919730526388	0	1	2.392197740257546	4.784395480515091	1.2918510264991867	3.83175693383996	0.1236050623819341	1511.3573548813742	8.452165548039433	16	0	0	5	3	2	0	0	0	0	0	0	370.0	192.47222222222223	301.74999999999994	375.9444444444444	363.19444444444434	1242.0	5.967741935483871	5.861538461538461	4.206896551724138	3.1161290322580646	2.364705882352941	2.05421686746988	1.922077922077922	1.9507042253521127	1.9701492537313432	3.0806451612903225	2.8451612903225807	2.541176470588235	2.409638554216868	2.4545454545454546	2.4859154929577465	2.470149253731343	3.104390681003584	2.7547008547008547	2.601293103448276	2.4254480286738347	2.1364379084967315
ZINC000000602165	24.696366683190814	0	1	2.445690188546753	4.785595126654894	1.3466779829247528	4.005579185890824	0.1292122318029298	1469.948778465039	8.42438494607519	20	0	0	7	6	1	0	0	0	0	0	0	400.0	187.66666666666669	287.8055555555555	343.9166666666665	365.8333333333333	1248.0	7.017543859649122	6.950819672131147	5.271028037383178	3.4539007092198584	2.7658227848101267	2.7419354838709675	3.082089552238806	2.8449612403100777	2.4833333333333334	3.3684210526315788	3.0709219858156027	2.6772151898734178	2.606451612903226	2.753731343283582	2.643410852713178	2.575	3.2923976608187138	2.9530965391621127	2.6897715472481822	2.439125295508273	2.3154008438818563
ZINC000026499416	24.83426605363341	0	1	2.456627360091125	4.868740180032069	1.3314588639279692	4.318761054449634	0.1393148727241817	493.3951589217596	7.332712503867691	15	0	0	7	3	2	1	1	0	0	0	1	412.44444444444446	248.44787379972564	313.067901234568	393.7777777777777	394.5	1502.0	7.235867446393763	6.459016393442623	4.984984984984984	3.429193899782136	2.726546906187625	2.491967871485944	2.250559284116332	2.3681592039801	2.042666666666667	3.43859649122807	3.130718954248366	2.760479041916168	2.560240963855421	2.577181208053691	2.574626865671642	2.528	4.3587346280653625	2.83601497672536	2.820431542653765	2.573710965867828	2.362275449101796
ZINC000034801052	17.108462118919743	0	1	2.426977239113452	4.736501770627287	1.2682243660939576	3.521769134370861	0.1531203971465592	4055.853275587485	9.140825492893889	9	0	0	3	2	1	0	0	0	0	0	0	208.0	123.63888888888889	221.36111111111103	273.5277777777778	259.80555555555566	914.0	3.7818181818181817	3.946428571428572	2.796116504854369	1.8848920863309355	1.6857142857142855	1.5826771653543308	1.1788617886178865	1.1428571428571428	0.9411764705882352	2.5454545454545454	2.2805755395683454	2.2142857142857144	2.188976377952756	2.1219512195121952	2.080357142857143	2.0588235294117645	2.2479797979797977	2.438492063492064	2.1491370010787483	1.9678257394084733	1.855753968253969
ZINC000299845944	19.29873214770068	0	1	2.4556354618024634	4.831301135604496	1.271556030071335	4.246200604352493	0.1769250251813539	209.02570263521287	6.21792596087325	9	0	0	5	3	2	0	0	0	0	0	0	294.0	157.22222222222223	247.75	269.44444444444446	282.4444444444444	984.0	6.0	5.769230769230769	4.3052631578947365	2.4471544715447155	1.9507042253521127	2.3089430894308944	2.803738317757009	2.8095238095238093	2.727272727272727	3.204081632653061	2.821138211382114	2.4577464788732395	2.609756097560976	2.766355140186916	2.657142857142857	2.602272727272727	3.208616780045352	2.678952991452992	2.607894736842105	2.190605239385728	1.98904538341158
CHEMBL457982	27.743573407419355	0	2	2.392857446097888	4.785714892195778	1.323242715090059	4.592603216047519	0.1312172347442148	458.0727939604544	7.379791078758408	16	0	0	5	4	1	0	0	0	0	0	0	370.0	165.75	330.2777777777779	428.5277777777778	437.2222222222221	1380.0	4.933333333333334	5.113924050632911	3.6575342465753424	2.6633663366336635	1.9035087719298245	1.6577777777777778	1.616504854368932	1.5505050505050506	1.595505617977528	3.013333333333333	2.8267326732673266	2.473684210526316	2.3866666666666667	2.3980582524271843	2.398989898989899	2.455056179775281	2.21	2.4785513361462725	2.2621765601217665	2.121424642464247	1.9176413255360616
CHEMBL2181187	21.011002862997024	0	1	2.501324941857391	5.002649883714782	1.3422238261418766	4.050790256407186	0.1500292687558217	816.0377838508388	7.697712430641178	14	0	0	4	2	2	0	0	0	0	0	0	320.0	135.69444444444446	254.88888888888889	315.3333333333333	340.6666666666667	1082.0	5.818181818181818	5.879310344827586	4.695238095238095	3.899280575539569	3.1456953642384105	2.8344827586206898	2.233082706766917	1.9765625	1.8166666666666669	3.090909090909091	3.0431654676258995	2.7086092715231787	2.613793103448276	2.631578947368421	2.578125	2.525	2.4671717171717176	2.6590038314176248	2.427513227513228	2.268585131894484	2.2560706401766004
CHEMBL325359	32.233503264722415	2	1	2.4620180090105093	4.854698482711743	1.3160726070570763	4.194459393834294	0.1525046851824263	2124.645267224021	7.4245787603450175	12	0	0	11	5	6	0	0	0	0	0	0	576.0	386.5	488.1666666666667	522.8055555555555	551.2777777777778	1786.0	6.9397590361445785	6.313953488372093	4.758169934640523	3.3399014778325125	2.72972972972973	2.732142857142857	2.3054187192118225	2.1881188118811883	2.1744186046511627	3.048192771084337	2.9852216748768474	2.635135135135135	2.4910714285714284	2.477832512315271	2.267326732673267	2.38953488372093	4.656626506024097	3.0746124031007755	3.190631808278867	2.575396825396825	2.4832332332332334
CHEMBL197240	26.765316368412115	0	2	2.5253969790222563	4.948915349512715	1.3543248944463395	3.986662633499412	0.1208079585908912	1684.687791538351	8.623258007170294	19	0	0	8	6	1	1	0	0	0	0	0	414.44444444444446	185.8923182441701	299.1604938271604	375.3024691358024	415.3796296296296	1542.0	6.794171220400729	6.6565656565656575	5.2	4.065400843881856	2.996316758747698	2.5363984674329503	2.548245614035088	2.2222222222222223	2.303763440860215	3.508196721311476	3.335443037974684	2.850828729281768	2.689655172413793	2.7828947368421053	2.602836879432624	2.661290322580645	3.047415053183117	2.699401421623644	2.4930041152263365	2.3753320831379896	2.2949150808266827
CHEMBL105118	22.15566884314828	0	1	2.464501154123348	4.8355432435349845	1.3040670322237933	4.178796514759193	0.1492427326699711	407.10147208398	7.038681888709052	15	0	0	8	5	3	0	0	0	0	0	0	420.0	273.5	322.5	362.6111111111112	408.1111111111112	1178.0	8.571428571428571	7.846153846153846	6.516483516483516	4.622950819672131	3.9851851851851854	4.260504201680672	5.090909090909091	4.315217391304348	4.032967032967033	3.489795918367347	3.172131147540984	2.7333333333333334	2.7983193277310923	3.0	2.9565217391304346	2.835164835164836	5.581632653061225	3.2628205128205128	3.543956043956044	2.9722222222222223	3.0230452674897124
ZINC000013765980	25.40347346437736	0	2	2.445436404387067	4.780332677065237	1.348476381763775	3.9320319109016526	0.1228759972156766	2737.834880091614	9.07807350707573	20	0	0	6	6	0	0	0	0	0	0	0	358.0	151.69444444444446	291.75	347.19444444444446	365.9166666666667	1262.0	5.59375	5.867647058823529	4.286885245901639	2.586826347305389	2.118918918918919	1.9371727748691097	2.085714285714286	2.056603773584906	1.7074829931972788	3.15625	2.8682634730538923	2.5405405405405403	2.392670157068063	2.4457142857142857	2.4654088050314464	2.4285714285714284	2.3702256944444446	2.69281045751634	2.3913934426229506	2.079008649367931	1.977927927927928
CHEMBL225308	27.1743659966754	0	1	2.484783710598257	4.969567421196516	1.2924749058490426	4.3313495471224535	0.1237528442034986	1013.1010470555464	8.173534218070946	16	0	0	9	5	4	0	0	0	0	0	0	484.0	252.25	355.44444444444446	452.83333333333337	486.3888888888889	1470.0	7.117647058823529	6.746478873239437	5.298387096774194	4.876623376623376	3.967391304347826	3.824468085106383	3.517857142857143	3.1206896551724137	3.1104294478527605	3.161764705882353	3.2337662337662336	2.7282608695652173	2.6968085106382977	2.7916666666666665	2.5	2.496932515337423	3.709558823529412	3.066118935837246	2.8664874551971327	2.9404761904761907	2.6434178743961354
CHEMBL491839	24.307097147200047	0	1	2.491638226479107	4.878506036969913	1.3136751571455307	3.941282688779325	0.1313760896259775	1326.416412819373	8.2888484469317	12	0	0	6	3	3	0	0	0	0	0	0	390.0	187.75694444444449	304.8333333333333	409.5555555555554	360.9444444444443	1232.0	6.610169491525424	6.492063492063492	4.896551724137931	3.619354838709677	2.367231638418079	2.0869565217391304	1.9285714285714288	1.827586206896552	1.7943262411347518	3.3389830508474576	3.0193548387096776	2.6553672316384183	2.5962732919254656	2.571428571428572	2.3793103448275863	2.226950354609929	3.18232109227872	2.723544973544973	2.6278735632183907	2.642293906810035	2.03923414940364
CHEMBL146628	26.708297227009272	0	2	2.4454478112345828	4.780991372075967	1.3453914909635651	3.946643274540905	0.1160777433688501	3169.437063132172	9.285084700115636	20	0	0	7	6	1	0	0	0	0	0	0	390.0	190.19444444444449	317.3333333333333	376.77777777777777	408.75000000000006	1364.0	5.735294117647059	5.777777777777778	4.24031007751938	2.636871508379888	2.33502538071066	2.145631067961165	2.17	1.9378238341968912	1.6206896551724137	3.117647058823529	2.8603351955307263	2.598984771573604	2.4757281553398056	2.445	2.326424870466321	2.293103448275862	2.7969771241830066	2.773533950617284	2.4599483204134365	2.104903786468032	2.0748730964467006
CHEMBL2260926	14.119877211692891	2	1	2.4620180090105093	4.854698482711743	1.3160726070570763	4.194459393834294	0.1525046851824263	2124.645267224021	7.4245787603450175	6	0	0	8	1	5	0	0	2	0	0	2	297.2098765432099	245.03837067520195	243.67798353909467	321.0318930041152	141.34377381496722	1394.0	8.491710758377424	7.183006535947713	5.853909465020576	4.196180555555555	1.5356769198577107	1.5	1.5555555555555556	0.7660818713450293	0.2629629629629629	2.8857142857142857	2.328125	1.9830508474576272	2.1041666666666665	2.4285714285714284	1.8421052631578947	1.5666666666666669	7.0010963050057695	3.871308399903171	4.512555250723976	5.0161233281893	2.3956571833045293
CHEMBL1287827	25.569882405521376	0	1	2.4508319579129387	4.901663915825878	1.3234506886282462	5.279472349116151	0.1649835109098797	223.00881212969367	6.570362096761706	20	0	0	5	4	1	0	0	0	0	0	0	386.0	187.25	301.7777777777778	390.94444444444446	419.83333333333326	1262.0	6.225806451612903	6.46969696969697	5.02542372881356	3.764331210191082	2.579234972677596	2.004950495049505	1.9619565217391304	1.98125	1.888157894736842	3.3225806451612905	3.299363057324841	2.797814207650273	2.485148514851485	2.489130434782609	2.5625	2.4539473684210527	3.0201612903225805	2.749158249158249	2.557438794726931	2.4900920028308566	2.2941712204007283
CHEMBL96467	26.53620890071016	0	1	2.4833581852888544	4.856527505983974	1.2870401037375452	3.92826444310128	0.1155371895029788	4473.113658671645	9.629615444674378	12	0	0	9	3	3	0	3	0	0	0	3	552.0	417.0277777777777	397.6111111111111	550.8055555555554	581.0833333333333	1510.0	8.903225806451612	7.476923076923077	5.97457627118644	4.254545454545455	3.629213483146068	3.067796610169492	3.467455621301775	3.869565217391304	3.593220338983051	3.3225806451612905	2.9393939393939394	2.629213483146068	2.5084745762711864	2.3905325443786984	2.4057971014492754	2.483050847457627	6.7262544802867374	3.244871794871795	3.369585687382297	3.3382154882154875	3.264513108614232
ZINC000040938104	26.369799959566137	0	1	2.4014043007742534	4.8028086015485085	1.3103616735651775	4.64401609593073	0.1407277604827493	380.5829166487114	7.135626537011058	16	0	0	6	3	3	0	0	0	0	0	0	422.0	205.2777777777778	327.3888888888889	435.1388888888889	392.58333333333337	1342.0	6.59375	6.455882352941177	4.869918699186992	3.716867469879518	2.5549450549450547	2.1875	1.9147727272727275	1.945121951219512	2.1538461538461537	3.265625	2.9759036144578315	2.659340659340659	2.551136363636364	2.4545454545454546	2.5	2.6153846153846154	3.207465277777778	2.7830882352941178	2.661698283649504	2.621318607764391	2.1570512820512824
ZINC000002003474	18.303896081810475	0	1	2.352706963441688	4.692352879224654	1.331628042839485	4.3123734488591925	0.1796822270357997	220.51902466333544	6.271452708171241	17	0	0	3	3	0	0	0	0	0	0	0	246.0	116.38888888888889	212.72222222222223	242.38888888888889	249.8888888888889	928.0	5.020408163265306	5.215686274509804	3.784090909090909	2.396551724137931	2.3057851239669422	2.568	2.555555555555556	2.427350427350427	2.0721649484536084	2.9183673469387754	2.7672413793103448	2.669421487603306	2.584	2.484126984126984	2.4017094017094016	2.381443298969072	2.375283446712018	2.7227668845315907	2.41729797979798	2.08955938697318	2.065197428833793
CHEMBL292274	12.78494120276069	0	1	2.469723808934601	4.891685893300384	1.3212242230647275	3.681279028483973	0.2300799392802483	85.47996981052636	4.918285706520747	9	0	0	2	2	0	0	0	0	0	0	0	164.0	71.88888888888889	144.36111111111111	175.47222222222223	188.3055555555556	620.0	4.823529411764706	5.194444444444445	3.863636363636364	2.604651162790698	1.7254901960784317	1.2525252525252526	1.2352941176470589	0.4347826086956521	0.0	3.117647058823529	3.058139534883721	2.42156862745098	2.1313131313131315	2.161764705882353	1.9130434782608696	1.45	2.1143790849673203	2.5069444444444446	2.1872895622895623	2.040374677002584	1.846132897603486
CHEMBL320079	14.76836217587774	0	1	2.421731242989914	4.725960249490949	1.2953547903900051	3.44002382895398	0.172001191447699	1109.659392211489	7.704955573913521	9	0	0	3	2	1	0	0	0	0	0	0	194.0	109.61111111111111	190.3055555555556	224.47222222222223	215.83333333333343	800.0	4.217391304347826	4.361702127659575	3.188235294117648	2.169642857142857	1.9626168224299063	1.699029126213592	1.3010752688172045	1.2804878048780488	0.9866666666666668	2.608695652173913	2.392857142857143	2.3271028037383177	2.174757281553398	2.150537634408602	2.158536585365854	2.1333333333333333	2.382850241545894	2.5526004728132388	2.2388888888888894	2.00421626984127	2.0171339563862936
CHEMBL97650	28.92707682649163	0	1	2.5335446047576955	4.930433260796636	1.353691162219426	4.4907641358156525	0.1247434482171014	1089.0838133746952	8.274025929046605	21	0	0	8	6	1	0	1	0	0	0	1	494.0	264.25	357.72222222222223	433.13888888888897	446.5	1476.0	7.6	7.257142857142857	5.688	3.852941176470588	3.2216216216216216	3.331578947368421	3.4971751412429377	3.21505376344086	2.71875	3.4923076923076923	3.247058823529412	2.945945945945946	2.9526315789473685	3.135593220338983	2.876344086021505	2.598958333333333	4.065384615384615	2.971031746031746	2.8617777777777778	2.5478758169934643	2.413513513513513
ZINC000013741694	17.544418642285585	0	1	2.5301205194196084	4.99845522811866	1.2927305877637565	3.9865020068887023	0.1733261742125522	271.2595499144842	6.435985234228026	9	0	0	4	2	1	0	1	0	0	0	1	288.0	202.44444444444443	227.38888888888889	303.6388888888889	345.44444444444446	952.0	6.0	5.62	4.365591397849462	3.5396825396825395	3.021428571428572	2.0580645161290323	1.8012422360248448	1.4191176470588236	1.3131313131313131	3.020833333333333	3.023809523809524	2.7642857142857142	2.4064516129032256	2.0683229813664594	2.014705882352941	2.1515151515151514	4.217592592592593	2.739444444444445	2.445041816009558	2.4098324514991183	2.4674603174603176
CHEMBL4447975	14.11812434595056	0	1	2.5473142987333053	5.0420470046963946	1.314999777289258	3.792237897589175	0.2106798831993986	110.78664088959084	5.295392862357675	6	0	0	4	1	3	0	0	0	0	0	0	246.0	103.20138888888889	184.23611111111111	228.86111111111111	267.4305555555556	764.0	6.648648648648648	6.307692307692308	4.916666666666667	4.208791208791209	3.3363636363636364	1.838095238095238	0.9875	0.676056338028169	0.1186440677966101	3.216216216216216	3.351648351648352	2.636363636363636	2.3904761904761904	2.1875	1.6056338028169015	1.3389830508474576	2.7892267267267266	2.8169515669515675	2.55883487654321	2.514957264957265	2.431186868686869
CHEMBL313424	29.03646662623281	0	1	2.5358279986283723	4.922201864631841	1.3393412188892535	4.5468204226550535	0.1263005672959737	1086.3784380177271	8.271538754884087	20	0	0	9	6	2	0	1	0	0	0	1	522.0	270.25	375.72222222222223	429.13888888888886	449.83333333333337	1504.0	8.03076923076923	7.6571428571428575	6.079365079365079	3.890909090909091	3.340659340659341	3.546448087431694	3.642045454545455	3.1746031746031744	2.864864864864865	3.523076923076923	3.2606060606060607	2.9945054945054945	3.0382513661202184	3.1306818181818183	2.8412698412698414	2.681081081081081	4.157692307692308	2.9996031746031746	2.9819223985890653	2.6008417508417505	2.4716117216117217
CHEMBL148314	26.6678571124894	0	2	2.428617901534976	4.76877641376879	1.3411613050112623	5.197745605712806	0.152874870756259	314.4381314808769	6.9745627681590605	24	0	0	6	4	2	0	0	0	0	0	0	414.0	188.27777777777777	319.1111111111111	374.41666666666674	389.8888888888889	1362.0	6.46875	6.602941176470588	5.379310344827586	3.9932885906040254	3.4683544303797467	3.2222222222222223	3.171428571428572	3.467625899280576	3.1232876712328768	3.28125	3.1476510067114094	2.8607594936708862	2.6481481481481484	2.8857142857142857	2.856115107913669	2.73972602739726	2.9418402777777777	2.998366013071896	2.75095785440613	2.512863534675616	2.467651195499297
CHEMBL2368254	16.95863220465868	0	1	2.4850277747505425	4.879022685695032	1.3178842595775389	3.868282263125416	0.1842039172916865	258.0180313016429	6.294966815974947	15	0	0	3	2	1	0	0	0	0	0	0	248.0	110.44444444444446	191.41666666666669	227.6666666666667	203.22222222222229	828.0	6.358974358974359	6.714285714285714	5.338028169014085	3.70967741935484	3.3820224719101124	3.4125	3.090909090909091	2.718309859154929	2.4915254237288136	3.435897435897436	3.075268817204301	2.966292134831461	2.9875	2.831168831168831	2.718309859154929	2.6610169491525424	2.8319088319088324	2.915343915343916	2.696009389671362	2.448028673835126	2.2833957553058686
CHEMBL5084249	16.251525423472135	0	1	2.400166917638126	4.800333835276254	1.2908872858506053	3.896704774856305	0.1771229443116502	243.5326583769003	6.2837084145379	12	0	0	3	1	1	0	0	1	0	0	1	223.6049382716049	104.94974089315652	188.8508230452676	219.971193415638	239.47942386831284	1110.0	4.860976918947934	5.002364066193853	3.639566395663957	3.017429193899782	2.4296951819075714	1.876068376068376	1.6519174041297937	1.3151927437641724	1.3080808080808082	2.8260869565217392	2.9019607843137254	2.5309734513274336	2.230769230769231	2.2831858407079646	2.193877551020408	2.136363636363636	2.281516106372968	2.62041414937396	2.3030588176252142	2.156580327604294	2.119286936887724
CHEMBL138958	11.232828269945	0	1	2.370239226059238	4.740478452118475	1.314604400514725	3.3669303751926978	0.2244620250128465	129.8894702815917	5.272148968311263	10	0	0	2	1	1	0	0	0	0	0	0	172.0	78.33333333333334	136.7777777777778	156.75000000000006	144.33333333333331	596.0	5.733333333333333	5.709677419354839	4.461538461538462	3.703125	2.783333333333333	1.8928571428571428	1.4791666666666667	1.181818181818182	0.5675675675675675	2.9	2.828125	2.583333333333333	2.357142857142857	2.25	1.9772727272727275	1.7297297297297298	2.611111111111112	2.8862007168458783	2.6303418803418808	2.449218750000001	2.4055555555555554
ZINC000022446243	25.44391357889724	0	2	2.445412873423425	4.779828283707484	1.3433517281836755	3.912290328326018	0.122259072760188	4134.677856740736	9.4903155077572	20	0	0	7	6	0	0	1	0	0	0	1	412.0	206.16666666666669	305.3055555555555	360.4166666666666	356.91666666666663	1304.0	6.754098360655738	6.523076923076923	4.741379310344827	2.9483870967741934	2.30635838150289	2.159090909090909	2.641379310344828	2.633093525179856	1.993006993006993	3.262295081967213	2.92258064516129	2.520231213872832	2.426136363636364	2.696551724137931	2.62589928057554	2.4685314685314683	3.379781420765028	2.8636752136752137	2.631944444444444	2.325268817204301	2.063102119460501
ZINC000022446486	26.13908981626532	0	2	2.445697423083179	4.820548485221424	1.3321974226204287	4.089443001135767	0.1239225151859323	1061.892590879803	8.161730526628213	20	0	0	8	7	1	0	0	0	0	0	0	418.0	208.44444444444443	319.08333333333326	377.97222222222223	414.25	1336.0	6.741935483870968	6.712121212121212	5.129310344827586	3.5128205128205128	2.854748603351956	2.5526315789473686	2.446327683615819	2.1870967741935483	1.9849624060150373	3.306451612903226	3.0961538461538463	2.7541899441340782	2.4894736842105263	2.4293785310734464	2.47741935483871	2.511278195488722	3.362007168458781	2.987373737373737	2.750718390804597	2.4228988603988606	2.314245810055866
CHEMBL379238	20.237880346785616	0	1	2.450766005585634	4.901353014971298	1.271079812095106	3.724410826414856	0.1432465702467252	536.0756989664853	7.239786825541388	11	0	0	6	2	3	1	0	0	0	0	0	308.44444444444446	212.0008573388203	295.3703703703704	367.0648148148147	480.6805555555555	1294.0	5.711934156378601	4.345238095238095	4.083333333333334	2.3678160919540234	1.7351851851851854	1.6623931623931625	1.354978354978355	1.41025641025641	1.6124031007751938	3.037037037037037	2.703448275862069	2.227777777777778	2.243589743589744	2.168831168831169	2.261538461538461	2.1782945736434107	3.925941802570746	2.424038249559083	2.840099715099716	2.5314814814814808	2.6704475308641973
CHEMBL371655	32.47918975930732	0	1	2.5310219427653933	5.022579196718663	1.32027455648075	5.3961653194608825	0.1316137882795337	527.5464287343754	7.679223851745311	22	0	0	6	4	2	0	0	0	0	0	0	494.0	233.8611111111112	386.08333333333337	501.1666666666667	587.1944444444445	1624.0	6.098765432098766	6.395348837209302	5.135483870967742	4.2745098039215685	3.601694915254237	3.111940298507463	2.810909090909091	2.651685393258427	2.6483050847457625	3.2839506172839505	3.4019607843137254	3.0847457627118646	2.787313432835821	2.643636363636364	2.640449438202247	2.665254237288136	2.887174211248286	2.7202842377260983	2.490860215053764	2.456699346405229	2.488112052730697
CHEMBL435949	18.930122633957268	0	1	2.4194082595993214	4.786421673335423	1.3611112355029995	4.308862477221007	0.1795359365508753	193.82273738181487	6.142412753880223	15	0	0	5	4	1	0	0	0	0	0	0	300.0	118.63888888888889	222.9444444444445	256.58333333333337	263.66666666666663	966.0	6.521739130434782	6.530612244897959	5.0813953488372094	3.7889908256880735	2.5163934426229506	1.9375	1.949579831932773	1.809090909090909	2.576923076923077	3.260869565217391	3.201834862385321	2.7704918032786887	2.5	2.403361344537815	2.227272727272727	2.4615384615384617	2.5791062801932365	2.846938775510204	2.592377260981913	2.353975535168196	2.1612021857923494
CHEMBL494992	22.65592656867093	0	2	2.392184993817084	4.784369987634169	1.3243869356826463	3.8141113334677015	0.1315210804644035	1084.3431153203296	8.053440395956176	16	0	0	5	3	2	0	0	0	0	0	0	354.0	146.91666666666669	274.5833333333333	327.4444444444444	326.69444444444434	1168.0	6.103448275862069	5.950819672131147	4.351851851851852	3.452554744525548	2.367741935483871	1.955128205128205	2.0296296296296297	2.0155038759689923	2.1565217391304348	3.086206896551724	2.978102189781022	2.529032258064516	2.378205128205128	2.4814814814814814	2.503875968992248	2.5043478260869567	2.5330459770114944	2.749544626593807	2.5424382716049383	2.390105433901054	2.107706093189964
76322955;CHEMBL3138744	10.187224221315322	0	1	2.28441460015007	4.568829200300141	1.236887007262098	3.2754813611991422	0.2339629543713673	78.13569181603599	4.694919190559214	6	0	0	4	1	1	0	0	2	0	0	2	143.20987654320987	67.4828151196464	113.011316872428	133.9804526748971	116.3065843621399	1064.0	5.304069501600366	5.193415637860083	3.654589371980677	2.728174603174604	1.662626262626263	1.4998686629892302	1.6349206349206349	0.7017543859649124	0.1259259259259259	2.851851851851852	2.4642857142857144	2.0727272727272728	2.191489361702128	2.4	1.868421052631579	1.5	2.4993635229498667	2.722717573540619	2.456767758096261	2.392508083480305	2.114665170220725
ZINC000001486792	26.309938982681675	0	1	2.4457553608874525	4.796901288691856	1.3243626472450634	4.042738008273425	0.1225072123719219	1938.2855874766133	8.763481612025476	20	0	0	7	5	0	0	2	0	0	0	2	452.0	267.72916666666663	333.54166666666663	434.5555555555555	434.95833333333326	1372.0	7.290322580645161	6.757575757575758	4.932773109243698	3.0365853658536586	2.546961325966851	2.4022346368715084	2.986842105263158	3.027586206896552	2.08843537414966	3.338709677419355	2.908536585365854	2.5248618784530388	2.4860335195530725	2.6907894736842106	2.641379310344828	2.4693877551020407	4.318212365591397	2.920664983164984	2.802871148459384	2.6497289972899725	2.4030847145488026
ZINC000013802538	26.74873734152916	0	2	2.445430305797174	4.780104133467823	1.3445628878660547	3.9264677733745033	0.1154843462757206	5070.009946909484	9.754873490120506	20	0	0	7	6	1	0	0	0	0	0	0	390.0	190.19444444444449	316.3888888888889	384.1388888888889	404.1388888888889	1364.0	5.735294117647059	5.75	4.186046511627907	2.597765363128492	2.201005025125628	2.1791044776119404	2.211340206185567	2.1123595505617976	1.7116564417177915	3.117647058823529	2.815642458100559	2.5326633165829144	2.437810945273632	2.422680412371134	2.432584269662921	2.4171779141104293	2.7969771241830066	2.77391975308642	2.452627045650302	2.14602731222843	2.030848687883864
CHEMBL104484	21.27022257699926	0	1	2.4641186124943784	4.831295639592869	1.3242729355387417	4.117360978099336	0.1524948510407161	434.76552414705566	7.0680586338234965	15	0	0	6	5	1	0	0	0	0	0	0	360.0	199.97222222222223	254.72222222222223	332.16666666666674	364.44444444444446	1086.0	7.5	7.372549019607843	5.820224719101123	4.241666666666666	3.50381679389313	3.603448275862069	4.404255319148936	4.222222222222222	3.213483146067416	3.4375	3.1166666666666667	2.6946564885496183	2.7586206896551726	3.0531914893617023	2.9	2.752808988764045	4.166087962962963	3.157952069716776	2.8620474406991265	2.768055555555556	2.782018659881256
ZINC000028821527	25.610322520041265	0	1	2.4513713463812072	4.895723529632248	1.3147305169443846	5.233859379688864	0.163558105615277	237.49495446324192	6.633297188689415	10	0	0	6	3	2	0	1	0	0	0	1	420.0	255.77777777777777	336.6388888888889	426.5833333333332	445.8888888888889	1322.0	6.774193548387097	6.303030303030303	4.801652892561983	3.345238095238096	2.5958549222797926	2.1633663366336635	2.315217391304348	1.8841463414634143	1.8311688311688312	3.3225806451612905	3.136904761904762	2.694300518134715	2.445544554455445	2.4510869565217392	2.524390243902439	2.363636363636364	4.125448028673835	2.8421717171717167	2.782139577594123	2.539186507936507	2.3103051237766263
CHEMBL458220	29.105416311454107	0	1	2.427757552996329	4.855515105992658	1.332169847893606	4.904027129886179	0.1325412737807075	658.0808962332494	7.797660686022396	24	0	0	8	5	2	0	0	1	0	0	1	477.60493827160496	252.3386297820454	342.48559670781896	448.1049382716049	473.0216049382717	1734.0	7.347768281101615	7.320450885668277	5.908662900188324	4.616418966737438	3.902116402116402	3.66794380587484	4.037792894935753	4.156761412575366	3.7769097222222223	3.4461538461538463	3.2738853503184715	2.9047619047619047	2.7241379310344827	2.925170068027211	2.953488372093023	2.8125	3.882132765877621	3.0445816186556924	2.9024203110832114	2.854171581347802	2.815604791299236
CHEMBL3139683	28.616788749462977	0	1	2.428101836944881	4.825627041403707	1.2742903017955542	3.668561735441185	0.0965410983010838	475603.16877570417	14.407340173199623	12	0	0	8	1	6	1	0	0	0	0	0	424.44444444444446	351.0494684499314	434.20370370370375	553.7716049382716	645.2824074074075	1814.0	5.113788487282464	3.843137254901961	3.335456475583864	2.339339339339339	2.154294032023289	1.7893081761006289	1.5813204508856682	1.3464696223316912	1.1675675675675676	2.7590361445783134	2.454954954954955	2.2314410480349345	2.2264150943396226	2.1642512077294684	2.0689655172413794	2.075675675675676	4.229511668071463	2.530501089324619	2.765628686010852	2.494466688911133	2.8178271065825653
CHEMBL361729	19.604488658934528	0	2	2.428742012513772	4.841619012512329	1.2486943045461505	4.315617119467475	0.172624684778699	238.48451011037687	6.390595092967093	12	0	0	2	2	0	0	0	0	0	0	0	246.0	118.22916666666669	227.44444444444449	288.7777777777777	316.08333333333337	956.0	4.472727272727273	4.807017543859649	3.407766990291262	2.4307692307692306	1.838323353293413	1.774390243902439	1.5973154362416109	1.2176470588235293	1.3185185185185184	2.9454545454545453	2.907692307692308	2.383233532934132	2.4451219512195124	2.348993288590604	1.9411764705882355	2.066666666666667	2.1496212121212124	2.4980506822612085	2.2081984897518883	2.221367521367521	1.892714570858284
ZINC000001894220	14.72792206135786	0	1	2.456384146634941	4.800401530602631	1.344486030286836	3.725090195801173	0.1960573787263775	180.92947305220548	5.839961189859019	9	0	0	4	3	1	0	0	0	0	0	0	230.0	97.88888888888889	184.91666666666669	209.0833333333334	190.8611111111112	770.0	6.052631578947368	6.225	5.0	3.6853932584269664	3.308641975308642	3.039473684210526	2.2972972972972974	1.5522388059701493	1.1206896551724137	3.0789473684210527	2.9213483146067416	2.9012345679012346	2.8421052631578947	2.635135135135135	2.417910447761194	2.1206896551724137	2.576023391812865	2.760416666666667	2.604460093896714	2.3492509363295886	2.356310013717422
CHEMBL49048	14.061255394691193	0	1	2.424357746661149	4.72627044694363	1.3336452853879337	3.5881294983689456	0.1993405276871636	159.70792272043266	5.661133328914044	9	0	0	2	2	0	0	0	0	0	0	0	170.0	79.11111111111111	163.47222222222223	192.47222222222223	184.0833333333333	696.0	4.25	4.595238095238095	3.2948717948717947	1.9509803921568627	1.6534653465346534	1.5425531914893618	1.68	1.3026315789473684	0.726027397260274	2.9	2.6372549019607843	2.376237623762376	2.3617021276595747	2.5733333333333333	2.3289473684210527	2.0	1.9777777777777776	2.3544973544973544	2.0957977207977208	1.8869825708061003	1.8226072607260728
CHEMBL3326993	27.5937434931583	0	1	2.3809158851171177	4.761831770234237	1.3181476062457878	3.8944356663967614	0.1081787685110211	2645.2922827388643	9.161470687520389	18	0	0	6	3	2	0	0	1	0	0	1	399.60493827160496	207.2552964487121	327.156378600823	401.19341563786	424.0113168724279	1680.0	5.550068587105624	5.441481481481481	3.943191311612365	2.937306021104904	2.320092112838227	2.0106837606837606	1.8790366721401204	1.7614734299516908	1.6659498207885306	3.0	2.877094972067039	2.601036269430052	2.3798076923076925	2.2413793103448274	2.1467391304347827	2.2580645161290325	2.8785457840098903	2.681385459533608	2.45982239549491	2.241303997976872	2.196949828354549
ZINC000022446222	19.079952548218323	0	2	2.4453700572406816	4.779410750575412	1.3401587947566973	3.876412664590164	0.1615171943579234	492.5350998536962	7.075034464165017	14	0	0	6	6	0	0	0	0	0	0	0	288.0	115.11111111111111	220.97222222222223	249.3055555555556	263.58333333333337	966.0	6.0	6.137254901960785	4.434782608695652	2.73109243697479	2.1313868613138687	2.123076923076923	2.806122448979592	2.6559139784946235	1.9891304347826089	3.1666666666666665	2.8823529411764706	2.423357664233577	2.3692307692307693	2.704081632653061	2.6451612903225805	2.5	2.3981481481481484	2.7396514161220047	2.4018719806763285	2.0950046685340804	1.9239659367396595
CHEMBL425919	31.96235300690171	0	1	2.507004146574414	4.949004659724256	1.3087847093415264	4.860028769027553	0.1215007192256888	773.1369703209491	8.036750587181155	18	0	0	8	5	3	0	0	0	0	0	0	522.0	272.36111111111114	394.1111111111109	525.7777777777777	591.3611111111112	1626.0	6.779220779220779	6.817073170731708	5.402684563758389	4.260204081632653	3.633802816901409	3.2126696832579187	2.8253275109170306	2.7534246575342465	2.8883248730964466	3.363636363636364	3.26530612244898	3.0093896713615025	2.8461538461538463	2.6768558951965065	2.643835616438356	2.614213197969544	3.5371572871572874	2.82079945799458	2.645041014168529	2.6825396825396823	2.776343244653104
CHEMBL115415	16.470305022954488	0	2	2.4452492546172486	4.8094048726582574	1.2907464643680735	3.887934569537159	0.1851397414065314	182.65946132709388	5.949560896941665	9	0	0	3	3	0	0	0	0	0	0	0	214.0	96.38888888888889	191.30555555555563	229.1666666666668	244.47222222222229	820.0	4.652173913043479	4.833333333333333	3.505747126436781	2.532110091743119	1.8134328358208955	1.956896551724138	2.076923076923077	1.5106382978723405	1.0638297872340423	2.9347826086956523	2.8440366972477062	2.328358208955224	2.431034482758621	2.7362637362637363	2.4468085106382977	2.0319148936170213	2.0954106280193234	2.510416666666667	2.198914431673053	2.102446483180429	1.8244195688225544
CHEMBL196848	27.719712319782424	0	1	2.5099999054152646	4.960369460210433	1.3122324898987403	4.757782151382156	0.135936632896633	523.2802754299043	7.512880188501008	18	0	0	5	3	2	0	0	0	0	0	0	420.0	205.8055555555556	329.4722222222222	433.1666666666666	515.6388888888888	1390.0	6.0	6.1891891891891895	4.87218045112782	3.930635838150289	2.9665071770334928	2.557017543859649	2.7313432835820897	2.645833333333333	2.528409090909091	3.242857142857143	3.3179190751445087	2.789473684210526	2.539473684210526	2.6517412935323383	2.645833333333333	2.596590909090909	2.9400793650793653	2.7316066066066065	2.4772347535505426	2.5038535645472058	2.4671717171717167
ZINC000253660117	29.07690674075269	0	2	2.4707272374087386	4.837453419720589	1.3346371303295888	4.635988404491056	0.1287774556803071	873.3828329074958	8.053307830844622	17	0	0	7	4	2	0	0	1	0	0	1	421.60493827160496	170.1164075598232	333.2993827160494	415.6574074074076	435.12860082304536	1692.0	5.938097722135281	6.093567251461988	4.490610328638498	2.972649572649573	2.43429731100964	2.246031746031746	2.494894894894895	2.4885057471264367	2.885984023238925	3.309859154929577	2.9846153846153847	2.5707762557077625	2.4642857142857144	2.621621621621621	2.557471264367816	2.784313725490196	2.3960057402792	2.574101147931557	2.347178751521475	2.131576448243116	1.986888588233084
CHEMBL327527	29.03646662623281	0	1	2.5358279986283723	4.922201864631841	1.3393412188892535	4.5468204226550535	0.1263005672959737	1086.3784380177271	8.271538754884087	20	0	0	9	7	1	0	1	0	0	0	1	502.0	265.25	366.38888888888886	438.1388888888889	449.8333333333333	1490.0	7.606060606060606	7.380281690140845	5.78125	3.752941176470588	3.264864864864865	3.435483870967742	3.536312849162011	3.099476439790576	2.743455497382199	3.484848484848485	3.211764705882353	2.9675675675675675	3.010752688172043	3.106145251396648	2.832460732984293	2.6387434554973823	4.018939393939394	2.947965571205008	2.862413194444444	2.5772875816993466	2.431531531531532
CHEMBL161066	23.92031021678297	0	2	2.4481850590747154	4.782511127630356	1.3523171046684657	4.051373921656171	0.135045797388539	2452.0365082360536	8.903286474779787	20	0	0	7	7	0	0	0	0	0	0	0	364.0	145.91666666666669	272.47222222222223	305.6388888888888	318.88888888888886	1198.0	6.385964912280702	6.459016393442623	4.768518518518518	2.867132867132867	2.4430379746835444	2.52	2.757575757575758	2.6564885496183206	1.903703703703704	3.280701754385965	2.909090909090909	2.5632911392405062	2.5933333333333333	2.810606060606061	2.7251908396946565	2.466666666666667	2.5599415204678366	2.847905282331512	2.522890946502057	2.1373348873348865	2.0182841068917017
CHEMBL70988	9.968444621832964	0	2	2.2991471584476075	4.512188453844953	1.3039497101219693	3.358491308117292	0.2583454852397917	59.3188060393458	4.345290654079265	6	0	0	2	2	0	0	0	0	0	0	0	140.0	63.30555555555556	117.7777777777778	127.33333333333331	114.0	508.0	5.185185185185185	5.178571428571429	3.571428571428572	2.1206896551724137	1.896551724137931	1.9245283018867925	1.7142857142857142	0.3846153846153846	0.0	2.888888888888889	2.655172413793104	2.2758620689655173	2.169811320754717	2.3714285714285714	1.7179487179487178	1.375	2.344650205761317	2.669642857142857	2.4036281179138324	2.1954022988505746	1.96551724137931
CHEMBL2260921	13.303380630765169	2	1	2.4620180090105093	4.854698482711743	1.3160726070570763	4.194459393834294	0.1525046851824263	2124.645267224021	7.4245787603450175	6	0	0	8	1	5	0	0	2	0	0	2	291.2098765432099	239.5105928974241	233.09465020576133	298.30967078189303	111.78821825941168	1356.0	9.100308641975309	7.587813620071684	6.314814814814814	4.682828282828282	1.809203142536476	1.617283950617284	1.505747126436782	0.935897435897436	0.3386243386243386	2.90625	2.327272727272727	2.136363636363636	2.138888888888889	2.2413793103448274	1.9615384615384608	1.5238095238095235	7.4847060280445055	4.041650073012081	4.856138545953361	5.423812196034419	2.540641324077538
44431538	25.610322520041265	0	1	2.4513713463812072	4.895723529632248	1.3147305169443846	5.233859379688864	0.163558105615277	237.49495446324192	6.633297188689415	10	0	0	6	3	2	0	1	0	0	0	1	418.0	256.52777777777777	335.75	440.22222222222223	446.69444444444457	1322.0	6.741935483870968	6.242424242424242	4.760330578512397	3.396449704142012	2.6197916666666665	2.2110552763819094	2.3701657458563536	1.8727272727272728	1.867549668874172	3.3225806451612905	3.106508875739645	2.6875	2.477386934673367	2.4696132596685083	2.503030303030303	2.390728476821192	4.137544802867383	2.8438552188552184	2.774793388429752	2.6048652202498355	2.326533564814816
CHEMBL381035	24.33400832811076	0	1	2.503394122437842	4.949336434844518	1.2842309603197375	4.581601236487884	0.1477935882738027	340.3631109781121	6.961415132688389	12	0	0	8	4	2	0	1	1	0	0	2	423.60493827160496	244.08862978204544	307.8508230452675	413.8508230452675	466.8456790123457	1550.0	7.179744716467881	6.872759856630824	5.459325396825397	4.382800608828006	3.3667308927424533	3.1833930704898448	3.381766381766382	2.8752556237218814	2.2349397590361444	3.3220338983050848	3.2739726027397262	2.757225433526012	2.564516129032258	2.826923076923077	2.711656441717792	2.3734939759036147	4.137095420034668	2.9210307978229126	2.7486680629041738	2.834594678392243	2.698529936487548
ZINC000013794038	24.627416997969515	0	1	2.4456637938264314	4.778853851652521	1.3505822173801747	3.941053785732224	0.1271307672816846	4459.941973995828	9.53429314610574	20	0	0	6	5	1	0	0	0	0	0	0	372.0	151.16666666666669	283.7222222222222	321.13888888888886	338.88888888888886	1238.0	6.2	6.15625	4.5701754385964914	2.8	2.418181818181818	2.416107382550336	2.5384615384615383	2.548872180451128	1.9219858156028369	3.216666666666667	2.8466666666666667	2.527272727272728	2.577181208053691	2.6783216783216783	2.6842105263157894	2.5106382978723403	2.519444444444445	2.7730034722222223	2.488791423001949	2.140925925925926	2.0538720538720536
CHEMBL191895	22.834266053633407	0	2	2.392227986503781	4.78445597300756	1.309907803407224	3.8503450410864746	0.1327705186581542	807.6313344137396	7.758816422101092	16	0	0	6	4	2	0	0	0	0	0	0	358.0	180.44444444444449	281.0833333333333	372.05555555555554	353.7777777777777	1180.0	6.280701754385965	6.2	4.685714285714286	3.5869565217391304	2.337579617834395	1.973684210526316	2.183206106870229	2.19672131147541	2.1709401709401708	3.1578947368421053	2.9565217391304346	2.484076433121019	2.375	2.50381679389313	2.5737704918032787	2.4615384615384617	3.1656920077972712	2.938888888888889	2.676984126984127	2.696054750402576	2.253361641896673
CHEMBL126340	24.32177740400536	0	1	2.5758754542464484	5.034880905753224	1.29899616183786	4.3838020629281935	0.1414129697718772	434.9773535169336	7.206696080343957	21	0	0	6	2	3	1	0	0	0	0	0	406.44444444444446	267.0494684499314	342.1543209876544	400.3765432098765	502.3302469135801	1470.0	7.38989898989899	6.206896551724138	6.356902356902356	5.309711286089239	5.069819819819819	5.599520383693045	4.950980392156862	3.363440860215054	2.8138528138528143	3.4545454545454546	3.4803149606299213	3.101351351351352	3.237410071942446	3.3455882352941178	2.8516129032258064	2.5324675324675323	4.855444880907844	2.8204555129842483	3.4561042524005487	3.15257120637698	3.3941232899566223
CHEMBL716	21.051442977516903	0	3	2.460867638154736	4.841977420805219	1.344928506559562	4.327874695805976	0.1602916554002213	918.4684219442912	7.815959297046467	12	0	0	6	3	2	1	0	0	0	0	0	320.44444444444446	154.55898491083676	245.33641975308643	303.4506172839506	282.8981481481481	1312.0	6.162393162393163	5.733333333333333	4.3436426116838485	3.792307692307692	3.1904761904761907	2.835680751173709	2.340632603406326	1.739952718676123	1.5740740740740742	3.173076923076923	3.1846153846153844	2.962406015037594	2.852112676056338	2.744525547445256	2.375886524822695	2.095238095238096	2.972288171362245	2.7392817059483727	2.529241440753468	2.3342355175688505	2.127053745474797
CHEMBL331970;CHEMBL148087	25.40347346437736	0	2	2.445436404387066	4.780332677065234	1.3484763817637746	3.9320319109016535	0.1228759972156766	2737.8348800916065	9.078073507075729	20	0	0	6	6	0	0	0	0	0	0	0	358.0	151.69444444444446	291.75	347.19444444444446	365.9166666666667	1262.0	5.59375	5.867647058823529	4.286885245901639	2.586826347305389	2.118918918918919	1.9371727748691097	2.085714285714286	2.056603773584906	1.7074829931972788	3.15625	2.8682634730538923	2.5405405405405403	2.392670157068063	2.4457142857142857	2.4654088050314464	2.4285714285714284	2.3702256944444446	2.69281045751634	2.3913934426229506	2.079008649367931	1.977927927927928
ZINC000261100532	18.58069166994018	0	1	2.9370498879425253	5.379234980673928	1.3881434519733833	3.680075332649296	0.1752416825071093	1452.8177381687372	8.023197562144446	6	0	4	3	2	1	0	0	0	0	0	0	236.0	112.0902777777778	204.0138888888889	282.7222222222222	263.3055555555555	830.0	5.7560975609756095	6.042553191489362	4.895833333333333	2.73943661971831	1.4029850746268655	1.803921568627451	2.9220779220779223	3.3857142857142857	2.409090909090909	4.097560975609756	3.5704225352112675	2.5970149253731343	2.549019607843137	3.038961038961039	3.085714285714286	2.803030303030303	2.733909214092141	2.318557919621749	2.125144675925926	1.9910015649452264	1.9649668325041447
ZINC000026490199	24.83426605363341	0	1	2.456627360091125	4.868740180032069	1.3314588639279692	4.318761054449634	0.1393148727241817	493.3951589217596	7.332712503867691	15	0	0	6	2	2	1	1	0	0	0	1	408.44444444444446	245.19787379972564	309.02160493827154	380.716049382716	377.42592592592587	1488.0	7.2936507936507935	6.644444444444444	5.171339563862928	3.694638694638695	2.872611464968153	2.482617586912065	2.467592592592593	2.714666666666667	2.201101928374656	3.482142857142857	3.251748251748252	2.828025477707006	2.570552147239264	2.5972222222222223	2.64	2.5289256198347108	4.378533460709386	2.8914609053497946	2.8880523826006685	2.6623499956833285	2.4039867893371074
CHEMBL103479	20.67250559555389	0	1	2.464046210624607	4.830455474866827	1.310718311149902	4.098878963991319	0.157649190922743	349.0116550013544	6.810616762091603	15	0	0	6	4	1	0	1	0	0	0	1	368.0	221.7222222222222	266.7222222222223	341.16666666666663	348.611111111111	1082.0	7.829787234042553	7.36	5.863636363636363	4.211864406779661	3.47244094488189	3.628318584070796	4.559139784946237	3.886363636363636	3.333333333333333	3.425531914893617	3.0847457627118646	2.692913385826772	2.7610619469026547	3.021505376344086	2.886363636363636	2.7241379310344827	4.717494089834515	3.104444444444445	3.0309343434343443	2.891242937853107	2.744969378827645
ZINC000013802475	19.079952548218323	0	2	2.4453700572406816	4.779410750575412	1.3401587947566973	3.876412664590164	0.1615171943579234	492.5350998536962	7.075034464165017	14	0	0	6	6	0	0	0	0	0	0	0	280.0	124.8888888888889	223.97222222222223	265.30555555555554	273.58333333333337	966.0	5.833333333333333	6.0588235294117645	4.434782608695652	2.584	2.1911764705882355	2.1904761904761907	2.75	2.6129032258064515	1.923913043478261	3.1666666666666665	2.792	2.4338235294117645	2.4047619047619047	2.67	2.6451612903225805	2.510869565217391	2.601851851851852	2.791938997821351	2.4344806763285023	2.122444444444444	2.011642156862745
CHEMBL159650	25.44391357889724	0	2	2.4457105995970574	4.778912299336081	1.3330770175771898	3.96828529337256	0.1240089154178925	3205.7828238049856	9.23586240013327	20	0	0	6	6	0	0	0	0	0	0	0	362.0	149.91666666666669	288.22222222222223	332.1388888888889	355.6388888888889	1262.0	5.65625	5.8088235294117645	4.245901639344262	2.574074074074074	2.106382978723404	2.1149425287356323	2.044692737430168	2.1870967741935483	1.7243589743589745	3.15625	2.8271604938271606	2.50531914893617	2.4942528735632186	2.463687150837989	2.5161290322580645	2.423076923076923	2.342447916666667	2.690767973856209	2.3624772313296902	2.050240054869685	1.89169621749409
CHEMBL108818	16.25152542347213	0	1	2.496035241474188	4.832550051544418	1.309339360251423	3.6765654568068062	0.1750745455622288	1027.5754835869395	7.676894751746419	9	0	0	3	2	1	0	0	0	0	0	0	210.0	110.16666666666669	202.0	257.5	244.33333333333337	836.0	4.468085106382978	4.73469387755102	3.527472527472528	2.3951612903225805	2.056451612903226	1.9444444444444444	1.5957446808510638	1.369047619047619	1.0704225352112675	2.851063829787234	2.6129032258064515	2.467741935483871	2.361111111111111	2.351063829787234	2.2857142857142856	2.352112676056338	2.3439716312056738	2.479591836734694	2.21978021978022	2.0766129032258065	1.970430107526882
ZINC000013802606	29.157786969792447	0	2	2.4454141180257074	4.779958196491143	1.3160642880726727	3.919196454900376	0.1059242285108209	11576.173779426734	10.665037099893285	20	0	0	8	7	1	0	0	0	0	0	0	438.0	219.75	354.75	428.3611111111112	447.52777777777777	1488.0	5.918918918918919	5.987179487179487	4.314285714285714	2.694736842105263	2.1953488372093024	2.036529680365297	2.195876288659794	2.091397849462365	1.75	3.121621621621621	2.831578947368421	2.488372093023256	2.3698630136986303	2.5051546391752577	2.478494623655914	2.407608695652174	2.9695945945945947	2.782407407407408	2.5339285714285715	2.2545321637426903	2.081524547803617
CHEMBL469567	26.27698918670792	0	1	2.461424993427847	4.922849986855693	1.3157165337623409	4.603774335838934	0.1395083132072404	400.6938046659204	7.187120024717044	16	0	0	6	4	2	0	0	0	0	0	0	412.0	198.0	318.38888888888886	424.19444444444446	439.1111111111112	1328.0	6.338461538461538	6.434782608695652	5.0	4.048484848484849	2.775401069518717	2.073529411764706	1.7373737373737377	1.8703703703703705	2.034482758620689	3.261538461538461	3.224242424242424	2.86096256684492	2.519607843137255	2.398989898989899	2.462962962962963	2.427586206896552	3.046153846153846	2.7286634460547505	2.5471111111111107	2.5708754208754208	2.348187759952466
CHEMBL4874854	14.08976496539261	0	1	2.4304022297732906	4.788834412340328	1.3403699782350855	3.8166833841836665	0.2120379657879814	107.21306875258874	5.262604816113892	11	0	0	5	4	0	0	1	0	0	0	1	256.0	144.6111111111111	179.05555555555557	217.1111111111112	224.83333333333337	760.0	7.757575757575758	7.285714285714286	5.786885245901639	4.493670886075949	4.4	3.932432432432433	2.5074626865671643	1.5862068965517242	1.4222222222222225	3.303030303030303	3.1012658227848102	2.973333333333333	2.783783783783784	2.537313432835821	2.1206896551724137	1.7777777777777777	4.3821548821548815	3.128571428571429	2.935336976320583	2.748241912798876	2.9977777777777783
ZINC000027074492	26.079588069288803	0	1	2.445742740859317	4.793350548238499	1.2632560242245183	4.029208642944434	0.1220972316043768	2046.950630114766	8.818028935677154	14	0	0	9	6	3	0	0	0	0	0	0	430.0	240.76388888888889	356.84722222222223	443.5972222222222	477.70833333333337	1384.0	6.417910447761194	6.285714285714286	4.590551181102362	2.7283236994219653	2.21256038647343	2.469945355191257	2.621794871794872	2.4285714285714284	1.7106918238993711	3.1343283582089554	2.7167630057803467	2.323671497584541	2.4098360655737703	2.5705128205128207	2.603896103896104	2.358490566037736	3.59349087893864	2.9091269841269844	2.809820647419073	2.5641457931920355	2.3077697262479875
CHEMBL2219578	25.443913578897234	0	1	2.4104158042210586	4.790265051582049	1.3430039675301628	4.1989070919847205	0.1312158466245225	611.6561460180353	7.579321081507806	15	0	0	5	4	1	0	0	0	0	0	0	372.0	213.0	298.3055555555556	400.9166666666666	420.1666666666666	1262.0	6.0	5.9393939393939394	4.380165289256198	2.9022988505747125	2.239583333333333	2.109826589595376	2.282758620689655	1.7350993377483444	1.6689189189189189	3.2580645161290325	2.862068965517241	2.442708333333333	2.445086705202312	2.6	2.529801324503312	2.5	3.435483870967742	2.7474747474747474	2.4653351698806247	2.30411877394636	2.188368055555555
ZINC000013794072	26.96751694101152	0	2	2.4481884900704185	4.7825178860198845	1.3180665211305072	4.060555320646937	0.1194280976660863	5915.545395733807	9.909114409317969	20	0	0	8	7	1	0	0	0	0	0	0	424.0	205.7222222222222	325.0833333333333	378.9166666666667	386.0555555555556	1374.0	6.523076923076923	6.492753623188406	4.778688524590164	2.9937888198757765	2.6033519553072626	2.573099415204678	2.670967741935484	2.553333333333333	1.9933774834437088	3.246153846153846	2.8944099378881987	2.575418994413408	2.5789473684210527	2.696774193548387	2.6866666666666665	2.4768211920529803	3.164957264957265	2.9017713365539453	2.664617486338797	2.3535196687370603	2.156734947237741
CHEMBL4209274	13.423098298725945	0	1	2.433550772354664	4.738143474598403	1.3301346794366462	3.692470828093071	0.2172041663584159	101.34468396955111	5.149155670384723	11	0	0	4	3	0	0	1	0	0	0	1	238.0	138.38888888888889	169.888888888889	212.6388888888889	201.4444444444445	710.0	7.67741935483871	7.212121212121212	5.586206896551724	3.923076923076923	3.0632911392405062	2.909090909090909	3.26	2.5416666666666665	1.4857142857142858	3.3548387096774195	3.102564102564102	2.79746835443038	2.590909090909091	2.56	2.125	1.8571428571428568	4.46415770609319	3.080808080808081	2.929118773946362	2.726139601139601	2.549929676511956
CHEMBL372731	26.76108518290425	0	1	2.504894824734889	4.953338626071494	1.2545569747969914	4.7933872172972025	0.1409819769793295	351.3674293094804	7.08560791471696	12	0	0	10	3	3	0	3	1	0	0	4	557.604938271605	378.6511297820454	526.6522633744858	445.58024691358014	568.4912551440328	1762.0	9.14106456182959	8.03298611111111	7.338122605363984	5.21921921921922	4.227808814400993	3.954842543077837	4.023504273504274	4.114457831325301	2.9375410913872453	3.4918032786885247	3.4121621621621623	2.798882681564246	2.625668449197861	2.923076923076923	2.783132530120482	2.544378698224852	6.207395570197466	3.13573816872428	4.540105718745567	3.0106773440106767	3.1759287996873344
71459954	21.519110136973747	0	1	2.447043732191993	4.815626956153075	1.2934032737143486	4.2725520253369655	0.1582426676050728	298.50701816687786	6.692045217013377	15	0	0	7	3	2	1	0	0	0	1	1	309.4686419753086	180.09986568449932	295.67150617283954	304.3532345679012	301.24670781893	4082.0	6.315686570924666	5.55042735042735	5.360246913580247	3.171273712737128	3.455773420479303	3.6816816816816815	3.3298353909465024	3.18562091503268	2.40093567251462	3.4285714285714284	2.967479674796748	2.8823529411764706	2.873873873873874	2.851851851851852	2.823529411764706	2.631578947368421	3.675507462948966	2.6692450142450146	3.285238957475995	2.474416541202449	2.5314849396548738
ZINC000169355587	25.610322520041265	0	1	2.4513713463812072	4.895723529632248	1.3147305169443846	5.233859379688864	0.163558105615277	237.49495446324192	6.633297188689415	10	0	0	6	3	2	0	1	0	0	0	1	420.0	255.77777777777777	336.6388888888889	426.5833333333332	445.8888888888889	1322.0	6.774193548387097	6.303030303030303	4.801652892561983	3.345238095238096	2.5958549222797926	2.1633663366336635	2.315217391304348	1.8841463414634143	1.8311688311688312	3.3225806451612905	3.136904761904762	2.694300518134715	2.445544554455445	2.4510869565217392	2.524390243902439	2.363636363636364	4.125448028673835	2.8421717171717167	2.782139577594123	2.539186507936507	2.3103051237766263
CHEMBL2113097	23.52944229100149	0	1	2.494021803061035	4.916200811976926	1.2931334688985243	4.322701408370016	0.1440900469456672	441.8052092013796	7.189481370443328	12	0	0	8	4	4	0	0	0	0	0	0	444.0	282.2222222222222	340.2222222222222	388.1944444444444	447.83333333333337	1270.0	7.928571428571429	7.101694915254237	5.59433962264151	4.426470588235294	3.6751592356687897	3.373417721518988	3.6496350364963503	3.458904109589041	2.51006711409396	3.321428571428572	3.264705882352941	2.8025477707006368	2.7278481012658227	2.875912408759124	2.6780821917808217	2.4093959731543624	5.039682539682539	3.0635593220338984	3.2096436058700206	2.85437091503268	2.8524416135881108
CHEMBL110318	17.596789300623932	0	1	2.421767595532052	4.726323638405183	1.3227215681940063	3.4662307330145583	0.1507056840441112	1584.3028092359843	8.200808844486268	9	0	0	3	2	1	0	0	0	0	0	0	214.0	118.13888888888889	218.30555555555551	270.47222222222223	261.4166666666667	912.0	4.037735849056604	4.163636363636364	2.941747572815534	1.855172413793104	1.5804195804195804	1.5	1.2894736842105263	1.3689320388349515	1.3	2.7169811320754715	2.413793103448276	2.244755244755245	2.1384615384615384	2.1666666666666665	2.174757281553398	2.2888888888888888	2.2290356394129978	2.396464646464646	2.119471413160733	1.8653256704980845	1.8280885780885785
CHEMBL376813	28.438749644787435	0	1	2.5029963585077173	4.988349710363577	1.31197007775716	4.541192755574949	0.1261442432104152	1213.207820310643	8.381957067275039	16	0	0	9	5	4	0	0	0	0	0	0	496.0	252.2777777777778	365.44444444444446	470.22222222222223	498.1111111111111	1506.0	7.188405797101449	6.863013698630137	5.384615384615385	4.682634730538922	3.994764397905759	3.845771144278607	3.808139534883721	3.7	3.220238095238096	3.289855072463768	3.2934131736526946	2.81151832460733	2.7412935323383083	2.941860465116279	2.81875	2.5892857142857144	3.6561996779388086	2.995814307458143	2.811111111111112	2.815701929474385	2.607911576497964
CHEMBL582877	13.264538906035998	0	5	2.3652222628736586	4.730444525747317	1.1764139397179625	3.707219194440917	0.2180717173200539	94.80255967912942	5.082424660793329	6	0	0	6	5	0	0	0	0	1	0	1	209.06721536351165	98.30744170096024	172.3425925925926	190.45061728395063	174.8287037037037	1880.0	6.744103721403602	7.219907407407408	5.765199161425576	3.800224466891133	2.937534549474848	2.7802887633396107	2.3440860215053765	2.234280792420327	0.6934594168636722	3.290322580645161	2.833333333333333	2.7313432835820897	2.440677966101695	2.3548387096774195	2.395348837209302	1.7872340425531914	3.1712077968051684	3.1856674382716053	3.251747030048917	2.885615413393192	2.609383637368712
CHEMBL246599	27.5937434931583	0	2	2.434525496989716	4.8690509939794335	1.3246261043311982	4.142761658028877	0.118364618800825	1261.0303926252675	8.39244740617243	16	0	0	7	4	3	0	0	0	0	0	0	450.0	213.22222222222223	343.0277777777778	447.75	436.72222222222223	1430.0	6.521739130434782	6.356164383561644	4.856060606060606	3.97093023255814	2.773684210526316	2.2205128205128206	2.156424581005586	2.1497005988023954	2.2171052631578947	3.188405797101449	3.058139534883721	2.7	2.517948717948718	2.5139664804469275	2.5748502994011977	2.638157894736842	3.0901771336553945	2.751141552511416	2.598695286195287	2.6031976744186047	2.2985380116959067
CHEMBL137485;CHEMBL133939	14.13020507991249	0	1	2.4397650381914087	4.750954313220916	1.3242099053021847	3.796077194341682	0.2108931774634267	110.26375141754832	5.290661900861878	9	0	0	3	2	1	0	0	0	0	0	0	204.0	88.38888888888889	169.11111111111111	195.36111111111103	198.72222222222223	722.0	5.368421052631579	5.425	3.9726027397260273	2.608695652173913	2.156862745098039	2.0721649484536084	1.971830985915493	1.364864864864865	0.8125	3.0526315789473686	2.902173913043478	2.4411764705882355	2.3608247422680413	2.704225352112676	2.22972972972973	1.828125	2.326023391812865	2.618055555555556	2.3165905631659056	2.1234903381642507	1.948257080610022
CHEMBL496520	24.834266053633407	0	1	2.437457526884824	4.874915053769648	1.3327575518501855	5.055325491084845	0.1630750158414466	235.5666551901096	6.593396021800864	16	0	0	7	4	2	0	1	0	0	0	1	448.0	246.25	313.13888888888886	428.5277777777777	423.8055555555554	1294.0	8.0	7.5	5.94392523364486	4.858156028368795	3.571428571428572	2.849056603773585	2.3472222222222223	2.47244094488189	2.7387387387387387	3.482142857142857	3.297872340425532	2.8506493506493507	2.610062893081761	2.611111111111111	2.622047244094488	2.612612612612613	4.397321428571429	3.0203703703703706	2.926531671858774	3.039204097714736	2.751984126984126
CHEMBL3609140	26.53460622511129	0	1	2.61906036885144	5.232917095406327	1.358311448353739	4.784190685118842	0.1449754753066315	422.8486092651876	7.240936685739807	18	0	0	5	1	4	0	0	0	0	0	0	442.0	168.58333333333334	319.83333333333337	380.6111111111112	425.88888888888886	1342.0	7.129032258064516	7.074626865671642	5.991735537190083	5.246753246753247	4.472527472527473	4.148514851485149	3.92156862745098	2.7974137931034484	1.8761061946902653	3.5	3.831168831168831	3.527472527472528	3.376237623762376	3.215686274509804	2.685344827586207	2.314159292035398	2.7190860215053765	2.80514096185738	2.6432506887052343	2.471500721500722	2.34004884004884
CHEMBL469568	26.76531636841211	0	1	2.503945813012266	4.95613998114471	1.3554706720480345	4.0632976226415325	0.1231302309891373	1167.7036942373963	8.256716913236174	16	0	0	6	4	2	0	0	0	0	0	0	418.0	192.5	310.72222222222223	406.86111111111103	411.27777777777766	1326.0	6.634920634920635	6.676470588235294	5.19672131147541	4.30188679245283	3.155172413793104	2.2908163265306123	1.903225806451613	1.9679487179487176	2.2262773722627736	3.4285714285714284	3.358490566037736	3.045977011494253	2.642857142857143	2.5	2.5576923076923075	2.56934306569343	3.055555555555556	2.6940359477124183	2.546903460837888	2.558874912648497	2.363665389527458
ZINC000013802490	24.69636668319081	0	2	2.4454866997618976	4.780679985189643	1.3451021609705165	3.951523754431941	0.1274685082074819	1882.7983986376528	8.671916570495979	19	0	0	7	6	1	0	0	0	0	0	0	380.0	152.16666666666669	285.13888888888886	319.44444444444446	356.58333333333326	1252.0	6.229508196721311	6.2615384615384615	4.538461538461538	2.642857142857143	2.2252747252747254	2.0054054054054054	2.1726190476190474	2.352517985611511	1.855072463768116	3.2131147540983607	2.9285714285714284	2.5164835164835164	2.372972972972973	2.482142857142857	2.575539568345324	2.427536231884058	2.494535519125684	2.782905982905983	2.4370845204178533	2.0743145743145743	1.959249084249084
ZINC000022939210	27.163883652504182	0	2	2.445445572978432	4.78889543675126	1.3088596108023935	3.954490001541697	0.1163085294571087	2359.799272594415	8.990107272039058	20	0	0	9	6	0	0	3	0	0	0	3	522.0	331.47916666666663	501.1388888888888	403.75	465.33333333333326	1464.0	8.557377049180328	7.569230769230769	6.594827586206897	3.756578947368421	2.92090395480226	2.6783625730994154	2.895833333333333	3.0277777777777777	2.627906976744186	3.459016393442623	3.0657894736842106	2.593220338983051	2.514619883040936	2.743055555555556	2.6319444444444446	2.713178294573644	5.434084699453551	3.0713675213675216	4.320162835249041	2.65625	2.629001883239171
CHEMBL434125	26.00119044582273	0	2	2.445445216735795	4.780773247951153	1.3522929947919045	3.942423638582525	0.1194673829873492	2739.5057975478026	9.109455285728206	20	0	0	6	5	1	0	0	0	0	0	0	370.0	181.94444444444449	307.3333333333333	375.5277777777778	396.4166666666667	1314.0	5.606060606060606	5.6571428571428575	4.24	2.7341040462427744	2.289473684210526	2.0964467005076144	2.091397849462365	1.9649122807017545	1.6602564102564104	3.136363636363636	2.878612716763006	2.5842105263157893	2.4416243654822334	2.4408602150537635	2.415204678362573	2.4038461538461537	2.756734006734007	2.7349206349206345	2.4586666666666663	2.17068079640334	2.0864035087719297
ZINC000022930976	26.21997004530509	0	2	2.450786183800736	4.792680641267118	1.332487816751759	4.062279177663598	0.123099369020109	2570.67963067488	9.045848059134975	20	0	0	8	6	0	0	2	0	0	0	2	466.0	268.69444444444446	329.52777777777777	415.1944444444444	426.88888888888886	1384.0	7.639344262295082	6.923076923076923	5.137931034482759	3.52258064516129	2.895953757225433	2.9545454545454546	3.3793103448275863	3.1510791366906474	2.517482517482517	3.344262295081968	3.0	2.6358381502890174	2.5056818181818183	2.7724137931034485	2.712230215827338	2.503496503496504	4.404826958105647	2.996153846153846	2.840756704980843	2.678673835125448	2.4675658317276814
CHEMBL162771	24.69636668319081	0	1	2.4486774708806225	4.822924293315037	1.348306741595658	4.238470307902442	0.1367248486420142	689.3411576601787	7.667138408957753	9	0	0	5	4	1	0	0	0	0	0	0	324.0	175.44444444444446	297.2222222222223	389.4166666666666	401.97222222222223	1232.0	4.835820895522388	4.915492957746479	3.4814814814814814	2.284210526315789	2.046632124352332	2.1931818181818183	2.305194805194805	1.9817073170731707	1.695906432748538	3.014925373134328	2.7	2.471502590673575	2.528409090909091	2.779220779220779	2.615853658536585	2.327485380116959	2.6185737976782755	2.396322378716745	2.20164609053498	2.049561403508772	2.082757628094416
CHEMBL31354	23.948819787484386	0	1	2.37655677291373	4.75311354582746	1.3440070260625347	5.123290530675411	0.1652674364734003	227.35017152431425	6.557893546212305	12	0	0	6	4	2	0	0	0	0	0	0	362.0	189.88888888888889	297.7777777777778	383.38888888888886	440.1666666666667	1258.0	5.569230769230769	5.397058823529412	3.92	2.976744186046512	2.46448087431694	2.247368421052632	2.0105263157894737	1.634020618556701	1.5714285714285714	2.953846153846154	2.8488372093023258	2.6174863387978142	2.5	2.468421052631579	2.3247422680412373	2.258241758241758	2.921367521367521	2.626225490196078	2.3822222222222225	2.229005167958656	2.40528233151184
ZINC000013802507	23.500932720300074	0	2	2.4454685378736256	4.780453180891053	1.312732084467433	3.9302509070018745	0.1310083635667291	2194.061965780468	8.792122172395457	14	0	0	6	6	0	0	0	0	0	0	0	328.0	143.91666666666669	275.6388888888889	323.80555555555554	360.97222222222223	1192.0	5.125	5.313432835820896	3.7459016393442623	2.3836477987421385	1.845360824742268	1.6887755102040816	1.9518072289156627	1.8280254777070064	1.360759493670886	2.96875	2.79874213836478	2.3350515463917527	2.2448979591836733	2.397590361445783	2.3184713375796178	2.170886075949367	2.248697916666667	2.607794361525705	2.2593351548269585	2.0365129280223617	1.8606815578465064
CHEMBL500749	48.90440618467739	0	2	2.4653366645720154	4.834678465517944	1.3236886272617037	5.9170243320680616	0.0954358763236784	3076.8633816367087	9.856215266529311	30	0	0	10	6	2	0	2	0	0	0	2	750.0	472.44444444444446	617.9444444444446	809.25	837.555555555556	2518.0	6.048387096774194	5.786259541984733	4.333333333333333	2.932944606413994	2.475675675675676	2.371967654986523	2.6193181818181817	2.345821325648415	2.171597633136095	3.129032258064516	2.7871720116618075	2.545945945945946	2.4743935309973044	2.534090909090909	2.489913544668588	2.497041420118343	3.810035842293907	2.7063189143341817	2.574768518518519	2.35932944606414	2.2636636636636647
CHEMBL325175	24.76531636841211	0	1	2.460355212627979	4.842241896637159	1.3405267618186545	4.411613814713991	0.14231012305529	700.3045258130927	7.682917388809246	15	0	0	5	4	1	0	0	0	0	0	0	358.0	180.47222222222223	295.1388888888888	360.0555555555556	401.47222222222206	1226.0	5.868852459016393	5.984615384615385	4.572649572649572	3.0253164556962027	2.6744186046511627	2.716867469879518	2.8857142857142857	2.3	2.179310344827586	3.2459016393442623	3.0126582278481013	2.645348837209302	2.632530120481928	2.9642857142857144	2.68	2.441379310344828	2.95856102003643	2.6961538461538463	2.5225546058879385	2.2788326300984534	2.334140826873384
CHEMBL424154	25.44391357889724	0	2	2.433904524217983	4.75127941999933	1.3434668283945923	4.087935658039713	0.127747989313741	1441.7181339434626	8.436741639711503	20	0	0	6	6	0	0	0	0	0	0	0	358.0	151.69444444444446	294.0555555555556	338.58333333333337	357.8888888888889	1262.0	5.59375	5.75	4.204918032786885	2.4539877300613497	2.114754098360656	2.176136363636364	2.402439024390244	2.2590361445783134	2.013157894736842	3.15625	2.8282208588957056	2.508196721311476	2.534090909090909	2.6280487804878048	2.560240963855421	2.506578947368421	2.3702256944444446	2.679330065359477	2.410291438979964	2.07719836400818	1.9556769884638736
ZINC000013794034	25.44391357889724	0	2	2.4457105995970565	4.77891229933608	1.3330770175771898	3.968285293372558	0.1240089154178924	3205.782823805649	9.235862400133476	20	0	0	6	6	0	0	0	0	0	0	0	362.0	149.91666666666669	288.22222222222223	332.1388888888889	355.6388888888889	1262.0	5.65625	5.8088235294117645	4.245901639344262	2.574074074074074	2.106382978723404	2.1149425287356323	2.044692737430168	2.1870967741935483	1.7243589743589745	3.15625	2.8271604938271606	2.50531914893617	2.4942528735632186	2.463687150837989	2.5161290322580645	2.423076923076923	2.342447916666667	2.690767973856209	2.3624772313296902	2.050240054869685	1.89169621749409
CHEMBL2113350	24.110580245563902	0	1	2.4620180090105093	4.854698482711743	1.3160726070570763	4.194459393834294	0.1525046851824263	2124.645267224021	7.4245787603450175	12	0	0	5	3	1	0	0	1	0	0	1	342.44444444444446	192.39252495347955	289.5027330611358	352.1331974901783	370.820155982541	1504.0	5.350694444444445	5.242424242424242	3.6864406779661016	2.415204678362573	1.9037433155080208	2.0	2.1538461538461537	1.832167832167832	1.647887323943662	2.96875	2.701754385964912	2.331550802139037	2.3216374269005846	2.4685314685314683	2.4475524475524475	2.436619718309859	3.3954515140995816	2.787803836595742	2.7035240668588223	2.4813296565146192	2.346398559191308
ZINC000000338136	20.25152542347213	0	1	2.596931673577958	5.186582109844348	1.355886272334112	4.463091393682827	0.178523655747313	184.50236083532303	6.13395299112828	12	0	0	5	1	4	0	0	0	0	0	0	368.0	133.7777777777778	250.58333333333337	285.7777777777778	327.74999999999994	1046.0	8.0	7.68	6.516483516483516	5.889908256880734	4.382352941176471	3.5827814569536423	3.5454545454545454	2.355072463768116	1.18018018018018	3.630434782608696	4.073394495412844	3.426470588235294	3.052980132450331	2.871212121212121	2.27536231884058	1.9189189189189189	2.908212560386474	2.9150000000000005	2.753663003663004	2.621814475025485	2.409926470588235
CHEMBL159536	18.551185251994248	0	1	2.4960594450682576	4.911662720350996	1.269065199070748	4.045849991070348	0.1759065213508847	240.79760752764253	6.316865900803978	14	0	0	5	5	0	0	0	0	0	0	0	272.0	112.47222222222224	211.8611111111112	240.0833333333333	251.3333333333334	916.0	5.913043478260869	6.244897959183674	4.597701149425287	2.914285714285714	2.392	2.495652173913044	3.139784946236559	2.9770114942528734	1.945652173913044	3.282608695652174	3.057142857142857	2.648	2.617391304347826	2.89247311827957	2.735632183908046	2.4130434782608696	2.4450483091787443	2.733560090702948	2.435185185185186	2.2865079365079364	2.010666666666668
CHEMBL371300	10.853890887981988	0	1	2.419536695732003	4.71097076438824	1.2435842012507474	3.353845285620442	0.2395603775443173	71.37259382522684	4.604386192298512	9	0	0	4	3	1	0	0	0	0	0	0	182.0	110.36111111111111	142.2777777777778	177.33333333333337	161.72222222222226	584.0	6.7407407407407405	6.892857142857143	5.48936170212766	3.7	2.9682539682539684	2.6	1.2682926829268293	0.8888888888888888	0.0	3.1481481481481484	2.75	2.4603174603174605	2.466666666666667	2.073170731707317	1.6111111111111112	1.238095238095238	4.087448559670782	3.361111111111111	3.027186761229315	2.955555555555556	2.5670194003527342
CHEMBL143510	18.29664806812264	0	1	2.451384418457256	4.852171555881244	1.2007285912057617	4.168508644407723	0.1736878601836551	252.2714221139216	6.405974317120208	9	0	0	9	2	3	1	3	0	0	0	3	430.44444444444446	377.2786351165981	472.9984567901234	623.0185185185185	280.41975308641975	1348.0	10.01033591731266	6.765151515151515	7.628691983122364	6.876288659793815	3.6996699669967	3.46045197740113	4.083333333333333	5.1687763713080175	3.265873015873016	3.3255813953488373	2.865979381443299	2.702970297029703	2.3559322033898304	2.6041666666666665	2.7341772151898733	2.25	8.77392174689763	2.9897411616161618	5.987322237849663	6.422871324933181	2.776433198875443
ZINC000013794042	23.87987010226309	0	1	2.449425888719103	4.785192739752613	1.3533395315821295	4.13075933721128	0.1376919779070426	1649.8785155391963	8.507069225906198	20	0	0	6	5	1	0	0	0	0	0	0	368.0	146.91666666666669	274.88888888888886	310.55555555555554	323.77777777777777	1200.0	6.456140350877193	6.442622950819672	4.833333333333333	3.106382978723404	2.679738562091503	2.611842105263158	3.076923076923077	2.8529411764705883	2.0625	3.280701754385965	2.971631205673759	2.6405228758169934	2.6052631578947367	2.9307692307692306	2.801470588235294	2.513888888888889	2.5774853801169595	2.821948998178507	2.545267489711934	2.2025216706067767	2.116194625998548
CHEMBL4472703	12.196162739508686	0	1	2.4731208187495275	4.946241637499054	1.2501123483757914	3.5988912043923955	0.2249307002745247	82.69899522660909	4.885211081583788	6	0	0	2	1	1	0	0	0	0	0	0	160.0	91.67361111111111	156.16666666666669	215.0	242.00000000000003	638.0	4.324324324324325	4.5	3.257142857142857	2.357894736842105	1.375	0.9833333333333332	0.6914893617021277	0.1228070175438596	0.0	2.8378378378378377	2.8526315789473684	2.2583333333333333	1.8833333333333333	1.7127659574468086	1.5964912280701755	1.0714285714285714	2.477665165165165	2.586622807017544	2.230952380952381	2.2631578947368416	2.016666666666667
CHEMBL399704	23.724060422559983	0	1	2.539851779883111	5.012172579893498	1.2726989456128592	4.609747157296688	0.1536582385765562	273.3533067395949	6.709377411026107	12	0	0	8	3	3	1	0	0	1	0	1	371.5116598079561	220.7110768175583	334.1095679012346	386.4706790123456	492.1444615912208	2640.0	6.40537344496476	5.344869459623559	5.13888888888889	3.907407407407408	3.233804966014704	2.675828460038986	2.816186556927298	2.4484848484848483	1.854823959762232	3.3448275862068964	3.363013698630137	2.792134831460674	2.568421052631579	2.771604938271605	2.636363636363636	2.3703703703703702	3.8053633934061777	2.464025500910747	2.983121141975309	2.6470594452900382	2.764856525793375
ZINC000028009523	18.4013553377332	0	1	2.4512369192494776	4.787615965223336	1.3340058300220226	4.170808017943396	0.1813394790410172	182.203019346812	6.038030679230745	14	0	0	3	2	0	1	0	0	0	0	0	220.44444444444449	97.11454046639231	193.82098765432104	233.13888888888889	242.2561728395061	1098.0	4.6903073286052015	5.073333333333334	3.776556776556776	2.2583333333333333	1.928205128205128	1.8126520681265208	2.2242990654205608	2.2958801498127337	1.143333333333333	3.191489361702128	2.9	2.5615384615384613	2.2992700729927007	2.691588785046729	2.898876404494382	2.39	2.0662668184338795	2.3941975308641976	2.129900963234297	1.942824074074074	1.8635090218423551
CHEMBL79561	24.83426605363341	0	1	2.4576556475604794	4.869846241300022	1.3316589042219824	4.30605020217136	0.1389048452313341	503.4860414396792	7.3529581002062	15	0	0	6	3	2	0	1	0	0	0	1	424.0	252.0277777777777	324.4166666666666	399.05555555555554	404.27777777777766	1282.0	7.43859649122807	6.918032786885246	5.412844036697248	3.8435374149659856	3.13664596273292	2.6607142857142856	2.52	2.6153846153846154	2.2704918032786887	3.43859649122807	3.2312925170068025	2.819875776397516	2.5535714285714284	2.566666666666667	2.5923076923076924	2.4836065573770494	4.421539961013645	2.996357012750455	2.9762996941896014	2.714663643235072	2.5110420979986188
ZINC000103283212	14.251525423472136	0	1	2.284033096388946	4.568066192777893	1.2974924626129511	3.863403295940998	0.203337015575842	130.85891544113952	5.515973647647039	12	0	0	3	1	2	0	0	0	0	0	0	232.0	106.11111111111111	181.97222222222223	213.97222222222223	193.19444444444449	772.0	6.105263157894737	6.0256410256410255	4.523076923076923	3.555555555555556	2.9873417721518987	2.763888888888889	2.878787878787879	2.126760563380281	1.4333333333333331	2.8684210526315788	2.6419753086419755	2.4177215189873418	2.5694444444444446	2.636363636363636	2.267605633802817	2.1166666666666667	2.7923976608187133	2.98931623931624	2.79957264957265	2.641632373113855	2.44549929676512
CHEMBL11425	22.017769472705684	0	1	2.46302615334216	4.879727869527546	1.30937636557875	3.5682661149771846	0.1274380755348994	4039.3714760707735	9.333463800803266	6	1	0	5	2	3	0	0	0	0	0	0	326.0	212.20138888888889	282.16666666666674	391.1388888888888	465.45833333333326	1150.0	5.433333333333334	5.0	3.553719008264463	2.409090909090909	1.8848167539267016	1.5408805031446542	1.375	1.5416666666666667	1.3793103448275863	3.0	2.613636363636364	2.2408376963350785	2.19496855345912	2.2265625	2.225	2.25	3.5366898148148143	2.513668430335097	2.3319559228650144	2.2223800505050497	2.436954624781849
CHEMBL334259	24.765316368412112	0	3	2.460355212627978	4.842241896637156	1.3405267618186545	4.411613814713997	0.1423101230552902	700.3045258130835	7.682917388809233	15	0	0	5	4	0	1	0	0	0	0	0	331.30864197530866	135.7770156988264	271.2067901234568	329.7078189300412	336.7283950617284	1418.0	5.431289212709978	5.772649572649573	4.2892720306513406	2.849002849002849	2.414858645627876	2.427609427609428	2.5866355866355866	2.080610021786492	1.9512937595129376	3.2459016393442623	3.032051282051282	2.674556213017752	2.6484848484848484	2.937062937062937	2.65359477124183	2.4315068493150687	2.2258527163742032	2.555001582779361	2.3379895700298	2.113511659807956	1.9924757104244284
ZINC000000836553	24.87470616815329	0	1	2.389670888413427	4.779341776826854	1.314716748140428	4.877812886436336	0.1524316527011355	282.62304260355097	6.807264814607345	12	0	0	7	5	2	0	0	0	0	0	0	386.0	195.41666666666669	310.7777777777778	400.2222222222222	434.1666666666666	1308.0	5.7611940298507465	5.585714285714285	4.015748031496063	3.1818181818181817	2.265625	2.078048780487805	2.193548387096774	2.3865030674846626	2.424657534246576	3.0	3.012121212121212	2.5572916666666665	2.3317073170731706	2.349462365591398	2.3190184049079754	2.3767123287671232	2.916666666666667	2.690079365079365	2.4470691163604554	2.425589225589225	2.261284722222222
CHEMBL372743	29.512863264118536	0	1	2.5349574766170013	5.001319430464237	1.34260937752744	5.044845879307824	0.1363471859272384	535.8269450584253	7.592144064892309	21	0	0	8	7	1	0	0	0	0	0	0	498.0	241.7777777777778	341.49999999999994	442.2777777777777	529.8888888888889	1480.0	7.545454545454546	7.704225352112676	6.246031746031746	4.951219512195122	4.387978142076503	3.924324324324324	4.0	3.5760869565217392	3.503030303030303	3.560606060606061	3.5121951219512195	3.169398907103825	3.108108108108108	3.1299435028248586	2.885869565217391	2.903030303030303	3.663299663299664	3.020735524256651	2.71031746031746	2.696815718157181	2.895567698846388
CHEMBL144397	28.341290388864728	0	2	2.4227632889669777	4.7311690910656505	1.3023401209086536	4.959780503297462	0.1340481217107422	650.408125932867	7.785932871552454	18	0	0	10	6	4	0	0	0	0	0	0	494.0	293.5277777777777	381.02777777777777	485.6666666666666	442.4166666666666	1556.0	6.957746478873239	6.567567567567568	5.109375	3.819277108433735	3.305389221556886	3.094117647058824	3.0	3.3857142857142857	3.2058823529411766	3.0985915492957745	2.8433734939759034	2.7065868263473054	2.494117647058824	2.493506493506493	2.4714285714285715	2.419117647058824	4.1341940532081365	3.1366366366366365	2.976779513888889	2.92570281124498	2.6492015968063867
CHEMBL525362	25.5937434931583	0	1	2.392201570921209	4.784403141842418	1.2946547281748662	3.839412515686932	0.1163458338086949	2727.0506211329284	9.1048984140841	16	0	0	6	4	2	0	0	0	0	0	0	390.0	203.97222222222223	326.6666666666667	396.69444444444446	409.8611111111111	1330.0	5.82089552238806	5.757142857142857	4.24	3.0892857142857144	2.433333333333333	2.147727272727273	2.04320987654321	1.929936305732484	1.900662251655629	3.014925373134328	2.7916666666666665	2.5388888888888888	2.4318181818181817	2.5123456790123457	2.496815286624204	2.463576158940397	3.0443615257048093	2.74484126984127	2.6133333333333333	2.361276455026455	2.277006172839506
CHEMBL3104093	18.17064519443237	0	1	2.5929596555816463	4.9967280412475255	1.3759953477246565	4.1717501214684525	0.1896250055212933	162.30263830690066	5.877920090494533	15	0	0	2	2	0	0	0	0	0	0	0	246.0	90.69444444444446	193.5833333333334	247.27777777777783	274.02777777777777	838.0	5.857142857142857	6.434782608695652	5.273809523809524	4.228070175438597	3.1343283582089554	2.3740458015267176	1.5853658536585369	1.10989010989011	0.873015873015873	3.571428571428572	3.728070175438596	3.253731343283582	2.8473282442748094	2.4715447154471546	2.142857142857143	1.9206349206349207	2.159391534391535	2.536231884057972	2.304563492063493	2.1691033138401563	2.044983416252073
ZINC000013741696	17.544418642285585	0	1	2.5301205194196084	4.99845522811866	1.2927305877637565	3.9865020068887023	0.1733261742125522	271.2595499144842	6.435985234228026	9	0	0	4	3	0	0	1	0	0	0	1	284.0	190.69444444444449	218.8888888888889	299.72222222222223	334.69444444444457	936.0	6.042553191489362	5.857142857142857	4.494505494505495	3.637096774193549	3.0955882352941178	2.1456953642384105	1.8193548387096767	1.4615384615384617	1.368421052631579	3.0638297872340425	3.032258064516129	2.7794117647058822	2.410596026490066	2.083870967741936	2.0384615384615383	2.1789473684210527	4.057328605200946	2.7919501133786846	2.4053724053724057	2.417114695340502	2.4609885620915044
CHEMBL1242345	31.67462372219805	0	1	2.518246123196741	4.968538561406816	1.3602100212770891	4.312567893821581	0.110578663944143	1707.8329543279328	8.803957120785467	21	0	0	8	6	2	0	0	0	0	0	0	504.0	223.5555555555556	370.38888888888886	463.97222222222223	504.25	1572.0	6.904109589041096	6.974683544303797	5.567375886524823	4.491803278688525	3.701492537313433	3.028708133971292	2.678391959798995	2.5891891891891894	2.592814371257485	3.4794520547945207	3.33879781420765	3.0199004975124377	2.8038277511961724	2.778894472361809	2.7945945945945945	2.808383233532934	3.0624048706240488	2.7658227848101267	2.626871552403467	2.5353673345476624	2.508706467661692
CHEMBL380511	19.27925320990743	0	1	2.450891676244985	4.9017833524899705	1.1986201156080707	3.731339310365246	0.1492535724146098	361.29258351846937	6.80597884260552	6	0	0	7	1	2	1	3	0	0	0	3	376.44444444444446	371.53557956104254	469.3703703703704	420.77314814814815	591.0138888888889	1350.0	7.381263616557734	4.679487179487179	5.239057239057239	2.605200945626477	2.0819047619047617	1.8081534772182253	1.4231678486997634	1.6783625730994154	2.0338983050847457	3.0588235294117645	2.6382978723404253	2.1085714285714285	2.158273381294964	2.078014184397163	2.280701754385965	2.1610169491525424	7.285011363942011	2.5581523029439697	4.741114852225963	2.9842067244549515	3.3772222222222226
CHEMBL328048	28.99602651171293	0	1	2.537821959846611	4.9303517552586005	1.3400771705887489	4.575534036059922	0.1270981676683311	1098.4720456962664	8.28260928925812	20	0	0	8	6	1	0	1	0	0	0	1	486.0	261.25	360.72222222222223	437.47222222222223	455.1666666666667	1478.0	7.253731343283582	7.083333333333333	5.484615384615385	3.603448275862069	3.1157894736842104	3.1044776119402986	3.272727272727273	3.031413612565445	2.5303030303030303	3.4477611940298507	3.2241379310344827	2.957894736842105	2.880597014925373	3.064171122994652	2.884816753926702	2.6262626262626263	3.899253731343284	2.888503086419753	2.7747863247863247	2.5142081736909323	2.3956140350877195
CHEMBL423599	26.21997004530508	0	1	2.4485037454756573	4.782927202522256	1.3262221924360609	4.157071090901168	0.1259718512394293	1546.038565358253	8.537373642559809	20	0	0	7	6	1	0	0	0	0	0	0	410.0	197.44444444444449	308.97222222222223	362.63888888888886	391.6388888888888	1324.0	6.507936507936508	6.477611940298507	4.764705882352941	2.9808917197452227	2.70391061452514	2.776536312849162	2.7823529411764705	2.222857142857143	1.7439024390243902	3.2698412698412698	3.0	2.653631284916201	2.664804469273743	2.664705882352941	2.4914285714285715	2.359756097560976	3.134038800705468	2.8665008291873963	2.59640522875817	2.309801840056617	2.187926753569211
ZINC000013802545	26.708297227009275	0	2	2.445447811234583	4.780991372075967	1.3453914909635656	3.946643274540914	0.1160777433688504	3169.4370631313814	9.285084700115387	20	0	0	7	6	1	0	0	0	0	0	0	390.0	190.19444444444449	317.3333333333333	376.77777777777777	408.75000000000006	1364.0	5.735294117647059	5.777777777777778	4.24031007751938	2.636871508379888	2.33502538071066	2.145631067961165	2.17	1.9378238341968912	1.6206896551724137	3.117647058823529	2.8603351955307263	2.598984771573604	2.4757281553398056	2.445	2.326424870466321	2.293103448275862	2.7969771241830066	2.773533950617284	2.4599483204134365	2.104903786468032	2.0748730964467006
CHEMBL330171	29.63418360767817	0	1	2.5362146590980648	4.922777661457623	1.3422807215842272	4.575941432729934	0.1236740927764847	1131.0612207141664	8.339244424022088	20	0	0	9	7	1	0	1	0	0	0	1	506.0	269.5	374.5555555555555	452.9722222222222	466.8333333333333	1528.0	7.333333333333333	7.202702702702703	5.574626865671642	3.625698324022346	3.226315789473684	3.284263959390863	3.4782608695652173	3.1116751269035534	2.629268292682927	3.420289855072464	3.1731843575419	2.968421052631579	2.969543147208122	3.125	2.8477157360406093	2.604878048780488	3.9057971014492754	2.9005255255255253	2.79519071310116	2.530571073867163	2.457017543859649
CHEMBL200949	27.92800957509357	0	2	2.5253910154921604	4.948165844944127	1.2919612417656492	3.9869723092096914	0.1139134945488483	1969.96782234229	8.838535456257603	15	0	0	11	5	2	1	3	0	0	0	3	562.4444444444445	374.7048182441701	518.1604938271604	452.6635802469135	538.8796296296298	1764.0	8.927689594356261	7.512437810945273	6.650406504065041	4.7585470085470085	3.5602836879432624	3.4548802946593	3.748945147679325	2.452674897119342	2.5730593607305936	3.523809523809524	3.3653846153846154	2.8138297872340425	2.685082872928177	2.816455696202532	2.469135802469136	2.410958904109589	5.94769552768524	2.994518149990787	4.212686941684231	2.9016896169673942	2.8663810086682435
CHEMBL606556	21.56689037989628	0	1	2.4583898114061595	4.855038135942221	1.2811247125047365	4.516701243777568	0.167285231251021	224.20905231024665	6.405830658882524	15	0	0	7	3	2	1	0	1	0	0	1	324.04938271604937	201.86032045419907	305.0987654320988	327.23045267489715	361.1706675811614	1562.0	6.613252708490803	5.489316239316239	5.379928315412187	3.444444444444444	3.2725262576008847	3.361111111111112	3.617283950617284	3.207951070336392	2.2637485970819307	3.4693877551020407	3.0725806451612905	2.694029850746269	2.717741935483871	3.090909090909091	2.770642201834862	2.6262626262626263	4.119598376616308	2.5003660177271287	3.280631886366653	2.638955263507236	2.695303489411652
ZINC000013741688	11.38265818420606	0	1	2.3685972621892457	4.737194524378495	1.292673391046493	3.4489997022529963	0.2299333134835331	104.40431339796918	5.053736098775719	6	0	0	2	1	0	0	1	0	0	0	1	170.0	125.61111111111111	152.83333333333334	196.6666666666667	174.91666666666669	616.0	5.151515151515151	4.676470588235294	3.253968253968254	2.218390804597701	1.6162790697674418	1.2820512820512822	1.0952380952380951	1.1224489795918366	0.875	2.787878787878788	2.528735632183908	2.244186046511628	2.0641025641025643	1.8571428571428568	1.7959183673469388	1.84375	3.806397306397306	2.5841503267973858	2.425925925925926	2.2605363984674334	2.033914728682171
CHEMBL229429	13.544418642285589	0	0	2.309719466499184	4.595974748955298	1.2755803934782677	3.989454182644945	0.2216363434802747	89.32847958246276	5.08010702223664	11	0	0	5	2	0	1	2	0	0	0	2	316.44444444444446	230.3089849108368	169.75617283950618	195.5462962962963	190.7870370370371	990.0	13.185185185185183	10.506666666666666	8.877192982456142	8.056910569105693	9.161904761904765	9.65432098765432	8.5	8.373333333333333	7.101449275362319	3.9166666666666665	3.365853658536585	3.171428571428572	3.3703703703703702	3.6666666666666665	3.64	2.869565217391304	9.596207704618196	4.331728395061728	4.467267706302795	4.769421860885275	5.451058201058203
CHEMBL73429	10.606601717798217	0	2	2.275588312633617	4.519557834006195	1.3162110618354046	3.562710146562952	0.254479296183068	61.62659284403093	4.457565716017672	6	0	0	2	2	0	0	0	0	0	0	0	142.0	68.58333333333334	128.77777777777777	141.44444444444446	123.66666666666666	546.0	4.733333333333333	4.838709677419355	3.309090909090909	1.9701492537313432	1.901639344262295	1.728813559322034	1.7073170731707317	0.9743589743589745	0.5666666666666667	2.8	2.537313432835821	2.3114754098360657	2.169491525423729	2.365853658536585	2.0	1.9	2.2861111111111114	2.5806451612903225	2.341414141414141	2.111111111111111	2.0273224043715845
ZINC000073160260	22.67060682547624	0	0	2.569354697034243	5.017069596932733	1.3293888344866769	4.136391534940652	0.1477282691050233	478.4360814007623	7.200142037961776	17	1	0	6	4	2	0	0	0	0	0	0	386.0	181.3125	274.20833333333337	343.20833333333337	390.97222222222223	1138.0	7.72	7.74074074074074	6.322916666666667	4.609756097560975	3.73943661971831	3.7664233576642334	3.4655172413793105	3.676767676767677	3.894117647058824	3.64	3.5203252032520327	3.0492957746478875	2.781021897810219	2.862068965517241	2.98989898989899	3.247058823529412	3.62625	3.0190329218106995	2.856336805555556	2.7903116531165315	2.753325508607199
CHEMBL247609	27.024536082414343	0	2	2.462729214571421	4.925458429142845	1.3173490487144213	4.022873614720608	0.1183198121976649	2096.723920658804	8.871906799426121	16	0	0	8	4	3	0	1	0	0	0	1	498.0	266.5	345.13888888888874	471.1111111111112	504.3888888888888	1434.0	7.904761904761905	7.298507462686567	5.758333333333334	4.961038961038961	3.5485714285714285	2.68361581920904	2.6241610738255035	2.692857142857143	2.564885496183206	3.380952380952381	3.24025974025974	2.702857142857143	2.5084745762711864	2.6308724832214767	2.692857142857143	2.748091603053436	4.23015873015873	2.9970978441127696	2.876157407407406	3.059163059163059	2.8822222222222216
CHEMBL143890;CHEMBL423022	26.88663671197175	0	2	2.445439550095975	4.780749324304281	1.3406474562582336	3.94040683705208	0.1158943187368258	3528.2834950017045	9.392342201246556	20	0	0	7	6	1	0	0	0	0	0	0	392.0	191.47222222222223	320.47222222222223	408.4166666666666	437.9722222222223	1364.0	5.764705882352941	5.875	4.37984496124031	2.748603351955308	2.2139303482587063	2.0341463414634147	2.0307692307692307	2.0628571428571427	1.74375	3.147058823529412	2.8491620111731844	2.5223880597014925	2.3853658536585365	2.3897435897435897	2.44	2.4375	2.815767973856209	2.7808641975308643	2.484280792420327	2.2816573556797017	2.1789662797125486
ZINC000013741689	11.38265818420606	0	1	2.3685972621892457	4.737194524378495	1.292673391046493	3.4489997022529963	0.2299333134835331	104.40431339796918	5.053736098775719	6	0	0	2	1	0	0	1	0	0	0	1	170.0	125.61111111111111	152.83333333333334	196.6666666666667	174.91666666666669	616.0	5.151515151515151	4.676470588235294	3.253968253968254	2.218390804597701	1.6162790697674418	1.2820512820512822	1.0952380952380951	1.1224489795918366	0.875	2.787878787878788	2.528735632183908	2.244186046511628	2.0641025641025643	1.8571428571428568	1.7959183673469388	1.84375	3.806397306397306	2.5841503267973858	2.425925925925926	2.2605363984674334	2.033914728682171
ZINC000253713692	15.08460103128281	0	1	2.496748045105792	4.914325010928234	1.2353037591107785	3.885855034976248	0.2045186860513815	117.33369615540671	5.406875865331181	9	0	0	4	3	1	0	0	0	0	0	0	230.0	140.19444444444443	191.6388888888889	226.94444444444449	240.83333333333337	770.0	6.052631578947368	6.05	4.628571428571429	3.238636363636364	2.4615384615384617	2.272727272727273	3.0144927536231885	1.8387096774193548	1.2063492063492065	3.236842105263158	3.0795454545454546	2.519230769230769	2.393939393939394	2.652173913043478	2.403225806451613	1.9206349206349207	3.689327485380117	2.913888888888889	2.7376984126984136	2.578914141414141	2.3157051282051286
CHEMBL320198	20.67250559555389	0	1	2.464046210624607	4.830455474866827	1.310718311149902	4.098878963991319	0.157649190922743	349.0116550013544	6.810616762091603	15	0	0	7	5	1	0	1	0	0	0	1	384.0	225.7222222222222	271.22222222222223	339.8333333333333	355.111111111111	1094.0	8.347826086956522	7.795918367346939	6.3023255813953485	4.5701754385964914	3.861788617886179	3.962962962962963	4.98876404494382	4.419753086419753	4.0256410256410255	3.4782608695652173	3.12280701754386	2.707317073170732	2.7962962962962963	3.067415730337079	3.0	2.871794871794872	4.907004830917874	3.2018140589569164	3.15374677002584	2.9809941520467835	2.887082204155374
ZINC000013802483	23.92031021678297	0	2	2.445413000334009	4.779734917868012	1.355750364846093	3.9099718053933	0.13033239351311	2695.2343074184123	8.99785270976018	19	0	0	7	6	1	0	0	0	0	0	0	370.0	148.41666666666669	277.1388888888889	308.77777777777777	329.33333333333326	1214.0	6.379310344827586	6.403225806451613	4.666666666666667	2.6283783783783785	2.323170731707317	2.2049689440993787	2.5602836879432624	2.4285714285714284	1.937984496124031	3.2413793103448274	2.864864864864865	2.5304878048780486	2.484472049689441	2.652482269503546	2.593984962406015	2.4651162790697674	2.558908045977012	2.819444444444444	2.496746746746747	2.0863363363363363	2.0081300813008127
CHEMBL519010	25.55330337863841	0	1	2.3925411950907494	4.785082390181499	1.300206041834154	4.546364888620111	0.1420739027693784	372.5349313114883	7.083481618561518	16	0	0	7	3	4	0	0	0	0	0	0	448.0	207.75	317.6111111111111	401.2222222222221	356.55555555555543	1330.0	7.593220338983051	7.174603174603175	5.4818181818181815	4.374100719424461	3.335664335664336	2.9	2.406015037593985	2.325	2.878504672897196	3.372881355932204	3.035971223021583	2.727272727272727	2.7	2.511278195488722	2.6666666666666665	2.7850467289719627	3.5211864406779663	2.9589947089947093	2.887373737373737	2.886490807354116	2.4933954933954925
CHEMBL136236	11.939935051131547	0	1	2.370342061034268	4.740684122068537	1.323411178514959	3.3816070939368084	0.2113504433710505	208.10509151439632	5.808046829017795	10	0	0	2	1	1	0	0	0	0	0	0	176.0	82.58333333333334	147.5277777777778	171.0	152.58333333333334	634.0	5.333333333333333	5.382352941176471	4.103448275862069	3.3013698630136985	2.6515151515151514	1.7846153846153847	1.4385964912280702	1.4680851063829787	0.9302325581395348	2.8181818181818183	2.698630136986301	2.5454545454545454	2.261538461538461	2.192982456140351	2.2127659574468086	2.0232558139534884	2.5025252525252526	2.77124183006536	2.543582375478928	2.3424657534246576	2.311868686868687
ZINC000013794064	23.213203435596423	0	2	2.448187559672768	4.782510772663401	1.349463228297099	4.052406259513546	0.1397381468797774	1711.8658713748252	8.510049944465331	19	0	0	7	6	1	0	0	0	0	0	0	366.0	144.16666666666669	266.9722222222223	289.7222222222222	311.63888888888886	1176.0	6.654545454545454	6.627118644067797	4.904761904761905	2.759124087591241	2.5526315789473686	2.563380281690141	2.8359375	2.76	2.0	3.309090909090909	2.890510948905109	2.5723684210526314	2.640845070422535	2.828125	2.736	2.4651162790697674	2.621212121212121	2.876647834274953	2.542592592592593	2.1147607461476072	2.050255847953216
CHEMBL3771331	18.56311579581272	0	5	2.431829018175661	4.86365803635132	1.2669611215906351	4.011701249808029	0.1671542187420012	311.40311476552665	6.616556999162112	6	1	0	7	6	1	0	0	0	0	0	0	300.0	174.70138888888889	259.58333333333337	316.02777777777777	335.6388888888889	994.0	6.25	6.4	5.101123595505618	3.4878048780487805	3.180327868852459	3.072072072072072	2.678899082568808	2.77	2.4301075268817205	3.083333333333333	2.813008130081301	2.721311475409836	2.63963963963964	2.541284403669725	2.5	2.3870967741935485	3.639612268518519	2.959722222222223	2.916666666666667	2.5693315266486	2.7511384335154827
ZINC000013741700	18.25152542347213	0	1	2.531524790343849	5.0006901639611545	1.286844203640051	4.020645021067782	0.1675268758778242	295.93016637163294	6.565592239423258	9	0	0	3	2	0	0	1	0	0	0	1	252.0	163.94444444444446	233.5555555555556	308.8888888888889	337.44444444444446	966.0	4.581818181818182	4.649122807017544	3.564814814814815	2.808219178082192	2.339622641509434	1.5593220338983051	1.219895287958115	1.0232558139534884	0.841726618705036	2.8181818181818183	2.863013698630137	2.7358490566037736	2.446327683615819	2.130890052356021	2.0290697674418605	2.028776978417266	2.980808080808081	2.410331384015595	2.1625514403292185	2.115677321156773	2.122292103424179
CHEMBL344127	21.4604926057802	0	1	2.425031098814916	4.736525247652278	1.2919154105879598	3.642040522299684	0.1300728757964172	1668.4647492797014	8.449278587957137	15	0	0	5	3	2	0	0	0	0	0	0	346.0	182.94444444444443	269.55555555555554	312.63888888888886	326.25	1130.0	6.290909090909091	6.0701754385964914	4.577319587628866	3.3445378151260505	2.607142857142857	2.796875	3.207547169811321	2.9245283018867925	2.875	3.036363636363636	2.907563025210084	2.421428571428572	2.4765625	2.660377358490566	2.471698113207548	2.375	3.326262626262626	2.9834307992202733	2.778923253150057	2.627217553688141	2.330357142857143
CHEMBL72178	11.560997669168538	0	2	2.3617761606922314	4.709326599837348	1.2416890607620097	3.5672498790379565	0.2378166586025304	71.13007211521466	4.669975310703976	6	0	0	2	2	0	0	0	0	0	0	0	154.0	73.88888888888889	138.94444444444443	157.33333333333334	154.50000000000003	584.0	4.666666666666667	4.882352941176471	3.360655737704918	2.2285714285714286	1.7848101265822784	1.4698795180722892	0.935064935064935	0.4629629629629629	0.0888888888888888	2.8484848484848486	2.8142857142857145	2.4556962025316458	2.072289156626506	1.844155844155844	1.8148148148148149	1.3555555555555556	2.2390572390572387	2.56045751633987	2.2777777777777777	2.247619047619048	1.955696202531646
CHEMBL269538	12.675551403019512	0	0	2.504029839614009	4.831046883218706	1.333926719902479	3.611962812873884	0.2257476758046177	91.90647700866388	4.990775134999416	13	0	0	3	2	1	0	0	0	0	0	0	220.0	84.16666666666667	147.22222222222229	165.66666666666674	164.1388888888889	642.0	7.857142857142857	8.1	6.82	5.589285714285714	3.885245901639344	2.459016393442623	2.4186046511627906	1.90625	0.5294117647058824	3.571428571428572	3.75	3.0491803278688523	2.442622950819672	2.232558139534884	2.09375	1.8823529411764703	3.005952380952381	3.192592592592593	2.944444444444445	2.958333333333335	2.6908014571949
CHEMBL84171	25.43198303507878	0	1	2.461206105576411	4.873497320150708	1.338500991177723	4.311512399465851	0.1347347624833078	562.4352149952601	7.4954267639095375	15	0	0	6	3	3	0	0	0	0	0	0	412.0	207.27777777777777	323.2499999999999	386.5555555555554	408.11111111111103	1304.0	6.754098360655738	6.523076923076923	5.068965517241379	3.710526315789474	2.9473684210526314	2.4262295081967213	2.3703703703703702	2.3846153846153846	1.985611510791367	3.3278688524590163	3.256578947368421	2.807017543859649	2.5355191256830603	2.58641975308642	2.5944055944055946	2.410071942446044	3.3979963570127505	2.896581196581197	2.7866379310344818	2.5431286549707592	2.3866146848602985
ZINC000003948260	14.906261546320335	0	1	2.473210958401002	4.795774467092082	1.2979087834166765	3.878129768480036	0.2041120930778966	121.31816793707868	5.440270467799612	9	0	0	3	3	0	0	0	0	0	0	0	214.0	116.91666666666669	167.5555555555556	218.16666666666663	234.94444444444449	742.0	5.631578947368421	5.75	4.191780821917808	2.846938775510204	2.196428571428572	2.0283018867924527	2.1666666666666665	1.806451612903225	1.3214285714285714	3.1842105263157894	2.979591836734694	2.446428571428572	2.3679245283018866	2.345238095238096	2.338709677419355	1.9642857142857144	3.0767543859649127	2.7965277777777784	2.2952815829528164	2.2261904761904763	2.097718253968254
CHEMBL107511	10.525721488758451	0	1	2.4195499453860085	4.717493700250703	1.309190192696175	3.338404667029968	0.2384574762164262	76.14207598330059	4.669073252547983	9	0	0	2	2	0	0	0	0	0	0	0	138.0	76.11111111111111	127.2222222222222	147.8055555555556	145.25000000000003	546.0	4.6	5.064516129032258	3.9444444444444446	2.573529411764706	1.9253731343283584	1.234375	0.7843137254901961	0.3863636363636363	0.0909090909090909	2.8666666666666667	2.75	2.5074626865671643	2.1875	2.019607843137255	1.568181818181818	1.2121212121212122	2.537037037037037	2.74641577060932	2.3559670781893	2.173611111111112	2.1679104477611943
ZINC000026495163	24.127159272446864	0	1	2.4680092126891084	4.877113591375672	1.3257432450321225	4.364152275338073	0.1454717425112691	431.996638964053	7.167030096706151	15	0	0	6	3	2	0	1	0	0	0	1	408.0	247.02777777777777	316.7777777777777	391.1388888888888	401.19444444444446	1246.0	7.285714285714286	6.733333333333333	5.201834862385321	3.5503355704697985	3.012422360248447	2.496969696969697	2.2533333333333334	2.50381679389313	2.4754098360655736	3.4285714285714284	3.1543624161073827	2.7950310559006213	2.587878787878788	2.526666666666667	2.618320610687023	2.5491803278688523	4.411210317460317	2.9453703703703704	2.9062181447502544	2.625093214019388	2.491890959282264
CHEMBL111283	16.401355337733193	0	1	2.421733282248949	4.725979914625628	1.2623611826497276	3.443630967926615	0.1565286803603006	2403.2770314282734	8.573045875110571	9	0	0	3	2	1	0	0	0	0	0	0	204.0	119.3888888888889	209.97222222222223	256.1388888888889	250.50000000000003	876.0	3.923076923076923	4.056603773584905	2.88659793814433	1.9307692307692308	1.626865671641791	1.512396694214876	1.162162162162162	1.21	1.010752688172043	2.576923076923077	2.3076923076923075	2.164179104477612	2.115702479338843	2.09009009009009	2.09	2.043010752688172	2.295940170940171	2.483752620545073	2.1646620847651774	1.9702991452991447	1.869402985074627
CHEMBL1279	14.199154765133787	0	1	2.5026759424437177	4.85493603758712	1.3081340073940682	3.7485756411173	0.2082542022842944	114.99795236951884	5.3327009876244045	9	0	0	4	3	1	0	0	0	0	0	0	222.0	135.69444444444446	187.16666666666663	228.61111111111111	233.5555555555556	732.0	6.342857142857143	6.405405405405405	5.090909090909091	3.465909090909091	2.75	2.438202247191011	2.567164179104477	1.5714285714285714	1.3863636363636365	3.2857142857142856	3.136363636363636	2.708333333333333	2.404494382022472	2.4776119402985075	2.107142857142857	1.681818181818182	3.876984126984128	2.973723723723724	2.8358585858585856	2.5978535353535355	2.4328703703703707
ZINC000026935128	24.27698918670792	0	1	2.380969095145377	4.7619381902907545	1.3114221015898375	5.065887270225555	0.1634157183943727	227.7765151154846	6.559767062876537	12	0	0	7	4	2	0	0	1	0	0	1	369.60493827160496	182.9775186709343	290.54526748971193	379.8086419753085	387.8045267489711	1508.0	5.961369972122661	5.786324786324786	4.14783427495292	3.2035842293906813	2.3194444444444446	2.151791135397693	2.460931899641577	3.0152329749103943	2.6743961352657	3.1129032258064515	3.0064516129032257	2.5454545454545454	2.3169398907103824	2.432258064516129	2.556451612903226	2.5565217391304347	2.9512503011441016	2.6520259575815133	2.46224802957383	2.450378335324571	2.2034348110736994
ZINC000022931029	27.17596438646612	0	2	2.462860183052936	4.828191337118424	1.3040687760679563	4.298840493155742	0.1264364850928159	2174.187116660349	8.908185565820393	20	0	0	9	6	0	0	3	0	0	0	3	522.0	331.47916666666663	408.5	463.4722222222223	451.5416666666666	1464.0	8.557377049180328	7.507692307692308	5.810344827586207	3.95483870967742	3.4104046242774566	3.5056818181818183	4.075862068965518	3.7050359712230216	2.979020979020979	3.459016393442623	3.0387096774193547	2.722543352601156	2.590909090909091	2.8	2.784172661870504	2.6153846153846154	5.434084699453551	3.113675213675214	3.521551724137931	2.990143369175628	2.610067437379576
ZINC000026957464	24.943655853374587	0	1	2.4089544395997744	4.817908879199548	1.290612887510938	5.245563061000434	0.1639238456562635	225.5587367427244	6.581731408191315	12	0	0	7	5	2	0	0	0	0	0	0	390.0	195.94444444444449	316.1666666666667	392.6111111111111	458.27777777777777	1308.0	5.82089552238806	5.742857142857143	4.275590551181103	3.3680981595092025	2.38265306122449	2.203883495145631	2.17156862745098	2.359550561797753	2.4782608695652173	3.029850746268657	3.0920245398773005	2.6377551020408165	2.3932038834951457	2.25	2.252808988764045	2.565217391304348	2.924543946932007	2.704761904761905	2.489501312335958	2.4086571233810496	2.3381519274376417
ZINC000022939213	24.73680679771069	0	2	2.4454352027901383	4.780250355580878	1.3464224392997566	3.929075733076123	0.1267443784863265	2215.7771785404875	8.834760603102524	20	0	0	7	6	0	0	0	1	0	0	1	359.60493827160496	139.72751867093433	269.5216049382716	308.324074074074	321.6841563786008	1474.0	6.200085142613879	6.372759856630824	4.67878787878788	2.915525114155251	2.291582491582492	2.268861454046639	2.5453112687155244	2.356378600823045	1.968383017163505	3.327586206896552	2.9863013698630136	2.581818181818182	2.5246913580246915	2.652482269503546	2.607407407407408	2.5528455284552845	2.409095149498868	2.7386831275720165	2.4501964085297416	2.1118087265347536	1.949600947749096
CHEMBL71319	18.32047510869343	0	1	2.553533399368781	5.027938054379712	1.2810709888209404	4.024003098130674	0.1676667957554447	312.350091667461	6.61959338477018	9	0	0	4	2	1	0	1	0	0	0	1	298.0	206.19444444444443	237.0555555555556	313.8055555555556	371.0277777777778	990.0	5.8431372549019605	5.528301886792453	4.292929292929293	3.5984848484848486	2.973684210526316	2.0119760479041915	1.7159090909090908	1.3783783783783785	1.2105263157894737	3.0	3.060606060606061	2.796052631578948	2.4191616766467066	2.073863636363636	2.033783783783784	2.149122807017544	4.043028322440087	2.6912997903563944	2.394500561167228	2.377314814814816	2.4409722222222228
CHEMBL606556	21.56689037989628	0	1	2.45838981140616	4.855038135942221	1.2811247125047365	4.516701243777567	0.167285231251021	224.2090523102469	6.4058306588825245	15	0	0	7	3	2	1	0	1	0	0	1	324.04938271604937	201.86032045419907	305.0987654320988	327.23045267489715	361.1706675811614	1562.0	6.613252708490803	5.489316239316239	5.379928315412187	3.444444444444444	3.2725262576008847	3.361111111111112	3.617283950617284	3.207951070336391	2.2637485970819307	3.4693877551020407	3.0725806451612905	2.694029850746269	2.717741935483871	3.090909090909091	2.770642201834862	2.6262626262626263	4.119598376616308	2.500366017727129	3.280631886366653	2.638955263507236	2.695303489411652
CHEMBL422192	17.55634918610405	0	2	2.444632953902804	4.800937351446521	1.361910353990166	3.928963484424339	0.1785892492920154	230.16446073437425	6.227251460434587	9	0	0	3	3	0	0	0	0	0	0	0	218.0	95.63888888888889	202.3055555555556	239.00000000000009	226.97222222222229	856.0	4.638297872340425	4.9	3.5591397849462365	2.232	2.040650406504065	2.1293103448275863	2.26	1.9270833333333333	1.2755102040816326	3.042553191489361	2.768	2.5528455284552845	2.5517241379310347	2.79	2.71875	2.26530612244898	2.034869976359338	2.385	2.1753285543608127	1.9120000000000004	1.845302619692864
CHEMBL73281	12.085533779884742	0	2	2.405225209232708	4.810450418465416	1.1220483970206243	3.566152277310035	0.2228845173318772	75.95210633152803	4.800106591036971	6	0	0	2	2	0	0	0	0	0	0	0	148.0	108.70138888888889	158.5277777777778	213.5	231.25000000000003	624.0	3.8947368421052633	4.2105263157894735	2.8656716417910446	2.1666666666666665	1.2583333333333333	0.9158878504672896	0.5208333333333334	0.396039603960396	0.5833333333333334	2.6842105263157894	2.6785714285714284	2.0166666666666666	2.093457943925233	1.5	1.2673267326732671	1.75	2.860562865497076	2.766812865497076	2.3660862354892207	2.5416666666666665	1.9270833333333333
CHEMBL316081	25.797600523197094	0	1	2.5146369588694224	4.967701542408758	1.298826748477877	4.610972785718683	0.1440928995537088	432.8503705297666	7.233542913490585	19	0	0	9	4	2	2	0	1	0	0	1	398.4938271604938	220.58597203170248	339.12054183813444	343.6039094650206	404.3744855967077	1976.0	7.245342312008979	6.182674199623352	5.969017094017094	4.29156223893066	3.835908756438557	3.362716049382716	3.795878585352269	4.096171802054156	3.4364364364364364	3.690909090909091	3.4962406015037595	3.052980132450331	2.86	2.9398496240601504	2.974789915966386	2.927927927927928	4.010654036940045	2.5595400013949923	3.260774440751293	2.5834880410903804	2.6779767258060114
CHEMBL356808	27.37496389367594	0	2	2.445450115812541	4.779889573261866	1.3655676766682574	3.9990712116142606	0.1176197415180664	1668.689544505714	8.643569325102868	20	0	0	6	6	0	0	0	0	0	0	0	376.0	155.22222222222223	308.7777777777778	370.25	389.3888888888889	1336.0	5.529411764705882	5.794520547945205	4.246268656716418	2.510752688172043	2.0098522167487687	1.886138613861386	2.1965317919075145	2.094674556213018	1.6374269005847952	3.235294117647059	2.881720430107527	2.5320197044334973	2.4207920792079207	2.61271676300578	2.591715976331361	2.432748538011696	2.2826797385620914	2.594368340943684	2.3043117744610284	1.9905913978494625	1.9181718664477287
ZINC000027553271	26.88663671197176	0	2	2.445439550095975	4.780749324304281	1.3406474562582336	3.940406837052068	0.1158943187368255	3528.2834950021074	9.39234220124667	20	0	0	7	6	1	0	0	0	0	0	0	392.0	191.47222222222223	320.4722222222222	408.4166666666666	437.9722222222223	1364.0	5.764705882352941	5.875	4.37984496124031	2.748603351955308	2.2139303482587063	2.0341463414634147	2.0307692307692307	2.0628571428571427	1.74375	3.147058823529412	2.8491620111731844	2.5223880597014925	2.3853658536585365	2.3897435897435897	2.44	2.4375	2.815767973856209	2.7808641975308643	2.4842807924203267	2.2816573556797017	2.1789662797125486
CHEMBL416688	26.21997004530508	0	2	2.450908803498139	4.79488311864355	1.32893166942779	4.103919225744191	0.1243611886589148	2012.283127889464	8.800947709418956	20	0	0	7	6	0	0	1	0	0	0	1	416.0	212.44444444444443	315.36111111111114	390.25	411.05555555555554	1342.0	6.5	6.220588235294118	4.557377049180328	3.0792682926829267	2.554973821989529	2.520618556701031	2.56	2.7908496732026142	2.1153846153846154	3.234375	2.963414634146341	2.581151832460733	2.4329896907216493	2.537142857142857	2.57516339869281	2.4423076923076925	3.319444444444444	2.8145424836601305	2.5849271402550094	2.379573170731707	2.152123327515997
ZINC000022931023	27.03646662623281	0	2	2.450826747534385	4.79387648638034	1.3213717268488694	4.088493661400684	0.1202498135706083	2239.35514909056	8.937718655155551	20	0	0	8	6	0	0	2	0	0	0	2	472.0	274.2222222222222	341.86111111111114	431.97222222222223	432.44444444444446	1422.0	7.375	6.735294117647059	4.950819672131147	3.365853658536585	2.7074468085106385	2.664948453608248	2.854651162790698	2.859872611464968	2.5136986301369864	3.3125	2.9878048780487805	2.617021276595745	2.4690721649484537	2.558139534883721	2.56687898089172	2.5616438356164384	4.284722222222221	2.9575163398692816	2.802140255009108	2.633976964769648	2.300236406619385
CHEMBL1774995	27.826301426612847	0	1	3.1008499306432857	6.201699861286571	1.3614069356792795	3.2632306764901102	0.0988857780754578	157015.73531550574	13.158023772720224	12	0	0	7	4	2	0	0	0	0	1	1	407.02419753086417	204.4531750123457	288.9606666666665	376.69505555555554	419.0641111111111	4096.0	6.783736625514403	6.860033167495854	5.121008403361344	3.831645569620253	3.3330572808833683	3.152513227513228	2.916439246263808	2.559839357429719	2.343304843304843	3.983333333333333	3.449367088607595	3.0434782608695654	2.9642857142857144	3.0350877192982457	3.048192771084337	2.967948717948718	3.407552916872428	2.630232172470978	2.4282408963585427	2.3841459212376934	2.6028826777087644
ZINC000026183323	26.21997004530509	0	2	2.450908803498139	4.794883118643548	1.3289316694277904	4.103919225744189	0.1243611886589148	2012.2831278894296	8.80094770941894	20	0	0	7	6	0	0	1	0	0	0	1	416.0	212.44444444444449	315.36111111111114	390.25	411.05555555555554	1342.0	6.5	6.220588235294118	4.557377049180328	3.0792682926829267	2.554973821989529	2.520618556701031	2.56	2.7908496732026142	2.1153846153846154	3.234375	2.963414634146341	2.581151832460733	2.4329896907216493	2.537142857142857	2.57516339869281	2.4423076923076925	3.3194444444444446	2.814542483660131	2.5849271402550094	2.379573170731707	2.152123327515997
ZINC000022938832	24.627416997969515	0	2	2.445411942691723	4.779792187670228	1.3599628175040748	3.909159533450613	0.1261019204338907	3835.15074184938	9.383366131390726	20	0	0	6	6	0	0	0	0	0	0	0	356.0	144.38888888888889	279.30555555555554	319.6388888888889	331.75	1224.0	5.836065573770492	6.0	4.327586206896552	2.6516129032258067	2.132947976878613	2.0681818181818183	2.510344827586207	2.352517985611511	1.7692307692307692	3.180327868852459	2.890322580645161	2.508670520231214	2.403409090909091	2.6620689655172414	2.597122302158273	2.4125874125874125	2.367030965391621	2.70982905982906	2.407806513409961	2.0621863799283155	1.917630057803468
ZINC000026250893	28.6066067855787	0	2	2.44568752758424	4.822881897160002	1.2986519816165691	4.055870005997843	0.1126630557221623	1758.6433575089318	8.753231816662886	20	0	0	10	6	0	0	4	0	0	0	4	576.0	400.0347222222222	536.7222222222222	475.56944444444446	546.7361111111111	1582.0	9.0	7.661764705882353	6.713114754098361	4.158536585365853	3.362162162162162	3.042553191489361	3.299363057324841	3.713333333333333	3.58641975308642	3.46875	3.067073170731707	2.675675675675676	2.49468085106383	2.815286624203821	2.813333333333333	2.4876543209876543	6.250542534722221	3.149918300653595	4.399362477231329	2.8998136856368566	2.95533033033033
CHEMBL197796	24.80575648293199	0	1	2.3980604256546365	4.796120851309274	1.3183760736371113	4.840206275033411	0.1512564460947941	331.5844294780193	6.967033276228598	12	0	0	8	5	2	1	0	0	0	0	0	382.44444444444446	191.58676268861456	302.25925925925924	371.6111111111111	430.65432098765433	1526.0	5.883760683760684	5.725490196078432	4.262295081967213	3.3653846153846154	2.5146520146520146	2.342059336823735	2.678936605316973	2.6383442265795214	2.259259259259259	3.0615384615384613	3.08974358974359	2.587912087912088	2.413612565445026	2.576687116564417	2.4901960784313726	2.486111111111111	2.9474886567479164	2.6787400145243283	2.477534911961141	2.382122507122507	2.3662325328991995
CHEMBL3706925	26.20803950148663	0	1	2.453343748943421	4.900730567437542	1.325977499605061	5.234159102610125	0.1586108818972765	263.4075339533223	6.767624860080699	16	0	0	6	4	2	0	0	0	0	0	0	424.0	234.7777777777778	322.8055555555555	408.88888888888886	444.5277777777777	1324.0	6.950819672131147	6.769230769230769	5.258620689655173	3.759493670886076	2.9234972677595628	2.435233160621762	2.51123595505618	2.210191082802548	2.06993006993007	3.4098360655737703	3.259493670886076	2.78688524590164	2.533678756476684	2.52247191011236	2.611464968152866	2.517482517482517	3.848816029143898	2.991025641025641	2.782806513409961	2.5879043600562586	2.429113539769277
CHEMBL2112882	35.74028528731547	0	1	2.642265015511849	5.15692863160468	1.2900371539387003	4.606842400695278	0.1047009636521654	1066.2613307574893	8.453518266409857	15	0	0	10	5	5	0	0	0	0	0	0	598.0	363.0138888888889	477.7013888888889	695.3333333333334	852.2500000000001	1828.0	7.204819277108434	7.101123595505618	6.140243902439025	4.776824034334764	4.064285714285714	4.101818181818182	3.4113475177304964	3.1543859649122807	3.3852459016393444	3.55421686746988	3.424892703862661	3.057142857142857	2.989090909090909	2.7624113475177303	2.680701754385965	2.668032786885246	4.373661311914324	2.9277465667915106	2.912813346883469	2.984263233190272	3.0437500000000006
ZINC000013802530	26.73680679771069	0	2	2.44558634033004	4.806038544751691	1.340863859939105	4.033533924769146	0.1186333507285043	1618.0373968033944	8.612744641954537	20	0	0	7	6	1	0	0	0	0	0	0	396.0	189.69444444444449	314.9166666666667	379.8611111111112	434.75000000000006	1364.0	5.823529411764706	5.875	4.3565891472868215	2.875	2.296116504854369	1.9429824561403508	1.9433962264150944	1.988888888888889	1.6303030303030304	3.147058823529412	2.9829545454545454	2.592233009708738	2.3157894736842106	2.330188679245283	2.3777777777777778	2.357575757575757	2.789624183006536	2.786265432098765	2.4412144702842378	2.158301767676768	2.110436893203884
CHEMBL312448	13.988074523962029	0	2	2.413847009074757	4.821329116898831	1.203909019311475	3.80195850561936	0.2112199169788533	101.52409326651912	5.208082807299598	6	0	0	2	2	0	0	0	0	0	0	0	172.0	89.45138888888889	170.19444444444446	216.3333333333334	229.25	698.0	4.095238095238095	4.418604651162791	3.0126582278481013	2.0412371134020617	1.4758064516129032	1.226890756302521	0.8653846153846154	0.5470085470085471	0.5972222222222222	2.8095238095238093	2.742268041237113	2.193548387096774	2.2521008403361344	1.9423076923076923	1.5555555555555556	1.6805555555555556	2.129794973544973	2.4489664082687344	2.1543600562587906	2.230240549828179	1.8487903225806448
CHEMBL95823	25.797600523197094	0	1	2.51474964908874	4.9692086566773686	1.2929917054966795	4.626780311946554	0.1445868847483298	413.3837508777896	7.187527150228087	19	0	0	9	4	2	2	0	1	0	0	1	394.4938271604938	222.36374980948025	341.5372085048012	351.24279835390945	401.9300411522633	1976.0	7.172615039281706	6.182674199623352	6.017094017094018	4.226307189542484	3.9406906906906896	3.472159234063996	3.590505998956703	3.875555555555556	3.246588693957115	3.690909090909091	3.4411764705882355	3.141891891891892	2.938775510204082	2.8450704225352115	2.872	2.8859649122807016	4.042977269263277	2.5651897189091164	3.284011620238473	2.5826676349552167	2.715743521299076
CHEMBL79674	24.83426605363341	0	1	2.456627360091125	4.868740180032069	1.3314588639279692	4.318761054449634	0.1393148727241817	493.3951589217596	7.332712503867691	15	0	0	6	3	2	0	1	0	0	0	1	412.0	251.27777777777777	326.11111111111114	407.8888888888888	423.61111111111103	1284.0	6.983050847457627	6.476190476190476	4.939130434782609	3.3625	2.727272727272727	2.2142857142857144	2.1349693251533743	2.2857142857142856	1.984496124031008	3.3559322033898304	3.10625	2.721590909090909	2.467032967032967	2.4662576687116564	2.5285714285714285	2.496124031007752	4.25894538606403	2.8884479717813054	2.835748792270532	2.549305555555555	2.4068813131313127
CHEMBL306940	14.101695509211076	0	2	2.327170650324024	4.644521411507858	1.3545384044408415	3.9620355107182568	0.220113083928792	101.0155371958076	5.203061003534057	12	0	0	2	2	0	0	0	0	0	0	0	198.0	85.11111111111111	158.94444444444446	176.11111111111114	156.61111111111111	690.0	5.823529411764706	6.0	4.491803278688525	2.961038961038961	2.8450704225352115	2.608695652173913	2.280701754385965	2.0	2.702702702702702	3.176470588235294	2.896103896103896	2.6901408450704225	2.5217391304347827	2.5789473684210527	2.38	2.5405405405405403	2.503267973856209	2.8040123456790127	2.6056466302367944	2.2871572871572874	2.2057902973395933
CHEMBL484260	24.915146282673167	0	1	2.45290216762117	4.905804335242342	1.318870911053477	4.260566803951801	0.1374376388371548	682.446276790904	7.657085920127319	16	0	0	6	4	2	0	0	0	0	0	0	400.0	189.25	302.58333333333326	394.19444444444434	360.08333333333326	1252.0	6.779661016949152	6.73015873015873	5.141592920353983	4.08843537414966	2.753012048192771	2.244047619047619	2.0448717948717947	1.87012987012987	1.9492753623188408	3.3559322033898304	3.2108843537414966	2.789156626506024	2.648809523809524	2.602564102564102	2.363636363636364	2.347826086956522	3.207627118644068	2.8095238095238098	2.677728613569321	2.681594860166288	2.169176706827309
CHEMBL191971	28.95558639719305	0	1	2.4988334957528	4.962116441363127	1.3405766442596991	5.163406466806689	0.1434279574112969	394.1526878747261	7.257672212365574	22	0	0	7	5	1	0	0	1	0	0	1	445.60493827160496	199.33862978204544	325.87860082304525	399.72119341563786	447.6718106995885	1670.0	6.962577160493828	7.161030595813204	5.780532598714417	4.461697722567287	3.925717852684144	3.6878019323671496	4.10126582278481	3.687865497076024	3.093857832988268	3.5625	3.484472049689441	3.0842696629213484	2.902173913043478	3.1202531645569622	3.085526315789474	2.7453416149068324	3.11466609034446	2.854968092085645	2.6932115770499605	2.4827403317741483	2.5150101724695983
CHEMBL442974	25.61032252004125	0	1	2.489428858238119	4.901550277001656	1.322523202346165	4.068551501526728	0.1271422344227102	966.7704702953388	8.037111914411131	15	0	0	7	4	2	0	1	0	0	0	1	450.0	259.77777777777777	337.2499999999999	416.44444444444434	429.86111111111103	1332.0	7.627118644067797	7.174603174603175	5.610619469026549	4.087248322147651	3.3072289156626504	2.695906432748538	2.4367088607594938	2.4285714285714284	2.111940298507463	3.440677966101695	3.2751677852348995	2.8734939759036147	2.6198830409356724	2.556962025316456	2.45578231292517	2.455223880597015	4.4030131826742	3.017636684303351	2.9845132743362823	2.794929157345264	2.589524765729585
CHEMBL95175	28.92707682649163	0	1	2.5335446047576955	4.930433260796636	1.353691162219426	4.4907641358156525	0.1247434482171014	1089.0838133746952	8.274025929046605	21	0	0	8	5	2	0	1	0	0	0	1	514.0	269.25	369.72222222222223	428.80555555555554	443.1666666666667	1490.0	8.03125	7.594202898550725	6.089430894308944	4.042424242424242	3.393258426966292	3.5355191256830603	3.6306818181818175	3.2282608695652173	2.9450549450549453	3.53125	3.2848484848484847	3.0168539325842696	3.010928961748634	3.125	2.875	2.6868131868131866	4.20703125	3.014090177133656	3.0058717253839204	2.5988215488215487	2.489700374531836
CHEMBL1739606	22.212387604264176	0	1	2.51462181898578	4.953669520332663	1.2982165912249657	4.2355907757263305	0.1512710991330832	412.8978537596932	7.0528196520933415	15	0	0	7	4	2	1	0	0	0	0	0	340.44444444444446	217.0772462277092	317.202160493827	382.5401234567901	459.0061728395061	1362.0	6.304526748971194	5.374269005847954	5.110032362459547	3.692857142857143	3.551876379690949	3.323232323232323	3.655072463768117	3.1277258566978188	2.6410256410256405	3.2962962962962963	2.9857142857142858	2.6357615894039736	2.6742424242424243	2.930434782608696	3.0	2.8076923076923075	4.019949004216837	2.5566385098548845	3.0796326261536606	2.732429453262786	3.039775979069577
CHEMBL4558518	29.88425653791492	0	1	2.5779165883069783	5.155679405312592	1.239399050095484	4.349198318529869	0.1144525873297333	2006.8742946269936	8.939334780097761	12	0	0	10	2	4	1	2	1	0	0	3	528.0493827160494	415.7630982319768	455.9413580246913	590.503086419753	751.5390946502057	2104.0	7.233553187891088	5.690058479532164	4.992957746478873	3.565853658536585	3.096296296296296	3.5125081221572456	3.0470645317806886	1.9702000851426136	1.911206077872744	3.3013698630136985	3.004878048780488	2.6666666666666665	2.6973684210526314	2.6200873362445414	2.2490421455938696	2.158119658119658	5.6953849072873535	2.7012433669049165	3.210854633976699	2.880502860584161	3.131412894375857
ZINC000013671937	26.358228645655625	0	1	2.433101055780553	4.8662021115611065	1.2291804034850358	4.050829277354064	0.1191420375692371	1599.7333364377582	8.601367661233478	16	0	0	9	4	2	0	3	0	0	0	3	556.0	387.7847222222222	561.9722222222224	392.7222222222221	466.1111111111112	1494.0	9.114754098360656	7.984126984126984	7.5514018691588785	4.852713178294573	3.761006289308176	3.7434210526315774	3.706766917293233	3.0476190476190474	3.5084745762711864	3.295081967213114	3.147286821705426	2.60377358490566	2.6578947368421053	2.5864661654135337	2.312925170068027	2.6610169491525424	6.357126593806921	3.352072310405644	5.25207684319834	3.044358311800172	2.93151642208246
CHEMBL2111779	22.127159272446864	0	1	2.363947310375683	4.727894620751366	1.2868303042895464	4.659987687512242	0.1606892306038704	287.42735574516416	6.725680889632964	18	0	0	5	3	2	0	0	0	0	0	0	374.0	191.19444444444449	271.72222222222223	326.61111111111114	354.3888888888889	1164.0	6.925925925925926	6.714285714285714	5.3478260869565215	4.473214285714286	3.4166666666666665	3.611570247933885	3.698275862068965	3.411764705882353	3.027522935779817	3.1296296296296298	3.0892857142857144	2.606060606060606	2.636363636363636	2.6724137931034484	2.7450980392156863	2.5045871559633026	3.5406378600823047	3.166666666666667	2.9535024154589373	2.916170634920636	2.68476430976431
CHEMBL1788198	25.70938016575468	0	1	2.506981549737751	4.953599851034415	1.2667968408918062	4.02751233327551	0.122045828281076	1858.19052144936	8.721280923735284	9	0	0	6	3	3	0	0	0	0	0	0	394.0	273.78472222222223	327.3611111111111	459.0000000000001	584.5694444444443	1348.0	5.628571428571429	5.342465753424658	3.927536231884058	2.9072164948453607	2.1367521367521367	1.6380090497737556	1.650943396226415	1.6172248803827751	1.6864864864864866	3.0428571428571427	2.81958762886598	2.4444444444444446	2.3574660633484164	2.268867924528302	2.210526315789474	2.3783783783783785	3.9112103174603177	2.645357686453577	2.3721819645732687	2.3659793814432994	2.498160018993352
ZINC000013802572	26.00119044582273	0	2	2.4454452167357923	4.780773247951149	1.352292994791905	3.942423638582524	0.1194673829873492	2739.505797547692	9.109455285728169	20	0	0	6	5	1	0	0	0	0	0	0	370.0	181.94444444444449	307.3333333333333	375.5277777777778	396.4166666666667	1314.0	5.606060606060606	5.6571428571428575	4.24	2.7341040462427744	2.289473684210526	2.0964467005076144	2.091397849462365	1.9649122807017545	1.6602564102564104	3.136363636363636	2.878612716763006	2.5842105263157893	2.4416243654822334	2.4408602150537635	2.415204678362573	2.4038461538461537	2.756734006734007	2.734920634920635	2.4586666666666663	2.17068079640334	2.0864035087719297
CHEMBL2260934	22.48383824237182	2	2	2.4620180090105093	4.854698482711743	1.3160726070570763	4.194459393834294	0.1525046851824263	2124.645267224021	7.4245787603450175	12	0	0	9	2	5	0	0	2	0	0	2	407.2098765432099	283.56614845297975	331.03086419753083	430.2388355433624	272.31481481481484	1776.0	7.540923639689072	6.658585858585859	5.168458781362007	3.7800224466891135	2.128922815945717	2.2760683760683764	2.7551622418879056	2.369714847590953	1.7394296951819077	3.111111111111111	2.8181818181818183	2.473282442748092	2.476923076923077	2.743362831858407	2.6548672566371683	2.336283185840708	5.251224971351477	3.314384586606809	3.5594716580379657	3.555692855730268	2.0787390443879
CHEMBL238520	27.14585642597399	0	1	2.417594505023745	4.835189010047491	1.3022534780263613	5.280755247198441	0.1553163307999541	274.42005587886774	6.838435414740471	16	0	0	8	3	3	0	2	0	0	0	2	528.0	323.30555555555554	365.1666666666668	487.19444444444446	490.4722222222221	1464.0	8.655737704918034	7.6461538461538465	5.897435897435898	4.738853503184713	3.852941176470588	3.073170731707317	2.952054794520548	3.1791044776119404	2.6953125	3.459016393442623	3.1082802547770703	2.7058823529411766	2.615853658536585	2.691780821917808	2.7238805970149254	2.7734375	5.300091074681238	3.126068376068376	3.121082621082622	3.1031493276716207	2.885130718954248
CHEMBL363413	22.83426605363341	0	2	2.392314873242825	4.784629746485649	1.3096270776808998	3.8964312277040034	0.1343596975070346	686.6692576146764	7.596563483326084	16	0	0	6	3	1	0	0	2	0	0	2	325.2098765432099	129.06614845297975	248.23353909465024	301.92798353909467	294.8683127572016	1642.0	6.022405121170554	6.074074074074074	4.436743674367437	3.3762626262626263	2.3839080459770114	1.997198143770248	2.100182149362477	2.095652173913044	2.149946062567422	3.2777777777777777	3.015151515151515	2.5724137931034483	2.4609929078014185	2.598360655737705	2.565217391304348	2.5728155339805827	2.390113860240365	2.6342502346400987	2.45775781281832	2.287333208629505	2.0335745707393214
CHEMBL459067	26.15102036008378	0	2	2.392287957140994	4.784575914281987	1.3444443017491878	3.9401041251315183	0.1193970947009551	1196.368331037847	8.280968324665453	16	0	0	4	3	1	0	0	0	0	0	0	342.0	153.47222222222223	306.47222222222223	391.00000000000006	392.1666666666666	1292.0	4.885714285714286	4.986486486486487	3.532846715328468	2.520833333333333	1.9082125603864728	1.71356783919598	1.6944444444444444	1.6608187134502923	1.588957055214724	3.0142857142857142	2.7760416666666665	2.468599033816425	2.396984924623116	2.466666666666667	2.47953216374269	2.4478527607361964	2.1924603174603177	2.4496996996997	2.237023519870235	2.036458333333333	1.8945249597423508
CHEMBL158638	15.08460103128281	0	1	2.496748045105792	4.914325010928234	1.2353037591107785	3.885855034976248	0.2045186860513815	117.33369615540671	5.406875865331181	9	0	0	4	3	1	0	0	0	0	0	0	230.0	140.19444444444443	191.6388888888889	226.94444444444449	240.83333333333337	770.0	6.052631578947368	6.05	4.628571428571429	3.238636363636364	2.4615384615384617	2.272727272727273	3.0144927536231885	1.8387096774193548	1.2063492063492065	3.236842105263158	3.0795454545454546	2.519230769230769	2.393939393939394	2.652173913043478	2.403225806451613	1.9206349206349207	3.689327485380117	2.913888888888889	2.7376984126984136	2.578914141414141	2.3157051282051286
ZINC000000338140	20.25152542347213	0	1	2.596931673577958	5.186582109844348	1.355886272334112	4.463091393682827	0.178523655747313	184.50236083532303	6.13395299112828	12	0	0	5	1	4	0	0	0	0	0	0	368.0	133.7777777777778	250.58333333333337	285.7777777777778	327.74999999999994	1046.0	8.0	7.68	6.516483516483516	5.889908256880734	4.382352941176471	3.5827814569536423	3.5454545454545454	2.355072463768116	1.18018018018018	3.630434782608696	4.073394495412844	3.426470588235294	3.052980132450331	2.871212121212121	2.27536231884058	1.9189189189189189	2.908212560386474	2.9150000000000005	2.753663003663004	2.621814475025485	2.409926470588235
CHEMBL302373	11.38265818420606	0	1	2.3685972621892457	4.737194524378495	1.292673391046493	3.4489997022529963	0.2299333134835331	104.40431339796918	5.053736098775719	6	0	0	2	1	0	0	1	0	0	0	1	170.0	125.61111111111111	152.83333333333334	196.6666666666667	174.91666666666669	616.0	5.151515151515151	4.676470588235294	3.253968253968254	2.218390804597701	1.6162790697674418	1.2820512820512822	1.0952380952380951	1.1224489795918366	0.875	2.787878787878788	2.528735632183908	2.244186046511628	2.0641025641025643	1.8571428571428568	1.7959183673469388	1.84375	3.806397306397306	2.5841503267973858	2.425925925925926	2.2605363984674334	2.033914728682171
CHEMBL342704	11.232828269945	0	1	2.370239226059238	4.740478452118475	1.314604400514725	3.3669303751926978	0.2244620250128465	129.8894702815917	5.272148968311263	10	0	0	2	1	1	0	0	0	0	0	0	168.0	86.33333333333334	138.2777777777778	161.25000000000006	155.6666666666667	596.0	5.6	5.645161290322581	4.461538461538462	3.417910447761194	2.85	1.851851851851852	1.326530612244898	1.173913043478261	0.868421052631579	2.9	2.746268656716418	2.583333333333333	2.425925925925926	2.2448979591836733	1.9565217391304348	1.6842105263157894	2.877777777777778	2.9507168458781363	2.6591880341880345	2.4067164179104488	2.594444444444445
CHEMBL158627	26.818046256658395	0	1	2.4194982711661406	4.725109438158683	1.2626194727886746	3.968003994031528	0.1167059998244567	3992.83552026882	9.516032345818097	12	0	0	8	2	4	1	1	0	0	0	1	462.44444444444446	342.8272462277092	435.92901234567904	459.7407407407407	433.2530864197531	1658.0	7.114529914529915	5.53921568627451	4.884408602150538	2.7906976744186047	2.373188405797101	2.5058823529411764	2.471491228070175	2.4307359307359304	2.2146118721461185	3.2153846153846155	2.726744186046512	2.4619565217391304	2.447058823529412	2.5657894736842106	2.5064935064935066	2.5136986301369864	5.274265326580141	2.6570669934640527	3.515556551174831	2.6729112833764	2.3546363392377887
CHEMBL2205816	18.58069166994018	0	1	2.9370498879425275	5.379234980673931	1.3881434519733835	3.680075332649296	0.1752416825071093	1452.8177381688831	8.023197562144547	6	0	4	3	2	1	0	0	0	0	0	0	236.0	112.0902777777778	205.1805555555556	284.88888888888886	260.8055555555555	830.0	5.7560975609756095	6.085106382978723	4.916666666666667	2.73943661971831	1.4809160305343512	1.843137254901961	3.141025641025641	3.4393939393939394	2.2063492063492065	4.097560975609756	3.5704225352112675	2.633587786259542	2.5392156862745097	2.9743589743589745	3.1666666666666665	2.888888888888889	2.733909214092141	2.311465721040189	2.137297453703704	2.006259780907668	1.9908821034775228
ZINC000253682293	17.803638356287824	0	1	2.5042659164052017	4.92413500210106	1.2795415240322454	4.151686749346295	0.1887130340611952	162.64173508733003	5.880007197896824	14	0	0	5	4	1	0	0	0	0	0	0	288.0	113.22222222222224	204.9166666666667	227.7222222222222	244.8333333333333	892.0	6.857142857142857	7.2	5.556962025316456	3.648936170212766	2.954954954954955	2.980769230769231	3.886075949367088	2.857142857142857	1.7066666666666668	3.4285714285714284	3.223404255319149	2.756756756756757	2.7403846153846154	3.0	2.7532467532467533	2.453333333333333	2.695767195767196	2.9086419753086425	2.593881856540085	2.4225768321513	2.205705705705706
CHEMBL1259203	23.31066269151913	0	1	2.532898334831426	4.928384971301639	1.349579937127762	4.393939364802679	0.1515151505104372	324.01498615186125	6.845500505270223	21	0	0	5	4	0	0	1	0	0	0	1	386.0	191.2222222222222	273.05555555555566	335.3888888888889	340.99999999999994	1164.0	7.423076923076923	7.267857142857143	5.785714285714286	4.259541984732825	3.4295302013422817	3.6041666666666665	3.946564885496183	3.626865671641791	2.820143884892086	3.519230769230769	3.381679389312977	2.986577181208053	3.076388888888889	3.267175572519084	2.970149253731343	2.6115107913669067	3.6773504273504254	2.9831349206349205	2.786281179138323	2.560220525869381	2.288590604026845
CHEMBL194647	23.9773293581858	0	1	2.521355220580848	4.987767518916625	1.343791480254822	4.53426025480939	0.1511420084936463	381.5085283814684	7.042745494008989	16	0	0	6	5	1	0	0	0	0	0	0	402.0	206.97222222222223	276.27777777777777	366.6666666666667	417.2777777777777	1196.0	7.584905660377358	7.526315789473684	6.01980198019802	4.7164179104477615	3.966216216216216	3.9	4.031496062992126	3.571428571428572	3.3963963963963963	3.5660377358490565	3.4328358208955225	3.02027027027027	3.0285714285714285	3.15748031496063	2.87218045112782	2.918918918918919	3.905136268343816	3.038499025341131	2.7354235423542352	2.736318407960199	2.819444444444444
CHEMBL510280	41.83333837281194	0	2	2.4681242106402626	4.843946841570674	1.3340742013457143	5.898933611265321	0.1134410309858715	1011.0532313855392	8.56740649543299	30	0	0	10	6	2	0	2	0	0	0	2	710.0	429.94444444444446	525.4444444444445	687.0	714.5555555555559	2138.0	7.553191489361702	7.108910891089109	5.555555555555555	3.8537549407114624	3.171428571428572	3.0354609929078014	3.5	3.030534351145038	2.8091603053435112	3.48936170212766	3.150197628458498	2.7928571428571427	2.7163120567375887	2.8828125	2.748091603053436	2.7099236641221376	4.57387706855792	2.990374037403741	2.919135802469136	2.7154150197628457	2.551984126984128
CHEMBL4207884	13.423098298725945	0	1	2.433550772354664	4.738143474598403	1.3301346794366462	3.692470828093071	0.2172041663584159	101.34468396955111	5.149155670384723	11	0	0	4	3	0	0	0	1	0	0	1	189.6049382716049	76.19974089315653	143.27160493827162	172.712962962963	177.045267489712	918.0	6.116288331342095	6.457912457912458	4.942528735632184	3.444444444444444	2.748241912798875	2.531986531986532	2.14	1.2453703703703705	0.7746031746031747	3.3548387096774195	3.102564102564102	2.79746835443038	2.590909090909091	2.56	2.125	1.8571428571428568	2.458056157843759	2.7447312632497822	2.470200085142614	2.214268755935423	2.24107933531281
CHEMBL143894;CHEMBL2112862	27.44391357889724	0	2	2.4531639055390904	4.788492530551649	1.353804841292833	4.700778033810487	0.1382581774650143	422.5288708131139	7.270033209370208	20	0	0	7	6	1	0	0	0	0	0	0	402.0	186.5	319.41666666666674	407.05555555555554	411.3055555555556	1362.0	6.090909090909091	6.211267605633803	4.689922480620155	2.9833333333333334	2.3959390862944163	2.207070707070707	2.248618784530387	2.1823529411764704	1.7261146496815287	3.333333333333333	2.977777777777778	2.66497461928934	2.525252525252525	2.580110497237569	2.5	2.4394904458598727	2.825757575757576	2.7582159624413145	2.476098191214471	2.2614197530864195	2.087845459672871
ZINC000013802478	28.38173050338461	0	2	2.445407254741455	4.779734530480116	1.3223480917584791	3.906536920888717	0.108514914469131	17347.662605178415	11.042146901598866	20	0	0	8	7	1	0	0	0	0	0	0	432.0	214.2222222222222	344.33333333333337	410.0833333333333	414.30555555555554	1450.0	6.084507042253521	6.1066666666666665	4.373134328358209	2.712707182320442	2.2964824120603016	2.129353233830846	2.2849162011173183	2.3043478260869565	1.8841463414634143	3.140845070422535	2.81767955801105	2.512562814070352	2.383084577114428	2.5083798882681565	2.62111801242236	2.4695121951219514	3.017214397496087	2.807407407407408	2.5696517412935327	2.265653775322284	2.081937465103294
CHEMBL348811	15.83214792698924	0	1	2.4941769841698127	4.909179338636711	1.2203913053357016	3.881830134677392	0.1940915067338696	157.2788120380187	5.751167283764068	9	0	0	4	3	1	0	0	0	0	0	0	234.0	144.44444444444446	199.58333333333337	236.66666666666663	241.8888888888889	808.0	5.7073170731707314	5.627906976744186	4.078947368421052	2.8854166666666665	2.271929824561404	2.150943396226415	2.775	2.4383561643835616	1.1756756756756757	3.1463414634146343	2.958333333333333	2.508771929824561	2.443396226415094	2.6375	2.424657534246576	2.054054054054054	3.523035230352304	2.83204134366925	2.6260964912280707	2.4652777777777777	2.1218323586744643
CHEMBL139737	13.572928212987	0	1	2.370430653253636	4.740861306507272	1.2781138340439209	3.405706660396372	0.1892059255775762	394.4897738574898	6.565379883071312	10	0	0	2	1	1	0	0	0	0	0	0	186.0	92.36111111111111	168.36111111111114	202.6666666666667	190.08333333333337	710.0	4.769230769230769	4.875	3.557142857142857	2.6483516483516483	2.077777777777778	1.5555555555555556	1.263157894736842	1.388059701492537	1.72	2.743589743589744	2.5164835164835164	2.2888888888888888	2.197530864197531	2.0657894736842106	2.1044776119402986	2.42	2.368233618233618	2.643055555555556	2.4051587301587305	2.227106227106228	2.1120370370370374
CHEMBL361303	20.67250559555389	0	1	2.464046210624607	4.830455474866827	1.310718311149902	4.098878963991319	0.157649190922743	349.0116550013544	6.810616762091603	15	0	0	5	3	1	0	1	0	0	0	1	354.0	216.69444444444443	262.6111111111111	338.55555555555554	344.44444444444446	1070.0	7.375	6.96078431372549	5.433333333333334	3.8114754098360657	3.111940298507463	3.1983471074380163	3.99009900990099	3.3711340206185567	3.032967032967033	3.375	3.065573770491804	2.656716417910448	2.677685950413223	2.900990099009901	2.752577319587629	2.67032967032967	4.514467592592593	3.004357298474946	2.9179012345679007	2.775045537340619	2.570480928689884
CHEMBL300686	13.53248809846712	0	1	2.4354233610836293	4.735743723567998	1.3065464339629196	3.742194201826365	0.2201290706956685	96.37475355499372	5.098872525795766	9	0	0	2	2	0	0	0	0	0	0	0	168.0	76.13888888888889	154.27777777777777	185.86111111111103	185.8888888888889	658.0	4.54054054054054	4.897435897435898	3.555555555555556	2.139784946236559	1.6634615384615383	1.6263736263736264	1.7058823529411764	0.84	0.3636363636363636	3.027027027027027	2.78494623655914	2.3461538461538463	2.3736263736263736	2.588235294117647	2.066666666666667	1.8363636363636364	2.057807807807808	2.441595441595442	2.142746913580247	1.998506571087216	1.7873931623931627
CHEMBL448555	46.07597905993121	0	2	2.465380323766168	4.834865063405824	1.3272834149908304	5.916282582707297	0.102004872115643	1482.5357662758172	9.059367173783029	30	0	0	12	6	4	0	2	0	0	0	2	798.0	471.44444444444446	594.9444444444446	766.25	776.5555555555559	2418.0	7.388888888888889	6.730434782608696	5.12621359223301	3.752650176678445	3.0580645161290323	2.8589341692789967	3.4642857142857144	3.089605734767025	2.8181818181818183	3.333333333333333	3.03886925795053	2.7161290322580647	2.5893416927899686	2.7857142857142856	2.695340501792115	2.6153846153846154	4.36522633744856	2.9524154589371987	2.888079827400216	2.7075971731448765	2.5050179211469543
CHEMBL95104	26.38607860616216	0	1	2.48680371645064	4.915282289528411	1.3204539597728795	4.2417914741827945	0.1285391355812968	2297.745333087148	8.93360609962912	15	0	0	8	3	3	1	0	1	0	0	1	390.0493827160494	230.11032045419904	363.43055555555554	411.7021604938273	473.5390946502057	1814.0	6.191260043111895	5.165837479270315	4.725806451612903	2.892100192678228	2.641636141636141	2.323863636363636	2.4651162790697674	1.7873015873015872	1.747657295850067	3.333333333333333	2.9421965317919074	2.6263736263736264	2.585227272727273	2.616279069767442	2.5428571428571427	2.409638554216868	3.6525447691142703	2.3954609667710827	2.930891577060932	2.379781274530793	2.6018631574187125
CHEMBL399719	26.288919730526374	0	2	2.421092060127847	4.842184120255694	1.327656389240247	4.184137719423762	0.1267920521037503	787.7804464612607	7.863141898266149	16	0	0	7	4	3	0	0	0	0	0	0	442.0	204.72222222222223	324.1944444444444	425.6666666666667	410.3888888888887	1354.0	7.015873015873016	6.7611940298507465	5.175	4.201298701298701	2.72	2.1864406779661016	2.402684563758389	2.4285714285714284	2.442748091603053	3.3015873015873014	3.1493506493506493	2.64	2.451977401129944	2.5838926174496644	2.6785714285714284	2.717557251908397	3.249559082892416	2.84452736318408	2.70162037037037	2.7640692640692643	2.345079365079364
CHEMBL1241737;46900614	29.55330337863841	0	1	2.5171607191099903	4.96735302238608	1.339533612685106	4.212213704664585	0.1138436136395833	1607.2628751484954	8.690620753309354	21	0	0	8	6	2	0	0	0	0	0	0	494.0	187.02777777777777	344.72222222222223	419.58333333333326	463.4444444444444	1498.0	7.159420289855072	7.31081081081081	5.732824427480916	4.7073170731707314	3.6984126984126986	2.79126213592233	2.397058823529412	2.450292397660818	2.464968152866242	3.420289855072464	3.506097560975609	3.068783068783069	2.7135922330097086	2.5686274509803924	2.695906432748538	2.656050955414013	2.7105475040257647	2.914414414414414	2.6314673452078035	2.558434959349593	2.452087007642563
ZINC000013802612	27.48435369341712	0	2	2.445445418471165	4.781990248437552	1.332443118206761	3.9503604492545774	0.1128674414072736	3455.290200884856	9.400424695637197	20	0	0	7	6	1	0	0	0	0	0	0	400.0	193.94444444444449	323.80555555555554	391.33333333333337	446.9722222222223	1402.0	5.633802816901408	5.653333333333333	4.155555555555556	2.7243243243243245	2.114678899082569	1.94273127753304	1.9299065420560748	1.8391959798994968	1.651685393258427	3.0985915492957745	2.881081081081081	2.5137614678899083	2.33920704845815	2.355140186915888	2.341708542713568	2.337078651685393	2.731611893583725	2.745925925925926	2.398559670781893	2.1153153153153155	2.05033129459735
CHEMBL11265	25.45125370729989	0	1	2.518767262293507	4.987171402658801	1.3139355045880587	4.151600528551798	0.1297375165172437	778.7036696194168	7.820781384871953	6	2	0	6	2	4	0	0	0	0	0	0	394.0	233.26388888888889	325.4722222222222	451.2916666666666	560.2083333333335	1326.0	5.794117647058823	5.416666666666667	3.95	2.875	2.280172413793104	1.704035874439462	1.5730337078651686	1.6046511627906976	1.7294117647058824	3.147058823529412	2.925	2.456896551724138	2.304932735426009	2.443820224719101	2.331395348837209	2.3	3.430351307189542	2.5175540123456788	2.324801587301587	2.256458333333333	2.4146910919540234
CHEMBL140416	16.999072319178563	0	1	2.3714974576845536	4.742994915369106	1.3186587194066033	3.553780032708522	0.1615354560322055	541.1825054081319	7.082213930580646	16	0	0	2	1	1	0	0	0	0	0	0	246.0	107.11111111111111	194.9444444444445	229.75000000000009	227.75000000000003	854.0	5.72093023255814	5.733333333333333	4.368421052631579	3.4123711340206184	2.311320754716981	1.958762886597938	1.8666666666666667	2.083333333333333	2.305555555555556	3.046511627906977	2.8762886597938144	2.471698113207548	2.3711340206185567	2.344444444444445	2.321428571428572	2.4722222222222223	2.490956072351421	2.808641975308642	2.5650584795321647	2.3685567010309283	2.1485849056603774
CHEMBL196600	26.76108518290425	0	1	2.504894824734888	4.953338626071492	1.2545569747969911	4.793387217297209	0.1409819769793296	351.3674293094748	7.085607914716944	12	0	0	9	3	2	0	4	0	0	0	4	574.0	432.8402777777778	531.1666666666669	497.4722222222221	774.736111111111	1528.0	9.11111111111111	7.681818181818182	6.851239669421488	5.076923076923077	4.539267015706806	3.4285714285714284	3.614942528735632	4.063953488372093	2.9257142857142857	3.412698412698413	3.352564102564102	2.74869109947644	2.5763546798029555	2.7586206896551726	2.7674418604651163	2.525714285714286	6.870480599647268	3.1531986531986536	4.389807162534437	3.1889245014245007	4.056210005817335
CHEMBL83732	25.54137283481996	0	1	2.437460668031627	4.874921336063256	1.3324132855026345	4.826586268591822	0.1508308208934944	320.4078269737932	6.932745453458665	16	0	0	5	2	2	0	1	0	0	0	1	426.0	254.77777777777777	329.2499999999999	410.7222222222222	418.02777777777766	1306.0	7.220338983050848	6.73015873015873	5.25	3.862745098039216	3.130952380952381	2.6666666666666665	2.4907975460122698	2.4859154929577465	2.1953125	3.406779661016949	3.2549019607843137	2.845238095238096	2.5875706214689265	2.539877300613497	2.535211267605634	2.453125	4.318267419962335	2.959435626102293	2.939732142857142	2.684458968772694	2.488260582010581
CHEMBL198696	24.08671915792699	0	2	2.5253439173714205	4.918462624051458	1.3293677152356962	3.9283552451315855	0.1309451748377195	1552.0246355034008	8.44592786267666	15	0	0	8	5	1	1	0	1	0	0	1	356.04938271604937	165.92539247065994	262.3168724279835	329.3888888888888	363.79938271604937	1672.0	6.3580246913580245	6.174074074074074	4.685858585858587	3.5509578544061307	2.5829986613119145	2.3448028673835126	2.5765529308836395	2.216425120772947	2.341719077568134	3.4285714285714284	3.193103448275862	2.710843373493976	2.5612903225806454	2.755905511811024	2.652173913043478	2.688679245283019	2.9629534369760706	2.5882030178326474	2.384698840254396	2.271647509578544	2.191562546482225
CHEMBL144030	26.70829722700928	0	2	2.425519728871428	4.750622117864793	1.3408732443671565	5.115649737292877	0.1504602863909669	332.574670559076	7.030639839615262	24	0	0	6	4	2	0	0	0	0	0	0	414.0	188.27777777777777	319.44444444444446	377.94444444444446	385.1666666666667	1362.0	6.46875	6.588235294117647	5.344827586206897	3.8926174496644297	3.2911392405063293	3.0980392156862746	2.91044776119403	3.066666666666667	2.903225806451613	3.28125	3.093959731543624	2.7848101265822787	2.6666666666666665	2.776119402985074	2.651851851851852	2.7419354838709675	2.9418402777777777	2.996732026143791	2.753831417624521	2.5365398956002982	2.437763713080169
CHEMBL97158	24.981103942269367	0	1	2.514451286102662	4.964739686221635	1.3115541261637762	4.569229276154904	0.1473944927791904	405.03255912783663	7.135369568274542	19	0	0	9	4	2	2	0	1	0	0	1	388.4938271604938	216.83597203170248	330.6205418381344	330.6039094650206	378.2078189300411	1938.0	7.471035137701804	6.353174603174604	6.252834467120182	4.423447069116361	4.287385129490393	3.654869684499314	3.752706552706553	4.11897738446411	3.661054994388328	3.75	3.5118110236220472	3.263157894736842	2.9851851851851854	2.876923076923077	2.920353982300885	2.98989898989899	4.169922539071202	2.589515358612581	3.37367899834831	2.603180389488351	2.8436678115040688
CHEMBL1631537	28.49112030312578	0	1	2.433663382065514	4.867326764131027	1.3198414613881877	4.120403088407352	0.1144556413446486	4877.389811799322	9.773299326581506	22	0	0	7	5	1	0	1	0	0	0	1	478.0	267.0	359.6388888888889	441.7222222222223	435.25	1464.0	7.242424242424242	6.985714285714286	5.380165289256198	3.95679012345679	3.159090909090909	2.8666666666666667	2.744047619047619	2.7884615384615383	2.6503496503496504	3.333333333333333	3.1049382716049383	2.7670454545454546	2.6222222222222222	2.630952380952381	2.628205128205128	2.6083916083916083	4.045454545454546	3.0162698412698417	2.9722222222222223	2.726680384087792	2.473011363636364
23533306;CHEMBL225363	27.064976196934225	0	1	2.490173066188784	4.980346132377568	1.319609713676872	4.424954062931314	0.1301457077332739	1005.142829331865	8.136660360755554	16	0	0	9	5	3	0	1	0	0	0	1	502.0	291.5	357.2777777777777	467.83333333333326	477.7222222222221	1446.0	8.096774193548388	7.4393939393939394	5.880341880341881	4.993548387096774	4.423529411764706	4.470588235294118	4.289655172413793	4.361538461538461	4.161290322580645	3.419354838709677	3.283870967741936	2.8705882352941177	2.7823529411764705	2.9655172413793105	2.9153846153846152	2.782258064516129	4.701612903225806	3.127946127946128	3.0536562203228863	3.0182795698924725	2.810130718954248
ZINC000022939249	25.960750331302847	0	3	2.4455995175919547	4.799958371463818	1.3524110096911826	4.027493033870035	0.1220452434506071	1477.4888419646738	8.492021665754407	20	0	0	7	7	0	0	0	0	0	0	0	378.0	157.16666666666669	300.30555555555554	347.3055555555556	381.25	1312.0	5.727272727272728	5.9	4.368	2.910179640718563	2.34375	2.0526315789473686	2.0253807106598987	1.7807486631016043	1.575	3.136363636363636	2.9940119760479043	2.65625	2.444976076555024	2.401015228426396	2.288770053475936	2.31875	2.3813131313131315	2.7265873015873017	2.4024444444444444	2.0796739853626085	1.9856770833333333
ZINC000013802584	28.38173050338461	0	2	2.445407254741455	4.779734530480116	1.3223480917584791	3.906536920888717	0.108514914469131	17347.662605178415	11.042146901598866	20	0	0	8	7	1	0	0	0	0	0	0	432.0	214.2222222222222	343.6666666666667	407.9166666666667	419.97222222222223	1450.0	6.084507042253521	6.08	4.388059701492537	2.734806629834254	2.2413793103448274	2.171717171717172	2.323863636363636	2.2484848484848485	1.9079754601227	3.140845070422535	2.8121546961325965	2.4827586206896552	2.404040404040404	2.528409090909091	2.587878787878788	2.4723926380368098	3.017214397496087	2.80962962962963	2.564676616915423	2.2536832412523022	2.0688286808976466
CHEMBL139230	12.158714650613906	0	1	2.3877942736399524	4.682722165692516	1.27514367400755	3.273982354879122	0.2046238971799451	242.59819270953247	5.96141017605577	9	0	0	3	2	1	0	0	0	0	0	0	180.0	85.36111111111111	154.44444444444446	179.58333333333331	159.25000000000003	648.0	5.294117647058823	5.4	4.032786885245901	2.881578947368421	2.310810810810811	1.373134328358209	1.5084745762711864	1.9090909090909087	1.162790697674419	2.823529411764706	2.526315789473684	2.283783783783784	2.1194029850746268	2.152542372881356	2.477272727272727	2.2790697674418605	2.51062091503268	2.765873015873016	2.531876138433516	2.362938596491228	2.152027027027027
ZINC000140510647	18.17064519443237	0	1	2.6029970305201315	4.982185468200002	1.3751095442079777	4.1630483568315135	0.1892294707650688	159.59205461897983	5.86107826105166	12	0	0	3	2	0	1	0	0	0	0	0	228.44444444444449	86.86454046639233	182.2808641975309	238.4475308641976	260.9135802469136	1058.0	5.439153439153439	5.869565217391305	4.709803921568628	3.669467787114846	2.7697841726618706	2.3109452736318405	1.5628415300546448	0.8705501618122976	0.3484848484848485	3.571428571428572	3.689075630252101	3.194244604316547	2.9402985074626864	2.5327868852459017	1.9902912621359223	1.6515151515151516	2.0682033444379124	2.40150295222759	2.1444807552650698	2.003760763564685	1.877076116884271
ZINC000064560424	24.834266053633407	0	1	2.439951044676472	4.879902089352944	1.3317316019892689	5.186707756120379	0.167313153423238	217.7244535815701	6.514632400394325	16	0	0	5	4	1	0	0	0	0	0	0	368.0	181.25	294.30555555555543	377.1666666666666	383.9722222222221	1226.0	6.032786885245901	6.184615384615385	4.601694915254237	3.43312101910828	2.522727272727273	1.9536082474226804	1.7857142857142858	1.811688311688312	1.7793103448275862	3.278688524590164	3.21656050955414	2.8068181818181817	2.4690721649484537	2.412087912087912	2.5	2.3241379310344827	2.971311475409836	2.6752136752136755	2.494114877589453	2.4023354564755834	2.181660353535353
CHEMBL370128	24.167599386966742	0	1	2.39997472241941	4.79994944483882	1.3073813253580635	4.9721392755877885	0.1603915895350899	243.4468088350492	6.62630058594209	12	0	0	8	5	2	0	0	1	0	0	1	381.60493827160496	185.9775186709344	296.3230452674897	362.0308641975308	408.364197530864	1520.0	6.255818660190245	6.095486111111111	4.5429951690821255	3.487122884473878	2.636304909560724	2.5233585858585856	2.829339143064633	2.737237237237237	2.4680134680134684	3.1475409836065573	3.0860927152317883	2.63953488372093	2.488636363636364	2.5686274509803924	2.4054054054054053	2.515151515151515	3.0488117814907265	2.7520576131687244	2.57672213276078	2.397555392036628	2.3742104507608373
CHEMBL1910792	29.990862577603128	0	1	2.4982251641700657	4.9964503283401305	1.3040608849836446	4.628715178443007	0.1218082941695528	939.5638019767172	8.180416793846	18	0	0	10	5	3	0	0	2	0	0	2	505.2098765432099	254.92725956409083	351.86831275720164	464.37463801249805	513.7736625514403	2052.0	7.540445918555371	7.425665101721439	5.926523297491039	5.041975308641976	3.975044563279857	3.7755331088664414	4.1255492780916505	3.692357096981374	3.207168458781362	3.5074626865671643	3.5	2.978609625668449	2.8434343434343434	2.8926553672316384	2.6242774566473988	2.703225806451613	3.8048844711058334	2.989624992754884	2.8376476835258195	2.902341487578113	2.7474527409167933
CHEMBL511815	25.569882405521376	0	1	2.45083195791294	4.901663915825879	1.3234506886282462	5.279472349116145	0.1649835109098795	223.0088121296941	6.570362096761707	16	0	0	6	4	2	0	0	0	0	0	0	408.0	193.75	307.9444444444445	414.69444444444446	420.6666666666666	1290.0	6.580645161290323	6.636363636363637	5.159663865546219	4.096153846153846	2.6629834254143647	2.0646766169154227	2.0273224043715845	2.0185185185185186	2.006756756756757	3.3225806451612905	3.301282051282051	2.8121546961325965	2.497512437810945	2.4972677595628414	2.537037037037037	2.5	3.125	2.778198653198653	2.5877684407096178	2.6582977207977208	2.324125230202578
ZINC000001486798	24.73680679771069	0	1	2.4508143689591213	4.793035361261596	1.3459532438101427	4.069043396559951	0.1312594644051597	1592.8872842778298	8.504705662010021	20	0	0	6	5	0	0	1	0	0	0	1	390.0	201.44444444444449	294.25	364.0277777777778	370.22222222222223	1254.0	6.610169491525424	6.333333333333333	4.646017699115045	3.025806451612904	2.61046511627907	2.7904191616766467	2.9047619047619047	2.7553956834532376	2.4285714285714284	3.288135593220339	2.92258064516129	2.622093023255814	2.5508982035928143	2.63265306122449	2.58273381294964	2.555555555555556	3.4143126177024485	2.820987654320988	2.603982300884956	2.348566308243728	2.152454780361757
CHEMBL277120	12.606601717798217	0	1	2.412946990298839	4.825893980597678	1.380277029675662	3.6718748720920726	0.2294921795057545	88.16703649880549	4.949236786560628	10	0	0	2	2	0	0	0	0	0	0	0	168.0	71.58333333333334	142.7777777777778	169.83333333333337	157.50000000000003	618.0	5.25	5.5588235294117645	4.25	3.098765432098765	2.3846153846153846	1.8266666666666669	1.2571428571428571	0.8421052631578947	0.3870967741935484	3.125	3.0123456790123457	2.769230769230769	2.506666666666667	2.185714285714285	1.7894736842105263	1.4838709677419355	2.236979166666667	2.6094771241830066	2.37962962962963	2.096707818930041	2.0192307692307696
CHEMBL1241640	29.55330337863841	0	1	2.5171607191099894	4.96735302238608	1.3395336126851054	4.212213704664581	0.1138436136395832	1607.2628751484883	8.690620753309348	21	0	0	8	5	3	0	0	0	0	0	0	508.0	224.2777777777778	368.05555555555554	442.25000000000006	487.19444444444446	1512.0	7.470588235294118	7.438356164383562	6.084615384615384	4.9156626506024095	3.9565217391304346	3.005050505050505	2.639784946236559	2.474285714285714	2.5592105263157894	3.4558823529411766	3.4457831325301207	3.0815217391304346	2.7525252525252526	2.71505376344086	2.64	2.6907894736842106	3.298202614379085	2.9121004566210047	2.831196581196581	2.6641566265060246	2.647795893719807
CHEMBL432332	24.73680679771069	0	1	2.4508143689591195	4.793035361261595	1.3459532438101427	4.069043396559925	0.1312594644051588	1592.8872842782782	8.504705662010304	20	0	0	6	5	0	0	1	0	0	0	1	390.0	201.44444444444449	294.25	364.02777777777777	370.2222222222223	1254.0	6.610169491525424	6.333333333333333	4.646017699115045	3.025806451612904	2.61046511627907	2.7904191616766467	2.9047619047619047	2.7553956834532376	2.4285714285714284	3.288135593220339	2.92258064516129	2.622093023255814	2.5508982035928143	2.63265306122449	2.58273381294964	2.555555555555556	3.4143126177024485	2.820987654320988	2.603982300884956	2.348566308243728	2.152454780361757
CHEMBL419547	21.27022257699926	0	1	2.4642834437087187	4.832632504860943	1.32399713145688	4.134063871688017	0.1531134767291858	399.7153107909909	6.984004343700674	15	0	0	6	5	1	0	0	0	0	0	0	360.0	199.97222222222223	254.8333333333333	331.33333333333337	361.0	1086.0	7.5	7.372549019607843	5.831460674157303	4.3	3.6793893129770994	3.8879310344827593	4.416666666666667	4.055555555555555	3.404494382022472	3.4375	3.1333333333333333	2.717557251908397	2.784482758620689	3.0104166666666665	2.933333333333333	2.7865168539325844	4.166087962962963	3.157952069716776	2.863295880149813	2.7611111111111115	2.7557251908396947
ZINC000299805851	18.551185251994248	0	1	2.4960594450682576	4.911662720350996	1.269065199070748	4.045849991070348	0.1759065213508847	240.79760752764253	6.316865900803978	14	0	0	5	5	0	0	0	0	0	0	0	272.0	112.47222222222224	211.8611111111112	240.0833333333333	251.3333333333334	916.0	5.913043478260869	6.244897959183674	4.597701149425287	2.914285714285714	2.392	2.495652173913044	3.139784946236559	2.9770114942528734	1.945652173913044	3.282608695652174	3.057142857142857	2.648	2.617391304347826	2.89247311827957	2.735632183908046	2.4130434782608696	2.4450483091787443	2.733560090702948	2.435185185185186	2.2865079365079364	2.010666666666668
CHEMBL1289276	26.3863789864491	0	1	2.463378793393181	4.926757586786362	1.3066928313377664	5.274201747597556	0.1598242953817441	243.47650563624265	6.688942920246538	20	0	0	6	4	1	0	1	0	0	0	1	444.0	248.27777777777777	327.27777777777777	421.44444444444446	459.8333333333332	1342.0	7.161290322580645	7.0	5.4491525423728815	4.298701298701299	3.2444444444444445	2.4321608040201004	2.226519337016575	2.121019108280255	1.8774193548387097	3.403225806451613	3.389610389610389	2.8722222222222222	2.5477386934673367	2.552486187845304	2.5031847133757963	2.329032258064516	4.004480286738351	2.896043771043772	2.7735404896421847	2.736652236652237	2.5546296296296287
CHEMBL609742	20.75039379896856	0	1	2.457888447416722	4.867729256600834	1.293521656021145	4.497512119502099	0.1729812353654653	208.55713719767704	6.295724488041773	15	0	0	7	3	2	1	0	1	0	0	1	314.04938271604937	198.11032045419907	297.0144032921811	309.22005029721083	343.38580246913574	1524.0	6.82716049382716	5.641723356009071	5.629629629629629	3.662586315128688	3.6848659003831417	3.800431499460626	3.6845878136200727	3.4788087056128294	2.508301404853129	3.5217391304347827	3.0338983050847457	2.836206896551724	2.9320388349514563	3.086021505376344	2.814432989690722	2.6666666666666665	4.306746096830414	2.531567565297724	3.413958658530817	2.6205089008238205	2.9602224350787565
CHEMBL246597	26.288919730526374	0	1	2.421092060127847	4.842184120255694	1.327656389240247	4.184137719423762	0.1267920521037503	787.7804464612607	7.863141898266149	16	0	0	6	3	3	0	0	0	0	0	0	426.0	203.50000000000003	321.58333333333337	429.6666666666667	415.6111111111111	1342.0	6.65625	6.485294117647059	4.91869918699187	3.834355828220859	2.5164835164835164	2.005494505494505	2.0903225806451613	2.164383561643836	2.2335766423357666	3.265625	3.0552147239263805	2.598901098901099	2.434065934065934	2.554838709677419	2.636986301369863	2.664233576642336	3.1796875000000004	2.778186274509804	2.6144986449864502	2.6359918200409	2.283577533577533
CHEMBL1642865	22.062557690003125	0	1	2.4620180090105093	4.854698482711743	1.3160726070570763	4.194459393834294	0.1525046851824263	2124.645267224021	7.4245787603450175	19	0	0	9	4	3	1	0	1	0	0	1	400.8888888888889	192.39252495347955	289.5027330611358	352.1331974901783	370.820155982541	1672.0	8.351851851851853	7.146666666666667	7.337398373983741	5.925233644859813	6.142424242424244	5.727564102564103	5.512027491408936	4.601449275362319	4.248062015503876	3.5625	3.5233644859813085	3.327272727272727	3.1538461538461537	3.1443298969072164	3.032608695652174	2.86046511627907	3.3954515140995816	2.787803836595742	2.7035240668588223	2.4813296565146192	2.346398559191308
CHEMBL63432;CHEMBL63432;CHEMBL63432;CHEMBL2114036	26.26041015982496	0	2	2.45078176428871	4.792520801136978	1.3247472102131708	4.057035246138915	0.1229404620042095	2992.3117341074944	9.197723991346534	20	0	0	8	6	0	0	2	0	0	0	2	466.0	268.69444444444446	332.13888888888886	410.3611111111112	406.05555555555554	1384.0	7.639344262295082	6.907692307692308	5.068965517241379	3.47741935483871	2.878612716763006	2.840909090909091	3.427586206896552	3.143884892086331	2.4895104895104896	3.344262295081968	2.9806451612903224	2.6300578034682083	2.511363636363636	2.7448275862068967	2.719424460431654	2.5384615384615383	4.404826958105647	2.994444444444445	2.863266283524904	2.6474910394265234	2.347141939627489
CHEMBL2424668	28.96751694101152	0	1	2.4620180090105093	4.854698482711743	1.3160726070570763	4.194459393834294	0.1525046851824263	2124.645267224021	7.4245787603450175	12	0	0	9	3	4	0	1	1	0	0	2	504.44444444444446	192.39252495347955	289.5027330611358	352.1331974901783	370.820155982541	1854.0	6.725925925925926	6.038461538461538	4.461538461538462	3.4673366834170856	3.263681592039801	3.0334928229665072	2.710280373831776	2.8078817733990147	3.1588235294117646	3.08	2.979899497487437	2.845771144278607	2.6794258373205744	2.532710280373832	2.458128078817734	2.5647058823529414	3.3954515140995816	2.787803836595742	2.7035240668588223	2.4813296565146192	2.346398559191308
CHEMBL103503	20.67250559555389	0	1	2.464046210624607	4.830455474866827	1.310718311149902	4.098878963991319	0.157649190922743	349.0116550013544	6.810616762091603	15	0	0	6	4	1	0	1	0	0	0	1	368.0	221.7222222222222	265.72222222222234	338.16666666666663	349.9444444444443	1082.0	7.829787234042553	7.32	5.7727272727272725	4.127118644067797	3.4651162790697674	3.5172413793103448	4.350515463917525	3.866666666666666	3.658536585365854	3.425531914893617	3.101694915254237	2.682170542635659	2.706896551724138	2.9381443298969074	2.844444444444445	2.804878048780488	4.717494089834515	3.1111111111111107	3.0195707070707085	2.865819209039548	2.7127476313522814
CHEMBL5090884	16.251525423472135	0	1	2.4620180090105093	4.854698482711743	1.3160726070570763	4.194459393834294	0.1525046851824263	2124.645267224021	7.4245787603450175	12	0	0	4	1	1	0	0	2	0	0	2	218.04938271604937	192.39252495347955	289.5027330611358	352.1331974901783	370.820155982541	1400.0	4.542695473251029	4.731481481481482	3.56639566395664	2.912169312169312	2.5005192107995846	2.118246687054026	1.6794871794871793	1.235827664399093	1.3116531165311651	2.6875	2.7142857142857144	2.542056074766355	2.4220183486238533	2.2884615384615383	2.1122448979591835	2.1219512195121952	3.3954515140995816	2.787803836595742	2.7035240668588223	2.4813296565146192	2.346398559191308
ZINC000001486819	25.44391357889724	0	1	2.45077933924663	4.792422147632562	1.3437528147783246	4.051830887965288	0.1266197152489152	2926.708994365842	9.14478467042952	20	0	0	7	5	1	0	1	0	0	0	1	426.0	213.69444444444449	312.19444444444446	382.91666666666674	384.05555555555554	1318.0	7.1	6.609375	4.9035087719298245	3.335526315789474	2.963636363636364	3.0	3.0972222222222223	3.1605839416058394	2.3049645390070923	3.3	2.9539473684210527	2.6545454545454548	2.590062111801242	2.7291666666666665	2.6715328467153285	2.5106382978723403	3.5615740740740742	2.900607638888889	2.7385477582846005	2.5191885964912286	2.327609427609428
ZINC000013802551	26.88663671197175	0	2	2.445463950963095	4.784089608659893	1.334586060111452	3.9644047862635423	0.1166001407724571	2395.3352190408013	9.005053897869354	20	0	0	7	6	1	0	0	0	0	0	0	392.0	191.47222222222223	321.63888888888886	403.3055555555555	420.91666666666674	1364.0	5.764705882352941	5.875	4.3565891472868215	2.782122905027933	2.33	2.1449275362318843	2.0541871921182264	1.851282051282052	1.5614035087719298	3.147058823529412	2.877094972067039	2.595	2.4782608695652173	2.403940886699508	2.276923076923077	2.3216374269005846	2.815767973856209	2.7808641975308643	2.4933247200689057	2.2531036623215392	2.1045833333333337
ZINC000013557072	24.73680679771069	0	1	2.4508143689591213	4.793035361261596	1.3459532438101427	4.069043396559951	0.1312594644051597	1592.8872842778298	8.504705662010021	20	0	0	6	5	0	0	1	0	0	0	1	390.0	201.44444444444449	294.25	364.0277777777778	370.22222222222223	1254.0	6.610169491525424	6.333333333333333	4.646017699115045	3.025806451612904	2.61046511627907	2.7904191616766467	2.9047619047619047	2.7553956834532376	2.4285714285714284	3.288135593220339	2.92258064516129	2.622093023255814	2.5508982035928143	2.63265306122449	2.58273381294964	2.555555555555556	3.4143126177024485	2.820987654320988	2.603982300884956	2.348566308243728	2.152454780361757
CHEMBL113950	25.581812949339835	0	1	2.460394342404207	4.8428790072759735	1.3337474373300138	4.430206486231421	0.1384439526947319	751.7597964266462	7.785567663084782	15	0	0	5	4	0	1	0	0	0	0	0	330.44444444444446	137.9303840877915	279.47222222222223	344.5123456790124	356.712962962963	1456.0	5.163194444444445	5.553921568627451	4.056910569105691	2.715447154471545	2.2246376811594204	2.318095238095238	2.631701631701632	2.068376068376068	1.905077262693157	3.21875	3.006097560975609	2.5815217391304346	2.605714285714286	2.972027972027972	2.67948717948718	2.4768211920529803	2.1551622513717423	2.5256445170660857	2.2721318879855468	2.1006850346281243	1.938657407407408
CHEMBL4218672	13.423098298725945	0	1	2.433550772354664	4.738143474598403	1.3301346794366462	3.692470828093071	0.2172041663584159	101.34468396955111	5.149155670384723	11	0	0	4	2	1	0	1	0	0	0	1	258.0	143.38888888888889	170.05555555555563	214.47222222222223	206.77777777777783	724.0	8.6	8.0	6.142857142857143	4.293333333333333	3.5945945945945947	3.5172413793103448	3.976744186046512	3.022222222222222	1.5294117647058822	3.433333333333333	3.12	2.864864864864865	2.7413793103448274	2.7674418604651163	2.1555555555555554	1.8823529411764703	4.779629629629629	3.244791666666667	3.03670634920635	2.85962962962963	2.794294294294295
CHEMBL352181	24.69636668319081	0	1	2.4486774708806225	4.822924293315037	1.348306741595658	4.238470307902442	0.1367248486420142	689.3411576601787	7.667138408957753	15	0	0	5	4	0	1	0	0	0	0	0	320.44444444444446	131.87482853223594	268.2901234567901	324.6574074074073	317.13888888888886	1418.0	5.253187613843352	5.5948717948717945	4.07977207977208	2.685654008438819	2.3292433537832307	2.397027600849257	2.613526570048309	2.321596244131455	1.925675675675676	3.2131147540983607	2.9240506329113924	2.650306748466257	2.64968152866242	2.9057971014492754	2.7816901408450705	2.452702702702702	2.161882434954688	2.5311016144349474	2.293077978263164	2.0547937177684004	1.945637355146557
ZINC000013802492	24.69636668319081	0	2	2.4454866997618976	4.780679985189643	1.3451021609705165	3.951523754431941	0.1274685082074819	1882.7983986376528	8.671916570495979	19	0	0	7	6	1	0	0	0	0	0	0	380.0	152.16666666666669	286.7222222222222	323.86111111111114	352.08333333333326	1252.0	6.229508196721311	6.307692307692308	4.564102564102564	2.7012987012987013	2.2458100558659218	1.9946236559139785	2.225609756097561	2.3741007194244603	1.776978417266187	3.2131147540983607	2.9285714285714284	2.536312849162011	2.3655913978494625	2.518292682926829	2.575539568345324	2.41726618705036	2.494535519125684	2.775213675213675	2.450617283950617	2.102994227994228	1.9669459962756048
ZINC000013741716	16.21108530895225	0	1	2.49012899072436	4.9206179942920025	1.3008739725572709	3.9079207073700615	0.1860914622557172	213.01586097986976	6.103303972360669	6	0	0	3	2	1	0	0	0	0	0	0	218.0	134.91666666666669	205.41666666666663	264.8333333333333	257.25000000000006	836.0	4.638297872340425	4.73469387755102	3.4408602150537635	2.4444444444444446	1.919117647058824	1.4901960784313726	1.1741935483870969	1.078125	0.8865979381443299	2.893617021276596	2.833333333333333	2.6323529411764706	2.2679738562091503	2.0064516129032257	1.953125	2.0103092783505154	2.8705673758865253	2.413265306122449	2.2087813620071683	2.101851851851852	1.8915441176470595
CHEMBL119800;CHEMBL119800;CHEMBL2111779;CHEMBL2111779	22.12715927244686	0	1	2.363947310375683	4.727894620751367	1.2868303042895464	4.659987687512241	0.1606892306038704	287.427355745164	6.725680889632963	18	0	0	5	3	2	0	0	0	0	0	0	374.0	191.19444444444443	271.7222222222221	326.6111111111111	354.38888888888886	1164.0	6.925925925925926	6.714285714285714	5.3478260869565215	4.473214285714286	3.4166666666666665	3.611570247933885	3.698275862068965	3.411764705882353	3.027522935779817	3.1296296296296298	3.0892857142857144	2.606060606060606	2.636363636363636	2.6724137931034484	2.7450980392156863	2.5045871559633026	3.5406378600823043	3.166666666666667	2.953502415458936	2.916170634920635	2.6847643097643097
ZINC000013741739	19.63722941514381	0	1	2.4750788831868493	4.906752564444226	1.3526930015015055	3.953045302349405	0.1581218120939762	570.3245865393858	7.2624963806966845	15	0	0	2	2	0	0	0	0	0	0	0	240.0	109.66666666666669	221.6111111111112	270.13888888888897	278.77777777777766	954.0	4.528301886792453	4.910714285714286	3.588235294117647	2.3642857142857143	1.8366013071895424	1.5384615384615383	1.539877300613497	1.4391891891891893	1.4142857142857144	3.018867924528302	2.921428571428572	2.6405228758169934	2.378698224852071	2.3374233128834354	2.371621621621621	2.2642857142857142	2.069182389937107	2.4449404761904767	2.172657952069717	1.9295634920634928	1.8220769789397235
ZINC000045373903	28.48652988770997	0	0	2.511756077717372	4.981869687302394	1.2979654833993632	4.543558130028513	0.1262099480563475	927.9704631286476	8.113933749216562	17	0	0	9	4	4	0	1	0	0	0	1	542.0	289.61805555555554	378.5277777777778	508.9027777777778	543.9722222222223	1536.0	8.08955223880597	7.549295774647887	5.9375	4.969135802469136	4.161290322580645	3.9455445544554455	3.3115577889447234	3.3312101910828025	3.902097902097902	3.417910447761194	3.419753086419753	3.064516129032258	2.643564356435644	2.5527638190954773	2.6878980891719744	2.5944055944055946	4.322657545605306	3.071400625978091	2.9572482638888893	3.1413751714677645	2.924581839904421
ZINC000013802553	26.88663671197175	0	2	2.445463950963095	4.784089608659893	1.334586060111452	3.9644047862635423	0.1166001407724571	2395.3352190408013	9.005053897869354	20	0	0	7	6	1	0	0	0	0	0	0	392.0	191.47222222222223	321.63888888888886	403.3055555555555	420.91666666666674	1364.0	5.764705882352941	5.875	4.3565891472868215	2.782122905027933	2.33	2.1449275362318843	2.0541871921182264	1.851282051282052	1.5614035087719298	3.147058823529412	2.877094972067039	2.595	2.4782608695652173	2.403940886699508	2.276923076923077	2.3216374269005846	2.815767973856209	2.7808641975308643	2.4933247200689057	2.2531036623215392	2.1045833333333337
CHEMBL103424	15.763198241767942	0	1	2.461301170547981	4.8165784040673225	1.2823160339513682	3.847487908076488	0.1923743954038244	152.85857008372778	5.722660295913345	9	0	0	4	3	1	0	0	0	0	0	0	236.0	135.16666666666669	198.7222222222222	243.44444444444449	240.6666666666667	808.0	5.7560975609756095	5.72093023255814	4.153846153846154	2.825242718446602	2.3017241379310347	2.2735849056603774	2.404494382022472	2.1052631578947367	1.2647058823529411	3.097560975609756	2.912621359223301	2.5517241379310347	2.471698113207548	2.5280898876404496	2.3684210526315788	2.073529411764706	3.296747967479676	2.739018087855297	2.5477207977207974	2.3635382955771305	2.0747126436781613
ZINC000095552631	29.38266325198654	0	2	2.4459583922107058	4.845226052527874	1.2862049972717762	4.22970095220344	0.1143162419514443	1055.859986167237	8.270443686268923	20	0	0	10	6	0	0	4	0	0	0	4	586.0	403.7847222222222	544.8055555555553	482.7361111111112	580.7777777777778	1620.0	8.746268656716419	7.47887323943662	6.5078125	4.170588235294118	3.226600985221675	2.891509433962264	2.967391304347826	3.280701754385965	3.3735632183908044	3.4328358208955225	3.123529411764706	2.6798029556650245	2.438679245283019	2.690217391304348	2.649122807017544	2.431034482758621	6.026637645107794	3.102503912363068	4.256293402777776	2.8396241830065363	2.8609742747673783
ZINC000013741774	18.970562748477143	0	1	2.46502637219106	4.87942853535423	1.3531635441470418	3.677630488175456	0.1532346036739773	2592.1780176615343	8.735722472121095	15	0	0	2	2	0	0	0	0	0	0	0	230.0	105.91666666666669	212.11111111111111	257.22222222222223	257.80555555555554	916.0	4.6	4.90566037735849	3.583333333333333	2.194029850746269	1.6170212765957446	1.3984962406015038	1.3781512605042017	1.4038461538461535	1.4382022471910112	3.04	2.7686567164179103	2.4680851063829787	2.3157894736842106	2.235294117647059	2.2211538461538463	2.3707865168539324	2.1183333333333336	2.4764150943396226	2.209490740740741	1.9195688225538967	1.828408195429472
ZINC000036126805	29.07690674075269	0	2	2.4707272374087386	4.837453419720589	1.3346371303295888	4.635988404491056	0.1287774556803071	873.3828329074958	8.053307830844622	17	0	0	7	4	2	0	0	1	0	0	1	421.60493827160496	170.1164075598232	333.2993827160494	415.6574074074076	435.12860082304536	1692.0	5.938097722135281	6.093567251461988	4.490610328638498	2.972649572649573	2.43429731100964	2.246031746031746	2.494894894894895	2.4885057471264367	2.885984023238925	3.309859154929577	2.9846153846153847	2.5707762557077625	2.4642857142857144	2.621621621621621	2.557471264367816	2.784313725490196	2.3960057402792	2.574101147931557	2.347178751521475	2.131576448243116	1.986888588233084
CHEMBL105091	19.14890223343962	0	1	2.464097592963764	4.82482423784767	1.3254698256957769	4.0650513279133484	0.1693771386630561	256.0394253127109	6.420800175103667	14	0	0	6	4	2	0	0	0	0	0	0	330.0	162.19444444444446	239.0555555555556	294.6388888888888	301.9999999999999	992.0	7.5	7.361702127659575	5.891566265060241	4.175925925925926	3.5258620689655173	3.452830188679245	4.126436781609195	3.7777777777777777	2.9873417721518987	3.409090909090909	3.074074074074074	2.7241379310344827	2.7735849056603774	3.011494252873564	2.8641975308641974	2.632911392405063	3.686237373737374	3.0366430260047284	2.880187416331995	2.728137860082304	2.603448275862068
CHEMBL332484	29.00795705553139	0	1	2.538994547841751	5.077792113909954	1.3382296586235154	4.021775324807886	0.1149078664230824	1984.2561111841887	8.84576233630749	9	0	4	5	4	1	0	0	0	0	0	0	364.0	188.09027777777777	341.6111111111111	458.34722222222223	513.2222222222222	1380.0	4.8533333333333335	5.024691358024692	3.6855345911949686	2.2893617021276595	1.8716981132075472	2.2857142857142856	2.440217391304348	1.86	1.768041237113402	3.28	2.927659574468085	2.479245283018868	2.576036866359447	2.8532608695652173	2.645	2.463917525773196	2.5078703703703704	2.310699588477366	2.1484975541579314	1.9504137115839244	1.9366876310272527
ZINC000013802598	29.93384343620029	0	1	2.445442030261021	4.782789374596403	1.3074372136497745	3.950277005063464	0.1039546580279858	7398.128293362945	10.24398338060224	20	0	0	9	7	2	0	0	0	0	0	0	490.0	265.5	370.75000000000006	459.47222222222223	505.4166666666667	1550.0	6.712328767123288	6.584415584415584	4.897810218978102	3.191256830601093	2.582938388625593	2.4782608695652173	2.4623115577889445	2.5	2.3132530120481927	3.219178082191781	2.9344262295081966	2.5781990521327014	2.4879227053140096	2.472361809045226	2.5494505494505493	2.55421686746988	3.636986301369863	2.935064935064935	2.706204379562044	2.510777170613236	2.395339652448657
ZINC000013802488	29.157786969792447	0	2	2.4454722252484435	4.78069421293119	1.3164669165706784	3.943179112415733	0.1065724084436684	11303.73848803994	10.641221609284791	20	0	0	8	7	1	0	0	0	0	0	0	442.0	217.97222222222223	352.4166666666667	420.75	442.4722222222222	1488.0	5.972972972972973	6.0	4.264285714285714	2.700534759358289	2.193548387096774	1.9605263157894737	2.115	2.176136363636364	1.7747252747252746	3.121621621621621	2.877005347593583	2.47926267281106	2.307017543859649	2.455	2.5681818181818183	2.423076923076923	2.945570570570571	2.7774216524216526	2.517261904761905	2.25	2.039042498719918
CHEMBL83617	24.83426605363341	0	1	2.456627360091125	4.868740180032069	1.3314588639279692	4.318761054449634	0.1393148727241817	493.3951589217596	7.332712503867691	15	0	0	6	3	2	0	1	0	0	0	1	424.0	252.02777777777777	324.4166666666666	398.77777777777766	410.6111111111111	1282.0	7.43859649122807	6.918032786885246	5.412844036697248	3.8435374149659856	3.111801242236025	2.488095238095238	2.48	2.6615384615384614	2.237704918032787	3.43859649122807	3.224489795918368	2.813664596273292	2.5416666666666665	2.546666666666667	2.5923076923076924	2.5245901639344264	4.421539961013645	2.9963570127504555	2.9762996941896014	2.7127739984882835	2.5503795721187026
ZINC000034051848	16.36091522321331	0	1	2.381907166990406	4.763814333980811	1.3185397306722122	4.19406861950297	0.1997175533096652	124.43412698006532	5.56571382004932	12	0	0	3	2	0	1	0	0	0	0	0	202.44444444444449	91.55898491083676	173.64197530864203	202.2407407407408	193.46913580246925	1024.0	4.708010335917313	4.829629629629629	3.447257383966245	2.514851485148515	2.069182389937107	2.373333333333333	2.064724919093852	1.6774193548387095	1.091954022988506	3.0232558139534884	2.9504950495049505	2.707547169811321	2.68	2.5145631067961167	2.4516129032258065	2.1149425287356323	2.1292787188566686	2.493689986282579	2.197999687451165	2.002383571690503	1.825180526438389
CHEMBL1241547	26.80575648293199	0	1	2.4940809797196497	4.9360191104310855	1.3516905149135874	4.149424247942419	0.1257401287255278	936.0153910588448	8.035554388253772	21	0	0	6	5	1	0	0	0	0	0	0	416.0	156.0	308.3888888888888	378.9166666666666	382.1666666666666	1310.0	6.709677419354839	7.014925373134329	5.55	4.266233766233766	3.121387283236994	2.368131868131868	2.0112994350282487	2.039473684210526	2.3053435114503817	3.467741935483871	3.396103896103896	3.0115606936416186	2.6868131868131866	2.559322033898305	2.611842105263158	2.6564885496183206	2.5161290322580645	2.7454394693200666	2.569907407407406	2.460497835497835	2.209055876685934
ZINC000013794115	26.21997004530508	0	2	2.4342828048550462	4.7518703392689385	1.335338023551358	4.188563536801929	0.1269261677818766	989.5696082693372	8.09119257795274	20	0	0	6	6	0	0	0	0	0	0	0	368.0	155.44444444444446	301.8888888888889	349.58333333333337	386.1388888888889	1300.0	5.492537313432836	5.647887323943662	4.109375	2.473372781065089	2.0398009950248754	2.005	2.0670103092783507	2.0706521739130435	1.9329268292682928	3.1343283582089554	2.887573964497041	2.5074626865671643	2.45	2.479381443298969	2.467391304347826	2.4451219512195124	2.3200663349917083	2.6517996870109544	2.3585069444444446	2.0685404339250497	1.9210889994472085
ZINC000013802479	24.627416997969515	0	2	2.445411942691723	4.779792187670228	1.3599628175040748	3.909159533450613	0.1261019204338907	3835.15074184938	9.383366131390726	20	0	0	7	7	0	0	0	0	0	0	0	368.0	150.16666666666669	283.47222222222223	329.0277777777778	333.5833333333333	1236.0	6.133333333333334	6.28125	4.578947368421052	2.772727272727273	2.281437125748503	2.191616766467066	2.524137931034483	2.466666666666667	1.805755395683453	3.216666666666667	2.8766233766233764	2.5508982035928143	2.461077844311377	2.655172413793104	2.637037037037037	2.446043165467626	2.502777777777778	2.7886284722222223	2.486598440545809	2.136544011544012	1.99750499001996
CHEMBL200950	28.139089816265333	0	2	2.525506541149712	4.987019881769973	1.3468784186908087	4.083500994028412	0.1166714569722403	1348.3841809354062	8.45942522005656	19	0	0	8	5	2	1	0	0	0	0	0	442.44444444444446	198.92009602194787	319.93827160493834	400.7469135802469	456.5462962962963	1632.0	6.703703703703704	6.511737089201879	5.131782945736434	4.265469061876248	3.1343537414965987	2.627350427350428	2.4543761638733708	1.787545787545788	1.9397849462365595	3.4393939393939394	3.40119760479042	2.9183673469387754	2.7487179487179487	2.7094972067039107	2.3736263736263736	2.464516129032258	3.013940848817392	2.7057033559380983	2.48014164034836	2.399682117246987	2.3293178382464097
ZINC000013741751	15.46353841324582	0	1	2.505118171047089	4.947350266982852	1.3128661782061175	3.865407993899581	0.193270399694979	179.48053731786018	5.883213955411074	9	0	0	3	2	1	0	0	0	0	0	0	224.0	132.16666666666669	184.9166666666668	234.25	271.7777777777779	796.0	5.333333333333333	5.340909090909091	4.049382716049383	3.037037037037037	2.408	1.7786259541984732	1.6206896551724137	1.2613636363636365	0.7971014492753623	3.0476190476190474	3.0462962962962963	2.616	2.282442748091603	2.1293103448275863	2.090909090909091	1.9420289855072463	3.146825396825397	2.650252525252525	2.282921810699589	2.1689814814814814	2.174222222222223
CHEMBL513875	26.386378986449103	0	1	2.4640845950936683	4.928169190187336	1.3057102580975042	4.987936473972454	0.1511495901203773	294.35711441662903	6.878716173576917	16	0	0	7	4	2	0	1	0	0	0	1	464.0	255.52777777777777	334.16666666666674	449.8055555555555	465.11111111111103	1370.0	7.483870967741935	7.151515151515151	5.579831932773109	4.544871794871795	3.265193370165746	2.492537313432836	2.4043715846994536	2.2901234567901234	2.114864864864865	3.403225806451613	3.352564102564102	2.861878453038674	2.5621890547263684	2.557377049180328	2.567901234567901	2.527027027027027	4.121415770609319	2.929713804713805	2.808123249299721	2.8833689458689453	2.5696746470227128
CHEMBL444404	32.7218304464266	0	2	2.462704036998752	4.822035432160312	1.311681480358999	5.528600738159036	0.1348439204429033	457.83172617644055	7.537488680217714	18	0	0	8	6	2	0	0	0	0	0	0	482.0	269.08333333333337	400.8611111111112	519.3888888888889	559.9444444444447	1652.0	5.807228915662651	5.7727272727272725	4.246913580246914	2.883928571428572	2.442687747035573	2.610169491525424	3.0485436893203883	2.693877551020408	2.336842105263158	3.180722891566265	2.919642857142857	2.596837944664032	2.5762711864406778	2.7135922330097086	2.591836734693877	2.5052631578947366	3.241967871485944	2.674873737373737	2.474451303155007	2.3187003968253967	2.2132191480017576
ZINC000022930991	26.99602651171293	0	2	2.4508405327659784	4.795610887935236	1.3216879071023613	4.102636568598437	0.1206657814293657	1793.408500376035	8.715648709939265	20	0	0	8	6	0	0	2	0	0	0	2	472.0	274.22222222222223	339.4166666666667	432.69444444444446	464.05555555555554	1422.0	7.375	6.75	5.032786885245901	3.506097560975609	2.792553191489361	2.742268041237113	2.88953488372093	2.821656050955414	2.547945205479452	3.3125	3.006097560975609	2.648936170212766	2.4690721649484537	2.558139534883721	2.5859872611464967	2.52054794520548	4.284722222222222	2.9591503267973858	2.782103825136612	2.638380758807588	2.4683806146572103
CHEMBL297471	15.890615268039316	0	1	2.452642746919008	4.821544097732724	1.2681378393450995	3.803165571927399	0.1901582785963699	193.53893140964664	5.958625868708085	9	0	0	2	2	0	0	0	0	0	0	0	184.0	90.42361111111111	185.5555555555556	239.0555555555556	245.33333333333337	772.0	4.0	4.395833333333333	3.111111111111111	1.875	1.4071428571428573	1.5169491525423728	1.5913978494623655	1.202127659574468	0.6893203883495146	2.9130434782608696	2.6083333333333334	2.1785714285714284	2.3389830508474576	2.6559139784946235	2.372340425531915	1.844660194174757	1.9657306763285023	2.3327546296296298	2.0617283950617287	1.99212962962963	1.7523809523809526
ZINC000022930979	26.21997004530509	0	2	2.450786183800736	4.792680641267118	1.332487816751759	4.062279177663598	0.123099369020109	2570.67963067488	9.045848059134975	20	0	0	8	6	0	0	2	0	0	0	2	466.0	268.69444444444446	329.52777777777777	415.1944444444444	426.88888888888886	1384.0	7.639344262295082	6.923076923076923	5.137931034482759	3.52258064516129	2.895953757225433	2.9545454545454546	3.3793103448275863	3.1510791366906474	2.517482517482517	3.344262295081968	3.0	2.6358381502890174	2.5056818181818183	2.7724137931034485	2.712230215827338	2.503496503496504	4.404826958105647	2.996153846153846	2.840756704980843	2.678673835125448	2.4675658317276814
ZINC000022939391	27.63418360767817	0	3	2.445452570814952	4.781625308802003	1.3272389088703198	3.9543701862849	0.1129820053224257	3223.3502203879502	9.330939507264375	20	0	0	7	7	0	0	0	0	0	0	0	388.0	166.94444444444446	320.5	383.52777777777777	416.91666666666674	1388.0	5.388888888888889	5.552631578947368	4.021897810218978	2.6324324324324326	2.123853211009174	2.0506912442396312	1.9953051643192488	1.6803652968036529	1.2816901408450705	3.0694444444444446	2.848648648648649	2.5137614678899083	2.5023041474654377	2.488262910798122	2.2831050228310503	2.126760563380281	2.318672839506173	2.66374269005848	2.339416058394161	2.073123123123123	1.9124617737003065
CHEMBL456459	26.15102036008378	0	1	2.392287957140994	4.784575914281987	1.3444443017491878	3.9401041251315183	0.1193970947009551	1196.368331037847	8.280968324665453	22	0	0	3	2	1	0	0	0	0	0	0	362.0	154.22222222222223	296.47222222222223	368.72222222222223	367.3333333333333	1274.0	5.569230769230769	5.753623188405797	4.278688524590164	3.13855421686747	2.344444444444445	2.0451977401129944	1.962962962962963	1.9285714285714288	1.937062937062937	3.169230769230769	2.9457831325301207	2.6	2.5028248587570623	2.555555555555556	2.5779220779220777	2.5804195804195804	2.3726495726495727	2.6473429951690823	2.430100182149362	2.2212182061579653	2.0407407407407407
CHEMBL501645	48.197299403490845	0	2	2.465339731354019	4.834693259463215	1.323395368343138	5.916958180037756	0.0969993144268484	2462.157758625843	9.617082153298025	30	0	0	13	6	5	0	2	0	0	0	2	842.0	492.19444444444446	629.6944444444447	806.9999999999999	805.3055555555557	2558.0	7.321739130434783	6.573770491803279	4.949771689497717	3.7114093959731536	3.003076923076923	2.7810650887573964	3.4372881355932203	3.027210884353741	2.734426229508197	3.269565217391305	2.9932885906040267	2.689230769230769	2.5502958579881656	2.752542372881356	2.6666666666666665	2.5704918032786885	4.279951690821256	2.9367030965391625	2.875317097919839	2.708053691275168	2.4778632478632483
CHEMBL234448	26.31742930122781	0	1	2.4472795508480063	4.894559101696013	1.3159186965439051	4.937014081930832	0.1496064873312373	331.2364004108412	6.996754789566574	16	0	0	6	3	2	0	1	0	0	0	1	436.0	260.77777777777777	343.7222222222222	436.7222222222221	454.61111111111103	1358.0	6.920634920634921	6.507462686567164	4.991735537190083	3.658682634730539	2.82010582010582	2.289855072463768	2.2604166666666665	2.252941176470588	1.9294871794871795	3.333333333333333	3.2095808383233533	2.7883597883597884	2.497584541062802	2.473958333333333	2.523529411764706	2.435897435897436	4.139329805996472	2.893034825870647	2.840679522497704	2.6151031270791743	2.4053497942386826
ZINC000140512435	18.17064519443237	0	1	2.6029970305201315	4.982185468200002	1.3751095442079777	4.1630483568315135	0.1892294707650688	159.59205461897983	5.86107826105166	12	0	0	3	2	0	1	0	0	0	0	0	228.44444444444449	86.86454046639233	182.2808641975309	238.4475308641976	260.9135802469136	1058.0	5.439153439153439	5.869565217391305	4.709803921568628	3.669467787114846	2.7697841726618706	2.3109452736318405	1.5628415300546448	0.8705501618122976	0.3484848484848485	3.571428571428572	3.689075630252101	3.194244604316547	2.9402985074626864	2.5327868852459017	1.9902912621359223	1.6515151515151516	2.0682033444379124	2.40150295222759	2.1444807552650698	2.003760763564685	1.877076116884271
CHEMBL4869695	14.83731186109904	0	1	2.41339145286081	4.73931869447288	1.3243359103915366	3.837475136042407	0.2019723755811793	127.31544426953975	5.48852170621142	11	0	0	5	4	0	0	1	0	0	0	1	260.0	148.86111111111111	190.8611111111112	235.3611111111112	220.77777777777783	798.0	7.222222222222222	6.789473684210527	5.164179104477612	3.791208791208791	2.946236559139785	2.886363636363636	3.16	2.318840579710145	1.4545454545454546	3.1944444444444446	2.978021978021978	2.752688172043011	2.625	2.6	2.1594202898550723	1.981818181818182	4.135030864197531	3.016812865497076	2.8486733001658378	2.5863858363858365	2.373954599761052
CHEMBL1258452	17.10846211891974	0	1	2.329455938084361	4.658911876168721	1.2826250243862365	3.96983663387344	0.172601592777106	294.25020675466016	6.517339571724896	6	0	0	5	2	3	0	0	0	0	0	0	276.0	172.38888888888889	242.02777777777777	301.2777777777778	331.5	966.0	5.411764705882353	4.9423076923076925	3.642105263157895	2.6746031746031744	2.021428571428572	2.1968503937007875	1.8425925925925928	1.560747663551402	1.7078651685393258	2.7058823529411766	2.5396825396825395	2.164285714285714	2.125984251968504	2.2314814814814814	2.1121495327102804	2.247191011235955	3.3801742919389977	2.7590811965811968	2.5476608187134504	2.391093474426808	2.367857142857143
CHEMBL93868	17.9697469171449	0	1	2.5318326654557683	4.946859317605363	1.281381938295	3.980750737450802	0.1730761190196001	226.04112954686147	6.253626094794779	15	0	0	5	2	2	1	0	0	0	0	0	286.44444444444446	189.71613511659808	266.2623456790123	290.6080246913579	357.1249999999999	1150.0	6.6614987080103365	5.2444444444444445	5.675213675213676	4.30952380952381	3.890804597701149	3.7854785478547854	2.899305555555556	2.2380952380952377	1.4022988505747127	3.302325581395349	3.2346938775510203	2.7586206896551726	2.8613861386138613	2.75	2.459183673469388	2.1379310344827585	4.412003142246467	2.6006858710562413	3.4136198163975937	2.9653880070546728	3.0786637931034475
ZINC000013802614	27.374963893675943	0	2	2.445450115812541	4.779889573261866	1.3655676766682574	3.999071211614248	0.1176197415180661	1668.6895445058688	8.64356932510296	20	0	0	6	6	0	0	0	0	0	0	0	376.0	155.22222222222223	308.7777777777778	370.25000000000006	389.3888888888889	1336.0	5.529411764705882	5.794520547945205	4.246268656716418	2.510752688172043	2.0098522167487687	1.886138613861386	2.1965317919075145	2.094674556213018	1.6374269005847952	3.235294117647059	2.881720430107527	2.5320197044334973	2.4207920792079207	2.61271676300578	2.591715976331361	2.432748538011696	2.2826797385620914	2.594368340943684	2.3043117744610284	1.9905913978494627	1.9181718664477287
CHEMBL472117	28.205256515626	0	1	2.4888093452749045	4.867085492908906	1.2687414684091105	4.375669658275533	0.1250191330935866	708.1749330550989	7.815454112256004	18	0	0	13	6	1	0	6	0	0	0	6	700.0	517.5972222222222	719.8333333333334	554.9722222222224	496.5833333333333	1656.0	12.727272727272728	10.33898305084746	10.457142857142856	7.312977099236641	5.699300699300699	4.496551724137931	5.654676258992806	3.5508474576271185	3.4521739130434783	3.9272727272727272	3.5114503816793894	3.090909090909091	2.875862068965517	2.784172661870504	2.8813559322033897	2.739130434782609	9.410858585858586	3.60075329566855	6.855555555555556	4.236429177268874	3.4726107226107223
CHEMBL370214	26.76108518290425	0	1	2.504894824734888	4.953338626071492	1.2545569747969911	4.793387217297209	0.1409819769793296	351.3674293094748	7.085607914716944	12	0	0	10	4	2	0	3	1	0	0	4	537.604938271605	373.6511297820455	517.3189300411524	449.06790123456784	566.2536008230452	1748.0	8.671047391477499	7.663247863247863	6.908662900188324	4.900584795321637	3.917717717717718	3.505413105413105	3.694949494949496	3.923076923076923	2.804909560723514	3.4516129032258065	3.381578947368421	2.772972972972973	2.6	2.8363636363636364	2.775147928994083	2.5348837209302326	6.026631125516863	3.074675530231086	4.384058729162309	2.954394087069525	3.060830274719163
CHEMBL282229	29.921912892381823	0	1	2.4886104381865297	4.90359859743446	1.2977033501766428	4.657087734914115	0.1225549403924767	767.733955057854	7.978444327180192	23	0	0	8	4	4	0	0	0	0	0	0	538.0	242.0833333333333	368.58333333333326	448.30555555555554	510.33333333333337	1564.0	7.685714285714286	7.635135135135135	6.15625	5.131578947368421	4.044444444444444	3.6298342541436464	3.573099415204678	3.398843930635838	3.3354037267080745	3.3714285714285714	3.394736842105264	2.9611111111111112	2.856353591160221	2.8421052631578947	2.7514450867052025	2.7142857142857144	3.458333333333333	3.106981981981982	2.879557291666666	2.94937865497076	2.835185185185185
CHEMBL71247	19.13697168962116	0	1	2.524459068641274	4.981777579420784	1.2823802079059397	4.119003181924623	0.1647601272769849	292.957876159784	6.596319563182952	9	0	0	5	3	2	0	0	0	0	0	0	300.0	208.22222222222223	259.2222222222223	371.25	353.44444444444446	1022.0	5.769230769230769	5.703703703703703	4.505050505050505	3.574626865671642	3.006756756756757	2.4730538922155687	1.9322033898305084	1.6538461538461535	1.4715447154471544	3.019230769230769	3.0223880597014925	2.851351351351352	2.502994011976048	2.214689265536723	2.1153846153846154	2.138211382113821	4.004273504273504	2.79783950617284	2.6184062850729526	2.7705223880597014	2.3881381381381384
ZINC000013765978	26.151020360083788	0	2	2.445424507506683	4.779970643278448	1.3352527686356723	3.919443262996249	0.1187710079695833	5183.928533450546	9.7472409204239	20	0	0	6	6	0	0	0	0	0	0	0	366.0	154.16666666666669	297.5555555555556	348.97222222222223	377.47222222222223	1300.0	5.462686567164179	5.619718309859155	4.0546875	2.4971098265895955	1.9261083743842364	1.9585492227979275	1.9623655913978493	1.941860465116279	1.685897435897436	3.1044776119402986	2.8092485549132946	2.4482758620689653	2.404145077720208	2.403225806451613	2.447674418604651	2.435897435897436	2.3009950248756224	2.651017214397496	2.324652777777778	2.0171804752729607	1.8594690749863163
ZINC000027556885	25.40347346437736	0	2	2.445436404387067	4.780332677065237	1.348476381763775	3.9320319109016526	0.1228759972156766	2737.834880091614	9.07807350707573	20	0	0	6	6	0	0	0	0	0	0	0	358.0	151.69444444444446	291.75	347.19444444444446	365.9166666666667	1262.0	5.59375	5.867647058823529	4.286885245901639	2.586826347305389	2.118918918918919	1.9371727748691097	2.085714285714286	2.056603773584906	1.7074829931972788	3.15625	2.8682634730538923	2.5405405405405403	2.392670157068063	2.4457142857142857	2.4654088050314464	2.4285714285714284	2.3702256944444446	2.69281045751634	2.3913934426229506	2.079008649367931	1.977927927927928
CHEMBL1642866	24.850544700229428	0	1	2.4620180090105093	4.854698482711743	1.3160726070570763	4.194459393834294	0.1525046851824263	2124.645267224021	7.4245787603450175	19	0	0	9	4	3	1	0	1	0	0	1	424.8888888888889	192.39252495347955	289.5027330611358	352.1331974901783	370.820155982541	1784.0	7.725252525252526	6.678160919540231	6.496666666666667	4.978102189781022	5.07565011820331	5.227513227513227	5.213213213213214	4.285714285714286	4.00611620795107	3.5454545454545454	3.3503649635036497	3.078014184397163	3.0396825396825395	3.225225225225225	3.1160714285714284	3.0	3.3954515140995816	2.787803836595742	2.7035240668588223	2.4813296565146192	2.346398559191308
CHEMBL392586	24.80575648293199	0	1	2.4408631401827567	4.879902629490762	1.3381116042466077	4.404650509998189	0.1420855003225222	526.4872123374691	7.397629154712183	21	0	0	7	4	2	0	0	1	0	0	1	411.60493827160496	152.78307422648987	280.0493827160494	327.71296296296293	335.2952674897119	1500.0	7.622313671696388	7.708812260536398	6.116666666666667	4.587926509186352	3.878497202238209	3.775271512113617	3.823754789272032	3.5982142857142856	3.98540965207632	3.537037037037037	3.307086614173228	2.8992805755395685	2.887218045112782	3.0172413793103448	2.8392857142857144	2.8383838383838382	2.8293161893794423	2.9941287072513125	2.800493827160494	2.580417031204433	2.4121961689907327
CHEMBL2436555	9.370727640387596	0	3	2.4620180090105093	4.854698482711743	1.3160726070570763	4.194459393834294	0.1525046851824263	2124.645267224021	7.4245787603450175	6	0	0	5	3	0	0	0	2	0	0	2	146.04938271604937	192.39252495347955	289.5027330611358	352.1331974901783	370.820155982541	1022.0	6.638608305274971	7.277777777777778	6.284313725490197	4.058201058201059	2.7280701754385968	1.827586206896552	0.9444444444444444	0.2916666666666667	0.0	3.227272727272727	3.119047619047619	2.5526315789473686	2.103448275862069	1.625	1.5	1.0	3.3954515140995816	2.787803836595742	2.7035240668588223	2.4813296565146192	2.346398559191308
CHEMBL191460	38.99180039398555	2	2	2.4620180090105093	4.854698482711743	1.3160726070570763	4.194459393834294	0.1525046851824263	2124.645267224021	7.4245787603450175	18	0	0	14	3	5	0	6	0	0	0	6	854.0	778.375	932.5	1085.2222222222222	527.6388888888889	2368.0	8.626262626262626	6.7	6.164772727272728	4.021834061135372	1.822314049586777	2.1559633027522938	2.1791044776119404	1.872037914691943	1.8511627906976744	2.97979797979798	2.480349344978166	2.231404958677686	2.3944954128440368	2.517412935323383	2.4265402843601898	2.386046511627907	7.862373737373737	3.344444444444445	5.298295454545454	4.7389616690926735	2.180325987144169
CHEMBL195497	31.1743659966754	0	1	2.5303732122559275	5.021380484933143	1.322861997797512	5.342071734550916	0.1369761983218183	423.6458946148564	7.409874505221746	22	0	0	6	4	2	0	0	0	0	0	0	486.0	225.36111111111111	366.9166666666666	477.83333333333337	566.0277777777777	1548.0	6.48	6.7375	5.440559440559441	4.564516129032258	3.742081447963801	3.336065573770492	3.361607142857143	2.930735930735931	2.563876651982379	3.3866666666666667	3.510752688172043	3.0497737556561084	2.8237704918032787	2.9285714285714284	2.787878787878788	2.594713656387665	3.004814814814815	2.796180555555556	2.565850815850815	2.5689964157706093	2.5612116641528404
ZINC000028880831	25.581812949339835	0	2	2.4645404199045844	4.827542955838597	1.32547599510861	4.25696099737091	0.1330300311678409	740.3201787650177	7.77023357643427	17	0	0	7	4	2	0	0	1	0	0	1	395.60493827160496	156.06085200426764	296.8271604938271	356.32407407407413	368.1286008230453	1542.0	6.4853268569115565	6.617094017094017	4.954802259887006	3.4236559139784952	2.855297157622739	2.5197328476017	2.802386278896346	3.330508474576271	3.206349206349206	3.3278688524590163	3.070967741935484	2.6627906976744184	2.431693989071038	2.651006711409396	2.9237288135593222	2.773109243697479	2.558374623020781	2.725957581513137	2.5154844109646364	2.298864994026285	2.140282562924682
CHEMBL194809	23.33917226222056	0	1	2.523526576966303	4.991388810193726	1.3328845072327882	4.562366202677082	0.1573229725061062	296.0237592990575	6.755150455997415	16	0	0	6	4	1	0	0	1	0	0	1	361.60493827160496	166.53307422648987	261.32304526748976	332.8600823045267	379.4382716049382	1400.0	6.953941120607788	7.091269841269841	5.734444444444445	4.513468013468014	3.846450617283951	3.742092457420924	3.619047619047619	3.056827820186599	2.9653414882772675	3.5576923076923075	3.4318181818181817	3.048611111111111	3.072992700729927	3.1507936507936507	2.83206106870229	2.834862385321101	3.2025591197401897	2.792530129335685	2.6132304526748977	2.5216672901858086	2.634987997256516
CHEMBL1642851	23.36738145263504	0	1	2.4620180090105093	4.854698482711743	1.3160726070570763	4.194459393834294	0.1525046851824263	2124.645267224021	7.4245787603450175	19	0	0	8	4	2	1	0	1	0	0	1	372.8888888888889	192.39252495347955	289.5027330611358	352.1331974901783	370.820155982541	1684.0	7.035639412997904	6.202380952380953	6.099656357388317	4.631578947368421	4.661800486618006	4.642473118279571	4.5	3.56060606060606	3.184818481848185	3.490566037735849	3.308270676691729	3.065693430656934	3.024193548387097	3.1140350877192984	3.090909090909091	3.00990099009901	3.3954515140995816	2.787803836595742	2.7035240668588223	2.4813296565146192	2.346398559191308
CHEMBL1258843	22.005838928887226	0	0	2.5247601767139587	4.888414237410151	1.2688268497607516	4.16804772536471	0.1437257836332658	552.7047869538505	7.379534756828789	15	0	0	6	4	2	0	0	0	0	0	0	390.0	202.72222222222223	279.5	350.1111111111111	387.11111111111103	1178.0	7.090909090909091	7.2105263157894735	5.806122448979592	4.905172413793103	4.090909090909091	4.013698630136986	3.7222222222222223	3.2313432835820897	2.237037037037037	3.163636363636364	3.3189655172413794	3.0681818181818183	2.787671232876712	2.763888888888889	2.798507462686567	2.5481481481481483	3.685858585858586	3.1140350877192984	2.8520408163265305	3.0181992337164747	2.932659932659932
ZINC000013802593	27.759852054015376	0	1	2.445517934949585	4.838075264523217	1.322850133915246	4.047331415681724	0.1156380404480492	1492.539101442495	8.560997012040385	20	0	0	9	6	2	1	0	0	0	0	0	434.44444444444446	248.0216906721536	380.7361111111112	424.46913580246905	516.0648148148148	1646.0	6.48424543946932	5.563380281690141	5.0859375	3.052023121387283	2.4121510673234807	2.366148531951641	2.184587813620072	2.2751937984496124	1.8226495726495728	3.283582089552239	2.9710982658959537	2.5369458128078817	2.4974093264248705	2.478494623655914	2.4709302325581395	2.4871794871794872	3.70181627868886	2.6119370544253173	2.974500868055556	2.453578819667451	2.542191205984309
CHEMBL483498	21.9773293581858	0	1	2.4652421695758178	4.83428591318967	1.3108247796733166	4.160395333888316	0.1485855476388684	428.8877140741484	7.09081456309471	15	0	0	6	3	2	0	1	0	0	0	1	384.0	256.22222222222223	289.2222222222222	371.0	373.27777777777777	1172.0	7.384615384615385	6.745454545454545	5.257731958762887	3.7313432835820897	3.104895104895105	2.978723404255319	3.540983606557377	3.490740740740741	3.4343434343434343	3.3076923076923075	3.0223880597014925	2.7132867132867133	2.574468085106383	2.7131147540983607	2.7685185185185186	2.797979797979798	4.927350427350428	3.093434343434344	2.981672394043528	2.7686567164179103	2.6103341103341102
CHEMBL469589	26.317429301227804	0	1	2.453040966997788	4.906081933995575	1.3136849402945423	4.575166571333937	0.1386414112525435	431.0070040857247	7.260046809223083	16	0	0	7	4	2	0	1	0	0	0	1	462.0	254.25	333.0833333333333	442.9166666666666	449.33333333333326	1370.0	7.451612903225806	7.0606060606060606	5.478991596638656	4.423076923076923	3.217142857142857	2.382978723404255	2.159090909090909	2.1879194630872485	2.208	3.370967741935484	3.2628205128205128	2.8285714285714287	2.5372340425531914	2.4375	2.4630872483221475	2.616	4.100806451612903	2.912037037037037	2.799019607843137	2.8392094017094016	2.567619047619047
ZINC000013794050	23.92031021678297	0	2	2.4481850590747167	4.782511127630357	1.3523171046684657	4.051373921656163	0.1350457973885387	2452.0365082361623	8.90328647477983	20	0	0	7	7	0	0	0	0	0	0	0	364.0	145.91666666666669	273.30555555555554	309.97222222222223	316.05555555555554	1198.0	6.385964912280702	6.491803278688525	4.805555555555555	2.909090909090909	2.490322580645161	2.5405405405405403	2.787878787878788	2.7384615384615385	1.9166666666666667	3.280701754385965	2.902097902097902	2.5935483870967744	2.614864864864865	2.803030303030303	2.730769230769231	2.492424242424242	2.5599415204678366	2.842440801457195	2.530606995884773	2.1676379176379177	2.039068100358423
CHEMBL104692	22.15566884314828	0	1	2.4642567049796456	4.833234761405629	1.3042377918491836	4.15212307227384	0.1482901097240657	450.201526312354	7.139314735946475	15	0	0	8	5	3	0	0	0	0	0	0	420.0	273.5	322.3888888888889	363.1666666666667	415.38888888888886	1178.0	8.571428571428571	7.846153846153846	6.5054945054945055	4.565573770491803	3.755555555555556	3.7815126050420167	4.694736842105264	5.0	3.4945054945054945	3.489795918367347	3.1475409836065573	2.696296296296296	2.756302521008404	3.0842105263157893	2.9130434782608696	2.78021978021978	5.581632653061225	3.2628205128205128	3.542735042735043	2.976775956284153	3.076954732510288
CHEMBL500230	47.4901926223043	0	2	2.465345723217584	4.834720605470165	1.3254181024761995	5.916841187823962	0.098614019797066	2022.331859878224	9.403765979910364	30	0	0	10	6	2	0	2	0	0	0	2	742.0	463.94444444444446	599.4444444444446	784.75	813.0555555555557	2442.0	6.288135593220339	6.0	4.526315789473684	3.0707692307692307	2.5795454545454546	2.4702549575070822	2.736526946107785	2.4498480243161094	2.26875	3.1864406779661016	2.843076923076924	2.585227272727273	2.509915014164306	2.5748502994011977	2.5288753799392096	2.5375	3.931732580037665	2.7522222222222226	2.6291423001949323	2.414615384615385	2.30981691919192
CHEMBL420475	18.441795452253075	0	1	2.464735273035324	4.834160219480633	1.2809238341308258	4.0797292870871615	0.1773795342211809	203.06911434410088	6.146455508781186	9	0	0	5	4	1	0	0	0	0	0	0	272.0	147.69444444444446	223.13888888888889	286.16666666666663	306.0833333333332	932.0	5.787234042553192	5.8	4.3478260869565215	3.097560975609756	2.6850393700787403	2.705357142857143	3.021276595744681	2.533333333333333	1.7045454545454546	3.191489361702128	2.845528455284553	2.5826771653543306	2.696428571428572	2.893617021276596	2.7222222222222223	2.522727272727273	3.1424349881796694	2.6166666666666667	2.4254227053140096	2.326558265582656	2.4101049868766395
CHEMBL2113352	27.35415368128512	0	1	2.4620180090105093	4.854698482711743	1.3160726070570763	4.194459393834294	0.1525046851824263	2124.645267224021	7.4245787603450175	12	0	0	8	3	3	1	0	1	0	0	1	422.8888888888889	192.39252495347955	289.5027330611358	352.1331974901783	370.820155982541	1926.0	6.041269841269842	5.046296296296296	4.2	2.697132616487455	2.2	2.161458333333333	2.165631469979296	2.0607966457023057	2.433333333333333	3.085714285714286	2.7688172043010755	2.375609756097561	2.3385416666666665	2.4285714285714284	2.408805031446541	2.526666666666667	3.3954515140995816	2.787803836595742	2.7035240668588223	2.4813296565146192	2.346398559191308
CHEMBL505954	42.54044515399848	0	2	2.4667122168533826	4.839394693854423	1.3302660973945823	5.906081131291219	0.1114354930432305	1030.7273766997428	8.60572684351687	30	0	0	10	6	2	0	2	0	0	0	2	714.0	434.19444444444446	534.6944444444445	698.9999999999999	727.5555555555557	2176.0	7.360824742268041	6.9423076923076925	5.397849462365591	3.7022900763358777	3.0761245674740483	2.9517241379310346	3.3161764705882355	3.046153846153846	2.740458015267176	3.443298969072165	3.099236641221374	2.764705882352941	2.668965517241379	2.7794117647058822	2.792307692307692	2.732824427480916	4.4762313860252005	2.954594017094017	2.874701314217443	2.667938931297709	2.517493271818532
CHEMBL189118	26.358228645655625	0	1	2.433101055780555	4.86620211156111	1.2291804034850358	4.050829277354066	0.1191420375692372	1599.7333364376605	8.601367661233418	16	0	0	9	4	2	0	3	0	0	0	3	556.0	387.7847222222222	561.9722222222224	392.7222222222221	466.1111111111112	1494.0	9.114754098360656	7.984126984126984	7.5514018691588785	4.852713178294573	3.761006289308176	3.7434210526315774	3.706766917293233	3.0476190476190474	3.5084745762711864	3.295081967213114	3.147286821705426	2.60377358490566	2.6578947368421053	2.5864661654135337	2.312925170068027	2.6610169491525424	6.357126593806921	3.352072310405644	5.25207684319834	3.044358311800172	2.93151642208246
CHEMBL173656	18.4013553377332	0	1	2.4512369192494776	4.787615965223336	1.3340058300220226	4.170808017943396	0.1813394790410172	182.203019346812	6.038030679230745	14	0	0	3	2	0	1	0	0	0	0	0	220.44444444444449	97.11454046639231	193.82098765432104	233.13888888888889	242.2561728395061	1098.0	4.6903073286052015	5.073333333333334	3.776556776556776	2.2583333333333333	1.928205128205128	1.8126520681265208	2.2242990654205608	2.2958801498127337	1.143333333333333	3.191489361702128	2.9	2.5615384615384613	2.2992700729927007	2.691588785046729	2.898876404494382	2.39	2.0662668184338795	2.3941975308641976	2.129900963234297	1.942824074074074	1.8635090218423551
CHEMBL174355	15.763198241767942	0	1	2.4508399367995937	4.785622283230533	1.289398491557787	3.892951322922501	0.194647566146125	161.494638814482	5.777619126476493	14	0	0	3	2	0	1	0	0	0	0	0	202.44444444444449	87.83676268861454	162.80246913580248	183.69444444444449	195.9783950617284	986.0	5.061111111111112	5.222222222222222	4.004566210045662	2.9302325581395348	2.2712418300653594	2.352059925093633	2.256756756756757	1.5720164609053495	0.8019323671497584	3.15	3.0	2.5686274509803924	2.696629213483146	2.783783783783784	2.3580246913580245	2.1449275362318843	2.1959190672153635	2.585170487948266	2.230170810079486	2.1359819121447035	1.9213568143306707
76312089;CHEMBL3138820;CHEMBL3138934	18.551185251994248	0	2	2.3670108016998697	4.734021603399741	1.3109159212483192	4.478937782373254	0.1866224075988856	147.80275265220718	5.87134736986377	12	0	0	5	2	1	0	0	2	0	0	2	253.20987654320987	106.01059289742416	200.36419753086423	243.9055022100289	246.31481481481484	1446.0	5.50456253354804	5.462962962962963	3.913725490196079	2.976838195127281	2.195975503062117	2.293712316968131	2.7551622418879056	2.369714847590953	1.7394296951819077	3.130434782608696	2.911504424778761	2.5196850393700787	2.488372093023256	2.743362831858407	2.6548672566371683	2.336283185840708	2.304578106465743	2.5870841906721536	2.357225853304285	2.158455771770168	1.9394867308253136
CHEMBL327103	15.27487106006375	0	1	2.428460772217723	4.749697959797419	1.2298709975131588	3.654823821653303	0.1827411910826651	180.4418097403841	5.888555522646298	9	0	0	4	2	2	0	0	0	0	0	0	250.0	145.66666666666666	204.66666666666669	253.8611111111112	272.36111111111114	824.0	5.9523809523809526	5.837209302325581	4.4605263157894735	3.150537634408602	2.462962962962963	2.9761904761904763	2.525641025641025	1.8636363636363635	1.0136986301369864	2.9047619047619047	2.6989247311827955	2.324074074074074	2.6547619047619047	2.551282051282051	2.227272727272727	2.136986301369863	3.468253968253968	2.8804909560723515	2.692982456140351	2.729689366786141	2.521862139917696
CHEMBL140417	13.463538413245823	0	1	2.3711533347146	4.7423066694292	1.2830560180627826	3.450766098852554	0.1917092277140307	287.12110948852506	6.247690775931988	10	0	0	2	1	1	0	0	0	0	0	0	190.0	90.58333333333334	164.77777777777783	196.00000000000003	195.00000000000009	710.0	4.871794871794871	4.9	3.6	2.9318181818181817	2.043010752688172	1.5168539325842696	1.3974358974358974	1.596774193548387	1.1896551724137931	2.743589743589744	2.625	2.3010752688172045	2.0898876404494384	2.128205128205128	2.3225806451612905	2.293103448275862	2.322649572649573	2.636805555555556	2.3539682539682545	2.2272727272727275	2.096774193548388
CHEMBL4863036	15.435028842544408	0	1	2.415295536685206	4.746426490784652	1.3387168708221266	3.892940291742274	0.1946470145871137	145.3599087615747	5.672359976975503	11	0	0	5	4	1	0	0	0	0	0	0	248.0	104.11111111111111	189.69444444444449	221.3611111111112	228.27777777777783	820.0	6.2	6.190476190476191	4.648648648648648	3.59375	2.679611650485437	2.466019417475728	2.7294117647058824	2.121621621621621	1.375	3.05	3.020833333333333	2.70873786407767	2.495145631067961	2.5647058823529414	2.2972972972972974	2.140625	2.602777777777778	2.860449735449736	2.5634384384384385	2.305844907407408	2.21628910463862
ZINC000022446238	25.403473464377363	0	2	2.445415887976961	4.77992737908625	1.343876595087229	3.9173354500048414	0.1224167328126513	3344.249904438252	9.278148513406435	20	0	0	7	6	0	0	1	0	0	0	1	412.0	206.16666666666663	302.8055555555555	362.63888888888886	382.58333333333326	1304.0	6.754098360655738	6.538461538461538	4.818965517241379	3.0451612903225804	2.364161849710982	2.289772727272727	2.731034482758621	2.5899280575539567	2.027972027972028	3.262295081967213	2.941935483870968	2.543352601156069	2.426136363636364	2.717241379310345	2.647482014388489	2.4265734265734267	3.379781420765027	2.8653846153846154	2.6103927203065127	2.3396057347670247	2.211464354527938
CHEMBL103550	20.67250559555389	0	1	2.464170477008807	4.8313893142374384	1.3093513655099709	4.110411457443214	0.1580927483632005	333.86078695876506	6.766235545603895	15	0	0	6	4	1	0	1	0	0	0	1	368.0	221.72222222222223	266.8333333333334	338.49999999999994	352.6666666666665	1082.0	7.829787234042553	7.36	5.875	4.296610169491525	3.68503937007874	3.946902654867257	4.150537634408602	4.193181818181818	3.264367816091954	3.425531914893617	3.093220338983051	2.7007874015748032	2.769911504424779	3.021505376344086	2.909090909090909	2.735632183908046	4.717494089834515	3.104444444444444	3.0321969696969706	2.86864406779661	2.7769028871391064
ZINC000013794109	25.44391357889724	0	2	2.433904524217982	4.75127941999933	1.3434668283945923	4.08793565803972	0.1277479893137412	1441.7181339435067	8.436741639711533	20	0	0	6	6	0	0	0	0	0	0	0	358.0	151.69444444444446	294.05555555555554	338.58333333333337	357.8888888888889	1262.0	5.59375	5.75	4.204918032786885	2.4539877300613497	2.114754098360656	2.176136363636364	2.402439024390244	2.2590361445783134	2.013157894736842	3.15625	2.8282208588957056	2.508196721311476	2.534090909090909	2.6280487804878048	2.560240963855421	2.506578947368421	2.3702256944444446	2.679330065359477	2.4102914389799635	2.07719836400818	1.9556769884638736
CHEMBL2260920	13.262940516245283	2	1	2.4620180090105093	4.854698482711743	1.3160726070570763	4.194459393834294	0.1525046851824263	2124.645267224021	7.4245787603450175	6	0	0	8	1	5	0	0	2	0	0	2	291.2098765432099	239.5105928974241	232.8641975308642	297.5999466544734	112.98148148148148	1356.0	9.100308641975309	7.620071684587814	6.347222222222222	4.770594837261505	1.7929292929292928	1.5308641975308643	1.574712643678161	0.8803418803418803	0.1798941798941798	2.90625	2.327272727272727	2.159090909090909	2.1944444444444446	2.2413793103448274	1.8846153846153848	1.5714285714285714	7.4847060280445055	4.045234302402761	4.851337448559671	5.410908120990426	2.567760942760943
CHEMBL71395	17.653808442026765	0	1	2.517297644567772	4.969479822193943	1.2877000297501573	4.005810059759842	0.174165654772167	258.6850001712108	6.388520228889118	9	0	0	3	2	1	0	0	0	0	0	0	240.0	145.44444444444446	219.44444444444449	285.8055555555556	309.0555555555556	910.0	4.705882352941177	4.90566037735849	3.656565656565657	2.787878787878788	2.3698630136986303	1.6646706586826348	1.369942196531792	1.0714285714285714	0.905982905982906	2.9019607843137254	2.962121212121212	2.746575342465753	2.40119760479042	2.092485549132948	1.9870129870129871	2.051282051282051	2.851851851851852	2.477463312368973	2.2166105499438835	2.165193602693603	2.116818873668189
CHEMBL241503	26.288919730526377	0	1	2.428057300818736	4.85611460163747	1.3232452189924238	4.193854978464874	0.1270865144989356	830.6092452356468	7.916081930398914	16	0	0	7	3	3	0	1	0	0	0	1	472.0	261.5277777777778	336.11111111111103	462.08333333333337	454.1944444444442	1384.0	7.737704918032787	7.138461538461539	5.564102564102564	4.484076433121019	3.3176470588235296	2.713414634146341	2.3972602739726026	2.574626865671642	2.4453125	3.377049180327869	3.082802547770701	2.664705882352941	2.542682926829268	2.6232876712328768	2.694029850746269	2.7109375	4.287340619307833	2.973931623931624	2.872744539411205	2.9432059447983017	2.67173202614379
ZINC000003635820	24.765316368412112	0	1	2.4633683206628465	4.884636279783626	1.29905770458113	3.8088274603038688	0.1190258581344959	1247.1298888970916	8.29175091116565	6	1	0	6	2	4	0	0	0	0	0	0	384.0	237.22916666666669	324.8611111111111	441.69444444444446	540.9583333333335	1328.0	5.485714285714286	5.082191780821918	3.65	2.7755102040816326	2.1981981981981984	1.5964125560538116	1.335	1.518716577540107	1.64	2.942857142857143	2.78061224489796	2.414414414414414	2.2286995515695067	2.215	2.2406417112299466	2.32	3.3889880952380955	2.532724505327245	2.320436507936508	2.253543083900227	2.43674924924925
CHEMBL73943	12.020815280171313	0	2	2.2796804064603053	4.530664739835366	1.3090914466706394	3.666080043045168	0.2291300026903229	99.26406732979632	5.067787275089758	6	0	0	2	2	0	0	0	0	0	0	0	150.0	77.08333333333334	147.19444444444449	165.7777777777778	147.83333333333337	622.0	4.166666666666667	4.27027027027027	2.8656716417910446	1.741176470588235	1.7468354430379749	1.6756756756756757	1.4576271186440677	0.8333333333333334	0.8571428571428571	2.6666666666666665	2.388235294117647	2.2531645569620253	2.2432432432432434	2.2711864406779663	1.9666666666666663	2.071428571428572	2.141203703703704	2.445945945945946	2.1969320066335	1.950326797385621	1.8713080168776377
CHEMBL303339	12.78494120276069	0	1	2.469723808934601	4.891685893300384	1.3212242230647275	3.681279028483973	0.2300799392802483	85.47996981052636	4.918285706520747	9	0	0	2	2	0	0	0	0	0	0	0	164.0	71.88888888888889	144.36111111111111	175.47222222222223	188.3055555555556	620.0	4.823529411764706	5.194444444444445	3.863636363636364	2.604651162790698	1.7254901960784317	1.2525252525252526	1.2352941176470589	0.4347826086956521	0.0	3.117647058823529	3.058139534883721	2.42156862745098	2.1313131313131315	2.161764705882353	1.9130434782608696	1.45	2.1143790849673203	2.5069444444444446	2.1872895622895623	2.040374677002584	1.846132897603486
CHEMBL70606	18.930122633957264	0	1	2.476401131493269	4.910724179501175	1.3468951944111016	4.015158513101014	0.1672982713792089	343.8695513341318	6.715731111570546	15	0	0	2	2	0	0	0	0	0	0	0	236.0	105.41666666666669	212.44444444444449	257.94444444444446	267.97222222222223	916.0	4.72	5.113207547169812	3.8333333333333335	2.5877862595419847	2.0068965517241377	1.7096774193548387	1.6193548387096774	1.4794520547945205	1.5546875	3.08	3.0	2.717241379310345	2.509677419354839	2.3806451612903228	2.280821917808219	2.21875	2.1083333333333334	2.484276729559749	2.2129629629629632	1.969041560644614	1.8480842911877395
CHEMBL762	14.723690875849991	0	2	2.457722960555913	4.911360440637751	1.2128955408804076	3.817076546901041	0.2008987656263705	120.14400129712726	5.430544920326361	6	0	0	3	2	1	0	0	0	0	0	0	204.0	124.22916666666669	186.22222222222229	249.86111111111111	297.11111111111114	762.0	4.744186046511628	4.954545454545454	3.625	2.696969696969697	1.8203125	1.40625	1.188034188034188	0.6885245901639344	0.5733333333333334	2.883720930232558	2.8686868686868685	2.3203125	2.2421875	1.8974358974358967	1.5819672131147542	1.68	2.889050387596899	2.686237373737374	2.3277777777777784	2.5238496071829406	2.321180555555556
CHEMBL196598	26.63511635628011	0	1	2.401039377561162	4.8020787551223245	1.2808330244290478	5.2841977230290285	0.155417580089089	254.06373780751213	6.7613606034114655	12	0	0	10	5	2	0	3	0	0	0	3	544.0	377.7291666666666	528.3888888888889	458.22222222222223	552.8611111111111	1510.0	8.5	7.253731343283582	6.338842975206612	4.235668789808917	3.2119565217391304	2.9405405405405407	3.525641025641025	3.227272727272727	2.813333333333333	3.28125	3.140127388535032	2.614130434782609	2.481081081081081	2.685897435897436	2.571428571428572	2.506666666666667	5.902018229166666	3.072553897180763	4.366850321395776	2.91861288039632	3.004679951690821
ZINC000003826485	24.27858757649863	0	2	2.4372215703624875	4.776965537626354	1.299166486014394	4.051909031601578	0.1307067429548896	2071.7643629973063	8.767557983981213	15	0	0	7	4	2	1	0	0	0	0	0	348.44444444444446	226.5216906721536	351.5493827160494	386.0740740740741	399.8919753086419	1476.0	5.530864197530865	4.5606060606060606	4.094444444444444	2.388888888888889	2.0376647834274952	2.1370143149284258	2.422818791946309	2.4727668845315907	1.5320088300220749	3.0793650793650795	2.716049382716049	2.4293785310734464	2.503067484662577	2.637583892617449	2.549019607843137	2.4172185430463577	3.595582391621486	2.427609427609428	2.929578189300412	2.383173296753544	2.259276696658994
CHEMBL357034	13.062188143293126	0	1	2.450085709858099	4.817878777941522	1.233786965358756	3.634119341288096	0.2137717259581233	118.78260040825124	5.307923186054218	9	0	0	2	2	0	0	0	0	0	0	0	160.0	83.67361111111111	157.05555555555557	199.8888888888889	215.16666666666669	660.0	4.102564102564102	4.525	3.333333333333333	2.25	1.4782608695652173	1.350515463917526	1.0666666666666669	0.5540540540540541	0.2533333333333333	2.8205128205128207	2.6630434782608696	2.1739130434782608	2.237113402061856	2.3866666666666667	1.9189189189189189	1.4	2.145477207977208	2.5368055555555555	2.181327160493828	2.1727053140096624	1.871014492753624
CHEMBL1242950	16.401355337733193	0	1	2.295576782783729	4.591153565567459	1.2772187321914403	3.9252403716367	0.1784200168925772	243.434840593798	6.283306671979619	6	0	0	2	1	1	0	0	0	0	0	0	196.0	140.61111111111111	206.61111111111111	278.50000000000006	301.6666666666667	864.0	3.69811320754717	3.574074074074074	2.303921568627451	1.5774647887323945	1.1503267973856208	1.0675675675675675	1.0775193798449612	1.2	1.2795698924731185	2.547169811320755	2.3450704225352115	2.071895424836601	1.9324324324324325	1.968992248062016	2.0	2.204301075268817	2.653039832285115	2.3065843621399176	2.025599128540305	1.9612676056338032	1.9716775599128544
CHEMBL517170	26.967516941011507	0	2	2.3923348176151267	4.784669635230253	1.3260298175055547	4.005819536589315	0.1178182216643916	1034.0901826336249	8.165052700134506	16	0	0	5	4	1	0	0	0	0	0	0	364.0	160.22222222222223	320.0555555555556	408.75000000000006	407.33333333333326	1342.0	5.055555555555555	5.184210526315789	3.692857142857143	2.689119170984456	1.9577464788732395	1.7391304347826086	1.7287234042553192	1.6666666666666667	1.6626506024096386	3.0277777777777777	2.8134715025906734	2.4788732394366195	2.4106280193236715	2.452127659574468	2.477777777777778	2.4759036144578315	2.2253086419753085	2.491959064327485	2.2861111111111114	2.117875647668394	1.9123630672926444
ZINC000013741705	18.32047510869343	0	1	2.553533399368781	5.027938054379712	1.2810709888209404	4.024003098130674	0.1676667957554447	312.350091667461	6.61959338477018	9	0	0	4	2	1	0	1	0	0	0	1	298.0	206.19444444444443	237.0555555555556	313.8055555555556	371.0277777777778	990.0	5.8431372549019605	5.528301886792453	4.292929292929293	3.5984848484848486	2.973684210526316	2.0119760479041915	1.7159090909090908	1.3783783783783785	1.2105263157894737	3.0	3.060606060606061	2.796052631578948	2.4191616766467066	2.073863636363636	2.033783783783784	2.149122807017544	4.043028322440087	2.6912997903563944	2.394500561167228	2.377314814814816	2.4409722222222228
CHEMBL488125	26.21997004530509	0	2	2.465558123040556	4.835792224383814	1.3370837126505928	4.235676523735743	0.1283538340525982	962.9086559101152	8.063881022095773	15	0	0	6	4	1	0	1	0	0	0	1	404.0	244.4722222222222	330.2222222222222	428.0	434.02777777777777	1346.0	6.121212121212121	5.814285714285714	4.294573643410852	2.934065934065934	2.441025641025641	2.4731182795698925	2.944099378881988	2.503030303030303	2.278787878787879	3.1666666666666665	2.840659340659341	2.528205128205128	2.510752688172043	2.7267080745341614	2.581818181818182	2.4909090909090907	3.704124579124578	2.687698412698413	2.559862187769164	2.351648351648352	2.225783475783476
CHEMBL196140	25.835198802235343	0	1	2.5392606174674213	5.007657339357409	1.287078123849125	4.94319653206963	0.1544748916271759	304.6228058558034	6.882225118953846	15	0	0	10	6	1	0	3	0	0	0	3	548.0	363.2847222222222	499.9722222222223	421.05555555555554	595.5277777777779	1416.0	9.963636363636365	8.813559322033898	8.08411214953271	6.111940298507463	5.743589743589744	4.967532467532467	4.8106060606060606	4.442857142857143	4.145161290322581	3.727272727272727	3.6194029850746254	3.1153846153846154	2.987012987012987	3.340909090909091	2.95	2.8629032258064515	6.605176767676767	3.224105461393597	4.672637590861891	3.142205638474295	3.817485754985756
CHEMBL159493	23.21320343559642	0	1	2.448230970654425	4.782568638822202	1.356815736568698	4.067957385405165	0.1402743926001781	1331.7898417737842	8.258989799198643	20	0	0	6	6	0	0	0	0	0	0	0	344.0	137.66666666666669	261.3888888888889	297.3611111111111	304.83333333333326	1148.0	6.254545454545455	6.47457627118644	4.836538461538462	2.8776978417266186	2.52	2.6153846153846154	2.904	2.5114503816793894	1.809523809523809	3.309090909090909	2.935251798561151	2.6133333333333333	2.6783216783216783	2.856	2.6717557251908395	2.452380952380953	2.5030303030303034	2.824387947269304	2.513354700854701	2.139288569144684	2.032222222222222
CHEMBL1651090	10.635111288499631	0	0	2.368356653081214	4.658115739472924	1.297191707597064	3.455483384131579	0.2468202417236842	64.21411337609541	4.498695257675681	6	0	0	4	1	2	1	0	0	0	0	0	176.44444444444446	123.03120713305898	127.4351851851852	165.88580246913585	144.7037037037037	804.0	7.057777777777778	6.307692307692308	5.023255813953488	3.981132075471698	3.3120567375886525	2.864864864864865	2.117647058823529	1.90625	0.75	3.24	2.8867924528301887	2.680851063829788	2.702702702702702	2.294117647058824	1.65625	1.3	4.92124828532236	3.292616334283001	2.9636089577950044	3.12992080130445	3.0788022064617806
CHEMBL321967	19.14890223343962	0	1	2.464097592963764	4.82482423784767	1.3254698256957769	4.0650513279133484	0.1693771386630561	256.0394253127109	6.420800175103667	9	0	0	5	4	1	0	0	0	0	0	0	276.0	151.94444444444446	236.6388888888889	308.83333333333337	333.66666666666663	970.0	5.52	5.547169811320755	4.14	2.7985611510791366	2.5602836879432624	2.635593220338983	3.0	2.4948453608247423	1.711340206185567	3.12	2.762589928057554	2.482269503546099	2.6779661016949152	2.88	2.731958762886598	2.556701030927835	3.038888888888889	2.567610062893082	2.3663888888888893	2.221822541966428	2.366430260047281
CHEMBL306197	21.71810964418357	0	1	2.474818731137713	4.9059894049145845	1.3344513245493996	3.955230281503188	0.1412582243393995	1049.5546923645982	7.985740667865916	15	0	0	3	2	1	0	0	0	0	0	0	288.0	130.94444444444446	254.6944444444445	308.3888888888889	332.22222222222206	1094.0	4.8	5.015873015873016	3.6869565217391305	2.5259740259740258	1.819767441860465	1.3948717948717948	1.4221105527638191	1.4853801169590644	1.588235294117647	2.966666666666667	2.941558441558441	2.645348837209302	2.312820512820513	2.1758793969849246	2.3216374269005846	2.457516339869281	2.182407407407408	2.504409171075838	2.214734299516909	2.0025252525252526	1.9315245478036167
ZINC000013557073	25.44391357889724	0	1	2.45077933924663	4.792422147632562	1.3437528147783246	4.051830887965288	0.1266197152489152	2926.708994365842	9.14478467042952	20	0	0	7	5	1	0	1	0	0	0	1	426.0	213.69444444444449	312.19444444444446	382.91666666666674	384.05555555555554	1318.0	7.1	6.609375	4.9035087719298245	3.335526315789474	2.963636363636364	3.0	3.0972222222222223	3.1605839416058394	2.3049645390070923	3.3	2.9539473684210527	2.6545454545454548	2.590062111801242	2.7291666666666665	2.6715328467153285	2.5106382978723403	3.5615740740740742	2.900607638888889	2.7385477582846005	2.5191885964912286	2.327609427609428
49850870	23.799349103131267	1	1	2.4336872363820867	4.867374472764174	1.277990585508063	4.12289934364568	0.1374299781215226	914.8539106488768	7.917376680703507	16	0	0	7	4	2	1	0	0	0	0	0	364.44444444444446	213.2716906721536	348.003086419753	368.4074074074074	346.2808641975308	1436.0	6.28352490421456	5.546448087431695	4.9320987654321	3.323943661971831	2.651416122004357	2.215447154471545	2.0215053763440864	1.7434052757793763	2.030054644808743	3.2413793103448274	3.035211267605634	2.7777777777777777	2.524390243902439	2.470967741935484	2.410071942446044	2.3524590163934427	3.6770981150371314	2.5897085610200365	3.222250800182898	2.594418362023996	2.2632736222060834
CHEMBL2112882	35.74028528731548	0	1	2.64226501551185	5.156928631604684	1.2900371539387008	4.606842400695262	0.104700963652165	1066.261330757519	8.453518266409885	15	0	0	10	5	5	0	0	0	0	0	0	598.0	363.0138888888889	477.7013888888889	695.3333333333334	852.25	1828.0	7.204819277108434	7.101123595505618	6.140243902439025	4.776824034334764	4.064285714285714	4.101818181818182	3.4113475177304964	3.1543859649122807	3.3852459016393444	3.55421686746988	3.424892703862661	3.057142857142857	2.989090909090909	2.7624113475177303	2.680701754385965	2.668032786885246	4.373661311914324	2.9277465667915106	2.912813346883469	2.984263233190272	3.04375
CHEMBL318249	29.63418360767817	0	1	2.5362146590980648	4.922777661457622	1.342280721584227	4.575941432729936	0.1236740927764847	1131.0612207141517	8.339244424022073	20	0	0	9	7	1	0	1	0	0	0	1	506.0	269.5	371.0555555555555	452.97222222222223	470.3333333333333	1528.0	7.333333333333333	7.202702702702703	5.544776119402985	3.616666666666666	3.203125	3.284263959390863	3.5359116022099446	3.1116751269035534	2.629268292682927	3.420289855072464	3.161111111111111	2.942708333333333	2.969543147208122	3.160220994475138	2.8477157360406093	2.604878048780488	3.9057971014492754	2.914039039039039	2.769071310116085	2.516512345679012	2.4496527777777777
CHEMBL2058419	15.779777268650893	0	3	2.489541961516009	4.819001708470099	1.2905711531886102	4.15533829193504	0.207766914596752	104.52606561995508	5.3425836526317845	9	0	0	6	4	1	0	0	0	1	0	1	277.06721536351165	149.82827503429354	184.4043209876544	238.2993827160494	277.39351851851853	2002.0	8.395976223136717	8.601058201058201	7.686462324393358	5.476113794954375	3.6457739791073127	3.971551261406334	4.841530054644808	3.599002849002849	1.5859259259259262	3.727272727272727	3.4927536231884058	2.9743589743589745	2.753623188405797	2.9344262295081966	2.7115384615384617	2.08	4.540250758614956	3.3586419753086423	3.1793848446147304	3.4536142422615854	3.556327160493827
ZINC000013794104	24.6678571124894	0	2	2.433815386196251	4.751155846729632	1.346953647756871	4.048891119887392	0.1306093909641094	1982.5954297488904	8.723564199906614	20	0	0	6	6	0	0	0	0	0	0	0	352.0	146.16666666666669	282.9722222222222	318.1388888888889	330.3888888888888	1224.0	5.770491803278689	5.846153846153846	4.2844827586206895	2.487012987012987	2.1695906432748537	2.3806451612903228	2.636986301369863	2.5586206896551724	2.097902097902098	3.180327868852459	2.805194805194805	2.508771929824561	2.6	2.73972602739726	2.696551724137931	2.5454545454545454	2.3961748633879782	2.7059829059829066	2.43941570881226	2.065836940836941	1.9320987654320985
CHEMBL369798;44383737	18.930122633957264	0	1	2.4493293199322257	4.78496033381626	1.3378450209819892	4.084446657263302	0.1701852773859709	288.37099542485254	6.539716567058211	14	0	0	4	2	1	1	0	0	0	0	0	254.44444444444449	108.08676268861454	205.95987654320987	233.88888888888889	247.3672839506173	1162.0	5.300925925925927	5.189542483660131	3.876811594202898	2.6666666666666665	2.2729658792650915	1.994871794871795	2.279279279279279	2.2741433021806854	1.8215488215488207	3.1666666666666665	2.965811965811966	2.6377952755905514	2.5	2.684684684684685	2.5981308411214954	2.4646464646464645	2.251807556012803	2.5073832001936576	2.2386943102522814	1.9990503323836657	1.9477738893749392
ZINC000013738698	19.366438387231057	0	1	2.515987323853681	4.968132840321079	1.254584863190405	4.124567364630101	0.164982694585204	283.5950182375748	6.563837960219783	9	0	0	5	2	0	0	3	0	0	0	3	354.0	284.47916666666663	418.75	325.58333333333337	345.7361111111112	1088.0	6.807692307692308	5.851851851851852	5.088235294117647	2.970802919708029	2.9266666666666667	2.847953216374269	2.1675977653631286	1.9	1.925619834710744	3.0576923076923075	2.956204379562044	2.86	2.473684210526316	2.195530726256983	2.1	2.115702479338843	5.470753205128204	2.683384773662551	4.105392156862745	2.376520681265207	2.304907407407408
CHEMBL606547;11200511	21.5264502653764	0	1	2.461691579331013	4.871909824453848	1.2822680990101205	4.5935122132709765	0.1701300819729991	208.6532682691184	6.333925643807834	15	0	0	7	3	2	1	0	1	0	0	1	324.04938271604937	201.86032045419907	305.0977366255144	321.38671696387746	371.7191358024691	1562.0	6.613252708490803	5.5085470085470085	5.384707287933094	3.566009557945042	3.271973466003317	3.3019713261648747	3.6430976430976414	3.2242609582059125	2.281705948372615	3.4693877551020407	3.0806451612903225	2.694029850746269	2.717741935483871	3.121212121212121	2.770642201834862	2.6161616161616164	4.119598376616308	2.5025027698638813	3.2806208239302626	2.591828362611915	2.774023401510964
CHEMBL340786	26.95558639719305	0	1	2.440032311567732	4.880064623135464	1.3336361123492562	4.3559429026112	0.1281159677238588	805.6027025887391	7.915366127773496	16	0	0	6	4	2	0	0	0	0	0	0	412.0	198.94444444444449	324.3888888888889	424.83333333333326	439.6666666666667	1366.0	6.0588235294117645	5.986111111111111	4.446153846153846	3.505813953488372	2.5816326530612246	2.436893203883495	2.508196721311476	2.8193548387096774	3.124087591240876	3.176470588235294	3.127906976744186	2.6785714285714284	2.4466019417475726	2.519125683060109	2.6	2.5985401459854014	2.925653594771242	2.6886574074074074	2.4952991452991453	2.469961240310077	2.243197278911565
CHEMBL199269	26.765316368412115	0	2	2.5253969790222563	4.948915349512715	1.3543248944463395	3.986662633499412	0.1208079585908912	1684.687791538351	8.623258007170294	19	0	0	8	6	1	1	0	0	0	0	0	414.44444444444446	185.8923182441701	297.827160493827	373.3024691358024	417.0462962962962	1542.0	6.794171220400729	6.626262626262627	5.15	4.027426160337552	2.95264116575592	2.567619047619048	2.548245614035088	2.162037037037037	2.3712737127371275	3.508196721311476	3.3417721518987342	2.836065573770492	2.68	2.776315789473684	2.5694444444444446	2.67479674796748	3.047415053183117	2.7044519266741487	2.4818930041152254	2.3626738552898883	2.278941509815826
ZINC000013802505	21.867939558444625	0	2	2.445465066647913	4.780364689721236	1.3253359318466311	3.924685997774762	0.1401673570633843	1196.7113602140969	8.116951957666267	14	0	0	6	6	0	0	0	0	0	0	0	314.0	138.1388888888889	255.97222222222223	300.1388888888889	333.41666666666663	1116.0	5.413793103448276	5.60655737704918	4.054545454545455	2.4829931972789114	1.9653179190751444	1.7696629213483146	2.0	2.2231404958677685	1.647540983606557	3.034482758620689	2.836734693877551	2.4161849710982657	2.213483146067416	2.324675324675325	2.495867768595041	2.3852459016393444	2.3817049808429123	2.7003642987249545	2.327020202020202	2.041761148904006	1.927263969171484
ZINC000013553510	29.00795705553139	0	1	2.5389945478417504	5.077792113909953	1.3382296586235154	4.021775324807892	0.1149078664230826	1984.256111184165	8.845762336307478	9	0	4	5	4	1	0	0	0	0	0	0	364.0	188.09027777777777	341.61111111111114	458.3472222222223	513.2222222222223	1380.0	4.8533333333333335	5.024691358024692	3.6855345911949686	2.2893617021276595	1.8716981132075472	2.2857142857142856	2.440217391304348	1.86	1.768041237113402	3.28	2.927659574468085	2.479245283018868	2.576036866359447	2.8532608695652173	2.645	2.463917525773196	2.5078703703703704	2.3106995884773665	2.148497554157932	1.9504137115839248	1.9366876310272536
CHEMBL3104092	18.211085308952256	0	1	2.586223918509728	4.9424075070436295	1.3671746103703273	4.148280282016404	0.1885581946371092	168.33780543404137	5.914430067553525	15	0	0	2	2	0	0	0	0	0	0	0	246.0	90.69444444444446	193.6388888888889	246.25	274.6111111111111	838.0	5.857142857142857	6.3478260869565215	5.154761904761905	4.123893805309734	2.9855072463768115	2.4846153846153847	1.9026548672566368	1.1770833333333333	0.6901408450704225	3.571428571428572	3.7168141592920354	3.1449275362318843	2.8692307692307693	2.646017699115044	2.1875	1.7887323943661972	2.159391534391535	2.5356280193236715	2.3052248677248683	2.1792035398230087	1.9899355877616745
CHEMBL484387	24.84619659745187	0	1	2.39614338803273	4.79228677606546	1.3047024896434969	4.803793120107507	0.1549610683905647	285.3403364471175	6.785084742286618	16	0	0	7	3	4	0	0	0	0	0	0	444.0	203.5	308.3611111111111	389.9722222222222	341.38888888888886	1292.0	7.928571428571429	7.466666666666667	5.759615384615385	4.7384615384615385	3.544776119402985	3.105691056910569	2.764705882352941	2.68141592920354	2.88	3.446428571428572	3.123076923076923	2.783582089552239	2.739837398373984	2.672268907563025	2.752212389380531	2.86	3.633928571428572	3.019444444444445	2.965010683760684	2.9997863247863243	2.5476782752902154
ZINC000058685730	26.20803950148663	0	1	2.453343748943421	4.900730567437542	1.325977499605061	5.234159102610125	0.1586108818972765	263.4075339533223	6.767624860080699	10	0	0	6	4	2	0	0	0	0	0	0	412.0	234.0277777777778	324.6388888888889	419.4166666666666	454.2222222222222	1326.0	6.53968253968254	6.328358208955224	4.778688524590164	3.3588235294117648	2.614213197969544	2.2	2.336898395721925	2.0179640718562872	1.8280254777070064	3.333333333333333	3.164705882352941	2.705583756345177	2.468292682926829	2.475935828877005	2.5449101796407185	2.4076433121019107	3.7147266313932974	2.8868159203980097	2.660974499089253	2.4671568627450973	2.305696559503666
ZINC000013765956	23.213203435596423	0	1	2.4482309706544245	4.782568638822202	1.356815736568698	4.067957385405159	0.1402743926001779	1331.7898417738736	8.258989799198709	20	0	0	6	5	1	0	0	0	0	0	0	364.0	142.66666666666669	266.8888888888889	302.3611111111111	299.33333333333337	1162.0	6.7407407407407405	6.724137931034483	5.068627450980392	3.272727272727273	2.765957446808511	2.8260869565217392	3.2051282051282053	2.7698412698412698	2.064	3.351851851851852	3.007575757575758	2.673758865248227	2.7246376811594204	2.9572649572649574	2.7142857142857144	2.432	2.6419753086419755	2.87308429118774	2.616557734204793	2.290614478114478	2.1229314420803784
CHEMBL105556	16.72828129126581	0	1	2.464932800426088	4.829737854991775	1.2482329090255833	3.954263344353023	0.188298254493001	150.49291685477465	5.755853363722883	9	0	0	7	3	3	1	0	0	0	0	0	292.44444444444446	190.49391289437585	295.12345679012344	266.7314814814815	270.5679012345679	1118.0	7.311111111111112	5.682539682539683	5.8268398268398265	3.397306397306397	3.139682539682539	2.901360544217687	3.083333333333333	3.140096618357488	1.6161616161616164	3.325	2.9696969696969697	2.6952380952380954	2.63265306122449	2.7625	2.608695652173913	2.227272727272727	4.762347822359397	2.510251322751323	3.832772166105499	2.6942573887018337	2.576837154614932
ZINC000026938926	23.39154292055889	0	1	2.397200424640156	4.794400849280312	1.3252064935382435	4.689665006891029	0.1563221668963676	297.1401944378143	6.792816351241424	12	0	0	7	5	2	0	0	0	0	0	0	374.0	186.38888888888889	297.3888888888889	361.94444444444434	408.611111111111	1232.0	6.131147540983607	5.9375	4.4	3.384105960264901	2.581395348837209	2.477272727272727	2.7777777777777777	2.6486486486486487	2.378787878787879	3.065573770491804	3.033112582781457	2.5872093023255816	2.448863636363636	2.549019607843137	2.385135135135135	2.484848484848485	3.055555555555556	2.767361111111111	2.5859903381642515	2.396983075791022	2.3756459948320408
ZINC000034801051	17.108462118919743	0	1	2.426977239113452	4.736501770627287	1.2682243660939576	3.521769134370861	0.1531203971465592	4055.853275587485	9.140825492893889	9	0	0	3	2	1	0	0	0	0	0	0	208.0	123.63888888888889	221.36111111111103	273.5277777777778	259.80555555555566	914.0	3.7818181818181817	3.946428571428572	2.796116504854369	1.8848920863309355	1.6857142857142855	1.5826771653543308	1.1788617886178865	1.1428571428571428	0.9411764705882352	2.5454545454545454	2.2805755395683454	2.2142857142857144	2.188976377952756	2.1219512195121952	2.080357142857143	2.0588235294117645	2.2479797979797977	2.438492063492064	2.1491370010787483	1.9678257394084733	1.855753968253969
ZINC000012356091	18.18257573825084	0	1	2.509256887512868	4.95574558466944	1.3445752902246997	4.098336789477624	0.1781885560642445	221.88974517077284	6.2350897380643175	9	0	0	3	2	1	0	0	0	0	0	0	244.0	140.69444444444446	207.16666666666669	261.44444444444446	296.0277777777778	908.0	4.979591836734694	5.038461538461538	3.7083333333333335	2.86046511627907	2.41958041958042	1.821656050955414	1.502994011976048	1.303448275862069	1.3584905660377358	3.1020408163265305	3.0155038759689923	2.811188811188812	2.5414012738853504	2.2335329341317367	2.1517241379310343	2.2735849056603774	2.871315192743765	2.465277777777778	2.157986111111111	2.026701119724376	2.0701243201243207
CHEMBL3763779	25.948819787484386	0	1	2.4620180090105093	4.854698482711743	1.3160726070570763	4.194459393834294	0.1525046851824263	2124.645267224021	7.4245787603450175	19	0	0	6	3	2	0	0	1	0	0	1	400.44444444444446	192.39252495347955	289.5027330611358	352.1331974901783	370.820155982541	1604.0	6.067340067340068	6.217391304347826	4.983471074380165	3.875776397515528	3.0228571428571427	2.165775401069519	1.7934782608695652	1.4285714285714286	1.924812030075188	3.1515151515151514	3.1739130434782608	2.8685714285714288	2.508021390374332	2.277173913043478	2.1845238095238093	2.421052631578948	3.3954515140995816	2.787803836595742	2.7035240668588223	2.4813296565146192	2.346398559191308
CHEMBL196951	29.28375579641658	0	1	2.50675318260028	4.94815771151196	1.2878409225418737	4.743903728308568	0.1282136142786099	653.6206926005971	7.790860022120461	18	0	0	6	3	3	0	0	0	0	0	0	470.0	258.61111111111114	360.08333333333326	486.3888888888889	542.0277777777778	1490.0	6.527777777777778	6.539473684210527	5.154411764705882	4.203389830508475	3.3365853658536584	2.9530516431924885	2.730232558139535	2.747524752475248	2.747191011235955	3.2916666666666665	3.288135593220339	2.9170731707317072	2.732394366197183	2.5906976744186045	2.613861386138614	2.5842696629213484	3.591820987654321	2.8475877192982457	2.6476715686274503	2.747959824231011	2.644037940379404
CHEMBL2368256	17.66573898584523	0	1	2.4896429428564986	4.889986311153416	1.293405713691054	3.9775120592424646	0.1807960026928393	223.53978831296763	6.19804678234521	9	0	0	5	3	2	0	0	0	0	0	0	280.0	149.22222222222223	229.75000000000003	242.5833333333333	247.1111111111112	908.0	6.511627906976744	6.282608695652174	4.867469879518072	2.7962962962962963	2.4690265486725664	2.6153846153846154	3.032967032967033	2.9879518072289155	2.632911392405063	3.3255813953488373	2.9444444444444446	2.7168141592920354	2.7211538461538463	2.835164835164836	2.710843373493976	2.4430379746835444	3.4702842377260983	2.786835748792271	2.7680722891566267	2.246141975308642	2.186823992133727
CHEMBL376344	28.438749644787435	0	1	2.5029963585077173	4.988349710363577	1.31197007775716	4.541192755574949	0.1261442432104152	1213.207820310643	8.381957067275039	16	0	0	9	5	4	0	0	0	0	0	0	498.0	262.5277777777778	367.2777777777778	470.8055555555556	510.7777777777777	1506.0	7.217391304347826	6.808219178082192	5.282442748091603	4.544378698224852	3.927835051546392	3.823529411764706	3.704545454545455	3.6625766871165646	3.315151515151515	3.289855072463768	3.289940828402367	2.7938144329896906	2.7107843137254903	2.903409090909091	2.785276073619632	2.6	3.80475040257649	2.947869101978691	2.803647158608991	2.785831689677844	2.632875143184421
CHEMBL425190	24.696366683190814	0	2	2.395119664160776	4.790239328321553	1.3456772229769254	5.130251674207956	0.1654919894905792	232.2148751345273	6.579065240436563	20	0	0	5	4	1	0	0	0	0	0	0	376.0	149.44444444444446	285.24999999999994	348.2777777777777	347.27777777777766	1224.0	6.372881355932203	6.444444444444445	4.927927927927928	3.820689655172414	2.7125	2.188679245283019	2.176056338028169	2.234848484848485	2.09375	3.288135593220339	3.1241379310344826	2.69375	2.5345911949685536	2.612676056338028	2.643939393939394	2.53125	2.5329566854990584	2.7636684303350973	2.5698198198198194	2.40191570881226	2.1704861111111104
CHEMBL473186	16.498814593655908	0	0	2.460243158699332	4.920486317398664	1.2781447508619532	4.107205950277807	0.1955812357275146	130.3470186297042	5.612137612808226	16	0	0	4	3	0	0	1	0	0	0	1	294.0	171.22222222222223	211.3333333333333	263.5555555555556	273.55555555555566	856.0	7.945945945945946	7.948717948717949	6.846153846153846	5.457831325301205	4.586206896551724	4.047619047619048	3.506172839506173	2.8	2.03125	3.45945945945946	3.409638554216868	3.0689655172413794	2.988095238095238	2.6666666666666665	2.36	2.03125	4.627627627627628	3.333333333333333	3.251282051282052	3.1753681392235613	3.144316730523628
CHEMBL459061	26.15102036008378	0	1	2.392287957140994	4.784575914281987	1.3444443017491878	3.9401041251315183	0.1193970947009551	1196.368331037847	8.280968324665453	16	0	0	4	3	1	0	0	0	0	0	0	346.0	151.69444444444446	306.13888888888886	389.1111111111112	388.0	1292.0	4.942857142857143	5.094594594594595	3.62043795620438	2.610526315789474	1.9556650246305416	1.7091836734693877	1.6797752808988764	1.6395348837209305	1.64375	3.0142857142857142	2.784210526315789	2.48768472906404	2.4183673469387754	2.4831460674157304	2.476744186046512	2.475	2.1670634920634924	2.43993993993994	2.234590429845904	2.0479532163742693	1.911330049261084
ZINC000013741749	14.687481946837975	0	1	2.5002675543953274	4.932714484795848	1.3344837683077002	3.762324249045311	0.1980170657392268	200.3005214013266	5.941672731942759	9	0	0	3	2	1	0	0	0	0	0	0	214.0	128.41666666666669	176.8333333333334	223.8333333333333	242.27777777777777	758.0	5.487179487179487	5.487804878048781	4.226666666666667	3.088235294117647	2.6728971962616823	2.0576923076923075	1.7263157894736842	1.1645569620253164	0.9074074074074074	3.076923076923077	2.9607843137254903	2.7009345794392523	2.451923076923077	2.1578947368421053	1.962025316455696	1.9814814814814807	3.292735042735043	2.69579945799458	2.357777777777778	2.194444444444444	2.2642782969885773
CHEMBL49826	15.959564953260614	0	1	2.463239900691029	4.835927535902833	1.259721879178908	3.9889653340952727	0.1994482667047636	125.9402462432766	5.528954738861417	9	0	0	2	2	0	0	0	0	0	0	0	186.0	91.70138888888889	185.52777777777783	244.6111111111112	262.6388888888889	772.0	4.043478260869565	4.479166666666667	3.2111111111111112	1.9833333333333327	1.4630872483221478	1.5669291338582678	1.6	0.9117647058823528	0.56	2.9565217391304346	2.708333333333333	2.2013422818791946	2.338582677165354	2.736842105263158	2.2254901960784315	1.85	1.99350845410628	2.3640046296296298	2.06141975308642	2.0384259259259263	1.7626771066368383
CHEMBL4859827	14.08976496539261	0	1	2.4304022297732906	4.788834412340328	1.3403699782350855	3.8166833841836665	0.2120379657879814	107.21306875258874	5.262604816113892	11	0	0	5	4	0	0	0	1	0	0	1	207.6049382716049	82.42196311537876	154.65637860082307	172.74897119341566	167.16255144032922	968.0	6.29105873550318	6.574603174603174	5.072859744990892	3.706047819971871	3.404444444444444	2.9234234234234235	2.1359867330016584	1.157088122605364	0.8691358024691359	3.303030303030303	3.1012658227848102	2.973333333333333	2.783783783783784	2.537313432835821	2.1206896551724137	1.7777777777777777	2.4976352459205686	2.8116990005878897	2.535350468865952	2.186695837891337	2.2288340192043896
ZINC000299846487	19.286801603882218	0	1	2.497753554266549	4.91420155240176	1.2744353201093952	4.17282067455158	0.1738675281063158	215.9564064573162	6.250545302712404	9	0	0	5	3	2	0	0	0	0	0	0	300.0	156.72222222222223	243.3333333333333	277.5833333333333	319.27777777777777	984.0	6.122448979591836	5.961538461538462	4.578947368421052	2.7416666666666667	2.0273972602739727	2.208955223880597	3.0	2.811881188118812	2.34	3.2448979591836733	3.0166666666666666	2.4863013698630136	2.514925373134328	2.883495145631068	2.722772277227723	2.5	3.1984126984126986	2.6928418803418803	2.56140350877193	2.313194444444444	2.186834094368341
ZINC000013557023	25.60283220149513	0	1	2.4458794198073885	4.81629375573855	1.315861435046143	4.107938774250583	0.1283730866953307	1011.646297945027	8.082485090601491	20	0	0	7	5	0	0	2	0	0	0	2	448.0	263.47916666666663	324.25	423.4722222222223	425.3749999999999	1334.0	7.593220338983051	7.015873015873016	5.1946902654867255	3.329032258064516	2.796511627906977	2.7005988023952097	3.163265306122449	2.5467625899280577	2.3174603174603177	3.406779661016949	2.967741935483871	2.616279069767442	2.5449101796407185	2.659863945578232	2.597122302158273	2.531746031746032	4.465748587570621	2.9764109347442687	2.8694690265486726	2.732078853046596	2.4731104651162785
CHEMBL72285	19.63722941514381	0	1	2.4750788831868493	4.906752564444226	1.3526930015015055	3.953045302349405	0.1581218120939762	570.3245865393858	7.2624963806966845	15	0	0	2	2	0	0	0	0	0	0	0	240.0	109.66666666666669	221.6111111111112	270.13888888888897	278.77777777777766	954.0	4.528301886792453	4.910714285714286	3.588235294117647	2.3642857142857143	1.8366013071895424	1.5384615384615383	1.539877300613497	1.4391891891891893	1.4142857142857144	3.018867924528302	2.921428571428572	2.6405228758169934	2.378698224852071	2.3374233128834354	2.371621621621621	2.2642857142857142	2.069182389937107	2.4449404761904767	2.172657952069717	1.9295634920634928	1.8220769789397235
CHEMBL1241641	29.23283333772548	0	1	2.51804555498948	4.960174378010937	1.3189599943697234	4.2432939915844745	0.1178692775440131	1618.785873844606	8.670365532112756	21	0	0	9	5	1	0	3	0	0	0	3	578.0	342.5625	528.638888888889	480.4166666666666	477.7916666666665	1550.0	9.32258064516129	8.447761194029852	7.675	5.532467532467533	4.317919075144508	3.274725274725274	3.672316384180791	3.1052631578947367	3.15267175572519	3.70967741935484	3.5324675324675323	3.098265895953757	2.835164835164836	2.6610169491525424	2.710526315789474	2.7709923664122136	5.525201612903226	3.0849917081260365	4.405324074074075	3.119588744588744	2.761801541425818
ZINC000013802486	28.64704690009857	0	2	2.44549313077984	4.7932249505108215	1.3007980347674026	3.976238198232784	0.1104510610620218	2952.841345432419	9.271456999190503	20	0	0	9	6	2	1	0	0	0	0	0	442.44444444444446	252.7994684499314	391.5740740740741	443.41666666666674	471.7716049382716	1684.0	6.32063492063492	5.6126126126126135	4.6940298507462686	2.888268156424581	2.290271132376396	2.010852713178295	2.130124777183601	2.416161616161616	1.8226120857699804	3.257142857142857	2.9441340782122905	2.507177033492823	2.3348837209302324	2.53475935828877	2.587878787878788	2.491228070175439	3.611420977856163	2.584876543209877	2.9221945826423443	2.477188081936686	2.257280406403213
CHEMBL2442266	15.641877898208296	0	3	2.47012290900658	4.792990877456649	1.297326367551671	4.111280722408366	0.2055640361204183	112.33309961829517	5.414615741692732	9	0	0	6	4	1	0	0	0	1	0	1	277.06721536351165	136.07827503429357	182.07098765432104	220.7993827160494	231.89351851851856	2002.0	8.395976223136717	8.486772486772487	7.496807151979566	5.588664421997756	3.9495884773662553	4.061167227833895	4.722525804493018	4.280193236714976	2.1489898989898992	3.6666666666666665	3.5303030303030303	3.0277777777777777	2.8484848484848486	2.819672131147541	2.847826086956522	2.409090909090909	4.12358409194829	3.29673721340388	3.139154959557259	3.345445192667415	3.220743312757202
CHEMBL2113347	25.443913578897234	0	1	2.4620180090105093	4.854698482711743	1.3160726070570763	4.194459393834294	0.1525046851824263	2124.645267224021	7.4245787603450175	15	0	0	6	4	1	0	0	1	0	0	1	372.44444444444446	192.39252495347955	289.5027330611358	352.1331974901783	370.820155982541	1552.0	5.819444444444445	5.850746268656716	4.380165289256198	2.9022988505747125	2.239583333333333	2.109826589595376	2.282758620689655	1.7350993377483444	1.6689189189189189	3.171875	2.862068965517241	2.442708333333333	2.445086705202312	2.6	2.529801324503312	2.5	3.3954515140995816	2.787803836595742	2.7035240668588223	2.4813296565146192	2.346398559191308
ZINC000028880881	28.877397813491445	0	2	2.484847940719257	4.888758386897472	1.347283483528834	4.762503573177262	0.1322917659215906	1143.6678158322118	8.322929604460013	17	0	0	8	4	3	0	0	1	0	0	1	445.60493827160496	199.09557422648987	340.07716049382714	426.9907407407408	469.1286008230453	1718.0	6.458042583646448	6.42042042042042	4.844282238442823	3.299823633156967	2.7052910052910053	2.2712275594371665	2.4270482603815937	3.102739726027397	3.598162071846282	3.3768115942028984	3.095238095238096	2.6809523809523808	2.397379912663756	2.4696969696969697	2.8904109589041096	3.082706766917293	2.885443104731737	2.7125528306083866	2.482315040100928	2.259210268469528	2.2339457182049776
CHEMBL520129	24.850544700229428	0	1	2.538098139234497	5.025219576411477	1.3323363772458598	4.481268762396953	0.1445570568515146	655.9664801740224	7.617511801833981	19	0	0	8	4	3	1	0	0	0	0	0	426.44444444444446	268.8272462277092	352.03395061728395	428.7746913580247	505.92901234567904	1494.0	8.046121593291405	6.807017543859649	6.666666666666668	5.075425790754258	5.139479905437353	5.231182795698924	5.231231231231232	4.178571428571429	4.090342679127726	3.660377358490566	3.343065693430657	3.0709219858156027	3.0806451612903225	3.216216216216216	3.1160714285714284	3.02803738317757	5.072212192975646	2.841184752003465	3.5203395061728395	3.129742272686312	3.5881490237282203
CHEMBL450852	43.24755193518502	0	2	2.466027063315772	4.8371387720558126	1.3315423809127531	5.9103544968492585	0.1094510092009121	1068.303822649554	8.660226410770422	30	0	0	10	6	2	0	2	0	0	0	2	728.0	439.94444444444446	542.4444444444446	704.25	735.5555555555555	2212.0	7.428571428571429	7.0	5.494623655913978	3.815384615384616	3.125	3.07773851590106	3.550387596899225	3.1297709923664123	2.984126984126984	3.4489795918367347	3.1192307692307693	2.763888888888889	2.7102473498233217	2.8449612403100777	2.7557251908396947	2.793650793650793	4.48922902494331	2.988359788359789	2.9163679808841105	2.708653846153846	2.5540123456790123
CHEMBL1632207	23.43198303507878	0	1	2.43365568105726	4.86731136211452	1.316968715931308	4.101858841307144	0.1367286280435714	1368.2969422609592	8.319934426352086	16	0	0	5	4	1	0	0	0	0	0	0	350.0	181.44444444444449	285.1944444444444	361.6111111111112	360.8055555555554	1190.0	5.833333333333333	5.920634920634921	4.348214285714286	3.2364864864864864	2.525	2.131736526946108	1.9113924050632911	1.7142857142857142	1.8968253968253967	3.1	2.9864864864864864	2.69375	2.526946107784432	2.4556962025316458	2.3877551020408165	2.357142857142857	3.024074074074074	2.732363315696649	2.546378968253968	2.4433183183183185	2.2550347222222213
CHEMBL117397	28.21997004530509	0	3	2.461130826225577	4.864441952975291	1.3515491794933554	4.684962903329939	0.133856082952284	559.0491329950007	7.579000332233416	19	0	0	5	4	0	1	0	0	0	0	0	381.3086419753087	151.33257125438195	303.6512345679012	375.8189300411522	394.0905349794239	1564.0	5.691173760825502	6.114197530864198	4.707465277777778	3.280025690430315	2.7336860670194008	2.600955794504182	2.7263888888888888	2.2797619047619047	2.052596975673899	3.373134328358209	3.179190751445087	2.7830687830687832	2.7096774193548385	3.00625	2.7916666666666665	2.5207100591715976	2.2586950933489844	2.5874628486511204	2.372275270061728	2.172363757463308	2.0851351057112373
CHEMBL195114	29.62225306385971	0	1	2.527013679793757	5.015999877542415	1.337843829182488	5.190026509636248	0.1402709867469256	419.40981882564233	7.347181349445387	22	0	0	6	4	2	0	0	0	0	0	0	474.0	214.3055555555556	346.3888888888888	438.88888888888886	506.5833333333333	1472.0	6.869565217391305	7.013513513513513	5.702290076335878	4.875	4.18848167539267	3.831683168316832	3.701570680628272	3.0966183574879227	2.689655172413793	3.449275362318841	3.5535714285714284	3.1727748691099475	3.0346534653465347	3.083769633507853	2.782608695652174	2.586206896551724	3.1058776167471818	2.849474474474475	2.644189991518235	2.6124338624338623	2.6522687609075044
CHEMBL341854	26.74873734152916	0	2	2.4302955032412745	4.751192915752574	1.3461561214147573	3.936112704800469	0.1157680207294255	2122.081860990435	8.883928327333033	20	0	0	7	6	1	0	0	0	0	0	0	390.0	190.19444444444449	319.8333333333333	383.3611111111112	407.08333333333337	1364.0	5.735294117647059	5.694444444444445	4.186046511627907	2.610169491525424	2.202020202020202	2.14070351758794	2.227979274611399	2.1777777777777776	1.9873417721518989	3.117647058823529	2.836158192090396	2.555555555555556	2.457286432160804	2.44559585492228	2.433333333333333	2.4873417721518987	2.7969771241830066	2.758487654320988	2.479328165374677	2.165881983678594	2.0559764309764312
CHEMBL420748	21.86793955844463	0	1	2.4746585753605403	4.90542063404863	1.3237594055682445	3.908140580656851	0.1395764493091732	1955.2298979369004	8.607882477539526	15	0	0	4	2	1	0	0	1	0	0	1	287.60493827160496	125.75529644871207	247.27160493827168	298.34773662551453	301.5524691358023	1344.0	5.045700671431666	5.268518518518518	3.831804281345566	2.563813813813814	1.9872611464968155	1.5261813537675606	1.4723774053382992	1.5351617440225034	1.787037037037037	3.0701754385964914	2.8986486486486487	2.662420382165605	2.3793103448275863	2.212290502793296	2.29746835443038	2.484848484848485	2.2062332710300367	2.494324417009602	2.26854683429607	2.0158630853075308	1.920716363922308
CHEMBL191619	22.79382593911353	0	2	2.3924662179240106	4.78493243584802	1.303673642069234	3.9809991224033072	0.1372758318070105	539.8601757241235	7.356020909177377	16	0	0	6	3	1	0	0	2	0	0	2	325.2098765432099	129.06614845297975	247.951646090535	300.7078189300412	296.7614692882182	1642.0	6.022405121170554	6.091617933723197	4.4642464246424645	3.409090909090909	2.386547467007237	1.987391646966115	2.108378870673953	2.0763285024154587	2.127292340884574	3.2777777777777777	3.037878787878788	2.56551724137931	2.48936170212766	2.5901639344262297	2.5217391304347827	2.592233009708738	2.390113860240365	2.63619955237889	2.4549667929755943	2.278089537348797	2.046630822677367
CHEMBL98241	23.74822189048385	0	1	2.4815115451134644	4.928193466097358	1.2629179640347514	4.158301399844459	0.1386100466614819	525.8866993107603	7.363698077653904	6	1	0	8	3	2	0	3	0	0	0	3	478.0	386.75694444444446	340.5277777777777	544.7222222222223	617.1666666666665	1338.0	8.241379310344827	6.786885245901639	5.042735042735043	4.059171597633136	3.098445595854922	2.5824175824175826	2.223684210526316	2.425196850393701	2.293233082706767	3.310344827586207	2.899408284023669	2.481865284974093	2.291208791208791	2.4539473684210527	2.4881889763779528	2.300751879699248	6.6682231800766285	2.99408014571949	2.910493827160493	3.2232084155161083	3.19775474956822
CHEMBL380812	25.31066269151913	0	1	2.533575945378508	4.999991993186463	1.3581047583913195	4.857780870338885	0.1567026087206092	310.97084142555883	6.8711012618007405	19	0	0	7	6	1	0	0	0	0	0	0	420.0	182.72222222222223	292.7222222222222	365.2222222222222	425.61111111111103	1246.0	7.636363636363637	7.816666666666666	6.429906542056075	4.971223021582734	4.42483660130719	4.075342465753424	4.233082706766917	3.56934306569343	3.479338842975207	3.672727272727273	3.5467625899280577	3.150326797385621	3.136986301369863	3.2857142857142856	3.0291970802919708	3.0	3.3222222222222224	2.924537037037037	2.7357217030114223	2.627498001598721	2.781771968046477
ZINC000036237958	24.127159272446864	0	1	2.4680092126891084	4.877113591375672	1.3257432450321225	4.364152275338073	0.1454717425112691	431.996638964053	7.167030096706151	15	0	0	6	3	2	0	1	0	0	0	1	408.0	247.02777777777777	316.7777777777777	391.1388888888888	401.19444444444446	1246.0	7.285714285714286	6.733333333333333	5.201834862385321	3.5503355704697985	3.012422360248447	2.496969696969697	2.2533333333333334	2.50381679389313	2.4754098360655736	3.4285714285714284	3.1543624161073827	2.7950310559006213	2.587878787878788	2.526666666666667	2.618320610687023	2.5491803278688523	4.411210317460317	2.9453703703703704	2.9062181447502544	2.625093214019388	2.491890959282264
[truncated: 854 more rows]
[truncated: 662 more columns]
