# Supplementary material for: SerotoninAI: Serotonergic System Focused, Artificial Intelligence-Based Application for Drug Discovery
Source: J Chem Inf Model. 2024 Jan 30;64(7):2150–7. doi: 10.1021/acs.jcim.3c01517 (PMC11005036; doi:10.1021/acs.jcim.3c01517)
Supplement: Supplementary file 4 — ci3c01517_si_004.zip [file ci3c01517_si_004.zip › databases/5-HT1D_database_test.csv]

id	ABC	nAcid	nBase	SpMax_A	SpDiam_A	SpMAD_A	VE1_A	VE2_A	VR1_A	VR3_A	nAromAtom	nSpiro	nBridgehead	nHetero	nN	nO	nS	nP	nF	nCl	nBr	nI	nX	ATS0dv	ATS0s	ATS2s	ATS4s	ATS0Z	AATS0dv	AATS1dv	AATS2dv	AATS3dv	AATS4dv	AATS5dv	AATS6dv	AATS7dv	AATS8dv	AATS0d	AATS2d	AATS3d	AATS4d	AATS5d	AATS6d	AATS7d	AATS8d	AATS0s	AATS1s	AATS2s	AATS3s
CHEMBL487313	28.560069988347085	1	1	2.4653334561075058	4.834661024181924	1.2888374667474185	4.184099792741976	0.1130837781822155	27086.936779979147	11.515139672661334	15	0	0	7	3	3	0	0	1	0	0	0	1	464.0	337.75	400.47222222222223	492.861111111111	1538.0	6.1866666666666665	5.653846153846154	4.140845070422535	2.6683168316831685	2.320754716981132	2.269230769230769	2.5309278350515463	2.3262032085561497	2.207865168539326	2.986666666666667	3.232394366197183	2.6386138613861387	2.44811320754717	2.3990384615384617	2.463917525773196	2.4385026737967914	2.460674157303371	4.503333333333333	2.846866096866097	2.820226917057903	2.424917491749175
ZINC000013780273	27.63418360767817	0	2	2.45084321956177	4.795036023729773	1.326232449109224	4.103132725967424	0.1172323635990692	2216.5993410688907	8.956492440565782	20	0	0	9	6	1	0	0	2	0	0	0	2	496.0	310.25	360.05555555555554	467.2777777777777	1486.0	7.630769230769231	6.826086956521739	5.130081300813008	3.5352941176470587	3.0319148936170213	2.917948717948718	2.9505494505494507	3.017857142857143	2.4444444444444446	3.323076923076924	3.6504065040650406	2.976470588235294	2.691489361702128	2.5435897435897434	2.543956043956044	2.505952380952381	2.542483660130719	4.773076923076923	3.0861513687600644	2.927280939476061	2.7442810457516345
CHEMBL83732	25.54137283481996	0	1	2.437460668031627	4.874921336063256	1.3324132855026345	4.826586268591822	0.1508308208934944	320.4078269737932	6.932745453458665	16	0	0	5	2	2	0	0	1	0	0	0	1	426.0	254.77777777777777	329.2499999999999	418.02777777777766	1306.0	7.220338983050848	6.73015873015873	5.25	3.862745098039216	3.130952380952381	2.6666666666666665	2.4907975460122698	2.4859154929577465	2.1953125	3.406779661016949	3.75	3.2549019607843137	2.845238095238096	2.5875706214689265	2.539877300613497	2.535211267605634	2.453125	4.318267419962335	2.959435626102293	2.939732142857142	2.684458968772694
CHEMBL1631541	25.47242314959865	0	1	2.433890165121801	4.867780330243605	1.3395016709329282	4.244101689642777	0.1326281778013368	809.7822685410209	7.859916217067478	16	0	0	6	5	1	0	0	0	0	0	0	0	382.0	186.94444444444449	309.1111111111111	406.0555555555555	1276.0	6.063492063492063	6.164179104477612	4.669421487603306	3.3780487804878048	2.6306818181818183	2.220994475138121	2.0	1.7658227848101269	2.0073529411764706	3.2222222222222223	3.5371900826446283	3.073170731707317	2.7443181818181817	2.574585635359116	2.532544378698225	2.4240506329113924	2.4558823529411766	2.967372134038801	2.692371475953566	2.554637281910009	2.3365514905149047
CHEMBL1188501	9.370727640387596	0	3	2.358051106948034	4.71610221389607	1.289577751695004	3.2852429358909525	0.2737702446575794	47.19267919496048	4.036560335554252	6	0	0	4	3	0	0	0	0	1	0	0	1	145.60493827160494	66.42196311537876	108.60493827160496	100.10699588477368	732.0	7.280246913580247	7.529100529100529	6.196078431372549	4.13279132791328	2.666666666666667	1.806451612903225	1.0793650793650793	0.3333333333333333	0.0	3.5	3.823529411764706	3.1951219512195124	2.475	2.0	1.6428571428571428	1.5714285714285714	1.0	3.321098155768938	3.2787575935724087	3.194262890341322	2.7991317876141726
CHEMBL277452	33.348056998573384	0	2	2.466618238902408	4.832663710469197	1.323026437400773	5.556020514849402	0.1322862027345095	554.4562861990684	7.7530724943446625	18	0	0	8	6	2	0	0	0	0	0	0	0	494.0	294.3888888888889	427.16666666666674	549.2777777777779	1686.0	6.024390243902439	6.091954022988506	4.743589743589744	3.1963470319634704	2.6923076923076925	2.3568464730290457	2.380530973451328	1.855140186915888	1.707070707070707	3.2439024390243905	3.58974358974359	2.9771689497716896	2.700854700854701	2.5228215767634854	2.504424778761062	2.392523364485981	2.303030303030303	3.590108401084011	2.854086845466156	2.738247863247864	2.440258751902588
CHEMBL349185	23.21320343559642	0	2	2.448187559672768	4.7825107726634	1.3494632282970986	4.05240625951355	0.1397381468797775	1711.865871374711	8.510049944465264	19	0	0	7	6	1	0	0	0	0	0	0	0	366.0	144.16666666666669	266.97222222222223	311.63888888888886	1176.0	6.654545454545454	6.627118644067797	4.904761904761905	2.759124087591241	2.5526315789473686	2.563380281690141	2.8359375	2.76	2.0	3.309090909090909	3.638095238095238	2.890510948905109	2.5723684210526314	2.640845070422535	2.828125	2.736	2.4651162790697674	2.621212121212121	2.876647834274953	2.5425925925925927	2.114760746147608
CHEMBL104720	17.734688671066525	0	1	2.466442229932687	4.823891574952047	1.3330900488412871	4.114743210375816	0.1870337822898098	163.65017376719308	5.886188423133035	9	0	0	5	4	1	0	0	0	0	0	0	0	268.0	143.44444444444446	211.88888888888889	282.5	894.0	6.090909090909091	6.085106382978723	4.588235294117647	3.36036036036036	2.743589743589744	2.7830188679245285	3.0454545454545454	2.5783132530120483	1.6962025316455696	3.272727272727273	3.541176470588235	2.918918918918919	2.649572649572649	2.7169811320754715	2.909090909090909	2.710843373493976	2.481012658227848	3.2601010101010104	2.671985815602837	2.4928104575163395	2.427927927927928
ZINC000013765979	24.627416997969515	0	2	2.445411942691723	4.779792187670228	1.3599628175040748	3.909159533450613	0.1261019204338907	3835.15074184938	9.383366131390726	20	0	0	6	6	0	0	0	0	0	0	0	0	352.0	146.16666666666669	280.63888888888886	338.74999999999994	1224.0	5.770491803278689	5.969230769230769	4.362068965517241	2.613924050632912	2.167630057803468	2.1058823529411765	2.418918918918919	2.2907801418439715	1.7152777777777777	3.180327868852459	3.4913793103448274	2.848101265822785	2.508670520231214	2.447058823529412	2.635135135135135	2.5815602836879434	2.4097222222222223	2.3961748633879782	2.72008547008547	2.4193007662835244	2.0697960618846696
CHEMBL2058426	16.377494250096262	0	3	2.495435320355211	4.825244681748538	1.2806708354521557	4.201836834622304	0.2000874683153478	117.47635836177838	5.508174452637389	9	0	0	6	4	1	0	0	0	0	1	0	1	287.06721536351165	139.82827503429357	190.070987654321	266.7268518518518	2040.0	7.974089315653101	8.158869395711502	7.184606481481482	5.525720164609053	3.611552028218695	3.543667123914038	3.603921568627452	3.554278416347382	1.742063492063492	3.583333333333333	4.0625	3.583333333333333	3.083333333333333	2.691358024691358	2.4823529411764707	2.793103448275862	2.232142857142857	3.884118750952599	3.1899772579597143	2.969859182098765	3.231009945130315
CHEMBL304573	16.17064519443237	0	1	2.4998318011785723	4.953604737581761	1.2984684575566623	3.89450917191383	0.1854528177101823	219.69282464600167	6.134167663805087	9	0	0	3	2	0	0	0	1	0	0	0	1	236.0	150.66666666666666	205.66666666666669	289.8888888888889	852.0	5.130434782608695	5.083333333333333	3.8777777777777778	2.9344262295081966	2.3181818181818183	1.4081632653061225	1.174496644295302	1.0887096774193548	1.010989010989011	2.9347826086956523	3.333333333333333	2.89344262295082	2.6515151515151514	2.2857142857142856	2.0	1.9516129032258065	2.0549450549450547	3.27536231884058	2.517939814814815	2.285185185185185	2.208333333333334
CHEMBL496520	24.834266053633407	0	1	2.437457526884824	4.874915053769648	1.3327575518501855	5.055325491084845	0.1630750158414466	235.5666551901096	6.593396021800864	16	0	0	7	4	2	0	0	1	0	0	0	1	448.0	246.25	313.13888888888886	423.8055555555554	1294.0	8.0	7.5	5.94392523364486	4.858156028368795	3.571428571428572	2.849056603773585	2.3472222222222223	2.47244094488189	2.7387387387387387	3.482142857142857	3.785046728971962	3.297872340425532	2.8506493506493507	2.610062893081761	2.611111111111111	2.622047244094488	2.612612612612613	4.397321428571429	3.0203703703703706	2.926531671858774	3.039204097714736
CHEMBL2112307	24.79382593911353	0	1	2.4616099859609264	4.878997777707237	1.3332246126337082	4.249987483394812	0.1370963704320907	568.5728396678797	7.47453154253912	15	0	0	6	2	3	0	0	1	0	0	0	1	444.0	257.0277777777778	324.4166666666666	441.7777777777777	1296.0	7.928571428571429	7.283333333333333	5.813084112149533	4.293706293706293	3.554140127388535	2.478787878787879	2.5838926174496644	2.7109375	2.324786324786325	3.482142857142857	3.8130841121495327	3.2867132867132867	2.840764331210191	2.56969696969697	2.5838926174496644	2.6015625	2.4871794871794872	4.589781746031747	3.067592592592592	3.031931464174454	2.8259518259518264
CHEMBL4528651	11.598445758063315	0	1	2.469905258468505	4.939810516937012	1.2216332919693087	3.5396133492128623	0.2359742232808575	68.29215775741284	4.629260047556843	6	0	0	2	1	1	0	0	0	0	0	0	0	156.0	87.42361111111111	147.83333333333334	227.33333333333337	600.0	4.588235294117647	4.828571428571428	3.71875	2.732558139534884	1.3363636363636364	0.8404255319148937	0.2588235294117647	0.0	0.0	2.911764705882353	3.40625	2.802325581395349	2.2363636363636363	1.9574468085106385	1.6588235294117648	1.2244897959183674	1.0	2.5712826797385624	2.632142857142857	2.309895833333333	2.515503875968992
CHEMBL148095	26.6678571124894	0	2	2.4456117678028466	4.780542290184428	1.36690924350688	4.148490289770909	0.1257118269627548	835.4367640577628	7.921877127297343	20	0	0	6	6	0	0	0	0	0	0	0	0	372.0	150.97222222222223	300.38888888888886	372.4722222222223	1298.0	5.723076923076923	6.014285714285714	4.4375	2.6440677966101696	2.183246073298429	1.974226804123712	2.1954022988505746	2.123456790123457	1.7039473684210529	3.292307692307692	3.640625	2.949152542372881	2.6335078534031413	2.484536082474227	2.5804597701149423	2.549382716049383	2.4473684210526314	2.322649572649573	2.628174603174603	2.346788194444444	2.034526051475204
CHEMBL1289618	26.46426718986376	0	1	2.4749015135001096	4.949803027000218	1.301983745492875	5.12872665148519	0.1554159591359148	271.0977312537666	6.796401856272788	20	0	0	5	4	1	0	0	0	0	0	0	0	394.0	193.03472222222223	313.19444444444446	457.72222222222223	1300.0	6.061538461538461	6.36231884057971	4.919354838709677	3.6626506024096384	2.3719806763285023	1.9417040358744395	1.946341463414634	1.9831460674157304	1.7206703910614525	3.323076923076924	3.75	3.2951807228915664	2.705314009661836	2.457399103139013	2.4878048780487805	2.601123595505618	2.3910614525139664	2.969764957264957	2.726851851851852	2.52576164874552	2.5103748326639894
CHEMBL270176	10.704060973720928	0	3	2.4275641089777573	4.855128217955516	1.261280672878453	3.443711508230498	0.2459793934450355	61.712520708686	4.45895907577326	6	0	0	4	3	0	0	0	0	1	0	0	1	155.60493827160494	76.19974089315653	127.57304526748968	145.91358024691357	808.0	5.984805318138651	6.559670781893004	5.379227053140096	3.746296296296296	2.5065913370998123	1.23015873015873	0.3115942028985507	0.0	0.0	3.230769230769231	3.630434782608696	3.083333333333333	2.6779661016949152	2.125	1.5217391304347827	1.1923076923076923	1.0	2.930759265121405	2.9884163999390343	2.7733270710323845	2.430864197530864
CHEMBL1289510;CHEMBL1289394	26.386378986449103	0	1	2.4640845950936674	4.928169190187335	1.3057102580975044	4.987936473972447	0.1511495901203772	294.3571144166306	6.878716173576922	20	0	0	6	4	1	0	0	1	0	0	0	1	442.0	249.02777777777777	328.0000000000001	464.2777777777777	1342.0	7.129032258064516	6.984848484848484	5.4491525423728815	4.210191082802548	3.1748633879781423	2.43069306930693	2.3369565217391304	2.25625	1.993421052631579	3.403225806451613	3.7796610169491527	3.35031847133758	2.846994535519125	2.549504950495049	2.5489130434782608	2.59375	2.4802631578947367	4.016577060931899	2.9006734006734005	2.7796610169491536	2.7137296532200987
ZINC000101299773	14.93477111702175	0	1	2.573037986598973	4.765120243218968	1.275360408336062	3.5251952075995026	0.185536589873658	493.0516655617192	6.84246785302376	10	0	0	5	3	1	1	0	0	0	0	0	0	238.44444444444449	93.05898491083676	161.25	185.8055555555556	988.0	6.623456790123457	6.728070175438597	5.318181818181818	4.472222222222222	3.341463414634146	2.7743589743589743	1.915151515151515	2.064102564102564	1.846666666666667	3.305555555555556	3.787878787878788	3.1944444444444446	2.609756097560976	2.707692307692308	2.727272727272727	2.730769230769231	2.56	2.5849718030788	2.846166341780377	2.4431818181818183	2.511659807956105
CHEMBL104484	21.27022257699926	0	1	2.4641186124943784	4.831295639592869	1.3242729355387417	4.117360978099336	0.1524948510407161	434.76552414705566	7.0680586338234965	15	0	0	6	5	1	0	0	0	0	0	0	0	360.0	199.97222222222223	254.72222222222223	364.44444444444446	1086.0	7.5	7.372549019607843	5.820224719101123	4.241666666666666	3.50381679389313	3.603448275862069	4.404255319148936	4.222222222222222	3.213483146067416	3.4375	3.764044943820225	3.1166666666666667	2.6946564885496183	2.7586206896551726	3.0531914893617023	2.9	2.752808988764045	4.166087962962963	3.157952069716776	2.8620474406991265	2.768055555555556
ZINC000022446222	19.079952548218323	0	2	2.4453700572406816	4.779410750575412	1.3401587947566973	3.876412664590164	0.1615171943579234	492.5350998536962	7.075034464165017	14	0	0	6	6	0	0	0	0	0	0	0	0	288.0	115.11111111111111	220.97222222222223	263.58333333333337	966.0	6.0	6.137254901960785	4.434782608695652	2.73109243697479	2.1313868613138687	2.123076923076923	2.806122448979592	2.6559139784946235	1.9891304347826089	3.1666666666666665	3.489130434782609	2.8823529411764706	2.423357664233577	2.3692307692307693	2.704081632653061	2.6451612903225805	2.5	2.3981481481481484	2.7396514161220047	2.4018719806763285	2.0950046685340804
ZINC000013802576	28.27234070364343	0	2	2.4303065206977164	4.757054950025232	1.3245339356442405	3.953564165145501	0.1098212268095972	2458.908060708964	9.088406498084996	20	0	0	8	6	1	0	0	1	0	0	0	1	458.0	234.22222222222223	352.5	431.638888888889	1482.0	6.450704225352113	6.026666666666666	4.392592592592592	2.8833333333333333	2.3381642512077296	2.269230769230769	2.4292682926829268	2.3482587064676617	1.945945945945946	3.140845070422535	3.451851851851852	2.8833333333333333	2.570048309178744	2.514423076923077	2.517073170731708	2.4129353233830844	2.389189189189189	3.298904538341158	2.8248148148148147	2.611111111111111	2.3280864197530864
ZINC000026494013	25.39154292055889	0	1	2.4733594901879337	4.8857063173163775	1.3389273239297412	4.175757084560538	0.1304924088925168	729.3235759807462	7.755268306135764	15	0	0	6	4	2	0	0	0	0	0	0	0	416.0	230.27777777777777	311.4166666666665	429.27777777777766	1286.0	7.172413793103448	6.951612903225806	5.454545454545454	4.006711409395973	3.2545454545454544	2.520231213872832	2.503267973856209	2.6742424242424243	2.220472440944882	3.4482758620689653	3.827272727272727	3.2885906040268456	2.8424242424242423	2.5491329479768785	2.57516339869281	2.636363636363636	2.4960629921259843	3.9703065134099615	3.043906810035842	2.8310606060606047	2.62434750186428
ZINC000195364726	14.101695509211076	0	2	2.354540824673919	4.591255556583262	1.354609710079404	3.788063052385224	0.2104479473547346	119.44016560925962	5.3706022046798125	6	0	0	3	3	0	0	0	0	0	0	0	0	168.0	79.80555555555556	169.33333333333331	191.41666666666663	710.0	4.097560975609756	4.1395348837209305	2.8395061728395063	1.7168141592920354	1.373913043478261	1.4455445544554455	1.1935483870967742	1.0975609756097562	1.2622950819672132	2.804878048780488	3.123456790123457	2.52212389380531	2.269565217391305	2.287128712871287	2.21505376344086	2.097560975609756	2.1311475409836067	1.946476964769648	2.300387596899225	2.090534979423868	1.803097345132744
CHEMBL74208	15.694248556546643	0	3	2.415691463765884	4.703364874205281	1.2715541974836746	3.398658656842213	0.1618408884210577	1865.185623198088	8.273053201719451	9	0	0	7	6	1	0	0	0	0	0	0	0	274.0	154.38888888888889	217.88888888888897	227.19444444444449	882.0	6.682926829268292	6.761904761904762	5.414285714285715	3.931034482758621	3.4578313253012047	3.32	3.253731343283582	3.542372881355932	2.4915254237288136	2.926829268292683	3.157142857142857	2.6091954022988504	2.4578313253012047	2.3466666666666667	2.373134328358209	2.4745762711864407	2.3389830508474576	3.765582655826558	3.348544973544973	3.112698412698414	2.8358876117496807
CHEMBL72062	20.30389608181048	0	1	2.5072247840973536	4.953981645497833	1.338116947301945	4.018579835534926	0.1545607629051894	565.1780675320109	7.292652290293678	14	0	0	4	2	1	1	0	0	0	0	0	0	274.44444444444446	151.86454046639233	222.87962962962965	312.425925925926	1236.0	5.277777777777778	5.212121212121213	3.953333333333333	2.860696517412935	2.485458612975392	1.9484126984126984	1.7664670658682635	1.6085011185682323	1.544529262086514	3.1538461538461537	3.56	3.0597014925373136	2.8053691275167787	2.5	2.377245508982036	2.4093959731543624	2.366412213740458	2.920471932046006	2.546745230078564	2.2287962962962964	2.044637921503593
CHEMBL2110300	18.55118525199425	0	1	2.49605944506826	4.911662720350996	1.269065199070748	4.045849991070348	0.1759065213508847	240.7976075276456	6.316865900803991	9	0	0	5	3	2	0	0	0	0	0	0	0	290.0	152.97222222222223	238.58333333333337	272.1111111111111	946.0	6.304347826086956	6.081632653061225	4.629213483146067	2.710526315789474	2.183206106870229	2.3781512605042017	3.0309278350515463	2.9887640449438204	2.417582417582417	3.282608695652174	3.629213483146068	2.956140350877193	2.5572519083969465	2.596638655462185	2.865979381443299	2.7752808988764044	2.43956043956044	3.32548309178744	2.735260770975057	2.680711610486892	2.253654970760234
ZINC000103283196	10.187224221315322	0	1	2.28441460015007	4.568829200300141	1.236887007262098	3.2754813611991422	0.2339629543713673	78.13569181603599	4.694919190559214	6	0	0	4	1	1	0	0	0	2	0	0	2	143.20987654320987	67.4828151196464	113.011316872428	116.3065843621399	1064.0	5.304069501600366	5.193415637860083	3.654589371980677	2.728174603174604	1.662626262626263	1.4998686629892302	1.6349206349206349	0.7017543859649124	0.1259259259259259	2.851851851851852	2.9565217391304346	2.4642857142857144	2.0727272727272728	2.191489361702128	2.4	1.868421052631579	1.5	2.4993635229498667	2.722717573540619	2.456767758096261	2.392508083480305
CHEMBL298612	18.47030502295449	0	1	2.4783161996346323	4.8800650944851895	1.3379914404808837	4.145167615152787	0.1802246789196864	179.3206987135474	6.022084938676649	9	0	2	5	3	2	0	0	0	0	0	0	0	302.0	185.94444444444449	232.3055555555556	325.88888888888886	944.0	6.863636363636363	6.553191489361702	5.160919540229885	3.858333333333333	3.1825396825396823	3.782178217821782	3.810126582278481	3.101449275362319	2.571428571428572	3.386363636363636	3.770114942528736	3.0416666666666665	2.5873015873015874	2.495049504950495	2.759493670886076	2.9565217391304346	3.0428571428571427	4.226010101010101	2.82387706855792	2.670178799489144	2.8569444444444456
ZINC000253682293	17.803638356287824	0	1	2.5042659164052017	4.92413500210106	1.2795415240322454	4.151686749346295	0.1887130340611952	162.64173508733003	5.880007197896824	14	0	0	5	4	1	0	0	0	0	0	0	0	288.0	113.22222222222224	204.9166666666667	244.8333333333333	892.0	6.857142857142857	7.2	5.556962025316456	3.648936170212766	2.954954954954955	2.980769230769231	3.886075949367088	2.857142857142857	1.7066666666666668	3.4285714285714284	3.772151898734177	3.223404255319149	2.756756756756757	2.7403846153846154	3.0	2.7532467532467533	2.453333333333333	2.695767195767196	2.9086419753086425	2.593881856540085	2.4225768321513
ZINC000027563669	33.553007284159634	0	1	2.5039595214747346	5.007919042949471	1.2744504763573272	4.4830875736288345	0.1018883539461098	1722.06717308201	8.932885233909497	12	0	0	11	5	6	0	0	0	0	0	0	0	620.0	439.8958333333333	499.375	828.9583333333333	1858.0	7.294117647058823	6.590909090909091	5.32484076433121	4.19811320754717	3.72265625	3.2035714285714287	2.5986159169550174	2.06551724137931	2.602409638554217	3.1411764705882352	3.5414012738853504	3.2264150943396226	2.8359375	2.5642857142857145	2.397923875432526	2.2275862068965515	2.2730923694779115	5.175245098039215	3.0905934343434343	3.180732484076433	2.7999213836477987
ZINC000013794112	25.48435369341712	0	2	2.434058113744216	4.7514553006808296	1.3298062814151577	4.107544592911028	0.1283607685284696	1438.9520985360778	8.434821228116807	20	0	0	6	6	0	0	0	0	0	0	0	0	362.0	149.91666666666669	291.4722222222222	352.6388888888889	1262.0	5.65625	5.720588235294118	4.163934426229508	2.5	2.0846560846560847	2.276470588235294	2.227272727272727	2.312883435582822	2.0064516129032257	3.15625	3.5163934426229506	2.83125	2.507936507936508	2.5764705882352943	2.5568181818181817	2.576687116564417	2.47741935483871	2.342447916666667	2.6748366013071894	2.389116575591985	2.063368055555556
CHEMBL29808	18.970562748477143	0	1	2.41632424416238	4.759999335873726	1.3608355497344709	4.110465047423448	0.171269376975977	266.31999372079576	6.460167307043003	15	0	0	4	4	0	0	0	0	0	0	0	0	276.0	115.38888888888889	215.9444444444445	258.83333333333337	938.0	6.0	6.26530612244898	4.847058823529411	3.2767857142857144	2.25	1.912	2.1142857142857143	2.2555555555555555	2.4743589743589745	3.260869565217391	3.647058823529412	3.0892857142857144	2.629032258064516	2.408	2.5904761904761906	2.588888888888889	2.4615384615384617	2.508454106280193	2.8140589569161	2.5405228758169947	2.2785218253968256
CHEMBL4216337	10.635111288499631	0	0	2.368356653081214	4.658115739472924	1.297191707597064	3.455483384131579	0.2468202417236842	64.21411337609541	4.498695257675681	11	0	0	4	1	2	1	0	0	0	0	0	0	204.44444444444449	136.53120713305898	120.30864197530865	131.7592592592593	800.0	9.735449735449736	8.621212121212123	7.535353535353536	6.228070175438596	4.953703703703703	4.964285714285714	4.173913043478261	4.166666666666667	1.8	3.6666666666666665	4.0606060606060606	3.3421052631578947	2.9444444444444446	2.857142857142857	2.5217391304347827	1.7777777777777777	1.3	6.5014860539551895	3.875701459034793	3.645716423494201	3.9767706302794026
CHEMBL3752576	13.354148613504645	0	1	2.3987059360817664	4.653648819838047	1.2886823248771873	3.3879472077895323	0.1882192893216406	246.40680011096595	6.094770494033616	9	0	0	2	2	0	0	0	0	0	0	0	0	176.0	93.58333333333334	157.6944444444445	190.75000000000003	694.0	4.631578947368421	4.846153846153846	3.696969696969697	2.4352941176470586	1.7083333333333333	1.5591397849462365	1.6705882352941177	1.8472222222222223	1.5081967213114753	2.789473684210526	3.227272727272727	2.6823529411764704	2.3541666666666665	2.150537634408602	2.1058823529411765	2.2222222222222223	2.0491803278688523	2.4627192982456143	2.794159544159544	2.389309764309765	2.136274509803921
ZINC000027564086	34.36950386508737	0	1	2.4994633332825127	4.9989266665650245	1.266433723193276	4.477572145555009	0.0995016032345557	3017.5823027873816	9.516288624533376	12	0	0	12	5	7	0	0	0	0	0	0	0	652.0	460.14583333333326	523.2083333333334	830.4999999999999	1922.0	7.5813953488372094	6.674157303370786	5.341772151898734	4.316037735849057	3.7606177606177607	3.309859154929577	2.773049645390071	2.2535211267605635	2.8266129032258065	3.1511627906976742	3.550632911392405	3.2264150943396226	2.803088803088804	2.528169014084507	2.4397163120567376	2.26056338028169	2.306451612903226	5.3505329457364335	3.179463171036205	3.311445147679325	2.86812106918239
CHEMBL143510	18.29664806812264	0	1	2.451384418457256	4.852171555881244	1.2007285912057617	4.168508644407723	0.1736878601836551	252.2714221139216	6.405974317120208	9	0	0	9	2	3	1	0	3	0	0	0	3	430.44444444444446	377.2786351165981	472.9984567901234	280.41975308641975	1348.0	10.01033591731266	6.765151515151515	7.628691983122364	6.876288659793815	3.6996699669967	3.46045197740113	4.083333333333333	5.1687763713080175	3.265873015873016	3.3255813953488373	3.2911392405063293	2.865979381443299	2.702970297029703	2.3559322033898304	2.6041666666666665	2.7341772151898733	2.25	8.77392174689763	2.9897411616161618	5.987322237849663	6.422871324933181
ZINC000029131435	12.33705413557638	0	3	2.43000436287799	4.8600087257559785	1.228371590004747	3.576956334821565	0.2235597709263478	86.0960187268384	4.925466799503908	6	0	0	4	3	1	0	0	0	0	0	0	0	198.0	99.16666666666669	168.38888888888889	187.88888888888889	660.0	6.0	6.382352941176471	5.084745762711864	3.9864864864864864	3.0	2.0416666666666665	0.7361111111111112	0.2857142857142857	0.0	3.0	3.3559322033898304	2.918918918918919	2.7333333333333334	2.430555555555556	1.9722222222222223	1.8392857142857144	1.12	3.005050505050505	3.008169934640523	2.854048964218456	2.7680180180180183
CHEMBL1242345	31.67462372219805	0	1	2.518246123196741	4.968538561406816	1.3602100212770891	4.312567893821581	0.110578663944143	1707.8329543279328	8.803957120785467	21	0	0	8	6	2	0	0	0	0	0	0	0	504.0	223.5555555555556	370.38888888888886	504.25	1572.0	6.904109589041096	6.974683544303797	5.567375886524823	4.491803278688525	3.701492537313433	3.028708133971292	2.678391959798995	2.5891891891891894	2.592814371257485	3.4794520547945207	3.794326241134752	3.33879781420765	3.0199004975124377	2.8038277511961724	2.778894472361809	2.7945945945945945	2.808383233532934	3.0624048706240488	2.7658227848101267	2.626871552403467	2.5353673345476624
ZINC000001486793	27.98946894176874	0	1	2.4464893736966653	4.867512870377306	1.2915239869527808	4.541163463758297	0.1297475275359513	507.3786613038022	7.482020559797503	20	0	0	9	5	0	0	0	4	0	0	0	4	562.0	393.0416666666666	528.8888888888888	549.1041666666667	1532.0	9.064516129032258	7.803030303030303	6.764705882352941	4.024844720496894	3.527173913043478	3.281081081081081	4.0	2.7197452229299364	2.624113475177305	3.532258064516129	3.7478991596638656	3.111801242236025	2.717391304347826	2.572972972972973	2.7169811320754715	2.554140127388535	2.4680851063829787	6.339381720430107	3.1268939393939394	4.444444444444444	2.9348688750862664
CHEMBL3217984	18.17064519443237	0	1	2.6029970305201315	4.982185468200002	1.3751095442079777	4.1630483568315135	0.1892294707650688	159.59205461897983	5.86107826105166	12	0	0	3	2	0	1	0	0	0	0	0	0	228.44444444444449	86.86454046639233	182.2808641975309	260.9135802469136	1058.0	5.439153439153439	5.869565217391305	4.709803921568628	3.669467787114846	2.7697841726618706	2.3109452736318405	1.5628415300546448	0.8705501618122976	0.3484848484848485	3.571428571428572	4.152941176470589	3.689075630252101	3.194244604316547	2.9402985074626864	2.5327868852459017	1.9902912621359223	1.6515151515151516	2.0682033444379124	2.40150295222759	2.1444807552650698	2.003760763564685
CHEMBL144002	25.40347346437736	0	2	2.445436404387066	4.780332677065234	1.3484763817637746	3.9320319109016535	0.1228759972156766	2737.8348800916065	9.078073507075729	20	0	0	6	6	0	0	0	0	0	0	0	0	358.0	151.69444444444446	295.4166666666667	365.25	1262.0	5.59375	5.867647058823529	4.352459016393443	2.6265060240963853	2.141304347826087	1.968253968253968	2.085227272727273	1.9685534591194969	1.7310344827586206	3.15625	3.4754098360655736	2.8734939759036147	2.5489130434782608	2.4021164021164023	2.4318181818181817	2.471698113207548	2.462068965517241	2.3702256944444446	2.678104575163399	2.421448087431694	2.089524765729585
CHEMBL303514	26.26041015982496	0	2	2.4507809372586533	4.792491610140313	1.3319625247978415	4.055835018117245	0.1229040914580983	3168.0457895300483	9.254792675068094	20	0	0	8	6	0	0	0	2	0	0	0	2	466.0	268.69444444444446	332.02777777777766	401.22222222222223	1384.0	7.639344262295082	6.907692307692308	5.060344827586207	3.425806451612903	2.838150289017341	2.823863636363636	3.289655172413793	3.194244604316547	2.4825174825174825	3.344262295081968	3.6293103448275854	2.9806451612903224	2.61271676300578	2.5056818181818183	2.7517241379310344	2.6906474820143886	2.5454545454545454	4.404826958105647	2.994444444444445	2.862308429118773	2.664336917562724
CHEMBL146285	26.21997004530508	0	2	2.4454387694188617	4.780591519185725	1.3305043576656874	3.9378416730951966	0.1193285355483392	2889.964137251776	9.162921840246476	20	0	0	7	6	0	0	0	1	0	0	0	1	414.0	213.4722222222222	317.75	391.1388888888889	1342.0	6.46875	6.367647058823529	4.680327868852459	2.8622754491017965	2.2864864864864867	2.073298429319372	2.302857142857143	2.2138364779874213	1.9251700680272108	3.234375	3.5327868852459017	2.8982035928143715	2.556756756756757	2.413612565445026	2.4857142857142858	2.49685534591195	2.4829931972789114	3.335503472222222	2.839869281045752	2.604508196721312	2.3231869594145045
ZINC000013802596	27.63418360767817	0	1	2.4454320164788563	4.780171252729688	1.3293195664103152	3.9287534396067	0.1122500982744771	6749.649158697423	10.070008774521847	20	0	0	8	7	1	0	0	0	0	0	0	0	430.0	208.94444444444449	333.0833333333333	442.4166666666666	1412.0	6.323529411764706	6.347222222222222	4.7421875	2.92485549132948	2.4213197969543145	2.445026178010471	2.474285714285714	2.184971098265896	1.8125	3.1911764705882355	3.5	2.8901734104046244	2.517766497461929	2.492146596858639	2.531428571428572	2.4739884393063583	2.50625	3.072712418300654	2.8549382716049383	2.6022135416666665	2.2838792549775206
CHEMBL88784	18.34433619633036	0	4	2.346833537434516	4.693667074869034	1.3400754717635912	3.41634211850514	0.1423475882710475	4092.2297215265808	9.192314002030166	6	0	0	5	4	1	0	0	0	0	0	0	0	246.0	120.86111111111111	237.0555555555556	258.58333333333337	974.0	4.555555555555555	4.482142857142857	3.0961538461538463	1.9027777777777777	1.3432835820895523	1.185483870967742	1.152542372881356	1.1559633027522935	1.28	2.703703703703704	2.8846153846153846	2.388888888888889	2.253731343283582	2.153225806451613	2.0847457627118646	2.091743119266055	2.12	2.238168724279836	2.443948412698413	2.2793803418803424	2.0021219135802464
CHEMBL160070	26.260410159824964	0	2	2.43556344024691	4.753407030274023	1.3310703037130651	4.175353589754888	0.1265258663562087	1494.5722425691251	8.503517787983725	15	0	0	6	4	2	0	0	0	0	0	0	0	382.0	198.0	333.1666666666667	393.05555555555554	1330.0	5.701492537313433	5.577464788732394	4.1692307692307695	2.3258426966292136	1.9538461538461536	2.114130434782609	2.342857142857143	2.3485714285714288	2.196319018404908	3.1343283582089554	3.453846153846154	2.758426966292135	2.471794871794872	2.527173913043478	2.6228571428571428	2.5828571428571427	2.4846625766871164	2.955223880597015	2.6517996870109544	2.562820512820513	2.1264044943820224
CHEMBL2368611	24.92707682649163	0	1	2.4490694153599937	4.842306952107587	1.308266299548749	4.158982967221867	0.1587539049230615	1603.473013524915	7.192523324429172	12	0	0	6	3	1	0	0	1	1	0	0	2	398.44444444444446	195.19897370846527	285.46995725928423	360.5241368652194	1584.0	6.225694444444445	5.757575757575758	4.093220338983051	2.6842105263157894	2.053475935828877	2.076023391812865	2.251748251748252	2.111111111111111	2.188405797101449	3.046875	3.3813559322033897	2.7309941520467835	2.336898395721925	2.3391812865497075	2.4685314685314683	2.423611111111111	2.5	3.555956603211661	2.8237736105973883	2.79198325473965	2.534587120657515
CHEMBL343217	27.524793807937	0	2	2.445451078623213	4.781906814884603	1.3289591051614864	3.954086248209545	0.112973892805987	3254.3928183475623	9.340523967595564	20	0	0	8	6	1	0	0	1	0	0	0	1	454.0	229.9722222222222	339.99999999999994	422.3055555555556	1444.0	6.676470588235294	6.305555555555555	4.6434108527131785	3.109826589595376	2.512690355329949	2.3186274509803924	2.4381443298969074	2.2962962962962963	1.7166666666666666	3.1911764705882355	3.511627906976744	2.9421965317919074	2.604060913705584	2.5049019607843137	2.5309278350515463	2.3968253968253967	2.3222222222222224	3.381944444444444	2.884645061728395	2.635658914728681	2.363519588953115
ZINC000026638353	18.34433619633036	0	4	2.346833537434517	4.693667074869035	1.3400754717635912	3.4163421185051304	0.1423475882710471	4092.22972152844	9.19231400203062	6	0	0	5	4	1	0	0	0	0	0	0	0	246.0	120.86111111111111	237.0555555555556	258.58333333333337	974.0	4.555555555555555	4.482142857142857	3.0961538461538463	1.9027777777777777	1.3432835820895523	1.185483870967742	1.152542372881356	1.1559633027522935	1.28	2.703703703703704	2.8846153846153846	2.388888888888889	2.253731343283582	2.153225806451613	2.0847457627118646	2.091743119266055	2.12	2.238168724279836	2.443948412698413	2.279380341880342	2.0021219135802464
CHEMBL1631543	25.47242314959865	0	1	2.433890165121801	4.867780330243605	1.3395016709329282	4.244101689642777	0.1326281778013368	809.7822685410209	7.859916217067478	16	0	0	6	4	2	0	0	0	0	0	0	0	402.0	191.94444444444449	318.44444444444446	406.8888888888888	1290.0	6.483870967741935	6.4393939393939394	4.966386554621849	3.559748427672956	2.761627906976744	2.3502824858757063	2.109090909090909	1.825806451612904	2.143939393939394	3.2580645161290325	3.554621848739496	3.119496855345912	2.7674418604651163	2.598870056497175	2.551515151515152	2.438709677419354	2.492424242424242	3.095878136200717	2.743265993265993	2.6760037348272645	2.3639063591893774
ZINC000036237955	25.610322520041265	0	1	2.465981927951984	4.882701466178927	1.3149640622439334	4.493289564105552	0.1404152988782984	472.8400337099799	7.321907945980427	15	0	0	6	3	2	0	0	1	0	0	0	1	418.0	256.80555555555554	336.5555555555555	450.7777777777777	1322.0	6.741935483870968	6.333333333333333	4.809917355371901	3.272189349112426	2.607329842931937	2.1067961165048543	2.0869565217391304	2.1552795031055902	1.86	3.3225806451612905	3.6859504132231407	3.1183431952662723	2.712041884816754	2.4223300970873787	2.4510869565217392	2.546583850931677	2.46	4.142025089605735	2.854377104377104	2.781450872359963	2.5213675213675204
ZINC000013741761	20.30389608181048	0	1	2.5072247840973536	4.953981645497833	1.338116947301945	4.018579835534926	0.1545607629051894	565.1780675320109	7.292652290293678	14	0	0	4	2	1	1	0	0	0	0	0	0	274.44444444444446	151.86454046639233	222.87962962962965	312.425925925926	1236.0	5.277777777777778	5.212121212121213	3.953333333333333	2.860696517412935	2.485458612975392	1.9484126984126984	1.7664670658682635	1.6085011185682323	1.544529262086514	3.1538461538461537	3.56	3.0597014925373136	2.8053691275167787	2.5	2.377245508982036	2.4093959731543624	2.366412213740458	2.920471932046006	2.546745230078564	2.2287962962962964	2.044637921503593
CHEMBL109360	16.218784667262852	0	1	2.4321892793375524	4.770969242462004	1.1998956435629142	3.8094453778299577	0.1814021608490456	169.715780017651	5.876062500375701	9	0	0	4	2	2	0	0	0	0	0	0	0	258.0	151.4513888888889	215.70833333333337	323.1944444444444	862.0	5.733333333333333	5.673913043478261	4.353658536585366	3.0294117647058822	2.090909090909091	3.022988505747126	2.523809523809524	1.81	1.0365853658536586	2.933333333333333	3.256097560975609	2.6372549019607843	2.136363636363636	2.7471264367816093	2.595238095238096	2.23	2.231707317073171	3.365586419753087	2.8381642512077296	2.630589430894309	2.81590413943355
CHEMBL266591	10.704060973720928	0	1	2.453049099537804	4.742622627766767	1.2766336817700268	3.352149659106092	0.2394392613647208	71.57649687021245	4.607239000697399	9	0	0	3	2	1	0	0	0	0	0	0	0	166.0	106.63888888888889	137.94444444444443	156.86111111111117	572.0	5.928571428571429	6.172413793103448	5.0	3.4098360655737703	2.523076923076923	1.852459016393443	0.7368421052631579	0.6486486486486487	0.0	3.071428571428572	3.571428571428572	2.950819672131148	2.646153846153846	2.081967213114754	1.6666666666666667	1.2972972972972974	1.1333333333333333	3.808531746031746	3.1925287356321843	2.815192743764172	2.7235883424408014
ZINC000022930968	24.73680679771069	0	2	2.4508143689591213	4.793035361261596	1.3459532438101427	4.069043396559951	0.1312594644051597	1592.8872842778298	8.504705662010021	20	0	0	7	6	1	0	0	0	0	0	0	0	382.0	175.66666666666669	290.19444444444434	359.5555555555555	1250.0	6.47457627118644	6.428571428571429	4.801801801801802	3.174496644295302	2.590643274853801	2.698795180722892	2.788079470198676	2.576388888888889	2.3622047244094486	3.288135593220339	3.6576576576576576	2.986577181208053	2.631578947368421	2.572289156626506	2.609271523178808	2.555555555555556	2.559055118110236	2.977401129943503	2.900352733686068	2.614364364364364	2.3402311707680834
ZINC000026579184	17.85600901462617	0	4	2.34686508006634	4.693730160132679	1.2664796036564825	3.4339585216067587	0.1430816050669482	2152.0986131341874	8.549667481532802	6	0	0	6	5	1	0	0	0	0	0	0	0	278.0	158.6388888888889	236.44444444444449	283.25	984.0	5.450980392156863	5.269230769230769	3.6021505376344085	2.496	2.008130081300813	1.5294117647058822	1.371900826446281	1.439252336448598	1.7444444444444445	2.7254901960784315	2.935483870967742	2.456	2.365853658536585	2.210084033613445	2.008264462809917	2.0	2.111111111111111	3.110566448801744	2.856303418803418	2.542413381123059	2.3291111111111107
CHEMBL3771331	18.56311579581272	0	5	2.431829018175661	4.86365803635132	1.2669611215906351	4.011701249808029	0.1671542187420012	311.40311476552665	6.616556999162112	6	1	0	7	6	1	0	0	0	0	0	0	0	300.0	174.70138888888889	259.58333333333337	335.6388888888889	994.0	6.25	6.4	5.101123595505618	3.4878048780487805	3.180327868852459	3.072072072072072	2.678899082568808	2.77	2.4301075268817205	3.083333333333333	3.3707865168539324	2.813008130081301	2.721311475409836	2.63963963963964	2.541284403669725	2.5	2.3870967741935485	3.639612268518519	2.959722222222223	2.916666666666667	2.5693315266486
CHEMBL552599	28.265092689955583	0	1	2.4490694153599937	4.842306952107587	1.308266299548749	4.158982967221867	0.1587539049230615	1603.473013524915	7.192523324429172	15	0	0	12	3	4	1	0	3	1	0	0	4	594.8888888888889	195.19897370846527	285.46995725928423	360.5241368652194	2118.0	9.29513888888889	6.994949494949495	7.179710144927537	5.730263157894737	3.333333333333334	3.5414012738853504	3.904076738609113	3.856770833333333	3.494623655913979	3.390625	3.5391304347826087	2.9276315789473686	2.7151898734177213	2.554140127388535	2.6043165467625897	2.640625	2.596774193548387	3.555956603211661	2.8237736105973883	2.79198325473965	2.534587120657515
CHEMBL85606	26.110580245563902	0	1	2.4061507447069603	4.8123014894139216	1.3485927018101178	4.451853223666662	0.134904643141414	519.3248609708475	7.446452092181882	16	0	0	5	4	1	0	0	0	0	0	0	0	390.0	219.75	304.97222222222223	446.3888888888888	1298.0	6.190476190476191	6.08955223880597	4.516393442622951	3.198863636363636	2.5	2.2857142857142856	2.0324675324675323	1.7924528301886793	1.6305732484076434	3.2698412698412698	3.581967213114754	2.9431818181818183	2.520618556701031	2.456043956043956	2.5844155844155843	2.490566037735849	2.4585987261146496	3.488095238095238	2.7902155887230515	2.499772313296904	2.308080808080808
CHEMBL147907	25.40347346437736	0	2	2.445436404387066	4.780332677065234	1.3484763817637746	3.9320319109016535	0.1228759972156766	2737.8348800916065	9.078073507075729	20	0	0	5	5	0	0	0	0	0	0	0	0	342.0	147.69444444444446	291.74999999999994	364.58333333333337	1250.0	5.2615384615384615	5.550724637681159	4.088709677419355	2.494117647058824	2.0320855614973263	1.844559585492228	1.9497206703910608	1.907407407407408	1.6466666666666667	3.123076923076923	3.4596774193548385	2.8529411764705883	2.53475935828877	2.38860103626943	2.430167597765363	2.462962962962963	2.42	2.2722222222222226	2.610305958132045	2.352822580645161	2.056045751633987
ZINC000253713692	15.08460103128281	0	1	2.496748045105792	4.914325010928234	1.2353037591107785	3.885855034976248	0.2045186860513815	117.33369615540671	5.406875865331181	9	0	0	4	3	1	0	0	0	0	0	0	0	230.0	140.19444444444443	191.6388888888889	240.83333333333337	770.0	6.052631578947368	6.05	4.628571428571429	3.238636363636364	2.4615384615384617	2.272727272727273	3.0144927536231885	1.8387096774193548	1.2063492063492065	3.236842105263158	3.642857142857143	3.0795454545454546	2.519230769230769	2.393939393939394	2.652173913043478	2.403225806451613	1.9206349206349207	3.689327485380117	2.913888888888889	2.7376984126984136	2.578914141414141
ZINC000029128986	21.97732935818581	0	1	2.4063562125852296	4.812712425170459	1.3063906928204738	4.19571479877483	0.1446798206474079	542.3783432368892	7.360674545160881	12	0	0	6	1	3	0	0	2	0	0	0	2	414.0	288.94444444444446	310.4722222222222	418.9722222222222	1260.0	7.137931034482759	5.833333333333333	4.324074074074074	3.613793103448276	2.7142857142857144	2.331395348837209	2.231707317073171	1.9565217391304348	1.8657718120805369	2.9827586206896552	3.2777777777777777	2.875862068965517	2.565217391304348	2.4069767441860463	2.3841463414634148	2.192546583850932	2.067114093959732	4.981800766283525	2.999537037037037	2.874742798353909	2.85727969348659
CHEMBL311323	25.61032252004125	0	1	2.489428858238119	4.901550277001656	1.322523202346165	4.068551501526728	0.1271422344227102	966.7704702953388	8.037111914411131	15	0	0	6	3	2	0	0	1	0	0	0	1	434.0	255.77777777777777	333.9166666666666	428.6944444444444	1320.0	7.233333333333333	6.78125	5.28695652173913	3.836601307189543	3.046242774566474	2.4277777777777776	2.309090909090909	2.385135135135135	2.021897810218978	3.4	3.765217391304348	3.2549019607843137	2.820809248554913	2.566666666666667	2.503030303030303	2.452702702702702	2.4306569343065694	4.262962962962963	2.9444444444444446	2.9036231884057964	2.698983297022512
ZINC000013802593	27.759852054015376	0	1	2.445517934949585	4.838075264523217	1.322850133915246	4.047331415681724	0.1156380404480492	1492.539101442495	8.560997012040385	20	0	0	9	6	2	1	0	0	0	0	0	0	434.44444444444446	248.0216906721536	380.7361111111112	516.0648148148148	1646.0	6.48424543946932	5.563380281690141	5.0859375	3.052023121387283	2.4121510673234807	2.366148531951641	2.184587813620072	2.2751937984496124	1.8226495726495728	3.283582089552239	3.5546875	2.9710982658959537	2.5369458128078817	2.4974093264248705	2.478494623655914	2.4709302325581395	2.4871794871794872	3.70181627868886	2.6119370544253173	2.974500868055556	2.453578819667451
ZINC000013741742	18.930122633957264	0	1	2.475143699452845	4.906398330556797	1.3468132682528111	3.956119412249607	0.1648383088437336	422.5995531424495	6.9218937851345625	14	0	0	3	2	0	1	0	0	0	0	0	0	222.44444444444449	100.08676268861454	201.15740740740745	254.20370370370367	1136.0	4.448888888888889	4.710691823899372	3.487972508591065	2.27948717948718	1.867612293144208	1.5145833333333332	1.4322580645161291	1.3260340632603405	1.3116531165311651	3.08	3.453608247422681	2.9461538461538463	2.7092198581560285	2.40625	2.335483870967742	2.386861313868613	2.292682926829268	2.001735253772291	2.338865595154904	2.0737877052310045	1.845156695156696
CHEMBL4218672	13.423098298725945	0	1	2.433550772354664	4.738143474598403	1.3301346794366462	3.692470828093071	0.2172041663584159	101.34468396955111	5.149155670384723	11	0	0	4	2	1	0	0	1	0	0	0	1	258.0	143.38888888888889	170.05555555555563	206.77777777777783	724.0	8.6	8.0	6.142857142857143	4.293333333333333	3.5945945945945947	3.5172413793103448	3.976744186046512	3.022222222222222	1.5294117647058822	3.433333333333333	3.678571428571429	3.12	2.864864864864865	2.7413793103448274	2.7674418604651163	2.1555555555555554	1.8823529411764703	4.779629629629629	3.244791666666667	3.03670634920635	2.85962962962963
CHEMBL47050	28.296468898693504	0	1	2.462343984944585	4.92468796988917	1.2595155765806167	4.277657140406139	0.118823809455726	1490.221063497802	8.587613598160232	18	0	0	8	1	1	0	0	5	1	0	0	6	575.604938271605	472.9080742264898	547.4897119341566	574.3623971193416	1842.0	9.136586321771508	7.456228956228956	6.5546139359698685	4.010582010582011	3.157743235463443	2.909652076318743	3.192708333333333	2.788330229671012	3.245814307458143	3.4761904761904763	3.669491525423729	3.077380952380953	2.621761658031088	2.5303030303030303	2.53125	2.4916201117318435	2.568493150684932	7.5064773686744415	3.210328594587854	4.639743321475904	3.139844209288654
ZINC000026578775	16.930122633957264	0	4	2.346871170419208	4.693742340838416	1.3465404211278356	3.4381716128765096	0.1562805278580231	1304.1947994737286	7.961798477793361	6	0	0	6	4	2	0	0	0	0	0	0	0	270.0	120.36111111111111	225.22222222222223	230.08333333333337	924.0	5.869565217391305	5.5625	4.068965517241379	2.7758620689655173	1.9615384615384608	1.6063829787234043	1.5578947368421052	1.627906976744186	1.96	2.869565217391304	3.022988505747126	2.5172413793103448	2.4038461538461537	2.3297872340425534	2.168421052631579	2.186046511627907	2.28	2.616545893719807	2.701967592592593	2.5887611749680715	2.3431513409961684
ZINC000013743220	27.292694314609943	0	1	2.42438835057067	4.793504228544579	1.281603940383182	4.003623942380652	0.11438925549659	1093.05740997439	8.249496980429189	15	0	0	11	6	4	1	0	0	0	0	0	0	474.44444444444446	307.0494684499314	418.54938271604937	536.5277777777778	1702.0	7.081260364842454	5.842857142857143	5.532258064516129	3.775	2.912087912087912	2.919475655430712	2.85838779956427	3.393034825870646	3.1318407960199006	3.2238805970149254	3.467741935483871	3.04375	2.576923076923077	2.449438202247191	2.57516339869281	2.671641791044776	2.6343283582089554	4.582827887312409	2.800727513227513	3.375398247710076	3.0089699074074074
ZINC000022931017	27.03646662623281	0	2	2.450826747534385	4.79387648638034	1.3213717268488694	4.088493661400684	0.1202498135706083	2239.35514909056	8.937718655155551	20	0	0	8	6	0	0	0	2	0	0	0	2	472.0	274.2222222222222	341.86111111111114	432.44444444444446	1422.0	7.375	6.735294117647059	4.950819672131147	3.365853658536585	2.7074468085106385	2.664948453608248	2.854651162790698	2.859872611464968	2.5136986301369864	3.3125	3.622950819672131	2.9878048780487805	2.617021276595745	2.4690721649484537	2.558139534883721	2.56687898089172	2.5616438356164384	4.284722222222221	2.9575163398692816	2.802140255009108	2.633976964769648
CHEMBL3138809	14.251525423472136	0	1	2.2840330963889475	4.568066192777893	1.2974924626129507	3.8634032959410014	0.2033370155758422	130.85891544113937	5.515973647647038	12	0	0	3	1	2	0	0	0	0	0	0	0	232.0	106.11111111111111	181.97222222222223	193.19444444444449	772.0	6.105263157894737	6.0256410256410255	4.523076923076923	3.555555555555556	2.9873417721518987	2.763888888888889	2.878787878787879	2.126760563380281	1.4333333333333331	2.8684210526315788	3.076923076923077	2.6419753086419755	2.4177215189873418	2.5694444444444446	2.636363636363636	2.267605633802817	2.1166666666666667	2.7923976608187133	2.98931623931624	2.7995726495726503	2.6416323731138545
CHEMBL269964	10.70406097372093	0	3	2.423016100101849	4.846032200203699	1.2632625001966242	3.440008363505947	0.2457148831075676	63.58426544469974	4.488838277690947	6	0	0	4	3	0	0	0	0	1	0	0	1	159.60493827160494	68.19974089315653	124.23971193415638	141.0864197530864	808.0	6.138651471984805	6.670781893004115	5.422705314009662	3.8732943469785575	2.430555555555556	1.2473794549266248	0.5142118863049095	0.1302681992337164	0.0	3.230769230769231	3.5869565217391304	3.1403508771929824	2.696428571428572	2.1320754716981134	1.627906976744186	1.4137931034482758	1.2727272727272727	2.623066957429097	2.9019966468526146	2.700863302916443	2.476933073424302
ZINC000028252336	34.05516377975993	0	2	2.4665306390355863	4.832286303244265	1.3206357899051353	5.556575802369943	0.1292226930783707	670.4353325655443	7.966542274186152	18	0	0	8	6	2	0	0	0	0	0	0	0	498.0	298.6388888888889	436.4166666666667	561.5277777777779	1724.0	5.858823529411764	5.933333333333334	4.592592592592593	3.087719298245614	2.6090534979423867	2.272	2.3063829787234043	1.7837837837837838	1.6105769230769231	3.2	3.537037037037037	2.929824561403509	2.6666666666666665	2.496	2.476595744680851	2.3783783783783785	2.269230769230769	3.513398692810458	2.817283950617284	2.693930041152264	2.3976608187134505
CHEMBL3706924	25.610322520041265	0	1	2.4513713463812072	4.895723529632248	1.3147305169443846	5.233859379688864	0.163558105615277	237.49495446324192	6.633297188689415	16	0	0	6	3	2	0	0	1	0	0	0	1	432.0	256.52777777777777	334.8055555555555	436.1944444444444	1320.0	7.2	6.75	5.28695652173913	3.75	2.910614525139665	2.4	2.4914285714285715	2.071428571428572	2.0785714285714287	3.4	3.773913043478261	3.230769230769231	2.776536312849162	2.5105263157894737	2.4971428571428573	2.590909090909091	2.4714285714285715	4.275462962962963	2.946614583333333	2.9113526570048305	2.667022792022791
ZINC000013741740	19.63722941514381	0	1	2.4750788831868493	4.906752564444226	1.3526930015015055	3.953045302349405	0.1581218120939762	570.3245865393858	7.2624963806966845	15	0	0	2	2	0	0	0	0	0	0	0	0	240.0	109.66666666666669	221.6111111111112	278.77777777777766	954.0	4.528301886792453	4.910714285714286	3.588235294117647	2.3642857142857143	1.8366013071895424	1.5384615384615383	1.539877300613497	1.4391891891891893	1.4142857142857144	3.018867924528302	3.411764705882353	2.921428571428572	2.6405228758169934	2.378698224852071	2.3374233128834354	2.371621621621621	2.2642857142857142	2.069182389937107	2.4449404761904767	2.172657952069717	1.9295634920634928
CHEMBL194809	23.33917226222056	0	1	2.523526576966303	4.991388810193726	1.3328845072327882	4.562366202677082	0.1573229725061062	296.0237592990575	6.755150455997415	16	0	0	6	4	1	0	0	0	1	0	0	1	361.60493827160496	166.53307422648987	261.32304526748976	379.4382716049382	1400.0	6.953941120607788	7.091269841269841	5.734444444444445	4.513468013468014	3.846450617283951	3.742092457420924	3.619047619047619	3.056827820186599	2.9653414882772675	3.5576923076923075	3.94	3.4318181818181817	3.048611111111111	3.072992700729927	3.1507936507936507	2.83206106870229	2.834862385321101	3.2025591197401897	2.792530129335685	2.6132304526748977	2.5216672901858086
CHEMBL4862745	13.313708498984765	0	1	2.410481764941194	4.738264587467514	1.369471094426041	3.705907089706021	0.2179945346885894	101.60804392637483	5.151750955576264	11	0	0	4	4	0	0	0	0	0	0	0	0	200.0	82.83333333333334	155.61111111111114	166.66666666666669	680.0	6.0606060606060606	6.285714285714286	4.819672131147541	3.4556962025316458	3.12	2.7432432432432434	2.029850746268657	1.0344827586206895	0.8	3.1515151515151514	3.4918032786885247	2.9873417721518987	2.8666666666666667	2.702702702702702	2.417910447761194	2.0172413793103448	1.7555555555555555	2.5101010101010104	2.83968253968254	2.5510018214936254	2.19409282700422
CHEMBL495895	26.21997004530508	0	1	2.3926881170939134	4.784950924857096	1.329437539432743	4.37312446587033	0.1325189232081918	473.6885965677732	7.354472605002337	16	0	0	5	3	2	0	0	0	0	0	0	0	390.0	194.97222222222223	314.5	406.44444444444446	1316.0	5.909090909090909	5.871428571428571	4.296875	3.0919540229885056	2.412087912087912	2.083333333333333	1.9221556886227544	1.8980891719745223	1.965986394557823	3.1666666666666665	3.453125	2.885057471264368	2.593406593406593	2.5	2.520958083832336	2.554140127388535	2.564625850340136	2.954124579124579	2.6365079365079365	2.45703125	2.3349297573435503
CHEMBL304426	16.76836217587774	0	1	2.506816092438311	4.952812962491005	1.3121617169580695	3.940087828085144	0.1790949012765974	239.0598342581982	6.265171233507575	9	0	0	3	2	1	0	0	0	0	0	0	0	232.0	140.66666666666669	204.0	293.27777777777777	872.0	4.833333333333333	4.92	3.70967741935484	2.7698412698412698	2.321428571428572	1.6838709677419357	1.3788819875776397	1.1323529411764706	0.98989898989899	2.9166666666666665	3.3548387096774195	2.9365079365079363	2.7	2.3483870967741933	2.0434782608695654	1.9852941176470589	2.0707070707070705	2.930555555555556	2.5372222222222223	2.193548387096774	2.050925925925926
CHEMBL522257	24.834266053633403	0	1	2.4356922258003184	4.871384451600637	1.339656995892686	4.856534791106273	0.1566624126163313	267.6356881205005	6.721028794532029	16	0	0	6	4	2	0	0	0	0	0	0	0	402.0	188.22222222222223	298.61111111111103	384.0555555555554	1252.0	6.813559322033898	6.777777777777778	5.221238938053097	4.129251700680272	2.710843373493976	2.062146892655367	2.045751633986928	2.0863309352517985	2.275	3.3559322033898304	3.68141592920354	3.26530612244898	2.765060240963856	2.5084745762711864	2.5359477124183005	2.4820143884892087	2.583333333333333	3.190207156308851	2.806878306878307	2.6425762045231065	2.6950113378684804
CHEMBL91123	16.930122633957264	0	3	2.3468711704192087	4.693742340838417	1.3465404211278362	3.438171612876506	0.156280527858023	1304.1947994738364	7.961798477793444	6	0	0	4	3	1	0	0	0	0	0	0	0	226.0	109.36111111111111	213.72222222222223	235.5833333333333	886.0	4.612244897959184	4.529411764705882	3.073684210526316	1.9694656488549616	1.421487603305785	1.2522522522522523	1.2692307692307692	1.3473684210526315	1.5060240963855422	2.7551020408163267	2.9473684210526314	2.442748091603053	2.289256198347108	2.171171171171171	2.0961538461538463	2.1052631578947367	2.1927710843373496	2.231859410430839	2.4253812636165577	2.249707602339181	2.0366836301950806
CHEMBL88208	16.22301585277072	0	4	2.346879332637609	4.693728983698186	1.339725589215314	3.4412310492573845	0.1638681452027326	912.063072547714	7.55764649090767	6	0	0	5	4	1	0	0	0	0	0	0	0	234.0	108.11111111111111	209.3055555555556	211.5	860.0	5.2	5.085106382978723	3.604651162790698	2.0869565217391304	1.6153846153846154	1.39	1.446808510638298	1.5421686746987953	1.7083333333333333	2.844444444444445	3.0348837209302326	2.4869565217391303	2.3653846153846154	2.23	2.127659574468085	2.1686746987951806	2.263888888888889	2.402469135802469	2.5768321513002364	2.4337855297157627	2.11352657004831
CHEMBL114780	25.58181294933984	0	1	2.4603943424042063	4.842879007275972	1.3337474373300136	4.430206486231418	0.1384439526947318	751.7597964266442	7.78556766308478	15	0	0	6	4	1	0	0	0	1	0	0	1	365.60493827160496	180.06085200426764	294.52160493827154	401.90637860082296	1514.0	5.993523578223032	6.124786324786324	4.663817663817664	3.080168776371308	2.715762273901809	2.759705488621151	2.986507936507936	2.3837037037037034	2.2352490421455937	3.3278688524590163	3.6495726495726495	3.0443037974683542	2.6569767441860463	2.656626506024097	2.992857142857143	2.7066666666666666	2.496551724137931	2.951817245971601	2.679376384931941	2.5172786746860814	2.284224097515237
CHEMBL76370	16.291965537992017	0	3	2.4212624652667234	4.721582690486041	1.2877221543885	3.4649544037643083	0.1574979274438322	1978.583526500339	8.378593837382454	9	0	0	6	5	1	0	0	0	0	0	0	0	268.0	138.8888888888889	215.55555555555563	243.2777777777778	908.0	5.955555555555556	6.0	4.564102564102564	3.391752577319588	2.979591836734694	2.8260869565217392	2.948051948051948	2.9	2.157142857142857	2.8222222222222224	3.08974358974359	2.628865979381444	2.4081632653061225	2.2717391304347827	2.415584415584416	2.414285714285714	2.242857142857143	3.08641975308642	3.0809178743961354	2.7635327635327647	2.5684421534937
ZINC000029131609	11.480117440128774	0	3	2.446805096064637	4.893610192129275	1.2667323857349972	3.5386733161277872	0.2359115544085191	70.48683956590799	4.660891127676847	6	0	0	5	3	0	0	0	0	2	0	0	2	167.20987654320987	67.78837067520195	123.50308641975307	139.6358024691358	1096.0	6.431149097815764	7.045267489711934	5.710144927536232	4.102230885856617	2.706349206349206	1.469601677148847	0.6795865633074936	0.2720306513409961	0.0707070707070707	3.423076923076923	3.739130434782609	3.263157894736842	2.8035714285714284	2.2641509433962264	1.6744186046511629	1.4827586206896552	1.5454545454545454	2.6072450259693056	2.8657216887669565	2.6848497047772413	2.490003395930766
CHEMBL349675	26.236248691901096	0	1	2.465063274513424	4.906021528706679	1.331096290489194	4.963186564360271	0.1503995928594021	403.18896566604	7.193327817955411	15	0	0	7	3	3	1	0	0	0	0	0	0	404.44444444444446	235.29946844993145	368.3240740740741	496.5061728395062	1562.0	6.319444444444445	5.279411764705882	4.940860215053763	3.265848670756646	2.7728119180633146	2.569523809523809	3.075757575757576	2.7579908675799083	2.4580498866213154	3.296875	3.564516129032258	3.0920245398773005	2.6759776536312847	2.5885714285714285	2.8181818181818183	2.8904109589041096	2.6054421768707483	3.6765541945301785	2.4873819898329703	2.970355436081243	2.4907123381049763
ZINC000040938104	26.369799959566137	0	1	2.4014043007742534	4.8028086015485085	1.3103616735651775	4.64401609593073	0.1407277604827493	380.5829166487114	7.135626537011058	16	0	0	6	3	3	0	0	0	0	0	0	0	422.0	205.2777777777778	327.3888888888889	392.58333333333337	1342.0	6.59375	6.455882352941177	4.869918699186992	3.716867469879518	2.5549450549450547	2.1875	1.9147727272727275	1.945121951219512	2.1538461538461537	3.265625	3.5528455284552845	2.9759036144578315	2.659340659340659	2.551136363636364	2.4545454545454546	2.5	2.6153846153846154	3.207465277777778	2.7830882352941178	2.661698283649504	2.621318607764391
CHEMBL3039993	24.927076826491632	0	1	2.379329743153578	4.758659486307158	1.3149868228643422	3.9713764558010833	0.1241055142437838	2153.0935350740374	8.83781175029235	12	0	0	5	3	1	0	0	1	0	0	0	1	398.0	271.97222222222223	313.58333333333326	413.1666666666666	1294.0	6.419354838709677	5.846153846153846	4.093220338983051	2.6842105263157894	2.053475935828877	2.076023391812865	2.251748251748252	2.111111111111111	2.188405797101449	3.129032258064516	3.3813559322033897	2.7309941520467835	2.336898395721925	2.3391812865497075	2.4685314685314683	2.423611111111111	2.5	4.386648745519714	2.876068376068376	2.657485875706214	2.431448992852501
ZINC000013437085	18.510745137474373	0	1	2.529057983254996	4.87848108288645	1.30778568660291	4.212544435286933	0.1831541058820405	180.1019357523963	6.026432123268005	12	0	0	4	2	1	0	0	0	1	0	0	1	261.60493827160496	103.2552964487121	201.5771604938272	287.4465020576132	1156.0	5.945566778900113	6.215130023640661	4.796078431372549	4.090821256038647	3.242647058823529	2.7523324851569124	1.943533697632058	1.5736961451247162	0.8463648834019203	3.386363636363636	3.8705882352941177	3.42608695652174	2.992647058823529	2.870229007633588	2.5491803278688523	2.336734693877551	2.037037037037037	2.346711282925275	2.624551265213204	2.371496005809732	2.3035068885310435
ZINC000027563048	33.553007284159634	0	1	2.5039595214747346	5.007919042949471	1.2744504763573272	4.4830875736288345	0.1018883539461098	1722.06717308201	8.932885233909497	12	0	0	11	4	7	0	0	0	0	0	0	0	638.0	434.6458333333333	505.70833333333326	823.625	1872.0	7.595238095238095	6.850574712643678	5.571428571428571	4.419512195121952	4.040816326530612	3.324909747292419	2.7167832167832167	2.182142857142857	2.7625	3.1666666666666665	3.5584415584415585	3.2878048780487803	2.897959183673469	2.5667870036101084	2.3986013986013988	2.2607142857142857	2.308333333333333	5.174355158730158	3.1740102171136657	3.2838203463203457	2.85650406504065
CHEMBL2181189	20.41328588155165	0	1	2.4966014605318674	4.993202921063734	1.3363919158277004	3.99924499900568	0.1538171153463723	771.3667471445401	7.603675382722489	14	0	0	4	2	1	0	0	1	0	0	0	1	332.0	180.44444444444449	254.5555555555556	342.83333333333337	1060.0	6.509803921568627	6.277777777777778	5.061224489795919	4.082089552238806	3.3617021276595747	3.201550387596899	2.495726495726496	2.2410714285714284	2.117647058823529	3.196078431372549	3.510204081632653	2.992537313432836	2.673758865248227	2.62015503875969	2.6324786324786325	2.5892857142857144	2.617647058823529	3.538126361655774	2.754115226337449	2.5975056689342404	2.5186567164179112
16006496;CHEMBL271298	11.480117440128774	0	3	2.4468050960646366	4.893610192129275	1.2667323857349972	3.538673316127789	0.2359115544085192	70.48683956590791	4.660891127676845	6	0	0	5	3	0	0	0	0	2	0	0	2	167.20987654320987	67.78837067520196	124.33641975308642	138.30246913580248	1096.0	6.431149097815764	7.008230452674898	5.666666666666667	4.139770723104056	2.791919191919192	1.4707070707070706	0.6641414141414141	0.2817460317460317	0.0707070707070707	3.423076923076923	3.739130434782609	3.321428571428572	2.8545454545454545	2.2	1.6363636363636365	1.5	1.5454545454545454	2.607245025969306	2.859548849260784	2.702965646806226	2.51958678990572
CHEMBL349390	26.96751694101151	0	2	2.4481884900704194	4.782517886019885	1.3180665211305074	4.060555320646942	0.1194280976660865	5915.54539573498	9.909114409318166	20	0	0	8	7	1	0	0	0	0	0	0	0	424.0	205.7222222222222	325.08333333333337	386.0555555555556	1374.0	6.523076923076923	6.492753623188406	4.778688524590164	2.9937888198757765	2.6033519553072626	2.573099415204678	2.670967741935484	2.553333333333333	1.9933774834437088	3.246153846153846	3.5737704918032787	2.8944099378881987	2.575418994413408	2.5789473684210527	2.696774193548387	2.6866666666666665	2.4768211920529803	3.164957264957265	2.9017713365539453	2.664617486338798	2.35351966873706
CHEMBL75642	21.78705932940487	0	1	2.4980739606558933	4.877951354651889	1.349733110391112	4.5987710230075045	0.1703248527039816	241.8198274996201	6.481444707414058	18	0	0	5	5	0	0	0	0	0	0	0	0	342.0	152.72222222222223	239.16666666666669	315.1666666666667	1058.0	7.125	7.423076923076923	5.913043478260869	4.090909090909091	3.5864661654135337	3.624	4.09	3.177570093457944	2.802083333333333	3.6041666666666665	4.021739130434782	3.3057851239669422	2.894736842105264	2.888	3.27	2.9065420560747666	2.770833333333333	3.1817129629629632	2.977564102564102	2.5996376811594204	2.451101928374656
CHEMBL308347	16.76836217587774	0	1	2.506816092438311	4.952812962491005	1.3121617169580695	3.940087828085144	0.1790949012765974	239.0598342581982	6.265171233507575	9	0	0	3	3	0	0	0	0	0	0	0	0	228.0	128.91666666666669	195.50000000000009	282.69444444444446	856.0	4.851063829787234	5.142857142857143	3.824175824175824	2.8548387096774195	2.367647058823529	1.7218543046357615	1.4258064516129032	1.1615384615384616	1.0315789473684212	2.9574468085106385	3.3846153846153846	2.943548387096774	2.713235294117647	2.357615894039735	2.0580645161290323	2.007692307692308	2.094736842105263	2.7429078014184403	2.5856009070294785	2.148351648351649	2.052419354838709
ZINC000022939203	23.213203435596423	0	2	2.445435707791233	4.779869524780164	1.353728758839899	3.924521241169757	0.1353283186610261	1492.8759349036256	8.373170433224566	19	0	0	8	8	0	0	0	0	0	0	0	0	366.0	141.38888888888889	268.72222222222223	305.75	1174.0	6.654545454545454	6.745762711864407	4.961904761904762	2.9558823529411766	2.477124183006536	2.324675324675325	2.723076923076923	2.5	2.027027027027027	3.309090909090909	3.619047619047619	2.9779411764705883	2.6209150326797386	2.5064935064935066	2.6846153846153844	2.598360655737705	2.5495495495495497	2.5707070707070705	2.8625235404896427	2.55925925925926	2.155433006535948
ZINC000022939391	27.63418360767817	0	3	2.445452570814952	4.781625308802003	1.3272389088703198	3.9543701862849	0.1129820053224257	3223.3502203879502	9.330939507264375	20	0	0	7	7	0	0	0	0	0	0	0	0	388.0	166.94444444444446	320.5	416.91666666666674	1388.0	5.388888888888889	5.552631578947368	4.021897810218978	2.6324324324324326	2.123853211009174	2.0506912442396312	1.9953051643192488	1.6803652968036529	1.2816901408450705	3.0694444444444446	3.4306569343065694	2.848648648648649	2.5137614678899083	2.5023041474654377	2.488262910798122	2.2831050228310503	2.126760563380281	2.318672839506173	2.66374269005848	2.339416058394161	2.073123123123123
ZINC000013437207	18.510745137474373	0	1	2.529057983254996	4.87848108288645	1.30778568660291	4.212544435286933	0.1831541058820405	180.1019357523963	6.026432123268005	12	0	0	4	2	1	0	0	1	0	0	0	1	310.0	165.44444444444446	228.19444444444449	318.5	948.0	7.045454545454546	6.74468085106383	5.235294117647059	4.469565217391304	3.654411764705882	3.2748091603053435	2.6065573770491803	2.0816326530612246	1.691358024691358	3.386363636363636	3.8705882352941177	3.42608695652174	2.992647058823529	2.870229007633588	2.5491803278688523	2.336734693877551	2.037037037037037	3.7601010101010095	2.860520094562648	2.684640522875817	2.631400966183574
ZINC000012355997	16.101695509211073	0	1	2.4755797687259973	4.9051831143496285	1.3675936108765296	3.910415702576033	0.1955207851288016	184.9189958449012	5.913065049451627	9	0	0	2	2	0	0	0	0	0	0	0	0	186.0	83.38888888888889	182.27777777777777	243.47222222222223	770.0	4.227272727272728	4.617021276595745	3.333333333333333	2.16793893129771	1.5104895104895104	1.2765957446808511	1.3793103448275863	1.1914893617021276	1.0810810810810811	3.0454545454545454	3.411111111111111	2.877862595419847	2.531468531468532	2.24822695035461	2.3189655172413794	2.3191489361702127	2.27027027027027	1.89520202020202	2.24468085106383	2.0253086419753084	1.8019508057676
CHEMBL449406	20.67250559555389	0	1	2.464170477008805	4.831389314237438	1.3093513655099709	4.110411457443217	0.1580927483632006	333.8607869587641	6.766235545603893	15	0	0	5	4	1	0	0	0	0	0	0	0	320.0	164.72222222222223	250.8333333333333	341.6666666666667	1040.0	6.4	6.490566037735849	5.117021276595745	3.75	3.064748201438849	3.1639344262295084	3.549019607843137	3.4148936170212765	2.6021505376344085	3.28	3.627659574468085	3.040322580645161	2.618705035971223	2.7131147540983607	2.872549019607843	2.851063829787234	2.6881720430107525	3.2944444444444447	2.8532494758909857	2.668439716312057	2.552419354838709
CHEMBL423029	13.98807452396203	0	1	2.4511224506153515	4.819670495072392	1.2059243566895934	3.680895606956388	0.204494200386466	132.802217927113	5.476647603063369	9	0	0	2	2	0	0	0	0	0	0	0	0	170.0	87.42361111111111	166.30555555555554	236.5	698.0	4.047619047619048	4.395348837209302	3.141025641025641	2.173469387755102	1.3609022556390975	1.4056603773584906	1.2098765432098766	0.6395348837209303	0.3333333333333333	2.8095238095238093	3.230769230769231	2.642857142857143	2.075187969924812	2.2641509433962264	2.4814814814814814	2.011627906976744	1.4942528735632183	2.0815145502645502	2.4935400516795867	2.132122507122507	2.194444444444445
ZINC000013802572	26.00119044582273	0	2	2.4454452167357923	4.780773247951149	1.352292994791905	3.942423638582524	0.1194673829873492	2739.505797547692	9.109455285728169	20	0	0	6	5	1	0	0	0	0	0	0	0	370.0	181.94444444444449	307.3333333333333	396.4166666666667	1314.0	5.606060606060606	5.6571428571428575	4.24	2.7341040462427744	2.289473684210526	2.0964467005076144	2.091397849462365	1.9649122807017545	1.6602564102564104	3.136363636363636	3.496	2.878612716763006	2.5842105263157893	2.4416243654822334	2.4408602150537635	2.415204678362573	2.4038461538461537	2.756734006734007	2.734920634920635	2.4586666666666663	2.17068079640334
CHEMBL391661	27.14585642597399	0	1	2.417594505023745	4.835189010047491	1.3022534780263613	5.280755247198441	0.1553163307999541	274.42005587886774	6.838435414740471	16	0	0	8	3	3	0	0	1	1	0	0	2	479.60493827160496	261.1164075598232	338.5493827160495	436.12860082304513	1672.0	7.862376037239426	7.263247863247863	5.578347578347579	4.421797593772116	3.3039215686274512	2.731707317073171	2.6963470319634704	2.9469320066334994	2.500868055555556	3.459016393442623	3.700854700854701	3.1082802547770703	2.7058823529411766	2.615853658536585	2.691780821917808	2.7238805970149254	2.7734375	4.280596845243003	2.955444761000317	2.8935844676585427	2.8771002070718987
ZINC000064560424	24.834266053633407	0	1	2.439951044676472	4.879902089352944	1.3317316019892689	5.186707756120379	0.167313153423238	217.7244535815701	6.514632400394325	16	0	0	5	4	1	0	0	0	0	0	0	0	368.0	181.25	294.30555555555543	383.9722222222221	1226.0	6.032786885245901	6.184615384615385	4.601694915254237	3.43312101910828	2.522727272727273	1.9536082474226804	1.7857142857142858	1.811688311688312	1.7793103448275862	3.278688524590164	3.635593220338983	3.21656050955414	2.8068181818181817	2.4690721649484537	2.412087912087912	2.5	2.3241379310344827	2.971311475409836	2.6752136752136755	2.494114877589453	2.4023354564755834
CHEMBL3770981	20.0462790434071	0	5	2.449266821186132	4.898533642372263	1.2651652429009397	4.1094833006271	0.1580570500241192	373.01734842531226	6.877136374113296	6	1	0	7	5	2	0	0	0	0	0	0	0	338.0	179.7013888888889	281.41666666666663	369.1388888888889	1084.0	6.377358490566038	6.363636363636363	5.101010101010101	3.669230769230769	3.2028985507246377	3.319327731092437	2.5538461538461537	2.152317880794702	2.030075187969925	3.037735849056604	3.303030303030303	2.9	2.710144927536232	2.974789915966386	2.6153846153846154	2.2582781456953644	2.180451127819549	3.390592243186583	2.860353535353536	2.842592592592592	2.604059829059829
CHEMBL3139131	10.187224221315322	0	1	2.282823217064282	4.565646434128565	1.2085837087613616	3.274538092202533	0.2338955780144666	78.66402649978508	4.701658190972106	6	0	0	4	1	1	0	0	0	0	2	0	2	142.1344307270233	66.12877229080934	110.85802469135804	112.65389231824416	2936.0	5.264238175074937	5.039780521262003	3.5080515297906603	2.4497354497354498	1.5527372490335454	1.4326241134751776	1.451851851851852	0.7115009746588694	0.1765432098765432	2.851851851851852	2.9565217391304346	2.446428571428572	2.0545454545454547	2.127659574468085	2.4285714285714284	1.8421052631578947	1.5666666666666669	2.449213788548494	2.688042981252858	2.409957058507784	2.335951278659612
ZINC000028821528	25.610322520041265	0	1	2.4513713463812072	4.895723529632248	1.3147305169443846	5.233859379688864	0.163558105615277	237.49495446324192	6.633297188689415	10	0	0	6	3	2	0	0	1	0	0	0	1	420.0	255.77777777777777	336.6388888888889	445.8888888888889	1322.0	6.774193548387097	6.303030303030303	4.801652892561983	3.345238095238096	2.5958549222797926	2.1633663366336635	2.315217391304348	1.8841463414634143	1.8311688311688312	3.3225806451612905	3.7024793388429753	3.136904761904762	2.694300518134715	2.445544554455445	2.4510869565217392	2.524390243902439	2.363636363636364	4.125448028673835	2.8421717171717167	2.782139577594123	2.539186507936507
ZINC000002012156	10.853890887981988	0	1	2.419536695732003	4.71097076438824	1.2435842012507474	3.353845285620442	0.2395603775443173	71.37259382522684	4.604386192298512	9	0	0	3	2	1	0	0	0	0	0	0	0	164.0	107.38888888888889	140.27777777777783	155.2222222222222	572.0	5.857142857142857	6.0344827586206895	4.816326530612245	3.140625	2.411764705882353	2.230769230769231	1.0833333333333333	0.8648648648648649	0.0	3.071428571428572	3.53061224489796	2.71875	2.411764705882353	2.326923076923077	1.9166666666666667	1.5945945945945943	1.238095238095238	3.83531746031746	3.197318007662836	2.862811791383221	2.732204861111111
CHEMBL1632221	24.846196597451872	0	1	2.433657400839353	4.867314801678708	1.3129318642713126	4.105188292095895	0.1282871341279967	3378.7896371718025	9.288423638639935	16	0	0	6	5	1	0	0	0	0	0	0	0	370.0	192.94444444444449	312.44444444444446	389.72222222222223	1278.0	5.6923076923076925	5.779411764705882	4.305785123966942	3.1614906832298137	2.566473988439306	2.225988700564972	2.0180722891566263	1.801282051282051	1.9142857142857144	3.0307692307692307	3.330578512396694	2.900621118012422	2.647398843930636	2.52542372881356	2.4879518072289155	2.448717948717949	2.392857142857143	2.9683760683760685	2.725081699346405	2.5821854912764004	2.340752242926156
CHEMBL422737	15.763198241767942	0	1	2.4508399367995946	4.785622283230534	1.2893984915577874	3.892951322922499	0.1946475661461249	161.49463881448273	5.777619126476497	14	0	0	4	2	0	1	0	0	1	0	0	1	202.04938271604937	82.64761469288219	153.06973022405126	180.2335390946502	1236.0	5.460794127460794	5.601139601139601	4.351022664455501	3.1305555555555555	2.4814814814814814	2.5060240963855422	2.4330065359477127	1.819645732689211	0.8888888888888888	3.324324324324324	3.671641791044776	3.075	2.6236559139784945	2.746987951807229	2.8529411764705883	2.463768115942029	2.1166666666666667	2.233719316023843	2.602221167035982	2.284622839164944	2.1587062757201645
ZINC000013741736	16.808802290397622	0	1	2.4786394940683443	4.90953095842834	1.3551313786519372	4.053913320262571	0.1930434914410748	172.19186306931206	5.890546682815108	9	0	0	2	2	0	0	0	0	0	0	0	0	192.0	88.91666666666667	185.44444444444449	237.80555555555569	808.0	4.085106382978723	4.5	3.21505376344086	2.256	1.7703703703703704	1.348993288590604	1.1483870967741936	0.9774436090225564	1.020408163265306	3.021276595744681	3.376344086021505	2.896	2.7111111111111112	2.442953020134228	2.1806451612903226	2.097744360902256	2.163265306122449	1.8918439716312057	2.2416666666666667	1.9940262843488648	1.8186666666666664
ZINC000002568243	13.313708498984765	0	1	2.455027944933078	4.795922484181839	1.354833708105087	3.667941479786143	0.2157612635168319	106.80408623109794	5.201624437447152	9	0	0	3	2	1	0	0	0	0	0	0	0	206.0	85.38888888888889	159.00000000000003	169.19444444444449	682.0	6.242424242424242	6.314285714285714	4.967213114754099	3.68	3.08	2.5733333333333333	2.0	1.2777777777777777	0.975609756097561	3.212121212121212	3.5901639344262297	3.1866666666666665	2.8666666666666667	2.56	2.46875	2.1481481481481484	1.6829268292682926	2.587542087542088	2.845238095238096	2.606557377049181	2.3455555555555554
CHEMBL472290	25.39154292055889	0	1	2.447643045311205	4.895286090622408	1.334121990527422	5.068397974152758	0.1583874366922736	254.47251087202	6.702343627671823	16	0	0	6	4	2	0	0	0	0	0	0	0	406.0	192.47222222222223	307.4444444444443	409.6388888888888	1290.0	6.548387096774194	6.590909090909091	5.1344537815126055	4.134615384615385	2.854651162790698	2.109375	1.8722222222222225	1.934640522875817	2.1503759398496243	3.290322580645161	3.638655462184874	3.2628205128205128	2.895348837209302	2.5260416666666665	2.4444444444444446	2.477124183006536	2.5037593984962405	3.104390681003584	2.756734006734007	2.583566760037347	2.595441595441595
CHEMBL4868035	14.020815280171313	0	1	2.407453302995257	4.719117439370461	1.3522386430602322	3.7399609863287786	0.2077756103515988	119.156691123744	5.368226024014422	11	0	0	4	4	0	0	0	0	0	0	0	0	204.0	87.08333333333334	164.86111111111114	195.6666666666667	718.0	5.666666666666667	5.894736842105263	4.447761194029851	3.2857142857142856	2.6021505376344085	2.465909090909091	2.16	1.0434782608695652	0.8727272727272727	3.055555555555556	3.373134328358209	2.923076923076923	2.720430107526881	2.5681818181818183	2.506666666666667	2.072463768115942	1.8363636363636364	2.418981481481482	2.753654970760234	2.4606135986733007	2.1382783882783887
ZINC000027104297	17.694248556546647	0	1	2.5231004063373543	4.850883228863677	1.319093646845037	4.136589079837398	0.1880267763562453	169.5491966329251	5.92160049069364	12	0	0	4	3	1	0	0	0	0	0	0	0	270.0	107.66666666666669	204.58333333333337	289.1111111111111	880.0	6.27906976744186	6.456521739130435	4.987951807228916	4.288288288288288	3.4692307692307693	2.952	1.991304347826087	1.5806451612903225	0.8051948051948052	3.3255813953488373	3.819277108433735	3.414414414414414	2.9923076923076923	2.8	2.5217391304347827	2.2688172043010755	2.012987012987013	2.503875968992248	2.741545893719807	2.4648594377510045	2.399399399399399
CHEMBL370128	24.167599386966742	0	1	2.39997472241941	4.79994944483882	1.3073813253580635	4.9721392755877885	0.1603915895350899	243.4468088350492	6.62630058594209	12	0	0	8	5	2	0	0	0	1	0	0	1	381.60493827160496	185.9775186709344	296.3230452674897	408.364197530864	1520.0	6.255818660190245	6.095486111111111	4.5429951690821255	3.487122884473878	2.636304909560724	2.5233585858585856	2.829339143064633	2.737237237237237	2.4680134680134684	3.1475409836065573	3.460869565217392	3.0860927152317883	2.63953488372093	2.488636363636364	2.5686274509803924	2.4054054054054053	2.515151515151515	3.0488117814907265	2.7520576131687244	2.57672213276078	2.397555392036628
CHEMBL303921	23.241713006297843	0	1	2.506948596916723	4.9533135685211285	1.317761260043379	3.9823654897463454	0.1327455163248782	2846.8042476410337	9.052564616167787	15	0	0	5	2	2	0	0	0	1	0	0	1	339.60493827160496	177.53307422648987	268.99382716049377	359.77469135802465	1444.0	5.756015902908559	5.695340501792114	4.238095238095238	3.068713450292398	2.5393939393939395	1.9261294261294264	1.762070971495055	1.7679738562091505	1.963492063492064	3.135593220338983	3.4910714285714284	3.0	2.7515151515151515	2.467032967032967	2.256544502617801	2.323529411764706	2.5357142857142856	3.0090351563811844	2.673718969865923	2.4017305996472658	2.187229261425168
ZINC000028256362	39.00491124806575	0	2	2.466440129604626	4.831848326661264	1.3147771015490366	5.55748460085688	0.1111496920171375	4502.315835505215	10.02178508592812	18	0	0	8	6	2	0	0	0	0	0	0	0	526.0	328.3888888888889	501.16666666666674	647.2777777777782	1990.0	4.962264150943396	5.063063063063063	3.784313725490196	2.515463917525773	2.1633986928104574	1.904153354632588	1.8993288590604027	1.4736842105263157	1.3111111111111111	2.962264150943396	3.2549019607843137	2.6804123711340204	2.4836601307189543	2.351437699680511	2.3288590604026846	2.245614035087719	2.162962962962963	3.098008385744235	2.615365365365365	2.456699346405229	2.1732531500572745
ZINC000253917840	18.551185251994248	0	1	2.4960594450682594	4.911662720350996	1.269065199070748	4.045849991070349	0.1759065213508847	240.7976075276441	6.316865900803984	14	0	0	5	4	1	0	0	0	0	0	0	0	292.0	117.47222222222224	213.6111111111112	252.1666666666668	930.0	6.488888888888889	6.75	4.952941176470588	3.0686274509803924	2.553719008264463	2.6785714285714284	3.3736263736263736	3.3373493975903616	2.168539325842697	3.333333333333333	3.6705882352941175	3.088235294117647	2.6942148760330578	2.642857142857143	2.912087912087912	2.783132530120482	2.415730337078652	2.610493827160494	2.835648148148149	2.513071895424837	2.3382352941176467
ZINC000299845841	18.441795452253075	0	1	2.495301950078876	4.912026443424905	1.2885264411254946	3.991048001771705	0.1735238261639871	300.0300445773656	6.536791741167988	15	0	0	3	2	1	0	0	0	0	0	0	0	266.0	110.44444444444446	207.08333333333343	241.5555555555556	904.0	5.911111111111111	6.208333333333333	4.746987951807229	3.419047619047619	2.7155172413793105	2.6818181818181817	3.0786516853932584	2.7590361445783134	2.156626506024097	3.2888888888888888	3.6626506024096384	3.085714285714286	2.681034482758621	2.645454545454545	2.898876404494382	2.855421686746988	2.5903614457831323	2.454320987654321	2.7453703703703702	2.494979919678716	2.333333333333333
ZINC000013782496	30.23800155764343	0	1	2.499346021596557	4.998692043193115	1.264850299983984	4.272962202053743	0.1095631333859934	2859.436657500265	9.319356464645784	12	0	0	9	5	4	0	0	0	0	0	0	0	520.0	375.36805555555554	442.38888888888886	685.4583333333336	1618.0	6.842105263157895	6.329113924050633	4.97872340425532	3.707692307692308	3.1069958847736627	2.6653846153846152	2.577405857740586	2.2767857142857144	3.0104712041884816	3.171052631578948	3.5815602836879434	3.1384615384615384	2.625514403292181	2.3807692307692307	2.351464435146444	2.232142857142857	2.329842931937173	4.939053362573099	3.039732770745429	3.137509850275808	2.6499999999999995
ZINC000036187755	19.856009014626167	0	1	2.466439182342716	4.831841035928077	1.3004663647985455	3.928889989739172	0.1511111534515066	3090.5455981318973	8.991614368307484	9	0	0	4	3	1	0	0	0	0	0	0	0	264.0	171.19444444444446	259.8333333333334	323.6388888888888	1034.0	4.631578947368421	4.762711864406779	3.555555555555556	2.4133333333333336	2.124183006535948	1.9078947368421053	1.95	1.5193798449612403	1.3504273504273503	2.824561403508772	3.1203703703703702	2.6	2.431372549019608	2.3157894736842106	2.307142857142857	2.232558139534884	2.1538461538461537	3.003411306042885	2.5936911487758945	2.405864197530865	2.1488888888888886
CHEMBL72178	11.560997669168538	0	2	2.3617761606922314	4.709326599837348	1.2416890607620097	3.5672498790379565	0.2378166586025304	71.13007211521466	4.669975310703976	6	0	0	2	2	0	0	0	0	0	0	0	0	154.0	73.88888888888889	138.94444444444443	154.50000000000003	584.0	4.666666666666667	4.882352941176471	3.360655737704918	2.2285714285714286	1.7848101265822784	1.4698795180722892	0.935064935064935	0.4629629629629629	0.0888888888888888	2.8484848484848486	3.180327868852459	2.8142857142857145	2.4556962025316458	2.072289156626506	1.844155844155844	1.8148148148148149	1.3555555555555556	2.2390572390572387	2.56045751633987	2.2777777777777777	2.247619047619048
CHEMBL1739606	22.212387604264176	0	1	2.51462181898578	4.953669520332663	1.2982165912249657	4.2355907757263305	0.1512710991330832	412.8978537596932	7.0528196520933415	15	0	0	7	4	2	1	0	0	0	0	0	0	340.44444444444446	217.0772462277092	317.202160493827	459.0061728395061	1362.0	6.304526748971194	5.374269005847954	5.110032362459547	3.692857142857143	3.551876379690949	3.323232323232323	3.655072463768117	3.1277258566978188	2.6410256410256405	3.2962962962962963	3.5728155339805827	2.9857142857142858	2.6357615894039736	2.6742424242424243	2.930434782608696	3.0	2.8076923076923075	4.019949004216837	2.5566385098548845	3.0796326261536606	2.732429453262786
CHEMBL111376	13.354148613504645	0	1	2.421719149878759	4.725878991909315	1.2983855429379014	3.433046940188773	0.1907248300104874	348.15584931659066	6.440436887288675	9	0	0	3	2	1	0	0	0	0	0	0	0	186.0	101.11111111111111	171.8055555555556	191.3333333333334	724.0	4.65	4.804878048780488	3.602739726027397	2.5	2.269662921348315	1.9176470588235293	1.3733333333333333	1.328125	0.8095238095238095	2.7	2.9863013698630136	2.5106382978723403	2.438202247191011	2.2588235294117647	2.2533333333333334	2.28125	2.031746031746032	2.5277777777777777	2.6700542005420056	2.3535007610350083	2.127364066193853
ZINC000026996001	27.017045763868225	0	2	2.445810653658153	4.803950481871507	1.3161633851254368	4.0671073202446735	0.119620803536608	2420.033046257156	9.015311906157775	14	0	0	7	6	1	0	0	0	0	0	0	0	366.0	186.2013888888889	327.38888888888886	461.9583333333333	1370.0	4.945945945945946	5.012820512820513	3.517006802721089	2.1626794258373208	1.7008196721311477	1.7244444444444444	1.7674418604651163	1.696078431372549	1.422680412371134	3.0	3.3401360544217686	2.645933014354067	2.319672131147541	2.2977777777777777	2.3302325581395347	2.343137254901961	2.268041237113402	2.516234984984985	2.515135327635328	2.2271352985638697	2.067849548112706
ZINC000027315795	29.186296540493867	0	3	2.4183504136886715	4.826069926680757	1.3080262953199338	5.4319667982158455	0.1468099134652931	337.2759280760644	7.129234192660739	18	0	0	8	5	3	0	0	0	0	0	0	0	494.0	230.5555555555556	366.1666666666667	485.5555555555555	1514.0	7.057142857142857	7.013513513513513	5.558139534883721	4.3478260869565215	3.435483870967742	3.093264248704663	3.1864406779661016	3.1695906432748537	3.24	3.3	3.627906976744186	3.267080745341615	2.833333333333333	2.683937823834197	2.6666666666666665	2.567251461988304	2.66	3.293650793650794	2.992867867867868	2.8385012919896644	2.73567977915804
CHEMBL105369	21.42005249126032	0	1	2.4625024016425607	4.822347912624709	1.3100412650087077	4.007891082955463	0.1484404104798319	598.3108175100647	7.387362153654094	15	0	0	7	5	1	0	0	1	0	0	0	1	384.0	228.9722222222222	284.08333333333337	349.27777777777777	1132.0	7.836734693877551	7.384615384615385	5.846153846153846	4.10655737704918	3.4885496183206106	3.675213675213675	4.288659793814433	4.444444444444445	3.2	3.3877551020408165	3.692307692307693	3.0327868852459017	2.6793893129771	2.735042735042735	2.948453608247423	2.8666666666666667	2.688888888888889	4.6729024943310655	3.139957264957265	3.1217948717948723	2.839253187613844
CHEMBL3138773;76315630	10.14678410679544	0	1	2.2987313679267576	4.597462735853516	1.2401421690644976	3.247576910032487	0.2319697792880348	81.91479455886709	4.74215185291089	6	0	0	4	1	1	0	0	0	2	0	0	2	143.20987654320987	67.4828151196464	112.78086419753087	116.53703703703704	1064.0	5.304069501600366	5.230452674897119	3.6884057971014497	2.721119929453263	1.6343434343434342	1.4869976359338062	1.6349206349206349	0.7017543859649124	0.1259259259259259	2.851851851851852	2.9565217391304346	2.446428571428572	2.0727272727272728	2.191489361702128	2.4	1.868421052631579	1.5	2.4993635229498667	2.726832799878068	2.451757917337628	2.3926577775600406
CHEMBL4455357	35.462154131000055	0	0	2.553977444801048	5.037211999260466	1.2605192995070824	5.139780439345481	0.1168131918033063	696.355139591213	8.027464329154624	23	0	0	17	7	3	1	0	5	1	0	0	6	828.0493827160494	616.0894871208657	697.8765432098766	744.0684156378602	2478.0	12.739221272554609	10.06349206349206	10.230352303523036	7.708960573476703	7.513457556935817	7.649367930805056	5.988261485529245	6.377028714107365	6.169851380042464	4.1692307692307695	4.317073170731708	3.8516129032258064	3.652173913043478	3.604790419161677	3.289617486338798	3.0786516853932584	3.286624203821656	9.478299801859473	3.5074147560258675	5.673793034226638	4.3787601221292975
CHEMBL195432	22.78189539529507	0	1	2.495240469204574	4.918942846196751	1.300670682101057	4.377835036098644	0.1509598288309877	321.1989997431423	6.836771604935474	12	0	0	8	4	2	0	0	0	2	0	0	2	363.2098765432099	170.84392623075752	265.1419753086419	363.0390946502058	1682.0	6.853016538551129	6.807539682539682	5.306666666666668	4.240837191358025	3.5796425796425795	3.358796296296296	3.61156278229449	2.709832134292565	2.0524256651017216	3.39622641509434	3.73	3.296875	2.86013986013986	2.7847222222222223	3.040650406504065	2.6906474820143886	2.3380281690140845	3.223470306240708	2.80678644914756	2.651419753086419	2.5210836881763448
CHEMBL5077671	37.32724678618256	0	0	2.5275734496643705	5.016334815269602	1.2916437656931588	4.978661007661172	0.1059289576098121	1682.0404769696177	8.975325413745097	22	0	2	10	2	5	0	0	3	0	0	0	3	752.0	521.9791666666667	671.5555555555557	769.1666666666667	2028.0	9.170731707317072	8.011494252873563	7.2	4.876847290640394	4.246696035242291	4.334862385321101	4.386473429951691	4.632352941176471	5.005263157894737	3.573170731707317	3.858064516129032	3.399014778325123	2.947136563876652	2.967889908256881	3.0869565217391304	3.073529411764706	3.194736842105263	6.365599593495936	3.2104086845466155	4.332616487455198	3.173508483853312
CHEMBL159483	25.48435369341712	0	2	2.435480011401843	4.753289834610401	1.3335733484331986	4.137912365339421	0.1293097614168569	2052.2982252724705	8.78986633948983	15	0	0	6	4	2	0	0	0	0	0	0	0	376.0	192.47222222222223	322.0833333333333	365.55555555555554	1292.0	5.875	5.661764705882353	4.241935483870968	2.3491124260355027	1.994535519125683	2.3006134969325154	2.554140127388535	2.642857142857143	2.2857142857142856	3.15625	3.467741935483871	2.733727810650888	2.469945355191257	2.588957055214724	2.7261146496815285	2.7142857142857144	2.51948051948052	3.0073784722222223	2.676062091503268	2.5974462365591395	2.118671926364234
CHEMBL304767	21.011002862997028	0	1	2.507190022223115	4.9542563218935305	1.3438848149382805	4.016467933058348	0.1487580715947536	771.0599266808476	7.641017869468607	15	0	0	3	2	1	0	0	0	0	0	0	0	292.0	161.44444444444446	243.33333333333337	337.0	1054.0	5.3090909090909095	5.379310344827586	4.0285714285714285	2.9027777777777777	2.409937888198758	1.9491525423728813	1.851428571428572	1.69375	1.614864864864865	3.090909090909091	3.5142857142857142	3.0277777777777777	2.732919254658385	2.468926553672316	2.377142857142857	2.39375	2.331081081081081	2.9353535353535354	2.638409961685824	2.3174603174603177	2.112847222222223
CHEMBL306699	11.866754180402388	0	1	2.400752293930048	4.801504587860096	1.1460687592871182	3.514191249891934	0.2196369531182458	97.06475775409184	5.045381990711846	6	0	0	1	1	0	0	0	0	0	0	0	0	128.0	80.42361111111111	148.16666666666669	223.41666666666663	614.0	3.1219512195121952	3.414634146341464	2.24	1.6774193548387095	0.9126984126984128	0.6271186440677966	0.3551401869158878	0.2476190476190476	0.2461538461538461	2.5121951219512195	2.9066666666666667	2.548387096774193	2.007936507936508	1.9830508474576272	1.6261682242990654	1.3333333333333333	1.3692307692307693	1.9615514905149047	2.3692411924119243	1.975555555555556	2.1069295101553176
CHEMBL476838	23.4604926057802	0	1	2.406454799432896	4.81290959886579	1.2996990811139573	4.242370849512484	0.1368506725649188	654.2828636325659	7.614941882641069	12	0	0	8	2	5	0	0	1	0	0	0	1	466.0	340.7222222222222	366.13888888888886	485.75	1356.0	7.766666666666667	6.290322580645161	4.891891891891892	3.919463087248322	2.976331360946745	2.51123595505618	2.325301204819277	1.9520958083832336	2.1354838709677417	3.05	3.324324324324324	2.9328859060402683	2.57396449704142	2.404494382022472	2.427710843373494	2.2215568862275448	2.1032258064516127	5.678703703703703	3.1357526881720434	3.298548548548548	2.928225205070843
CHEMBL322349	14.389424793914728	0	1	2.426950184690585	4.742349461021492	1.254131070621021	3.58411870819446	0.1886378267470768	172.8188076040143	5.794097576920683	9	0	0	4	2	2	0	0	0	0	0	0	0	244.0	140.13888888888889	195.25	230.86111111111111	786.0	6.256410256410256	6.075	4.6	3.2976190476190474	2.752688172043011	2.925925925925926	2.5277777777777777	1.9342105263157887	0.984375	2.923076923076923	3.2142857142857144	2.773809523809524	2.462365591397849	2.555555555555556	2.5	2.223684210526316	2.015625	3.593304843304843	2.936805555555556	2.789285714285714	2.6980820105820107
CHEMBL3764650	26.65592656867093	0	1	2.4490694153599937	4.842306952107587	1.308266299548749	4.158982967221867	0.1587539049230615	1603.473013524915	7.192523324429172	19	0	0	6	3	2	0	0	0	1	0	0	1	404.44444444444446	195.19897370846527	285.46995725928423	360.5241368652194	1642.0	5.861513687600644	6.013888888888889	4.779527559055119	3.694117647058824	2.8967391304347827	2.056122448979592	1.6010362694300515	1.3352272727272727	1.5724137931034483	3.101449275362319	3.574803149606299	3.1	2.815217391304348	2.4693877551020407	2.2590673575129534	2.1420454545454546	2.310344827586207	3.555956603211661	2.8237736105973883	2.79198325473965	2.534587120657515
CHEMBL1631534	20.60355591033259	0	1	2.433599257530957	4.867198515061915	1.324317408047405	4.066435933081267	0.1564013820415871	549.9043236906623	7.265255751195624	16	0	0	4	4	0	0	0	0	0	0	0	0	286.0	129.16666666666669	238.5	290.6111111111111	1014.0	5.5	5.8	4.298969072164948	3.147286821705426	2.2152777777777777	1.8503401360544216	1.805970149253732	1.7542372881355932	1.7878787878787878	3.1538461538461537	3.515463917525773	3.031007751937985	2.6319444444444446	2.462585034013605	2.425373134328358	2.4237288135593222	2.383838383838384	2.4839743589743595	2.7237373737373742	2.4587628865979383	2.292850990525409
CHEMBL305976	13.313708498984765	0	1	2.464927599480708	4.87912023638336	1.3463364368446415	3.6417578336910648	0.2142210490406508	160.09805902000576	5.606414747443602	9	0	0	2	2	0	0	0	0	0	0	0	0	162.0	76.63888888888889	155.11111111111114	184.05555555555563	658.0	4.378378378378378	4.82051282051282	3.611111111111111	2.326530612244898	1.808080808080808	1.3541666666666667	1.1566265060240963	0.7164179104477612	0.6521739130434783	2.972972972972973	3.361111111111111	2.806122448979592	2.555555555555556	2.302083333333333	2.072289156626506	1.9402985074626864	1.9565217391304348	2.0713213213213213	2.420940170940171	2.154320987654321	1.9359410430839
16006606;CHEMBL408152	10.704060973720928	0	3	2.423249626380212	4.846499252760422	1.262725205157869	3.4475777407355457	0.2462555529096818	62.01672242573051	4.463876301843377	6	0	0	4	3	1	0	0	0	0	0	0	0	188.0	89.38888888888889	144.50000000000003	166.66666666666669	584.0	6.962962962962963	7.071428571428571	5.872340425531915	4.818181818181818	3.2033898305084745	1.7777777777777777	0.3461538461538461	0.0	0.0	3.1481481481481484	3.574468085106383	3.327272727272727	2.76271186440678	2.031746031746032	1.6153846153846154	1.1666666666666667	1.0	3.310699588477366	3.277777777777778	3.074468085106384	2.955050505050506
CHEMBL272781	10.882400458683405	0	3	2.44774827292634	4.89549654585268	1.236042462855939	3.4667921832338524	0.2476280130881323	58.67898848529694	4.408553951937212	6	0	0	5	3	0	0	0	0	2	0	0	2	159.20987654320987	71.53837067520195	118.0349794238683	128.9300411522634	1058.0	6.922168545356951	7.592592592592593	6.347222222222223	4.413943355119826	2.7688888888888887	1.3167789001122334	0.3655913978494623	0.0	0.0	3.608695652173913	4.0	3.333333333333333	2.76	2.022727272727273	1.4516129032258065	1.181818181818182	1.0	3.1103639424000846	3.098936899862826	2.9508744855967075	2.636205922698297
ZINC000029131615	10.704060973720928	0	3	2.423249626380212	4.846499252760422	1.262725205157869	3.4475777407355457	0.2462555529096818	62.01672242573051	4.463876301843377	6	0	0	4	3	1	0	0	0	0	0	0	0	188.0	89.38888888888889	143.50000000000003	166.66666666666669	584.0	6.962962962962963	7.107142857142857	5.9361702127659575	4.875	3.1166666666666667	1.7166666666666666	0.3541666666666667	0.0	0.0	3.1481481481481484	3.574468085106383	3.25	2.7	2.1166666666666667	1.7083333333333333	1.15625	1.0	3.310699588477366	3.2837301587301586	3.0531914893617027	2.945436507936509
CHEMBL4860503	15.435028842544408	0	1	2.418657042119664	4.755539656617306	1.3381643441013356	3.903504881298476	0.1951752440649238	142.23437763476443	5.650623424229667	11	0	0	5	4	1	0	0	0	0	0	0	0	248.0	104.11111111111111	189.8055555555556	228.77777777777783	820.0	6.2	6.190476190476191	4.662162162162162	3.6875	2.912621359223301	2.8155339805825244	2.839080459770115	1.382716049382716	1.2058823529411764	3.05	3.364864864864865	3.0416666666666665	2.7572815533980584	2.5825242718446604	2.586206896551724	2.246913580246914	2.117647058823529	2.602777777777778	2.860449735449736	2.56493993993994	2.29369212962963
CHEMBL71798	23.28215312081772	0	1	2.414910101804776	4.829820203609552	1.3424700838763048	4.248094080784389	0.1416031360261463	528.7172122976499	7.369066007266948	12	0	0	6	3	3	0	0	0	0	0	0	0	376.0	191.19444444444443	299.49999999999994	396.3333333333333	1234.0	6.163934426229508	5.796875	4.258620689655173	3.138157894736842	2.3529411764705883	1.9565217391304348	1.951515151515152	2.404580152671756	1.9022556390977443	3.065573770491804	3.362068965517241	3.0328947368421053	2.6058823529411765	2.3206521739130435	2.4060606060606062	2.618320610687023	2.3834586466165413	3.134335154826958	2.7452256944444446	2.581896551724137	2.4473684210526305
CHEMBL321343	22.1152287286284	0	1	2.465936208650584	4.848771787894819	1.3043941292032393	4.294444320750128	0.1533730114553617	315.76253019233087	6.784609861527242	15	0	0	8	5	3	0	0	0	0	0	0	0	420.0	273.5	321.94444444444446	431.27777777777777	1178.0	8.571428571428571	7.865384615384615	6.593406593406593	4.877049180327869	4.407407407407407	4.59349593495935	4.454545454545454	4.8478260869565215	3.870967741935484	3.489795918367347	3.813186813186813	3.2131147540983607	2.77037037037037	2.739837398373984	3.04040404040404	3.010869565217391	2.838709677419355	5.581632653061225	3.264957264957265	3.537851037851038	2.9125683060109293
ZINC000027561660	33.553007284159634	0	1	2.50306756256637	5.006135125132739	1.2747919476083365	4.476757395147329	0.1017444862533483	1855.446727174318	9.007485310247048	12	0	0	11	5	6	0	0	0	0	0	0	0	620.0	439.8958333333333	500.87500000000006	824.7083333333333	1858.0	7.294117647058823	6.613636363636363	5.337579617834395	4.19811320754717	3.770750988142293	3.196428571428572	2.5513698630136985	1.953177257525084	2.507936507936508	3.1411764705882352	3.535031847133758	3.231132075471698	2.861660079051384	2.5821428571428573	2.3801369863013697	2.1672240802675584	2.2103174603174605	5.175245098039215	3.084911616161617	3.190286624203822	2.810338050314465
CHEMBL70606	18.930122633957264	0	1	2.476401131493269	4.910724179501175	1.3468951944111016	4.015158513101014	0.1672982713792089	343.8695513341318	6.715731111570546	15	0	0	2	2	0	0	0	0	0	0	0	0	236.0	105.41666666666669	212.44444444444449	267.97222222222223	916.0	4.72	5.113207547169812	3.8333333333333335	2.5877862595419847	2.0068965517241377	1.7096774193548387	1.6193548387096774	1.4794520547945205	1.5546875	3.08	3.5	3.0	2.717241379310345	2.509677419354839	2.3806451612903228	2.280821917808219	2.21875	2.1083333333333334	2.484276729559749	2.2129629629629632	1.969041560644614
CHEMBL326371	23.92031021678297	0	1	2.448185059074716	4.782511127630357	1.3523171046684657	4.051373921656172	0.135045797388539	2452.036508235749	8.903286474779662	20	0	0	6	5	1	0	0	0	0	0	0	0	368.0	146.91666666666669	274.47222222222223	326.55555555555554	1200.0	6.456140350877193	6.39344262295082	4.787037037037037	2.99290780141844	2.6153846153846154	2.695035460992908	2.8217054263565893	2.713178294573644	1.948148148148148	3.280701754385965	3.611111111111111	2.921985815602837	2.5705128205128207	2.6666666666666665	2.8449612403100777	2.751937984496124	2.466666666666667	2.5774853801169595	2.823315118397086	2.541409465020576	2.191292356185973
CHEMBL192176	25.55330337863841	0	2	2.393089303075453	4.786178606150905	1.3284235569482237	4.599221392738017	0.143725668523063	354.40704981986545	7.0335969206070015	10	0	0	7	4	3	0	0	0	0	0	0	0	434.0	199.94444444444449	314.3333333333332	376.11111111111103	1316.0	7.233333333333333	7.015625	5.245614035087719	4.100671140939597	2.95	2.5448717948717947	2.544776119402985	2.387596899224806	2.496	3.333333333333333	3.5964912280701755	3.0738255033557045	2.66875	2.525641025641025	2.649253731343284	2.728682170542636	2.672	3.332407407407408	2.893229166666667	2.7573099415204667	2.701155853840417
CHEMBL111000	13.791707812469358	0	1	2.4261379247985224	4.738739535308302	1.2286799609835473	3.5442497126106973	0.1969027618117054	145.93447436858384	5.570944380172405	9	0	0	4	2	2	0	0	0	0	0	0	0	240.0	135.88888888888889	189.3333333333333	199.69444444444449	748.0	6.666666666666667	6.405405405405405	4.78125	3.48	2.827586206896552	2.871794871794872	2.5303030303030303	2.03125	0.9454545454545454	3.0	3.328125	2.8666666666666667	2.4827586206896552	2.448717948717949	2.4393939393939394	2.21875	1.8545454545454545	3.774691358024692	3.035285285285285	2.958333333333333	2.7462962962962965
ZINC000013741774	18.970562748477143	0	1	2.46502637219106	4.87942853535423	1.3531635441470418	3.677630488175456	0.1532346036739773	2592.1780176615343	8.735722472121095	15	0	0	2	2	0	0	0	0	0	0	0	0	230.0	105.91666666666669	212.11111111111111	257.80555555555554	916.0	4.6	4.90566037735849	3.583333333333333	2.194029850746269	1.6170212765957446	1.3984962406015038	1.3781512605042017	1.4038461538461535	1.4382022471910112	3.04	3.395833333333333	2.7686567164179103	2.4680851063829787	2.3157894736842106	2.235294117647059	2.2211538461538463	2.3707865168539324	2.1183333333333336	2.4764150943396226	2.209490740740741	1.9195688225538967
CHEMBL3753318	14.170645194432373	0	1	2.4178250184266696	4.709186100653005	1.267403682174876	3.474388507418021	0.1828625530220011	280.32429398187634	6.277801011946209	9	0	0	2	2	0	0	0	0	0	0	0	0	184.0	98.36111111111111	167.80555555555563	210.0833333333334	732.0	4.487804878048781	4.738095238095238	3.5694444444444446	2.43956043956044	1.6759259259259258	1.5294117647058822	1.5851063829787233	1.632183908045977	1.457142857142857	2.7804878048780486	3.2222222222222223	2.7142857142857144	2.342592592592593	2.2254901960784315	2.148936170212766	2.0919540229885056	2.1142857142857143	2.399051490514905	2.7374338624338628	2.330632716049384	2.1736874236874235
ZINC000000394399	17.10846211891974	0	1	2.425597607560208	4.739797690156548	1.309367224504293	3.6603679748548057	0.1663803624934002	327.2395300003767	6.579149770755151	15	0	0	3	2	1	0	0	0	0	0	0	0	252.0	109.13888888888889	200.7222222222223	231.75000000000003	868.0	5.727272727272728	5.760869565217392	4.379746835443038	3.247422680412371	2.5	2.7604166666666665	2.721518987341772	2.3793103448275863	1.9156626506024097	3.0454545454545454	3.392405063291139	2.8762886597938144	2.419642857142857	2.5729166666666665	2.8227848101265822	2.5517241379310347	2.3493975903614457	2.480429292929293	2.8019323671497585	2.5407876230661053	2.377147766323024
CHEMBL108337	12.715991517539395	0	1	2.4950437009035564	4.828117438680982	1.3321381190895565	3.6120422318968544	0.2257526394935534	91.51640231528096	4.986521845738302	9	0	0	3	2	1	0	0	0	0	0	0	0	190.0	88.91666666666667	153.83333333333334	183.3333333333333	646.0	5.9375	6.117647058823529	4.770491803278689	3.3037974683544302	2.4705882352941178	2.138888888888889	1.5272727272727271	0.9777777777777776	0.15625	3.25	3.704918032786885	3.1012658227848102	2.670588235294117	2.4027777777777777	2.309090909090909	1.8666666666666667	1.5	2.778645833333333	2.8308823529411766	2.521857923497268	2.4103375527426163
ZINC000022930962	23.92031021678297	0	2	2.445431519239385	4.780091191036496	1.356747111627493	3.9224695874078703	0.130748986246929	2073.733609548931	8.735718226367656	20	0	0	6	6	0	0	0	0	0	0	0	0	352.0	140.13888888888889	270.1388888888889	320.9166666666666	1186.0	6.068965517241379	6.225806451612903	4.581818181818182	2.856164383561644	2.2606060606060607	2.228395061728395	2.48936170212766	2.303703703703704	1.902439024390244	3.2413793103448274	3.5727272727272728	2.952054794520548	2.56969696969697	2.493827160493827	2.624113475177305	2.5481481481481483	2.4959349593495936	2.4161877394636013	2.756272401433692	2.455808080808081	2.105974124809741
ZINC000000602165	24.696366683190814	0	1	2.445690188546753	4.785595126654894	1.3466779829247528	4.005579185890824	0.1292122318029298	1469.948778465039	8.42438494607519	20	0	0	7	6	1	0	0	0	0	0	0	0	400.0	187.66666666666669	287.8055555555555	365.8333333333333	1248.0	7.017543859649122	6.950819672131147	5.271028037383178	3.4539007092198584	2.7658227848101267	2.7419354838709675	3.082089552238806	2.8449612403100777	2.4833333333333334	3.3684210526315788	3.700934579439252	3.0709219858156027	2.6772151898734178	2.606451612903226	2.753731343283582	2.643410852713178	2.575	3.2923976608187138	2.9530965391621127	2.6897715472481822	2.439125295508273
CHEMBL88893;CHEMBL88893;44323355	27.63418360767817	0	2	2.45084321956177	4.795036023729774	1.326232449109224	4.103132725967424	0.1172323635990692	2216.599341068897	8.956492440565784	20	0	0	9	6	1	0	0	2	0	0	0	2	496.0	310.25	360.05555555555554	467.2777777777778	1486.0	7.630769230769231	6.826086956521739	5.130081300813008	3.5352941176470587	3.0319148936170213	2.917948717948718	2.9505494505494507	3.017857142857143	2.4444444444444446	3.323076923076924	3.6504065040650406	2.976470588235294	2.691489361702128	2.5435897435897434	2.543956043956044	2.505952380952381	2.542483660130719	4.773076923076923	3.086151368760065	2.927280939476061	2.744281045751634
CHEMBL28651	18.970562748477143	0	1	2.41632424416238	4.759999335873726	1.3608355497344709	4.110465047423448	0.171269376975977	266.31999372079576	6.460167307043003	15	0	0	5	4	0	1	0	0	0	0	0	0	264.44444444444446	106.80898491083676	204.14814814814824	245.87654320987653	1158.0	5.748792270531402	5.965986394557823	4.5813953488372094	3.18348623853211	2.16120218579235	1.7724867724867723	1.940809968847352	2.131086142322097	2.3963963963963963	3.260869565217391	3.604651162790698	3.146788990825688	2.6557377049180326	2.3968253968253967	2.560747663551402	2.606741573033708	2.5405405405405403	2.321934454583408	2.631267321743512	2.3738156761412585	2.1903669724770647
CHEMBL3093187	23.71846887409152	0	1	2.496607670412635	4.993215340825271	1.2870533118758412	4.0087477783834045	0.1336249259461134	2687.358729904835	8.994926394105601	14	0	0	8	3	1	0	0	4	0	0	0	4	514.0	375.2569444444444	484.34722222222223	430.1666666666667	1350.0	9.69811320754717	7.982142857142857	7.029411764705882	4.532374100719425	3.972413793103448	4.257575757575758	3.369747899159664	2.833333333333333	2.6403508771929824	3.452830188679245	3.5686274509803924	3.028776978417266	2.7379310344827585	2.742424242424242	2.899159663865546	2.634920634920635	2.5964912280701755	7.080319706498951	3.1877480158730163	4.748502178649238	3.038669064748201
ZINC000026496622	24.83426605363341	0	1	2.456627360091125	4.868740180032069	1.3314588639279692	4.318761054449634	0.1393148727241817	493.3951589217596	7.332712503867691	15	0	0	7	4	2	0	0	1	0	0	0	1	428.0	252.5	328.5555555555555	415.44444444444434	1296.0	7.379310344827586	6.838709677419355	5.267857142857143	3.75	2.970059880239521	2.3446327683615817	2.343949044585987	2.5	2.1746031746031744	3.396551724137931	3.732142857142857	3.1842105263157894	2.7784431137724552	2.4915254237288136	2.5031847133757963	2.5588235294117645	2.507936507936508	4.3534482758620685	2.963709677419355	2.9335317460317456	2.671052631578947
ZINC000013557077	25.652361024351844	0	1	2.462928431394754	4.829228048987942	1.3239446140631834	4.314817955131229	0.1348380610978509	1155.7278343541343	8.215636393908348	20	0	0	7	5	0	0	0	2	0	0	0	2	446.0	264.22916666666663	370.6111111111112	415.70833333333337	1334.0	7.559322033898305	6.9523809523809526	5.407079646017699	3.503225806451613	3.145348837209302	3.4790419161676644	3.4489795918367347	3.3309352517985613	3.111111111111111	3.406779661016949	3.707964601769912	2.9806451612903224	2.7151162790697674	2.634730538922156	2.693877551020408	2.6546762589928057	2.634920634920635	4.4784604519774005	2.9440035273368608	3.279744346116028	2.691218637992832
ZINC000026578825	17.2582920331808	0	4	2.3468368818199257	4.693673763639854	1.2557940133891743	3.4149899637100027	0.1484778245091305	2959.836981883338	8.825798595048537	6	0	0	6	5	1	0	0	0	0	0	0	0	246.0	134.3888888888889	236.1111111111112	265.8333333333333	950.0	4.730769230769231	4.716981132075472	3.221052631578947	2.1653543307086616	1.536	1.26890756302521	1.1355932203389831	1.469387755102041	1.4042553191489362	2.6346153846153846	2.8526315789473684	2.37007874015748	2.264	2.0756302521008405	1.9661016949152543	2.0510204081632653	2.042553191489361	2.58440170940171	2.7175052410901466	2.485380116959065	2.2773403324584423
CHEMBL1834226	16.588633340889032	0	3	2.40369822369496	4.784840897307307	1.2335068383493228	4.164135421780157	0.1892788828081889	139.4315281381581	5.726031003406128	6	0	0	8	4	2	1	0	0	1	0	0	1	280.04938271604937	192.02698712086573	275.0802469135803	313.4638774577046	1392.0	6.830472749171936	5.288359788359789	5.693693693693694	3.775388291517324	4.425301706200583	4.046854082998662	3.224932249322493	1.9304029304029309	1.2444444444444445	3.1463414634146343	3.256756756756757	2.849462365591398	2.752808988764045	2.8313253012048194	2.7195121951219514	2.340659340659341	2.088888888888889	4.683585051728432	2.580369390554576	3.7173006339673016	2.8477089694234268
CHEMBL470217	27.09348576763565	0	1	2.461695030822828	4.923390061645657	1.306701106206819	4.675593784224815	0.1375174642419063	452.11365723460057	7.337709033903924	16	0	0	7	4	2	0	0	1	0	0	0	1	468.0	259.77777777777777	343.4166666666667	477.4722222222224	1408.0	7.2	6.898550724637682	5.344	4.284848484848485	3.0526315789473686	2.2583732057416266	2.1319796954314723	2.164705882352941	2.0821917808219177	3.3384615384615386	3.68	3.2606060606060607	2.805263157894737	2.507177033492823	2.411167512690356	2.4823529411764707	2.568493150684932	3.9965811965811966	2.878421900161031	2.7473333333333336	2.79983164983165
ZINC000022938838	27.67462372219806	0	2	2.4454134155301546	4.779866225363102	1.3232295860142642	3.9154298509312175	0.1118694243123205	9063.015000547282	10.364720093690265	20	0	0	8	7	1	0	0	0	0	0	0	0	432.0	208.19444444444443	333.91666666666663	396.75	1412.0	6.352941176470588	6.333333333333333	4.546875	2.905325443786982	2.3717277486911	2.204081632653061	2.503030303030303	2.391025641025641	1.943037974683544	3.1911764705882355	3.4921875	2.911242603550296	2.5392670157068062	2.413265306122449	2.6121212121212123	2.5961538461538463	2.4746835443037973	3.061683006535948	2.8422067901234573	2.608723958333333	2.311143984220907
CHEMBL430500	30.15262303568265	2	1	2.4490694153599937	4.842306952107587	1.308266299548749	4.158982967221867	0.1587539049230615	1603.473013524915	7.192523324429172	12	0	0	12	5	7	0	0	0	0	0	0	0	590.0	390.9722222222222	474.38888888888886	523.7777777777777	1738.0	7.662337662337662	6.810126582278481	5.242647058823529	3.9127906976744176	3.036082474226804	2.950248756218905	2.5865921787709496	2.462857142857143	2.581081081081081	3.0259740259740258	3.3308823529411766	3.0348837209302326	2.61340206185567	2.442786069651741	2.441340782122905	2.251428571428572	2.425675675675676	5.077561327561327	3.3255977496483826	3.4881535947712417	2.863695090439276
ZINC000003807663	12.715991517539395	0	1	2.4950437009035564	4.828117438680982	1.3321381190895565	3.6120422318968544	0.2257526394935534	91.51640231528096	4.986521845738302	9	0	0	3	2	1	0	0	0	0	0	0	0	190.0	88.91666666666667	153.83333333333334	183.3333333333333	646.0	5.9375	6.117647058823529	4.770491803278689	3.3037974683544302	2.4705882352941178	2.138888888888889	1.5272727272727271	0.9777777777777776	0.15625	3.25	3.704918032786885	3.1012658227848102	2.670588235294117	2.4027777777777777	2.309090909090909	1.8666666666666667	1.5	2.778645833333333	2.8308823529411766	2.521857923497268	2.4103375527426163
CHEMBL1631542	24.76531636841211	0	1	2.433968887255497	4.86771998065281	1.3420091219086598	4.280760625032974	0.1380890524204185	603.9421086494222	7.534880458225419	16	0	0	6	4	2	0	0	0	0	0	0	0	398.0	187.69444444444449	309.19444444444446	375.5555555555554	1252.0	6.745762711864407	6.682539682539683	5.1946902654867255	3.6216216216216215	2.84375	2.3625730994152048	2.127388535031847	1.8958333333333333	2.28688524590164	3.3220338983050848	3.628318584070796	3.1621621621621623	2.8	2.5964912280701755	2.5414012738853504	2.458333333333333	2.5327868852459017	3.1812617702448214	2.790564373897707	2.736234021632252	2.399399399399399
49850771	25.54137283481995	0	1	2.4346558141091306	4.868460802022052	1.3288489625583493	4.643903714925763	0.1451219910914301	360.9519713212811	7.051895715856145	21	0	0	6	4	2	0	0	0	0	0	0	0	402.0	204.72222222222223	307.83333333333326	417.1666666666666	1288.0	6.7	6.875	5.504504504504505	4.067567567567568	3.066666666666667	2.4457142857142857	2.1349693251533743	1.9657534246575343	2.338582677165354	3.3666666666666667	3.774774774774775	3.202702702702702	2.8363636363636364	2.5942857142857143	2.539877300613497	2.493150684931507	2.503937007874016	3.412037037037037	2.996961805555556	2.773273273273273	2.6268768768768767
CHEMBL521873	24.87470616815329	0	1	2.4450036511388444	4.89000730227769	1.320877004361002	4.502051720396521	0.1452274748515006	454.8290056033425	7.251323647946291	16	0	0	6	4	2	0	0	0	0	0	0	0	398.0	190.0	302.69444444444446	367.7499999999999	1252.0	6.745762711864407	6.73015873015873	5.15929203539823	3.973333333333333	2.668639053254438	2.138888888888889	2.060606060606061	2.1448275862068966	2.0869565217391304	3.3559322033898304	3.690265486725664	3.2066666666666666	2.775147928994083	2.522222222222222	2.5393939393939395	2.5724137931034483	2.4565217391304346	3.220338983050848	2.816137566137566	2.6787118977384465	2.654259259259259
ZINC000027625843	30.786189716232084	0	1	2.4993615095425965	4.998723019085194	1.2744932809136045	4.299270747780706	0.1074817686945176	2482.8824166550835	9.20346979015238	12	0	0	10	6	4	0	0	0	0	0	0	0	560.0	410.61805555555554	445.47222222222223	724.4583333333336	1664.0	7.567567567567567	6.909090909090909	5.485294117647059	4.195767195767195	3.691629955947136	3.152892561983471	2.8008658008658007	2.435185185185185	3.227027027027027	3.27027027027027	3.683823529411765	3.2275132275132274	2.762114537444934	2.475206611570248	2.4025974025974026	2.287037037037037	2.383783783783784	5.548892642642643	3.243686868686869	3.275531045751634	2.837301587301588
CHEMBL2436555	9.370727640387596	0	3	2.4490694153599937	4.842306952107587	1.308266299548749	4.158982967221867	0.1587539049230615	1603.473013524915	7.192523324429172	6	0	0	5	3	0	0	0	0	2	0	0	2	146.04938271604937	195.19897370846527	285.46995725928423	360.5241368652194	1022.0	6.638608305274971	7.277777777777778	6.284313725490197	4.058201058201059	2.7280701754385968	1.827586206896552	0.9444444444444444	0.2916666666666667	0.0	3.227272727272727	3.794117647058824	3.119047619047619	2.5526315789473686	2.103448275862069	1.625	1.5	1.0	3.555956603211661	2.8237736105973883	2.79198325473965	2.534587120657515
CHEMBL1744041	16.32047510869343	0	1	2.4753600599620667	4.907419138740879	1.2905726697597393	3.8999865935240408	0.1857136473106686	202.94203976117848	6.054857764585181	9	0	0	2	2	0	0	0	0	0	0	0	0	186.0	94.41666666666669	192.61111111111111	257.63888888888886	810.0	3.795918367346939	4.215686274509804	3.083333333333333	2.076335877862596	1.5266666666666666	1.2352941176470589	0.9820359281437124	0.7549668874172185	0.7142857142857143	2.816326530612245	3.239583333333333	2.748091603053436	2.5	2.326797385620915	1.9880239520958085	1.8609271523178808	1.9642857142857144	1.92687074829932	2.2973856209150325	2.006365740740741	1.865139949109415
CHEMBL118360	22.127159272446864	0	1	2.363947310375683	4.727894620751366	1.2868303042895464	4.659987687512242	0.1606892306038704	287.42735574516416	6.725680889632964	18	0	0	5	3	2	0	0	0	0	0	0	0	388.0	193.69444444444449	269.97222222222223	346.97222222222223	1162.0	7.461538461538462	7.203703703703703	5.795454545454546	5.076923076923077	3.9173553719008254	4.333333333333333	4.43	3.808510638297872	3.257142857142857	3.2115384615384617	3.511363636363636	3.173076923076923	2.677685950413223	2.8190476190476192	2.9	2.8617021276595747	2.523809523809524	3.724893162393162	3.2808641975308643	3.0678661616161618	3.122061965811966
CHEMBL347499	32.95529030271427	0	1	2.4994596472414243	4.9989192944828496	1.265028320303722	4.468291958483953	0.103913766476371	1611.1567619384775	8.84332270836683	12	0	0	10	4	6	0	0	0	0	0	0	0	604.0	432.6458333333333	487.0416666666667	794.2916666666666	1808.0	7.27710843373494	6.5813953488372094	5.220779220779221	4.1298076923076925	3.646586345381526	3.010752688172043	2.3859649122807016	1.946808510638298	2.5439330543933054	3.156626506024097	3.551948051948052	3.2259615384615383	2.8433734939759034	2.512544802867384	2.347368421052632	2.145390070921986	2.221757322175732	5.212600401606426	3.0597545219638245	3.162608225108225	2.818709935897436
ZINC000299846936	17.66573898584523	0	1	2.4896429428564986	4.889986311153416	1.293405713691054	3.9775120592424646	0.1807960026928393	223.53978831296763	6.19804678234521	9	0	0	5	3	2	0	0	0	0	0	0	0	280.0	149.22222222222223	229.75000000000003	247.1111111111112	908.0	6.511627906976744	6.282608695652174	4.867469879518072	2.7962962962962963	2.4690265486725664	2.6153846153846154	3.032967032967033	2.9879518072289155	2.632911392405063	3.3255813953488373	3.6506024096385534	2.9444444444444446	2.7168141592920354	2.7211538461538463	2.835164835164836	2.710843373493976	2.4430379746835444	3.4702842377260983	2.786835748792271	2.7680722891566267	2.246141975308642
CHEMBL164046	25.590751467533195	0	2	2.44843105682239	4.784450840475263	1.3273770522870536	4.177477089314804	0.1305461590410876	995.8920216377724	8.066789649503004	20	0	0	6	6	0	0	0	0	0	0	0	0	362.0	153.22916666666669	293.68055555555554	385.72222222222223	1262.0	5.65625	5.970588235294118	4.39344262295082	2.6424242424242426	2.134020618556701	2.062176165803109	2.210526315789474	2.0	1.6730769230769231	3.21875	3.5901639344262297	2.909090909090909	2.4690721649484537	2.471502590673575	2.555555555555556	2.4457142857142857	2.3846153846153846	2.394205729166667	2.715890522875817	2.40721766848816	2.1553872053872056
CHEMBL282229	29.921912892381823	0	1	2.4886104381865297	4.90359859743446	1.2977033501766428	4.657087734914115	0.1225549403924767	767.733955057854	7.978444327180192	23	0	0	8	4	4	0	0	0	0	0	0	0	538.0	242.0833333333333	368.58333333333326	510.33333333333337	1564.0	7.685714285714286	7.635135135135135	6.15625	5.131578947368421	4.044444444444444	3.6298342541436464	3.573099415204678	3.398843930635838	3.3354037267080745	3.3714285714285714	3.71875	3.394736842105264	2.9611111111111112	2.856353591160221	2.8421052631578947	2.7514450867052025	2.7142857142857144	3.458333333333333	3.106981981981982	2.879557291666666	2.94937865497076
CHEMBL522708	27.114354829647468	0	1	2.4377545968433227	4.830173097543064	1.310035957288081	3.9184429637350537	0.1152483224627957	1745.8007713154302	8.688744055735292	16	0	0	7	3	3	1	0	0	0	0	0	0	410.44444444444446	241.2994684499314	379.0493827160493	454.8364197530864	1600.0	6.126036484245439	5.234741784037559	4.590330788804072	3.1620111731843576	2.4024822695035457	2.175724637681159	2.0058823529411764	1.8799171842650104	1.9977777777777768	3.238805970149253	3.4885496183206106	2.899441340782123	2.5904255319148937	2.510869565217391	2.541176470588235	2.559006211180124	2.6	3.601484603730319	2.432772561293688	2.8935067382904527	2.4704117525346576
ZINC000028257906	35.46937734213302	0	2	2.466463158935241	4.8319728181161725	1.3186100706983015	5.557170882589653	0.12349268627977	1058.2396892092015	8.468439532883162	18	0	0	8	6	2	0	0	0	0	0	0	0	506.0	307.1388888888889	454.9166666666667	586.0277777777783	1800.0	5.56043956043956	5.645833333333333	4.32183908045977	2.894308943089431	2.4597701149425286	2.149253731343284	2.158102766798419	1.6666666666666667	1.502222222222222	3.120879120879121	3.442528735632184	2.845528455284553	2.6053639846743293	2.4477611940298507	2.4268774703557314	2.333333333333333	2.24	3.3751526251526256	2.750578703703704	2.614463601532567	2.321815718157182
CHEMBL73281	12.085533779884742	0	2	2.405225209232708	4.810450418465416	1.1220483970206243	3.566152277310035	0.2228845173318772	75.95210633152803	4.800106591036971	6	0	0	2	2	0	0	0	0	0	0	0	0	148.0	108.70138888888889	158.5277777777778	231.25000000000003	624.0	3.8947368421052633	4.2105263157894735	2.8656716417910446	2.1666666666666665	1.2583333333333333	0.9158878504672896	0.5208333333333334	0.396039603960396	0.5833333333333334	2.6842105263157894	3.149253731343284	2.6785714285714284	2.0166666666666666	2.093457943925233	1.5	1.2673267326732671	1.75	2.860562865497076	2.766812865497076	2.3660862354892207	2.5416666666666665
ZINC000013741751	15.46353841324582	0	1	2.505118171047089	4.947350266982852	1.3128661782061175	3.865407993899581	0.193270399694979	179.48053731786018	5.883213955411074	9	0	0	3	2	1	0	0	0	0	0	0	0	224.0	132.16666666666669	184.9166666666668	271.7777777777779	796.0	5.333333333333333	5.340909090909091	4.049382716049383	3.037037037037037	2.408	1.7786259541984732	1.6206896551724137	1.2613636363636365	0.7971014492753623	3.0476190476190474	3.506172839506173	3.0462962962962963	2.616	2.282442748091603	2.1293103448275863	2.090909090909091	1.9420289855072463	3.146825396825397	2.650252525252525	2.282921810699589	2.1689814814814814
CHEMBL233210	26.915146282673177	0	1	2.449917665850519	4.899835331701037	1.3267973514593814	4.926136583729905	0.1448863701097031	368.2009179285792	7.132404193434224	16	0	0	6	4	2	0	0	0	0	0	0	0	428.0	239.02777777777777	331.7222222222222	462.94444444444446	1362.0	6.6875	6.529411764705882	4.967213114754099	3.668639053254438	2.8341968911917097	2.323809523809524	2.282051282051282	2.375722543352601	1.9245283018867925	3.34375	3.721311475409836	3.2366863905325443	2.7979274611398965	2.519047619047619	2.497435897435897	2.543352601156069	2.477987421383648	3.7348090277777777	2.936274509803922	2.71903460837887	2.541748849441157
ZINC000013527318	13.49204798394724	0	1	2.492963544149106	4.906186989956341	1.313798229096267	3.676293583344617	0.2162525637261539	105.5692508563582	5.189995394859361	9	0	0	3	2	1	0	0	0	0	0	0	0	194.0	93.16666666666669	165.16666666666669	191.7777777777778	684.0	5.542857142857143	5.8108108108108105	4.582089552238806	3.227272727272727	2.611111111111111	2.2151898734177213	1.0609756097560976	0.78125	0.1538461538461538	3.142857142857143	3.567164179104477	2.977272727272727	2.833333333333333	2.6455696202531644	2.158536585365854	1.78125	1.4230769230769231	2.661904761904762	2.721471471471472	2.465174129353234	2.306186868686869
CHEMBL196169	24.167599386966742	0	1	2.39997472241941	4.79994944483882	1.3073813253580635	4.9721392755877885	0.1603915895350899	243.4468088350492	6.62630058594209	12	0	0	8	5	2	0	0	1	0	0	0	1	430.0	248.16666666666663	320.72222222222223	454.9444444444442	1312.0	7.049180327868853	6.484375	4.921739130434783	3.9403973509933774	2.88953488372093	2.664772727272727	3.0326797385620914	2.9054054054054053	2.9393939393939394	3.1475409836065573	3.460869565217392	3.0860927152317883	2.63953488372093	2.488636363636364	2.5686274509803924	2.4054054054054053	2.515151515151515	4.0683060109289615	2.9253472222222223	2.7888888888888888	2.706033848417954
CHEMBL423789	28.151020360083784	0	1	2.4502172393065806	4.8610633429803	1.3570637853288392	4.704755523793837	0.1344215863941096	488.4145222280189	7.443927444581465	19	0	0	5	4	1	0	0	0	0	0	0	0	406.0	194.75	324.94444444444446	425.80555555555554	1372.0	6.059701492537314	6.25	4.837209302325581	3.474285714285714	3.054644808743169	2.9611111111111112	2.930379746835443	2.6538461538461537	2.255952380952381	3.343283582089552	3.689922480620155	3.091428571428572	2.78688524590164	2.7	2.9177215189873418	2.91025641025641	2.5595238095238093	2.906716417910448	2.6979166666666665	2.51894918173988	2.3268253968253965
ZINC000036237956	24.127159272446864	0	1	2.4680092126891084	4.877113591375672	1.3257432450321225	4.364152275338073	0.1454717425112691	431.996638964053	7.167030096706151	15	0	0	6	3	2	0	0	1	0	0	0	1	408.0	247.02777777777777	316.7777777777777	401.19444444444446	1246.0	7.285714285714286	6.733333333333333	5.201834862385321	3.5503355704697985	3.012422360248447	2.496969696969697	2.2533333333333334	2.50381679389313	2.4754098360655736	3.4285714285714284	3.7889908256880735	3.1543624161073827	2.7950310559006213	2.587878787878788	2.526666666666667	2.618320610687023	2.5491803278688523	4.411210317460317	2.9453703703703704	2.9062181447502544	2.625093214019388
ZINC000027074188	24.079228839380857	0	2	2.445736620323652	4.788646756048497	1.338289417125208	4.025131832607928	0.1341710610869309	1136.6015497867206	8.134410281058901	14	0	0	7	6	1	0	0	0	0	0	0	0	344.0	169.70138888888889	284.6805555555555	378.7916666666666	1218.0	5.548387096774194	5.606060606060606	3.983333333333333	2.5	2.032608695652174	2.028409090909091	2.279220779220779	2.0	1.586666666666667	3.161290322580645	3.441666666666667	2.7378048780487805	2.4130434782608696	2.409090909090909	2.571428571428572	2.503355704697986	2.306666666666666	2.73711917562724	2.642887205387205	2.372337962962962	2.242462737127371
CHEMBL4854605	14.83731186109904	0	1	2.41339145286081	4.73931869447288	1.3243359103915366	3.837475136042407	0.2019723755811793	127.31544426953975	5.48852170621142	11	0	0	5	4	0	0	0	0	1	0	0	1	211.6049382716049	86.67196311537876	164.24382716049385	196.3786008230453	1006.0	5.877914951989026	6.1345029239766085	4.6069651741293525	3.3809523809523814	2.678614097968937	2.6035353535353534	2.4133333333333336	1.2367149758454108	1.002020202020202	3.1944444444444446	3.462686567164179	2.978021978021978	2.752688172043011	2.625	2.6	2.1594202898550723	1.981818181818182	2.407554530982744	2.724956681828027	2.451400405380505	2.1476393976393977
CHEMBL49826	15.959564953260614	0	1	2.463239900691029	4.835927535902833	1.259721879178908	3.9889653340952727	0.1994482667047636	125.9402462432766	5.528954738861417	9	0	0	2	2	0	0	0	0	0	0	0	0	186.0	91.70138888888889	185.52777777777783	262.6388888888889	772.0	4.043478260869565	4.479166666666667	3.2111111111111112	1.9833333333333327	1.4630872483221478	1.5669291338582678	1.6	0.9117647058823528	0.56	2.9565217391304346	3.3777777777777778	2.708333333333333	2.2013422818791946	2.338582677165354	2.736842105263158	2.2254901960784315	1.85	1.99350845410628	2.3640046296296298	2.06141975308642	2.0384259259259263
CHEMBL404248	13.641877898208298	0	3	2.432375068698227	4.864750137396454	1.2569823447695194	3.630759077019643	0.2017088376122023	146.2838598363319	5.573335644465831	6	0	0	6	3	1	0	0	2	0	0	0	2	306.0	213.66666666666663	254.0833333333333	222.8333333333333	820.0	9.272727272727272	7.617647058823529	6.52542372881356	5.154929577464789	4.069444444444445	3.733333333333333	2.463768115942029	2.7419354838709675	3.6	3.1818181818181817	3.4237288135593222	3.1690140845070425	2.9027777777777777	2.546666666666667	2.27536231884058	1.85483870967742	1.52	6.474747474747474	3.3929738562091503	4.306497175141243	3.4800469483568075
CHEMBL341854	26.74873734152916	0	2	2.4302955032412745	4.751192915752574	1.3461561214147573	3.936112704800469	0.1157680207294255	2122.081860990435	8.883928327333033	20	0	0	7	6	1	0	0	0	0	0	0	0	390.0	190.19444444444449	319.8333333333333	407.08333333333337	1364.0	5.735294117647059	5.694444444444445	4.186046511627907	2.610169491525424	2.202020202020202	2.14070351758794	2.227979274611399	2.1777777777777776	1.9873417721518989	3.117647058823529	3.4573643410852712	2.836158192090396	2.555555555555556	2.457286432160804	2.44559585492228	2.433333333333333	2.4873417721518987	2.7969771241830066	2.758487654320988	2.479328165374677	2.165881983678594
ZINC000013805069	30.60051010286696	0	1	2.418993816091411	4.828399513410467	1.30592042154843	5.53400960620985	0.1418976822105089	422.7511108541981	7.4077601685967	23	0	0	9	5	3	0	0	1	0	0	0	1	566.0	297.8055555555556	391.9722222222222	497.5555555555556	1630.0	7.971830985915493	7.533333333333333	5.907692307692308	4.7407407407407405	3.8315217391304346	3.621052631578948	3.703296703296704	3.536312849162011	3.533333333333333	3.352112676056338	3.646153846153846	3.271604938271605	2.9347826086956523	2.821052631578948	2.763736263736264	2.659217877094972	2.636363636363636	4.194444444444445	3.1407407407407413	3.01517094017094	2.992798353909465
CHEMBL424128	24.58697688344964	0	2	2.4220509908364503	4.727465285804913	1.3218977278462432	4.861824950052734	0.1519320296891479	374.3541064985139	7.088352968099019	18	0	0	6	4	2	0	0	0	0	0	0	0	362.0	179.72222222222223	306.6111111111112	358.1666666666667	1294.0	5.484848484848484	5.594202898550725	4.278688524590164	2.919254658385093	2.55	2.124223602484472	1.586666666666667	1.708029197080292	1.4242424242424243	2.9696969696969697	3.278688524590164	2.732919254658385	2.6125	2.3850931677018634	2.3466666666666667	2.3503649635036497	2.287878787878788	2.723063973063973	2.7926731078904994	2.5132058287796	2.255866114561767
CHEMBL23575	14.555533354771804	0	0	2.439780228191844	4.879560456383689	1.2323484878891169	3.8503332771183545	0.2026491198483344	109.38768350580756	5.336752187608598	12	0	0	7	3	2	1	0	0	0	1	0	1	257.5116598079561	184.37774348422496	223.69444444444449	275.6629801097393	2200.0	8.30682773574052	6.2615740740740735	7.02065527065527	5.3032407407407405	4.386294507067454	5.034567901234568	3.831111111111111	2.324074074074074	2.162485065710872	3.548387096774193	3.769230769230769	3.375	2.8115942028985508	2.6666666666666665	2.68	2.2916666666666665	2.096774193548387	5.947669144652418	3.012249228395062	4.30181623931624	3.8838252314814814
CHEMBL371300;9834183	10.853890887981988	0	1	2.4195366957320017	4.71097076438824	1.2435842012507476	3.3538452856204395	0.2395603775443171	71.3725938252268	4.604386192298511	9	0	0	4	3	1	0	0	0	0	0	0	0	182.0	110.36111111111111	142.2777777777778	161.72222222222226	584.0	6.7407407407407405	6.892857142857143	5.48936170212766	3.7	2.9682539682539684	2.6	1.2682926829268293	0.8888888888888888	0.0	3.1481481481481484	3.574468085106383	2.75	2.4603174603174605	2.466666666666667	2.073170731707317	1.6111111111111112	1.238095238095238	4.087448559670782	3.361111111111111	3.027186761229315	2.955555555555556
ZINC000013794115	26.21997004530508	0	2	2.4342828048550462	4.7518703392689385	1.335338023551358	4.188563536801929	0.1269261677818766	989.5696082693372	8.09119257795274	20	0	0	6	6	0	0	0	0	0	0	0	0	368.0	155.44444444444446	301.8888888888889	386.1388888888889	1300.0	5.492537313432836	5.647887323943662	4.109375	2.473372781065089	2.0398009950248754	2.005	2.0670103092783507	2.0706521739130435	1.9329268292682928	3.1343283582089554	3.5	2.887573964497041	2.5074626865671643	2.45	2.479381443298969	2.467391304347826	2.4451219512195124	2.3200663349917083	2.6517996870109544	2.3585069444444446	2.0685404339250497
CHEMBL4216860	20.741455280775188	0	0	2.4329748640917805	4.7339478652817935	1.2796623572942365	4.193677019237142	0.1553213710828571	317.5381430601525	6.753849719749852	11	0	0	9	4	4	1	0	0	0	0	0	0	398.44444444444446	253.42009602194787	273.3888888888889	387.03703703703707	1376.0	8.477541371158393	7.523809523809523	6.0803212851405615	4.692556634304207	4.4	5.247619047619048	4.596491228070176	3.645645645645645	2.625786163522013	3.3617021276595747	3.674698795180723	3.135922330097088	2.963636363636364	2.961904761904762	2.754385964912281	2.477477477477477	2.358490566037736	5.391916936637188	3.4433106575963714	3.2938420348058903	3.3909864557113747
CHEMBL349528	17.665738985845227	0	1	2.447853787418126	4.782131525743857	1.340286746538274	3.974260693158071	0.1806482133253668	217.8485236768276	6.172257336117188	14	0	0	6	5	1	0	0	0	0	0	0	0	288.0	135.38888888888889	211.0555555555556	231.66666666666669	904.0	7.024390243902439	6.977272727272728	5.269230769230769	3.2058823529411766	2.811320754716981	3.020408163265306	3.641025641025641	3.3766233766233764	2.2337662337662336	3.3902439024390243	3.743589743589744	2.9411764705882355	2.641509433962264	2.704081632653061	3.0128205128205128	2.844155844155844	2.4025974025974026	3.3021680216802167	3.012626262626263	2.705840455840456	2.43681917211329
CHEMBL525712	24.288919730526388	0	1	2.392197740257546	4.784395480515091	1.2918510264991867	3.83175693383996	0.1236050623819341	1511.3573548813742	8.452165548039433	16	0	0	5	3	2	0	0	0	0	0	0	0	370.0	192.47222222222223	301.74999999999994	363.19444444444434	1242.0	5.967741935483871	5.861538461538461	4.206896551724138	3.1161290322580646	2.364705882352941	2.05421686746988	1.922077922077922	1.9507042253521127	1.9701492537313432	3.0806451612903225	3.3706896551724137	2.8451612903225807	2.541176470588235	2.409638554216868	2.4545454545454546	2.4859154929577465	2.470149253731343	3.104390681003584	2.7547008547008547	2.601293103448276	2.4254480286738347
CHEMBL146131;CHEMBL146131;CHEMBL147853;CHEMBL147853	26.74873734152916	0	2	2.4454303057971747	4.780104133467823	1.3445628878660547	3.9264677733745	0.1154843462757205	5070.009946909446	9.7548734901205	20	0	0	7	6	1	0	0	0	0	0	0	0	390.0	190.19444444444449	316.3888888888889	404.1388888888889	1364.0	5.735294117647059	5.75	4.186046511627907	2.597765363128492	2.201005025125628	2.1791044776119404	2.211340206185567	2.1123595505617976	1.7116564417177915	3.117647058823529	3.4573643410852712	2.815642458100559	2.5326633165829144	2.437810945273632	2.422680412371134	2.432584269662921	2.4171779141104293	2.7969771241830066	2.77391975308642	2.452627045650302	2.14602731222843
CHEMBL2021539	16.88243450574954	0	1	2.4490694153599937	4.842306952107587	1.308266299548749	4.158982967221867	0.1587539049230615	1603.473013524915	7.192523324429172	6	0	0	8	1	2	1	0	3	1	0	0	4	360.8888888888889	195.19897370846527	285.46995725928423	360.5241368652194	1526.0	8.202020202020202	5.363636363636363	5.662551440329217	4.744744744744745	2.8053097345132745	3.3274853801169595	3.3423423423423424	3.0446735395189006	2.4413145539906105	3.0681818181818183	3.234567901234568	2.7387387387387387	2.6371681415929205	2.543859649122807	2.2972972972972974	2.061855670103093	1.9577464788732395	3.555956603211661	2.8237736105973883	2.79198325473965	2.534587120657515
ZINC000028249875	33.348056998573384	0	2	2.466618238902408	4.832663710469197	1.323026437400773	5.556020514849402	0.1322862027345095	554.4562861990684	7.7530724943446625	18	0	0	8	6	2	0	0	0	0	0	0	0	494.0	294.3888888888889	427.16666666666674	549.2777777777779	1686.0	6.024390243902439	6.091954022988506	4.743589743589744	3.1963470319634704	2.6923076923076925	2.3568464730290457	2.380530973451328	1.855140186915888	1.707070707070707	3.2439024390243905	3.58974358974359	2.9771689497716896	2.700854700854701	2.5228215767634854	2.504424778761062	2.392523364485981	2.303030303030303	3.590108401084011	2.854086845466156	2.738247863247864	2.440258751902588
ZINC000027431914	20.53925470817579	0	1	2.568655282873336	5.096527932892313	1.3109154020484934	4.463145124883439	0.1785258049953375	187.9492131248184	6.152462515255831	9	0	0	4	3	1	0	0	0	0	0	0	0	294.0	150.7777777777778	234.66666666666663	378.7777777777777	992.0	5.88	6.166666666666667	4.82	3.688888888888889	2.9806451612903224	2.3594771241830066	2.089041095890411	1.969230769230769	2.07843137254902	3.46	3.94	3.3703703703703702	2.9612903225806453	2.7320261437908497	2.493150684931507	2.515384615384616	2.4607843137254903	3.015555555555556	2.581275720164609	2.3466666666666667	2.35761316872428
ZINC000003951845	18.30389608181048	0	4	2.39641235589835	4.792824711796699	1.3364130250112936	3.559212531055748	0.1483005221273228	2289.5452568389924	8.611577236383438	6	0	0	6	4	2	0	0	0	0	0	0	0	282.0	129.3888888888889	241.8333333333333	274.66666666666663	1000.0	5.423076923076923	5.185185185185185	3.767676767676768	2.740458015267176	1.9126984126984128	1.4672131147540983	1.4285714285714286	1.3043478260869563	1.5	2.8076923076923075	3.0202020202020203	2.6106870229007635	2.452380952380953	2.30327868852459	2.142857142857143	2.026086956521739	2.122448979591837	2.488247863247864	2.629115226337449	2.442760942760943	2.2489397794741306
ZINC000026638347	16.22301585277072	0	4	2.3469625659509488	4.6939251319018975	1.342160741829075	3.4618118145416776	0.1648481816448418	745.057146198073	7.355398266473297	6	0	0	5	4	1	0	0	0	0	0	0	0	234.0	108.11111111111111	209.3055555555556	220.0	860.0	5.2	5.085106382978723	3.604651162790698	2.2735042735042734	1.6074766355140186	1.5408163265306123	1.5	1.670731707317073	2.289855072463768	2.844444444444445	3.0348837209302326	2.52991452991453	2.3738317757009346	2.2346938775510203	2.152173913043478	2.182926829268293	2.36231884057971	2.402469135802469	2.576832151300237	2.4337855297157627	2.158594491927826
CHEMBL4211311	12.008884736352844	0	0	2.445317226617635	4.738559595314663	1.3132033115008022	3.5706021716158376	0.2380401447743891	79.16854619623446	4.777044184059047	6	0	0	3	1	1	1	0	0	0	0	0	0	164.44444444444446	93.05898491083676	129.14814814814815	140.66666666666669	814.0	5.8730158730158735	5.722222222222222	4.3580246913580245	2.907407407407407	2.725146198830409	3.216216216216216	1.948717948717949	0.8095238095238095	0.1875	3.392857142857143	3.703703703703704	2.833333333333333	2.701754385964912	3.216216216216216	2.743589743589744	1.9523809523809523	1.5	3.323535175387028	2.703703703703704	2.3916323731138545	2.278377914951989
CHEMBL305062	25.44391357889724	0	1	2.45077933924663	4.792422147632562	1.343752814778325	4.051830887965274	0.1266197152489148	2926.708994367243	9.14478467043	20	0	0	7	5	1	0	0	1	0	0	0	1	426.0	213.69444444444449	312.19444444444446	384.05555555555554	1318.0	7.1	6.609375	4.9035087719298245	3.335526315789474	2.963636363636364	3.0	3.0972222222222223	3.1605839416058394	2.3049645390070923	3.3	3.5964912280701755	2.9539473684210527	2.6545454545454548	2.590062111801242	2.7291666666666665	2.6715328467153285	2.5106382978723403	3.5615740740740742	2.900607638888889	2.7385477582846005	2.5191885964912286
CHEMBL162049	25.512863264118536	0	1	2.4487376785934987	4.8238291732292815	1.329731165072857	4.263852231446606	0.1332453822327064	722.1260097055466	7.745350462148192	15	0	0	5	4	0	1	0	0	0	0	0	0	328.44444444444446	136.6526063100137	278.2901234567901	338.25	1456.0	5.131944444444445	5.495098039215686	3.978319783197832	2.648373983739837	2.215238095238095	2.319277108433735	2.6264775413711585	2.2882882882882885	1.9090909090909087	3.1875	3.4959349593495936	2.9207317073170733	2.5885714285714285	2.6144578313253013	2.936170212765957	2.756756756756757	2.487012987012987	2.135196973593964	2.5076706608569355	2.2625213289169928	2.0819218608852754
CHEMBL97596	24.91215425704807	0	1	2.466004953948882	4.932009907897763	1.322767320457089	5.118316376904764	0.1651069799001537	240.0268629610336	6.612152957573815	20	0	0	8	4	2	1	0	0	1	0	0	1	398.04938271604937	221.63809823197684	339.70576131687244	399.391975308642	1718.0	7.654795821462487	6.650793650793651	6.526918671248568	4.728583545377438	4.143209876543209	3.9856902356902353	3.993375489310449	4.567354965585054	3.946162657502864	3.7115384615384617	3.989690721649485	3.442748091603053	3.1333333333333333	3.0	2.967479674796748	2.8761061946902653	2.989690721649485	4.262271119845709	2.703712889476779	3.5021212506894064	2.854058681242736
CHEMBL2	21.896449129146045	0	0	2.466751316648221	4.932767984157129	1.3239214574585356	4.432718431799141	0.158311372564255	308.15228165498905	6.760213498926721	15	0	0	9	5	4	0	0	0	0	0	0	0	444.0	207.97222222222223	291.05555555555554	403.05555555555554	1206.0	9.06122448979592	8.615384615384615	7.280898876404494	6.245283018867925	4.805084745762712	3.8	3.4782608695652173	3.0504201680672267	3.717391304347826	3.489795918367347	3.808988764044944	3.5754716981132075	3.093220338983051	2.832	2.782608695652174	2.436974789915966	2.619565217391304	4.244331065759638	3.418803418803419	3.270287141073658	3.3304507337526204
CHEMBL234447	26.31742930122781	0	1	2.4472795508480063	4.894559101696013	1.3159186965439051	4.937014081930832	0.1496064873312373	331.2364004108412	6.996754789566574	16	0	0	6	3	2	0	0	1	0	0	0	1	436.0	260.77777777777777	343.7222222222222	454.61111111111103	1358.0	6.920634920634921	6.507462686567164	4.991735537190083	3.658682634730539	2.82010582010582	2.289855072463768	2.2604166666666665	2.252941176470588	1.9294871794871795	3.333333333333333	3.6942148760330578	3.2095808383233533	2.7883597883597884	2.497584541062802	2.473958333333333	2.523529411764706	2.435897435897436	4.139329805996472	2.893034825870647	2.840679522497704	2.6151031270791743
CHEMBL304008	12.715991517539395	0	1	2.4510023728362524	4.784362277874841	1.3425731400970369	3.6092674948266055	0.2255792184266628	92.97630282922596	5.002348281641951	9	0	0	4	3	1	0	0	0	0	0	0	0	210.0	107.13888888888889	161.83333333333343	158.6944444444445	656.0	7.241379310344827	7.32258064516129	6.132075471698113	4.279411764705882	3.5873015873015874	3.1379310344827585	2.4	1.5	1.1428571428571428	3.413793103448276	3.7735849056603774	3.147058823529412	2.9365079365079363	2.706896551724138	2.48	2.05	1.5714285714285714	3.694444444444444	3.1639784946236564	3.053459119496857	2.6458333333333344
CHEMBL192536	24.3174293012278	0	2	2.392356327168348	4.784712654336696	1.2940359244104442	3.9726220730980297	0.1281490991321945	704.4137604244694	7.688768022880423	16	0	0	8	4	3	0	0	1	0	0	0	1	474.0	305.22222222222223	354.86111111111114	510.2777777777777	1322.0	8.464285714285714	7.389830508474576	5.836538461538462	4.544117647058823	3.673202614379085	2.54421768707483	2.8076923076923075	2.7899159663865545	2.773913043478261	3.3392857142857144	3.576923076923077	3.0661764705882355	2.57516339869281	2.489795918367347	2.569230769230769	2.73109243697479	2.591304347826087	5.450396825396825	3.1657250470809792	3.412126068376069	2.974264705882353
CHEMBL2413153	22.046279043407107	0	1	2.364628690580793	4.729257381161588	1.3035591422294264	4.433542031246767	0.1528807596981644	283.1347565100143	6.710633692715513	12	0	0	9	5	3	0	0	1	0	0	0	1	432.0	284.8611111111111	314.19444444444446	426.99999999999983	1266.0	7.578947368421052	6.5423728813559325	4.878504672897196	3.8642857142857134	2.577181208053691	1.943037974683544	2.116883116883117	2.014084507042253	2.066666666666667	3.017543859649123	3.2242990654205608	2.8285714285714287	2.5436241610738257	2.3607594936708862	2.2467532467532467	2.183098591549296	2.283333333333333	4.997563352826511	3.0174199623352163	2.9363966770508827	3.0386904761904754
CHEMBL113868	24.765316368412112	0	3	2.460355212627978	4.842241896637156	1.3405267618186545	4.411613814713997	0.1423101230552902	700.3045258130835	7.682917388809233	9	0	0	5	4	0	1	0	0	0	0	0	0	299.30864197530866	132.0270156988264	278.9845679012346	364.06172839506166	1424.0	4.467293163810577	4.763693270735525	3.3698175787728024	2.165181224004753	1.9289340101522845	2.035215543412265	2.1395833333333334	1.6516007532956685	1.5169934640522875	3.044776119402985	3.3656716417910446	2.79144385026738	2.512690355329949	2.546448087431694	2.80625	2.4971751412429377	2.3	1.970552473116812	2.2780530922158464	2.081974387322646	1.9026319843313304
CHEMBL71676	14.199154765133787	0	1	2.4278681767252857	4.85573635345057	1.2765299305897977	3.765880108645696	0.1982042162445103	147.08696882567594	5.632877922674718	6	0	0	3	2	0	0	0	1	0	0	0	1	204.0	153.63888888888889	189.94444444444449	273.9722222222222	780.0	4.636363636363637	4.444444444444445	3.25	2.4521739130434783	1.5826771653543308	1.0921985815602837	0.8865248226950354	0.9545454545454546	0.9333333333333332	2.7045454545454546	3.0595238095238093	2.6869565217391305	2.4015748031496065	2.042553191489361	1.7730496453900708	1.7818181818181815	1.8533333333333333	3.491792929292929	2.5722222222222224	2.261243386243387	2.389130434782609
CHEMBL146338;CHEMBL146483;CHEMBL146483	29.157786969792447	0	2	2.44541411802571	4.779958196491146	1.316064288072673	3.919196454900372	0.1059242285108208	11576.173779427392	10.66503709989334	20	0	0	8	7	1	0	0	0	0	0	0	0	438.0	219.75	354.74999999999994	447.5277777777777	1488.0	5.918918918918919	5.987179487179487	4.314285714285714	2.694736842105263	2.1953488372093024	2.036529680365297	2.195876288659794	2.091397849462365	1.75	3.121621621621621	3.4285714285714284	2.831578947368421	2.488372093023256	2.3698630136986303	2.5051546391752577	2.478494623655914	2.407608695652174	2.9695945945945947	2.7824074074074074	2.533928571428571	2.2545321637426903
CHEMBL470217;44592335	27.09348576763564	0	1	2.461695030822827	4.923390061645655	1.3067011062068183	4.675593784224828	0.1375174642419067	452.1136572345929	7.3377090339039075	16	0	0	7	4	2	0	0	1	0	0	0	1	468.0	259.77777777777777	343.4166666666667	477.47222222222223	1408.0	7.2	6.898550724637682	5.344	4.284848484848485	3.0526315789473686	2.2583732057416266	2.1319796954314723	2.164705882352941	2.0821917808219177	3.3384615384615386	3.68	3.2606060606060607	2.805263157894737	2.507177033492823	2.411167512690356	2.4823529411764707	2.568493150684932	3.9965811965811966	2.8784219001610305	2.7473333333333336	2.79983164983165
CHEMBL401745;16093485	12.25617390653662	0	3	2.480024434819309	4.960048869638619	1.2351929428580448	3.628554107933777	0.226784631745861	75.30746458486833	4.791582890411555	6	0	0	5	3	1	0	0	0	1	0	0	1	203.6049382716049	93.7552964487121	153.32304526748973	192.5617283950617	910.0	6.786831275720164	7.06810035842294	5.80083857442348	5.065573770491803	3.2973395931142413	1.7105624142661178	0.4015873015873016	0.0648148148148148	0.0	3.2666666666666666	3.716981132075472	3.5901639344262297	2.901408450704225	2.098765432098765	1.6714285714285717	1.1944444444444444	1.0	3.1251765482904035	3.126111774857294	2.89288764655641	2.866035890170681
CHEMBL71640	18.18257573825084	0	1	2.509256887512868	4.95574558466944	1.3445752902246997	4.098336789477624	0.1781885560642445	221.88974517077284	6.2350897380643175	9	0	0	3	2	1	0	0	0	0	0	0	0	244.0	140.69444444444446	207.16666666666669	296.0277777777778	908.0	4.979591836734694	5.038461538461538	3.7083333333333335	2.86046511627907	2.41958041958042	1.821656050955414	1.502994011976048	1.303448275862069	1.3584905660377358	3.1020408163265305	3.489583333333333	3.0155038759689923	2.811188811188812	2.5414012738853504	2.2335329341317367	2.1517241379310343	2.2735849056603774	2.871315192743765	2.465277777777778	2.157986111111111	2.026701119724376
ZINC000013741696	17.544418642285585	0	1	2.5301205194196084	4.99845522811866	1.2927305877637565	3.9865020068887023	0.1733261742125522	271.2595499144842	6.435985234228026	9	0	0	4	3	0	0	0	1	0	0	0	1	284.0	190.69444444444449	218.8888888888889	334.69444444444457	936.0	6.042553191489362	5.857142857142857	4.494505494505495	3.637096774193549	3.0955882352941178	2.1456953642384105	1.8193548387096767	1.4615384615384617	1.368421052631579	3.0638297872340425	3.483516483516484	3.032258064516129	2.7794117647058822	2.410596026490066	2.083870967741936	2.0384615384615383	2.1789473684210527	4.057328605200946	2.7919501133786846	2.4053724053724057	2.417114695340502
CHEMBL28313	16.88243450574954	0	1	2.4477550998076905	4.895510199615382	1.205949751943713	4.133970815578601	0.1879077643444818	189.9841080317892	6.035397787088623	6	0	0	8	1	3	1	0	3	0	0	0	3	392.44444444444446	365.5286351165981	454.0262345679012	262.2484567901236	1262.0	9.811111111111112	6.211382113821139	7.245614035087719	6.402640264026402	3.525252525252525	3.954248366013072	3.828282828282828	3.408239700374532	2.7282051282051283	3.3	3.25	2.792079207920792	2.787878787878788	2.647058823529412	2.414141414141414	2.134831460674157	2.015384615384616	9.138215877914952	2.842649051490515	5.974029402209226	6.116825571446034
ZINC000103285262	14.239594879653668	0	1	2.317583320831072	4.635166641662142	1.2898550818559735	3.96723961705822	0.2088020851083273	106.92582860502598	5.313989289659372	12	0	0	4	1	1	0	0	0	2	0	0	2	203.20987654320987	88.26059289742417	151.44753086419755	172.48148148148147	1246.0	5.97676107480029	6.006349206349206	4.580459770114943	3.478144811478145	2.5525525525525525	2.331851851851852	2.500829187396352	2.3502824858757063	1.7756813417190775	3.147058823529412	3.3793103448275863	2.864864864864865	2.554054054054054	2.4	2.5074626865671643	2.4745762711864407	2.2452830188679247	2.595899791100711	2.8527630805408584	2.6111643252447854	2.416515795631022
CHEMBL361061	20.67250559555389	0	1	2.464046210624607	4.830455474866827	1.310718311149902	4.098878963991319	0.157649190922743	349.0116550013544	6.810616762091603	12	0	0	5	3	1	0	0	1	0	0	0	1	344.0	215.19444444444443	265.1111111111111	348.6111111111111	1072.0	6.88	6.433962264150943	4.854166666666667	3.404580152671756	2.783216783216784	2.7007299270073	3.382608695652174	2.8598130841121496	2.6666666666666665	3.28	3.6041666666666665	3.0076335877862594	2.6083916083916083	2.5474452554744524	2.7217391304347824	2.6448598130841123	2.575757575757576	4.303888888888888	2.861111111111112	2.761574074074074	2.631467345207804
ZINC000013782495	30.23800155764343	0	1	2.499346021596557	4.998692043193115	1.264850299983984	4.272962202053743	0.1095631333859934	2859.436657500265	9.319356464645784	12	0	0	9	5	4	0	0	0	0	0	0	0	520.0	375.36805555555554	442.38888888888886	685.4583333333336	1618.0	6.842105263157895	6.329113924050633	4.97872340425532	3.707692307692308	3.1069958847736627	2.6653846153846152	2.577405857740586	2.2767857142857144	3.0104712041884816	3.171052631578948	3.5815602836879434	3.1384615384615384	2.625514403292181	2.3807692307692307	2.351464435146444	2.232142857142857	2.329842931937173	4.939053362573099	3.039732770745429	3.137509850275808	2.6499999999999995
CHEMBL3763779	25.948819787484386	0	1	2.4490694153599937	4.842306952107587	1.308266299548749	4.158982967221867	0.1587539049230615	1603.473013524915	7.192523324429172	19	0	0	6	3	2	0	0	0	1	0	0	1	400.44444444444446	195.19897370846527	285.46995725928423	360.5241368652194	1604.0	6.067340067340068	6.217391304347826	4.983471074380165	3.875776397515528	3.0228571428571427	2.165775401069519	1.7934782608695652	1.4285714285714286	1.924812030075188	3.1515151515151514	3.644628099173554	3.1739130434782608	2.8685714285714288	2.508021390374332	2.277173913043478	2.1845238095238093	2.421052631578948	3.555956603211661	2.8237736105973883	2.79198325473965	2.534587120657515
CHEMBL4282702	23.31821185968626	0	1	2.461953514018321	4.923907028036643	1.2438609846516877	4.088171015162865	0.1362723671720954	3680.337835369177	9.309372118706891	12	0	0	7	1	1	0	0	4	1	0	0	5	457.60493827160496	389.0747408931565	481.8786008230452	482.3346193415638	1580.0	8.171516754850089	6.622605363984674	5.843815513626835	3.3851851851851857	2.6693121693121693	2.398205659075224	2.6783216783216783	2.039016115351993	2.4224224224224224	3.25	3.3773584905660377	2.8	2.345238095238096	2.2857142857142856	2.370629370629371	2.2442748091603053	2.2522522522522523	6.947763230234938	3.007538668937136	4.546024536066464	2.908106995884773
CHEMBL310744	24.83426605363341	0	1	2.456627360091125	4.868740180032069	1.3314588639279692	4.318761054449634	0.1393148727241817	493.3951589217596	7.332712503867691	15	0	0	7	4	2	0	0	1	0	0	0	1	428.0	252.5	328.5555555555555	415.44444444444434	1296.0	7.379310344827586	6.838709677419355	5.267857142857143	3.75	2.970059880239521	2.3446327683615817	2.343949044585987	2.5	2.1746031746031744	3.396551724137931	3.732142857142857	3.1842105263157894	2.7784431137724552	2.4915254237288136	2.5031847133757963	2.5588235294117645	2.507936507936508	4.3534482758620685	2.963709677419355	2.9335317460317456	2.671052631578947
ZINC000040937328	26.32935984504626	0	1	2.398084741934317	4.796169483868633	1.3193231477028495	4.952622998848635	0.1500794848135949	300.3430804589529	6.898847891244365	16	0	0	6	3	3	0	0	0	0	0	0	0	422.0	205.2777777777778	325.4166666666667	403.8611111111112	1342.0	6.59375	6.441176470588236	4.869918699186992	3.7048192771084336	2.475675675675676	2.0486486486486486	2.059880239520958	2.1907894736842106	2.0723684210526314	3.265625	3.5528455284552845	3.0060240963855422	2.5945945945945947	2.437837837837838	2.5449101796407185	2.638157894736842	2.5657894736842106	3.207465277777778	2.786764705882353	2.6456639566395665	2.609270414993307
ZINC000013802532	26.8460464073084	0	2	2.445591707165115	4.834383938241589	1.339334503375784	4.079397909664243	0.119982291460713	1189.9244344042595	8.305420515210827	20	0	0	7	6	1	0	0	0	0	0	0	0	394.0	191.72916666666669	318.55555555555554	450.8333333333333	1364.0	5.794117647058823	5.916666666666667	4.418604651162791	2.82122905027933	2.2200956937799043	2.0045662100456623	1.971291866028708	1.924731182795699	1.7115384615384617	3.176470588235294	3.558139534883721	2.9329608938547485	2.5454545454545454	2.3789954337899544	2.3205741626794256	2.333333333333333	2.42948717948718	2.8195465686274512	2.7935956790123457	2.469422911283376	2.2548106765983857
ZINC000027556868	26.21997004530509	0	2	2.445438769418861	4.780591519185723	1.3305043576656874	3.937841673095206	0.1193285355483395	2889.964137251919	9.162921840246526	20	0	0	7	6	0	0	0	1	0	0	0	1	414.0	213.4722222222222	317.75	391.1388888888889	1342.0	6.46875	6.367647058823529	4.680327868852459	2.8622754491017965	2.2864864864864867	2.073298429319372	2.302857142857143	2.2138364779874213	1.9251700680272108	3.234375	3.5327868852459017	2.8982035928143715	2.556756756756757	2.413612565445026	2.4857142857142858	2.49685534591195	2.4829931972789114	3.335503472222222	2.839869281045752	2.604508196721312	2.3231869594145045
CHEMBL1910139	28.972206566646847	0	1	3.105759286506357	6.211518573012714	1.3740168392737282	3.3080106732519736	0.0945145906643421	215980.0322710012	13.535704207698725	12	0	0	7	4	2	0	0	1	0	0	0	1	472.0	253.90277777777777	326.36111111111114	491.58333333333326	1444.0	7.151515151515151	6.726027397260274	5.076335877862595	4.135294117647059	3.3783783783783785	3.0	2.941798941798942	2.694300518134715	2.4293785310734464	3.803030303030303	4.274809160305344	3.5352941176470587	3.0054054054054054	2.890625	2.9788359788359786	2.860103626943005	2.8870056497175143	3.8470117845117846	2.666476407914764	2.491306191687871	2.41875
CHEMBL3040263	24.110580245563902	0	1	2.3793256048255413	4.758651209651084	1.332073951478312	3.962721295727766	0.1278297192170247	2147.106970983278	8.803278731595562	12	0	0	4	3	1	0	0	0	0	0	0	0	342.0	210.19444444444449	287.58333333333337	388.1666666666666	1214.0	5.516129032258065	5.323076923076923	3.6864406779661016	2.415204678362573	1.8877005347593585	1.935672514619883	2.076923076923077	1.8472222222222223	1.6594202898550725	3.048387096774193	3.330508474576271	2.701754385964912	2.3262032085561497	2.3216374269005846	2.4405594405594404	2.4027777777777777	2.471014492753623	3.3902329749103943	2.7222222222222223	2.437146892655368	2.1929824561403506
CHEMBL1642865	22.062557690003125	0	1	2.4490694153599937	4.842306952107587	1.308266299548749	4.158982967221867	0.1587539049230615	1603.473013524915	7.192523324429172	19	0	0	9	4	3	1	0	0	1	0	0	1	400.8888888888889	195.19897370846527	285.46995725928423	360.5241368652194	1672.0	8.351851851851853	7.146666666666667	7.337398373983741	5.925233644859813	6.142424242424244	5.727564102564103	5.512027491408936	4.601449275362319	4.248062015503876	3.5625	4.097560975609756	3.5233644859813085	3.327272727272727	3.1538461538461537	3.1443298969072164	3.032608695652174	2.86046511627907	3.555956603211661	2.8237736105973883	2.79198325473965	2.534587120657515
CHEMBL105261	16.36091522321331	0	1	2.4618017983330174	4.81841019125253	1.3030318186019327	3.8783343841453695	0.184682589721208	187.4298034266961	5.975341738317222	9	0	0	5	4	1	0	0	0	0	0	0	0	256.0	143.41666666666669	209.63888888888889	273.8333333333333	858.0	5.953488372093023	5.955555555555556	4.487804878048781	3.138888888888889	2.617391304347826	2.5384615384615383	2.7790697674418605	2.25	1.3157894736842106	3.069767441860465	3.3902439024390243	2.861111111111111	2.565217391304348	2.5961538461538463	2.709302325581396	2.475	2.210526315789474	3.335271317829458	2.761728395061729	2.556571815718157	2.465534979423868
ZINC000028257874	32.640950217386845	0	2	2.466790591835464	4.833368004404465	1.3228091025724762	5.555234219154846	0.1354935175403621	471.10285445484186	7.56606341852514	18	0	0	8	6	2	0	0	0	0	0	0	0	490.0	290.1388888888889	417.9166666666666	538.0277777777778	1648.0	6.2025316455696204	6.261904761904762	4.906666666666666	3.3142857142857145	2.8	2.431034482758621	2.4724770642201834	1.96078431372549	1.836065573770492	3.2911392405063293	3.6466666666666665	3.0285714285714285	2.7377777777777776	2.5517241379310347	2.522935779816514	2.431372549019608	2.4098360655737703	3.6726441631504927	2.893518518518518	2.786111111111111	2.486507936507937
CHEMBL364495	24.3174293012278	0	2	2.392356327168348	4.784712654336696	1.2940359244104442	3.9726220730980297	0.1281490991321945	704.4137604244694	7.688768022880423	16	0	0	8	4	3	0	0	0	1	0	0	1	425.60493827160496	243.03307422648987	330.4619341563786	386.0637860082304	1530.0	7.600088183421517	6.967984934086629	5.417735042735043	4.086601307189543	2.981844589687728	2.459561602418745	2.568376068376069	2.5807656395891687	2.557487922705314	3.3392857142857144	3.576923076923077	3.0661764705882355	2.57516339869281	2.489795918367347	2.569230769230769	2.73109243697479	2.591304347826087	4.339876325473034	2.977749877938202	3.1775185976574867	2.6480725006051804
CHEMBL71319	18.32047510869343	0	1	2.553533399368781	5.027938054379712	1.2810709888209404	4.024003098130674	0.1676667957554447	312.350091667461	6.61959338477018	9	0	0	4	2	1	0	0	1	0	0	0	1	298.0	206.19444444444443	237.0555555555556	371.0277777777778	990.0	5.8431372549019605	5.528301886792453	4.292929292929293	3.5984848484848486	2.973684210526316	2.0119760479041915	1.7159090909090908	1.3783783783783785	1.2105263157894737	3.0	3.4646464646464645	3.060606060606061	2.796052631578948	2.4191616766467066	2.073863636363636	2.033783783783784	2.149122807017544	4.043028322440087	2.6912997903563944	2.394500561167228	2.377314814814816
CHEMBL2113350	24.110580245563902	0	1	2.4490694153599937	4.842306952107587	1.308266299548749	4.158982967221867	0.1587539049230615	1603.473013524915	7.192523324429172	12	0	0	5	3	1	0	0	0	1	0	0	1	342.44444444444446	195.19897370846527	285.46995725928423	360.5241368652194	1504.0	5.350694444444445	5.242424242424242	3.6864406779661016	2.415204678362573	1.9037433155080208	2.0	2.1538461538461537	1.832167832167832	1.647887323943662	2.96875	3.330508474576271	2.701754385964912	2.331550802139037	2.3216374269005846	2.4685314685314683	2.4475524475524475	2.436619718309859	3.555956603211661	2.8237736105973883	2.79198325473965	2.534587120657515
CHEMBL4859827	14.08976496539261	0	1	2.4304022297732906	4.788834412340328	1.3403699782350855	3.8166833841836665	0.2120379657879814	107.21306875258874	5.262604816113892	11	0	0	5	4	0	0	0	0	1	0	0	1	207.6049382716049	82.42196311537876	154.65637860082307	167.16255144032922	968.0	6.29105873550318	6.574603174603174	5.072859744990892	3.706047819971871	3.404444444444444	2.9234234234234235	2.1359867330016584	1.157088122605364	0.8691358024691359	3.303030303030303	3.622950819672131	3.1012658227848102	2.973333333333333	2.783783783783784	2.537313432835821	2.1206896551724137	1.7777777777777777	2.4976352459205686	2.8116990005878897	2.535350468865952	2.186695837891337
CHEMBL256694	13.820217383170773	0	3	2.449154246644772	4.898308493289541	1.2361807555344542	3.642540054710388	0.2023633363727993	153.37398740875773	5.620665965849511	6	0	0	7	3	0	0	0	2	2	0	0	4	277.2098765432099	195.8161484529797	229.1697530864197	184.80246913580245	1294.0	9.558961260110683	8.074074074074074	6.839743589743589	4.709502431724654	3.89605734767025	3.947269303201506	3.042735042735043	3.5528455284552845	3.9272030651341	3.5517241379310347	3.7115384615384617	3.1818181818181817	2.967741935483871	2.593220338983051	2.230769230769231	2.1219512195121952	1.896551724137931	6.752280981137232	3.259705075445817	4.407110636277303	3.2813497341960995
CHEMBL1289721	25.569882405521373	0	1	2.460170238986596	4.920340477973192	1.324494710255304	4.694727635263617	0.146710238601988	337.9618913813465	6.986083951539769	20	0	0	4	3	1	0	0	0	0	0	0	0	372.0	185.2777777777778	298.61111111111103	421.0555555555554	1250.0	5.904761904761905	6.149253731343284	4.7190082644628095	3.469135802469136	2.375661375661376	1.8878048780487804	1.7754010695187166	1.7391304347826086	1.58125	3.2857142857142856	3.669421487603306	3.253086419753086	2.767195767195767	2.463414634146341	2.4598930481283423	2.4658385093167703	2.2875	2.9409171075837746	2.6770315091210617	2.4678604224058764	2.398491083676269
ZINC000013741750	14.687481946837975	0	1	2.5002675543953274	4.932714484795848	1.3344837683077002	3.762324249045311	0.1980170657392268	200.3005214013266	5.941672731942759	9	0	0	3	2	1	0	0	0	0	0	0	0	214.0	128.41666666666669	176.8333333333334	242.27777777777777	758.0	5.487179487179487	5.487804878048781	4.226666666666667	3.088235294117647	2.6728971962616823	2.0576923076923075	1.7263157894736842	1.1645569620253164	0.9074074074074074	3.076923076923077	3.506666666666667	2.9607843137254903	2.7009345794392523	2.451923076923077	2.1578947368421053	1.962025316455696	1.9814814814814807	3.292735042735043	2.69579945799458	2.357777777777778	2.194444444444444
CHEMBL2260927	14.119877211692891	2	1	2.4490694153599937	4.842306952107587	1.308266299548749	4.158982967221867	0.1587539049230615	1603.473013524915	7.192523324429172	6	0	0	8	1	5	0	0	0	2	0	0	2	297.2098765432099	245.03837067520195	243.6779835390947	142.30658436213992	1394.0	8.491710758377424	7.183006535947713	5.853909465020576	4.277777777777778	1.5499058380414312	1.4686213991769546	1.6349206349206349	0.7017543859649124	0.1259259259259259	2.8857142857142857	2.888888888888889	2.34375	2.0	2.1666666666666665	2.4	1.868421052631579	1.5	7.0010963050057695	3.871308399903171	4.512555250723976	5.0049029063786
CHEMBL1829959	14.089764965392607	0	0	2.4787964657191863	4.852762275290922	1.3200445347543246	3.75294643503061	0.2084970241683672	111.89883340419672	5.305381854823355	15	0	0	5	4	1	0	0	0	0	0	0	0	262.0	109.16666666666669	176.38888888888897	191.1944444444445	740.0	8.733333333333333	8.875	7.921568627450981	6.586206896551724	5.783333333333333	4.030769230769231	3.533333333333333	2.53061224489796	1.0	3.6	4.098039215686274	3.827586206896552	3.4	2.876923076923077	2.4833333333333334	2.061224489795918	1.8125	3.638888888888889	3.5815972222222228	3.458605664488019	3.1264367816091965
CHEMBL4642592	30.26810951813556	1	0	2.4857764622900795	4.971552924580157	1.2904773744889888	4.933022478032276	0.1298163810008493	569.951421589368	7.680552198647245	22	0	0	7	1	3	0	0	3	0	0	0	3	604.0	454.8958333333333	574.7222222222222	597.8055555555557	1626.0	9.4375	8.25	7.5508474576271185	4.857142857142857	4.081967213114754	3.8297872340425534	4.3580246913580245	5.161764705882353	5.0625	3.65625	3.906779661016949	3.4472049689441	2.9453551912568305	2.73936170212766	2.938271604938272	3.169117647058824	3.1484375	7.107747395833333	3.343545751633988	4.870527306967984	3.186335403726708
ZINC000026579572	16.930122633957268	0	1	2.34687117041921	4.693742340838419	1.346540421127836	3.438171612876498	0.1562805278580226	1304.1947994739576	7.961798477793537	12	0	0	4	3	1	0	0	0	0	0	0	0	246.0	112.36111111111111	208.47222222222223	220.9166666666667	882.0	5.466666666666667	5.425531914893617	3.903614457831325	2.495575221238938	1.7009345794392523	1.47	1.5268817204301075	1.686746987951807	1.8888888888888888	2.911111111111111	3.1204819277108435	2.575221238938053	2.383177570093458	2.26	2.182795698924731	2.216867469879518	2.3194444444444446	2.496913580246914	2.708037825059102	2.511713520749665	2.2106686332350054
CHEMBL458002	29.145856425973985	0	1	2.420859867873812	4.841719735747622	1.3307870249055944	4.824950854210525	0.130404077140825	686.7445869500881	7.84029526246867	24	0	0	8	5	2	0	0	0	1	0	0	1	477.60493827160496	252.3386297820454	342.98559670781896	468.5771604938272	1734.0	7.347768281101615	7.305958132045088	5.883239171374764	4.578202406227884	3.836640211640212	3.7771043771043766	4.182821118991332	4.251507321274763	3.937777777777778	3.4461538461538463	3.745762711864407	3.229299363057325	2.863095238095238	2.793939393939394	2.964539007092198	2.953488372093023	2.888	3.882132765877621	3.042971312697561	2.906657599218805	2.866556577809232
CHEMBL150798	11.411167754907476	0	1	2.4294125786045524	4.75071081439706	1.272685763507747	3.446785040155795	0.2297856693437196	82.05788456390322	4.81289001565152	9	0	0	2	2	0	0	0	0	0	0	0	0	144.0	81.63888888888889	137.72222222222223	171.19444444444446	584.0	4.363636363636363	4.852941176470588	3.733333333333333	2.441558441558441	1.7560975609756098	1.263157894736842	0.85	0.4150943396226415	0.125	2.8484848484848486	3.25	2.7142857142857144	2.3902439024390243	2.1973684210526314	2.1666666666666665	1.69811320754717	1.25	2.473905723905724	2.691993464052288	2.2953703703703705	2.18001443001443
CHEMBL162011	28.27668880642097	0	1	2.493126956984748	4.981257186265736	1.3483815781961102	5.00408349575929	0.1429738141645511	639.7829378902427	7.713891927774983	19	0	0	6	3	2	1	0	0	0	0	0	0	410.44444444444446	233.8272462277092	376.8271604938272	519.7438271604939	1606.0	6.218855218855219	5.464788732394366	5.173126614987081	3.4571428571428573	3.1675485008818347	3.068468468468468	2.7904191616766467	2.5685071574642127	2.34349593495935	3.4393939393939394	3.75968992248062	3.217142857142857	2.8465608465608465	2.7405405405405405	2.880239520958084	2.8404907975460123	2.5609756097560976	3.5428370640561995	2.4487915145192143	2.921140779021916	2.3929012345679013
CHEMBL82204	26.13908981626533	0	2	2.511268979477796	4.8537107137791216	1.3485074330419642	4.678734042794186	0.1462104388373183	451.2150043439784	7.275094763745081	20	0	0	7	6	0	0	0	1	0	0	0	1	424.0	204.5	305.74999999999994	381.3611111111111	1302.0	7.186440677966102	7.0	5.301724137931035	3.2929936305732483	2.556756756756757	2.6666666666666665	3.083333333333333	2.7662337662337664	2.360544217687075	3.542372881355932	3.9827586206896552	3.1974522292993632	2.7243243243243245	2.7231638418079096	2.948717948717949	2.824675324675325	2.619047619047619	3.4661016949152543	2.890625	2.635775862068965	2.3634111818825194
CHEMBL347501	34.26011406534618	0	1	2.504183006291469	5.008366012582938	1.2804047677880908	4.498678908867622	0.0999706424192804	1790.437245211716	8.994292536849752	12	0	0	12	4	8	0	0	0	0	0	0	0	666.0	468.89583333333337	521.9583333333334	833.6249999999999	1936.0	7.835294117647058	6.909090909090909	5.638709677419355	4.519230769230769	4.108870967741935	3.5	2.868055555555556	2.45583038869258	3.061224489795918	3.176470588235294	3.574193548387097	3.2740384615384617	2.8951612903225805	2.593525179856115	2.430555555555556	2.3074204946996466	2.342857142857143	5.516421568627451	3.2657828282828287	3.36747311827957	2.9603365384615383
CHEMBL4848305	14.130205079912493	0	1	2.4186933056745934	4.7612950194545	1.333261120337194	3.8123139300017823	0.2117952183334323	107.64259286950916	5.266603078816201	11	0	0	5	4	0	0	0	0	1	0	0	1	207.6049382716049	82.42196311537876	155.10493827160494	166.39094650205763	968.0	6.29105873550318	6.546031746031746	5.010928961748634	3.6132208157524617	3.3125925925925928	3.0	2.228855721393035	1.157088122605364	0.9580246913580248	3.303030303030303	3.60655737704918	3.0632911392405062	2.9466666666666668	2.7972972972972974	2.5074626865671643	2.155172413793104	1.8888888888888888	2.4976352459205686	2.8085243974132865	2.542703906091884	2.199197791321561
ZINC000013794109	25.44391357889724	0	2	2.433904524217982	4.75127941999933	1.3434668283945923	4.08793565803972	0.1277479893137412	1441.7181339435067	8.436741639711533	20	0	0	6	6	0	0	0	0	0	0	0	0	358.0	151.69444444444446	294.05555555555554	357.8888888888889	1262.0	5.59375	5.75	4.204918032786885	2.4539877300613497	2.114754098360656	2.176136363636364	2.402439024390244	2.2590361445783134	2.013157894736842	3.15625	3.4918032786885247	2.8282208588957056	2.508196721311476	2.534090909090909	2.6280487804878048	2.560240963855421	2.506578947368421	2.3702256944444446	2.679330065359477	2.4102914389799635	2.07719836400818
10174088;CHEMBL513955	27.78401352193923	0	1	2.3924591888831475	4.784918377766296	1.3083704760409265	4.173852643097407	0.1192529326599259	759.520195851393	7.885449881160405	16	0	0	5	3	2	0	0	0	0	0	0	0	390.0	170.75	337.33333333333326	420.6666666666666	1394.0	5.27027027027027	5.32051282051282	3.7708333333333335	2.7755102040816326	2.0184331797235022	1.7660550458715596	1.6956521739130437	1.6914893617021276	1.680232558139535	3.0405405405405403	3.3472222222222223	2.841836734693877	2.5391705069124426	2.403669724770642	2.36231884057971	2.478723404255319	2.476744186046512	2.3074324324324325	2.511396011396012	2.342592592592592	2.2043650793650795
CHEMBL71033	10.74450108824081	0	2	2.3355904555359257	4.651027400182255	1.2772566810247663	3.497441769765438	0.2498172692689598	62.04598080136679	4.464347972626258	6	0	0	2	2	0	0	0	0	0	0	0	0	146.0	69.11111111111111	128.7222222222222	135.33333333333334	546.0	4.866666666666666	5.032258064516129	3.4727272727272727	2.21875	1.985074626865672	1.5675675675675675	1.0535714285714286	0.2666666666666666	0.0	2.8666666666666667	3.163636363636364	2.8125	2.417910447761194	2.054054054054054	2.0357142857142856	1.7333333333333334	1.1538461538461535	2.303703703703704	2.6146953405017923	2.34040404040404	2.2170138888888893
CHEMBL29951	31.57716446627534	0	2	2.419208684916809	4.838417369833618	1.3052126355013822	5.462712775452577	0.130064589891728	536.0272283807763	7.719269484287754	12	0	0	4	2	2	0	0	0	0	0	0	0	374.0	197.72222222222223	396.5	549.5000000000001	1654.0	3.6666666666666665	3.7904761904761903	2.63	1.978339350180505	1.6133333333333333	1.327433628318584	1.0382513661202186	1.0029154518950438	0.9452054794520548	2.607843137254902	2.93	2.6137184115523464	2.493333333333333	2.253687315634218	2.065573770491804	2.0408163265306123	2.116438356164384	1.9384531590413945	2.2224867724867727	1.9825	1.839249899719214
ZINC000013738698	19.366438387231057	0	1	2.515987323853681	4.968132840321079	1.254584863190405	4.124567364630101	0.164982694585204	283.5950182375748	6.563837960219783	9	0	0	5	2	0	0	0	3	0	0	0	3	354.0	284.47916666666663	418.75	345.7361111111112	1088.0	6.807692307692308	5.851851851851852	5.088235294117647	2.970802919708029	2.9266666666666667	2.847953216374269	2.1675977653631286	1.9	1.925619834710744	3.0576923076923075	3.343137254901961	2.956204379562044	2.86	2.473684210526316	2.195530726256983	2.1	2.115702479338843	5.470753205128204	2.683384773662551	4.105392156862745	2.376520681265207
CHEMBL2028030;CHEMBL2027935;CHEMBL2028030;CHEMBL2027935	16.88243450574954	0	1	2.4477550998076896	4.89551019961538	1.2059497519437132	4.1339708155786	0.1879077643444818	189.9841080317889	6.0353977870886215	6	0	0	7	1	2	1	0	3	0	0	0	3	360.44444444444446	357.528635116598	421.17438271604937	306.9151234567901	1236.0	8.582010582010582	5.488372093023256	5.662551440329217	4.744744744744746	2.8053097345132745	3.327485380116959	3.3423423423423424	3.0446735395189006	2.4413145539906105	3.1904761904761907	3.234567901234568	2.7387387387387387	2.6371681415929205	2.543859649122807	2.2972972972972974	2.061855670103093	1.9577464788732395	8.512586550395191	2.6876076658053405	5.199683737235177	5.363057501946392
CHEMBL1632209	25.261342908426897	0	1	2.433688896887399	4.867377793774798	1.2774723681336253	4.136675760292769	0.129271117509149	1193.5452311232882	8.247834152749398	16	0	0	5	4	1	0	0	0	0	0	0	0	364.0	192.75694444444449	305.90277777777777	449.1388888888889	1266.0	5.515151515151516	5.666666666666667	4.17741935483871	3.05421686746988	2.130653266331658	2.1340782122905027	1.9176470588235293	1.5555555555555556	1.7569444444444444	3.090909090909091	3.419354838709677	2.891566265060241	2.4321608040201004	2.569832402234637	2.4823529411764707	2.3567251461988303	2.3402777777777777	2.9205597643097647	2.684380032206119	2.46695788530466	2.529785809906292
CHEMBL69385	22.68443613937235	0	1	2.411946406534031	4.823892813068062	1.331240726051731	4.215578845828079	0.1453647877871751	487.4298505343551	7.253857120736474	12	0	0	6	3	3	0	0	0	0	0	0	0	368.0	194.94444444444443	299.33333333333326	374.8333333333333	1196.0	6.344827586206897	5.950819672131147	4.363636363636363	3.1575342465753424	2.359756097560976	1.949438202247191	2.0326797385620914	2.4754098360655736	2.008264462809917	3.1206896551724137	3.4272727272727272	3.047945205479452	2.5853658536585367	2.297752808988764	2.411764705882353	2.6065573770491803	2.413223140495868	3.3611111111111107	2.831056466302368	2.7212121212121203	2.474885844748858
ZINC000022939222	24.627416997969515	0	2	2.445411942691724	4.779792187670229	1.3599628175040752	3.909159533450607	0.1261019204338905	3835.150741850194	9.38336613139094	20	0	0	7	7	0	0	0	0	0	0	0	0	372.0	148.38888888888889	280.9722222222222	331.75	1236.0	6.2	6.28125	4.526315789473684	2.788079470198676	2.194117647058824	2.1744186046511627	2.619718309859155	2.4452554744525545	1.9197080291970805	3.216666666666667	3.517543859649123	2.920529801324504	2.523529411764706	2.4302325581395348	2.683098591549296	2.605839416058394	2.45985401459854	2.473148148148148	2.783420138888889	2.464668615984405	2.109087564385578
CHEMBL2058429;62705635	16.377494250096262	0	3	2.492701243524176	4.810236581326127	1.2812894384218896	4.198072369038201	0.1999082080494381	118.13747130814129	5.51378630218218	9	0	0	6	4	1	0	0	0	0	1	0	1	287.06721536351165	139.82827503429357	189.79320987654324	267.1635802469135	2040.0	7.974089315653101	8.158869395711502	7.184606481481482	5.484053497942387	3.590388007054674	3.478737997256516	3.506318082788672	3.695402298850575	1.8776455026455028	3.583333333333333	4.046875	3.583333333333333	3.0476190476190474	2.6666666666666665	2.458823529411765	2.827586206896552	2.267857142857143	3.884118750952599	3.1899772579597143	2.965518904320988	3.240247770919067
CHEMBL505954	42.54044515399848	0	2	2.4667122168533826	4.839394693854423	1.3302660973945823	5.906081131291219	0.1114354930432305	1030.7273766997428	8.60572684351687	30	0	0	10	6	2	0	0	2	0	0	0	2	714.0	434.19444444444446	534.6944444444445	727.5555555555557	2176.0	7.360824742268041	6.9423076923076925	5.397849462365591	3.7022900763358777	3.0761245674740483	2.9517241379310346	3.3161764705882355	3.046153846153846	2.740458015267176	3.443298969072165	3.758064516129033	3.099236641221374	2.764705882352941	2.668965517241379	2.7794117647058822	2.792307692307692	2.732824427480916	4.4762313860252005	2.954594017094017	2.874701314217443	2.667938931297709
ZINC000058498226	25.610322520041265	0	1	2.4513713463812072	4.895723529632248	1.3147305169443846	5.233859379688864	0.163558105615277	237.49495446324192	6.633297188689415	10	0	0	6	3	2	0	0	1	0	0	0	1	420.0	255.77777777777777	336.6388888888889	445.8888888888889	1322.0	6.774193548387097	6.303030303030303	4.801652892561983	3.345238095238096	2.5958549222797926	2.1633663366336635	2.315217391304348	1.8841463414634143	1.8311688311688312	3.3225806451612905	3.7024793388429753	3.136904761904762	2.694300518134715	2.445544554455445	2.4510869565217392	2.524390243902439	2.363636363636364	4.125448028673835	2.8421717171717167	2.782139577594123	2.539186507936507
CHEMBL1289047	24.83426605363341	0	1	2.439951044676472	4.879902089352944	1.3317316019892684	5.186707756120384	0.1673131534232382	217.7244535815696	6.514632400394322	20	0	0	5	4	1	0	0	0	0	0	0	0	378.0	182.75	295.0555555555555	372.3055555555555	1224.0	6.406779661016949	6.587301587301587	5.080357142857143	3.824324324324324	2.732142857142857	2.119565217391304	1.9763313609467457	1.9793103448275864	1.948905109489051	3.3559322033898304	3.7232142857142856	3.2905405405405403	2.8392857142857144	2.516304347826087	2.497041420118343	2.56551724137931	2.372262773722628	3.097457627118644	2.7826278659612	2.6344246031746024	2.483108108108108
ZINC000026579186	16.22301585277072	0	1	2.3468793326376067	4.693728983698184	1.3397255892153137	3.441231049257398	0.1638681452027332	912.06307254751	7.557646490907447	11	0	0	5	3	1	1	0	0	0	0	0	0	228.44444444444449	102.78120713305898	185.31481481481484	198.01851851851853	1064.0	5.439153439153439	5.21969696969697	3.6794871794871793	2.3430420711974107	1.6870748299319729	1.4659498207885306	1.4901960784313726	1.747747747747748	1.828125	2.9761904761904763	3.1538461538461537	2.5728155339805827	2.4183673469387754	2.290322580645161	2.211764705882353	2.27027027027027	2.375	2.4471715984061664	2.598204264870932	2.375830959164293	2.118842143113988
ZINC000034313077	26.345938871929235	0	1	2.487970497752192	4.932890389509714	1.3060816207825447	4.325043882818265	0.1310619358429777	524.8875994469691	7.457106611850688	15	0	0	8	3	2	1	0	1	1	0	0	2	426.04938271604937	250.78650358177103	322.81275720164604	404.9732510288066	1828.0	7.100823045267489	6.553819444444445	5.001915708812261	3.560273649445624	3.071746031746032	2.3699763593380614	2.5106117353308366	1.9708672086720869	2.139463601532567	3.4833333333333334	3.827586206896552	3.2738853503184715	2.897142857142857	2.606382978723404	2.544943820224719	2.542682926829268	2.537931034482759	4.179775059696184	2.819669495884774	2.782868596565914	2.451382518005935
ZINC000028255839	37.59069768569265	0	2	2.466442487074417	4.831863135873541	1.3165532766489023	5.557441299610802	0.115780027075225	2432.8166768061683	9.365420909237956	18	0	0	8	6	2	0	0	0	0	0	0	0	518.0	319.8888888888889	482.6666666666667	622.7777777777779	1914.0	5.18	5.276190476190476	3.9791666666666665	2.652014652014652	2.270833333333333	1.993220338983051	1.9928571428571429	1.5430711610486891	1.373015873015873	3.02	3.3229166666666665	2.73992673992674	2.5277777777777777	2.386440677966102	2.3642857142857143	2.2771535580524342	2.1904761904761907	3.1988888888888893	2.6648148148148145	2.513888888888889	2.226800976800977
CHEMBL108818	16.25152542347213	0	1	2.496035241474188	4.832550051544418	1.309339360251423	3.6765654568068062	0.1750745455622288	1027.5754835869395	7.676894751746419	9	0	0	3	2	1	0	0	0	0	0	0	0	210.0	110.16666666666669	202.0	244.33333333333337	836.0	4.468085106382978	4.73469387755102	3.527472527472528	2.3951612903225805	2.056451612903226	1.9444444444444444	1.5957446808510638	1.369047619047619	1.0704225352112675	2.851063829787234	3.1868131868131866	2.6129032258064515	2.467741935483871	2.361111111111111	2.351063829787234	2.2857142857142856	2.352112676056338	2.3439716312056738	2.479591836734694	2.21978021978022	2.0766129032258065
CHEMBL4535474	24.72487625389224	0	1	2.4639108944806067	4.920622284207756	1.296068696971415	4.706429011912785	0.1470759066222745	386.8439148606151	7.12117210070616	21	0	0	7	4	2	1	0	0	0	0	0	0	404.44444444444446	167.22565157750344	291.22222222222223	372.6604938271605	1508.0	6.740740740740741	6.772486772486772	5.576323987538942	5.032	3.967592592592593	3.144927536231884	2.607361963190184	2.227956989247312	2.386574074074074	3.2666666666666666	3.6542056074766354	3.488	3.145833333333333	2.857142857142857	2.668711656441718	2.548387096774193	2.451388888888889	2.787094192958391	2.9561532431902804	2.7217030114226377	2.6972345679012344
ZINC000013741706	20.08088529682026	0	1	2.5331844430679817	4.998110863856519	1.2560623688406287	4.224843418518336	0.1624939776353206	308.4824478031545	6.687176391464668	9	0	0	6	2	1	0	0	3	0	0	0	3	402.0	332.00694444444446	436.9444444444445	380.9305555555556	1150.0	7.882352941176471	6.716981132075472	6.292929292929293	4.537878787878788	3.6232876712328768	3.335329341317365	2.601156069364162	2.2987012987012987	2.264957264957265	3.196078431372549	3.4444444444444446	3.075757575757576	2.9315068493150687	2.5449101796407185	2.2658959537572256	2.1623376623376624	2.2051282051282053	6.50994008714597	2.9067085953878404	4.413580246913581	3.523148148148148
ZINC000013802536	26.74873734152916	0	2	2.445430305797174	4.780104133467823	1.3445628878660547	3.9264677733745033	0.1154843462757206	5070.009946909484	9.754873490120506	20	0	0	7	6	1	0	0	0	0	0	0	0	390.0	190.19444444444449	316.3888888888889	404.1388888888889	1364.0	5.735294117647059	5.75	4.186046511627907	2.597765363128492	2.201005025125628	2.1791044776119404	2.211340206185567	2.1123595505617976	1.7116564417177915	3.117647058823529	3.4573643410852712	2.815642458100559	2.5326633165829144	2.437810945273632	2.422680412371134	2.432584269662921	2.4171779141104293	2.7969771241830066	2.77391975308642	2.452627045650302	2.14602731222843
ZINC000028252299	31.93384343620029	0	2	2.46713190817719	4.8346959710104045	1.3257253940496696	5.554242347763028	0.1388560586940757	410.8389415159511	7.404495629024221	18	0	0	8	6	2	0	0	0	0	0	0	0	486.0	285.8888888888889	408.6666666666667	522.4444444444443	1610.0	6.394736842105263	6.444444444444445	5.083333333333333	3.462686567164179	2.8981481481481484	2.5223214285714284	2.605769230769231	2.105820105820106	1.898876404494382	3.3421052631578947	3.7083333333333335	3.084577114427861	2.7777777777777777	2.571428571428572	2.5673076923076925	2.544973544973545	2.426966292134832	3.761695906432749	2.9358710562414267	2.8379629629629632	2.541873963515754
52944840;CHEMBL1287827	25.569882405521376	0	1	2.4508319579129387	4.901663915825878	1.3234506886282462	5.279472349116151	0.1649835109098797	223.00881212969367	6.570362096761706	20	0	0	5	4	1	0	0	0	0	0	0	0	386.0	187.25	301.7777777777778	419.83333333333326	1262.0	6.225806451612903	6.46969696969697	5.02542372881356	3.764331210191082	2.579234972677596	2.004950495049505	1.9619565217391304	1.98125	1.888157894736842	3.3225806451612905	3.711864406779661	3.299363057324841	2.797814207650273	2.485148514851485	2.489130434782609	2.5625	2.4539473684210527	3.0201612903225805	2.749158249158249	2.557438794726931	2.4900920028308566
CHEMBL457765	26.15102036008378	0	1	2.392287957140994	4.784575914281987	1.3444443017491878	3.9401041251315183	0.1193970947009551	1196.368331037847	8.280968324665453	16	0	0	5	3	2	0	0	0	0	0	0	0	378.0	159.69444444444446	313.13888888888886	379.3333333333333	1318.0	5.5588235294117645	5.458333333333333	3.878787878787879	2.898876404494382	2.139896373056995	1.8505154639175256	1.8793103448275863	1.8414634146341464	1.7857142857142858	3.073529411764706	3.356060606060606	2.8820224719101124	2.5440414507772022	2.4123711340206184	2.4942528735632186	2.5121951219512195	2.5064935064935066	2.348447712418301	2.549382716049383	2.3722643097643097	2.17478152309613
CHEMBL302263	20.08088529682026	0	1	2.5331844430679817	4.998110863856519	1.2560623688406287	4.224843418518336	0.1624939776353206	308.4824478031545	6.687176391464668	9	0	0	6	2	1	0	0	3	0	0	0	3	402.0	332.00694444444446	436.9444444444445	380.9305555555556	1150.0	7.882352941176471	6.716981132075472	6.292929292929293	4.537878787878788	3.6232876712328768	3.335329341317365	2.601156069364162	2.2987012987012987	2.264957264957265	3.196078431372549	3.4444444444444446	3.075757575757576	2.9315068493150687	2.5449101796407185	2.2658959537572256	2.1623376623376624	2.2051282051282053	6.50994008714597	2.9067085953878404	4.413580246913581	3.523148148148148
ZINC000027557784	26.88663671197176	0	2	2.445439550095975	4.780749324304281	1.3406474562582336	3.940406837052068	0.1158943187368255	3528.2834950021074	9.39234220124667	20	0	0	7	6	1	0	0	0	0	0	0	0	392.0	191.47222222222223	320.4722222222222	437.9722222222223	1364.0	5.764705882352941	5.875	4.37984496124031	2.748603351955308	2.2139303482587063	2.0341463414634147	2.0307692307692307	2.0628571428571427	1.74375	3.147058823529412	3.488372093023256	2.8491620111731844	2.5223880597014925	2.3853658536585365	2.3897435897435897	2.44	2.4375	2.815767973856209	2.7808641975308643	2.4842807924203267	2.2816573556797017
CHEMBL356923	33.01689985953291	0	2	2.5030031034943154	5.00600620698863	1.2642123758587775	4.364589205839887	0.1015020745544159	2788.908330066706	9.392020541399129	12	0	0	10	6	4	0	0	0	0	0	0	0	558.0	386.86805555555554	471.4722222222222	753.375	1782.0	6.413793103448276	5.911111111111111	4.6234567901234565	3.643835616438356	3.021276595744681	2.6666666666666665	2.175	1.7903225806451613	2.479508196721312	3.057471264367816	3.493827160493827	3.132420091324201	2.680851063829788	2.4966666666666666	2.240625	2.119354838709677	2.2131147540983607	4.44675925925926	2.9168209876543214	2.9103223593964334	2.5665905631659056
ZINC000013557023	25.60283220149513	0	1	2.4458794198073885	4.81629375573855	1.315861435046143	4.107938774250583	0.1283730866953307	1011.646297945027	8.082485090601491	20	0	0	7	5	0	0	0	2	0	0	0	2	448.0	263.47916666666663	324.25	425.3749999999999	1334.0	7.593220338983051	7.015873015873016	5.1946902654867255	3.329032258064516	2.796511627906977	2.7005988023952097	3.163265306122449	2.5467625899280577	2.3174603174603177	3.406779661016949	3.707964601769912	2.967741935483871	2.616279069767442	2.5449101796407185	2.659863945578232	2.597122302158273	2.531746031746032	4.465748587570621	2.9764109347442687	2.8694690265486726	2.732078853046596
CHEMBL500737	44.66176549755812	0	2	2.465512887688157	4.835365020879777	1.3293103915360394	5.9146723305093545	0.1056191487590956	1206.7298294085592	8.818435957336591	30	0	0	10	6	2	0	0	2	0	0	0	2	726.0	446.94444444444446	562.4444444444445	764.0555555555559	2290.0	6.849056603773585	6.495575221238938	4.980392156862745	3.397923875432526	2.8227848101265822	2.7003154574132493	3.0134228187919465	2.726962457337884	2.5422535211267605	3.320754716981132	3.6176470588235294	2.9757785467128026	2.6772151898734178	2.593059936908517	2.671140939597316	2.62457337883959	2.6338028169014085	4.216457023060797	2.8586529006882992	2.7570806100217866	2.545847750865052
ZINC000001545456	17.746619214884987	0	4	2.36891546400038	4.73783092800076	1.3219972108295814	3.5192053803074907	0.1530089295785865	1723.3299343722358	8.284922829449673	6	0	0	6	4	1	0	0	1	0	0	0	1	294.0	174.13888888888889	244.66666666666663	261.9166666666667	978.0	6.125	5.54	3.945652173913044	2.5476190476190474	1.9482758620689653	1.9056603773584904	1.613861386138614	1.6304347826086956	1.9876543209876545	2.895833333333333	3.0543478260869565	2.523809523809524	2.3793103448275863	2.2641509433962264	2.1485148514851486	2.1739130434782608	2.246913580246914	3.627893518518519	2.727222222222222	2.6594202898550723	2.397486772486773
CHEMBL71663	18.25152542347213	0	1	2.531524790343849	5.0006901639611545	1.286844203640051	4.020645021067782	0.1675268758778242	295.93016637163294	6.565592239423258	9	0	0	3	2	0	0	0	1	0	0	0	1	252.0	163.94444444444446	233.5555555555556	337.44444444444446	966.0	4.581818181818182	4.649122807017544	3.564814814814815	2.808219178082192	2.339622641509434	1.5593220338983051	1.219895287958115	1.0232558139534884	0.841726618705036	2.8181818181818183	3.2314814814814814	2.863013698630137	2.7358490566037736	2.446327683615819	2.130890052356021	2.0290697674418605	2.028776978417266	2.980808080808081	2.410331384015595	2.1625514403292185	2.115677321156773
CHEMBL3936289	17.65380844202676	0	1	2.528325663671801	5.056651327343602	1.3501761748940213	4.011282834850968	0.1823310379477712	227.2313819652724	6.214426162520058	6	0	0	2	1	1	0	0	0	0	0	0	0	212.0	134.19444444444446	204.77777777777777	345.9444444444444	860.0	4.326530612244898	4.230769230769231	2.9019607843137254	2.032051282051282	1.572972972972973	1.4891304347826086	1.525974025974026	1.3032786885245902	1.103448275862069	3.0408163265306123	3.5588235294117645	2.9551282051282053	2.5135135135135136	2.2717391304347827	2.1103896103896105	2.057377049180328	2.103448275862069	2.7386621315192747	2.2836538461538463	2.0076252723311545	1.9248575498575493
CHEMBL336092	12.647041832318097	0	1	2.3703730239013967	4.740746047802794	1.3111926133184697	3.390065944452327	0.1994156437913133	350.492728668905	6.389968211726487	10	0	0	3	1	2	0	0	0	0	0	0	0	204.0	116.83333333333334	164.2777777777778	167.83333333333334	698.0	6.0	5.571428571428571	4.271186440677966	3.460526315789474	2.710144927536232	1.9701492537313432	1.933333333333333	1.92	1.9318181818181817	2.8529411764705883	3.135593220338983	2.6842105263157894	2.550724637681159	2.298507462686567	2.2	2.26	2.227272727272727	3.436274509803922	3.013492063492064	2.78436911487759	2.575657894736842
CHEMBL3139682	17.85600901462617	0	1	2.369317964130304	4.738635928260607	1.288872815075882	3.559126709161752	0.1547446395287718	902.0975439960116	7.637631779053265	16	0	0	4	3	0	0	0	0	1	0	0	1	243.6049382716049	114.72751867093432	200.1327160493828	216.0833333333334	1140.0	5.665231122595464	5.935802469135802	4.469298245614035	3.024202420242024	2.136165577342048	1.9005847953216373	1.950773558368495	1.9129129129129128	2.1604938271604937	3.1627906976744184	3.421052631578948	2.792079207920792	2.4705882352941178	2.357894736842105	2.4556962025316458	2.418918918918919	2.4166666666666665	2.668081829556612	2.856012802926384	2.6333252111760888	2.336776270219614
CHEMBL147851	28.89856725579021	0	3	2.4242698919379086	4.749140270798383	1.3268161347337304	4.81335659771059	0.130090718857043	505.9285168321681	7.534728207875274	18	0	0	9	6	3	0	0	0	0	0	0	0	468.0	243.75	367.0277777777778	461.83333333333326	1530.0	6.410958904109589	6.233766233766234	4.759124087591241	3.5277777777777777	2.900523560209424	2.61	2.6545454545454548	3.034482758620689	2.602409638554217	3.150684931506849	3.4744525547445257	2.955555555555556	2.659685863874345	2.37	2.618181818181818	2.7655172413793103	2.4879518072289155	3.339041095890411	2.905122655122655	2.679034874290349	2.568827160493827
CHEMBL113238	17.544418642285585	0	1	2.5202423551996347	4.958732675019595	1.3429870875869854	4.2442115050393845	0.1929187047745174	142.30117933995706	5.746403153127471	12	0	0	3	2	1	0	0	0	0	0	0	0	256.0	102.91666666666669	201.0833333333333	293.88888888888886	868.0	5.818181818181818	5.9361702127659575	4.670588235294118	4.2368421052631575	2.971631205673759	2.539473684210526	1.676056338028169	0.859375	0.1234567901234567	3.272727272727273	3.8117647058823527	3.6140350877192975	3.049645390070922	2.763157894736842	2.288732394366197	1.8359375	1.4938271604938271	2.339015151515152	2.644799054373523	2.365686274509804	2.2517056530214425
44404264;CHEMBL199144	30.32935984504625	0	1	2.536522925224137	5.008830889729412	1.3236544770772902	5.112681668906358	0.1345442544449041	542.7086592880788	7.631573703613374	21	0	0	8	7	1	0	0	0	0	0	0	0	500.0	249.0833333333333	354.86111111111103	550.8333333333335	1518.0	7.246376811594203	7.513513513513513	6.106060606060606	4.721590909090909	4.230769230769231	3.8711340206185567	3.5217391304347827	3.4489795918367347	3.1881720430107525	3.5217391304347827	3.946969696969697	3.414772727272727	3.1846153846153844	3.118556701030928	2.9323671497584543	2.88265306122449	2.78494623655914	3.609903381642512	2.9883633633633635	2.6883417508417504	2.671717171717172
CHEMBL1289509;CHEMBL1289277;24804942;52943891	26.34593887192922	0	1	2.464433859632632	4.928867719265263	1.314406335577147	5.123941136306398	0.1552709435244363	269.0393086996139	6.788779966393319	20	0	0	5	4	1	0	0	0	0	0	0	0	394.0	192.02777777777777	311.38888888888886	443.50000000000006	1300.0	6.061538461538461	6.3478260869565215	4.911290322580645	3.736196319018405	2.533333333333333	1.945454545454545	1.891089108910891	1.9028571428571428	1.6263736263736264	3.292307692307692	3.693548387096774	3.331288343558282	2.805128205128205	2.463636363636364	2.49009900990099	2.571428571428572	2.263736263736264	2.954273504273504	2.718196457326892	2.511200716845878	2.487048398091343
CHEMBL4534980	18.4013553377332	0	1	2.487630409925259	4.89877835918376	1.332422113133142	4.197089386737301	0.1824821472494478	183.7423656195619	6.04644371251628	15	0	0	5	5	0	0	0	0	0	0	0	0	284.0	110.63888888888889	212.5	255.33333333333337	914.0	6.454545454545454	6.851063829787234	5.457831325301205	4.161904761904762	3.341880341880342	2.9831932773109244	3.235294117647059	2.574468085106383	1.3404255319148937	3.340909090909091	3.746987951807229	3.247619047619048	2.811965811965812	2.8403361344537816	2.980392156862745	2.691489361702128	2.25531914893617	2.514520202020202	2.8232860520094567	2.560240963855421	2.3947089947089952
CHEMBL88283	18.30389608181048	0	4	2.3964123558983483	4.792824711796696	1.3364130250112929	3.559212531055742	0.1483005221273226	2289.545256839373	8.611577236383603	6	0	0	6	4	2	0	0	0	0	0	0	0	282.0	129.3888888888889	241.83333333333337	274.6666666666666	1000.0	5.423076923076923	5.185185185185185	3.767676767676768	2.740458015267176	1.9126984126984128	1.4672131147540983	1.4285714285714286	1.3043478260869563	1.5	2.8076923076923075	3.0202020202020203	2.6106870229007635	2.452380952380953	2.30327868852459	2.142857142857143	2.026086956521739	2.122448979591837	2.488247863247864	2.629115226337449	2.442760942760944	2.2489397794741306
CHEMBL352234	23.28215312081772	0	1	2.424338879370053	4.779729954631463	1.334493378429103	3.917639758399647	0.1305879919466549	751.8978291137081	7.721212737847109	15	0	0	7	4	3	0	0	0	0	0	0	0	396.0	202.94444444444449	296.66666666666674	375.5833333333332	1244.0	6.827586206896552	6.540983606557377	4.990654205607477	3.854014598540146	3.08843537414966	2.610062893081761	2.738805970149253	3.357142857142857	2.957983193277311	3.1724137931034484	3.4953271028037385	3.0948905109489053	2.7210884353741496	2.40251572327044	2.567164179104477	2.633928571428572	2.3865546218487395	3.49904214559387	2.987249544626594	2.772585669781932	2.70985401459854
CHEMBL111184;CHEMBL113238	17.54441864228559	0	1	2.520242355199636	4.958732675019599	1.3429870875869856	4.244211505039384	0.1929187047745174	142.301179339957	5.74640315312747	12	0	0	3	2	1	0	0	0	0	0	0	0	256.0	102.91666666666669	201.08333333333337	293.88888888888897	868.0	5.818181818181818	5.9361702127659575	4.670588235294118	4.2368421052631575	2.971631205673759	2.539473684210526	1.676056338028169	0.859375	0.1234567901234567	3.272727272727273	3.8117647058823527	3.6140350877192975	3.049645390070922	2.763157894736842	2.288732394366197	1.8359375	1.4938271604938271	2.339015151515152	2.644799054373523	2.3656862745098044	2.2517056530214425
CHEMBL553591	23.3225932353376	0	1	2.4490694153599937	4.842306952107587	1.308266299548749	4.158982967221867	0.1587539049230615	1603.473013524915	7.192523324429172	15	0	0	6	4	1	0	0	0	1	0	0	1	364.44444444444446	195.19897370846527	285.46995725928423	360.5241368652194	1476.0	6.28352490421456	6.25	4.757281553398058	3.15	2.449664429530201	2.3741007194244603	2.7288135593220337	2.514018691588785	2.27	3.1206896551724137	3.5145631067961167	2.878571428571429	2.5167785234899327	2.366906474820144	2.406779661016949	2.4299065420560746	2.47	3.555956603211661	2.8237736105973883	2.79198325473965	2.534587120657515
CHEMBL292262	26.21997004530508	0	2	2.4507861838007345	4.792680641267117	1.3324878167517589	4.062279177663594	0.1230993690201089	2570.679630674662	9.045848059134894	20	0	0	8	6	0	0	0	2	0	0	0	2	466.0	268.69444444444446	329.5277777777777	426.88888888888886	1384.0	7.639344262295082	6.923076923076923	5.137931034482759	3.52258064516129	2.895953757225433	2.9545454545454546	3.3793103448275863	3.1510791366906474	2.517482517482517	3.344262295081968	3.6379310344827593	3.0	2.6358381502890174	2.5056818181818183	2.7724137931034485	2.712230215827338	2.503496503496504	4.404826958105647	2.996153846153846	2.8407567049808424	2.678673835125448
CHEMBL2260934	22.48383824237182	2	2	2.4490694153599937	4.842306952107587	1.308266299548749	4.158982967221867	0.1587539049230615	1603.473013524915	7.192523324429172	12	0	0	9	2	5	0	0	0	2	0	0	2	407.2098765432099	283.56614845297975	331.03086419753083	272.31481481481484	1776.0	7.540923639689072	6.658585858585859	5.168458781362007	3.7800224466891135	2.128922815945717	2.2760683760683764	2.7551622418879056	2.369714847590953	1.7394296951819077	3.111111111111111	3.333333333333333	2.8181818181818183	2.473282442748092	2.476923076923077	2.743362831858407	2.6548672566371683	2.336283185840708	5.251224971351477	3.314384586606809	3.5594716580379657	3.555692855730268
CHEMBL537403	23.948819787484386	0	1	2.4490694153599937	4.842306952107587	1.308266299548749	4.158982967221867	0.1587539049230615	1603.473013524915	7.192523324429172	12	0	0	9	4	2	0	0	0	3	0	0	3	363.33333333333337	195.19897370846527	285.46995725928423	360.5241368652194	2128.0	5.11737089201878	5.169014084507042	3.92	2.976744186046512	2.46448087431694	2.247368421052632	2.0105263157894737	1.634020618556701	1.5714285714285714	2.7464788732394365	3.248	2.8488372093023258	2.6174863387978142	2.5	2.468421052631579	2.3247422680412373	2.258241758241758	3.555956603211661	2.8237736105973883	2.79198325473965	2.534587120657515
CHEMBL313631	9.968444621832964	0	2	2.2991471584476075	4.512188453844953	1.3039497101219693	3.358491308117292	0.2583454852397917	59.3188060393458	4.345290654079265	6	0	0	3	3	0	0	0	0	0	0	0	0	156.0	67.30555555555556	119.44444444444446	114.16666666666666	520.0	6.0	5.814814814814815	4.0212765957446805	2.462962962962963	2.145454545454545	2.489795918367347	2.121212121212121	0.4166666666666667	0.0	2.9615384615384617	3.2127659574468086	2.7222222222222223	2.309090909090909	2.224489795918368	2.363636363636364	1.7222222222222223	1.5294117647058822	2.588675213675214	2.842592592592593	2.5413711583924354	2.3364197530864192
CHEMBL2028033	16.88243450574954	0	1	2.446303292993953	4.892606585987909	1.2050051457535802	4.1326808212449935	0.1878491282384088	194.7769541922728	6.060312439606321	6	0	0	7	1	2	1	0	3	0	0	0	3	360.44444444444446	357.5286351165981	421.17438271604937	307.5540123456789	1236.0	8.582010582010582	5.488372093023256	5.662551440329218	4.735735735735736	2.7610619469026547	3.286549707602339	3.216216216216216	2.5128205128205123	2.344086021505376	3.1904761904761907	3.234567901234568	2.72972972972973	2.6283185840707963	2.473684210526316	2.216216216216216	2.032967032967033	1.967741935483871	8.512586550395193	2.6876076658053405	5.199683737235177	5.362557001445894
CHEMBL3326993	27.5937434931583	0	1	2.3809158851171177	4.761831770234237	1.3181476062457878	3.8944356663967614	0.1081787685110211	2645.2922827388643	9.161470687520389	18	0	0	6	3	2	0	0	0	1	0	0	1	399.60493827160496	207.2552964487121	327.156378600823	424.0113168724279	1680.0	5.550068587105624	5.441481481481481	3.943191311612365	2.937306021104904	2.320092112838227	2.0106837606837606	1.8790366721401204	1.7614734299516908	1.6659498207885306	3.0	3.2857142857142856	2.877094972067039	2.601036269430052	2.3798076923076925	2.2413793103448274	2.1467391304347827	2.2580645161290325	2.8785457840098903	2.681385459533608	2.45982239549491	2.241303997976872
CHEMBL186919;78576	10.744501088240812	0	3	2.335590455535926	4.651027400182255	1.277256681024766	3.4974417697654387	0.2498172692689599	62.045980801366895	4.46434797262626	6	0	0	3	3	0	0	0	0	0	0	0	0	158.0	72.11111111111111	133.22222222222223	137.33333333333334	558.0	5.448275862068965	5.733333333333333	4.326923076923077	2.7666666666666666	2.316666666666667	1.901639344262295	1.0727272727272728	0.2666666666666666	0.0	2.931034482758621	3.2115384615384617	2.833333333333333	2.5166666666666666	2.262295081967213	2.0545454545454547	1.7333333333333334	1.1538461538461535	2.4865900383141764	2.7962962962962963	2.561965811965812	2.4175925925925927
ZINC000013802612	27.48435369341712	0	2	2.445445418471165	4.781990248437552	1.332443118206761	3.9503604492545774	0.1128674414072736	3455.290200884856	9.400424695637197	20	0	0	7	6	1	0	0	0	0	0	0	0	400.0	193.94444444444449	323.80555555555554	446.9722222222223	1402.0	5.633802816901408	5.653333333333333	4.155555555555556	2.7243243243243245	2.114678899082569	1.94273127753304	1.9299065420560748	1.8391959798994968	1.651685393258427	3.0985915492957745	3.474074074074074	2.881081081081081	2.5137614678899083	2.33920704845815	2.355140186915888	2.341708542713568	2.337078651685393	2.731611893583725	2.745925925925926	2.398559670781893	2.1153153153153155
CHEMBL70980	18.970562748477143	0	1	2.46502637219106	4.87942853535423	1.3531635441470418	3.677630488175456	0.1532346036739773	2592.1780176615343	8.735722472121095	15	0	0	2	2	0	0	0	0	0	0	0	0	230.0	105.91666666666669	212.11111111111111	257.80555555555554	916.0	4.6	4.90566037735849	3.583333333333333	2.194029850746269	1.6170212765957446	1.3984962406015038	1.3781512605042017	1.4038461538461535	1.4382022471910112	3.04	3.395833333333333	2.7686567164179103	2.4680851063829787	2.3157894736842106	2.235294117647059	2.2211538461538463	2.3707865168539324	2.1183333333333336	2.4764150943396226	2.209490740740741	1.9195688225538967
ZINC000299845859	17.34541913507576	0	1	2.497032438964047	4.916149760105111	1.2168558477571898	4.0161999250518905	0.1825545420478132	179.9609763020595	5.981197389428435	9	0	0	6	3	2	1	0	0	0	0	0	0	262.44444444444446	187.0216906721536	268.04938271604937	306.4475308641974	1130.0	5.832098765432099	4.553191489361702	4.43921568627451	2.794392523364486	2.253333333333333	2.15406162464986	2.8277153558052435	2.757575757575758	1.306818181818182	3.1777777777777776	3.4705882352941178	2.94392523364486	2.504	2.4789915966386555	2.741573033707865	2.488636363636364	2.2045454545454546	4.156037570492303	2.3888888888888893	3.153522149600581	2.662945655936311
CHEMBL84712	26.846196597451875	0	2	2.5092274190554966	4.851494197104548	1.3420159447525832	4.635428162663745	0.1404675200807195	648.0032603159706	7.667818196163858	20	0	0	7	6	0	0	0	1	0	0	0	1	428.0	208.75	315.0277777777778	397.0833333333333	1340.0	6.903225806451613	6.746268656716418	5.032786885245901	3.1265060240963853	2.44559585492228	2.445026178010471	3.056603773584906	2.723926380368098	2.308641975308642	3.467741935483871	3.89344262295082	3.1265060240963853	2.66839378238342	2.6335078534031413	2.943396226415094	2.8098159509202456	2.6049382716049383	3.3669354838709675	2.83955223880597	2.582194899817851	2.2928380187416337
CHEMBL285402	38.2978044668792	0	2	2.4406631661669618	4.881326332333924	1.3409604525263408	5.9585038107824095	0.1241354960579668	585.4611577305155	7.941015758410292	20	0	0	10	6	4	0	0	0	0	0	0	0	620.0	307.7777777777777	471.6111111111112	653.3333333333338	1964.0	6.595744680851064	6.32	4.725274725274725	3.855967078189301	2.964028776978417	2.9198606271777003	3.2	3.274336283185841	3.101694915254237	3.25531914893617	3.571428571428572	3.1646090534979425	2.7050359712230216	2.5609756097560976	2.841666666666667	2.809734513274336	2.559322033898305	3.274231678486997	2.7444444444444445	2.591269841269842	2.605624142661181
CHEMBL73112	16.101695509211073	0	1	2.4755797687259973	4.9051831143496285	1.3675936108765296	3.910415702576033	0.1955207851288016	184.9189958449012	5.913065049451627	9	0	0	2	2	0	0	0	0	0	0	0	0	186.0	83.38888888888889	182.27777777777777	243.47222222222223	770.0	4.227272727272728	4.617021276595745	3.333333333333333	2.16793893129771	1.5104895104895104	1.2765957446808511	1.3793103448275863	1.1914893617021276	1.0810810810810811	3.0454545454545454	3.411111111111111	2.877862595419847	2.531468531468532	2.24822695035461	2.3189655172413794	2.3191489361702127	2.27027027027027	1.89520202020202	2.24468085106383	2.0253086419753084	1.8019508057676
ZINC000013802567	25.40347346437736	0	2	2.445436404387067	4.780332677065237	1.348476381763775	3.9320319109016526	0.1228759972156766	2737.834880091614	9.07807350707573	20	0	0	6	6	0	0	0	0	0	0	0	0	358.0	151.69444444444446	295.4166666666667	365.25	1262.0	5.59375	5.867647058823529	4.352459016393443	2.6265060240963853	2.141304347826087	1.968253968253968	2.085227272727273	1.9685534591194969	1.7310344827586206	3.15625	3.4754098360655736	2.8734939759036147	2.5489130434782608	2.4021164021164023	2.4318181818181817	2.471698113207548	2.462068965517241	2.3702256944444446	2.678104575163399	2.421448087431694	2.089524765729585
CHEMBL114012	22.102997804523003	0	1	2.498593176821899	4.997186353643798	1.318071196969763	4.244237875184092	0.1515799241137176	515.3812299471087	7.274526296317763	10	0	0	5	2	2	1	0	0	0	0	0	0	292.44444444444446	204.49391289437585	320.63425925925924	470.4814814814814	1342.0	4.874074074074074	3.888888888888889	3.783333333333333	2.535645472061657	2.292096219931272	2.185585585585586	2.072916666666667	1.5489021956087825	1.2362637362637363	3.033333333333333	3.341666666666667	2.838150289017341	2.479381443298969	2.4216216216216218	2.5875	2.497005988023952	2.1923076923076925	3.408231881572931	2.1605428179502253	2.6719521604938268	2.125124884036252
CHEMBL248457	25.55330337863841	0	2	2.3931229179088835	4.786245835817766	1.32569024209976	4.619618453034329	0.1443630766573228	348.69017926629857	7.017334599242954	16	0	0	7	4	3	0	0	0	0	0	0	0	432.0	200.97222222222223	317.9444444444444	365.9722222222221	1316.0	7.2	6.875	5.245614035087719	4.1824324324324325	2.8098159509202456	2.371069182389937	2.492857142857143	2.59375	2.488	3.333333333333333	3.6052631578947367	3.0878378378378377	2.656441717791412	2.50314465408805	2.6142857142857143	2.7265625	2.696	3.349537037037037	2.88671875	2.788986354775828	2.760698198198198
ZINC000027074492	26.079588069288803	0	1	2.445742740859317	4.793350548238499	1.2632560242245183	4.029208642944434	0.1220972316043768	2046.950630114766	8.818028935677154	14	0	0	9	6	3	0	0	0	0	0	0	0	430.0	240.76388888888889	356.84722222222223	477.70833333333337	1384.0	6.417910447761194	6.285714285714286	4.590551181102362	2.7283236994219653	2.21256038647343	2.469945355191257	2.621794871794872	2.4285714285714284	1.7106918238993711	3.1343283582089554	3.440944881889764	2.7167630057803467	2.323671497584541	2.4098360655737703	2.5705128205128207	2.603896103896104	2.358490566037736	3.59349087893864	2.9091269841269844	2.809820647419073	2.5641457931920355
ZINC000000537877	22.822335509814952	0	1	2.438946417797793	4.877892835595587	1.305662670350095	4.02680373700022	0.1388553012758696	646.0057183334704	7.5355190926452496	16	0	0	7	3	3	0	0	1	0	0	0	1	440.0	313.97222222222223	309.2222222222223	514.6944444444445	1234.0	8.627450980392156	7.648148148148148	6.125	4.474074074074074	3.6783216783216783	3.2706766917293235	3.0948275862068964	2.5565217391304347	2.8969072164948453	3.450980392156863	3.71875	3.066666666666667	2.636363636363636	2.526315789473684	2.6724137931034484	2.582608695652174	2.6391752577319587	6.156318082788671	3.2309670781893005	3.221064814814816	3.175102880658436
ZINC000035279646	22.212387604264176	0	1	2.5146218189857805	4.953669520332663	1.2982165912249657	4.235590775726331	0.1512710991330832	412.89785375969245	7.05281965209334	15	0	0	7	4	2	1	0	0	0	0	0	0	340.44444444444446	217.0772462277092	316.36419753086426	439.8302469135802	1362.0	6.304526748971194	5.374269005847954	5.087378640776699	3.802380952380952	3.528888888888889	3.323232323232323	3.735119047619048	3.0895061728395063	2.581761006289308	3.2962962962962963	3.5728155339805827	2.9714285714285715	2.6533333333333333	2.6666666666666665	2.982142857142857	2.9814814814814814	2.7735849056603774	4.019949004216837	2.5566385098548845	3.0714970634064493	2.795623897707232
CHEMBL442974	25.61032252004125	0	1	2.489428858238119	4.901550277001656	1.322523202346165	4.068551501526728	0.1271422344227102	966.7704702953388	8.037111914411131	15	0	0	7	4	2	0	0	1	0	0	0	1	450.0	259.77777777777777	337.2499999999999	429.86111111111103	1332.0	7.627118644067797	7.174603174603175	5.610619469026549	4.087248322147651	3.3072289156626504	2.695906432748538	2.4367088607594938	2.4285714285714284	2.111940298507463	3.440677966101695	3.778761061946904	3.2751677852348995	2.8734939759036147	2.6198830409356724	2.556962025316456	2.45578231292517	2.455223880597015	4.4030131826742	3.017636684303351	2.9845132743362823	2.794929157345264
CHEMBL71474	17.544418642285585	0	1	2.5301205194196084	4.99845522811866	1.2927305877637565	3.9865020068887023	0.1733261742125522	271.2595499144842	6.435985234228026	9	0	0	4	3	0	0	0	1	0	0	0	1	284.0	190.69444444444449	218.8888888888889	334.69444444444457	936.0	6.042553191489362	5.857142857142857	4.494505494505495	3.637096774193549	3.0955882352941178	2.1456953642384105	1.8193548387096767	1.4615384615384617	1.368421052631579	3.0638297872340425	3.483516483516484	3.032258064516129	2.7794117647058822	2.410596026490066	2.083870967741936	2.0384615384615383	2.1789473684210527	4.057328605200946	2.7919501133786846	2.4053724053724057	2.417114695340502
ZINC000013491359	20.53925470817579	0	1	2.568655282873336	5.096527932892313	1.3109154020484934	4.463145124883439	0.1785258049953375	187.9492131248184	6.152462515255831	9	0	0	4	3	1	0	0	0	0	0	0	0	294.0	150.7777777777778	234.66666666666663	378.7777777777777	992.0	5.88	6.166666666666667	4.82	3.688888888888889	2.9806451612903224	2.3594771241830066	2.089041095890411	1.969230769230769	2.07843137254902	3.46	3.94	3.3703703703703702	2.9612903225806453	2.7320261437908497	2.493150684931507	2.515384615384616	2.4607843137254903	3.015555555555556	2.581275720164609	2.3466666666666667	2.35761316872428
CHEMBL496317	24.87470616815329	0	1	2.4356251671750164	4.871250334350032	1.3301623402116889	4.718502202467094	0.1522097484666804	310.0274267362586	6.868062878399527	16	0	0	7	4	2	0	0	1	0	0	0	1	448.0	246.25	315.97222222222223	404.6388888888888	1294.0	8.0	7.483333333333333	5.841121495327103	4.638297872340425	3.4220779220779223	2.7861635220125787	2.583333333333333	2.8031496062992125	2.7387387387387387	3.482142857142857	3.7757009345794392	3.276595744680851	2.8506493506493507	2.635220125786164	2.618055555555556	2.622047244094488	2.612612612612613	4.397321428571428	3.018518518518519	2.9530114226375908	2.971828211189913
CHEMBL4209942	19.03951243369844	0	0	2.4597524103547497	4.760323709259144	1.3427372596538245	4.221551540267586	0.1758979808444827	194.0764062776741	6.143720665672073	17	0	0	5	3	1	1	0	0	0	0	0	0	292.44444444444446	141.36454046639233	205.783950617284	238.0061728395061	1168.0	7.13279132791328	7.015151515151515	5.543378995433789	3.872340425531915	3.9574468085106393	4.253623188405797	4.083333333333333	4.043956043956044	3.636363636363636	3.5365853658536586	3.945205479452055	3.297872340425532	3.24468085106383	3.260869565217391	3.1847826086956523	2.879120879120879	2.5568181818181817	3.44791562113152	3.109848484848485	2.818958227634027	2.526070396637773
CHEMBL372453	24.208039501486624	0	1	2.397817293261863	4.795634586523725	1.3069990931194635	4.791468061123634	0.1545634858426978	293.0625561261726	6.811788199856938	12	0	0	8	5	2	0	0	0	1	0	0	1	381.60493827160496	185.9775186709343	296.77160493827165	409.2119341563785	1520.0	6.255818660190245	6.079861111111111	4.492753623188405	3.441501103752759	2.628552971576227	2.52209595959596	2.8242556281771964	2.703453453453453	2.4385521885521886	3.1475409836065573	3.4434782608695653	3.066225165562914	2.604651162790698	2.471590909090909	2.601307189542484	2.4324324324324325	2.507575757575758	3.048811781490726	2.7503215020576133	2.5806226516371447	2.4026244787834186
ZINC000027564117	31.65046654008236	0	1	2.499416908914033	4.998833817828066	1.2621196887169015	4.391316905327086	0.1071052903738313	1576.629352258567	8.774031499604456	12	0	0	10	5	5	0	0	0	0	0	0	0	572.0	427.14583333333337	467.3333333333332	761.4583333333334	1718.0	7.333333333333333	6.666666666666667	5.277777777777778	4.085858585858586	3.5163934426229506	2.8545454545454545	2.5076335877862594	2.284482758620689	3.005	3.217948717948718	3.6458333333333335	3.2525252525252526	2.758196721311476	2.3781818181818184	2.3091603053435112	2.2456896551724137	2.32	5.476228632478633	3.1447187928669407	3.2453703703703694	2.8577441077441086
CHEMBL339308	29.186296540493867	0	3	2.4183504136886715	4.826069926680757	1.3080262953199338	5.4319667982158455	0.1468099134652931	337.2759280760644	7.129234192660739	18	0	0	8	5	3	0	0	0	0	0	0	0	494.0	230.5555555555556	366.1666666666667	485.5555555555555	1514.0	7.057142857142857	7.013513513513513	5.558139534883721	4.3478260869565215	3.435483870967742	3.093264248704663	3.1864406779661016	3.1695906432748537	3.24	3.3	3.627906976744186	3.267080745341615	2.833333333333333	2.683937823834197	2.6666666666666665	2.567251461988304	2.66	3.293650793650794	2.992867867867868	2.8385012919896644	2.73567977915804
CHEMBL357478	35.331477971690425	0	2	2.424434594787056	4.780909826158158	1.3288032573936162	4.79978977422269	0.1066619949827264	918.2088984515414	8.326502319735399	24	0	0	11	7	4	0	0	0	0	0	0	0	600.0	324.08333333333337	449.3055555555556	568.8333333333335	1862.0	7.142857142857143	6.921348314606742	5.432258064516129	4.122549019607843	3.4444444444444446	3.201754385964912	3.228855721393035	4.011904761904762	3.739884393063584	3.2976190476190474	3.625806451612904	3.0980392156862746	2.814814814814815	2.517543859649123	2.6318407960199006	2.857142857142857	2.745664739884393	3.858134920634921	3.068664169787765	2.898745519713262	2.859613289760349
ZINC000013557022	25.56239208697525	0	1	2.445941167317251	4.825144957763139	1.329980243369691	4.143913694501416	0.1294973029531692	852.1514137628966	7.910915036529586	20	0	0	7	5	0	0	0	2	0	0	0	2	448.0	263.47916666666663	321.63888888888886	442.0416666666666	1334.0	7.593220338983051	7.031746031746032	5.265486725663717	3.3870967741935485	2.9186046511627906	2.9520958083832336	2.836734693877551	2.575539568345324	2.1507936507936507	3.406779661016949	3.707964601769912	3.0	2.61046511627907	2.562874251497006	2.653061224489796	2.5611510791366907	2.5476190476190474	4.465748587570621	2.978174603174604	2.846361848574237	2.7637992831541225
CHEMBL1290597	25.569882405521373	0	1	2.460170238986596	4.920340477973192	1.324494710255304	4.694727635263617	0.146710238601988	337.9618913813465	6.986083951539769	16	0	0	5	4	1	0	0	0	0	0	0	0	378.0	185.0	300.55555555555554	425.55555555555554	1264.0	5.90625	6.102941176470588	4.564516129032258	3.4539877300613497	2.441489361702128	1.830188679245283	1.6903553299492386	1.7349397590361446	1.6319018404907977	3.25	3.620967741935484	3.2699386503067487	2.797872340425532	2.4245283018867925	2.3908629441624365	2.433734939759036	2.263803680981595	2.890625	2.6429738562091503	2.4238351254480284	2.424846625766872
CHEMBL321080	19.14890223343962	0	1	2.464097592963764	4.82482423784767	1.3254698256957769	4.0650513279133484	0.1693771386630561	256.0394253127109	6.420800175103667	14	0	0	6	4	1	1	0	0	0	0	0	0	294.44444444444446	150.36454046639233	220.04320987654324	294.395061728395	1184.0	6.691919191919192	6.567375886524822	5.248995983935743	3.6820987654320985	3.341954022988506	3.050314465408805	3.697318007662835	3.2510288065843618	2.3122362869198314	3.409090909090909	3.72289156626506	3.074074074074074	2.7241379310344827	2.7735849056603774	3.011494252873564	2.8641975308641974	2.632911392405063	3.4173759196907345	2.814158129760967	2.651123010560762	2.424468449931414
ZINC000026490195	24.83426605363341	0	1	2.456627360091125	4.868740180032069	1.3314588639279692	4.318761054449634	0.1393148727241817	493.3951589217596	7.332712503867691	15	0	0	6	2	2	1	0	1	0	0	0	1	408.44444444444446	245.19787379972564	309.02160493827154	377.42592592592587	1488.0	7.2936507936507935	6.644444444444444	5.171339563862928	3.694638694638695	2.872611464968153	2.482617586912065	2.467592592592593	2.714666666666667	2.201101928374656	3.482142857142857	3.803738317757009	3.251748251748252	2.828025477707006	2.570552147239264	2.5972222222222223	2.64	2.5289256198347108	4.378533460709386	2.8914609053497946	2.8880523826006685	2.6623499956833285
CHEMBL4863036	15.435028842544408	0	1	2.415295536685206	4.746426490784652	1.3387168708221266	3.892940291742274	0.1946470145871137	145.3599087615747	5.672359976975503	11	0	0	5	4	1	0	0	0	0	0	0	0	248.0	104.11111111111111	189.69444444444449	228.27777777777783	820.0	6.2	6.190476190476191	4.648648648648648	3.59375	2.679611650485437	2.466019417475728	2.7294117647058824	2.121621621621621	1.375	3.05	3.351351351351352	3.020833333333333	2.70873786407767	2.495145631067961	2.5647058823529414	2.2972972972972974	2.140625	2.602777777777778	2.860449735449736	2.5634384384384385	2.305844907407408
CHEMBL70680	21.71810964418357	0	1	2.5069945261256668	4.95349940914512	1.334865580773844	3.991182592849378	0.1425422354589063	1402.2106729184975	8.275424739477259	15	0	0	3	2	1	0	0	0	0	0	0	0	296.0	165.69444444444446	252.5833333333334	349.19444444444446	1092.0	5.103448275862069	5.180327868852459	3.846846846846847	2.718954248366013	2.235294117647059	1.8108108108108107	1.687830687830688	1.613095238095238	1.56	3.034482758620689	3.4414414414414414	2.947712418300654	2.6823529411764704	2.4162162162162164	2.2698412698412698	2.3511904761904763	2.4133333333333336	2.8568007662835253	2.59471766848816	2.2755255255255262	2.0680827886710245
76312089;CHEMBL3138820;CHEMBL3138934	18.551185251994248	0	2	2.3670108016998697	4.734021603399741	1.3109159212483192	4.478937782373254	0.1866224075988856	147.80275265220718	5.87134736986377	12	0	0	5	2	1	0	0	0	2	0	0	2	253.20987654320987	106.01059289742416	200.36419753086423	246.31481481481484	1446.0	5.50456253354804	5.462962962962963	3.913725490196079	2.976838195127281	2.195975503062117	2.293712316968131	2.7551622418879056	2.369714847590953	1.7394296951819077	3.130434782608696	3.411764705882353	2.911504424778761	2.5196850393700787	2.488372093023256	2.743362831858407	2.6548672566371683	2.336283185840708	2.304578106465743	2.5870841906721536	2.357225853304285	2.158455771770168
ZINC000026499560	24.805756482932	0	2	2.4649181785879	4.8054923940978895	1.322846781118679	4.427279070426733	0.1428154538847333	885.7686910473976	7.917857956958603	20	0	0	5	5	0	0	0	0	0	0	0	0	344.0	142.94444444444446	278.97222222222223	358.5833333333333	1212.0	5.548387096774194	5.742424242424242	4.305084745762712	2.7371794871794872	2.226315789473684	2.310734463276836	2.1277777777777778	2.121212121212121	1.7325581395348837	3.2096774193548385	3.6440677966101696	2.9615384615384617	2.5842105263157893	2.5875706214689265	2.638888888888889	2.533333333333333	2.354651162790698	2.305555555555556	2.67003367003367	2.364171374764595	2.100071225071225
ZINC000253663233	20.63206548103401	0	1	2.4985754005366743	4.918733095039122	1.2921933331003568	4.0238949082910205	0.1547651887804238	739.4230079323107	7.561381608076288	15	0	0	4	3	1	0	0	0	0	0	0	0	302.0	161.47222222222223	241.47222222222223	323.4444444444444	1028.0	5.921568627450981	5.962962962962963	4.574468085106383	3.2479338842975207	2.6739130434782608	2.8449612403100777	3.627450980392157	2.9263157894736844	2.303921568627451	3.235294117647059	3.595744680851064	3.0330578512396693	2.579710144927536	2.565891472868217	2.862745098039216	2.8421052631578947	2.549019607843137	3.166122004357298	2.786522633744856	2.568853427895981	2.452249770431588
ZINC000040894319	28.205256515626	0	1	2.4888093452749054	4.867085492908907	1.2687414684091105	4.375669658275475	0.125019133093585	708.1749330551883	7.81545411225613	18	0	0	13	6	1	0	0	6	0	0	0	6	700.0	517.5972222222222	719.6666666666666	493.25	1656.0	12.727272727272728	10.33898305084746	10.466666666666669	7.351145038167939	5.671328671328672	4.527777777777778	5.759124087591241	3.542372881355932	3.4224137931034484	3.9272727272727272	3.952380952380953	3.50381679389313	3.090909090909091	2.888888888888889	2.81021897810219	2.872881355932204	2.7241379310344827	9.410858585858586	3.60075329566855	6.853968253968254	4.249787955894828
CHEMBL372731	26.76108518290425	0	1	2.504894824734889	4.953338626071494	1.2545569747969914	4.7933872172972025	0.1409819769793295	351.3674293094804	7.08560791471696	12	0	0	10	3	3	0	0	3	1	0	0	4	557.604938271605	378.6511297820454	526.6522633744858	568.4912551440328	1762.0	9.14106456182959	8.03298611111111	7.338122605363984	5.21921921921922	4.227808814400993	3.954842543077837	4.023504273504274	4.114457831325301	2.9375410913872453	3.4918032786885247	3.75	3.4121621621621623	2.798882681564246	2.625668449197861	2.923076923076923	2.783132530120482	2.544378698224852	6.207395570197466	3.13573816872428	4.540105718745567	3.0106773440106767
CHEMBL197505	26.76108518290425	0	1	2.504894824734889	4.953338626071494	1.2545569747969914	4.7933872172972025	0.1409819769793295	351.3674293094804	7.08560791471696	12	0	0	10	3	3	0	0	4	0	0	0	4	606.0	440.8402777777777	548.8333333333334	765.9027777777777	1554.0	9.934426229508198	8.421875	7.767241379310345	5.891891891891892	5.201117318435754	4.320855614973262	4.262820512820513	4.451807228915663	3.195266272189349	3.4918032786885247	3.75	3.4121621621621623	2.798882681564246	2.625668449197861	2.923076923076923	2.783132530120482	2.544378698224852	7.226889799635701	3.309027777777777	4.73132183908046	3.404091591591591
ZINC000001486792	26.309938982681675	0	1	2.4457553608874525	4.796901288691856	1.3243626472450634	4.042738008273425	0.1225072123719219	1938.2855874766133	8.763481612025476	20	0	0	7	5	0	0	0	2	0	0	0	2	452.0	267.72916666666663	333.54166666666663	434.95833333333326	1372.0	7.290322580645161	6.757575757575758	4.932773109243698	3.0365853658536586	2.546961325966851	2.4022346368715084	2.986842105263158	3.027586206896552	2.08843537414966	3.338709677419355	3.613445378151261	2.908536585365854	2.5248618784530388	2.4860335195530725	2.6907894736842106	2.641379310344828	2.4693877551020407	4.318212365591397	2.920664983164984	2.802871148459384	2.6497289972899725
ZINC000019367808	19.78705932940487	0	2	2.444883758024217	4.777984462627426	1.3377842277127991	3.830354060163194	0.1532141624065277	877.1145188783786	7.692928295970486	14	0	0	6	6	0	0	0	0	0	0	0	0	292.0	119.36111111111111	230.22222222222223	275.75	1004.0	5.725490196078432	5.87037037037037	4.204081632653061	2.5703125	1.9863013698630136	1.920863309352518	2.4245283018867925	2.2710280373831777	1.824742268041237	3.0980392156862746	3.4081632653061225	2.8046875	2.3767123287671232	2.3309352517985613	2.5849056603773586	2.4299065420560746	2.453608247422681	2.34041394335512	2.684670781893004	2.3492063492063493	2.0434027777777777
CHEMBL372743	29.512863264118536	0	1	2.5349574766170013	5.001319430464237	1.34260937752744	5.044845879307824	0.1363471859272384	535.8269450584253	7.592144064892309	21	0	0	8	7	1	0	0	0	0	0	0	0	498.0	241.7777777777778	341.49999999999994	529.8888888888889	1480.0	7.545454545454546	7.704225352112676	6.246031746031746	4.951219512195122	4.387978142076503	3.924324324324324	4.0	3.5760869565217392	3.503030303030303	3.560606060606061	3.968253968253968	3.5121951219512195	3.169398907103825	3.108108108108108	3.1299435028248586	2.885869565217391	2.903030303030303	3.663299663299664	3.020735524256651	2.71031746031746	2.696815718157181
ZINC000025763604	22.684436139372345	0	1	2.3911870099378474	4.782374019875695	1.320309016991082	4.744669598483646	0.163609296499436	235.2073565161581	6.525178230232517	18	0	0	4	2	1	0	0	0	1	0	0	1	303.60493827160496	154.72751867093433	253.54938271604945	351.0617283950617	1378.0	5.421516754850089	5.442561205273069	4.035598705501618	3.0513409961685825	2.541752933057281	2.416827231856133	2.091540404040404	1.8742690058479528	1.848559670781893	3.1607142857142856	3.563106796116505	3.0068965517241377	2.732919254658385	2.520231213872832	2.414772727272727	2.401315789473684	2.355555555555556	2.762991404838113	2.7056218176745483	2.461644492388829	2.2548886050801764
ZINC000013741744	21.71810964418357	0	1	2.474818731137713	4.9059894049145845	1.3344513245493996	3.955230281503188	0.1412582243393995	1049.5546923645982	7.985740667865916	15	0	0	3	2	1	0	0	0	0	0	0	0	288.0	130.94444444444446	254.6944444444445	332.22222222222206	1094.0	4.8	5.015873015873016	3.6869565217391305	2.5259740259740258	1.819767441860465	1.3948717948717948	1.4221105527638191	1.4853801169590644	1.588235294117647	2.966666666666667	3.347826086956522	2.941558441558441	2.645348837209302	2.312820512820513	2.1758793969849246	2.3216374269005846	2.457516339869281	2.182407407407408	2.504409171075838	2.214734299516909	2.0025252525252526
ZINC000026640755	16.930122633957264	0	4	2.346871170419208	4.693742340838416	1.3465404211278356	3.4381716128765096	0.1562805278580231	1304.1947994737286	7.961798477793361	6	0	0	4	4	0	0	0	0	0	0	0	0	206.0	104.36111111111111	210.22222222222223	244.0833333333333	872.0	4.12	4.134615384615385	2.783505154639175	1.6029411764705883	1.164179104477612	1.125	1.211009174311927	1.183673469387755	1.3218390804597702	2.72	2.9587628865979383	2.4411764705882355	2.208955223880597	2.1083333333333334	2.055045871559633	2.0816326530612246	2.1494252873563218	2.087222222222222	2.37232905982906	2.1672394043528063	1.8613153594771243
ZINC000028249883	33.348056998573384	0	2	2.466618238902408	4.832663710469197	1.323026437400773	5.556020514849402	0.1322862027345095	554.4562861990684	7.7530724943446625	18	0	0	8	6	2	0	0	0	0	0	0	0	494.0	294.3888888888889	427.16666666666674	549.2777777777779	1686.0	6.024390243902439	6.091954022988506	4.743589743589744	3.1963470319634704	2.6923076923076925	2.3568464730290457	2.380530973451328	1.855140186915888	1.707070707070707	3.2439024390243905	3.58974358974359	2.9771689497716896	2.700854700854701	2.5228215767634854	2.504424778761062	2.392523364485981	2.303030303030303	3.590108401084011	2.854086845466156	2.738247863247864	2.440258751902588
CHEMBL2413154	20.63206548103401	0	1	2.360653251500056	4.721306503000109	1.307021515430037	4.461414182801835	0.1652375623259939	215.09402644635728	6.364327037844683	12	0	0	8	5	3	0	0	0	0	0	0	0	376.0	219.36111111111111	280.2777777777778	412.0	1148.0	6.962962962962963	6.464285714285714	4.871287128712871	3.694656488549618	2.267123287671233	1.506578947368421	1.6267605633802815	1.763779527559055	2.101010101010101	3.0185185185185186	3.257425742574257	2.870229007633588	2.4452054794520546	2.25	2.147887323943662	2.125984251968504	2.404040404040404	4.06224279835391	2.9558531746031744	2.775027502750276	2.8352417302798982
CHEMBL484743	24.84619659745187	0	1	2.397699780598821	4.795399561197641	1.3266241217408032	4.828710705833794	0.1557648614785095	275.13403947520965	6.748660506682435	16	0	0	6	3	3	0	0	0	0	0	0	0	412.0	195.5	305.86111111111114	367.86111111111103	1266.0	7.103448275862069	6.838709677419355	5.27927927927928	4.047297297297297	2.771604938271605	2.52054794520548	2.3703703703703702	2.2627737226277373	2.223076923076923	3.362068965517241	3.63963963963964	3.054054054054054	2.6481481481481484	2.6575342465753424	2.725925925925926	2.6423357664233578	2.5615384615384613	3.3706896551724137	2.868279569892473	2.7555055055055058	2.7081456456456454
ZINC000013741746	21.86793955844463	0	1	2.4746585753605403	4.90542063404863	1.3237594055682445	3.908140580656851	0.1395764493091732	1955.2298979369004	8.607882477539526	15	0	0	4	2	1	0	0	0	1	0	0	1	287.60493827160496	125.75529644871207	247.27160493827168	301.5524691358023	1344.0	5.045700671431666	5.268518518518518	3.831804281345566	2.563813813813814	1.9872611464968155	1.5261813537675606	1.4723774053382992	1.5351617440225034	1.787037037037037	3.0701754385964914	3.3944954128440368	2.8986486486486487	2.662420382165605	2.3793103448275863	2.212290502793296	2.29746835443038	2.484848484848485	2.2062332710300367	2.494324417009602	2.26854683429607	2.0158630853075308
CHEMBL435936	24.334008328110755	0	1	2.5033941224378427	4.949336434844519	1.2842309603197375	4.581601236487883	0.1477935882738026	340.3631109781141	6.961415132688395	12	0	0	8	4	2	0	0	0	2	0	0	2	375.2098765432099	181.89948178631303	285.66975308641975	422.4835390946503	1758.0	6.359489432935761	6.471326164874552	5.014880952380952	3.923473702012515	3.1149646756583174	2.8154121863799286	3.142450142450142	2.531697341513292	1.972556894243641	3.3220338983050848	3.696428571428572	3.2739726027397262	2.757225433526012	2.564516129032258	2.826923076923077	2.711656441717792	2.3734939759036147	3.0830420641747978	2.7421512013805924	2.550622795414462	2.4770079214453187
CHEMBL1642851	23.36738145263504	0	1	2.4490694153599937	4.842306952107587	1.308266299548749	4.158982967221867	0.1587539049230615	1603.473013524915	7.192523324429172	19	0	0	8	4	2	1	0	0	1	0	0	1	372.8888888888889	195.19897370846527	285.46995725928423	360.5241368652194	1684.0	7.035639412997904	6.202380952380953	6.099656357388317	4.631578947368421	4.661800486618006	4.642473118279571	4.5	3.56060606060606	3.184818481848185	3.490566037735849	3.948453608247423	3.308270676691729	3.065693430656934	3.024193548387097	3.1140350877192984	3.090909090909091	3.00990099009901	3.555956603211661	2.8237736105973883	2.79198325473965	2.534587120657515
CHEMBL517170	26.967516941011507	0	2	2.3923348176151267	4.784669635230253	1.3260298175055547	4.005819536589315	0.1178182216643916	1034.0901826336249	8.165052700134506	16	0	0	5	4	1	0	0	0	0	0	0	0	364.0	160.22222222222223	320.0555555555556	407.33333333333326	1342.0	5.055555555555555	5.184210526315789	3.692857142857143	2.689119170984456	1.9577464788732395	1.7391304347826086	1.7287234042553192	1.6666666666666667	1.6626506024096386	3.0277777777777777	3.335714285714286	2.8134715025906734	2.4788732394366195	2.4106280193236715	2.452127659574468	2.477777777777778	2.4759036144578315	2.2253086419753085	2.491959064327485	2.2861111111111114	2.117875647668394
CHEMBL12264	17.562299964480466	0	1	2.41386241590435	4.827724831808698	1.2348019452799333	3.800572904885895	0.1652423002124302	293.0929394069911	6.5133988809963625	6	0	0	5	2	2	1	0	0	0	0	0	0	236.44444444444449	190.71613511659808	278.320987654321	417.0601851851852	1160.0	4.461215932914047	3.1481481481481484	3.251633986928104	2.0700483091787443	1.535294117647059	1.2713675213675213	1.3438320209973753	1.1536458333333333	1.0597014925373134	2.754716981132076	3.0	2.572463768115942	2.0647058823529414	2.051282051282051	2.1811023622047245	2.078125	1.8805970149253728	3.5984176437093978	2.163122999542753	2.728637133865892	2.34533234925747
CHEMBL1829958	14.268104450355082	0	0	2.4845869614472127	4.873056655266813	1.2847163243512048	3.819341205178051	0.2121856225098917	102.90758093458294	5.221617977862066	15	0	0	6	4	1	0	0	0	0	1	0	1	257.06721536351165	125.82827503429355	163.2222222222223	213.0987654320987	1926.0	9.521007976426358	9.725415070242658	8.85761316872428	7.032996632996634	5.927841634738187	4.807667316439247	4.751440329218107	2.5326797385620914	0.7425925925925926	3.962962962962963	4.511111111111111	3.890909090909091	3.327586206896552	2.8421052631578947	2.6666666666666665	2.176470588235294	1.85	4.660306482751614	3.8044912728820783	3.627160493827162	3.4154320987654323
ZINC000029130869	10.10634399227556	0	3	2.4050401792283185	4.810080358456639	1.2734448043285498	3.3788624691666787	0.259912497628206	52.94891417635466	4.231691829720218	6	0	0	5	3	0	0	0	0	2	0	0	2	151.20987654320987	72.26059289742417	108.00308641975307	106.84156378600824	1020.0	7.560493827160494	7.962962962962964	6.57843137254902	4.251122334455668	2.907859078590786	2.177777777777778	1.5873015873015874	0.6222222222222222	0.0	3.75	4.088235294117647	3.272727272727273	2.5853658536585367	2.066666666666667	1.6428571428571428	1.4	1.0	3.613029644871209	3.217568097197727	3.176561365286855	2.7427784359368723
CHEMBL157910	20.928733283931024	0	1	2.4490286899007123	4.8980573798014255	1.263719548548307	4.592452462148876	0.1700908319314398	193.2672155456465	6.257325540834215	12	0	0	10	3	3	1	0	0	3	0	0	3	341.25925925925924	202.7320244627344	292.7407407407408	335.8837829599145	2092.0	7.583539094650205	6.078014184397162	6.024390243902438	4.520382017237363	3.938496071829405	4.186964742520298	4.168763102725367	2.6646279306829763	2.817966903073286	3.555555555555556	3.731707317073171	3.30188679245283	3.036363636363636	2.864864864864865	2.792452830188679	2.4954128440366974	2.3617021276595747	4.505156099171874	2.615937746256895	3.5700090334236685	2.931673151527177
ZINC000103283208	10.14678410679544	0	1	2.304525672367811	4.609051344735622	1.2120048944224249	3.252097855078647	0.232292703934189	79.69724076942822	4.714707201610162	6	0	0	4	1	1	0	0	0	0	2	0	2	142.1344307270233	66.12877229080932	110.00308641975312	112.49494170096024	2936.0	5.264238175074937	5.07681755829904	3.644122383252818	2.4953703703703707	1.5029055992018956	1.479905437352246	1.416931216931217	0.5662768031189084	0.1	2.851851851851852	2.9782608695652173	2.4642857142857144	2.1272727272727274	2.1702127659574466	2.4285714285714284	1.8157894736842104	1.4	2.449213788548493	2.6921582075903068	2.3913714439076763	2.3279320987654324
ZINC000022931001	26.99602651171293	0	2	2.4508405327659784	4.795610887935236	1.3216879071023613	4.102636568598437	0.1206657814293657	1793.408500376035	8.715648709939265	20	0	0	8	6	0	0	0	2	0	0	0	2	472.0	274.22222222222223	339.4166666666667	464.05555555555554	1422.0	7.375	6.75	5.032786885245901	3.506097560975609	2.792553191489361	2.742268041237113	2.88953488372093	2.821656050955414	2.547945205479452	3.3125	3.639344262295082	3.006097560975609	2.648936170212766	2.4690721649484537	2.558139534883721	2.5859872611464967	2.52054794520548	4.284722222222222	2.9591503267973858	2.782103825136612	2.638380758807588
CHEMBL184994	21.37961237674044	0	1	2.4433619219065603	4.886723843813121	1.315295524856529	4.293621436715041	0.1590230161746311	315.11552633132635	6.746191094857658	12	0	0	6	3	2	0	0	1	0	0	0	1	380.0	227.44444444444443	281.36111111111114	363.27777777777777	1136.0	7.450980392156863	6.833333333333333	5.216494845360825	3.909090909090909	3.083333333333333	2.9859154929577465	3.387596899224806	3.3684210526315788	3.07843137254902	3.294117647058824	3.5876288659793816	3.075757575757576	2.701388888888889	2.612676056338028	2.6744186046511627	2.6578947368421053	2.5980392156862746	4.459694989106754	2.967078189300412	2.900630011454754	2.775673400673401
CHEMBL241463	26.32935984504625	0	1	2.418104112199024	4.836208224398046	1.3093079190361736	4.282751518695044	0.1297803490513649	654.7441740719601	7.678167053877882	16	0	0	7	3	3	0	0	1	0	0	0	1	472.0	261.52777777777777	338.3888888888889	420.69444444444446	1384.0	7.737704918032787	7.123076923076923	5.512820512820513	4.496815286624204	3.0823529411764707	2.5365853658536586	2.6780821917808217	2.544776119402985	2.609375	3.377049180327869	3.641025641025641	3.0445859872611467	2.6823529411764704	2.518292682926829	2.6301369863013697	2.7313432835820897	2.6953125	4.287340619307832	2.9722222222222223	2.892212725546059	2.961252653927813
ZINC000013741729	13.313708498984765	0	1	2.464927599480708	4.87912023638336	1.3463364368446415	3.6417578336910648	0.2142210490406508	160.09805902000576	5.606414747443602	9	0	0	2	2	0	0	0	0	0	0	0	0	162.0	76.63888888888889	155.11111111111114	184.05555555555563	658.0	4.378378378378378	4.82051282051282	3.611111111111111	2.326530612244898	1.808080808080808	1.3541666666666667	1.1566265060240963	0.7164179104477612	0.6521739130434783	2.972972972972973	3.361111111111111	2.806122448979592	2.555555555555556	2.302083333333333	2.072289156626506	1.9402985074626864	1.9565217391304348	2.0713213213213213	2.420940170940171	2.154320987654321	1.9359410430839
ZINC000000000855	16.17064519443237	0	1	2.4996670819223485	4.911907460201457	1.3550940525311386	4.111136613904508	0.2055568306952254	121.09246191355108	5.489701582390095	12	0	0	2	2	0	0	0	0	0	0	0	0	212.0	85.88888888888889	177.30555555555554	255.3333333333333	766.0	5.3	5.627906976744186	4.346153846153846	3.614678899082569	2.5572519083969465	2.1703703703703705	1.3076923076923077	0.6263736263736264	0.0545454545454545	3.3	3.8205128205128207	3.477064220183486	2.900763358778626	2.637037037037037	2.230769230769231	1.8021978021978025	1.3818181818181818	2.147222222222222	2.5277777777777777	2.273148148148148	2.1113659531090727
ZINC000026493953	24.83426605363341	0	1	2.456627360091125	4.868740180032069	1.3314588639279692	4.318761054449634	0.1393148727241817	493.3951589217596	7.332712503867691	15	0	0	7	4	2	0	0	1	0	0	0	1	440.0	256.02777777777777	326.2499999999999	414.7777777777777	1294.0	7.857142857142857	7.3	5.738317757009346	4.104895104895105	3.3312101910828025	2.779874213836478	2.629370629370629	2.713178294573644	2.3445378151260505	3.482142857142857	3.803738317757009	3.244755244755245	2.8343949044585988	2.59748427672956	2.6083916083916083	2.5968992248062017	2.554621848739496	4.571924603174603	3.082407407407408	3.049065420560747	2.7991452991452985
ZINC000001486819	25.44391357889724	0	1	2.45077933924663	4.792422147632562	1.3437528147783246	4.051830887965288	0.1266197152489152	2926.708994365842	9.14478467042952	20	0	0	7	5	1	0	0	1	0	0	0	1	426.0	213.69444444444449	312.19444444444446	384.05555555555554	1318.0	7.1	6.609375	4.9035087719298245	3.335526315789474	2.963636363636364	3.0	3.0972222222222223	3.1605839416058394	2.3049645390070923	3.3	3.5964912280701755	2.9539473684210527	2.6545454545454548	2.590062111801242	2.7291666666666665	2.6715328467153285	2.5106382978723403	3.5615740740740742	2.900607638888889	2.7385477582846005	2.5191885964912286
ZINC000013553510	29.00795705553139	0	1	2.5389945478417504	5.077792113909953	1.3382296586235154	4.021775324807892	0.1149078664230826	1984.256111184165	8.845762336307478	9	0	4	5	4	1	0	0	0	0	0	0	0	364.0	188.09027777777777	341.61111111111114	513.2222222222223	1380.0	4.8533333333333335	5.024691358024692	3.6855345911949686	2.2893617021276595	1.8716981132075472	2.2857142857142856	2.440217391304348	1.86	1.768041237113402	3.28	3.723270440251573	2.927659574468085	2.479245283018868	2.576036866359447	2.8532608695652173	2.645	2.463917525773196	2.5078703703703704	2.3106995884773665	2.148497554157932	1.9504137115839248
CHEMBL431211	17.637229415143814	0	4	2.346842513233342	4.693685026466683	1.337058043847594	3.4243109834484224	0.1488830862368879	2304.285202165422	8.575434922752148	6	0	0	5	4	1	0	0	0	0	0	0	0	242.0	116.61111111111111	227.8055555555556	246.3333333333333	936.0	4.745098039215686	4.660377358490566	3.2448979591836733	2.0	1.408	1.2782608695652171	1.211009174311927	1.3267326732673268	1.3846153846153846	2.7450980392156863	2.9285714285714284	2.4296296296296296	2.288	2.1826086956521737	2.110091743119266	2.099009900990099	2.1538461538461537	2.286492374727669	2.4832285115303985	2.324546485260772	2.044855967078189
CHEMBL469374	25.61032252004125	0	1	2.455018230249985	4.91003646049997	1.3212883329058416	4.906758769134951	0.1533362115354672	281.23186129621075	6.802330268075509	16	0	0	7	4	2	0	0	1	0	0	0	1	458.0	250.0	323.83333333333337	436.9999999999999	1332.0	7.762711864406779	7.333333333333333	5.734513274336283	4.707482993197279	3.4457831325301207	2.6222222222222222	2.4135802469135803	2.263888888888889	2.4214876033057853	3.440677966101695	3.769911504424779	3.360544217687075	2.8855421686746987	2.6	2.567901234567901	2.5069444444444446	2.628099173553719	4.237288135593221	2.967372134038801	2.8657817109144545	2.930272108843537
ZINC000013802503	22.57504633963117	0	2	2.445466327053776	4.780393995577184	1.332442109428018	3.92670810232915	0.1354037276665224	1918.8452936369213	8.624189611530879	14	0	0	6	6	0	0	0	0	0	0	0	0	334.0	141.6388888888889	263.2222222222223	336.41666666666663	1152.0	5.661016949152542	5.774193548387097	4.098214285714286	2.645833333333333	2.087719298245614	1.8491620111731844	2.195945945945946	2.2265625	1.582089552238806	3.0508474576271185	3.383928571428572	2.9097222222222223	2.450292397660818	2.2625698324022347	2.445945945945946	2.484375	2.298507462686567	2.4006591337099814	2.721326164874552	2.350198412698413	2.092399691358025
CHEMBL121207	26.99602651171293	0	1	2.4217485968642327	4.774686032541982	1.31057210132217	3.4887302295204243	0.0996780065577264	9206.200853825669	10.380395510343185	15	0	0	9	5	4	0	0	0	0	0	0	0	476.0	316.47222222222223	390.0555555555556	492.8611111111111	1470.0	7.0	6.380281690140845	4.874015748031496	3.2209302325581395	2.659217877094972	2.256830601092896	2.180722891566265	2.5310344827586206	2.297872340425532	3.1029411764705883	3.338582677165354	2.8372093023255816	2.564245810055866	2.3114754098360657	2.3674698795180724	2.462068965517241	2.333333333333333	4.654003267973856	2.9882629107981225	3.0713035870516188	2.597868217054263
CHEMBL139801	16.49866440351244	0	1	2.476240358203202	4.900425085982278	1.2845899303835506	3.990448910303461	0.1900213766811172	181.7980377785408	5.944833733117152	9	0	0	4	2	2	0	0	0	0	0	0	0	246.0	131.64583333333331	212.2777777777778	306.16666666666663	862.0	5.466666666666667	5.25531914893617	3.895348837209302	2.84070796460177	2.2686567164179103	2.15702479338843	2.305263157894737	1.6105263157894736	1.25	3.022222222222222	3.4186046511627906	2.8761061946902653	2.380597014925373	2.413223140495868	2.6842105263157894	2.389473684210526	1.9130434782608696	2.9254629629629627	2.66725768321513	2.4683462532299743	2.497664700098328
CHEMBL105722	19.856009014626167	0	1	2.4638144523383816	4.828350099212162	1.3329864043038375	4.05843395125183	0.1623373580500732	327.7391004133447	6.708508598170454	15	0	0	6	5	1	0	0	0	0	0	0	0	328.0	163.94444444444446	243.72222222222223	313.6666666666666	1014.0	7.130434782608695	7.1020408163265305	5.674418604651163	4.184210526315789	3.418032786885246	3.527272727272728	4.0	3.788235294117647	2.9404761904761907	3.369565217391304	3.686046511627907	3.0789473684210527	2.721311475409836	2.763636363636364	3.0	2.8705882352941177	2.6666666666666665	3.564009661835749	2.997732426303855	2.833979328165375	2.694931773879141
ZINC000013741757	20.30389608181048	0	1	2.507989170666318	4.957154361033325	1.33819470405622	4.066083969877072	0.156387844995272	453.2377909161156	7.071928357545301	15	0	0	3	2	1	0	0	0	0	0	0	0	288.0	157.19444444444446	234.16666666666669	326.19444444444446	1016.0	5.538461538461538	5.6	4.292929292929293	3.1555555555555554	2.601307189542484	2.147239263803681	1.9401197604790417	1.7468354430379749	1.8235294117647056	3.1538461538461537	3.606060606060606	3.111111111111111	2.810457516339869	2.6012269938650308	2.4191616766467066	2.316455696202532	2.294117647058824	3.0229700854700856	2.686868686868687	2.365319865319865	2.1633744855967083
CHEMBL4212721	28.11827960387449	1	1	2.4530850408607017	4.834962048460243	1.2658957956162	5.069257972535364	0.1408127214593156	629.1759053359071	7.725344721786927	22	0	0	12	5	3	1	0	3	0	0	0	3	622.4444444444445	466.7603737997256	554.530864197531	535.7716049382716	1820.0	11.115079365079366	9.548022598870055	9.219931271477662	6.0379403794037945	6.105943152454781	6.192837465564739	6.981132075471698	7.247706422018348	6.903426791277258	3.75	3.9072164948453607	3.398373983739837	3.147286821705426	3.3057851239669422	3.537735849056604	3.229357798165138	3.1121495327102804	8.3350066749951	3.8181627955639255	5.716813032964237	3.651912074676302
ZINC000003962635	24.4073982386044	0	2	2.445798205170828	4.80029054189605	1.274628290101813	4.047776270203854	0.130573428071092	1229.442148146278	8.245717918885598	14	0	0	7	6	1	0	0	0	0	0	0	0	348.0	178.95138888888889	300.55555555555554	426.0416666666666	1258.0	5.1940298507462686	5.271428571428571	3.767441860465116	2.386363636363636	1.7741935483870968	1.808080808080808	1.7085427135678393	1.7294117647058824	1.3892215568862276	2.985074626865672	3.356589147286822	2.664772727272727	2.3179723502304146	2.267676767676768	2.236180904522613	2.294117647058824	2.155688622754491	2.6709162520729683	2.6501984126984133	2.329888027562446	2.237768308080808
ZINC000026937661	24.98409596789447	0	1	2.4023331105681054	4.804666221136211	1.2896201703290344	5.168367957969408	0.161511498686544	232.5974880350272	6.612460250326458	12	0	0	7	5	2	0	0	0	0	0	0	0	390.0	195.94444444444449	316.83333333333337	453.9444444444444	1308.0	5.82089552238806	5.728571428571429	4.228346456692913	3.3190184049079754	2.372448979591837	2.27	2.376344086021505	2.455621301775148	2.2026143790849675	3.029850746268657	3.377952755905512	3.0552147239263805	2.576530612244898	2.405	2.3978494623655915	2.3431952662721893	2.4052287581699345	2.924543946932007	2.703174603174604	2.49475065616798	2.415473755964553
CHEMBL7257	12.158714650613906	0	1	2.4219292340134406	4.722802204145246	1.2717705906496697	3.429549171950704	0.214346823246919	115.07933756145816	5.215625411581772	9	0	0	3	2	1	0	0	0	0	0	0	0	188.0	84.11111111111111	149.88888888888889	172.58333333333334	648.0	5.529411764705882	5.457142857142857	4.032786885245901	3.071428571428572	2.127906976744186	1.986842105263158	1.4736842105263157	1.0517241379310345	0.4509803921568627	2.8823529411764706	3.262295081967213	2.8714285714285714	2.2906976744186047	2.263157894736842	2.3684210526315788	1.9827586206896552	1.568627450980392	2.473856209150327	2.813492063492064	2.4571948998178508	2.3686507936507937
CHEMBL138872	16.49866440351244	0	1	2.476240358203202	4.900425085982278	1.2845899303835506	3.990448910303461	0.1900213766811172	181.7980377785408	5.944833733117152	9	0	0	4	2	1	1	0	0	0	0	0	0	210.44444444444449	119.8159293552812	192.31481481481484	284.3024691358025	1054.0	4.676543209876543	4.801418439716311	3.6472868217054257	2.6519174041297933	1.9104477611940296	1.8925619834710743	1.912280701754386	1.105263157894737	0.786231884057971	3.022222222222222	3.4186046511627906	2.8761061946902653	2.380597014925373	2.413223140495868	2.6842105263157894	2.389473684210526	1.9130434782608696	2.6625762078951376	2.485224586288416	2.236218776916452	2.3651671583087515
ZINC000019776818	9.330287525867714	0	1	2.293716991445291	4.587433982890582	1.2357652078113708	3.1220832014087034	0.2401602462622079	88.98042057291002	4.750780616434689	6	0	0	4	1	1	0	0	0	2	0	0	2	137.20987654320987	61.95503734186862	102.19753086419752	86.98148148148147	1026.0	5.717078189300412	5.50925925925926	3.916666666666667	3.008142894667718	1.972222222222222	1.5746031746031748	1.574712643678161	0.8803418803418803	0.1798941798941798	2.875	2.95	2.4680851063829787	2.275	2.2285714285714286	2.2413793103448274	1.8846153846153848	1.5714285714285714	2.5814598892445257	2.803798010973937	2.554938271604938	2.3673747515136183
CHEMBL2442266	15.641877898208296	0	3	2.47012290900658	4.792990877456649	1.297326367551671	4.111280722408366	0.2055640361204183	112.33309961829517	5.414615741692732	9	0	0	6	4	1	0	0	0	0	1	0	1	277.06721536351165	136.07827503429357	182.07098765432104	231.89351851851856	2002.0	8.395976223136717	8.486772486772487	7.496807151979566	5.588664421997756	3.9495884773662553	4.061167227833895	4.722525804493018	4.280193236714976	2.1489898989898992	3.6666666666666665	4.103448275862069	3.5303030303030303	3.0277777777777777	2.8484848484848486	2.819672131147541	2.847826086956522	2.409090909090909	4.12358409194829	3.29673721340388	3.139154959557259	3.345445192667415
CHEMBL1290487	24.79382593911353	0	1	2.4416393407484414	4.883278681496883	1.3401159421892503	5.243730269169408	0.1691525893280454	210.6303805866361	6.481506958083361	16	0	0	5	4	1	0	0	0	0	0	0	0	370.0	180.22222222222223	290.9444444444444	402.5555555555555	1226.0	6.065573770491803	6.215384615384616	4.661016949152542	3.477707006369427	2.4943181818181817	1.891752577319588	1.7840909090909092	1.8445945945945943	1.932330827067669	3.278688524590164	3.635593220338983	3.2356687898089174	2.784090909090909	2.443298969072165	2.403409090909091	2.47972972972973	2.481203007518797	2.954462659380692	2.6709401709401708	2.46563088512241	2.42445152158528
CHEMBL197796	24.80575648293199	0	1	2.3980604256546365	4.796120851309274	1.3183760736371113	4.840206275033411	0.1512564460947941	331.5844294780193	6.967033276228598	12	0	0	8	5	2	1	0	0	0	0	0	0	382.44444444444446	191.58676268861456	302.25925925925924	430.65432098765433	1526.0	5.883760683760684	5.725490196078432	4.262295081967213	3.3653846153846154	2.5146520146520146	2.342059336823735	2.678936605316973	2.6383442265795214	2.259259259259259	3.0615384615384613	3.377049180327869	3.08974358974359	2.587912087912088	2.413612565445026	2.576687116564417	2.4901960784313726	2.486111111111111	2.9474886567479164	2.6787400145243283	2.477534911961141	2.382122507122507
ZINC000013794091	24.696366683190814	0	2	2.44824191565444	4.782587419140613	1.3479217816501945	4.081109065045217	0.1316486795175876	1788.5452072589935	8.620559946504212	20	0	0	6	6	0	0	0	0	0	0	0	0	354.0	147.44444444444446	281.55555555555554	348.55555555555554	1224.0	5.80327868852459	6.046153846153846	4.474137931034483	2.685897435897436	2.300578034682081	2.232558139534884	2.411764705882353	2.2467532467532467	1.7346938775510203	3.2131147540983607	3.560344827586207	2.891025641025641	2.543352601156069	2.5232558139534884	2.65359477124183	2.5584415584415585	2.4149659863945576	2.41712204007286	2.738888888888889	2.4272030651340994	2.105235042735043
CHEMBL241499	26.329359845046262	0	1	2.426467393009106	4.8529347860182135	1.3212674370852877	3.90273439908822	0.118264678760249	1199.370224549994	8.283474353611043	16	0	0	7	3	3	0	0	1	0	0	0	1	472.0	261.52777777777777	338.4444444444444	412.69444444444434	1384.0	7.737704918032787	7.123076923076923	5.495726495726496	4.407643312101911	3.1	2.615853658536585	2.280821917808219	2.4402985074626864	2.625	3.377049180327869	3.632478632478633	3.050955414012739	2.647058823529412	2.518292682926829	2.602739726027397	2.716417910447761	2.7109375	4.287340619307832	2.9722222222222223	2.8926875593542256	2.9562986553432413
CHEMBL401541	9.330287525867714	0	3	2.374579673654688	4.7491593473093765	1.2687439170719288	3.274126269195828	0.2728438557663189	47.180166183845714	4.036295153103985	6	0	0	4	3	0	0	0	0	1	0	0	1	145.60493827160494	66.42196311537876	108.15637860082305	101.24074074074072	732.0	7.280246913580247	7.671957671957672	6.366013071895425	4.238095238095238	2.719298245614035	1.6590038314176243	0.7083333333333333	0.0	0.0	3.5	3.823529411764706	3.1904761904761907	2.526315789473684	2.0	1.6875	1.25	1.0	3.321098155768938	3.288016852831668	3.181069958847736	2.720066627474035
CHEMBL174355	15.763198241767942	0	1	2.4508399367995937	4.785622283230533	1.289398491557787	3.892951322922501	0.194647566146125	161.494638814482	5.777619126476493	14	0	0	3	2	0	1	0	0	0	0	0	0	202.44444444444449	87.83676268861454	162.80246913580248	195.9783950617284	986.0	5.061111111111112	5.222222222222222	4.004566210045662	2.9302325581395348	2.2712418300653594	2.352059925093633	2.256756756756757	1.5720164609053495	0.8019323671497584	3.15	3.5342465753424657	3.0	2.5686274509803924	2.696629213483146	2.783783783783784	2.3580246913580245	2.1449275362318843	2.1959190672153635	2.585170487948266	2.230170810079486	2.1359819121447035
CHEMBL257744	14.417934364616144	0	3	2.459068198155056	4.918136396310112	1.2465991109634331	3.705490215618251	0.1950258008220132	168.50937288396096	5.768845259841875	6	0	0	7	3	1	0	0	2	1	0	0	3	313.60493827160496	213.25529644871204	253.1841563786008	232.26851851851856	1108.0	9.503179947624393	7.9150326797385615	6.804143126177025	5.283255086071987	4.447530864197531	3.4646464646464645	2.409356725146199	2.6685185185185185	3.8692810457516336	3.333333333333333	3.5762711864406778	3.295774647887324	3.055555555555556	2.5584415584415585	2.013157894736842	1.933333333333333	2.0294117647058822	6.462281710567032	3.364167271847011	4.291256887772895	3.4071320929693387
ZINC000013741745	21.86793955844463	0	1	2.4746585753605403	4.90542063404863	1.3237594055682445	3.908140580656851	0.1395764493091732	1955.2298979369004	8.607882477539526	15	0	0	4	2	1	0	0	0	1	0	0	1	287.60493827160496	125.75529644871207	247.27160493827168	301.5524691358023	1344.0	5.045700671431666	5.268518518518518	3.831804281345566	2.563813813813814	1.9872611464968155	1.5261813537675606	1.4723774053382992	1.5351617440225034	1.787037037037037	3.0701754385964914	3.3944954128440368	2.8986486486486487	2.662420382165605	2.3793103448275863	2.212290502793296	2.29746835443038	2.484848484848485	2.2062332710300367	2.494324417009602	2.26854683429607	2.0158630853075308
CHEMBL283036	20.799922621825267	0	1	2.418508735575521	4.791905602071566	1.3084404798132443	4.438314080841514	0.1707043877246736	208.92585973208392	6.2974908959337945	15	0	0	7	4	0	0	0	3	0	0	0	3	426.0	292.9513888888889	430.27777777777766	368.0833333333333	1142.0	9.466666666666669	8.104166666666666	7.541176470588235	4.427272727272728	3.2016129032258065	2.6666666666666665	3.21	3.1444444444444444	3.425	3.577777777777778	3.7411764705882353	3.2181818181818183	2.693548387096774	2.5	2.73	2.7444444444444445	2.575	6.510030864197532	3.1799768518518525	5.062091503267973	2.9578282828282823
CHEMBL554220	16.922874620269422	0	1	2.4490694153599937	4.842306952107587	1.308266299548749	4.158982967221867	0.1587539049230615	1603.473013524915	7.192523324429172	6	0	0	9	1	3	1	0	3	1	0	0	4	392.8888888888889	195.19897370846527	285.46995725928423	360.5241368652194	1552.0	9.354497354497354	6.03968253968254	7.140350877192982	6.257425742574258	3.2188552188552184	3.505050505050505	3.731060606060606	3.32	3.608465608465609	3.1666666666666665	3.223684210526316	2.702970297029703	2.636363636363636	2.484848484848485	2.397727272727273	2.4266666666666667	2.3015873015873014	3.555956603211661	2.8237736105973883	2.79198325473965	2.534587120657515
ZINC000013802604	29.157786969792447	0	2	2.4454141180257074	4.779958196491143	1.3160642880726727	3.919196454900376	0.1059242285108209	11576.173779426734	10.665037099893285	20	0	0	8	7	1	0	0	0	0	0	0	0	438.0	219.75	354.75	447.52777777777777	1488.0	5.918918918918919	5.987179487179487	4.314285714285714	2.694736842105263	2.1953488372093024	2.036529680365297	2.195876288659794	2.091397849462365	1.75	3.121621621621621	3.4285714285714284	2.831578947368421	2.488372093023256	2.3698630136986303	2.5051546391752577	2.478494623655914	2.407608695652174	2.9695945945945947	2.782407407407408	2.5339285714285715	2.2545321637426903
CHEMBL2368258	19.28680160388221	0	1	2.498474730716312	4.915646655946029	1.273745448221914	4.199852223479124	0.1749938426449635	206.0577629496268	6.203625269506092	9	0	0	6	4	2	0	0	0	0	0	0	0	322.0	193.72222222222223	242.9166666666668	346.27777777777766	994.0	7.0	6.6938775510204085	5.227272727272728	3.5945945945945947	2.8976377952755907	2.831932773109244	3.723404255319149	3.4725274725274726	2.9887640449438204	3.391304347826087	3.75	3.09009009009009	2.6141732283464565	2.672268907563025	2.9680851063829787	2.791208791208791	2.5730337078651684	4.211352657004831	2.895124716553288	2.760416666666668	2.7497497497497494
CHEMBL1834234	20.043287017782003	0	3	2.4391055800769204	4.837438048628276	1.273119451709726	4.465727452957212	0.1717587481906619	193.1655805656288	6.219059196512259	12	0	0	8	4	2	1	0	0	1	0	0	1	336.04938271604937	208.55476489864355	305.2191358024691	352.57653177869224	1536.0	7.467764060356653	6.130023640661938	6.454166666666668	4.599128540305011	5.338570894126449	4.717367853290184	3.7900101936799184	2.710526315789474	2.328236493374108	3.4	3.625	3.2254901960784315	3.1818181818181817	3.067961165048544	2.8440366972477062	2.5350877192982457	2.3486238532110093	4.634550331080967	2.75030645302513	3.815239197530864	2.9262335592673283
CHEMBL348756	24.69636668319081	0	1	2.4486774708806225	4.822924293315037	1.348306741595658	4.238470307902442	0.1367248486420142	689.3411576601787	7.667138408957753	9	0	0	5	4	0	1	0	0	0	0	0	0	288.44444444444446	128.12482853223594	275.3580246913581	344.9351851851852	1424.0	4.30514096185738	4.615023474178403	3.204938271604938	2.031578947368421	1.8255613126079449	1.9810606060606064	2.1666666666666665	1.8516260162601623	1.5087719298245614	3.014925373134328	3.303703703703704	2.7	2.471502590673575	2.528409090909091	2.779220779220779	2.615853658536585	2.327485380116959	1.9123108736154617	2.262432620413841	2.039689071787837	1.8394249512670564
CHEMBL3138918;76330156	10.187224221315322	0	1	2.282823217064282	4.565646434128565	1.2085837087613616	3.274538092202533	0.2338955780144666	78.66402649978508	4.701658190972106	6	0	0	4	1	1	0	0	0	2	0	0	2	143.20987654320987	67.4828151196464	113.011316872428	115.3437738149672	1064.0	5.304069501600366	5.193415637860083	3.654589371980677	2.634920634920636	1.6473625140291808	1.5319148936170213	1.5555555555555556	0.7660818713450293	0.2629629629629629	2.851851851851852	2.9565217391304346	2.446428571428572	2.0545454545454547	2.127659574468085	2.4285714285714284	1.8421052631578947	1.5666666666666669	2.4993635229498667	2.722717573540619	2.456767758096261	2.4053314226925337
ZINC000013741727	18.597722049225865	0	1	2.5362237209477216	5.001644368898498	1.2586991227488105	4.0832640154163045	0.170136000642346	290.34071519772743	6.546523850695189	9	0	0	5	2	2	1	0	0	0	0	0	0	260.44444444444446	191.7716906721536	285.16049382716045	348.6095679012345	1194.0	5.0085470085470085	4.209876543209877	3.967320261437908	2.7007299270073	2.5866666666666664	1.7855750487329436	1.4618249534450654	1.2104166666666667	0.9641873278236914	3.0	3.3529411764705883	2.978102189781022	2.786666666666666	2.450292397660818	2.128491620111732	2.00625	2.0991735537190084	3.687917128310647	2.2083904892546866	2.795691115952553	2.359838244570605
CHEMBL1277105	22.61983455692861	0	1	2.5412629109252083	5.030433146322929	1.35070126469511	4.521289003990479	0.1614746072853742	295.0167476608811	6.7166515436413246	19	0	0	7	4	2	1	0	0	0	0	0	0	372.44444444444446	212.04946844993145	309.4783950617284	414.92901234567904	1356.0	7.7592592592592595	6.679487179487181	6.523809523809524	5.132231404958677	5.060846560846561	4.693766937669376	4.721712538226299	3.945578231292517	3.26241134751773	3.7083333333333335	4.065934065934066	3.5289256198347108	3.2301587301587302	3.024390243902439	3.1559633027522938	3.224489795918368	2.893617021276596	4.417697259373571	2.7383665716999053	3.400861484194817	2.9994770941740643
ZINC000013741743	21.71810964418357	0	1	2.474818731137713	4.9059894049145845	1.3344513245493996	3.955230281503188	0.1412582243393995	1049.5546923645982	7.985740667865916	15	0	0	3	2	1	0	0	0	0	0	0	0	288.0	130.94444444444446	254.6944444444445	332.22222222222206	1094.0	4.8	5.015873015873016	3.6869565217391305	2.5259740259740258	1.819767441860465	1.3948717948717948	1.4221105527638191	1.4853801169590644	1.588235294117647	2.966666666666667	3.347826086956522	2.941558441558441	2.645348837209302	2.312820512820513	2.1758793969849246	2.3216374269005846	2.457516339869281	2.182407407407408	2.504409171075838	2.214734299516909	2.0025252525252526
ZINC000026493957	24.83426605363341	0	1	2.456627360091125	4.868740180032069	1.3314588639279692	4.318761054449634	0.1393148727241817	493.3951589217596	7.332712503867691	15	0	0	7	4	2	0	0	1	0	0	0	1	440.0	256.02777777777777	326.2499999999999	414.7777777777777	1294.0	7.857142857142857	7.3	5.738317757009346	4.104895104895105	3.3312101910828025	2.779874213836478	2.629370629370629	2.713178294573644	2.3445378151260505	3.482142857142857	3.803738317757009	3.244755244755245	2.8343949044585988	2.59748427672956	2.6083916083916083	2.5968992248062017	2.554621848739496	4.571924603174603	3.082407407407408	3.049065420560747	2.7991452991452985
CHEMBL304993	25.44391357889724	0	2	2.45077933924663	4.792422147632562	1.343752814778325	4.051830887965274	0.1266197152489148	2926.708994367243	9.14478467043	20	0	0	7	6	0	0	0	1	0	0	0	1	410.0	206.91666666666669	306.0277777777777	376.0555555555556	1304.0	6.721311475409836	6.384615384615385	4.646551724137931	3.129032258064516	2.664739884393064	2.7329545454545454	3.1586206896551725	2.913669064748201	2.2587412587412588	3.262295081967213	3.577586206896552	2.9483870967741934	2.601156069364162	2.4829545454545454	2.717241379310345	2.661870503597122	2.4895104895104896	3.3920765027322406	2.840598290598291	2.638170498084291	2.401254480286738
CHEMBL355517	13.313708498984765	0	1	2.443839809795024	4.77555208885946	1.3396121808022563	3.70804362200441	0.2181202130590829	106.5144194697342	5.19890862112871	14	0	0	3	2	0	1	0	0	0	0	0	0	176.44444444444446	83.05898491083677	136.70987654320987	150.64506172839506	872.0	5.691756272401434	5.989898989898991	4.957575757575758	3.367647058823529	3.025252525252525	2.4666666666666663	2.071428571428572	1.8296296296296293	0.6388888888888888	3.3548387096774195	3.7818181818181817	3.147058823529412	2.984848484848485	2.6923076923076925	2.5535714285714284	2.311111111111111	1.9166666666666667	2.6793220938979605	2.82201646090535	2.4856341189674525	2.225081699346405
ZINC000013741763	23.091883092036788	0	1	2.507032069562665	4.953692322370792	1.3277400515850988	4.013960142586504	0.1337986714195501	1515.1631505936598	8.42189069097424	15	0	0	4	2	2	0	0	0	0	0	0	0	340.0	182.72222222222223	276.4166666666666	390.44444444444434	1194.0	5.483870967741935	5.430769230769231	4.076271186440678	3.0126582278481013	2.333333333333333	1.7586206896551724	1.6872037914691944	1.7049180327868851	1.751552795031056	3.032258064516129	3.440677966101695	3.037974683544304	2.727777777777778	2.394088669950739	2.2180094786729856	2.344262295081968	2.503105590062112	2.947132616487455	2.675213675213675	2.3425141242937846	2.1677215189873418
CHEMBL121499	23.28215312081772	0	2	2.4242961033368724	4.775917470307215	1.334787327359792	3.897743575422632	0.1299247858474211	831.4858041157781	7.821826514534521	15	0	0	7	5	2	0	0	0	0	0	0	0	372.0	205.94444444444449	294.7222222222222	386.25	1230.0	6.305084745762712	6.17741935483871	4.743119266055046	3.513888888888889	2.784313725490196	2.515527950310559	2.7557251908396947	3.4571428571428573	2.889830508474576	3.135593220338983	3.467889908256881	2.993055555555556	2.6405228758169934	2.3354037267080745	2.572519083969466	2.8095238095238093	2.449152542372881	3.4905838041431263	2.949820788530466	2.7038735983690105	2.630979938271604
CHEMBL404511	13.044160916762928	0	3	2.426057844606913	4.852115689213825	1.2314868744203102	3.558263356481468	0.2093096092047922	135.08320684832847	5.436519186661439	6	0	0	6	3	0	0	0	2	1	0	0	3	269.60493827160496	196.2275186709343	229.90637860082305	186.2530864197531	1006.0	9.296722009365688	7.737037037037037	6.585470085470086	4.511784511784512	3.646953405017921	3.7476459510357816	2.905982905982906	3.4281842818428183	3.770114942528736	3.3793103448275863	3.576923076923077	3.075757575757576	2.870967741935484	2.4745762711864407	2.1923076923076925	2.048780487804878	1.7241379310344829	6.7664661610667	3.292352537722908	4.421276511554289	3.270061728395062
ZINC000022939188	23.92031021678297	0	2	2.445431519239385	4.780091191036496	1.356747111627493	3.9224695874078703	0.130748986246929	2073.733609548931	8.735718226367656	20	0	0	7	7	0	0	0	0	0	0	0	0	368.0	144.13888888888889	272.9722222222223	316.9166666666666	1198.0	6.456140350877193	6.557377049180328	4.814814814814815	3.0492957746478875	2.39622641509434	2.320754716981132	2.674074074074074	2.423076923076923	1.950819672131148	3.280701754385965	3.592592592592593	2.9859154929577465	2.610062893081761	2.509433962264151	2.6814814814814816	2.5923076923076924	2.5	2.5287524366471734	2.8287795992714027	2.527520576131688	2.175860719874804
CHEMBL490634	23.4604926057802	0	1	2.406454799432896	4.81290959886579	1.2996990811139573	4.242370849512484	0.1368506725649188	654.2828636325659	7.614941882641069	12	0	0	8	2	5	0	0	1	0	0	0	1	484.0	352.7222222222222	361.3611111111111	482.9166666666666	1354.0	8.344827586206897	6.766666666666667	5.242990654205608	4.340425531914893	3.4740259740259742	2.930817610062893	2.609271523178808	2.2	2.4335664335664338	3.1206896551724137	3.355140186915888	2.978723404255319	2.655844155844156	2.509433962264151	2.529801324503312	2.290322580645161	2.167832167832168	6.081417624521072	3.1958333333333333	3.3772066458982346	3.101851851851852
CHEMBL331037	28.70865645691721	0	1	2.4217486210071844	4.777036945862761	1.279409520579554	3.4901667666154133	0.0943288315301463	12177.811274561443	10.715703646454523	15	0	0	10	5	4	1	0	0	0	0	0	0	464.44444444444446	313.0494684499314	435.891975308642	485.861111111111	1766.0	6.276276276276277	5.354978354978355	4.515587529976019	2.8449197860962565	2.513089005235602	2.197346600331675	1.8841354723707664	2.4373673036093417	2.177777777777778	3.0675675675675675	3.2805755395683454	2.770053475935829	2.596858638743456	2.313432835820896	2.304812834224599	2.452229299363057	2.4466666666666668	4.23039822229637	2.637025012025012	3.135913491429079	2.6165577342047923
CHEMBL282199	18.75773392737121	0	1	2.4638917348551743	4.879358278914578	1.270820975066218	3.9168371341581376	0.163201547256589	330.23470607055367	6.6752723695266925	6	0	0	6	2	3	1	0	0	0	0	0	0	270.44444444444446	219.46613511659808	297.82561728395063	409.84722222222223	1222.0	5.200854700854701	3.740740740740741	3.750809061488673	2.303854875283447	2.0899795501022496	2.111111111111111	1.8682795698924728	1.5282051282051283	1.2213740458015268	2.9615384615384617	3.233009708737864	2.659863945578232	2.263803680981595	2.2789115646258504	2.4838709677419355	2.323076923076924	2.0610687022900764	4.220502598396117	2.283493369913123	2.8915108474169964	2.327024019484337
ZINC000026637776	17.74661921488499	0	1	2.346882485726585	4.693764971453172	1.3238108616192334	3.453392590851688	0.1501475039500734	1247.515860628648	7.961818664410736	12	0	0	6	4	1	0	0	0	1	0	0	1	269.60493827160496	115.94974089315652	207.8672839506173	219.00514403292183	1182.0	6.127384960718294	6.132850241545893	4.348422496570644	2.783838383838384	1.856837606837607	1.609392898052692	1.6617283950617283	1.8944444444444444	2.1095008051529787	3.0681818181818183	3.2098765432098766	2.6272727272727274	2.423076923076923	2.31958762886598	2.2555555555555555	2.3	2.420289855072464	2.6352213839353755	2.801171944891752	2.566262764822436	2.2893097643097646
ZINC000003779258	17.276469449854464	0	1	2.448941906306442	4.793632869170597	1.2683084258602717	4.062244044936136	0.1846474565880062	160.44026625999498	5.8663790608259205	9	0	0	6	3	2	1	0	0	0	0	0	0	260.44444444444446	185.74391289437585	272.0216049382716	303.3919753086419	1130.0	5.787654320987655	4.48936170212766	4.383141762452107	2.526315789473684	2.285333333333333	2.4166666666666665	2.857142857142857	2.196078431372549	1.0196078431372548	3.1333333333333333	3.413793103448276	2.8157894736842106	2.48	2.534482758620689	2.802197802197802	2.362745098039216	2.2	4.127642508763908	2.355791962174941	3.1266851142330068	2.5552306692657587
CHEMBL523095	23.28215312081772	0	1	2.422142054005858	4.844284108011716	1.3588262537417648	4.379508772208816	0.1510175438692695	373.0727888313928	6.986484281918155	16	0	0	6	4	2	0	0	0	0	0	0	0	384.0	179.69444444444446	280.58333333333337	323.1944444444444	1176.0	7.245283018867925	7.052631578947368	5.485148514851486	4.2444444444444445	2.86896551724138	2.3175675675675675	2.2595419847328246	2.2436974789915967	2.4150943396226414	3.4339622641509435	3.742574257425743	3.207407407407408	2.793103448275862	2.5878378378378377	2.603053435114504	2.5294117647058822	2.547169811320755	3.3904612159329144	2.9005847953216377	2.778052805280528	2.686213991769547
CHEMBL458200	27.743573407419355	0	1	2.392449564387168	4.784899128774337	1.3237697157977275	4.166858450993422	0.119053098599812	763.5492154159274	7.890740551346296	16	0	0	6	4	2	0	0	0	0	0	0	0	416.0	205.97222222222223	335.3888888888889	451.6666666666666	1404.0	5.859154929577465	5.76	4.160583941605839	3.108108108108108	2.210526315789474	1.9757281553398056	2.16	1.988304093567252	1.8363636363636364	3.126760563380281	3.423357664233577	2.9297297297297296	2.492822966507177	2.412621359223301	2.5828571428571427	2.555555555555556	2.527272727272728	2.901017214397496	2.6440740740740742	2.448094079480941	2.3782282282282283
CHEMBL1744039	17.694248556546647	0	1	2.5073952520845824	4.954819372994292	1.2856351897855618	3.980765430485171	0.1730767578471813	256.5362539856819	6.380179118633003	9	0	0	3	2	1	0	0	0	0	0	0	0	238.0	146.19444444444446	214.33333333333337	315.86111111111114	910.0	4.666666666666667	4.754716981132075	3.5656565656565657	2.6592592592592594	2.1265822784810124	1.7018633540372672	1.324022346368715	1.0613496932515338	1.0166666666666666	2.9019607843137254	3.3535353535353534	2.8666666666666667	2.6012658227848102	2.4285714285714284	2.0502793296089385	1.9263803680981595	2.058333333333333	2.866557734204793	2.5146750524109014	2.164983164983165	2.0625514403292184
ZINC000013741723	17.544418642285585	0	1	2.530172114884948	4.980763490645238	1.302653779233353	3.977752628087095	0.1729457664385693	276.10903711399465	6.453704972643033	9	0	0	3	2	1	0	0	0	0	0	0	0	242.0	144.41666666666666	213.5	312.86111111111114	910.0	4.745098039215686	4.867924528301887	3.6666666666666665	2.803030303030303	2.2828947368421053	1.6646706586826348	1.3295454545454546	1.114864864864865	0.9298245614035088	2.9019607843137254	3.363636363636364	2.977272727272727	2.7171052631578947	2.3652694610778444	2.051136363636364	2.006756756756757	2.0789473684210527	2.8316993464052285	2.500524109014675	2.156565656565657	2.0637626262626263
9851789;CHEMBL22744	35.46937734213302	0	2	2.466463158935241	4.8319728181161725	1.3186100706983015	5.557170882589653	0.12349268627977	1058.2396892092015	8.468439532883162	18	0	0	8	6	2	0	0	0	0	0	0	0	506.0	307.1388888888889	454.9166666666667	586.0277777777783	1800.0	5.56043956043956	5.645833333333333	4.32183908045977	2.894308943089431	2.4597701149425286	2.149253731343284	2.158102766798419	1.6666666666666667	1.502222222222222	3.120879120879121	3.442528735632184	2.845528455284553	2.6053639846743293	2.4477611940298507	2.4268774703557314	2.333333333333333	2.24	3.3751526251526256	2.750578703703704	2.614463601532567	2.321815718157182
ZINC000022939210	27.163883652504182	0	2	2.445445572978432	4.78889543675126	1.3088596108023935	3.954490001541697	0.1163085294571087	2359.799272594415	8.990107272039058	20	0	0	9	6	0	0	0	3	0	0	0	3	522.0	331.47916666666663	501.1388888888888	465.33333333333326	1464.0	8.557377049180328	7.569230769230769	6.594827586206897	3.756578947368421	2.92090395480226	2.6783625730994154	2.895833333333333	3.0277777777777777	2.627906976744186	3.459016393442623	3.646551724137931	3.0657894736842106	2.593220338983051	2.514619883040936	2.743055555555556	2.6319444444444446	2.713178294573644	5.434084699453551	3.0713675213675216	4.320162835249041	2.65625
ZINC000027526561	32.24818352152773	0	1	2.4994488678729985	4.998897735745997	1.2717898899753797	4.447304686008072	0.1058882068097159	1441.8488002651657	8.708765983451588	12	0	0	11	5	6	0	0	0	0	0	0	0	608.0	439.39583333333326	488.5416666666665	798.0416666666667	1782.0	7.69620253164557	6.902439024390244	5.613793103448276	4.360406091370559	3.7540983606557377	3.171641791044776	2.5858208955223883	2.1713147410358564	3.0049019607843137	3.2278481012658227	3.655172413793104	3.299492385786802	2.8114754098360657	2.4776119402985075	2.317164179104477	2.203187250996016	2.333333333333333	5.561972573839662	3.2222222222222223	3.369252873563217	2.8912859560067683
[truncated: 691 more columns]
