# Supplementary material for: SerotoninAI: Serotonergic System Focused, Artificial Intelligence-Based Application for Drug Discovery
Source: J Chem Inf Model. 2024 Jan 30;64(7):2150–7. doi: 10.1021/acs.jcim.3c01517 (PMC11005036; doi:10.1021/acs.jcim.3c01517)
Supplement: Supplementary file 4 — ci3c01517_si_004.zip [file ci3c01517_si_004.zip › databases/5-HT2C_database_test.csv]

id	ABC	nAcid	nBase	SpMax_A	SpDiam_A	SpMAD_A	VE1_A	VR1_A	nAromAtom	nSpiro	nBridgehead	nHetero	nN	nO	nS	nF	nCl	nBr	nI	nX	ATS0dv	ATS0s	ATS2s	ATS3s	ATS6s	ATS7s	ATS8s	ATS0Z	AATS0dv	AATS1dv	AATS2dv	AATS3dv	AATS5dv	AATS6dv	AATS7dv	AATS8dv	AATS0d	AATS2d	AATS3d	AATS4d	AATS5d	AATS6d	AATS7d	AATS8d	AATS0s	AATS1s	AATS2s	AATS3s	AATS4s
ZINC000084709547	14.946701660840215	0	3	2.4426910602808496	4.740105420274805	1.2960973217271698	3.953110769968776	114.76342243613004	9	0	0	6	4	1	0	0	0	1	0	1	267.06721536351165	132.32827503429354	180.23148148148152	195.20061728395063	174.91666666666674	131.03395061728392	98.38117283950616	1964.0	8.902240512117055	8.938657407407408	7.952991452991453	5.505160898603522	4.737311385459534	5.690821256038647	4.579922027290448	3.033564814814815	3.7666666666666666	4.115384615384615	3.39344262295082	3.15	3.055555555555556	3.0	2.8684210526315788	2.59375	4.410942501143118	3.414834104938272	3.465990028490029	3.200010119409027	3.082433127572017
ZINC000113502190	14.906261546320335	0	1	2.4507877309403034	4.901575461880608	1.330278477409093	3.8910008572678345	117.44468195988028	6	0	0	1	1	0	0	0	0	0	0	0	150.0	81.63888888888889	171.8611111111111	229.7222222222221	236.50000000000003	215.25	151.0	724.0	3.260869565217391	3.4791666666666665	2.3548387096774195	1.6814814814814816	1.141025641025641	0.875	0.3969465648854962	0.091743119266055	2.760869565217391	3.204301075268817	2.7333333333333334	2.3417721518987342	2.2628205128205128	2.198529411764706	1.748091603053435	1.3944954128440368	1.7747584541062802	2.1377314814814814	1.8479689366786136	1.7016460905349788	1.6054852320675106
ZINC000013535512	17.694248556546647	0	1	2.530780369618736	4.948962574332287	1.319128166013403	4.030194739440781	178.25941112755902	12	0	0	4	2	0	0	1	1	0	0	2	269.60493827160496	147.7552964487121	203.60493827160496	266.4269547325103	221.67901234567896	212.5761316872428	168.8456790123457	1134.0	6.7401234567901245	6.560723514211886	5.098290598290599	3.740740740740741	2.6627335299901675	2.6543209876543217	2.3176328502415457	1.8921095008051527	3.5	3.897435897435898	3.3063063063063063	3.067796610169492	2.8053097345132745	2.737373737373737	2.2717391304347827	1.9275362318840576	3.6938824112178015	2.7188247679203754	2.610319721430833	2.4002428354280205	2.130449187417172
ZINC000013437171	18.47030502295449	0	1	2.5343055353067685	4.895325130593507	1.309379222536062	4.223446934346613	179.5717091283001	12	0	0	4	2	1	0	1	0	0	0	1	310.0	165.44444444444446	225.69444444444449	304.77777777777766	298.08333333333337	247.8333333333333	189.66666666666669	948.0	7.045454545454546	6.76595744680851	5.341176470588235	4.6173913043478265	3.5267175572519083	2.4672131147540983	1.806122448979592	1.1728395061728396	3.386363636363636	3.882352941176471	3.460869565217392	3.022058823529412	2.8473282442748094	2.5491803278688523	2.2857142857142856	2.0123456790123457	3.7601010101010095	2.8628841607565008	2.655228758169935	2.650241545893719	2.5400326797385624
CHEMBL54	20.18402822370623	0	1	2.414448617630173	4.828897235260348	1.2804724988607867	3.808700205099412	697.0166919844461	12	0	0	5	1	2	0	1	1	0	0	2	331.60493827160496	241.0122408931565	257.79938271604937	374.962962962963	299.65277777777777	242.8487654320988	214.35185185185185	1326.0	6.767447719828673	6.061002178649237	4.402930402930402	2.943589743589744	2.022708840227088	2.1260504201680672	2.053240740740741	2.518037518037518	3.204081632653061	3.43956043956044	2.792307692307692	2.357142857142857	2.18978102189781	2.294117647058824	2.4375	2.571428571428572	4.918617161084827	2.931776002582103	2.832960249626916	2.8843304843304844	2.691692386831276
CHEMBL223441	16.723690875849993	0	1	2.579359210087394	5.025764535656405	1.2481904540237228	4.0033139257483095	132.7083318630271	6	0	0	7	2	2	0	3	0	0	0	3	412.0	352.00694444444446	407.0833333333333	325.52777777777777	483.9166666666667	430.08333333333337	157.83333333333334	986.0	12.117647058823527	9.63888888888889	9.43939393939394	6.6117647058823525	8.238095238095237	5.884057971014493	3.1594202898550723	0.3783783783783784	3.852941176470588	4.106060606060606	3.694117647058824	3.2795698924731185	2.857142857142857	2.608695652173913	1.7826086956521738	1.3243243243243243	10.3531454248366	3.583333333333333	6.167929292929292	3.829738562091503	4.270011947431303
10216348;CHEMBL3233407	22.52267568129283	0	1	2.5896193954190814	5.002373182936383	1.3549013513889834	3.9495521489604206	2980.899181938068	12	0	0	5	4	1	0	0	0	0	0	0	330.0	165.44444444444446	262.7777777777778	349.36111111111114	297.47222222222223	266.38888888888886	231.1111111111112	1116.0	5.892857142857143	5.883333333333334	4.383928571428571	3.102564102564102	1.6703296703296704	1.4787878787878788	1.5746268656716418	2.1743119266055047	3.2857142857142856	3.741071428571429	3.1923076923076925	2.7865168539325844	2.412087912087912	2.327272727272727	2.298507462686567	2.5137614678899083	2.9543650793650795	2.5972222222222223	2.346230158730159	2.239494301994302	2.1348314606741576
CHEMBL6437	16.17064519443237	0	1	2.4996670819223485	4.911907460201457	1.3550940525311386	4.111136613904508	121.09246191355108	12	0	0	2	2	0	0	0	0	0	0	0	212.0	85.88888888888889	177.30555555555554	230.1388888888889	225.5	161.0	79.5	766.0	5.3	5.627906976744186	4.346153846153846	3.614678899082569	2.1703703703703705	1.3076923076923077	0.6263736263736264	0.0545454545454545	3.3	3.8205128205128207	3.477064220183486	2.900763358778626	2.637037037037037	2.230769230769231	1.8021978021978025	1.3818181818181818	2.147222222222222	2.5277777777777777	2.273148148148148	2.1113659531090727	1.9491094147582697
CHEMBL5093342	15.544418642285589	0	1	2.47692806103339	4.863922302405213	1.3062984247591876	3.991434282955151	837.3200005222699	12	0	0	4	1	1	0	0	2	0	0	2	214.04938271604937	180.75488610373577	255.60481130863056	302.68888958647835	281.1156923460116	254.9107126487412	214.001965329133	1362.0	4.756652949245542	4.958024691358025	3.795321637426901	3.122685185185185	2.2688888888888887	1.7210884353741496	1.2484394506866416	1.295281582952816	2.7333333333333334	3.1184210526315788	2.802083333333333	2.622448979591837	2.48	2.2857142857142856	2.146067415730337	2.0821917808219177	3.9343152385104414	2.863489342156204	2.97087959531309	2.64294948769437	2.639164860356206
ZINC000299853490	12.93477111702175	0	1	2.484500942318621	4.800654847956942	1.252537617525639	3.356044222384936	153.72531260960315	6	0	0	5	1	1	0	2	1	0	0	3	257.60493827160496	204.4775186709343	222.3549382716049	223.06995884773664	221.15740740740745	202.89300411522632	137.0679012345679	1010.0	8.30983671843887	6.409722222222222	5.139393939393939	4.197712418300654	3.235690235690236	3.107744107744108	2.660818713450292	1.368253968253968	3.225806451612903	3.345454545454545	2.911764705882353	2.9682539682539684	2.636363636363636	2.287878787878788	1.7894736842105263	1.3714285714285714	6.596048989384977	3.1178305041152266	4.042817059483726	3.280440571290245	2.577944346462865
CHEMBL568314	25.55330337863842	0	1	2.4199035477179374	4.800110343776768	1.3109070734971602	4.204103905313768	820.0202170314111	17	0	0	8	5	3	0	0	0	0	0	0	438.0	213.19444444444443	332.2777777777778	385.0	378.2777777777778	379.9166666666666	385.75	1368.0	6.84375	6.641791044776119	5.0	3.791946308724832	3.565217391304348	3.5734265734265733	4.0606060606060606	3.372413793103448	3.109375	3.3675213675213675	2.9395973154362416	2.6962025316455698	2.559006211180124	2.769230769230769	2.9015151515151514	2.7379310344827585	3.331163194444444	2.9759535655058045	2.839981006647674	2.5838926174496644	2.537798874824192
ZINC000064527452	23.569882405521373	0	1	2.41007650721361	4.785534218694036	1.3109064579589609	3.721707112181731	987.7642591635744	12	0	0	6	5	1	0	0	0	0	0	0	348.0	183.72222222222223	288.77777777777777	368.0833333333332	374.1666666666665	305.16666666666663	245.33333333333337	1206.0	5.523809523809524	5.575757575757576	4.016806722689076	3.0794701986754967	1.7624309392265194	1.4857142857142858	1.3670886075949369	1.811965811965812	3.031746031746032	3.260504201680672	2.9006622516556293	2.592814371257485	2.348066298342541	2.142857142857143	2.069620253164557	2.4017094017094016	2.916225749559083	2.604377104377104	2.426704014939309	2.4376379690949217	2.2687957418496336
CHEMBL2058409;62707562	15.044160916762928	0	0	2.46697914877399	4.783380799099322	1.2816523191266906	4.051247936282616	98.43371583740772	11	0	0	6	4	1	0	0	0	1	0	1	267.06721536351165	129.57827503429357	178.12654320987662	198.8302469135802	168.7283950617285	145.3487654320988	107.82098765432096	1964.0	8.902240512117055	9.219907407407408	8.447349310094408	5.832391713747646	4.453860640301318	5.540740740740741	3.8712121212121207	1.8888888888888888	3.8333333333333335	4.313725490196078	3.5762711864406778	3.107692307692308	2.847457627118644	3.0	2.727272727272727	2.1621621621621623	4.319275834476453	3.621431327160494	3.4926773178407178	3.370004184975936	3.2784425451092125
ZINC000299852771	16.36091522321331	0	1	2.421724619652883	4.825612431634499	1.3016154175981345	3.9226522768709327	173.06067624684704	12	0	0	3	3	0	0	0	0	0	0	0	222.0	99.38888888888889	190.8611111111112	240.52777777777783	225.3333333333334	211.1666666666667	164.00000000000003	818.0	5.045454545454546	5.260869565217392	3.890243902439024	3.111111111111111	2.3392857142857144	1.646017699115044	1.2295081967213115	1.206896551724138	2.977272727272727	3.3292682926829267	3.0	2.6666666666666665	2.6607142857142856	2.265486725663717	2.0327868852459017	2.022988505747126	2.258838383838384	2.602657004830918	2.327574525745258	2.227109053497943	2.0404245709123754
ZINC000013437117	20.897381877747986	0	1	2.558472863855115	5.0001864244586445	1.262188467790106	4.440755207508475	213.5855925097577	12	0	0	6	2	1	0	3	0	0	0	3	424.0	295.0069444444444	433.0	350.99999999999994	553.375	346.5	395.5	1146.0	9.02127659574468	7.8	7.3076923076923075	5.413223140495868	4.476510067114094	4.154362416107382	3.190909090909091	2.911764705882353	3.5531914893617023	3.934065934065934	3.636363636363636	3.216216216216216	3.02013422818792	2.563758389261745	2.5090909090909093	2.07843137254902	6.276743498817966	3.066111111111111	4.758241758241757	2.900826446280991	2.9040915915915915
CHEMBL76307	10.853890887981988	0	1	2.419536695732003	4.71097076438824	1.2435842012507474	3.353845285620442	71.37259382522684	6	0	0	3	2	0	0	0	1	0	0	1	131.60493827160494	69.67196311537876	122.57716049382717	152.04218106995884	105.8683127572016	67.08641975308643	28.728395061728392	798.0	4.538101319710515	4.87037037037037	3.5308641975308643	2.217527386541472	1.0913978494623655	0.7023809523809523	0.4084084084084084	0.0	3.0	3.3703703703703702	2.6619718309859155	2.3698630136986303	2.161290322580645	1.7321428571428572	1.5405405405405406	1.2777777777777777	2.4024814867371984	2.559019204389575	2.269947416552355	2.1414391699994204	1.821945994700941
CHEMBL574985	11.629947354389833	0	1	2.442365723979232	4.776246909613615	1.2398783168007392	3.460893383673642	79.14776490953409	9	0	0	4	2	0	0	1	1	0	0	2	197.6049382716049	132.94974089315653	143.82304526748968	185.9897119341564	109.06584362139915	83.08641975308642	76.06172839506173	876.0	7.318701417466849	6.968253968253968	5.613425925925927	3.804659498207885	2.678004535147392	1.2518518518518518	1.2534722222222223	1.5555555555555556	3.333333333333333	3.6875	2.838709677419355	2.546875	2.3877551020408165	2.022222222222222	1.71875	1.5555555555555556	4.924064477524316	3.159465020576132	2.9963134430727014	2.999834063454135	2.500032150205761
10310067;CHEMBL3233149	24.75338582459365	0	1	2.600618716392654	5.039657718997968	1.3266443221823776	4.062685691473369	3965.010268871447	12	0	0	6	3	2	0	1	0	0	0	1	414.0	240.25	311.83333333333337	417.1388888888889	424.6388888888888	359.3888888888889	319.36111111111103	1286.0	6.786885245901639	6.323076923076923	4.75206611570248	3.5636363636363635	2.136363636363636	2.027472527472528	1.5542168674698795	1.7483443708609272	3.3114754098360657	3.743801652892562	3.2666666666666666	2.8534031413612566	2.5505050505050506	2.489010989010989	2.2951807228915664	2.2913907284768213	3.938524590163934	2.758974358974359	2.577134986225896	2.528114478114478	2.299301919720768
CHEMBL3545474	16.624483039993102	0	3	2.587130678139648	4.965688829651979	1.2600861386886255	3.77065829822164	249.74684905464483	12	0	0	5	3	2	0	0	0	0	0	0	296.0	194.00694444444449	234.0555555555556	293.4166666666667	277.52777777777777	183.22222222222223	184.0	866.0	8.222222222222221	8.31578947368421	7.629032258064516	5.790123456790123	3.63953488372093	3.701298701298701	3.288135593220339	4.702702702702703	3.638888888888889	4.274193548387097	3.555555555555556	3.0869565217391304	2.627906976744186	2.3506493506493507	2.254237288135593	2.621621621621621	5.389081790123457	3.638888888888889	3.775089605734768	3.622427983539095	3.7010869565217392
CHEMBL59741	22.36396609845941	0	1	2.4016038717830983	4.78257084539578	1.2900636216429004	4.579939619704889	227.4533642910244	15	0	0	8	3	1	1	3	0	0	0	3	446.44444444444446	325.1492626886145	441.1543209876543	338.8672839506173	291.8425925925926	344.8888888888889	296.2453703703704	1450.0	9.300925925925926	7.732026143790851	7.003703703703703	4.210826210826211	3.1487179487179486	2.639393939393939	2.841423948220065	3.249084249084249	3.583333333333333	3.7	3.1538461538461537	2.6742424242424243	2.476923076923077	2.7181818181818183	2.5825242718446604	2.505494505494505	6.773942972679468	3.1621883321229736	4.901714677640603	2.8963015722274985	2.8430134680134684
ZINC000299853795	12.93477111702175	0	1	2.484500942318622	4.800654847956942	1.2525376175256395	3.3560442223849387	153.7253126096023	6	0	0	3	1	1	0	0	1	0	0	1	171.60493827160494	94.47751867093432	144.5216049382716	178.12551440329216	165.9907407407408	146.50823045267492	106.41975308641972	924.0	4.90299823633157	4.919753086419753	3.601092896174864	2.97925925925926	2.1095008051529787	1.5987654320987654	0.780907668231612	0.3388888888888889	2.9714285714285715	3.262295081967213	2.786666666666666	2.5301204819277108	2.6666666666666665	2.333333333333333	1.845070422535212	1.6166666666666667	2.699357676312409	2.720478966620942	2.3692066383323214	2.375006858710562	2.134129109028707
CHEMBL52612	18.970562748477143	0	1	2.411111302064997	4.801738379009398	1.3588774197681424	4.177861733959834	266.59652499810824	17	0	0	4	4	0	0	0	0	0	0	0	276.0	110.58333333333334	214.66666666666669	245.6666666666668	246.11111111111111	214.77777777777777	151.66666666666669	938.0	6.0	6.204081632653061	4.764705882352941	3.4017857142857144	2.6	1.925619834710744	1.6355932203389831	2.256097560975609	3.217391304347826	3.588235294117647	3.080357142857143	2.808333333333333	2.7333333333333334	2.487603305785124	2.211864406779661	2.341463414634146	2.403985507246377	2.764172335600908	2.525490196078432	2.193452380952382	2.105555555555556
ZINC000013473864	18.63206548103401	0	1	2.343958358575591	4.687916717151181	1.3023649662591772	4.198976169678033	224.4417761893665	12	0	0	4	1	1	0	2	0	0	0	2	326.0	251.16666666666663	255.3888888888889	346.3888888888889	286.38888888888886	254.3888888888889	227.2777777777777	1018.0	6.9361702127659575	5.836734693877551	4.215909090909091	2.7698412698412698	1.893939393939394	2.2181818181818183	2.029126213592233	2.160919540229885	3.0851063829787235	3.340909090909091	2.7142857142857144	2.289855072463768	2.234848484848485	2.4	2.320388349514563	2.32183908045977	5.343971631205673	2.9846938775510203	2.902146464646465	2.7491181657848327	2.450885668276973
CHEMBL4862890	23.3915429205589	0	1	2.486261784986479	4.855471506313368	1.3064527962015304	3.3815343510101634	8010.8557035407985	16	0	0	6	2	3	0	1	0	0	0	1	416.0	249.5	306.6111111111111	369.86111111111103	330.66666666666663	283.75	241.30555555555551	1262.0	7.298245614035087	6.6	4.961538461538462	3.8	2.62589928057554	2.0676691729323307	1.8135593220338984	1.8867924528301887	3.210526315789474	3.423076923076923	2.925925925925926	2.6739130434782608	2.4244604316546763	2.2857142857142856	2.26271186440678	2.3773584905660377	4.37719298245614	3.000925925925926	2.9481837606837606	2.739711934156378	2.537439613526569
CHEMBL392760	19.153250336217177	0	1	2.584302481812343	5.012279411566123	1.29016169853009	4.329545573195727	186.87022396376065	17	0	0	9	4	2	2	0	1	0	0	1	324.4938271604938	195.5026386983692	258.5082304526749	265.00297210791035	285.90226337448547	254.16666666666663	161.1388888888889	1678.0	8.770103436770103	7.2444444444444445	7.931372549019608	6.050423917893797	5.21957671957672	4.049673202614379	3.3048048048048044	1.908289241622575	4.027027027027027	4.485294117647059	3.855421686746988	3.5172413793103448	3.3095238095238093	2.988235294117647	2.810810810810811	2.4285714285714284	5.283855099955923	2.785699588477366	3.801591624304043	3.1928068928663897	4.144251034062302
CHEMBL213590	12.106343992275558	0	1	2.54654757637143	4.888286469892282	1.3133121509206864	3.55182174458772	74.08720305782397	6	0	0	3	1	0	0	0	2	0	0	2	135.20987654320987	55.81614845297973	115.8405349794239	148.203856119494	68.55555555555557	19.487654320987662	1.345679012345679	1072.0	4.828924162257495	5.307407407407408	3.9805068226120857	2.356172839506173	0.9666666666666666	0.5338164251207729	0.2393162393162393	0.0	3.5357142857142856	4.0	3.0875	2.580246913580247	2.057142857142857	1.673913043478261	1.2307692307692308	1.0	1.9934338733207049	2.2680384087791494	2.032290087358314	1.852548201493675	1.8146623990245387
CHEMBL92416	15.503978527765703	0	1	2.488353170638606	4.7698300142336265	1.3236260317105382	3.754239354180288	194.42326893289192	14	0	0	3	2	0	1	0	0	0	0	0	198.44444444444449	87.30898491083677	163.51543209876544	183.7191358024692	181.2314814814815	184.89814814814807	149.53703703703704	986.0	4.961111111111111	5.253968253968255	4.118721461187215	2.981273408239701	2.231746031746032	1.9487179487179485	1.404494382022472	0.4417670682730923	3.1	3.506849315068493	3.067415730337079	2.767676767676768	2.5904761904761906	2.6153846153846154	2.3707865168539324	1.855421686746988	2.182724622770919	2.549309229864786	2.2399374260104854	2.0642599528367325	1.9986282578875167
ZINC000058541555	25.67927220526256	0	1	2.4570403552754945	4.832317503140592	1.3085924372864055	3.772357683452288	2275.7938349537194	17	0	0	8	5	1	0	0	2	0	0	2	383.2098765432099	186.84392623075752	293.1975308641975	358.91476146928824	382.49382716049394	309.25925925925924	288.72839506172835	1816.0	6.180804460374353	6.295726495726496	4.744927536231884	3.397366255144033	2.051810237203495	2.1677018633540373	2.031298904538341	2.1065943992773257	3.2419354838709675	3.530434782608696	3.06	2.6706586826347305	2.404494382022472	2.3664596273291925	2.323943661971831	2.414634146341464	3.0136117133993148	2.745504906616018	2.549543746645196	2.392765076461921	2.3857839875803943
ZINC000026663131	25.213203435596423	0	1	2.525076034751652	4.8528588572779725	1.3757147494268096	4.360631011999724	906.2346854791602	18	0	0	3	1	1	1	0	0	0	0	0	318.44444444444446	132.17009602194787	265.89197530864203	342.43209876543204	344.8425925925925	280.8148148148148	238.1666666666666	1406.0	5.307407407407408	5.358974358974359	4.053221288515406	3.023121387283237	2.3419689119170983	1.9029304029304028	1.8059071729957807	1.9896640826873384	3.3833333333333333	3.80672268907563	3.260115606936416	2.930851063829788	2.7357512953367875	2.576923076923077	2.5253164556962027	2.697674418604651	2.202834933699131	2.4358024691358025	2.2343863471314456	1.979376293441804	1.903368794326241
CHEMBL73979	18.63206548103401	0	1	2.343958358575591	4.687916717151181	1.3023649662591772	4.198976169678033	224.4417761893665	12	0	0	4	1	1	0	1	0	0	1	2	295.02419753086417	200.21706390123447	222.8217777777778	304.87155555555546	253.476	218.21066666666675	204.18577777777776	3744.0	6.556093278463648	5.843026004728132	4.130158730158731	2.77909604519774	2.230799220272905	2.413111111111111	1.844671201814059	2.1064471879286693	3.1777777777777776	3.380952380952381	2.76271186440678	2.382113821138212	2.3596491228070176	2.49	2.36734693877551	2.382716049382716	4.449268086694101	2.8076201733648545	2.652640211640212	2.583657250470809	2.5030003011141213
CHEMBL54560	25.180462679387137	0	0	2.500523923604307	4.930985091030523	1.273897185169451	4.14964349105594	1459.8779864770463	18	0	0	10	4	2	1	3	0	0	0	3	552.4444444444445	371.9825960219479	491.9598765432099	399.1404320987654	446.307098765432	559.1574074074074	260.03395061728395	1634.0	10.832244008714596	9.52469135802469	9.183150183150182	6.688271604938271	5.672222222222223	5.2042042042042045	5.042424242424243	4.619607843137255	3.7450980392156863	3.934065934065934	3.675925925925926	3.2051282051282053	3.0083333333333333	2.864864864864865	2.590909090909091	2.8588235294117648	7.293776392587213	3.5069730224051217	5.406152489485823	3.6957447416552354	3.895114487707081
CHEMBL42024	15.722758127248062	0	0	2.461733932082033	4.815653322518049	1.29151961192193	3.74996056047262	202.33526978403324	12	0	0	5	3	1	0	0	1	0	0	1	261.60493827160496	133.2275186709343	183.545267489712	216.05452674897123	165.61111111111114	136.03292181069958	121.21604938271606	1054.0	7.694262890341323	7.69753086419753	6.2204007285974505	4.568713450292398	3.930756843800322	3.64030131826742	3.039832285115304	2.514492753623188	3.5294117647058822	3.868852459016393	3.3026315789473686	2.858974358974359	2.7246376811594204	2.694915254237288	2.69811320754717	2.4565217391304346	3.918456431498068	3.1124542752629174	3.008938811306754	2.8428227203812004	2.9844755724385355
CHEMBL4638879	12.931779091396647	0	1	2.566049552084468	4.966781028010278	1.271324330313591	3.625173109751792	84.05572551890025	6	0	0	2	2	0	0	0	0	0	0	0	158.0	71.92361111111111	150.3055555555556	207.2361111111112	159.25000000000003	83.0	15.0	622.0	4.388888888888889	4.868421052631579	3.7777777777777777	2.816326530612245	0.6481481481481481	0.128440366972477	0.0	0.0	3.111111111111111	3.6944444444444446	3.1122448979591835	2.559055118110236	2.1296296296296298	1.3944954128440368	1.1904761904761905	1.0	1.9978780864197527	2.351973684210526	2.087577160493828	2.1146541950113384	1.816929133858268
CHEMBL1852667	27.271825252598124	0	1	2.478791522230523	4.856759691542594	1.2869242559911016	3.92389195676184	2512.982473616804	17	0	0	8	5	2	0	0	1	0	0	1	421.60493827160496	232.33862978204544	334.1841563786008	443.00308641975306	500.09465020576135	400.0617283950617	357.9753086419753	1668.0	6.110216496689927	6.182098765432098	4.753472222222222	3.63973063973064	2.207407407407408	2.038259958071279	2.1616729088639204	2.500405515004055	3.1594202898550723	3.5234375	3.103030303030303	2.717948717948718	2.3904761904761904	2.1556603773584904	2.207865168539326	2.489051094890511	3.367226518580369	2.820116026520348	2.6108137217078187	2.6848671904227457	2.440065421546903
CHEMBL492357	15.710527203142664	0	1	2.4451685588382848	4.882996463933511	1.311989299106757	3.986546556489917	129.91330108419282	6	0	0	6	2	3	1	0	0	0	0	0	256.44444444444446	178.9383573388203	257.1296296296296	283.2993827160493	189.7592592592593	218.63888888888897	138.25000000000003	1070.0	6.411111111111111	4.261904761904762	4.552742616033755	3.20679012345679	2.86084142394822	2.1052631578947367	2.628571428571429	1.2666666666666666	3.15	3.329113924050633	3.0	2.5384615384615383	2.320388349514563	2.5657894736842106	2.414285714285714	2.183333333333333	4.473458933470508	2.2937242798353914	3.254805438349742	2.623142432556012	2.911232457528752
CHEMBL379223	19.815568900106296	0	1	2.4943931764864624	4.909135877689279	1.3315600422159266	3.822362683925484	754.3379191914146	19	0	0	3	3	0	0	0	0	0	0	0	280.0	117.19444444444446	221.97222222222223	266.97222222222223	237.61111111111111	231.50000000000003	203.66666666666669	962.0	5.833333333333333	6.2745098039215685	4.988636363636363	3.6403508771929824	2.146153846153846	1.913793103448276	1.9732142857142856	2.056603773584906	3.270833333333333	3.6931818181818175	3.1666666666666665	2.7578125	2.523076923076923	2.534482758620689	2.3482142857142856	2.320754716981132	2.441550925925926	2.781590413943355	2.5224116161616164	2.3418615984405458	2.170572916666667
CHEMBL267014	18.372845767031777	0	1	2.4160913823002	4.756215729739767	1.349296145867906	4.0702746602381685	223.05129013555265	15	0	0	5	4	0	0	0	1	0	0	1	263.60493827160496	101.19974089315652	198.6604938271605	229.9351851851852	187.4814814814815	166.19753086419755	128.18518518518516	1152.0	6.276308054085833	6.491358024691357	4.945147679324895	3.2852564102564097	1.9809809809809809	2.093928980526919	2.2156084656084656	2.804659498207885	3.4047619047619047	3.721518987341772	3.1153846153846154	2.6875	2.4864864864864864	2.597938144329897	2.511904761904762	2.596774193548387	2.4095176403132506	2.7288523090992225	2.514689795280513	2.2109152421652425	2.0038763962375072
CHEMBL87458	22.155668843148288	0	1	2.4534487456702547	4.79657059981381	1.3071983784582266	3.802662371346984	793.7825845848743	12	0	0	5	1	2	0	2	0	0	0	2	416.0	319.75	294.30555555555554	426.9722222222222	369.9444444444445	313.61111111111114	287.77777777777777	1190.0	8.156862745098039	6.907407407407407	5.141414141414141	3.5460992907801416	2.8222222222222224	2.8925619834710745	2.172131147540984	2.7127659574468086	3.392156862745098	3.656565656565657	2.900709219858156	2.5472972972972974	2.4444444444444446	2.520661157024793	2.4918032786885247	2.6382978723404253	6.269607843137255	3.0622427983539096	2.972783389450056	3.0281717888100865	2.952327327327327
CHEMBL4116028	19.039512433698444	0	1	2.489192283277108	4.803328484748385	1.305679655045495	3.573687454305551	542.0702965036015	12	0	0	4	1	2	0	1	0	0	0	1	328.0	190.19444444444443	242.72222222222223	287.88888888888886	287.1666666666667	269.9722222222222	238.13888888888889	1038.0	6.6938775510204085	6.0588235294117645	4.604651162790698	3.7757009345794392	2.495798319327731	1.9365079365079363	2.287037037037037	2.2755102040816326	3.061224489795918	3.3488372093023258	2.9906542056074765	2.756521739130435	2.554621848739496	2.333333333333333	2.333333333333333	2.336734693877551	3.881519274376417	2.999455337690632	2.8223514211886305	2.69055036344756	2.510386473429952
CHEMBL135076	13.49204798394724	0	1	2.492963544149106	4.906186989956341	1.313798229096267	3.676293583344617	105.5692508563582	9	0	0	3	2	1	0	0	0	0	0	0	194.0	93.16666666666669	165.16666666666669	202.94444444444449	166.33333333333331	136.83333333333331	92.16666666666669	684.0	5.542857142857143	5.8108108108108105	4.582089552238806	3.227272727272727	2.2151898734177213	1.0609756097560976	0.78125	0.1538461538461538	3.142857142857143	3.567164179104477	2.977272727272727	2.833333333333333	2.6455696202531644	2.158536585365854	1.78125	1.4230769230769231	2.661904761904762	2.721471471471472	2.465174129353234	2.306186868686869	2.1308641975308644
CHEMBL3813855	26.151020360083788	0	1	2.367560478773147	4.68522773715036	1.317885165621171	3.933781019644384	989.0841887042196	18	0	0	6	1	4	0	0	0	0	1	1	421.02419753086417	174.27261945679012	315.23014814814815	348.80066666666664	339.96066666666667	346.79688888888893	367.952	4154.0	6.3791545080433965	6.023510466988728	4.537924701561065	3.2416296296296294	1.6326797385620917	2.016056518946692	2.148727498448169	2.253456790123457	3.090909090909091	3.330578512396694	2.9466666666666668	2.511627906976744	2.358288770053476	2.4739884393063583	2.4972067039106145	2.594444444444445	2.6404942341937896	2.7928717122920026	2.6052078359351087	2.325337777777777	2.0887790697674418
CHEMBL4483569	24.87470616815329	0	1	2.4028643820665723	4.788650805745734	1.304527514768711	3.923465296072575	684.380381224758	15	0	0	7	4	2	0	0	1	0	0	1	369.60493827160496	213.53307422648987	305.1522633744856	397.1481481481481	401.6296296296297	323.2685185185186	295.29115226337444	1544.0	5.866745051930238	5.8047138047138045	4.374764595103578	3.037957211870255	2.01819363222872	2.223646723646724	1.9221466364323507	2.149509803921569	3.126984126984127	3.4322033898305087	2.857142857142857	2.543352601156069	2.374269005847953	2.33974358974359	2.2857142857142856	2.3088235294117645	3.3894138766109503	2.760412769672029	2.5860361302922508	2.466758684149988	2.354670662955826
CHEMBL2011555	9.968444621832964	0	1	2.47692806103339	4.863922302405213	1.3062984247591876	3.991434282955151	837.3200005222699	6	0	0	3	1	0	0	0	2	0	0	2	110.04938271604938	180.75488610373577	255.60481130863056	302.68888958647835	281.1156923460116	254.9107126487412	214.001965329133	1038.0	3.794806300553427	4.038314176245211	2.758169934640523	1.6203703703703702	1.1845238095238098	1.0025839793281657	0.7644444444444445	0.3888888888888889	2.7241379310344827	3.117647058823529	2.513888888888889	2.194029850746269	2.0357142857142856	1.976744186046512	1.76	1.375	3.9343152385104414	2.863489342156204	2.97087959531309	2.64294948769437	2.639164860356206
ZINC000139456693	19.81556890010628	0	1	2.4639987769490803	4.927997553898161	1.3463061222782848	4.322151612349955	222.3589064563704	18	0	0	1	1	0	0	0	0	0	0	0	250.0	110.94444444444446	214.3611111111112	269.55555555555554	289.5	269.0	228.8333333333333	938.0	5.0	5.358490566037736	4.064516129032258	3.1102362204724407	2.33974358974359	2.253623188405797	1.8636363636363635	1.5655737704918034	3.18	3.6666666666666665	3.220472440944882	2.721854304635761	2.628205128205128	2.681159420289855	2.4015151515151514	2.229508196721312	2.2188888888888894	2.613207547169812	2.3049581839904425	2.122484689413823	1.962472406181016
1201549	18.33240565251189	0	1	2.4457488185693896	4.8230143086051775	1.3577685930396275	4.090837151043624	214.1589934760892	12	0	2	2	1	1	0	0	0	0	0	0	236.0	106.91666666666669	213.13888888888889	274.6111111111111	244.16666666666663	256.66666666666663	234.3333333333333	894.0	4.916666666666667	5.0	3.723404255319149	2.5789473684210527	2.25	2.5	1.8507462686567164	1.2890625	3.1041666666666665	3.521276595744681	2.9097744360902253	2.517482517482517	2.5681818181818183	2.9035087719298245	2.5223880597014925	2.2421875	2.227430555555556	2.471132897603486	2.267434988179669	2.0647451963241434	1.9700854700854693
ZINC000036270498	11.220897726126536	0	1	2.513054118694348	4.791467728190794	1.3731200669100645	3.438971970403566	69.63607428364294	6	0	0	3	2	1	0	0	0	0	0	0	182.0	104.11111111111111	138.3888888888889	176.25000000000003	71.5	27.5	5.0	570.0	7.0	6.785714285714286	5.627450980392157	3.898550724637681	1.8823529411764703	0.7058823529411765	0.0	0.0	3.4615384615384617	3.92156862745098	3.130434782608696	2.716417910447761	2.1372549019607843	1.8235294117647056	1.4	1.0	4.004273504273504	2.846230158730159	2.713507625272332	2.554347826086957	2.845771144278608
CHEMBL29846	23.716720294157337	0	1	2.5118011990514746	4.926666614628355	1.2720258812540317	4.296294645221766	465.3457604358984	15	0	0	9	3	3	2	0	1	0	0	1	376.4938271604938	218.0581942539247	327.0094307270233	324.9927983539094	385.9654206675811	347.42283950617275	324.94032921810685	1920.0	6.972107910379515	5.662768031189084	5.473047304730474	4.070222222222222	2.98023023023023	3.7065527065527055	3.1822222222222227	2.550925925925926	3.4814814814814814	3.782178217821782	3.384	2.910958904109589	2.702702702702702	2.7384615384615385	2.632	2.6416666666666666	4.038114708406013	2.539211970254855	3.237717135911122	2.599942386831275	2.695487344269688
CHEMBL3771396	11.330287525867714	0	1	2.510419168466606	4.877106641509963	1.28528860627956	3.3880096788462097	76.90143686428509	6	0	0	4	1	1	0	1	1	0	0	2	203.6049382716049	138.2275186709343	139.29115226337444	169.6049382716049	159.6111111111111	137.0246913580247	50.0	892.0	7.271604938271605	6.452107279693487	4.984126984126984	4.291902071563088	2.555555555555556	1.3024691358024694	0.8461538461538461	0.0	3.25	3.53061224489796	3.152542372881356	2.783333333333333	2.3	1.8703703703703705	1.3846153846153846	1.1	4.936697095390511	3.1060735064566485	2.84267657680356	2.874659970705168	2.728515089163237
ZINC000040953743	9.220897726126536	0	1	2.451260376110283	4.672136991256478	1.2952945875875783	3.021667956178096	59.56245690321255	6	0	0	2	1	0	0	1	0	0	0	1	152.0	121.6111111111111	118.58333333333331	142.88888888888886	95.33333333333334	81.83333333333334	28.0	502.0	6.333333333333333	5.56	3.952380952380953	2.888888888888889	1.9523809523809523	1.3225806451612905	1.4285714285714286	0.0	3.083333333333333	3.3095238095238093	2.6296296296296298	2.4	2.095238095238096	1.7741935483870968	1.4761904761904765	1.2222222222222223	5.067129629629629	3.0133333333333336	2.823412698412698	2.6460905349794235	2.4877777777777776
ZINC000066099590	24.08671915792698	0	1	2.5345204625114954	5.027921980058987	1.3029534189728456	4.257966477401603	783.5684891245519	15	0	0	8	6	2	0	0	0	0	0	0	414.0	190.22222222222223	295.33333333333326	372.6944444444444	349.19444444444446	284.9444444444444	205.1111111111112	1240.0	7.392857142857143	7.433333333333334	5.735849056603773	4.5777777777777775	2.88125	2.567741935483871	2.751937984496124	3.788235294117647	3.4285714285714284	3.726415094339623	3.3925925925925924	3.1666666666666665	2.78125	2.554838709677419	2.4573643410852712	2.9529411764705884	3.3968253968253967	2.9203703703703705	2.7861635220125778	2.7606995884773657	2.589506172839507
CHEMBL215278	24.38637898644909	0	1	2.420299601500079	4.840599203000158	1.2961891603633038	4.769305469292104	314.7361412544171	18	0	0	5	3	1	0	0	1	0	0	1	357.60493827160496	180.81085200426764	274.6882716049383	366.1018518518519	335.3827160493827	305.19753086419746	279.9218106995885	1464.0	6.06110064867127	6.098566308243727	4.694189602446483	3.682983682983684	2.5793151642208243	2.531531531531532	2.6863247863247866	2.7595785440613025	3.254237288135593	3.596330275229358	3.104895104895105	2.5895953757225434	2.5534591194968552	2.533783783783784	2.5615384615384613	2.5517241379310347	3.06459071193674	2.774077392804992	2.5200758862838373	2.56015281015281	2.3822462475320534
CHEMBL313424	29.03646662623281	0	1	2.5358279986283723	4.922201864631841	1.3393412188892535	4.5468204226550535	1086.3784380177271	20	0	0	9	6	2	0	1	0	0	0	1	522.0	270.25	375.72222222222223	429.13888888888886	417.66666666666674	474.9444444444444	456.0555555555556	1504.0	8.03076923076923	7.6571428571428575	6.079365079365079	3.890909090909091	3.546448087431694	3.642045454545455	3.1746031746031744	2.864864864864865	3.523076923076923	3.8253968253968256	3.2606060606060607	2.9945054945054945	3.0382513661202184	3.1306818181818183	2.8412698412698414	2.681081081081081	4.157692307692308	2.9996031746031746	2.9819223985890653	2.6008417508417505	2.4716117216117217
ZINC000096928455	23.28215312081772	0	0	2.4606447395112294	4.87602160060707	1.3600066327895544	4.418024538226013	365.2219311761173	21	0	0	8	7	0	0	1	0	0	0	1	424.0	199.94444444444443	286.27777777777777	337.66666666666663	297.44444444444446	316.11111111111114	268.94444444444446	1200.0	8.653061224489797	8.471698113207546	6.988888888888889	5.094017094017094	4.1344537815126055	4.226086956521739	4.208695652173913	4.46875	3.63265306122449	3.933333333333333	3.3846153846153846	3.1	3.0756302521008405	3.130434782608696	2.9391304347826086	2.90625	4.080498866213151	3.252620545073376	3.180864197530864	2.8860398860398857	2.744212962962963
CHEMBL2058407	15.044160916762928	0	3	2.4708051519222893	4.7994932199455285	1.2809756580676324	4.04126685158282	98.86928567901492	9	0	0	6	4	1	0	0	0	1	0	1	267.06721536351165	146.07827503429357	179.90432098765436	215.13271604938268	163.5432098765433	162.3533950617284	117.74999999999996	1964.0	8.902240512117055	9.001157407407408	8.054131054131055	5.632569077013521	4.383950617283952	6.007246376811595	3.671497584541064	1.8430799220272904	3.8333333333333335	4.326923076923077	3.4761904761904763	3.0454545454545454	2.8833333333333333	3.239130434782609	2.608695652173913	1.921052631578948	4.869275834476452	3.4912229938271606	3.4596984805318147	3.414805016656868	3.457982603815937
ZINC000169351349	20.45807409884909	0	1	2.599169976999919	5.082853657736171	1.3573056618512385	4.326008103038968	227.9776508155668	9	0	0	6	3	2	1	0	0	0	0	0	338.44444444444446	194.52169067215365	286.0123456790124	324.7422839506173	315.5092592592591	223.17592592592592	233.55555555555563	1232.0	8.058201058201059	6.717391304347826	6.923694779116467	5.04424778761062	3.942528735632184	3.8302469135802473	3.048192771084337	3.3285714285714287	3.880952380952381	4.301204819277109	3.734513274336283	3.3306451612903225	3.086206896551724	2.861111111111111	2.7951807228915664	2.5285714285714285	4.631468825527468	2.6389559849704782	3.445931875650752	2.873825521686879	3.213659896455596
ZINC000029130899	15.27487106006375	0	3	2.438547687972492	4.877095375944982	1.227327230540317	3.749947025513059	174.86896817197197	6	0	0	6	3	1	0	2	0	0	0	2	316.0	223.44444444444443	278.9722222222223	286.9722222222221	246.52777777777777	248.8333333333333	285.27777777777777	896.0	8.102564102564102	6.925	5.71830985915493	4.359550561797753	3.724137931034482	2.236559139784946	2.232558139534884	2.375	3.051282051282051	3.267605633802817	2.9101123595505616	2.896551724137931	2.7471264367816093	2.3548387096774195	2.127906976744186	1.6	5.729344729344729	3.142361111111112	3.929186228482004	3.224406991260923	2.805236270753512
CHEMBL240665	19.42440059403788	0	0	2.441704914864605	4.883409829729208	1.2789518548818948	3.936529315747435	423.94263541693937	18	0	0	6	1	2	1	2	0	0	0	2	408.44444444444446	316.7716906721536	301.2623456790123	358.1481481481481	271.52777777777777	222.9753086419753	170.29938271604942	1292.0	10.748538011695906	7.908333333333333	8.369791666666666	6.385542168674699	5.811594202898551	6.032258064516129	4.78735632183908	4.299319727891157	3.763157894736842	3.984375	3.36144578313253	2.8674698795180724	2.9565217391304346	3.0161290322580645	2.896551724137931	2.9183673469387754	8.336097122951411	3.420987654320988	4.707224151234567	4.315037929495761	6.183995240220139
CHEMBL261045	14.158714650613906	0	1	2.534946887644452	4.902766858711114	1.2930711998554825	3.739031738141332	117.02917395958758	12	0	0	4	3	1	0	0	0	0	0	0	230.0	102.41666666666669	173.33333333333337	207.1111111111111	176.75	188.5	126.0	732.0	6.571428571428571	7.108108108108108	5.876923076923077	4.2625	2.789473684210526	1.382716049382716	0.782051282051282	0.0	3.2857142857142856	3.753846153846154	3.175	3.132530120481928	2.881578947368421	2.345679012345679	1.7692307692307692	1.3134328358208955	2.9261904761904765	2.975975975975976	2.6666666666666674	2.588888888888889	2.5525435073627847
ZINC000043202672	23.43932316348144	1	1	2.5554735091865965	4.968540729884045	1.325057897854933	4.489783410922608	323.2131450867964	12	1	0	4	1	2	0	1	0	0	0	1	376.0	251.78472222222223	312.01388888888886	388.9305555555555	455.5833333333333	424.1666666666667	352.6666666666666	1184.0	6.836363636363636	6.322033898305085	4.853211009174312	3.4472049689441	2.382775119617225	2.3626943005181347	2.5092024539877302	2.92	3.4545454545454546	3.9357798165137616	3.3975155279503104	2.887179487179487	2.727272727272727	2.538860103626943	2.441717791411043	2.536	4.57790404040404	2.845338983050848	2.8625127420998977	2.41571773636991	2.2713675213675213
ZINC000064448981	22.76057576285284	1	1	2.5602233133627768	4.968082529859882	1.315398112605026	4.617849524831624	230.67142759852905	12	1	0	3	1	2	0	0	0	0	0	0	312.0	190.79166666666669	285.0277777777778	383.26388888888886	379.20833333333326	360.4444444444445	283.43055555555554	1106.0	5.473684210526316	5.459016393442623	4.139130434782609	2.7906976744186047	1.943661971830986	1.7989690721649485	1.786127167630058	1.9699248120300752	3.3508771929824563	3.895652173913044	3.255813953488372	2.6481481481481484	2.652582159624413	2.463917525773196	2.352601156069364	2.4586466165413534	3.3472222222222228	2.599954462659381	2.4785024154589377	2.228278423772609	2.2214506172839505
ZINC000013436876	20.660575051735435	0	1	2.525667727658725	4.853450550185047	1.2979071777029885	4.2935640161408735	261.0032006609265	12	0	0	3	2	1	0	0	0	0	0	0	274.0	123.22222222222224	243.86111111111103	327.3888888888889	362.6388888888889	261.5555555555556	222.0	1020.0	4.892857142857143	5.338983050847458	3.981651376146789	3.2317880794701987	1.9852216748768472	1.458762886597938	1.5410958904109588	1.452991452991453	3.071428571428572	3.541284403669725	3.172185430463576	2.797752808988764	2.413793103448276	2.195876288659794	2.424657534246576	2.5042735042735043	2.2003968253968256	2.4934086629001886	2.237257900101936	2.1681383370125094	2.029650436953809
CHEMBL391984	21.44856206196173	0	1	2.452696642233559	4.830152159096741	1.2970155168623296	3.950771160907312	545.4361081680333	11	0	0	6	2	3	0	1	0	0	0	1	402.0	269.0	275.6666666666667	393.6666666666666	318.05555555555554	293.0	270.1111111111111	1150.0	8.04	7.169811320754717	5.204081632653061	3.5661764705882355	2.50381679389313	2.406015037593985	2.25	2.735632183908046	3.38	3.663265306122449	2.9411764705882355	2.6	2.4656488549618323	2.4135338345864663	2.4741379310344827	2.71264367816092	5.38	3.0597484276729565	2.812925170068028	2.894607843137255	2.9800000000000004
CHEMBL63114	14.647041832318097	0	0	2.519692666384489	4.942349280834886	1.376953218567522	3.8167700691934936	125.83251823491118	12	0	0	4	3	0	1	0	0	0	0	0	204.44444444444449	74.78120713305898	151.54320987654322	174.69135802469137	138.11111111111111	105.53703703703704	55.39814814814815	922.0	6.195286195286196	6.62962962962963	5.461538461538462	3.892857142857143	2.4619047619047616	1.295238095238095	0.6069651741293534	0.1788617886178861	3.5454545454545454	3.892307692307692	3.261904761904762	3.1923076923076925	3.085714285714286	2.671428571428572	2.08955223880597	1.7073170731707317	2.2660971858502723	2.516632373113855	2.331433998100665	2.0796590241034685	2.1814656536878765
ZINC000013741365	15.72275812724806	0	1	2.4567307512499115	4.803486386742458	1.2907328807240388	3.921793841899442	160.61724359511976	14	0	0	4	4	0	0	0	0	0	0	0	236.0	97.63888888888889	182.8333333333333	204.6388888888889	176.66666666666674	174.66666666666674	140.66666666666669	792.0	5.9	6.285714285714286	4.835616438356165	3.3255813953488373	2.6082474226804124	2.632911392405063	1.9102564102564104	0.971830985915493	3.15	3.5616438356164384	3.069767441860465	2.5961538461538463	2.5670103092783507	2.7088607594936707	2.435897435897436	2.028169014084507	2.4409722222222223	2.82473544973545	2.5045662100456623	2.3795219638242897	2.0980235042735043
CHEMBL3402683	15.68231801272818	0	1	2.47692806103339	4.863922302405213	1.3062984247591876	3.991434282955151	837.3200005222699	12	0	0	3	1	0	0	0	2	0	0	2	190.04938271604937	180.75488610373577	255.60481130863056	302.68888958647835	281.1156923460116	254.9107126487412	214.001965329133	1296.0	4.52498530276308	4.9328165374677	3.69925925925926	2.813725490196078	2.0462222222222226	1.731837606837607	0.8482676224611708	0.2	3.023809523809524	3.6266666666666665	3.1862745098039214	2.6341463414634148	2.48	2.4134615384615383	1.946236559139785	1.48	3.9343152385104414	2.863489342156204	2.97087959531309	2.64294948769437	2.639164860356206
CHEMBL83	21.27022257699925	0	1	2.4242668208369635	4.848533641673926	1.3038558658159594	4.322710359711244	452.9709555953506	18	0	0	2	1	1	0	0	0	0	0	0	298.0	136.66666666666669	247.02777777777783	290.83333333333326	389.7777777777777	372.4166666666667	285.41666666666663	1078.0	5.228070175438597	5.423728813559322	4.13	3.523809523809524	2.881578947368421	2.364161849710982	1.8370786516853927	1.6503496503496504	2.929824561403509	3.3	3.031746031746032	2.878571428571429	2.789473684210526	2.4971098265895955	2.191011235955056	2.111888111888112	2.3976608187134505	2.7561205273069684	2.4702777777777785	2.3082010582010577	2.1734126984126974
CHEMBL1187187	9.220897726126536	0	1	2.451260376110283	4.672136991256478	1.2952945875875783	3.021667956178096	59.56245690321255	6	0	0	2	1	0	0	1	0	0	0	1	152.0	121.6111111111111	118.58333333333331	142.88888888888886	95.33333333333334	81.83333333333334	28.0	502.0	6.333333333333333	5.56	3.952380952380953	2.888888888888889	1.9523809523809523	1.3225806451612905	1.4285714285714286	0.0	3.083333333333333	3.3095238095238093	2.6296296296296298	2.4	2.095238095238096	1.7741935483870968	1.4761904761904765	1.2222222222222223	5.067129629629629	3.0133333333333336	2.823412698412698	2.6460905349794235	2.4877777777777776
CHEMBL4555827	26.288919730526377	0	1	2.4176584922092306	4.835112115456387	1.292820501615779	4.35742269386698	610.8290664010175	15	0	0	8	4	3	0	0	1	0	0	1	413.60493827160496	230.56085200426767	328.82304526748976	426.0411522633744	462.0123456790124	381.0740740740741	340.8796296296296	1646.0	6.173208033904552	5.987301587301587	4.587555555555555	3.457161981258367	2.100472813238771	2.208489388264669	1.7323232323232325	1.9180216802168024	3.1194029850746268	3.44	2.9397590361445785	2.628415300546448	2.4627659574468086	2.3707865168539324	2.176136363636364	2.1890243902439024	3.441206746332353	2.8241034685479134	2.630584362139918	2.5665129654420147	2.431592794980773
CHEMBL3286592	21.872287661222177	0	1	2.599896991790768	5.084536447894653	1.346735339877812	4.382495518396193	320.8972010418828	15	0	0	7	3	3	1	0	0	0	0	0	368.44444444444446	209.0494684499314	314.0123456790124	358.69135802469134	380.6018518518519	266.9537037037037	307.91666666666663	1336.0	7.6759259259259265	6.384615384615385	6.464539007092199	4.866666666666666	3.3700980392156863	4.108401084010841	3.1894736842105265	3.3146067415730336	3.6875	4.117021276595745	3.664	3.2285714285714286	2.9411764705882355	2.8292682926829267	2.9157894736842107	2.595505617977528	4.355197259373571	2.627730294396961	3.340556868925664	2.8695308641975306	3.070579805996472
CHEMBL4634836	11.968444621832964	0	1	2.46489213476024	4.905675419823499	1.3447881869968208	3.608003638235026	73.60863767868659	6	0	0	4	2	0	1	0	1	0	0	1	144.04938271604937	55.84205913732663	115.00205761316872	144.98228166438045	73.90123456790123	18.037037037037035	0.0	1052.0	5.144620811287477	5.337037037037038	4.038383838383839	3.159506172839506	0.9537037037037036	0.0897435897435897	0.0	1.9714009222004505	3.392857142857143	3.709090909090909	3.306666666666666	2.831168831168831	2.263888888888889	1.5769230769230769	1.0	2.177293949746696	1.9943592549045224	2.2876200274348424	2.090946502057613	1.933097088858406	1.832518304740528
CHEMBL293879	18.99907231917856	0	1	2.522052343077986	4.952400487917293	1.3175254641685736	3.9658625229230218	648.6899354852497	12	0	0	7	4	2	1	0	0	0	0	0	322.44444444444446	154.05898491083678	233.45987654321	263.1080246913581	242.22222222222229	187.64814814814807	171.16666666666669	1212.0	7.328282828282829	7.035460992907801	5.583333333333333	4.288461538461538	2.551622418879056	2.281045751633987	1.9966996699669963	2.570281124497992	3.409090909090909	3.738095238095238	3.298076923076923	3.102803738317757	2.7610619469026547	2.6862745098039214	2.3168316831683167	2.2048192771084336	3.5013405661553816	2.8159311794063573	2.779284244562023	2.52988485280152	2.5248067382023773
CHEMBL4204036	14.170645194432373	0	0	2.3985138732046605	4.627811311454554	1.331714442483925	3.778669915566703	114.7750210920092	11	0	0	4	3	0	1	0	0	0	0	0	200.44444444444449	85.80898491083676	148.66666666666666	159.74074074074073	137.21296296296296	120.96296296296298	93.5	922.0	6.074074074074074	6.076190476190477	4.51111111111111	2.734234234234234	2.9894179894179893	2.1236559139784945	1.7580645161290325	2.3181818181818183	3.303030303030303	3.583333333333333	2.9324324324324325	2.9	2.9206349206349205	2.596774193548387	2.161290322580645	2.113636363636364	2.600272270025356	2.7952380952380955	2.4777777777777774	2.1586586586586587	2.1720458553791886
CHEMBL698	13.722758127248062	0	1	2.2774125996711696	4.554825199342341	1.2179478826525103	3.5517629925451946	187.3034084506664	6	0	0	4	2	2	0	0	0	0	0	0	220.0	143.08333333333334	198.58333333333337	229.86111111111111	175.4166666666667	189.50000000000009	150.41666666666669	790.0	5.116279069767442	4.651162790697675	3.3552631578947367	2.617021276595745	2.1666666666666665	2.235294117647059	1.4444444444444444	1.25	2.511627906976744	2.671052631578948	2.2872340425531914	2.0294117647058822	2.142857142857143	2.397058823529412	2.180555555555556	2.0625	3.3275193798449614	2.768087855297158	2.6129385964912286	2.44533096926714	2.4520697167756
CHEMBL4095334	15.544418642285583	0	0	2.4265198509691146	4.853039701938229	1.2897497079733975	3.803763536084638	215.3510068294928	10	0	0	5	1	3	0	1	0	0	0	1	318.0	235.91666666666669	225.44444444444449	309.1666666666668	341.44444444444434	344.19444444444434	232.83333333333337	916.0	8.153846153846153	6.625	5.220588235294118	4.593023255813954	3.19811320754717	3.4123711340206184	3.4761904761904763	2.867647058823529	3.076923076923077	3.4411764705882355	3.1511627906976742	2.802083333333333	2.5	2.350515463917526	2.095238095238096	1.8529411764705883	6.0491452991453	3.413194444444444	3.315359477124183	3.594961240310079	2.907986111111111
ZINC000040955415	11.647974580920028	0	1	2.4613165483307378	4.787648764683281	1.2412060141711037	3.366673743620272	78.94512721477875	6	0	0	4	1	0	0	3	0	0	0	3	266.0	251.1736111111111	323.4722222222222	200.94444444444449	97.29166666666664	131.625	122.83333333333331	700.0	9.851851851851851	7.535714285714286	7.875	4.25	2.862745098039216	3.2058823529411766	4.166666666666667	2.571428571428572	3.4074074074074074	3.375	2.85	2.403225806451613	2.215686274509804	2.4705882352941178	2.1666666666666665	1.761904761904762	9.30272633744856	3.360119047619048	6.739004629629629	3.3490740740740743	3.87320788530466
ZINC000013437088	18.510745137474373	0	1	2.5290579832549964	4.878481082886451	1.30778568660291	4.212544435286935	180.10193575239597	12	0	0	3	2	1	0	0	0	0	0	0	262.0	108.44444444444446	212.19444444444449	280.61111111111114	264.4166666666667	222.66666666666663	189.5	906.0	5.574468085106383	5.86	4.494505494505495	3.900826446280992	2.592857142857143	1.83206106870229	1.3109243697478992	0.7171717171717171	3.234042553191489	3.7472527472527473	3.355371900826446	2.891891891891892	2.835714285714286	2.534351145038168	2.277310924369748	1.93939393939394	2.307328605200946	2.608888888888889	2.3318070818070824	2.319100091827365	2.077702702702703
CHEMBL68740	24.27698918670792	0	1	2.418915149062625	4.794082205215423	1.3034220710304891	3.608706801219261	1994.074172562632	15	0	0	8	4	1	0	1	2	0	0	3	391.2098765432099	230.34392623075752	291.4475308641975	368.4147614692882	303.0771604938272	304.0092592592593	216.8950617283951	1772.0	6.985890652557319	6.630885122410546	5.006349206349206	3.395838729172062	2.325670498084291	2.230769230769231	2.4287118977384465	2.121111111111111	3.3392857142857144	3.5619047619047617	2.909090909090909	2.5704697986577183	2.393103448275862	2.3692307692307693	2.380530973451328	2.53	4.113284396977813	2.849096742693729	2.7756907701352143	2.576327003281736	2.4100173999502847
ZINC000071296078	16.95863220465868	0	1	2.488321309747972	4.828418973986908	1.3520593183145162	3.772373372921752	272.10606257991293	12	0	0	3	2	0	1	0	0	0	0	0	210.44444444444449	87.33676268861454	173.76851851851853	209.03395061728395	142.35185185185188	116.32407407407406	112.92592592592592	1022.0	5.13279132791328	5.303030303030303	3.974683544303797	2.6539682539682534	2.078853046594982	2.515555555555556	2.437158469945356	2.314814814814815	3.317073170731707	3.6962025316455698	3.066666666666667	2.7222222222222223	2.591397849462365	2.7066666666666666	2.918032786885246	2.8703703703703702	2.1301649436247447	2.4550364758698096	2.199601500234412	1.990799529688419	1.851708962048468
CHEMBL55784	24.513796012720466	0	0	2.49441742056949	4.914832911626382	1.2767466261895477	4.0721605817659245	2780.853457350683	18	0	0	8	4	1	0	3	0	0	0	3	516.0	363.03472222222223	486.5277777777777	394.30555555555554	365.0138888888889	548.7222222222222	281.13888888888886	1352.0	9.923076923076923	8.654545454545454	7.989473684210527	5.266666666666667	4.837209302325581	5.4423076923076925	5.076923076923077	4.093023255813954	3.5961538461538463	3.778947368421053	3.325	2.945736434108527	2.713178294573644	2.9423076923076925	2.6634615384615383	2.8372093023255816	6.981436965811966	3.378282828282829	5.121345029239765	3.2858796296296293	3.7316968130921615
ZINC000045369100	24.19580857738121	0	1	2.43212683774126	4.8406550912320405	1.3215823750414435	4.144925981990117	861.7568842654242	12	0	0	7	3	3	1	0	0	0	0	0	362.44444444444446	227.96613511659808	346.9351851851852	380.6867283950617	449.6203703703704	329.1296296296297	391.02777777777777	1492.0	5.663194444444445	4.447761194029851	4.0468319559228645	2.8197064989517817	1.9432624113475176	2.076241134751773	1.934599156118144	1.6708333333333332	3.046875	3.2479338842975207	2.880503144654088	2.5444444444444443	2.382978723404255	2.3138297872340425	2.5316455696202533	2.4	3.561970861196845	2.380228487193661	2.867232935414753	2.3942561534280613	2.567172496570645
CHEMBL3547008;CHEMBL3547158	16.320475108693433	0	1	2.447639002406649	4.895278004813296	1.2866896662706937	3.925809594518901	172.56736053063105	6	0	0	1	1	0	0	0	0	0	0	0	158.0	90.13888888888889	190.3611111111111	260.72222222222223	278.25	262.33333333333337	213.25	800.0	3.0384615384615383	3.240740740740741	2.1619047619047618	1.5961538461538465	1.005128205128205	0.9096385542168676	0.620253164556962	0.3194444444444444	2.673076923076923	3.085714285714286	2.66025641025641	2.3263157894736843	2.18974358974359	2.186746987951808	1.9177215189873416	1.6111111111111112	1.7334401709401708	2.094650205761317	1.8129629629629629	1.6712962962962965	1.5820175438596489
CHEMBL495075	24.35786941574768	0	2	2.368237503802235	4.701013431974762	1.3010844698680866	5.08266204056945	248.26591523131927	12	0	0	8	3	2	0	0	2	1	0	3	346.2770919067215	173.50553459838437	272.6059670781894	350.7928478890413	285.46090534979413	265.38683127572017	224.59104938271608	2932.0	6.075036700117922	5.887654320987654	4.290859667006456	2.875568551007148	2.8521434820647418	2.3783475783475785	2.1336675020885547	2.529453262786596	3.298245614035088	3.486238532110092	2.776315789473684	2.589403973509934	2.787401574803149	2.730769230769231	2.5413533834586466	2.6095238095238096	3.0439567473400766	2.605727023319616	2.5009721750292604	2.307847683480535	2.2544729239909524
ZINC000299852175	16.182575738250836	0	1	2.4063967263946733	4.793379183912307	1.3143872241114007	3.909414472443851	173.2470955315382	12	0	0	3	3	0	0	0	0	0	0	0	216.0	99.88888888888889	192.6944444444445	238.1111111111112	207.33333333333337	203.83333333333337	181.00000000000009	818.0	4.909090909090909	5.173913043478261	3.817073170731707	2.972972972972973	2.403669724770642	1.8173076923076923	1.4	1.0588235294117647	2.9318181818181817	3.2439024390243905	2.891891891891892	2.754385964912281	2.614678899082569	2.4711538461538463	2.1545454545454548	1.9509803921568627	2.2702020202020203	2.5827294685990343	2.349932249322494	2.145145145145145	2.0845516569200777
CHEMBL289436	19.454658744673463	0	0	2.5016622327314417	4.934244847237112	1.2507714073237226	4.0818516525049615	314.56734418748334	12	0	0	8	3	1	1	3	0	0	0	3	428.44444444444446	329.6492626886145	419.8302469135802	304.5293209876543	393.5293209876543	547.9351851851851	198.1450617283951	1338.0	10.449864498644986	8.744186046511627	8.63963963963964	5.937037037037038	5.899641577060932	5.051851851851851	4.164912280701754	3.502415458937198	3.609756097560976	3.783783783783784	3.477777777777778	3.263736263736264	3.032258064516129	2.844444444444445	2.336842105263158	2.5217391304347827	8.0402259192345	3.409488946310652	5.673381715048381	3.383659122085048	4.00846221679555
CHEMBL198330	23.351102806039016	0	1	2.458415682186243	4.828434589920585	1.3136956307200875	4.298344502412072	842.2524451184435	12	0	0	7	3	3	0	1	0	0	0	1	428.0	246.41666666666669	313.19444444444446	392.69444444444446	429.2222222222222	319.0277777777776	331.361111111111	1276.0	7.379310344827586	6.737704918032787	5.209090909090909	4.138888888888889	3.335526315789474	4.090225563909774	3.643478260869565	2.976	3.1724137931034484	3.4363636363636365	2.9791666666666665	2.7210884353741496	2.585526315789474	2.7142857142857144	2.860869565217391	2.736	4.248563218390805	2.9376138433515484	2.8472222222222223	2.72704475308642	2.8095238095238093
CHEMBL2393271	20.005838928887226	0	0	2.46259375009546	4.8794224689713	1.299057679379431	4.260675032442288	230.3381670898204	15	0	0	7	6	0	0	1	0	0	0	1	354.0	183.47222222222223	255.8055555555556	312.77777777777766	286.38888888888886	276.08333333333337	259.91666666666674	1044.0	7.695652173913044	7.591836734693878	6.183908045977011	4.379310344827586	4.108910891089109	3.7196261682242993	3.78125	2.622448979591837	3.4130434782608696	3.7126436781609193	3.0258620689655173	2.7265625	3.128712871287129	2.97196261682243	3.15625	2.571428571428572	3.988526570048309	3.0759637188208617	2.94029374201788	2.696360153256704	2.4685329861111107
ZINC000045301153	18.441795452253075	0	1	2.4050785744957506	4.810157148991501	1.3038649833417544	4.128772633556239	210.87268604003728	12	0	0	6	4	1	0	0	1	0	0	1	281.60493827160496	150.69974089315653	225.43415637860085	275.7746913580247	274.28395061728395	260.5874485596708	250.85185185185188	1220.0	5.991594431310744	6.002267573696145	4.470959595959596	3.189933523266857	2.568738229755178	2.9146090534979425	2.8507625272331154	1.7470238095238095	3.0851063829787235	3.3181818181818183	2.905982905982906	2.7155172413793105	2.601694915254237	2.7222222222222223	2.647058823529412	2.2232142857142856	3.206377465811841	2.7096035945242294	2.561751777029555	2.357048644085681	2.600175606641123
CHEMBL425545;44397929;CHEMBL187739;10176869	12.037394307054262	0	1	2.511344301079222	4.875931149639366	1.3351840087721631	3.56498792344574	74.67078946490442	6	0	0	3	2	0	0	0	1	0	0	1	149.60493827160494	60.94974089315653	128.18415637860082	158.8878600823045	101.2654320987654	48.91358024691359	7.345679012345679	834.0	4.9868312757201645	5.409722222222222	4.057407407407408	2.6277777777777778	0.9654654654654654	0.6423611111111112	0.0915032679738562	0.0	3.3	3.733333333333333	3.125	2.6904761904761907	2.202702702702702	1.640625	1.3235294117647058	1.0	2.0316580297718843	2.3643582818930047	2.1364026063100137	1.9860982510288063	1.8506638252008616
CHEMBL44206	17.027581889879976	0	0	2.468219980297538	4.834913583863953	1.291971705746407	3.8433250131000745	244.9329525172452	12	0	0	6	3	2	0	0	1	0	0	1	301.60493827160496	149.7275186709343	210.045267489712	242.7397119341564	197.56481481481484	179.2829218106996	142.1327160493827	1156.0	7.936972059779078	7.777777777777777	6.300653594771242	4.810846560846561	4.024691358024692	3.5385802469135803	3.32516339869281	2.534391534391535	3.421052631578948	3.7205882352941178	3.261904761904762	3.113924050632912	2.7777777777777777	2.7222222222222223	2.647058823529412	2.380952380952381	3.940197859761429	3.1449588477366257	3.088900992495764	2.889758475406624	3.160598010105746
ZINC000026662724	21.1203926627382	0	2	2.524789069323843	4.852571891850165	1.3581898614793957	4.277719022192726	333.3711245049311	12	0	0	4	2	1	1	0	0	0	0	0	274.44444444444446	112.61454046639231	228.55864197530863	292.0987654320988	277.1203703703703	236.5925925925926	200.6111111111111	1236.0	5.277777777777778	5.166666666666666	3.849358974358974	3.0753424657534247	2.3975155279503104	2.15347721822542	1.7167919799498743	1.691358024691358	3.3076923076923075	3.730769230769231	3.246575342465753	2.8181818181818183	2.7453416149068324	2.683453237410072	2.488721804511278	2.537037037037037	2.165664239738314	2.394731040564374	2.1976792497625834	2.0006764755623205	1.847474747474748
ZINC000029131432	12.93477111702175	0	3	2.43581255756777	4.87162511513554	1.2526484486474048	3.640869289928808	98.12581975579246	6	0	0	4	3	1	0	0	0	0	0	0	206.0	95.41666666666669	173.30555555555551	212.33333333333337	181.66666666666669	140.3333333333333	108.0	698.0	5.722222222222222	6.081081081081081	4.815384615384615	3.8875	2.074074074074074	0.8452380952380952	0.3243243243243243	0.032258064516129	2.9166666666666665	3.246153846153846	2.9375	2.7777777777777777	2.5308641975308643	2.0595238095238093	1.8108108108108107	1.3387096774193548	2.6504629629629632	2.845345345345345	2.666239316239316	2.6541666666666672	2.4554183813443067
CHEMBL1275630	25.626601166637272	0	1	2.566688833207432	5.055874141089214	1.320460793492749	4.650092758678094	378.69235989811	19	0	0	7	4	2	1	0	0	0	0	0	396.44444444444446	229.8272462277092	348.97839506172835	425.4969135802469	481.2407407407407	431.5462962962962	465.99537037037015	1508.0	6.607407407407408	5.911458333333334	5.58840579710145	4.458874458874458	4.303418803418803	3.9872611464968153	3.380313199105145	2.5838641188959657	3.433333333333333	3.808695652173913	3.2987012987012987	3.095238095238096	3.1346153846153846	3.1146496815286624	3.140939597315436	2.821656050955414	3.830454103795153	2.5660686728395063	3.034594739667203	2.762966971300304	2.8692588918283355
CHEMBL212858	12.106343992275558	0	1	2.546547576371431	4.888286469892282	1.3133121509206862	3.55182174458772	74.08720305782403	6	0	0	2	1	0	0	0	1	0	0	1	135.60493827160494	61.00529644871209	126.23971193415642	163.13786008230454	90.59876543209876	53.41358024691359	19.34567901234568	822.0	4.374352847471127	4.851851851851852	3.62610229276896	2.211886304909561	0.8790436005625879	0.450191570881226	0.0915032679738562	0.0	3.290322580645161	3.809523809523809	3.046511627906977	2.4731182795698925	2.088607594936709	1.793103448275862	1.2647058823529411	1.0	1.967912788668132	2.2767177952363147	2.003804951335816	1.896951861422146	1.802601885039161
11221167	14.424031047327873	0	1	2.561830711989868	4.967818716059608	1.278853941533206	3.806780207311657	98.13071068274397	9	0	0	6	2	1	0	3	0	0	0	3	348.0	283.4513888888889	365.8055555555554	252.6111111111112	200.00000000000003	222.25	77.0	848.0	12.0	9.806451612903226	10.272727272727272	6.828571428571428	6.882352941176471	2.490566037735849	3.15	0.0	3.896551724137931	4.2	3.7142857142857135	3.2533333333333334	2.5	2.188679245283019	1.575	1.0	9.77418582375479	3.654121863799284	6.651010101010098	3.6087301587301592	4.353333333333335
CHEMBL3805559	24.098649701745444	0	1	2.455198135798162	4.800644971387466	1.3185972910553845	3.8165920426195705	7200.480004252898	15	0	0	7	3	3	0	1	0	0	0	1	440.0	255.9722222222222	317.63888888888886	398.7777777777777	297.91666666666663	302.16666666666663	283.00000000000006	1312.0	7.4576271186440675	6.887096774193548	5.162162162162162	3.563758389261745	2.6733333333333333	1.951048951048951	1.8666666666666667	2.1517857142857144	3.1864406779661016	3.4234234234234235	2.87248322147651	2.602564102564102	2.453333333333333	2.4055944055944054	2.303703703703704	2.4732142857142856	4.338512241054613	3.0304659498207887	2.8616116116116115	2.676360924683072	2.703169515669515
CHEMBL2331791	10.70406097372093	0	1	2.4308696112997694	4.599125906051672	1.2772044759945278	3.3665329788378915	67.65132704725714	5	0	0	4	2	2	0	0	0	0	0	0	192.0	112.83333333333334	146.69444444444446	203.4166666666668	93.5	75.0	30.5	602.0	6.4	6.161290322580645	4.5344827586206895	3.27027027027027	1.3088235294117647	0.6410256410256411	0.175	0.0476190476190476	2.933333333333333	3.206896551724138	2.7972972972972974	2.325301204819277	2.0	1.8205128205128205	1.475	1.4285714285714286	3.761111111111112	2.770609318996416	2.5292145593869733	2.7488738738738747	2.571285140562249
ZINC000072104824	26.4553286716704	0	1	2.4782293990195083	4.853570109815424	1.2988385014450217	3.850297268902605	3422.57542215383	17	0	0	8	5	1	0	0	2	0	0	2	391.2098765432099	191.6217040085353	303.8683127572017	382.08539094650206	415.7366255144034	329.5246913580247	282.216049382716	1854.0	6.018613485280152	6.253267973856208	4.775941230486684	3.498575498575498	2.0141843971631204	1.7806267806267806	1.971677559912853	2.2636534839924667	3.2153846153846155	3.5289256198347108	3.102564102564102	2.757062146892656	2.4202127659574466	2.1538461538461537	2.2549019607843137	2.5	2.948026215515928	2.707713023480997	2.5113083698942287	2.4492653265801416	2.352293599311804
CHEMBL579234	24.91514628267317	0	1	2.4202708535239057	4.801408483718095	1.3112226908645122	4.236872194787927	653.0696298739433	17	0	0	8	5	2	0	0	1	0	0	1	401.60493827160496	195.7552964487121	306.2119341563786	358.5925925925926	358.36625514403283	343.7160493827158	353.9310699588476	1554.0	6.693415637860083	6.652557319223986	5.040404040404041	3.7067901234567904	3.792998477929985	3.624895572263993	3.776902887139108	3.375506893755069	3.2	3.4454545454545453	2.930555555555556	2.7364864864864864	2.650684931506849	2.827067669172932	2.937007874015748	2.781021897810219	3.2625882741452017	2.9033248415964468	2.7837448559670785	2.49022633744856	2.4827257813368924
CHEMBL3402656	14.906261546320335	0	1	2.47692806103339	4.863922302405213	1.3062984247591876	3.991434282955151	837.3200005222699	6	0	0	2	1	0	0	0	1	0	0	1	150.44444444444446	180.75488610373577	255.60481130863056	302.68888958647835	281.1156923460116	254.9107126487412	214.001965329133	1014.0	3.1342592592592595	3.4081632653061225	2.3548387096774195	1.6814814814814816	1.141025641025641	0.875	0.3969465648854962	0.091743119266055	2.6666666666666665	3.204301075268817	2.7333333333333334	2.3417721518987342	2.2628205128205128	2.198529411764706	1.748091603053435	1.3944954128440368	3.9343152385104414	2.863489342156204	2.97087959531309	2.64294948769437	2.639164860356206
CHEMBL198015	24.167599386966742	0	1	2.4638708193220697	4.839099123130696	1.2941065738800743	4.382694798753608	911.523890741991	17	0	0	8	3	3	0	2	0	0	0	2	494.0	309.6944444444444	336.75	425.0277777777778	495.4166666666666	318.94444444444434	352.22222222222206	1354.0	8.821428571428571	7.796610169491525	6.240384615384615	5.177777777777778	4.314285714285714	5.663865546218488	4.377358490566038	3.635593220338983	3.3392857142857144	3.5961538461538463	3.066666666666667	2.805755395683453	2.7	2.865546218487395	3.0	2.872881355932204	5.530257936507936	3.2363465160075333	3.237980769230769	3.148353909465021	3.451638689048761
CHEMBL395458	20.83861415641097	0	0	2.441986251232565	4.88397250246513	1.2739091610807949	4.0153804074279	465.2207974777668	18	0	0	7	2	2	1	2	0	0	0	2	456.44444444444446	356.7994684499314	317.2067901234568	379.59259259259255	286.13888888888886	242.4753086419753	213.46604938271608	1376.0	11.703703703703704	8.739837398373984	8.97948717948718	7.0	6.45945945945946	6.076923076923077	5.594444444444444	5.58974358974359	3.897435897435898	4.153846153846154	3.494117647058824	2.931034482758621	2.95945945945946	3.076923076923077	3.0166666666666666	3.0384615384615383	9.14870431922901	3.723727792833485	4.880104463437796	4.465795206971677	6.324960976301973
ZINC000028119129	16.36091522321331	0	1	2.40785026490688	4.790045392088241	1.3147733078224988	3.837503039290685	228.0181324295936	12	0	0	3	1	1	0	0	0	1	0	1	221.06721536351165	96.30049725651578	181.18209876543213	230.16820987654324	158.8333333333334	122.80555555555556	112.92592592592592	2006.0	5.391883301549065	5.442721791559001	4.06335282651072	3.042022792022792	2.003205128205128	2.188888888888889	2.4027777777777777	1.996168582375479	3.1219512195121952	3.4078947368421053	2.9615384615384617	2.5309734513274336	2.375	2.4125	2.767857142857143	2.5689655172413794	2.34879261601258	2.6019954062589723	2.383974983755686	2.213155864197532	2.043715175352344
44572803;CHEMBL1187088	11.647974580920028	0	1	2.469173044080611	4.804484521876874	1.2409032190684075	3.394888788169188	76.11969752658065	6	0	0	4	1	0	0	3	0	0	0	3	266.0	251.17361111111111	323.58333333333337	200.63888888888889	180.9583333333333	149.33333333333331	158.5	700.0	9.851851851851851	7.535714285714286	7.895833333333333	4.35	3.784313725490196	3.255813953488372	1.9090909090909087	3.5	3.4074074074074074	3.395833333333333	2.9166666666666665	2.564516129032258	2.4901960784313726	2.116279069767442	1.6666666666666667	1.4444444444444444	9.30272633744856	3.360119047619048	6.7413194444444455	3.3439814814814808	3.728046594982079
ZINC000058541408	26.984095967894472	0	1	2.47181143269717	4.847091234055651	1.3073778549045223	3.849719164124713	2991.5068743121988	17	0	0	8	5	1	0	0	2	0	0	2	391.2098765432099	195.34392623075752	312.03086419753083	383.4147614692882	451.1604938271605	400.2592592592593	358.72839506172835	1892.0	5.753086419753086	5.918622848200313	4.454068241469816	3.229791299235744	2.1286848072562354	2.051546391752577	1.777777777777778	1.765432098765432	3.1323529411764706	3.425196850393701	2.982142857142857	2.741758241758242	2.510204081632653	2.350515463917526	2.241573033707865	2.294117647058824	2.87270479751114	2.6578566046484675	2.456935938563235	2.282230723031477	2.319190069190069
CHEMBL289061	12.635111288499631	0	1	2.532259349925941	4.838074997723117	1.3275786502341795	3.5936847796648843	87.21857481320916	9	0	0	4	2	1	0	0	1	0	0	1	197.6049382716049	73.94974089315653	139.99382716049385	160.18106995884776	118.0617283950617	60.80246913580248	14.037037037037036	896.0	6.813963388676032	6.971326164874552	5.757575757575758	4.633499170812604	1.7333333333333332	0.7125220458553791	0.1085271317829457	0.0	3.4827586206896552	3.945454545454545	3.492537313432836	3.1594202898550723	2.4461538461538463	1.8888888888888888	1.372093023255814	1.0	2.54999106528126	2.779337581308908	2.54534231200898	2.390762238191757	2.397715751177909
ZINC000058576549	23.65511073733869	0	1	2.5105002447144344	5.021000489428869	1.28410529884056	4.527709601016522	348.94694253620435	16	0	0	6	3	2	1	0	0	0	0	0	354.44444444444446	219.77169067215365	336.1049382716049	375.5771604938271	449.0648148148147	385.7129629629629	400.9444444444444	1424.0	6.007532956685499	5.145161290322581	4.966966966966966	3.905405405405405	3.012820512820513	2.876767676767677	2.1635991820040896	1.6858237547892718	3.23728813559322	3.630630630630631	3.2364864864864864	2.8505747126436782	2.6263736263736264	2.727272727272727	2.625766871165644	2.2701149425287355	3.72494390969752	2.4910892074870565	3.0279724168613056	2.537683516850183	2.9018908755498787
ZINC000038212827	12.675551403019512	0	1	2.459834350554135	4.905886942352942	1.3401558527816635	3.659816268550377	86.82663372854002	6	0	0	4	3	1	0	0	0	0	0	0	202.0	115.61111111111111	163.55555555555554	213.8055555555556	155.3333333333333	75.0	20.0	658.0	6.516129032258065	6.363636363636363	5.083333333333333	3.793103448275862	1.9390243902439024	1.4482758620689655	0.5	0.0	3.2580645161290325	3.633333333333333	3.1149425287356323	2.681318681318681	2.2804878048780486	1.9827586206896552	1.6111111111111112	1.3333333333333333	3.729390681003584	2.8097643097643106	2.725925925925926	2.457535121328225	2.565934065934066
CHEMBL3286582	21.27457067977681	0	1	2.600162508020481	5.085001469503423	1.3327520806836557	4.376185596508373	242.822465120513	15	0	0	6	3	2	1	0	0	0	0	0	332.44444444444446	196.79946844993145	299.2901234567901	348.4722222222222	382.73148148148135	242.20370370370367	261.1944444444445	1272.0	7.073286052009457	6.0	6.179211469534051	4.547619047619048	3.5179487179487183	3.309333333333333	2.663157894736842	2.588888888888889	3.6808510638297873	4.129032258064516	3.595238095238096	3.183098591549296	3.0307692307692307	2.768	2.831578947368421	2.577777777777778	4.187222732977264	2.492979908012588	3.2181733705031195	2.7656525573192234	2.897746044166232
CHEMBL3771378	12.74450108824081	0	1	2.512287099939776	4.884180804139953	1.282512500864	3.451823822486768	142.29521930077243	6	0	0	5	1	1	0	3	0	0	0	3	308.0	265.91666666666663	195.3888888888889	310.11111111111114	280.5	298.58333333333337	177.0	802.0	9.935483870967742	7.375	5.890909090909091	6.117647058823529	3.893939393939394	3.0303030303030303	2.912280701754386	1.9714285714285715	3.225806451612903	3.4363636363636365	3.0294117647058822	3.015873015873016	2.621212121212121	2.196969696969697	1.6842105263157894	1.2857142857142858	8.57795698924731	3.552083333333333	3.552525252525253	4.56045751633987	3.936067019400353
CHEMBL3589583	18.3324056525119	0	1	2.3900621399576543	4.747197686370752	1.3069033829236567	3.9468870175233866	247.7070607810181	15	0	0	6	3	2	0	0	0	1	0	1	309.06721536351165	125.32827503429355	215.2376543209877	233.66820987654327	202.5601851851852	189.37500000000009	166.82870370370378	2168.0	7.0242548946252645	6.826892109500806	5.407882241215575	4.0909822866344605	2.079079079079079	1.8828420256991687	2.2678725236864774	3.4934934934934936	3.227272727272727	3.5384615384615383	3.1956521739130435	2.7058823529411766	2.3423423423423424	2.306122448979592	2.4302325581395348	2.6486486486486487	2.8483698871430354	3.031937734836286	2.7594571066793296	2.539871846484166	2.4406469377874616
CHEMBL1214729	22.891285195036243	0	1	2.4399122265155886	4.878739738655518	1.291452364435723	4.333627515838956	322.2397921739955	11	0	0	9	6	2	0	0	0	1	0	1	385.0672153635117	214.0782750342936	285.6820987654321	376.0246913580247	302.7037037037037	303.08333333333337	277.43055555555554	2394.0	6.876200274348422	6.678593848085374	5.007407407407407	3.580761316872428	2.205543291636007	2.0604288499025345	1.9051962410171368	1.8962962962962964	3.267857142857143	3.5090909090909093	2.993055555555556	2.677419354838709	2.4966887417218544	2.6165413533834587	2.380597014925373	2.223076923076923	3.8228263398981	2.7523017367650136	2.597109988776656	2.6112825788751715	2.820191158900837
ZINC000095592457	12.853890887981988	0	1	2.5110281849881475	4.983069354321096	1.275142437708089	3.713083009842665	78.0014962289734	6	0	0	3	2	1	0	0	0	0	0	0	194.0	115.44444444444446	160.88888888888889	209.0	145.5	97.5	24.0	646.0	6.0625	6.029411764705882	4.809523809523809	3.678571428571429	1.9870129870129871	0.5633802816901409	0.0	0.0	3.3125	3.8253968253968256	3.1666666666666665	2.7282608695652173	2.363636363636364	1.7746478873239435	1.392156862745098	1.0	3.607638888888889	2.7254901960784315	2.5537918871252203	2.488095238095238	2.547705314009662
11300712	13.370727640387594	0	1	2.5530284825253133	4.927343375943523	1.3221363059906468	3.695356169573588	94.31957732931532	9	0	0	5	2	2	0	0	1	0	0	1	229.6049382716049	108.72751867093432	157.43415637860087	191.90637860082307	144.71604938271602	69.76543209876544	36.03703703703704	960.0	7.653497942386831	7.628472222222222	6.615079365079366	5.494363929146537	2.1555555555555554	1.2185185185185186	0.2666666666666667	0.0	3.566666666666667	4.089285714285714	3.608695652173913	3.164383561643836	2.4285714285714284	2.1	1.55	1.2307692307692308	3.624250622364477	3.0952610596707824	2.811324221046444	2.7812518637800445	3.0771745870680416
CHEMBL3402673	15.722758127248062	0	1	2.47692806103339	4.863922302405213	1.3062984247591876	3.991434282955151	837.3200005222699	12	0	0	3	1	0	0	0	1	1	0	2	189.5116598079561	180.75488610373577	255.60481130863056	302.68888958647835	281.1156923460116	254.9107126487412	214.001965329133	2232.0	4.512182376379907	4.861326442721792	3.620740740740741	2.7334785766158314	1.9724444444444444	1.7364672364672369	0.8964555953803265	0.2172839506172839	3.023809523809524	3.613333333333333	3.147058823529412	2.6016260162601625	2.472	2.4423076923076925	1.956989247311828	1.5733333333333333	3.9343152385104414	2.863489342156204	2.97087959531309	2.64294948769437	2.639164860356206
CHEMBL42681	16.458374479136026	0	0	2.4944603073167	4.891842533962032	1.2925497756753983	3.790934284532701	246.4898078446869	12	0	0	6	3	1	0	0	2	0	0	2	269.2098765432099	132.81614845297972	182.4197530864197	214.4681069958848	168.00617283950618	135.62139917695475	120.26543209876544	1342.0	7.917937545388526	8.006172839506172	6.502732240437158	4.823099415204678	4.120772946859904	3.839924670433145	3.211740041928721	2.789855072463768	3.676470588235294	4.016393442622951	3.473684210526316	2.935897435897436	2.7681159420289854	2.76271186440678	2.7735849056603774	2.5869565217391304	3.90635730744058	3.088334476451761	2.9904877555150784	2.821948776261641	3.0170300220025874
CHEMBL12624	18.75773392737121	0	1	2.4638917348551748	4.879358278914578	1.2708209750662185	3.916837134158136	330.23470607055407	6	0	0	5	2	2	1	0	0	0	0	0	246.44444444444449	189.46613511659808	288.15895061728406	327.4058641975309	312.58333333333337	248.10185185185185	291.72839506172835	1196.0	4.563786008230453	3.321428571428572	3.3549382716049383	2.0573951434878586	1.5838779956427016	1.6035353535353536	1.303482587064677	1.062937062937063	2.888888888888889	3.1666666666666665	2.642384105960265	2.239766081871345	2.281045751633987	2.4242424242424243	2.328358208955224	2.013986013986014	3.5086321317888536	2.0828924162257496	2.66813843164152	2.168250756275039	2.3852880658436213
CHEMBL3084503	22.034198309445173	0	1	2.540254586074424	5.005772891158896	1.3327669756332226	4.451269410891192	248.6077610156609	15	0	2	5	2	1	0	0	2	0	0	2	289.2098765432099	136.90642623075752	235.2016460905349	323.7357491236092	265.90020576131684	244.9727366255144	215.70987654320987	1554.0	5.902242378432854	6.230607966457023	4.833906071019473	3.090184747395149	2.212656364974245	2.450520833333333	2.0860215053763445	2.289760348583878	3.63265306122449	4.082474226804123	3.25531914893617	2.770700636942675	2.6821192052980134	2.921875	2.6451612903225805	2.4411764705882355	2.794008698586888	2.6019294976318035	2.4247592380467524	2.295998220734817	2.1824165814788605
ZINC000013436836	19.108462118919743	0	1	2.521949354717796	4.8497321772441175	1.317074972528938	4.130236260890538	377.6896945170344	12	0	0	3	2	1	0	0	0	0	0	0	262.0	112.16666666666669	220.66666666666669	287.8333333333333	266.5833333333333	229.25	179.91666666666669	944.0	5.24	5.490566037735849	4.134020618556701	3.3533834586466167	2.4066666666666667	1.7007299270072993	1.26890756302521	1.1886792452830188	3.12	3.577319587628866	3.1578947368421053	2.7857142857142856	2.6666666666666665	2.4671532846715327	2.226890756302521	2.141509433962264	2.2433333333333336	2.5461215932914047	2.2749140893470794	2.164160401002506	2.0169552669552666
CHEMBL105261	16.36091522321331	0	1	2.4618017983330174	4.81841019125253	1.3030318186019327	3.8783343841453695	187.4298034266961	9	0	0	5	4	1	0	0	0	0	0	0	256.0	143.41666666666669	209.63888888888889	266.27777777777777	212.388888888889	194.75000000000009	179.8333333333334	858.0	5.953488372093023	5.955555555555556	4.487804878048781	3.138888888888889	2.5384615384615383	2.7790697674418605	2.25	1.3157894736842106	3.069767441860465	3.3902439024390243	2.861111111111111	2.565217391304348	2.5961538461538463	2.709302325581396	2.475	2.210526315789474	3.335271317829458	2.761728395061729	2.556571815718157	2.465534979423868	2.3811594202898547
CHEMBL3233149	24.753385824593646	0	1	2.600618716392654	5.039657718997969	1.3266443221823776	4.062685691473368	3965.0102688712896	12	0	0	6	3	2	0	1	0	0	0	1	414.0	240.25	311.83333333333326	417.1388888888888	424.63888888888886	359.38888888888886	319.3611111111111	1286.0	6.786885245901639	6.323076923076923	4.75206611570248	3.5636363636363635	2.136363636363636	2.027472527472528	1.5542168674698795	1.7483443708609272	3.3114754098360657	3.743801652892562	3.2666666666666666	2.8534031413612566	2.5505050505050506	2.489010989010989	2.2951807228915664	2.2913907284768213	3.9385245901639343	2.758974358974359	2.5771349862258948	2.5281144781144773	2.299301919720768
CHEMBL240878;44439384	20.83861415641096	0	0	2.441986251232566	4.883972502465133	1.2739091610807949	4.015380407427878	465.22079747780094	18	0	0	7	1	3	1	2	0	0	0	2	452.44444444444446	333.7994684499314	327.7067901234567	376.5925925925925	318.4722222222222	238.4753086419753	212.1327160493828	1394.0	10.772486772486772	8.007575757575758	8.1924882629108	6.670454545454546	5.046511627906977	4.9375	4.57487922705314	4.735632183908045	3.690476190476191	3.929577464788733	3.477272727272727	2.903225806451613	2.8255813953488373	2.7625	2.840579710144928	2.931034482758621	7.947606391665033	3.462261503928171	4.615588593288122	4.279461279461279	5.898977830877473
CHEMBL55964	22.93172530955613	0	0	2.464104028310333	4.836510927064285	1.2836233675060689	4.092137954584699	622.8700926749789	18	0	0	7	4	2	0	0	1	0	0	1	397.60493827160496	184.58862978204544	273.6008230452675	336.5545267489712	297.5	292.86625514403295	231.96604938271608	1426.0	7.952098765432099	8.09643605870021	6.693827160493827	5.249745158002038	4.254254254254255	3.7455867082035312	3.3568376068376065	3.12280701754386	3.54	3.844444444444445	3.4311926605504586	2.974789915966386	2.900900900900901	2.794392523364486	2.673076923076923	2.6	3.691772595640909	3.1434699899060483	3.0400091449474163	3.0876562087061576	3.030907424698275
ZINC000028363048	19.97732935818581	0	0	2.298180933836304	4.596361867672606	1.306272027796975	4.247095681890617	316.49972319628705	18	0	0	6	4	1	0	1	0	0	0	1	364.0	195.91666666666663	264.00000000000006	306.97222222222206	242.91666666666663	238.69444444444449	212.6111111111112	1082.0	7.74468085106383	7.285714285714286	5.691358024691358	3.951923076923077	3.303921568627451	3.268041237113402	3.694117647058824	3.5921052631578947	3.1702127659574466	3.345679012345679	2.8653846153846154	2.67	2.5392156862745097	2.577319587628866	2.6588235294117646	2.6973684210526314	4.168439716312056	3.2579365079365084	3.25925925925926	2.951655982905981	2.7413888888888898
69588506;CHEMBL3233429	21.856009014626164	0	1	2.593147826239237	4.939895876524638	1.3432041614263055	3.772641891045553	3560.304484240059	12	0	0	4	2	1	0	1	0	0	0	1	344.0	212.22222222222223	265.94444444444434	360.6388888888889	305.80555555555554	245.7222222222222	217.27777777777777	1096.0	6.615384615384615	6.214285714285714	4.666666666666667	3.0472972972972974	1.8376623376623376	1.8768115942028984	1.889908256880734	2.659090909090909	3.4038461538461537	3.8190476190476192	3.121621621621621	2.7531645569620253	2.4025974025974026	2.3043478260869565	2.477064220183486	2.727272727272727	4.081196581196581	2.6785714285714284	2.532804232804232	2.436749249249249	2.269690576652602
CHEMBL4116380	12.715991517539392	0	1	2.487065141564807	4.800110243356354	1.27608963391878	3.361892832594248	152.26290269991608	6	0	0	3	1	1	0	1	0	0	0	1	220.0	148.13888888888889	169.13888888888889	200.47222222222223	196.50000000000003	188.9166666666667	149.50000000000003	716.0	6.285714285714286	5.555555555555555	4.131147540983607	3.533333333333333	2.786666666666666	1.8205128205128205	1.6307692307692307	0.7777777777777778	2.914285714285714	3.19672131147541	2.8266666666666667	2.7012987012987013	2.533333333333333	2.1538461538461537	1.876923076923077	1.6666666666666667	4.232539682539683	2.95679012345679	2.7727686703096537	2.672962962962963	2.4368686868686864
CHEMBL1770377	14.9181920901388	0	1	2.3539521178396208	4.686300229660866	1.3247936104490805	3.9413184099877023	119.92608981441596	12	0	0	4	3	0	0	1	0	0	0	1	260.0	149.3888888888889	189.47222222222223	241.6388888888889	137.33333333333334	140.2777777777778	117.6111111111111	784.0	7.428571428571429	6.837837837837838	5.061538461538461	3.715909090909091	2.9863013698630136	3.48	3.7142857142857135	2.770833333333333	3.257142857142857	3.4461538461538463	2.9545454545454546	2.590909090909091	2.5616438356164384	2.86	2.7551020408163267	2.458333333333333	4.268253968253969	3.0075075075075075	2.9149572649572657	2.7458964646464654	2.4756944444444446
CHEMBL1186595	9.996954192534382	0	1	2.473276396234317	4.757764557526162	1.264248509192907	3.1638499531018365	63.7226623923012	6	0	0	3	1	0	0	2	0	0	0	2	208.0	183.38888888888889	142.13888888888889	182.50000000000009	132.5	84.0	55.33333333333333	582.0	8.666666666666666	6.96	5.333333333333333	4.296296296296297	2.095238095238096	2.6451612903225805	1.238095238095238	2.333333333333333	3.2916666666666665	3.5	2.7962962962962963	2.44	2.1904761904761907	1.903225806451613	1.5238095238095235	1.4444444444444444	7.641203703703702	3.4177777777777782	3.384259259259259	3.37962962962963	4.457777777777778
ZINC000072106088	27.8005925488222	0	1	2.4765442740320265	4.854432813995111	1.2932390746034876	3.917489949591726	2370.5836565920854	17	0	0	8	5	2	0	0	1	0	0	1	421.60493827160496	236.06085200426764	342.6841563786008	452.8323045267489	535.6975308641976	470.7685185185185	418.6574074074074	1706.0	5.85562414266118	5.921481481481481	4.555555555555555	3.475831763967357	2.4159957058507784	2.0808531746031744	2.024567280848688	2.168021680216802	3.083333333333333	3.425373134328358	2.983050847457627	2.767676767676768	2.550724637681159	2.2723214285714284	2.2060301507537687	2.3292682926829267	3.2786229445037174	2.764718792866941	2.557344450586573	2.558374601846039	2.4289499937648085
CHEMBL3681353	32.778849587829434	0	1	2.5281664910722594	4.923950664069371	1.2962139514852111	4.3328166735149	7458.766946755698	23	0	0	11	5	1	0	0	4	1	0	5	469.4869684499314	209.96057194025303	339.88477366255137	425.06290961743633	520.5545267489712	506.8194444444445	438.3127572016461	3836.0	6.52065233958238	6.822124756335283	5.423558897243107	4.135733111388542	3.2621928859552622	3.0636965467883344	2.5379273504273505	2.193865740740741	3.5	3.781954887218045	3.269662921348315	3.095744680851064	2.9653465346534653	2.8019323671497585	2.543269230769231	2.4635416666666665	2.9161190547257365	2.706086203162227	2.555524614004145	2.3879938742552604	2.426244134424241
CHEMBL522349	17.255300007555697	0	1	2.423750012652183	4.83820591126671	1.2858193024812905	4.171847470235691	148.13517053205126	12	0	0	6	2	2	1	1	0	0	0	1	312.44444444444446	242.49391289437585	282.6882716049382	329.9969135802468	257.9722222222222	269.91666666666674	170.00000000000006	1156.0	8.011396011396013	5.788617886178861	6.037037037037036	4.3133333333333335	4.523297491039426	3.869565217391304	4.174603174603175	2.7454545454545456	3.41025641025641	3.583333333333333	3.11	2.701923076923077	2.548387096774193	2.7971014492753623	2.603174603174604	2.581818181818182	6.21779263831733	2.7547049081601926	3.926225994513031	3.2999691358024683	3.2308434235517565
CHEMBL3402657	14.906261546320335	0	1	2.47692806103339	4.863922302405213	1.3062984247591876	3.991434282955151	837.3200005222699	6	0	0	2	1	0	0	0	1	0	0	1	150.44444444444446	180.75488610373577	255.60481130863056	302.68888958647835	281.1156923460116	254.9107126487412	214.001965329133	1014.0	3.1342592592592595	3.4081632653061225	2.3548387096774195	1.6814814814814816	1.141025641025641	0.875	0.3969465648854962	0.091743119266055	2.6666666666666665	3.204301075268817	2.7333333333333334	2.3417721518987342	2.2628205128205128	2.198529411764706	1.748091603053435	1.3944954128440368	3.9343152385104414	2.863489342156204	2.97087959531309	2.64294948769437	2.639164860356206
CHEMBL418854	21.908379672964507	0	1	2.373781388811838	4.747562777623676	1.3283873186062327	4.745393152495959	213.4080418910417	12	0	0	6	2	3	0	0	1	0	0	1	339.60493827160496	141.0052964487121	261.88271604938274	331.62551440329224	267.9382716049382	244.2191358024691	221.05864197530863	1398.0	6.1746352413019086	5.950191570881225	4.444444444444445	3.3974960876369327	1.64	1.4973180076628352	1.572263993316625	1.986868686868687	3.145454545454545	3.4095238095238094	2.901408450704225	2.58	2.4	2.289655172413793	2.210526315789474	2.390909090909091	2.5637326627038566	2.684741734071236	2.4941211052322165	2.335390946502058	2.1318038408779145
ZINC000013535426	18.142135623730955	0	1	2.5264279694717384	4.948959977998785	1.3444598562485317	4.089970865917165	208.07871528705897	12	0	0	3	2	1	0	0	0	0	0	0	254.0	107.66666666666669	213.94444444444449	268.1944444444444	275.83333333333326	254.00000000000009	200.66666666666669	906.0	5.404255319148936	5.68	4.428571428571429	3.528	2.625	2.16793893129771	1.2913385826771653	0.9532710280373832	3.148936170212766	3.593406593406593	3.216	3.099236641221374	2.7794117647058822	2.595419847328244	2.25984251968504	1.9906542056074767	2.290780141843972	2.5572222222222223	2.351037851037851	2.145555555555555	2.0916030534351138
ZINC000013535453	16.837311861099035	0	1	2.5239621066195	4.937809675251868	1.3466095084620295	4.008110156877626	153.62902273533777	12	0	0	3	2	0	0	0	1	0	0	1	213.6049382716049	85.9775186709343	177.04526748971193	225.1656378600823	197.8683127572017	169.94444444444449	117.59876543209872	1054.0	5.340123456790123	5.793281653746769	4.518518518518519	3.34034034034034	2.339233038348083	1.9977553310886644	1.207729468599034	0.7632850241545893	3.375	3.8205128205128207	3.27027027027027	3.02542372881356	2.752212389380531	2.6161616161616164	2.1739130434782608	1.8115942028985508	2.1494379667733576	2.4888506077136574	2.2698111216629733	2.0285192600007416	1.930651461254098
CHEMBL188033	12.813450773462108	0	1	2.532309051991239	4.922434892456478	1.3093146742035673	3.6582990007515175	80.59968567981018	6	0	0	2	2	0	0	0	0	0	0	0	156.0	71.66666666666667	148.83333333333331	193.8611111111112	155.83333333333337	105.16666666666669	39.5	622.0	4.333333333333333	4.842105263157895	3.6527777777777777	2.473684210526316	0.7727272727272727	0.4893617021276595	0.0547945205479452	0.0	3.055555555555556	3.583333333333333	3.1052631578947367	2.5855855855855854	2.145454545454545	1.702127659574468	1.273972602739726	1.088235294117647	1.990740740740741	2.346491228070175	2.0671296296296293	2.0406432748538017	1.8891391391391392
CHEMBL170319	14.158714650613906	0	1	2.546328721811215	4.967513635961133	1.304679753855566	3.7012594926045015	150.4941691974118	9	0	0	3	2	0	0	1	0	0	0	1	224.0	137.91666666666666	180.5833333333333	225.00000000000009	192.66666666666663	174.00000000000003	125.0	738.0	6.054054054054054	5.923076923076923	4.625	3.431578947368421	2.0721649484536084	1.4605263157894737	1.04	0.2941176470588235	3.1621621621621623	3.625	3.1052631578947367	2.7572815533980584	2.4948453608247423	2.1578947368421053	1.7866666666666666	1.6274509803921569	3.727477477477477	2.6944444444444446	2.508101851851852	2.36842105263158	2.236245954692557
CHEMBL387022	24.72487625389224	0	1	2.464593548480756	4.842105881134839	1.309459062620856	4.438207452874796	943.6541617699828	12	0	0	7	2	4	0	0	1	0	0	1	419.60493827160496	200.78307422648987	304.4619341563787	377.85082304526753	354.2952674897118	328.97736625514386	340.9104938271603	1572.0	6.878769479862377	6.548611111111111	5.10916179337232	4.229938271604938	3.1780538302277432	3.839052287581699	4.17487922705314	2.89058524173028	3.19672131147541	3.4649122807017543	3.076388888888889	2.751633986928105	2.565217391304348	2.786764705882353	3.017391304347826	2.801526717557252	3.291525806991637	2.85448816872428	2.6707187206699885	2.623964048925469	2.618938110223513
CHEMBL608135	11.899494936611667	0	1	2.426869884060151	4.788459748062327	1.371615879986289	3.555898404024436	82.47769675471766	9	0	0	4	3	0	1	0	0	0	0	0	166.44444444444446	66.00342935528121	125.09876543209876	140.83950617283955	96.03703703703702	62.87962962962964	19.64814814814815	812.0	5.944444444444445	5.922222222222222	4.654088050314465	3.3383084577114426	1.8333333333333333	1.2578616352201255	0.6666666666666666	0.0	3.321428571428572	3.6226415094339615	3.074626865671642	2.870967741935484	2.625	2.2830188679245285	1.775	1.3333333333333333	2.3572653341171863	2.5810699588477366	2.36035406475658	2.1020821816841724	2.1353046594982072
CHEMBL163605	24.984095967894465	0	2	2.4907024257648738	4.862252617666537	1.287506202540872	3.7804397120286186	7395.249583216717	11	0	0	6	3	2	0	1	0	0	0	1	406.0	283.0	323.91666666666674	448.3611111111111	440.5	371.08333333333337	326.1666666666667	1326.0	6.151515151515151	5.594202898550725	3.976744186046512	2.8125	1.7575757575757576	1.7208121827411167	1.834355828220859	2.223076923076923	3.060606060606061	3.37984496124031	2.8125	2.495	2.242424242424242	2.172588832487309	2.3374233128834354	2.5538461538461537	4.287878787878788	2.701288244766506	2.5109819121447035	2.547506313131313	2.393611111111112
ZINC000003812888	24.165700616889097	0	1	2.4538345355648894	4.90766907112978	1.2649199147340977	3.931908241069901	2112.90881432938	12	0	0	6	2	4	0	0	0	0	0	0	412.0	216.50694444444449	311.6527777777778	409.5972222222222	478.2916666666666	456.0	446.58333333333337	1364.0	5.802816901408451	5.402777777777778	3.9453125	3.6392405063291138	1.6553191489361705	1.7534246575342465	1.441747572815534	1.305263157894737	2.788732394366197	3.1484375	2.962025316455696	2.42512077294686	2.1617021276595745	2.127853881278539	2.150485436893204	2.0157894736842104	3.04939358372457	2.919753086419753	2.4347873263888893	2.592387482419128	2.4819511540526027
ZINC000169351342	21.27457067977681	0	1	2.600162508020481	5.085001469503423	1.3327520806836557	4.376185596508373	242.822465120513	15	0	0	6	3	2	1	0	0	0	0	0	332.44444444444446	196.79946844993145	299.2901234567901	348.4722222222222	382.73148148148135	242.20370370370367	261.1944444444445	1272.0	7.073286052009457	6.0	6.179211469534051	4.547619047619048	3.5179487179487183	3.309333333333333	2.663157894736842	2.588888888888889	3.6808510638297873	4.129032258064516	3.595238095238096	3.183098591549296	3.0307692307692307	2.768	2.831578947368421	2.577777777777778	4.187222732977264	2.492979908012588	3.2181733705031195	2.7656525573192234	2.897746044166232
CHEMBL1277917	19.98167746096336	0	1	2.516715966986536	4.95368603542749	1.3169063614075538	4.206844193783521	246.0579439891668	15	0	0	7	4	2	1	0	0	0	0	0	332.44444444444446	200.24391289437585	284.6419753086419	336.2762345679012	269.46296296296305	239.10185185185188	252.1111111111112	1248.0	7.387654320987655	6.0694444444444455	5.894117647058824	4.657575757575757	3.7551622418879056	4.209737827715355	3.134099616858237	2.4521072796934864	3.511111111111111	3.823529411764706	3.3	2.798387096774193	2.743362831858407	3.168539325842697	2.9885057471264367	2.5632183908045976	4.44986473098613	2.670267489711934	3.34872912127814	3.0570566778900106	3.109493229788927
11952353;CHEMBL594469;CHEMBL594469	19.856009014626167	0	1	2.44627910264141	4.807262944529866	1.3394597077645725	4.09872371346261	270.48845362781424	12	0	0	6	3	1	0	2	0	0	0	2	378.0	234.69444444444449	268.36111111111114	347.83333333333326	231.50000000000009	290.88888888888886	290.02777777777777	1078.0	8.217391304347826	7.142857142857143	5.550561797752809	4.194915254237288	3.9134615384615374	3.521276595744681	3.71	3.215686274509804	3.369565217391304	3.595505617977528	3.016949152542373	2.763157894736842	2.8461538461538463	3.095744680851064	2.85	2.3823529411764706	5.1020531400966185	3.015873015873016	3.015293383270912	2.947740112994349	2.955409356725146
CHEMBL85155	18.510745137474373	0	1	2.528390004090248	4.875099674784616	1.294685440656382	4.211970119841923	180.4720237004708	12	0	0	3	2	1	0	0	0	0	0	0	262.0	108.44444444444446	212.19444444444449	280.77777777777777	258.30555555555554	224.16666666666663	196.3333333333333	906.0	5.574468085106383	5.86	4.494505494505495	3.87603305785124	2.571428571428572	1.8507462686567164	1.3893805309734513	0.6666666666666666	3.234042553191489	3.7472527472527473	3.347107438016529	2.8986486486486487	2.7928571428571427	2.5223880597014925	2.2831858407079646	1.9901960784313728	2.307328605200946	2.6088888888888886	2.3318070818070824	2.320477502295684	2.0773273273273287
CHEMBL131736	14.268104450355082	0	1	2.520314244188061	4.939617551781158	1.2913558724347118	3.7431829832485817	115.44565486221444	9	0	0	3	2	1	0	0	0	0	0	0	204.0	96.91666666666669	174.66666666666669	217.19444444444449	198.5833333333333	186.3333333333333	119.66666666666669	722.0	5.368421052631579	5.675	4.452054794520548	3.234042553191489	2.1538461538461537	1.01	0.611764705882353	0.1052631578947368	3.1052631578947367	3.5616438356164384	3.0319148936170213	2.872549019607843	2.659340659340659	2.19	1.6823529411764706	1.3289473684210529	2.550438596491228	2.6590277777777778	2.3926940639269407	2.3105791962174944	2.090141612200436
CHEMBL3104092	18.211085308952256	0	1	2.586223918509728	4.9424075070436295	1.3671746103703273	4.148280282016404	168.33780543404137	15	0	0	2	2	0	0	0	0	0	0	0	246.0	90.69444444444446	193.6388888888889	246.25	221.25000000000003	175.50000000000003	116.0	838.0	5.857142857142857	6.3478260869565215	5.154761904761905	4.123893805309734	2.4846153846153847	1.9026548672566368	1.1770833333333333	0.6901408450704225	3.571428571428572	4.130952380952381	3.7168141592920354	3.1449275362318843	2.8692307692307693	2.646017699115044	2.1875	1.7887323943661972	2.159391534391535	2.5356280193236715	2.3052248677248683	2.1792035398230087	1.9899355877616745
CHEMBL354951	15.02758188987998	0	0	2.373434739948096	4.663196494991197	1.29045399693624	3.741892649311678	153.71228735422832	14	0	0	6	3	2	1	0	0	0	0	0	280.44444444444446	138.83676268861456	179.9320987654321	189.16666666666669	137.78395061728395	137.4351851851852	93.00617283950616	1010.0	9.348148148148148	9.020833333333334	7.483660130718953	5.068965517241379	5.925925925925927	5.186991869918699	5.157407407407407	4.313725490196078	3.7	3.980392156862745	3.1724137931034484	3.017543859649123	2.888888888888889	3.048780487804878	3.0	3.088235294117647	4.627892089620485	3.515239197530864	3.528080367949649	3.261494252873564	3.470056313623566
CHEMBL216821	24.38637898644909	0	1	2.420299601500079	4.840599203000158	1.2961891603633038	4.769305469292104	314.7361412544171	18	0	0	4	2	1	0	1	0	0	0	1	390.0	239.0	298.6388888888888	398.69444444444446	364.1666666666666	348.9444444444444	306.33333333333314	1244.0	6.5	6.174603174603175	4.747747747747748	3.591836734693877	2.5304878048780486	2.481012658227848	2.6690647482014387	2.75206611570248	3.216666666666667	3.5765765765765765	3.0816326530612246	2.5730337078651684	2.5304878048780486	2.462025316455696	2.4964028776978417	2.512396694214876	3.983333333333333	2.8796296296296298	2.69044044044044	2.712207105064248	2.4823657927590506
CHEMBL238916	25.30613112572433	0	1	2.551762736439982	4.931347306558173	1.2722541550932736	3.502392933908834	7599.666173551615	12	0	0	10	3	3	1	3	0	0	0	3	530.4444444444445	440.5564128943759	559.770061728395	464.1898148148148	384.2129629629629	423.1388888888889	350.97685185185185	1654.0	9.472222222222223	6.898305084745763	7.413580246913581	4.588505747126436	2.9372294372294374	2.221411192214112	2.778645833333333	3.263492063492064	3.5357142857142856	3.675925925925926	3.082758620689656	2.598765432098765	2.409090909090909	2.4963503649635035	2.4375	2.638095238095238	7.867078801685283	2.89741577735928	5.183056127114769	3.2013090676883778	3.926011659807957
CHEMBL2365465	12.853890887981988	0	1	2.5110281849881475	4.983069354321095	1.2751424377080889	3.7130830098426673	78.00149622897335	6	0	0	3	2	1	0	0	0	0	0	0	194.0	115.44444444444446	160.88888888888886	209.0	145.5	97.5	24.0	646.0	6.0625	6.029411764705882	4.809523809523809	3.678571428571429	1.9870129870129871	0.5633802816901409	0.0	0.0	3.3125	3.8253968253968256	3.1666666666666665	2.7282608695652173	2.363636363636364	1.7746478873239435	1.392156862745098	1.0	3.607638888888889	2.725490196078431	2.55379188712522	2.488095238095238	2.547705314009662
CHEMBL490417	24.09864970174544	0	1	2.434168371384123	4.868336742768246	1.3382437435226977	4.322814126448017	486.8818998812747	16	0	0	6	4	2	0	0	0	0	0	0	392.0	184.47222222222223	292.36111111111103	379.0833333333333	310.9999999999999	276.1944444444444	234.61111111111111	1214.0	7.0	6.9	5.299065420560748	4.1063829787234045	2.251572327044025	2.125	2.2125984251968505	2.3873873873873874	3.392857142857143	3.700934579439252	3.2056737588652484	2.792207792207792	2.5723270440251573	2.555555555555556	2.566929133858268	2.5855855855855854	3.2941468253968256	2.8500000000000005	2.732346832814122	2.6885342789598106	2.20544733044733
CHEMBL59097	21.37961237674044	0	0	2.443217471522302	4.779970479229004	1.311501895308771	3.911646053917144	631.4786118056525	18	0	0	7	4	2	0	0	1	0	0	1	381.60493827160496	175.03307422648987	255.32716049382725	302.9866255144032	238.87860082304528	218.6172839506173	169.22736625514406	1350.0	8.67283950617284	8.66193853427896	7.252136752136751	5.458190148911799	4.553166069295101	4.488888888888889	4.152958152958153	3.9281045751634	3.659090909090909	3.935897435897436	3.402061855670103	3.073684210526316	2.860215053763441	2.9125	2.844155844155844	2.8088235294117645	3.9780244142384062	3.284716749846773	3.2734251345362466	3.1235734589113733	3.2487870911847514
ZINC000038539239	10.70406097372093	0	1	2.360849415104416	4.721698830208831	1.312060495995787	3.4602839872282725	63.66269597088867	6	0	0	1	1	0	0	0	0	0	0	0	118.0	64.36111111111111	126.33333333333334	157.38888888888889	125.0	86.66666666666667	34.0	536.0	3.575757575757576	3.823529411764706	2.555555555555556	1.6428571428571428	0.8260869565217391	0.631578947368421	0.2758620689655172	0.0	2.696969696969697	3.0476190476190474	2.6666666666666665	2.241758241758242	1.923913043478261	1.6973684210526316	1.396551724137931	1.1923076923076923	1.9503367003367005	2.321895424836601	2.0052910052910056	1.8736772486772488	1.7985347985347984
ZINC000096937897	14.308544564874966	0	3	2.451766670415407	4.761182424416079	1.2803964247907524	3.8535367236036144	101.52975454848853	9	0	0	6	4	1	0	0	0	1	0	1	255.06721536351165	132.07827503429354	174.6265432098766	184.79783950617283	148.72839506172843	132.38117283950615	92.75617283950616	1926.0	9.446933902352283	9.621966794380588	8.995884773662551	5.797306397306398	5.101654846335697	6.1228545618789525	4.943355119825707	2.8319088319088315	3.962962962962963	4.466666666666667	3.4909090909090907	3.185185185185185	3.0638297872340425	3.097560975609756	2.764705882352941	2.1153846153846154	4.891787964233094	3.7719242230736487	3.880589849108369	3.3599607182940514	3.336362597165067
ZINC000045286283	17.884518585327584	0	1	2.392594488388495	4.78518897677699	1.3039598812207092	4.035438895194368	213.16647810088887	12	0	0	7	4	2	0	0	1	0	0	1	309.60493827160496	154.44974089315656	223.99382716049385	273.90329218107	231.10082304526748	252.3672839506173	215.42695473251032	1208.0	7.371546149323928	7.047979797979798	5.437229437229438	4.249433106575964	3.5803782505910164	3.8874824191279886	3.342592592592593	2.272727272727273	3.261904761904762	3.4545454545454546	3.03061224489796	2.693877551020408	2.723404255319149	3.0253164556962027	2.619047619047619	2.272727272727273	3.677374783170394	2.9771090534979425	2.909010742344076	2.7949315528680607	2.839254220206601
CHEMBL89265	15.631545744180544	0	1	2.579754881009593	4.956877619775149	1.3186784248636307	3.9314933415286313	115.27089038539246	9	0	0	2	2	0	0	0	0	0	0	0	190.0	81.20138888888889	175.48611111111117	242.3055555555556	187.91666666666669	141.375	91.25	732.0	4.634146341463414	5.181818181818182	4.047619047619048	2.991596638655462	1.35	0.7289719626168224	0.3296703296703296	0.1311475409836065	3.268292682926829	3.809523809523809	3.176470588235294	2.66	2.558333333333333	2.2242990654205608	1.7472527472527473	1.3770491803278688	1.9805216802168024	2.3226010101010104	2.089120370370371	2.036181139122316	1.757777777777778
44573015;CHEMBL1187322	9.9565140780145	0	1	2.489921725780928	4.797204801321234	1.268414029656922	3.187417824128416	61.060006554065865	6	0	0	3	1	0	0	2	0	0	0	2	208.0	183.38888888888889	139.69444444444449	183.44444444444449	148.49999999999997	68.5	14.0	582.0	8.666666666666666	7.0	5.571428571428571	4.75925925925926	1.880952380952381	2.129032258064516	0.4285714285714285	0.0	3.2916666666666665	3.5476190476190474	2.888888888888889	2.5	2.119047619047619	1.806451612903225	1.380952380952381	1.2222222222222223	7.641203703703702	3.422222222222223	3.326058201058202	3.397119341563786	5.013333333333333
CHEMBL318639	15.807986459065376	0	1	2.619006600060396	4.9821651749206	1.2586628149500745	3.7634462552055954	166.45566730039496	11	0	0	3	2	1	0	0	0	0	0	0	228.0	109.72916666666669	192.6111111111111	246.4444444444444	219.8888888888889	201.16666666666663	186.33333333333337	796.0	5.428571428571429	5.886363636363637	4.772151898734177	3.55	2.102564102564102	1.485981308411215	0.8202247191011236	0.4756097560975609	3.1904761904761907	3.810126582278481	3.23	2.736	2.5213675213675213	2.242990654205608	2.146067415730337	1.4146341463414631	2.612599206349207	2.765151515151515	2.438115330520393	2.464444444444444	2.158111111111112
CHEMBL2204360	16.36091522321331	0	1	2.47692806103339	4.863922302405213	1.3062984247591876	3.991434282955151	837.3200005222699	12	0	0	4	2	0	1	0	1	0	0	1	202.88888888888889	180.75488610373577	255.60481130863056	302.68888958647835	281.1156923460116	254.9107126487412	214.001965329133	1314.0	4.508641975308642	4.72463768115942	3.447257383966245	2.514851485148515	2.373333333333333	2.064724919093852	1.6774193548387095	1.091954022988506	2.911111111111111	3.3417721518987342	2.9504950495049505	2.707547169811321	2.68	2.5145631067961167	2.4516129032258065	2.1149425287356323	3.9343152385104414	2.863489342156204	2.97087959531309	2.64294948769437	2.639164860356206
CHEMBL1083751	24.208039501486624	0	1	2.422884641439279	4.809298121197521	1.3098688329137242	4.324049440957026	558.723297367528	17	0	0	8	4	3	0	1	0	0	0	1	466.0	258.69444444444446	323.19444444444446	389.1111111111111	355.55555555555554	348.02777777777766	380.3888888888888	1322.0	8.321428571428571	7.508474576271187	5.764705882352941	4.6171875	4.242857142857143	4.089430894308944	4.289256198347108	3.992366412213741	3.3035714285714284	3.549019607843137	3.109375	2.843283582089552	2.692857142857143	2.9430894308943087	3.0	2.801526717557252	4.619543650793651	3.2005649717514126	3.1685729847494555	3.039930555555556	2.900704809286899
CHEMBL328209	18.4013553377332	0	1	2.505326747130584	4.934388520696802	1.3247037087141404	4.227597001887433	174.90545845289105	12	0	0	3	1	2	0	0	0	0	0	0	274.0	114.69444444444446	219.02777777777783	281.44444444444446	278.8333333333333	224.66666666666669	189.0	920.0	5.956521739130435	5.816326530612245	4.584269662921348	3.95	2.7222222222222223	1.9285714285714288	1.7321428571428572	0.9777777777777776	3.239130434782609	3.7191011235955056	3.3	2.9448275862068964	2.763888888888889	2.4857142857142858	2.267857142857143	2.0444444444444443	2.4933574879227054	2.653628117913833	2.460986267166043	2.3453703703703703	2.21264367816092
16115647	16.723690875849996	0	1	2.579359210087393	5.025764535656405	1.248190454023723	4.003313925748312	132.7083318630269	9	0	0	7	2	2	0	3	0	0	0	3	408.0	340.00694444444446	403.69444444444446	316.6388888888889	482.4166666666667	420.75	163.83333333333334	986.0	12.0	9.833333333333334	9.859375	7.05	8.034883720930232	5.4324324324324325	3.1029411764705883	0.358974358974359	3.852941176470588	4.15625	3.825	3.404494382022472	2.8255813953488373	2.5405405405405403	1.8235294117647056	1.3076923076923077	10.000204248366014	3.7145061728395055	6.307725694444445	3.957986111111112	4.267790262172285
CHEMBL3759084	16.251525423472135	0	0	2.4882773500725484	4.900792724398681	1.3213804439521672	3.8305359715125022	261.3127558394701	13	0	0	5	1	3	0	1	0	0	0	1	348.0	209.69444444444449	223.38888888888889	296.7222222222223	223.36111111111111	172.52777777777777	171.69444444444446	912.0	9.942857142857145	8.594594594594595	7.161290322580645	6.194444444444445	4.68	5.360655737704918	3.907407407407408	3.979591836734694	3.5428571428571427	3.887096774193549	3.5277777777777777	3.1578947368421053	2.88	2.8524590163934427	2.6666666666666665	2.4285714285714284	5.991269841269841	3.5292792792792795	3.603046594982079	4.1211419753086425	3.024853801169592
ZINC000066111713	15.354148613504648	0	1	2.5121293239473363	4.950993970528579	1.359002176425475	3.930415549628412	123.86807304775712	9	0	0	5	5	0	0	0	0	0	0	0	230.0	88.36111111111111	182.16666666666669	223.3611111111112	224.33333333333337	170.0	72.5	768.0	6.052631578947368	6.463414634146342	5.038961038961039	3.7788461538461537	2.53061224489796	1.3457943925233644	0.3428571428571428	0.0	3.289473684210526	3.623376623376624	3.173076923076923	3.202020202020202	3.061224489795918	2.439252336448598	1.7142857142857142	1.271186440677966	2.325292397660818	2.564363143631436	2.3658008658008662	2.147702991452992	2.1616161616161618
44409097;CHEMBL206333	14.504911276367636	0	1	2.5215119018432635	4.912928021108075	1.2531101150939508	3.830282253177794	98.43720640315256	6	0	0	6	3	0	0	3	0	0	0	3	326.0	257.45138888888886	364.6388888888889	283.58333333333337	188.91666666666663	256.5416666666667	235.25	836.0	10.1875	8.352941176470589	8.171875	4.964705882352941	3.807692307692308	3.629032258064516	2.520833333333333	2.7096774193548385	3.625	3.796875	3.2	2.8241758241758244	2.551282051282051	2.370967741935484	1.9166666666666667	1.1935483870967742	8.045355902777777	3.147875816993464	5.697482638888889	3.336274509803922	3.013125763125763
CHEMBL1651091	11.520557554648656	0	0	2.3822897634012685	4.674237896328191	1.261147779408215	3.5599179614430434	69.68197937679533	11	0	0	5	2	2	1	0	0	0	0	0	220.44444444444449	152.30898491083676	148.97530864197535	182.3456790123457	95.98148148148148	145.33333333333337	79.66666666666666	850.0	9.584541062801932	8.819444444444445	7.962962962962964	6.317460317460317	4.647058823529412	5.12	5.045454545454546	1.5	3.652173913043478	4.027777777777778	3.357142857142857	2.925	2.8529411764705883	2.8	2.136363636363636	1.4444444444444444	6.622129778732033	3.960133744855968	4.138203017832649	4.341563786008231	3.778703703703704
CHEMBL3260795	22.49416611059141	0	1	2.477247571286644	4.922842084048815	1.3704982958214498	4.678131571999486	254.24069381731388	16	0	0	5	4	1	0	0	0	0	0	0	346.0	168.19444444444446	261.30555555555554	336.6111111111111	327.1111111111111	276.0	224.2777777777778	1112.0	6.653846153846154	6.696428571428571	5.25	4.007299270072993	3.397163120567376	3.265625	3.165137614678899	3.1868131868131866	3.423076923076923	3.81	3.2335766423357666	2.9784172661870505	2.858156028368794	2.796875	2.752293577981652	2.835164835164836	3.234508547008548	2.805555555555556	2.6130555555555555	2.457015409570154	2.4832134292565944
CHEMBL406851;44452810	12.784941202760692	0	1	2.5029442962385	4.859270345547363	1.3008270641500004	3.60168442424414	96.7288701282364	12	0	0	4	3	0	1	0	0	0	0	0	182.44444444444449	81.55898491083677	134.70987654320993	160.50617283950618	109.141975308642	87.53703703703705	47.24074074074073	848.0	6.291187739463602	6.666666666666667	5.559748427672956	4.025641025641025	2.121212121212121	1.1764705882352942	0.6349206349206349	0.0	3.4827586206896552	3.962264150943396	3.2	2.9705882352941178	2.763636363636364	2.333333333333333	1.7857142857142858	1.4838709677419355	2.812378790028854	2.861608920748706	2.5416957838341494	2.4693257359924026	2.3745461147421936
CHEMBL4096385	18.25152542347214	0	0	2.488227039944525	4.887151642913308	1.345357068089244	4.344344700805701	151.4084739335293	20	0	0	5	5	0	0	0	0	0	0	0	308.0	114.91666666666669	208.50000000000003	229.00000000000009	222.4444444444445	196.00000000000009	185.8333333333334	910.0	7.7	8.325581395348838	7.041666666666667	5.317647058823529	4.117021276595745	3.1538461538461537	3.060240963855421	2.5875	3.575	4.0	3.635294117647059	3.460674157303371	3.117021276595745	2.868131868131868	2.698795180722892	2.4	2.872916666666667	3.134366925064599	2.895833333333334	2.694117647058824	2.835830212234708
ZINC000028128218	9.99695419253438	0	1	2.381292855454537	4.726258893307964	1.2791742766408662	3.362218190354283	54.62733550148843	6	0	0	2	1	0	0	0	1	0	0	1	113.60493827160494	54.92196311537876	107.15637860082305	139.99074074074073	60.037037037037045	9.0	0.0	748.0	4.207590306355739	4.503968253968254	3.1851851851851856	2.302469135802469	0.6328502415458938	0.0	0.0	1.9714009222004505	2.962962962962963	3.294117647058824	2.833333333333333	2.3506493506493507	1.7246376811594204	1.288888888888889	1.0	2.177293949746696	2.034146782051065	2.3727586713697826	2.101105462761236	1.944315843621399	1.83910533910534
ZINC000058590537	23.695550851858567	0	1	2.4889933874737604	4.977986774947523	1.2837566137242074	4.604042047276482	309.4484870317353	16	0	0	6	3	2	1	0	0	0	0	0	354.44444444444446	219.77169067215365	336.21296296296293	382.6975308641975	431.59259259259255	393.03703703703695	383.3888888888888	1424.0	6.007532956685499	5.129032258064516	4.933933933933933	3.7635135135135136	2.7859848484848486	3.054852320675105	2.4182590233545644	1.8995726495726493	3.23728813559322	3.5945945945945947	3.168918918918919	2.7528735632183907	2.602272727272727	2.7088607594936707	2.6305732484076434	2.4423076923076925	3.72494390969752	2.4892970927917166	3.028945612278945	2.585794127460794	2.828632751525471
CHEMBL4070587	18.25152542347214	0	0	2.488227039944525	4.887151642913308	1.345357068089244	4.344344700805701	151.4084739335293	20	0	0	4	4	0	0	0	0	0	0	0	292.0	110.91666666666669	203.50000000000003	229.6666666666667	221.4444444444445	196.00000000000009	184.50000000000009	898.0	7.121951219512195	7.727272727272727	6.5	4.898876404494382	3.846938775510204	2.873684210526316	2.659090909090909	2.25	3.5121951219512195	3.972972972972973	3.561797752808989	3.336842105263158	3.071428571428572	2.810526315789473	2.636363636363636	2.380952380952381	2.7052845528455287	3.025252525252526	2.7500000000000004	2.580524344569289	2.6654970760233927
CHEMBL76370	16.291965537992017	0	3	2.4212624652667234	4.721582690486041	1.2877221543885	3.4649544037643083	1978.583526500339	9	0	0	6	5	1	0	0	0	0	0	0	268.0	138.8888888888889	215.55555555555563	249.1388888888889	207.0277777777778	205.27777777777783	182.08333333333337	908.0	5.955555555555556	6.0	4.564102564102564	3.391752577319588	2.8260869565217392	2.948051948051948	2.9	2.157142857142857	2.8222222222222224	3.08974358974359	2.628865979381444	2.4081632653061225	2.2717391304347827	2.415584415584416	2.414285714285714	2.242857142857143	3.08641975308642	3.0809178743961354	2.7635327635327647	2.5684421534937	2.482426303854876
CHEMBL110948	22.603555910332595	0	1	2.4568680041012314	4.819920379664623	1.3418653573088235	4.35575089088491	303.4457996213212	14	0	0	6	2	2	1	1	0	0	0	1	378.44444444444446	222.67009602194787	263.358024691358	354.2191358024692	245.04629629629628	266.1203703703704	256.75	1378.0	7.420479302832244	6.812121212121212	5.117647058823529	3.394366197183098	2.3215130023640667	2.2754820936639115	2.089080459770115	2.093851132686084	3.5098039215686274	3.784313725490196	3.035211267605634	2.6688741721854305	2.5106382978723403	2.644628099173554	2.560344827586207	2.592233009708738	4.36608031415584	2.801795735129069	2.581941418542726	2.494500956355417	2.5897923309623088
CHEMBL1323615	12.78494120276069	0	0	2.470206139478369	4.940412278956739	1.3125372009751952	3.7045726327142416	81.6911866291514	12	0	0	3	2	0	1	0	0	0	0	0	178.44444444444446	78.30898491083677	128.41975308641975	151.89506172839512	106.3333333333333	78.0	41.66666666666667	834.0	6.3730158730158735	6.744444444444444	5.6394557823129245	4.213114754098361	2.344262295081968	1.75	1.21875	0.4090909090909091	3.571428571428572	4.081632653061225	3.5737704918032787	2.9846153846153847	2.5245901639344264	2.25	1.875	1.4090909090909092	2.7967494611013133	2.968312757201646	2.620811287477954	2.4900829791540184	2.223646723646724
ZINC000072105141	26.49576878619028	0	1	2.4688910003882736	4.844201955306245	1.2876640052887662	3.843456483426402	2877.8730790476347	17	0	0	7	5	1	0	0	1	0	0	1	391.60493827160496	196.81085200426764	314.8271604938271	397.7644032921811	433.27366255144034	351.4835390946502	303.95061728395063	1604.0	5.758896151053015	5.987480438184663	4.5249343832021	3.342249657064472	1.865156418554477	1.7037037037037035	1.7901234567901234	2.0584795321637426	3.117647058823529	3.448818897637796	3.055555555555556	2.687830687830688	2.3300970873786406	2.161764705882353	2.1578947368421053	2.3684210526315788	2.8942772353568773	2.691604358662262	2.4789540196364337	2.455335822791241	2.341596446534718
ZINC000058582260	18.4013553377332	0	0	2.514904104484314	4.954252170230697	1.327798416907272	3.982340769424116	293.760830645664	6	0	0	6	2	2	1	1	0	0	0	1	308.44444444444446	201.1145404663923	235.28703703703687	317.4475308641976	316.5462962962964	282.9845679012346	163.50925925925927	1196.0	7.01010101010101	6.276595744680851	4.782771535580524	3.490813648293964	3.8433333333333337	3.6851851851851856	2.476744186046512	1.303030303030303	3.340909090909091	3.651685393258427	2.968503937007874	2.768	2.85	2.7777777777777777	2.6744186046511627	2.4431818181818183	4.570785010599825	2.710927239296034	2.6436745734498537	2.499586857198406	2.4933086419753083
ZINC000028131111	10.635111288499631	0	1	2.3701672925935378	4.704605289568952	1.3067544816909875	3.453612384892041	64.23702496744731	6	0	0	2	1	1	0	0	0	0	0	0	150.0	72.36111111111111	132.83333333333337	166.75000000000009	109.5	56.5	39.0	562.0	4.838709677419355	4.75	3.3448275862068964	2.6623376623376624	0.9761904761904762	0.7068965517241379	0.2	0.0	2.806451612903226	3.1379310344827585	2.883116883116883	2.310344827586207	1.9166666666666667	1.706896551724138	1.3666666666666667	1.2	2.334229390681004	2.591145833333333	2.290229885057472	2.1655844155844166	1.99808429118774
59012632;CHEMBL2337102	22.7190423927855	0	1	2.59385624309624	5.074751568311323	1.3253650279613776	4.384044572294639	315.5046812627384	12	0	0	6	2	1	0	3	0	0	0	3	440.0	299.5625	452.88888888888886	366.6944444444444	443.5694444444445	394.1666666666666	400.4305555555555	1220.0	8.627450980392156	7.509090909090909	6.941747572815534	4.635714285714286	4.215189873417722	3.42	3.5891472868217056	4.071428571428571	3.627450980392157	3.9902912621359214	3.571428571428572	3.2229299363057327	2.9177215189873418	2.773333333333333	2.7674418604651163	2.5982142857142856	5.873774509803922	2.902020202020202	4.39697950377562	2.6192460317460315	2.823336871903752
ZINC000013864332	29.198227084312325	0	1	2.3611340243312404	4.72226804866248	1.3017619798958218	4.450445000585447	2612.2758215643094	18	0	0	7	3	2	0	2	0	0	0	2	506.0	336.22222222222223	395.94444444444434	495.6666666666665	475.25000000000006	515.2777777777777	501.1666666666666	1590.0	6.746666666666667	6.0	4.330935251798561	2.9105263157894736	2.2222222222222223	2.4056603773584904	2.66497461928934	2.8488372093023258	3.026666666666667	3.25179856115108	2.794736842105263	2.5369458128078817	2.3796296296296298	2.39622641509434	2.5076142131979697	2.604651162790698	4.482962962962963	2.906339031339032	2.8485211830535566	2.6087719298245604	2.451012588943623
ZINC000021538924	16.280034994173548	0	1	2.4919120851349303	4.898891112969258	1.2980013691099377	3.903814641930068	168.4312993844268	9	0	0	8	5	3	0	0	0	0	0	0	344.0	162.6388888888889	228.7777777777778	253.8888888888889	239.00000000000003	241.6666666666667	159.33333333333331	922.0	9.052631578947368	8.575	7.070422535211268	6.083333333333333	4.674418604651163	3.6266666666666665	2.7246376811594204	1.9387755102040816	3.3421052631578947	3.6056338028169015	3.2976190476190474	2.9130434782608696	2.86046511627907	2.986666666666667	2.565217391304348	2.2857142857142856	4.279970760233919	3.3256944444444443	3.2222222222222223	3.022486772486773	3.2436594202898545
CHEMBL707	26.098649701745448	0	0	2.46783887908829	4.935677758176579	1.3413860977193812	4.720839454754576	419.5344851657062	16	0	0	10	5	5	0	0	0	0	0	0	518.0	235.0277777777778	343.6944444444444	447.2777777777776	404.88888888888886	389.38888888888897	312.1666666666667	1418.0	8.931034482758621	8.435483870967742	7.074074074074074	6.2611940298507465	3.883116883116883	3.5136986301369864	3.219858156028369	3.396694214876033	3.534482758620689	3.842592592592593	3.567164179104477	3.1241379310344826	2.8376623376623376	2.767123287671233	2.645390070921986	2.743801652892562	4.0522030651341	3.2970430107526885	3.182355967078189	3.3378938640132656	3.351724137931034
ZINC000138756181	15.722758127248062	0	1	2.4560190993314923	4.912038198662987	1.2996613479265728	3.9870382542588967	123.42429320211576	12	0	0	2	1	0	0	0	0	1	0	1	189.06721536351165	84.30049725651578	163.28703703703707	205.4783950617284	211.95370370370367	181.28240740740745	117.81481481481482	1942.0	4.726680384087791	4.977072310405644	3.620740740740741	2.7334785766158314	1.9724444444444444	1.7364672364672369	0.8964555953803265	0.2172839506172839	3.15	3.613333333333333	3.147058823529412	2.6016260162601625	2.472	2.4423076923076925	1.956989247311828	1.5733333333333333	2.1075124314128946	2.495958259847149	2.1771604938271607	2.014494069232631	1.843295192211182
CHEMBL401541	9.330287525867714	0	3	2.374579673654688	4.7491593473093765	1.2687439170719288	3.274126269195828	47.180166183845714	6	0	0	4	3	0	0	0	1	0	0	1	145.60493827160494	66.42196311537876	108.15637860082305	114.24279835390946	36.88271604938272	13.691358024691358	2.0	732.0	7.280246913580247	7.671957671957672	6.366013071895425	4.238095238095238	1.6590038314176243	0.7083333333333333	0.0	0.0	3.5	3.823529411764706	3.1904761904761907	2.526315789473684	2.0	1.6875	1.25	1.0	3.321098155768938	3.288016852831668	3.181069958847736	2.720066627474035	2.664230019493177
CHEMBL2397913	14.118274536094024	0	1	2.5011904763340973	5.002380952668195	1.3073686332913337	3.866179998158147	98.8876481990029	6	0	0	4	2	2	0	0	0	0	0	0	238.0	130.16666666666666	180.3611111111112	236.33333333333337	186.33333333333337	150.08333333333337	73.83333333333333	748.0	6.611111111111111	6.315789473684211	5.042857142857143	4.065934065934066	2.5625	1.3563218390804597	0.7213114754098361	0.0930232558139534	3.2222222222222223	3.657142857142857	3.2967032967032965	2.7766990291262137	2.333333333333333	2.0689655172413794	1.8852459016393444	1.5116279069767442	3.615740740740741	2.807748538011696	2.576587301587302	2.5970695970695976	2.771035598705501
ZINC000003825883	16.76836217587774	0	1	2.5215791743560816	4.849361996882402	1.3485241523034763	4.088491076057295	155.99510694268105	12	0	0	3	2	1	0	0	0	0	0	0	244.0	99.91666666666669	192.75000000000003	250.6666666666667	222.41666666666663	175.41666666666663	127.5	830.0	5.951219512195122	6.25	4.936708860759493	4.08256880733945	2.6475409836065573	1.790909090909091	1.2247191011235956	0.5507246376811594	3.317073170731707	3.8227848101265822	3.4220183486238533	3.1186440677966103	2.78688524590164	2.4363636363636365	2.0786516853932584	1.7536231884057971	2.436991869918699	2.69760101010101	2.43987341772152	2.2996941896024468	2.250941619585688
CHEMBL375302	15.797804495181088	0	1	2.5809865918807264	4.994953739992592	1.2728852138644409	3.938345498574979	119.75034184739404	6	0	0	6	2	1	0	3	0	0	0	3	362.0	305.22916666666663	388.25	292.83333333333337	271.62500000000006	290.75	189.75	924.0	10.342857142857143	8.432432432432432	8.478260869565217	5.580645161290323	5.262626262626263	2.1951219512195124	2.6923076923076925	0.6	3.628571428571429	3.9565217391304346	3.4731182795698925	3.0485436893203883	2.494949494949495	2.207317073170732	1.7384615384615385	1.3428571428571427	8.720833333333331	3.25	5.626811594202898	3.148745519713262	3.782901833872708
ZINC000003328480	14.624483039993102	0	1	2.426592607742214	4.853185215484428	1.2351692108853358	3.836524108120842	110.4981782977152	6	0	0	5	2	2	1	0	0	0	0	0	218.44444444444449	172.4383573388203	239.5432098765432	268.3796296296296	240.84259259259247	190.63888888888889	149.66666666666669	1008.0	5.327913279132791	3.5476190476190474	3.97008547008547	2.5849673202614376	1.7321428571428572	1.891472868217054	1.2	0.8	2.926829268292683	3.17948717948718	2.784313725490196	2.1640625	2.0892857142857144	2.209302325581396	2.1066666666666665	1.8571428571428568	4.205813593629764	2.2593327454438565	3.0710667932890154	2.631172839506172	2.761381172839505
CHEMBL1221	18.63206548103401	0	0	2.3639696716222818	4.717752420649026	1.2816554678134098	4.219883348651398	196.7483886984418	17	0	0	6	2	0	1	0	3	0	0	3	239.25925925925924	94.01931870141748	164.77674897119346	173.02983539094654	191.32053040695016	215.2201646090536	184.4547325102881	1884.0	6.134852801519467	6.260162601626017	4.521241830065359	2.591731266149872	3.0	3.742504409171076	3.333333333333333	3.013888888888889	3.5128205128205128	3.75	3.116279069767442	2.802197802197802	2.988372093023256	3.0595238095238093	2.8043478260869565	2.625	2.410751761574807	2.708897922312557	2.423187484870492	2.011974830127285	1.8039832443124624
CHEMBL211153	10.59467117397975	0	1	2.4930445112219086	4.771858325767639	1.3179956728086268	3.3704386893681813	61.05690798181959	6	0	0	2	1	0	0	0	1	0	0	1	121.60493827160494	50.69974089315653	106.82716049382718	129.90329218107	44.06172839506174	14.41358024691358	1.345679012345679	746.0	4.864197530864198	5.152263374485597	3.816993464052288	2.118935837245697	1.1014492753623188	0.6825396825396826	0.3111111111111111	0.0	3.44	3.882352941176471	2.901408450704225	2.4242424242424243	2.065217391304348	1.7857142857142858	1.3	1.0	2.027989635726261	2.315576893766194	2.094650205761317	1.829623833536197	1.7331026312507791
CHEMBL2037530	21.20127289177796	0	1	2.402437849275792	4.7139969051439525	1.34853384279885	3.539396961517841	1406.0538060497229	15	0	0	5	3	1	1	0	0	0	0	0	304.44444444444446	159.30898491083676	235.6234567901235	295.0555555555555	262.7685185185185	210.75925925925927	201.77777777777777	1284.0	5.854700854700855	5.642424242424242	4.037414965986394	2.7430025445292623	1.8269720101781168	1.9774011299435024	1.7269841269841268	2.0518518518518523	3.173076923076923	3.397959183673469	2.8091603053435112	2.5223880597014925	2.3587786259541983	2.3559322033898304	2.380952380952381	2.533333333333333	3.0636343252084	2.6327160493827164	2.404320987654321	2.252332485156912	2.09349087893864
CHEMBL3959570	16.101695509211073	0	1	2.4719746057338075	4.941293126208223	1.3735913003980904	3.955957422733378	157.06712768230537	11	0	0	3	2	0	1	0	0	0	0	0	192.44444444444449	81.05898491083677	166.74074074074073	203.08950617283952	173.3981481481482	138.19753086419755	96.88888888888889	986.0	4.811111111111112	4.968992248062016	3.751054852320675	2.5802469135802464	1.7758620689655171	1.586666666666667	1.4291666666666667	1.0111111111111113	3.25	3.645569620253165	3.111111111111111	2.849557522123894	2.534482758620689	2.41	2.275	2.15	2.026474622770919	2.33175423485501	2.1106422878574778	1.880458390489255	1.858789467934012
CHEMBL358075	20.28133728948548	0	1	2.4245110488139376	4.849022097627877	1.2585189957914371	4.039718581484951	360.69045925051313	12	0	0	7	1	2	1	3	0	0	0	3	420.44444444444446	371.2716906721536	333.5925925925926	423.6018518518517	358.3564814814814	312.91049382716045	282.29938271604937	1380.0	9.140096618357488	6.201388888888888	5.639846743295019	3.8265582655826553	2.7131147540983607	3.277777777777778	2.4224422442244222	2.662698412698413	3.391304347826087	3.5402298850574714	2.902439024390244	2.443609022556391	2.360655737704918	2.588235294117647	2.4554455445544554	2.4642857142857144	8.071123710264208	2.969521604938272	3.8343976160068114	3.443917494730502	3.844356261022925
ZINC000169351347	21.27457067977681	0	1	2.599755528836221	5.0841697872194285	1.3337455772164382	4.365283573240888	252.2723033613619	15	0	0	7	3	2	1	1	0	0	0	1	380.44444444444446	253.79946844993145	315.17901234567904	372.69135802469134	440.9537037037037	250.4814814814815	281.0833333333333	1314.0	8.646464646464647	6.875	7.007662835249041	5.069444444444444	3.760330578512397	4.616519174041297	3.292134831460674	3.8333333333333335	3.863636363636364	4.264367816091954	3.658333333333333	3.3	3.0826446280991737	2.8672566371681416	2.865168539325843	2.58974358974359	5.768169737498441	2.732124485596708	3.6227472683411386	3.105761316872428	3.2490859449192784
CHEMBL1123	16.249626653394486	0	1	2.4584745036923104	4.916949007384622	1.3055617449519188	3.6683409806464966	380.6618816959103	0	0	0	3	1	2	0	0	0	0	0	0	196.0	145.86805555555554	228.4305555555556	302.8333333333333	327.75	267.25	218.41666666666669	896.0	3.43859649122807	3.206896551724138	2.1913043478260867	1.5808383233532934	1.1458333333333333	0.888235294117647	0.75	0.6451612903225806	2.473684210526316	2.8086956521739133	2.455089820359281	2.191256830601093	1.9427083333333333	1.9411764705882355	1.993055555555556	2.048387096774193	2.559088693957115	2.152298850574713	1.9863526570048309	1.8133732534930136	2.113387978142077
CHEMBL407909	14.199154765133786	0	1	2.5203158735432405	4.877017111692245	1.2917437819832045	3.741173519033688	121.27633654697176	12	0	0	4	3	1	0	0	0	0	0	0	230.0	102.41666666666669	174.19444444444443	210.6111111111112	161.4722222222222	157.33333333333337	103.16666666666664	732.0	6.571428571428571	7.108108108108108	5.815384615384615	4.1375	3.0142857142857142	1.608695652173913	1.0303030303030305	0.2	3.2857142857142856	3.723076923076923	3.0875	3.0	2.914285714285714	2.5217391304347827	2.0	1.690909090909091	2.9261904761904765	2.968468468468469	2.6799145299145297	2.632638888888889	2.5087014725568944
ZINC000013978819	9.99695419253438	0	1	2.376970483966063	4.715993733656848	1.2835864144976743	3.369538411157314	54.36750098904514	6	0	0	2	1	0	0	0	1	0	0	1	113.60493827160494	54.92196311537875	107.10082304526748	140.4372427983539	61.07407407407408	9.0	0.0	748.0	4.207590306355739	4.503968253968254	3.16557734204793	2.2916666666666665	0.644122383252818	0.0	0.0	1.9714009222004505	2.962962962962963	3.2745098039215685	2.8472222222222223	2.311688311688312	1.7681159420289856	1.288888888888889	1.0	2.177293949746696	2.034146782051065	2.3727586713697826	2.1000161381425	1.9505172610882489	1.842525786970232
ZINC000062225389	18.4013553377332	0	0	2.514904104484314	4.954252170230697	1.327798416907272	3.982340769424116	293.760830645664	12	0	0	6	2	2	1	1	0	0	0	1	340.44444444444446	204.8645404663923	227.84259259259247	293.7808641975309	298.2685185185185	263.67283950617286	145.92592592592595	1190.0	8.95906432748538	8.073170731707316	6.615023474178403	5.119298245614036	5.399176954732511	5.100877192982456	4.025252525252526	2.783333333333333	3.710526315789474	4.112676056338028	3.442105263157895	3.168421052631579	3.135802469135802	2.881578947368421	2.8484848484848486	2.7	5.391172117536639	3.209274314965372	3.20905059989567	3.0924301494476936	2.99324236517219
ZINC000013779679	19.89644912914605	0	1	2.400062543275345	4.752544762416306	1.3247902135691945	4.055341795458142	282.6105767180028	15	0	0	6	3	2	1	0	0	0	0	0	310.44444444444446	178.83676268861453	227.3672839506173	287.9506172839505	230.175925925926	190.72222222222223	173.8148148148149	1236.0	6.748792270531402	6.353741496598639	4.724806201550387	3.431884057971015	1.979002624671916	2.022222222222222	2.1501831501831505	2.5411255411255413	3.369565217391304	3.674418604651162	3.017391304347826	2.6	2.338582677165354	2.466666666666667	2.5384615384615383	2.6623376623376624	3.887755710622055	2.893864953388764	2.6438056273327595	2.503918411164787	2.260222222222222
CHEMBL54610	23.80668923153393	0	0	2.4685310387304225	4.847080990612447	1.2774671016665489	4.096159921684223	946.6517449428738	18	0	0	9	4	2	0	3	0	0	0	3	544.0	366.7847222222222	486.94444444444434	398.4444444444443	370.5277777777777	305.7083333333333	396.9722222222221	1340.0	11.574468085106384	10.08	9.714285714285714	6.58252427184466	5.607843137254902	5.641304347826087	5.069767441860465	6.621621621621622	3.808510638297872	3.940476190476191	3.5242718446601944	3.093457943925233	2.9901960784313726	2.9239130434782608	2.8255813953488373	2.864864864864865	7.80393026004728	3.684444444444445	5.796957671957671	3.868392664509168	4.151739356178608
ZINC000064448144	23.467682544039384	1	1	2.5538857634447663	4.971427984704706	1.319131404438242	4.5372217645790895	287.0715252476725	12	1	0	4	1	3	0	0	0	0	0	0	340.0	225.04166666666669	307.56944444444446	469.9305555555555	365.6875	357.2083333333333	331.6111111111111	1170.0	5.862068965517241	5.693548387096774	4.362068965517241	3.0903954802259888	1.9955357142857144	1.816326530612245	1.8855421686746987	1.950354609929078	3.362068965517241	3.8620689655172415	3.2429378531073447	2.6930232558139533	2.5357142857142856	2.5	2.433734939759036	2.418439716312057	3.880028735632184	2.72334229390681	2.651460727969349	2.654974890144381	2.26485788113695
CHEMBL402179	12.93477111702175	0	3	2.43581255756777	4.87162511513554	1.2526484486474048	3.640869289928808	98.12581975579246	6	0	0	4	3	1	0	0	0	0	0	0	206.0	95.41666666666669	173.30555555555551	212.33333333333337	181.66666666666669	140.3333333333333	108.0	698.0	5.722222222222222	6.081081081081081	4.815384615384615	3.8875	2.074074074074074	0.8452380952380952	0.3243243243243243	0.032258064516129	2.9166666666666665	3.246153846153846	2.9375	2.7777777777777777	2.5308641975308643	2.0595238095238093	1.8108108108108107	1.3387096774193548	2.6504629629629632	2.845345345345345	2.666239316239316	2.6541666666666672	2.4554183813443067
CHEMBL2397881;CHEMBL2397882;CHEMBL2397881	11.968444621832964	0	1	2.4599541137450185	4.919908227490037	1.350988732560928	3.6099957107644185	74.56102664874497	6	0	0	3	2	1	0	0	0	0	0	0	186.0	108.36111111111111	147.4722222222222	194.13888888888889	90.33333333333331	51.0	20.0	608.0	6.413793103448276	6.193548387096774	4.87719298245614	3.4875	2.0	1.1162790697674418	0.6	0.0	3.310344827586207	3.701754385964912	3.0625	2.580246913580247	2.227272727272727	2.069767441860465	1.7333333333333334	1.3333333333333333	3.736590038314176	2.741039426523298	2.587231968810916	2.426736111111111	2.6944444444444446
CHEMBL404582	18.33240565251189	0	1	2.464854111287321	4.929708222574643	1.3581963611839225	4.202697040600095	177.8685755951446	18	0	0	4	3	0	0	1	0	0	0	1	320.0	166.44444444444443	221.77777777777783	272.25	243.22222222222223	241.1111111111112	248.33333333333337	928.0	8.205128205128204	7.952380952380952	6.690140845070423	5.225806451612903	5.025	4.294117647058823	3.073684210526316	2.4945054945054945	3.58974358974359	3.9014084507042255	3.4301075268817205	3.352272727272727	3.55	3.2705882352941176	2.631578947368421	2.10989010989011	4.267806267806267	3.159391534391535	3.123630672926448	2.927419354838709	2.9071969696969697
ZINC000169351339	20.45807409884909	0	1	2.599169976999919	5.082853657736171	1.3573056618512385	4.326008103038968	227.9776508155668	15	0	0	6	3	2	1	0	0	0	0	0	324.44444444444446	192.02169067215365	289.17901234567904	331.9135802469136	330.17592592592587	226.92592592592595	238.8055555555556	1234.0	7.373737373737374	6.166666666666667	6.455938697318008	4.686111111111111	3.581267217630854	3.501474926253687	2.617977528089888	2.730769230769231	3.75	4.195402298850575	3.616666666666666	3.269230769230769	3.041322314049587	2.8230088495575223	2.764044943820225	2.4871794871794872	4.364129333458037	2.523791152263375	3.3238966936284946	2.7659465020576137	3.0524810066476733
CHEMBL2096711	11.261337840646416	0	1	2.495142115787107	4.823125809480038	1.3400734992235936	3.4637551336318664	68.18854281842036	6	0	0	2	2	0	0	0	0	0	0	0	140.0	62.11111111111112	129.94444444444449	163.47222222222229	98.33333333333331	39.5	7.0	546.0	4.666666666666667	5.0625	3.816666666666667	2.3493975903614457	0.8181818181818182	0.5409836065573771	0.0	0.0	3.1333333333333333	3.633333333333333	2.9397590361445785	2.5402298850574714	2.012987012987013	1.5737704918032789	1.3571428571428572	1.0	2.0703703703703704	2.4045138888888893	2.1657407407407416	1.9695448460508709	1.834291187739464
ZINC000064448139	23.467682544039384	1	1	2.5538857634447663	4.971427984704706	1.319131404438242	4.5372217645790895	287.0715252476725	12	1	0	4	1	3	0	0	0	0	0	0	340.0	225.04166666666669	307.56944444444446	469.9305555555555	365.6875	357.2083333333333	331.6111111111111	1170.0	5.862068965517241	5.693548387096774	4.362068965517241	3.0903954802259888	1.9955357142857144	1.816326530612245	1.8855421686746987	1.950354609929078	3.362068965517241	3.8620689655172415	3.2429378531073447	2.6930232558139533	2.5357142857142856	2.5	2.433734939759036	2.418439716312057	3.880028735632184	2.72334229390681	2.651460727969349	2.654974890144381	2.26485788113695
ZINC000084618809	12.606601717798217	0	1	2.4766082323583536	4.755181823396548	1.3574988098613852	3.369163411865342	118.34943085315254	6	0	0	2	1	1	0	0	0	0	0	0	160.0	85.38888888888889	139.69444444444443	164.94444444444446	154.5277777777778	129.5	90.33333333333334	636.0	4.571428571428571	4.594594594594595	3.15625	2.6625	1.871428571428572	1.4324324324324325	0.726027397260274	0.288135593220339	3.0	3.1875	2.6875	2.68	2.7	2.418918918918919	2.041095890410959	1.694915254237288	2.4396825396825395	2.4804804804804803	2.182725694444444	2.061805555555556	2.1840740740740743
CHEMBL4288925	16.32047510869343	0	0	2.501958072603164	4.934449080077931	1.301057138371125	3.8141977112344176	277.6441923944663	10	0	0	3	1	2	0	0	0	0	0	0	256.0	143.94444444444446	207.1111111111112	246.5555555555556	226.13888888888889	222.1944444444445	193.69444444444443	846.0	6.095238095238095	5.909090909090909	4.329113924050633	3.0980392156862746	2.189655172413793	2.196078431372549	2.011363636363636	1.85	3.119047619047619	3.518987341772152	3.107843137254902	2.833333333333333	2.5172413793103448	2.4411764705882355	2.238636363636364	1.9375	3.4272486772486777	2.798611111111111	2.6216596343178624	2.417211328976035	2.215020576131688
CHEMBL3681351	26.35786941574768	0	1	2.430658749771123	4.806179869906079	1.296009782022597	4.128508167743673	852.8088848905453	17	0	0	9	5	1	0	0	3	0	0	3	386.8148148148148	185.9047782350252	293.719135802469	367.5721688766956	372.8724279835391	370.1810699588477	322.37551440329213	2104.0	6.2389486260454	6.4051282051282055	4.872463768115941	3.4985072218187687	2.5946127946127944	2.547720797720798	2.431654676258993	2.295138888888889	3.290322580645161	3.5217391304347827	3.0	2.792452830188679	2.636363636363636	2.5961538461538463	2.5107913669064748	2.4296875	2.998464165081051	2.70735992402659	2.5540794417606	2.402432476318272	2.3397908740326625
ZINC000045245920	17.844078470807705	0	1	2.3940805199379884	4.788161039875977	1.3091460451891814	4.094209748954576	192.4500820073281	12	0	0	6	4	2	0	0	0	0	0	0	310.0	159.63888888888889	233.3333333333333	291.7777777777778	248.72222222222223	268.08333333333326	246.9166666666667	958.0	6.888888888888889	6.638297872340425	5.132530120481928	4.028846153846154	3.254716981132076	3.43956043956044	3.188888888888889	2.0309278350515463	3.111111111111111	3.3493975903614457	3.0096153846153846	2.618181818181818	2.5849056603773586	2.8461538461538463	2.6333333333333333	2.237113402061856	3.547530864197531	2.940307328605201	2.811244979919679	2.805555555555556	2.784343434343433
90664960;CHEMBL1852375	27.80059254882219	0	1	2.4765442740320265	4.854432813995107	1.2932390746034874	3.917489949591716	2370.583656592384	17	0	0	8	5	2	0	0	1	0	0	1	421.60493827160496	236.06085200426764	342.68415637860073	452.8323045267489	535.6975308641976	470.7685185185185	418.6574074074074	1706.0	5.85562414266118	5.921481481481481	4.555555555555555	3.475831763967357	2.4159957058507784	2.0808531746031744	2.024567280848688	2.168021680216802	3.083333333333333	3.425373134328358	2.983050847457627	2.767676767676768	2.550724637681159	2.2723214285714284	2.2060301507537687	2.3292682926829267	3.2786229445037174	2.764718792866941	2.557344450586573	2.558374601846039	2.428949993764809
ZINC000058541521	27.09348576763565	0	1	2.472045370992266	4.847324655168551	1.2976955771968584	3.885342964842154	3023.416156517847	17	0	0	6	4	1	0	0	1	0	0	1	379.60493827160496	197.06085200426764	319.99382716049377	400.2685185185185	461.8549382716049	413.3775720164609	333.2335390946501	1630.0	5.272290809327846	5.508148148148148	4.093827160493827	2.975238095238096	1.7285575048732942	1.6968766001024065	1.549382716049383	1.7383966244725737	3.0416666666666665	3.3777777777777778	3.0228571428571427	2.633663366336634	2.3201754385964914	2.207373271889401	2.121212121212121	2.2848101265822787	2.7369562778370504	2.598422496570645	2.370324645633287	2.287248677248677	2.29780385445952
CHEMBL542139	22.90022371322961	0	1	2.47692806103339	4.863922302405213	1.3062984247591876	3.991434282955151	837.3200005222699	15	0	0	10	3	3	2	0	2	0	0	2	366.9382716049382	180.75488610373577	255.60481130863056	302.68888958647835	281.1156923460116	254.9107126487412	214.001965329133	2172.0	6.9233636151875135	5.705050505050505	5.734502923976609	4.199813258636788	3.2336396546922863	3.636628754738991	3.166199813258637	2.754115226337449	3.4150943396226414	3.8105263157894735	3.394957983193277	3.109375	2.81203007518797	2.6692913385826773	2.588235294117647	2.6296296296296298	3.9343152385104414	2.863489342156204	2.97087959531309	2.64294948769437	2.639164860356206
ZINC000013805803	13.53248809846712	0	1	2.468774490375363	4.776177075908683	1.2665868738315595	3.564742000402325	138.03849236832338	9	0	0	3	2	1	0	0	0	0	0	0	200.0	93.13888888888889	169.19444444444446	193.8888888888889	193.3333333333333	190.1666666666668	147.50000000000003	724.0	5.0	5.097560975609756	3.780821917808219	2.9529411764705884	1.854368932038835	1.2150537634408602	0.7802197802197802	0.2857142857142857	2.8	3.2054794520547945	2.9176470588235293	2.4903846153846154	2.3300970873786406	2.225806451612903	1.934065934065934	1.4166666666666667	2.328472222222222	2.6727642276422765	2.3177321156773214	2.281045751633988	2.0090811965811968
CHEMBL24474	18.050627146184656	0	1	2.4546422470869977	4.909284494173996	1.2771465528169978	4.17975767715784	169.37766955460077	12	0	0	8	4	2	1	0	0	1	0	1	297.5116598079561	198.377743484225	263.6944444444444	304.5648148148147	241.1296296296296	258.3055555555556	209.29320987654324	2362.0	7.437791495198903	5.818342151675485	5.877727042110604	4.282550591828942	4.475589225589226	3.858674463937621	2.759734093067426	2.950617283950617	3.475	3.671232876712329	3.185567010309278	2.811881188118812	2.840909090909091	3.039473684210526	2.602564102564102	2.4166666666666665	4.959443587105625	2.7275867136978253	3.612252663622526	3.1398434516991207	3.275266029689388
ZINC000003995616	36.85309044123226	0	1	2.684777929960509	5.202442803928215	1.3201605744775124	4.613014922871623	1605.194715502264	15	0	0	10	5	5	0	0	0	0	0	0	602.0	360.5138888888889	481.9375	709.8611111111112	930.2777777777778	934.9583333333336	879.9444444444443	1866.0	7.0	6.913978494623656	5.9602272727272725	4.5625	3.680511182108626	3.3594771241830066	2.923780487804878	2.642633228840125	3.5930232558139537	4.181818181818182	3.515625	3.107843137254902	2.987220447284345	2.88562091503268	2.658536585365854	2.554858934169279	4.192021963824289	2.801821983273596	2.73828125	2.772894965277778	3.052650689905592
CHEMBL206386	12.675551403019512	0	1	2.508134260817448	4.859229868069804	1.3250379328612325	3.611067000277488	91.2700452516061	6	0	0	4	3	1	0	0	0	0	0	0	192.0	105.1388888888889	161.72222222222223	208.41666666666669	129.16666666666666	119.08333333333331	92.5	660.0	5.818181818181818	5.771428571428571	4.553846153846154	3.1818181818181817	1.691358024691358	1.3384615384615384	0.6470588235294118	0.5263157894736842	3.1818181818181817	3.646153846153846	3.011363636363636	2.6559139784946235	2.333333333333333	2.0923076923076924	1.607843137254902	1.1578947368421053	3.1860269360269364	2.7269841269841275	2.488034188034188	2.3683712121212124	2.211768219832736
ZINC000299851848	17.815568900106285	0	1	2.408788124406076	4.798564774797742	1.296923205438527	3.994830312816183	213.29673650572204	12	0	0	3	3	0	0	0	0	0	0	0	226.0	109.66666666666669	211.69444444444449	272.33333333333326	239.33333333333337	241.38888888888889	252.66666666666663	894.0	4.52	4.769230769230769	3.4680851063829787	2.682170542635659	2.479338842975207	1.956896551724138	1.5	1.0144927536231885	2.86	3.1702127659574466	2.736434108527132	2.5319148936170213	2.6859504132231407	2.646551724137931	2.4453125	1.9782608695652173	2.1933333333333334	2.5090811965811968	2.252068557919622	2.1111111111111107	1.9564617809298663
CHEMBL3402664	15.722758127248062	0	1	2.47692806103339	4.863922302405213	1.3062984247591876	3.991434282955151	837.3200005222699	12	0	0	3	1	0	0	0	1	1	0	2	189.5116598079561	180.75488610373577	255.60481130863056	302.68888958647835	281.1156923460116	254.9107126487412	214.001965329133	2232.0	4.512182376379907	4.861326442721792	3.607407407407407	2.7113289760348582	1.934222222222222	1.6976495726495728	0.9741138988450816	0.3116049382716049	3.023809523809524	3.6	3.1372549019607843	2.569105691056911	2.44	2.4326923076923075	1.989247311827957	1.586666666666667	3.9343152385104414	2.863489342156204	2.97087959531309	2.64294948769437	2.639164860356206
ZINC000038157687	15.212018057554186	0	1	2.5023052541819686	4.880809142062549	1.2481463898324645	3.852240600892683	116.90389972359154	6	0	0	7	4	0	0	3	0	0	0	3	344.0	266.45138888888886	378.52777777777777	289.05555555555554	186.5833333333333	273.3333333333333	312.75	886.0	10.117647058823527	8.277777777777779	7.970588235294118	4.725274725274725	4.65	3.246376811594203	3.333333333333333	2.571428571428572	3.5588235294117645	3.735294117647059	3.076923076923077	2.7419354838709675	2.6125	2.6956521739130435	2.253968253968254	1.4081632653061225	7.836805555555554	3.181327160493827	5.566584967320261	3.1764346764346763	3.0334528076463565
CHEMBL3233144	23.936889243665927	0	1	2.5924461423230207	5.014956355631954	1.3366655111278574	3.998283736626077	3660.624238511511	12	0	0	5	3	1	0	1	0	0	0	1	374.0	227.47222222222223	296.6944444444444	404.0555555555556	389.47222222222223	308.9722222222221	277.52777777777777	1222.0	6.233333333333333	5.96875	4.483333333333333	3.1775147928994083	1.7424242424242424	1.681081081081081	1.570469798657718	2.0078740157480315	3.2666666666666666	3.691666666666667	3.1538461538461537	2.834224598930481	2.429292929292929	2.32972972972973	2.3624161073825505	2.425196850393701	3.791203703703704	2.638020833333333	2.4724537037037035	2.3908612754766603	2.243018419489008
CHEMBL4215875	13.423098298725945	0	1	2.433550772354664	4.738143474598403	1.3301346794366462	3.692470828093071	101.34468396955111	11	0	0	3	2	1	0	0	0	0	0	0	210.0	86.38888888888889	154.05555555555557	190.47222222222223	108.7777777777778	105.66666666666669	77.33333333333334	682.0	6.363636363636363	6.628571428571429	4.967741935483871	3.5308641975308643	2.6865671641791047	2.5434782608695654	1.2549019607843137	0.6511627906976745	3.212121212121212	3.5161290322580645	3.037037037037037	2.6744186046511627	2.5970149253731343	2.782608695652174	2.196078431372549	1.976744186046512	2.6178451178451176	2.8523809523809525	2.484767025089606	2.3515089163237315	2.3578811369509047
ZINC000029055372	21.27022257699926	0	1	2.4392569972519	4.7653265520962425	1.3251050826611777	3.4719665316165624	1579.3472549125702	12	0	0	5	3	1	0	0	1	0	0	1	295.60493827160496	156.7275186709343	245.1604938271605	312.1851851851851	248.95370370370367	208.75308641975303	185.7407407407407	1318.0	5.577451665501981	5.573412698412698	4.055555555555555	2.6384976525821595	1.5025754231052246	1.458863443596268	1.945973496432212	2.0732860520094563	3.169811320754717	3.4705882352941178	2.809859154929577	2.466666666666667	2.2119205298013247	2.282442748091603	2.412844036697248	2.574468085106383	2.9571229937912134	2.587172986478542	2.4035342532074564	2.1984872196139795	2.07900548696845
CHEMBL1770379	14.9181920901388	0	1	2.3551704056216525	4.689310003393475	1.3077054995111337	3.959888798895857	116.95552057358516	12	0	0	3	3	0	0	0	0	0	0	0	212.0	92.38888888888889	173.58333333333334	217.02777777777783	132.44444444444446	119.77777777777776	106.83333333333331	742.0	5.578947368421052	5.725	4.140845070422535	3.117021276595745	2.609756097560976	2.467741935483871	2.145454545454545	1.6296296296296295	3.0789473684210527	3.3380281690140845	2.893617021276596	2.53	2.451219512195122	2.6129032258064515	2.690909090909091	2.462962962962963	2.431286549707602	2.6819444444444445	2.444835680751174	2.3088061465721044	2.126388888888889
ZINC000064513105	23.081555223817187	0	1	2.3755457015746013	4.751091403149204	1.2710576509425775	4.067215175678333	591.928115375731	12	0	0	6	5	1	0	0	0	0	0	0	342.0	189.22222222222223	296.7777777777778	384.75	403.0	328.6666666666667	253.8333333333333	1208.0	5.2615384615384615	5.343283582089552	3.827868852459016	2.8089171974522293	1.6073298429319371	1.3259668508287292	1.2926829268292683	1.71900826446281	2.876923076923077	3.139344262295082	2.815286624203821	2.433333333333333	2.2460732984293195	2.0607734806629834	2.006097560975609	2.3057851239669422	2.9111111111111114	2.641376451077944	2.432604735883425	2.450636942675159	2.214197530864198
CHEMBL1187408	9.220897726126536	0	1	2.44827309940988	4.662605379521403	1.304123379145729	3.008345750123409	61.22227154788976	6	0	0	2	1	0	0	0	0	1	0	1	103.06721536351166	58.74494170096023	90.73148148148144	103.83333333333331	64.58179012345678	38.79166666666667	13.72222222222222	1646.0	4.294467306812986	4.481481481481482	2.965608465608465	1.9732510288065843	1.2089947089947088	0.8805256869772999	0.5961199294532629	0.0864197530864197	3.083333333333333	3.2857142857142856	2.611111111111111	2.32	2.119047619047619	1.8387096774193548	1.5238095238095235	1.4444444444444444	2.447705904206676	2.550987654320988	2.1602733686067013	1.92283950617284	1.9091975308641973
ZINC000064448304	22.62282658255371	1	1	2.551774403991045	4.962416763062268	1.3350709316899538	4.401336523504776	336.145830864004	12	1	0	4	1	3	0	0	0	0	0	0	352.0	198.00694444444449	293.06944444444446	360.76388888888886	331.33333333333326	309.3611111111111	303.6666666666667	1130.0	6.6415094339622645	6.508771929824562	5.125	3.660130718954248	2.397905759162304	2.1294117647058823	2.1379310344827585	2.295081967213114	3.452830188679245	3.923076923076923	3.392156862745098	2.888268156424581	2.701570680628272	2.588235294117647	2.503448275862069	2.4262295081967213	3.7359800838574415	2.8340643274853803	2.817975427350428	2.357933914306463	2.299813780260708
ZINC000009116995	16.470305022954488	0	1	2.419545238774226	4.7227515786471255	1.2954850026879434	3.67221691076284	255.36865019645404	9	0	0	6	4	2	0	0	0	0	0	0	292.0	149.6388888888889	212.72222222222223	254.0833333333333	203.6111111111112	183.00000000000009	162.6666666666667	884.0	7.121951219512195	6.883720930232558	5.155844155844156	3.4479166666666665	3.136363636363636	3.808823529411765	3.123076923076923	3.0350877192982457	3.1707317073170733	3.441558441558441	2.895833333333333	2.372727272727273	2.363636363636364	2.661764705882353	2.6307692307692307	2.824561403508772	3.649728997289973	2.999354005167959	2.7626262626262625	2.646701388888889	2.6260101010101007
CHEMBL3736207	26.789177456049032	0	1	2.367502116230466	4.684816246194899	1.324590346063496	3.912030810736121	1354.8610491853171	18	0	0	6	1	5	0	0	0	0	0	0	458.0	192.47222222222223	342.1388888888889	377.9166666666666	362.44444444444446	367.97222222222223	396.72222222222223	1448.0	6.542857142857143	6.082191780821918	4.578125	3.393548387096774	1.5742574257425743	1.9672131147540983	2.156756756756757	2.255208333333333	3.0142857142857142	3.265625	2.95483870967742	2.483516483516484	2.301980198019802	2.453551912568306	2.475675675675676	2.5104166666666665	2.7496031746031746	2.872907153729072	2.6729600694444446	2.4381720430107525	2.1607142857142856
CHEMBL4218374	13.27326838446488	0	1	2.4655439069356904	4.931087813871381	1.3464599470221643	3.727142568399374	105.19743116338452	6	0	0	3	3	0	0	0	0	0	0	0	170.0	78.11111111111111	158.41666666666666	199.63888888888889	162.25000000000006	105.25	74.25	672.0	4.473684210526316	4.725	3.4473684210526314	2.5142857142857142	1.2407407407407407	0.8351648351648352	0.4925373134328358	0.2307692307692307	2.921052631578948	3.3157894736842106	2.895238095238095	2.623853211009174	2.2685185185185186	2.010989010989011	1.791044776119403	1.5192307692307692	2.055555555555556	2.3576388888888893	2.0844298245614032	1.9013227513227515	1.883537206931703
CHEMBL404970	14.865821431800454	0	1	2.536394903955393	4.90514804057489	1.2808448994962196	3.7757378622527016	139.58072197058237	12	0	0	4	3	1	0	0	0	0	0	0	234.0	106.66666666666669	182.50000000000003	218.94444444444443	195.91666666666663	208.25	160.5	770.0	6.157894736842105	6.675	5.464788732394366	3.97752808988764	2.841463414634146	1.4555555555555555	0.9333333333333332	0.1529411764705882	3.1842105263157894	3.633802816901409	3.044943820224719	3.0760869565217392	2.951219512195122	2.5	1.8888888888888888	1.4941176470588236	2.8070175438596494	2.884027777777778	2.570422535211268	2.460049937578028	2.442330917874396
ZINC000058541506	25.76015243430232	0	1	2.4128868632047418	4.78816062611469	1.3002600634694474	4.031097143326679	894.4649399293494	17	0	0	6	4	1	0	0	1	0	0	1	365.60493827160496	189.06085200426764	301.49382716049377	376.1018518518519	370.19444444444446	341.53806584362144	295.6008230452675	1554.0	5.539468761690984	5.697262479871175	4.224932249322494	2.9916666666666667	1.7749287749287748	1.8957553058676653	1.777104377104377	2.006785411365564	3.106060606060606	3.414634146341464	2.975	2.5380434782608696	2.317948717948718	2.2808988764044944	2.1818181818181817	2.3893129770992365	2.864558363701025	2.667367447963261	2.4511693265080794	2.3506365740740742	2.3246723474682414
ZINC000028135661	10.635111288499631	0	1	2.368840324322513	4.701378044026706	1.3062588516768536	3.455243229809862	64.29894190392905	6	0	0	2	1	1	0	0	0	0	0	0	150.0	72.36111111111111	132.83333333333331	166.6944444444445	101.66666666666664	56.49999999999999	39.0	562.0	4.838709677419355	4.75	3.3448275862068964	2.6493506493506493	0.9761904761904762	0.8103448275862069	0.2592592592592592	0.0	2.806451612903226	3.1379310344827585	2.8701298701298703	2.310344827586207	1.880952380952381	1.6724137931034482	1.6296296296296295	1.25	2.334229390681004	2.591145833333333	2.290229885057471	2.164862914862916	2.007343550446999
44452785;CHEMBL404970	14.865821431800454	0	1	2.5363949039553906	4.905148040574886	1.2808448994962194	3.7757378622527007	139.58072197058232	12	0	0	4	3	1	0	0	0	0	0	0	234.0	106.66666666666669	182.50000000000003	218.94444444444443	195.91666666666663	208.25	160.5	770.0	6.157894736842105	6.675	5.464788732394366	3.97752808988764	2.841463414634146	1.4555555555555555	0.9333333333333332	0.1529411764705882	3.1842105263157894	3.633802816901409	3.044943820224719	3.0760869565217392	2.951219512195122	2.5	1.8888888888888888	1.4941176470588236	2.8070175438596494	2.884027777777778	2.570422535211268	2.460049937578028	2.442330917874396
ZINC000023135912	24.65592656867093	0	0	2.4629192083365568	4.885443259178093	1.350924388085594	4.605191899830701	362.4860828537536	21	0	0	9	7	1	0	1	0	0	0	1	468.0	216.97222222222223	309.9444444444444	365.1666666666666	348.88888888888886	354.2777777777777	304.16666666666663	1302.0	8.830188679245284	8.526315789473685	7.072164948453608	5.540983606557377	3.882352941176471	3.824817518248176	3.709219858156029	4.473214285714286	3.5849056603773586	3.9072164948453607	3.4918032786885247	3.169230769230769	3.044117647058824	2.9416058394160585	2.6879432624113475	2.794642857142857	4.093815513626835	3.298245614035088	3.195303550973654	2.993169398907103	2.8395299145299147
CHEMBL361742	10.635111288499631	0	1	2.3701672925935364	4.704605289568949	1.3067544816909875	3.453612384892042	64.23702496744724	6	0	0	2	1	1	0	0	0	0	0	0	150.0	72.36111111111111	132.83333333333331	166.75000000000009	109.5	56.5	39.0	562.0	4.838709677419355	4.75	3.3448275862068964	2.6623376623376624	0.9761904761904762	0.7068965517241379	0.2	0.0	2.806451612903226	3.1379310344827585	2.883116883116883	2.310344827586207	1.9166666666666667	1.706896551724138	1.3666666666666667	1.2	2.334229390681004	2.591145833333333	2.290229885057471	2.1655844155844166	1.9980842911877403
ZINC000058541102	27.8005925488222	0	1	2.47490647205083	4.850186404811428	1.29885379804952	3.925373902084482	3194.3482141973404	17	0	0	6	4	1	0	0	1	0	0	1	383.60493827160496	201.31085200426764	328.9938271604937	413.1018518518518	485.7716049382716	454.7942386831276	383.4773662551439	1668.0	5.114732510288066	5.347578347578347	3.969267139479905	2.90036231884058	1.7782526115859447	1.7214944201843765	1.5012683916793508	1.610479797979798	3.0	3.333333333333333	2.972826086956522	2.635071090047393	2.3846153846153846	2.2489082969432315	2.105022831050228	2.2329545454545454	2.684144693390236	2.5657908620871583	2.3332895543297427	2.245118760064412	2.255085522594737
CHEMBL1277837	24.87905427093084	0	1	2.571132436073686	5.060321092840624	1.3239074638929078	4.627913491544957	351.27368501270195	19	0	0	7	4	2	1	0	0	0	0	0	392.44444444444446	225.5772462277092	340.36728395061726	415.3858024691358	485.8425925925925	426.7685185185184	369.273148148148	1470.0	6.884990253411306	6.185792349726777	5.896024464831805	4.680459770114942	4.331154684095861	4.004415011037528	3.2564102564102564	2.928205128205128	3.508771929824561	3.889908256880734	3.427586206896552	3.1923076923076925	3.104575163398693	3.019867549668874	3.076923076923077	3.069230769230769	3.9574955478545473	2.604837077514673	3.1226356325744704	2.8647296722009363	3.0173314339981
CHEMBL1946253	19.27022257699926	0	1	2.311638807202015	4.587646271451092	1.3011057852861685	3.991450719245056	431.26345043904	12	0	0	4	2	0	0	1	1	0	0	2	271.60493827160496	163.17196311537876	229.96604938271605	294.71296296296293	241.1203703703704	213.5030864197531	186.92592592592592	1250.0	5.325587024933431	5.0020964360587	3.361111111111111	2.262254901960784	1.291761148904006	1.3977947413061915	1.4705314009661836	1.6896135265700485	2.9411764705882355	3.1354166666666665	2.6544117647058822	2.2972972972972974	2.136054421768708	2.213740458015267	2.252173913043478	2.380434782608696	3.199450257164289	2.558040220514016	2.395479681069959	2.1670070806100217	1.8762442998554107
CHEMBL3759677	16.958632204658684	0	0	2.4883134718105766	4.900829803831602	1.3056172397816406	3.839205715043572	397.6486546131297	13	0	0	5	2	2	1	0	0	0	0	0	280.44444444444446	112.62482853223594	198.8703703703704	223.6203703703704	183.8950617283951	155.78086419753092	146.6697530864198	1112.0	7.011111111111111	7.158730158730158	5.708920187793428	4.5019607843137255	3.607142857142857	3.504504504504505	2.373737373737374	2.1720430107526885	3.3	3.633802816901409	3.2705882352941176	3.0348837209302326	2.7857142857142856	2.675675675675676	2.590909090909091	2.4516129032258065	2.8156207133058984	2.999853027630805	2.800991131977048	2.63082788671024	2.5241530289979908
ZINC000072106425	27.312265367118005	0	1	2.4695386615628387	4.84744831818488	1.2760683524683467	3.926153767434101	2110.117679672696	17	0	0	8	5	2	0	0	1	0	0	1	421.60493827160496	232.33862978204544	334.74382716049377	443.31995884773664	501.05144032921817	397.09465020576135	360.6728395061728	1668.0	6.110216496689927	6.16820987654321	4.716145833333334	3.602693602693603	2.22962962962963	2.035639412997904	2.1803995006242194	2.538523925385239	3.1594202898550723	3.515625	3.078787878787878	2.712820512820513	2.380952380952381	2.1839622641509435	2.207865168539326	2.4744525547445257	3.3672265185803685	2.818572816643804	2.615186149691357	2.686787629380222	2.445045900601456
ZINC000058563657	27.012605538595885	0	1	2.51844282924824	4.894256764646647	1.2904248273416503	3.8878438791113807	2851.1241045827974	17	0	0	7	4	1	0	0	2	0	0	2	379.2098765432099	191.8717040085353	308.78086419753083	381.6647614692881	473.9938271604938	459.09259259259255	372.4228395061728	1880.0	5.495795312220433	5.753086419753086	4.392764857881137	3.305354664329024	2.072143233280674	1.757847533632287	1.6655665566556657	1.6830065359477122	3.130434782608696	3.496124031007752	3.0828402366863905	2.863157894736842	2.4976303317535544	2.269058295964125	2.1386138613861387	2.235294117647059	2.780749333457033	2.61129686785551	2.3936501100583785	2.258371369640758	2.32943469785575
CHEMBL197646	11.520557554648654	0	1	2.434138361129531	4.744293254874893	1.2550689924652698	3.349582100168611	104.5487360743897	9	0	0	3	2	0	0	1	0	0	0	1	200.0	128.8611111111111	148.50000000000006	181.4166666666667	119.8333333333333	112.50000000000004	98.0	626.0	6.666666666666667	6.129032258064516	4.796296296296297	3.815384615384616	1.7377049180327868	2.111111111111111	0.9318181818181818	0.1818181818181818	3.033333333333333	3.425925925925926	2.815384615384616	2.263157894736842	2.2459016393442623	2.2	2.0454545454545454	1.4848484848484849	4.295370370370369	3.0026881720430105	2.750000000000001	2.7910256410256418	2.648026315789474
CHEMBL4789472	21.37961237674044	0	1	2.4678977283086536	4.8388388848162975	1.3113717082061582	3.885729756549808	702.4323982922964	12	0	2	6	3	1	0	1	1	0	0	2	349.60493827160496	216.00529644871207	259.32716049382714	348.7530864197531	302.0925925925926	266.97119341563786	248.0308641975309	1360.0	6.992098765432099	6.436058700209643	4.6769759450171815	3.00162206001622	2.334955393349554	2.4850088183421515	2.3630952380952377	2.5795454545454546	3.34	3.608247422680413	2.948905109489051	2.588652482269504	2.437956204379562	2.5396825396825395	2.5535714285714284	2.715909090909091	4.320105928974241	2.810136656572716	2.673475881379661	2.545642966567541	2.35484341709716
CHEMBL401745;16093485	12.25617390653662	0	3	2.480024434819309	4.960048869638619	1.2351929428580448	3.628554107933777	75.30746458486833	6	0	0	5	3	1	0	0	1	0	0	1	203.6049382716049	93.7552964487121	153.32304526748973	174.82818930041154	144.6625514403292	81.71604938271604	32.691358024691354	910.0	6.786831275720164	7.06810035842294	5.80083857442348	5.065573770491803	1.7105624142661178	0.4015873015873016	0.0648148148148148	0.0	3.2666666666666666	3.716981132075472	3.5901639344262297	2.901408450704225	2.098765432098765	1.6714285714285717	1.1944444444444444	1.0	3.1251765482904035	3.126111774857294	2.89288764655641	2.866035890170681	2.712137019648757
ZINC000045371167	25.719411939495487	0	1	2.41666439478704	4.83332878957408	1.3083218550744349	4.224304229141015	756.9001137395195	12	0	0	7	3	2	1	1	0	0	0	1	386.44444444444446	285.4661351165981	382.1018518518519	450.0200617283951	585.5046296296298	441.2222222222221	477.3611111111111	1584.0	5.600644122383253	4.277777777777778	3.8493827160493823	2.4369602763385148	1.875816993464052	2.349514563106796	1.8401360544217684	1.6416666666666666	2.9855072463768115	3.2	2.699481865284974	2.410377358490566	2.397058823529412	2.3932038834951457	2.433673469387755	2.33	4.137190364008668	2.357295953360768	2.8303840877914954	2.3317101643958296	2.4104137549499187
CHEMBL4212246	14.170645194432373	0	0	2.389674452614539	4.667605490945724	1.2815735854382506	3.655326711098798	268.02944336997	6	0	0	4	1	2	1	0	0	0	0	0	206.44444444444449	123.55898491083676	172.94444444444443	215.29629629629628	161.5462962962963	159.63888888888889	120.85185185185183	994.0	5.161111111111111	4.772357723577236	3.4748858447488584	2.677536231884058	2.034632034632035	1.971830985915493	1.5462962962962965	1.2643678160919545	2.825	3.041095890410959	2.5543478260869565	2.476744186046512	2.4545454545454546	2.380281690140845	2.0416666666666665	2.0517241379310347	3.088974622770919	2.676829268292683	2.3691019786910195	2.3401771336553945	2.3413006029285106
ZINC000036270590	25.512863264118533	0	1	2.408719611584168	4.817439223168336	1.320199105025899	4.414323679939975	511.36828011973967	22	0	0	5	3	1	0	1	0	0	0	1	430.0	254.25	319.3055555555554	403.4444444444445	381.86111111111103	363.4166666666665	335.27777777777766	1328.0	7.049180327868853	6.796875	5.440366972477064	4.169014084507042	3.0632911392405062	3.3401360544217686	3.841666666666667	3.559633027522936	3.2459016393442623	3.541284403669725	3.105633802816901	2.7115384615384617	2.5443037974683542	2.578231292517007	2.841666666666667	2.834862385321101	4.168032786885245	3.044704861111111	2.929408766564728	2.841158059467919	2.746794871794871
CHEMBL207566	22.71294571007377	0	1	2.4706780235912165	4.865278551783487	1.308259000546352	4.023168650130559	969.4542523000092	15	0	0	7	4	1	0	2	0	0	0	2	456.0	317.2222222222222	295.27777777777777	396.58333333333337	317.33333333333337	368.1111111111111	284.63888888888886	1234.0	9.306122448979592	8.173076923076923	6.494505494505495	4.951219512195122	3.441860465116279	3.302752293577982	3.1327433628318584	2.902912621359224	3.5510204081632653	3.857142857142857	3.2195121951219514	2.744360902255639	2.5968992248062017	2.8440366972477062	2.6371681415929205	2.485436893203884	6.47392290249433	3.422542735042735	3.244810744810745	3.224254742547426	3.766499582289056
CHEMBL3976121	24.63750683935902	0	0	2.731217204934939	5.123422663714704	1.3404570077754354	3.800548748194532	1074.0731113882623	9	0	0	10	6	3	0	0	1	0	0	1	407.60493827160496	238.45668533760096	289.2824074074075	426.6244855967079	428.88065843621393	394.15072016460914	281.9372427983541	1520.0	7.410998877665545	7.218518518518518	5.969885773624092	5.156494522691705	3.908417508417509	3.740740740740741	4.082204155374887	2.679245283018868	3.763636363636364	4.205607476635514	3.4788732394366195	3.21656050955414	3.0242424242424244	2.954248366013072	3.032520325203252	2.820754716981132	4.33557609704729	2.885759602194787	2.7035739010038085	3.004397785892309	3.2296073497418165
CHEMBL40579	19.815568900106285	0	0	2.484910311401044	4.8892779645451405	1.3306683552775709	4.1049344979502544	306.3036914707112	18	0	0	5	3	1	0	0	1	0	0	1	321.60493827160496	154.0052964487121	222.9897119341564	262.3837448559671	222.60493827160505	192.21193415637865	177.99382716049385	1236.0	7.844022884673292	7.934343434343433	6.636225266362253	4.911111111111111	4.350427350427351	4.050754458161865	3.482419127988748	3.276995305164319	3.658536585365854	4.054794520547945	3.4526315789473685	3.180851063829788	3.021978021978022	3.0246913580246915	2.873417721518988	2.647887323943662	3.756226742651515	3.139987841376731	3.054653588139129	2.7619341563786013	2.976020050783643
CHEMBL209387	26.42681910096898	0	1	2.4631472433091552	4.838647236704164	1.290489195364071	4.417426844870319	1344.791611182354	12	0	0	7	2	3	0	0	2	0	0	2	387.2098765432099	197.89948178631303	308.39609053497946	413.5690824569426	389.6224279835391	328.61625514403283	354.4557613168723	1874.0	5.694262890341322	5.566510172143974	4.067854113655641	3.172562075183798	2.317307692307692	2.7881741390513315	3.14452798663325	2.3946608946608947	3.117647058823529	3.404580152671756	2.8876404494382024	2.4824120603015074	2.326923076923077	2.555555555555556	2.819548872180451	2.5779220779220777	2.910286496857545	2.5846954152900947	2.354168630038011	2.3234218115558574	2.2817637570568894
CHEMBL301784	22.155668843148284	0	0	2.462613806592785	4.8221598139056105	1.2998791873045497	3.929143758504352	828.9168084585752	18	0	0	8	4	2	0	0	2	0	0	2	389.2098765432099	174.6217040085353	254.5905349794239	303.5094116750494	242.65637860082305	218.2057613168725	168.27674897119348	1638.0	8.845679012345679	8.877068557919621	7.421652421652422	5.613338424334987	4.727598566308243	4.636111111111111	4.271284271284272	4.11437908496732	3.772727272727273	4.0256410256410255	3.4742268041237114	3.147368421052632	2.935483870967742	2.9625	2.896103896103896	2.897058823529412	3.9686750911030746	3.263877944137992	3.263981217684922	3.1289630069592724	3.249393545592376
CHEMBL1173525	14.268104450355084	0	3	2.450129364013274	4.73231539772752	1.301789068280968	3.978786293460788	91.2734595606038	9	0	0	5	4	1	0	0	0	0	0	0	260.0	147.16666666666669	181.77777777777783	217.88888888888889	167.69444444444454	164.50000000000009	117.49999999999996	740.0	8.666666666666666	8.75	7.8076923076923075	5.380952380952381	4.216666666666667	5.630434782608695	3.5	1.8157894736842104	3.6666666666666665	4.153846153846154	3.333333333333333	2.9393939393939394	2.783333333333333	3.0869565217391304	2.5	1.894736842105263	4.905555555555556	3.536458333333333	3.4957264957264966	3.458553791887125	3.4772727272727275
ZINC000013437121	20.897381877747986	0	1	2.558472863855115	5.0001864244586445	1.262188467790106	4.440755207508475	213.5855925097577	12	0	0	6	2	1	0	3	0	0	0	3	424.0	295.0069444444444	433.0	350.99999999999994	553.375	346.5	395.5	1146.0	9.02127659574468	7.8	7.3076923076923075	5.413223140495868	4.476510067114094	4.154362416107382	3.190909090909091	2.911764705882353	3.5531914893617023	3.934065934065934	3.636363636363636	3.216216216216216	3.02013422818792	2.563758389261745	2.5090909090909093	2.07843137254902	6.276743498817966	3.066111111111111	4.758241758241757	2.900826446280991	2.9040915915915915
ZINC000040936267	22.07478861410852	0	0	2.4809218290170016	4.846711011106811	1.3246206858544265	4.02410157671844	682.2686196579338	21	0	0	6	4	2	0	0	0	0	0	0	402.0	185.47222222222223	266.77777777777777	330.6111111111111	314.05555555555554	261.72222222222223	208.16666666666669	1136.0	8.375	8.490196078431373	7.273809523809524	5.96	4.160714285714286	3.69811320754717	3.684210526315789	3.3258426966292136	3.5416666666666665	3.9166666666666665	3.56	3.072072072072072	2.8035714285714284	2.7641509433962264	2.694736842105263	2.5730337078651684	3.8640046296296298	3.315904139433551	3.175925925925926	3.306111111111111	3.305805805805806
ZINC000101099148	17.81556890010629	0	2	2.4036499468978776	4.757517897283384	1.280173024935168	4.422592380154932	136.14839141482992	6	0	0	5	3	0	0	2	0	0	0	2	316.0	223.70138888888889	246.50000000000003	339.9722222222221	321.611111111111	273.08333333333326	273.0833333333333	980.0	6.869565217391305	6.1875	4.6477272727272725	3.648	2.616	2.8793103448275863	1.9827586206896552	1.889908256880734	3.108695652173913	3.386363636363636	2.832	2.5271317829457365	2.496	2.560344827586207	2.396551724137931	2.110091743119266	4.863073671497584	2.8865740740740744	2.801136363636364	2.719777777777777	3.012381567614126
CHEMBL1834234	20.043287017782003	0	3	2.4391055800769204	4.837438048628276	1.273119451709726	4.465727452957212	193.1655805656288	12	0	0	8	4	2	1	0	1	0	0	1	336.04938271604937	208.55476489864355	305.2191358024691	298.4758230452675	372.9279835390945	355.3888888888888	288.6028806584361	1536.0	7.467764060356653	6.130023640661938	6.454166666666668	4.599128540305011	4.717367853290184	3.7900101936799184	2.710526315789474	2.328236493374108	3.4	3.625	3.2254901960784315	3.1818181818181817	3.067961165048544	2.8440366972477062	2.5350877192982457	2.3486238532110093	4.634550331080967	2.75030645302513	3.815239197530864	2.9262335592673283	3.561379108875679
CHEMBL2170801	24.632065481034008	0	0	2.631002724148686	5.03466774530404	1.3447187111161396	3.960837860581292	1019.5822255585974	9	0	0	8	5	2	0	0	1	0	0	1	347.60493827160496	190.644185337601	290.1851851851853	423.4300411522636	422.3806584362138	394.4989711934157	322.6419753086422	1484.0	5.7934156378600825	5.863247863247863	4.606222222222223	3.3638583638583635	3.158459595959596	2.8061594202898554	2.454901960784314	1.8305752561071709	3.433333333333333	3.816	2.9615384615384617	2.8688524590163933	3.022727272727273	2.8532608695652173	2.747058823529412	2.673758865248227	3.1774030889600167	2.52937638493194	2.321481481481482	2.3265386876498	2.2633182666576728
ZINC000299851234	12.93477111702175	0	1	2.484500942318622	4.800654847956942	1.2525376175256395	3.3560442223849387	153.7253126096023	6	0	0	4	1	1	0	1	1	0	0	2	219.6049382716049	151.4775186709343	163.5216049382716	209.62551440329216	192.9907407407408	172.50823045267492	118.99382716049382	966.0	6.862654320987654	6.094276094276094	4.430303030303031	3.7600644122383255	2.8417508417508417	2.5622895622895623	1.854990583804144	0.8809523809523809	3.15625	3.4	2.898550724637681	2.823529411764706	2.6515151515151514	2.3181818181818183	1.8135593220338984	1.5238095238095235	4.733672458466697	3.089007357525876	2.9731200897867565	3.038050933381046	2.421069353667393
ZINC000052968850	20.30389608181048	0	1	2.522169569859295	4.953218157241677	1.367037176217319	3.997700046924233	663.522154747103	18	0	0	5	4	0	1	0	0	0	0	0	290.44444444444446	106.55898491083676	212.2098765432099	244.85802469135808	226.72222222222229	197.81481481481484	134.33333333333334	1192.0	6.454320987654321	6.707482993197278	5.430232558139535	3.945945945945946	2.5028735632183907	1.988304093567252	1.836309523809524	2.504504504504504	3.555555555555556	3.953488372093023	3.36036036036036	3.033613445378151	2.896551724137931	2.692982456140351	2.3660714285714284	2.581081081081081	2.367977442463039	2.658478206097254	2.467556703990813	2.205928150372596	2.095134350036311
CHEMBL1187186	11.607534466400148	0	1	2.501270710599229	4.869751888897282	1.241473210780178	3.420768609919609	73.51691324709088	6	0	0	4	1	0	0	3	0	0	0	3	266.0	251.1736111111111	323.27777777777777	191.6388888888889	198.66666666666663	185.0	62.0	700.0	9.851851851851851	7.571428571428571	8.020833333333334	4.866666666666666	3.733333333333333	1.6956521739130437	2.4	0.0	3.4074074074074074	3.4791666666666665	3.083333333333333	2.790322580645161	2.2333333333333334	1.7608695652173914	1.4666666666666666	1.1333333333333333	9.30272633744856	3.364087301587302	6.734953703703703	3.193981481481482	3.996639784946237
CHEMBL6966	24.165700616889097	0	1	2.4538345355648894	4.90766907112978	1.2649199147340977	3.931908241069901	2112.90881432938	12	0	0	6	2	4	0	0	0	0	0	0	412.0	216.50694444444449	311.6527777777778	409.5972222222222	478.2916666666666	456.0	446.58333333333337	1364.0	5.802816901408451	5.402777777777778	3.9453125	3.6392405063291138	1.6553191489361705	1.7534246575342465	1.441747572815534	1.305263157894737	2.788732394366197	3.1484375	2.962025316455696	2.42512077294686	2.1617021276595745	2.127853881278539	2.150485436893204	2.0157894736842104	3.04939358372457	2.919753086419753	2.4347873263888893	2.592387482419128	2.4819511540526027
44416737;CHEMBL214717	27.03646662623281	0	1	2.413624685722477	4.82177643221006	1.3250670541807836	4.573655950793345	548.9284202920603	22	0	0	6	3	2	0	1	0	0	0	1	466.0	284.27777777777777	338.8888888888888	444.8611111111112	380.74999999999983	383.1388888888888	347.4999999999998	1390.0	7.766666666666667	7.21875	5.8	4.221476510067114	3.81021897810219	4.0	4.62280701754386	4.073394495412844	3.466666666666667	3.7818181818181817	3.087248322147651	2.764331210191082	2.846715328467153	2.832116788321168	3.0350877192982457	2.9724770642201834	4.737962962962963	3.1475694444444446	3.08080808080808	2.985645041014169	2.75937721160651
CHEMBL222566	15.838244609700968	0	1	2.5752949980805235	5.010969501275415	1.2724148320534068	3.934151454004127	123.54599299449283	6	0	0	6	2	1	0	3	0	0	0	3	372.0	309.22916666666663	386.0833333333333	286.6388888888889	333.16666666666674	336.4166666666667	123.0	922.0	11.272727272727272	9.17142857142857	9.38095238095238	6.313253012048193	7.5625	3.5454545454545454	2.5161290322580645	0.125	3.787878787878788	4.126984126984127	3.63855421686747	3.197802197802198	2.75	2.4696969696969697	1.7096774193548387	1.25	9.370580808080806	3.5015873015873016	6.128306878306878	3.453480589022758	4.042429792429793
ZINC000013436839	19.108462118919743	0	1	2.521949354717796	4.8497321772441175	1.317074972528938	4.130236260890538	377.6896945170344	12	0	0	3	2	1	0	0	0	0	0	0	262.0	112.16666666666669	220.66666666666669	287.8333333333333	266.5833333333333	229.25	179.91666666666669	944.0	5.24	5.490566037735849	4.134020618556701	3.3533834586466167	2.4066666666666667	1.7007299270072993	1.26890756302521	1.1886792452830188	3.12	3.577319587628866	3.1578947368421053	2.7857142857142856	2.6666666666666665	2.4671532846715327	2.226890756302521	2.141509433962264	2.2433333333333336	2.5461215932914047	2.2749140893470794	2.164160401002506	2.0169552669552666
ZINC000299852409	14.101695509211076	0	1	2.3508459929775416	4.678205084116443	1.3406577284702073	3.8150175165277416	118.08326568320308	12	0	0	2	2	0	0	0	0	0	0	0	188.0	83.61111111111111	159.13888888888894	197.8611111111112	118.66666666666666	102.5	94.33333333333331	692.0	5.222222222222222	5.342105263157895	3.805970149253731	2.815217391304348	2.292682926829268	2.280701754385965	2.019230769230769	1.5918367346938775	3.055555555555556	3.343283582089552	2.869565217391304	2.489583333333333	2.3780487804878048	2.5964912280701755	2.576923076923077	2.306122448979592	2.322530864197531	2.630116959064328	2.3752072968490885	2.15066425120773	1.9829282407407407
CHEMBL299031	22.372845767031777	0	1	2.5688721422224625	5.050062626412204	1.3241660110732068	4.443568507647616	346.3555911375628	9	0	0	6	2	4	0	0	0	0	0	0	384.0	194.0277777777778	294.16666666666663	348.3333333333332	521.5	433.80555555555566	382.7777777777777	1212.0	6.508474576271187	6.129032258064516	4.87719298245614	3.966216216216216	2.3365853658536584	2.279620853080569	2.102564102564102	2.057142857142857	3.152542372881356	3.684210526315789	3.45945945945946	2.9946236559139785	2.678048780487805	2.4028436018957344	2.2153846153846155	2.1085714285714285	3.288606403013183	2.8337813620071683	2.580409356725146	2.3536036036036028	2.497759856630824
CHEMBL3938006	19.34926210361006	1	0	2.7279136199569542	5.123042362567567	1.266856066115427	3.712321817322452	336.3929727505163	9	0	0	10	5	4	0	0	1	0	0	1	383.60493827160496	246.62335200426764	266.4907407407408	368.2078189300413	302.7427983539094	270.23251028806584	199.69958847736623	1310.0	9.590123456790124	8.956072351421188	7.917037037037038	6.675736961451246	4.557651991614256	4.333333333333334	6.17283950617284	3.672413793103448	3.95	4.56	3.704081632653061	3.0	2.971698113207548	2.932584269662921	2.984126984126984	2.413793103448276	6.165583800106691	3.5524810986697286	3.5532098765432107	3.757222642143278	3.9709318546418366
CHEMBL158627	26.818046256658395	0	1	2.4194982711661406	4.725109438158683	1.2626194727886746	3.968003994031528	3992.83552026882	12	0	0	8	2	4	1	1	0	0	0	1	462.44444444444446	342.8272462277092	435.92901234567904	459.7407407407407	404.7268518518519	386.2731481481481	389.3564814814815	1658.0	7.114529914529915	5.53921568627451	4.884408602150538	2.7906976744186047	2.5058823529411764	2.471491228070175	2.4307359307359304	2.2146118721461185	3.2153846153846155	3.3870967741935485	2.726744186046512	2.4619565217391304	2.447058823529412	2.5657894736842106	2.5064935064935066	2.5136986301369864	5.274265326580141	2.6570669934640527	3.515556551174831	2.6729112833764	2.3546363392377887
CHEMBL1224032	15.791707812469356	0	0	2.513691691109956	4.951589001454922	1.26537977536542	3.8752722925041216	151.58824711771064	6	0	0	6	2	2	1	1	0	0	0	1	290.44444444444446	193.8645404663924	209.45370370370367	276.78086419753083	262.3796296296297	241.0679012345679	122.74074074074076	1084.0	7.84984984984985	7.0	5.502347417840375	4.3120567375886525	4.029914529914531	3.3640350877192984	1.9583333333333333	0.7083333333333334	3.3783783783783785	3.76056338028169	3.1382978723404253	2.8877551020408165	2.935897435897436	2.5	2.138888888888889	1.734375	5.23958217476736	2.993510604621716	2.9500521648408977	2.9444772786971365	2.8273494583018395
CHEMBL3891802;CHEMBL3919861;CHEMBL3891802	12.606601717798217	0	1	2.4238719930316006	4.847743986063202	1.3369710675111048	3.625181870490072	94.06118141184167	6	0	0	2	2	0	0	0	0	0	0	0	146.0	69.33333333333334	147.63888888888889	193.47222222222223	143.58333333333331	88.16666666666667	42.0	622.0	4.055555555555555	4.315789473684211	3.0416666666666665	2.0754716981132075	0.9130434782608696	0.7472527472527473	0.6428571428571429	0.4285714285714285	2.888888888888889	3.25	2.792452830188679	2.5130434782608697	2.1130434782608694	1.8461538461538465	1.6785714285714286	1.4642857142857142	1.9259259259259265	2.2704678362573096	2.05054012345679	1.82520964360587	1.7608695652173914
ZINC000072179906	28.617089129749925	0	1	2.4798350002148406	4.857740428052132	1.2866113254581515	3.9892006701516975	2542.6214683091907	17	0	0	8	5	2	0	1	0	0	0	1	478.0	303.02777777777777	379.0833333333332	508.9722222222221	572.8888888888891	550.1388888888889	490.3055555555555	1536.0	6.373333333333333	6.141025641025641	4.714285714285714	3.622950819672131	2.417777777777778	2.296137339055794	2.2764976958525347	2.2849162011173183	3.066666666666667	3.407142857142857	2.994535519125684	2.723809523809524	2.493333333333333	2.2832618025751072	2.179723502304148	2.2849162011173183	4.04037037037037	2.8774928774928776	2.7077380952380943	2.7812689738919243	2.52936507936508
CHEMBL595555	11.899494936611667	0	1	2.426869884060151	4.788459748062327	1.371615879986289	3.555898404024436	82.47769675471766	9	0	0	4	3	1	0	0	0	0	0	0	202.0	77.83333333333334	144.11111111111111	157.00000000000003	116.0	81.41666666666667	22.5	620.0	7.214285714285714	7.166666666666667	5.660377358490566	3.895522388059701	2.2142857142857144	1.660377358490566	1.2	0.0	3.321428571428572	3.6226415094339615	3.074626865671642	2.870967741935484	2.625	2.2830188679245285	1.775	1.3333333333333333	2.779761904761905	2.9296296296296296	2.719077568134172	2.343283582089553	2.411290322580645
CHEMBL408198	27.743573407419355	0	1	2.467940412276519	4.819648498026105	1.3150854695196146	4.106337842806487	1858.0559873479583	17	0	0	8	5	2	0	1	0	0	0	1	486.0	299.9722222222222	359.25	473.6111111111111	497.77777777777777	395.75	350.1666666666667	1456.0	7.476923076923077	6.971014492753623	5.379032258064516	3.9289940828402368	3.452229299363057	4.368794326241135	3.4859154929577465	3.661417322834646	3.323076923076924	3.564516129032258	2.9289940828402368	2.6235955056179776	2.713375796178344	2.8368794326241136	2.8028169014084505	2.811023622047244	4.6149572649572645	2.964573268921095	2.8971774193548385	2.8024326101249177	2.8099250936329594
ZINC000116688972	15.475468957064288	0	1	2.4033193183301376	4.786836327158323	1.3287454840161397	3.8636268822332376	156.25666105699125	12	0	0	4	3	1	0	0	0	0	0	0	248.0	104.63888888888889	190.3611111111112	224.1111111111112	181.00000000000009	162.16666666666669	136.0	806.0	6.358974358974359	6.2926829268292686	4.847222222222222	3.881720430107527	3.147727272727273	2.441558441558441	1.851851851851852	1.5223880597014925	3.102564102564102	3.375	3.086021505376344	2.804123711340206	2.6818181818181817	2.5324675324675323	2.2962962962962963	2.149253731343284	2.683048433048433	2.842818428184282	2.643904320987655	2.4097968936678624	2.4352806414662083
CHEMBL492349	17.962406788742243	0	1	2.4100149840366374	4.808154339614243	1.283256294878243	4.109615356364087	192.6370267777104	12	0	0	6	2	2	1	0	1	0	0	1	268.04938271604937	184.5547648986435	267.90174897119334	287.63271604938257	265.16563786008214	273.9012345679012	170.7366255144033	1402.0	6.382128159905937	4.828282828282829	5.022792022792022	3.236625514403292	3.0718518518518523	3.2967651195499297	3.906862745098039	2.1163194444444446	3.3095238095238093	3.4615384615384617	3.0185185185185186	2.5739130434782607	2.51	2.6835443037974684	2.6323529411764706	2.484375	4.394161069015321	2.4303568088290315	3.4346378073229915	2.663265889346135	2.790619967793881
CHEMBL1632206	22.83426605363341	0	1	2.433650953714299	4.8673019074285975	1.302730929748732	4.0968631139952345	1031.5973809629188	16	0	0	5	4	1	0	0	0	0	0	0	346.0	177.19444444444446	278.77777777777777	342.4444444444444	319.9999999999999	281.4444444444444	237.9444444444445	1152.0	6.0701754385964914	6.116666666666666	4.462264150943396	3.3453237410071943	2.130434782608696	1.9078947368421053	1.8148148148148149	1.982905982905983	3.1578947368421053	3.490566037735849	3.0431654676258995	2.7142857142857144	2.503105590062112	2.4407894736842106	2.4074074074074074	2.3675213675213675	3.1086744639376223	2.7828703703703703	2.629979035639413	2.463629096722621	2.153499278499277
ZINC000013437068	18.510745137474373	0	1	2.5283900040902503	4.875099674784619	1.2946854406563824	4.211970119841924	180.4720237004705	12	0	0	4	2	1	0	1	0	0	0	1	310.0	165.44444444444446	228.19444444444449	302.7777777777777	295.6388888888889	249.00000000000003	213.8333333333333	948.0	7.045454545454546	6.74468085106383	5.235294117647059	4.443478260869565	3.1908396946564888	2.80327868852459	2.2346938775510203	1.2098765432098766	3.386363636363636	3.8705882352941177	3.417391304347826	3.0	2.839694656488549	2.565573770491804	2.316326530612245	2.061728395061728	3.7601010101010095	2.860520094562648	2.6846405228758177	2.632850241545893	2.31781045751634
CHEMBL14841	23.65685931727286	0	0	2.500964337936073	4.932113857445132	1.286075144326536	4.204341537936194	710.0661819720196	18	0	0	8	3	1	1	3	0	0	0	3	492.44444444444446	350.95481824417004	460.2932098765433	357.195987654321	437.1404320987655	540.9907407407408	270.78395061728395	1520.0	10.25925925925926	8.928104575163399	8.693798449612403	6.059748427672956	5.247222222222223	5.087878787878789	5.044871794871796	4.562248995983936	3.75	4.011627906976744	3.679245283018868	3.206896551724138	2.975	2.8545454545454545	2.6923076923076925	3.0	7.311558713420209	3.3930041152263377	5.352246626471434	3.369773468436991	3.6925819497658576
CHEMBL1278115	19.87527968684729	1	1	2.5416754003087028	4.946798460219952	1.309739542567989	4.141783970009674	427.7278501908762	12	1	0	3	1	2	0	0	0	0	0	0	282.0	181.22916666666669	258.73611111111114	317.05555555555554	337.33333333333326	306.44444444444446	217.22222222222223	994.0	5.64	5.471698113207547	4.020618556701031	2.7916666666666665	2.0742857142857143	1.6987951807228916	1.6176470588235294	1.7346938775510203	3.22	3.7216494845360826	3.1666666666666665	2.7964071856287425	2.617142857142857	2.3373493975903616	2.110294117647059	2.122448979591837	3.6245833333333337	2.7298218029350103	2.6673825887743416	2.2017746913580245	2.094061876247505
CHEMBL1076586	24.724876253892223	0	0	2.4161321247701544	4.809118875611055	1.361456340376339	4.860921711464863	348.0652791424986	21	0	0	5	3	2	0	0	0	0	0	0	408.0	222.47222222222223	291.94444444444446	377.9999999999999	307.05555555555554	324.94444444444446	270.7777777777778	1234.0	7.555555555555555	7.448275862068965	6.141414141414141	4.345864661654136	3.5846153846153848	3.3548387096774195	3.4444444444444446	4.065217391304348	3.537037037037037	3.868686868686869	3.2706766917293235	2.884892086330935	2.7384615384615385	2.725806451612903	2.7264957264957266	3.010869565217391	4.119855967078189	3.068007662835249	2.948933782267116	2.842105263157894	3.143884892086332
CHEMBL541993	13.044160916762928	0	3	2.426057844606913	4.852115689213825	1.2314868744203102	3.558263356481468	135.08320684832847	6	0	0	6	3	0	0	2	1	0	0	3	269.60493827160496	196.2275186709343	229.90637860082305	215.8240740740741	143.41975308641975	156.25308641975312	147.31893004115227	1006.0	9.296722009365688	7.737037037037037	6.585470085470086	4.511784511784512	3.7476459510357816	2.905982905982906	3.4281842818428183	3.770114942528736	3.3793103448275863	3.576923076923077	3.075757575757576	2.870967741935484	2.4745762711864407	2.1923076923076925	2.048780487804878	1.7241379310344829	6.7664661610667	3.292352537722908	4.421276511554289	3.270061728395062	3.004082039028276
CHEMBL232047	26.23654907218804	0	1	2.596102333726995	4.975338312715579	1.316737423364332	4.106276990965132	4281.570195371705	15	0	0	7	3	3	0	1	0	0	0	1	470.0	258.02777777777777	337.638888888889	433.9722222222224	420.9999999999999	398.9722222222221	351.8333333333332	1386.0	7.46031746031746	7.044776119402985	5.631147540983607	4.656050955414012	3.183333333333333	3.978723404255319	4.31496062992126	3.0567375886524824	3.365079365079365	3.7540983606557377	3.248407643312102	2.748603351955308	2.5722222222222224	2.8439716312056738	2.9133858267716537	2.7588652482269502	4.095679012345679	2.9112769485903818	2.7675318761384347	2.764154281670206	2.6379577901924267
CHEMBL3547178;CHEMBL3547018	15.68231801272818	0	1	2.4645768016297303	4.9291536032594605	1.3028800209432103	4.007507807078102	120.018485335438	12	0	0	1	1	0	0	0	0	0	0	0	190.0	90.16666666666669	174.47222222222223	221.16666666666663	244.8333333333333	220.1666666666668	156.5	756.0	4.418604651162791	4.733333333333333	3.4444444444444446	2.675925925925926	1.804195804195804	1.5	0.7207207207207207	0.15625	3.0	3.506172839506173	3.1481481481481484	2.577777777777778	2.377622377622377	2.3278688524590163	1.927927927927928	1.40625	2.0968992248062017	2.5	2.1539780521262	2.0478395061728394	1.871604938271605
CHEMBL243703	22.903215738854712	0	1	2.4398565784289303	4.879713156857861	1.3086591489832269	4.359546244208618	345.4234781963122	16	0	0	6	3	2	0	1	0	0	0	1	404.0	239.72222222222223	297.9166666666667	396.8333333333333	345.69444444444446	328.3333333333333	347.16666666666663	1210.0	7.345454545454546	6.931034482758621	5.365384615384615	3.923076923076923	3.328767123287671	3.172661870503597	3.5	3.5825242718446604	3.272727272727273	3.5384615384615383	2.958041958041958	2.56687898089172	2.589041095890411	2.5899280575539567	2.762295081967213	2.8737864077669903	4.358585858585859	2.9722222222222223	2.864583333333333	2.775058275058275	2.573779193205944
CHEMBL89125	14.715991517539395	0	1	2.570397311780785	4.935214550460032	1.356536155386557	3.824641713440468	109.95173936657623	9	0	0	3	2	0	0	0	1	0	0	1	183.6049382716049	69.4775186709343	154.38271604938274	199.5380658436214	143.52777777777774	92.86728395061726	29.19135802469136	944.0	5.245855379188712	5.818713450292398	4.606481481481482	3.408140814081408	1.4548611111111114	0.6092384519350812	0.142620232172471	0.0	3.4571428571428573	3.888888888888889	3.366336633663366	3.1619047619047618	2.645833333333333	2.044943820224719	1.4776119402985075	1.12	1.9850719620266943	2.3119449859215946	2.14420438957476	1.9756244142932813	1.9130021555947485
CHEMBL1739606	22.212387604264176	0	1	2.51462181898578	4.953669520332663	1.2982165912249657	4.2355907757263305	412.8978537596932	15	0	0	7	4	2	1	0	0	0	0	0	340.44444444444446	217.0772462277092	317.202160493827	382.5401234567901	313.7006172839505	312.96296296296293	329.76851851851853	1362.0	6.304526748971194	5.374269005847954	5.110032362459547	3.692857142857143	3.323232323232323	3.655072463768117	3.1277258566978188	2.6410256410256405	3.2962962962962963	3.5728155339805827	2.9857142857142858	2.6357615894039736	2.6742424242424243	2.930434782608696	3.0	2.8076923076923075	4.019949004216837	2.5566385098548845	3.0796326261536606	2.732429453262786	3.039775979069577
ZINC000065011438	17.694248556546647	0	1	2.5231004063373543	4.850883228863677	1.319093646845037	4.136589079837398	169.5491966329251	12	0	0	3	1	2	0	0	0	0	0	0	270.0	110.44444444444444	209.47222222222229	274.5555555555555	237.75	200.0	156.0	882.0	6.27906976744186	6.282608695652174	5.0602409638554215	4.371681415929204	2.795081967213114	1.923728813559322	1.5544554455445545	0.88	3.3255813953488373	3.819277108433735	3.371681415929204	2.9615384615384617	2.8688524590163933	2.5	2.1683168316831685	2.013333333333333	2.5684754521963824	2.719806763285024	2.5237617135207504	2.4296951819075705	2.286752136752136
ZINC000026663137	25.213203435596423	0	1	2.525076034751652	4.8528588572779725	1.3757147494268096	4.360631011999724	906.2346854791602	18	0	0	3	1	1	1	0	0	0	0	0	318.44444444444446	132.17009602194787	265.89197530864203	342.43209876543204	344.8425925925925	280.8148148148148	238.1666666666666	1406.0	5.307407407407408	5.358974358974359	4.053221288515406	3.023121387283237	2.3419689119170983	1.9029304029304028	1.8059071729957807	1.9896640826873384	3.3833333333333333	3.80672268907563	3.260115606936416	2.930851063829788	2.7357512953367875	2.576923076923077	2.5253164556962027	2.697674418604651	2.202834933699131	2.4358024691358025	2.2343863471314456	1.979376293441804	1.903368794326241
ZINC000003966377	13.560997669168536	0	1	2.498056161512078	4.996112323024156	1.304831452902514	3.7934992808637897	87.58498467290131	6	0	0	6	3	1	0	0	2	0	0	2	213.20987654320987	110.53837067520196	149.65020576131687	201.59465020576133	115.56995884773669	52.2469135802469	11.191358024691358	1196.0	7.614638447971781	7.507407407407408	6.039094650205761	4.674074074074074	2.539930555555556	1.645390070921986	0.8803418803418805	0.0	3.75	4.111111111111111	3.4	2.958904109589041	2.59375	2.127659574468085	1.5769230769230769	1.25	3.947798952685784	2.8560013717421127	2.771300106691053	2.687928669410151	2.773890131181975
CHEMBL92860	28.041630560342607	0	2	2.515025820503267	4.968208181279317	1.3598212866245127	4.253241451663663	1989.1170410886427	16	0	0	7	3	4	0	0	0	0	0	0	476.0	182.5277777777778	333.1388888888889	416.30555555555554	391.05555555555554	362.1388888888889	310.7222222222223	1442.0	7.212121212121212	6.943661971830986	5.34375	4.397590361445783	2.8684210526315788	2.8304093567251463	2.337278106508876	2.3448275862068964	3.409090909090909	3.796875	3.3313253012048194	2.8341968911917097	2.705263157894737	2.736842105263158	2.6094674556213016	2.6758620689655173	2.765572390572391	2.873630672926448	2.6026475694444446	2.5078647925033466	2.362550374208405
CHEMBL4460600	14.101695509211076	0	1	2.3508459929775416	4.678205084116443	1.3406577284702073	3.8150175165277416	118.08326568320308	12	0	0	3	3	0	0	0	0	0	0	0	204.0	87.61111111111111	159.3055555555556	201.52777777777783	117.66666666666666	100.5	91.33333333333331	704.0	5.828571428571428	5.972972972972973	4.230769230769231	3.1123595505617976	2.7777777777777777	2.730769230769231	2.3125	1.6956521739130437	3.1142857142857143	3.3692307692307693	2.8764044943820224	2.5444444444444443	2.513888888888889	2.7115384615384617	2.6666666666666665	2.369565217391304	2.503174603174603	2.773273273273273	2.450854700854701	2.2643570536828967	2.1614197530864203
CHEMBL3092759	15.751267697949476	0	3	2.47692806103339	4.863922302405213	1.3062984247591876	3.991434282955151	837.3200005222699	12	0	0	6	3	2	0	0	1	0	0	1	288.44444444444446	180.75488610373577	255.60481130863056	302.68888958647835	281.1156923460116	254.9107126487412	214.001965329133	1118.0	8.241269841269842	8.305555555555555	7.964285714285714	6.138888888888889	4.294117647058823	4.576271186440678	3.914893617021277	4.941176470588236	3.4857142857142858	4.267857142857143	3.555555555555556	3.1298701298701297	2.764705882352941	2.5084745762711864	2.4680851063829787	2.4705882352941178	3.9343152385104414	2.863489342156204	2.97087959531309	2.64294948769437	2.639164860356206
CHEMBL1222552	16.101695509211076	0	1	2.467449574231541	4.7983967306141455	1.3744822775900274	4.068216327464633	133.16793273062623	11	0	0	4	4	0	0	0	0	0	0	0	238.0	91.61111111111111	183.4444444444445	221.16666666666669	209.3333333333333	169.25000000000003	105.66666666666666	790.0	6.2631578947368425	6.536585365853658	5.164383561643835	4.0	2.94	2.2795698924731185	1.1666666666666667	0.5538461538461539	3.3684210526315788	3.753424657534248	3.3535353535353534	3.048076923076923	2.91	2.7096774193548385	2.1	1.6615384615384616	2.4108187134502925	2.720867208672087	2.512937595129377	2.234006734006734	2.193910256410257
ZINC000254133735	19.994905232313272	0	1	2.9370548657288094	5.379290033865532	1.372764198439462	3.683853790158047	2861.338028837145	6	0	4	3	1	2	0	0	0	0	0	0	264.0	125.11805555555556	227.2916666666668	309.5555555555556	180.11111111111114	180.6805555555556	187.8055555555556	920.0	5.739130434782608	5.923076923076923	4.79047619047619	2.8609271523178808	1.6198347107438016	2.6881720430107525	3.0689655172413794	3.0843373493975905	3.934782608695652	4.847619047619047	3.5695364238410594	2.598639455782313	2.487603305785124	2.913978494623656	3.034482758620689	3.036144578313253	2.7199577294686	2.3552350427350435	2.1646825396825404	2.050036791758646	2.0162509448223727
CHEMBL1852371	27.312265367118	0	1	2.467677436524893	4.845579353427012	1.2863732145832427	3.920433363347645	2035.6906773754265	17	0	0	9	5	2	0	1	1	0	0	2	469.60493827160496	289.3386297820454	350.8508230452674	468.44341563786014	504.4753086419753	430.7962962962963	389.7407407407408	1710.0	7.1152263374485605	6.784219001610306	5.233151183970856	3.9322152341020256	2.5682870370370368	2.389709906951286	2.843055555555556	3.078324225865209	3.257575757575758	3.581967213114754	3.0943396226415096	2.7540983606557377	2.458333333333333	2.1970443349753697	2.34375	2.6065573770491803	4.383918633061295	2.999090475338462	2.875826418403831	2.946185004011699	2.602543344801997
CHEMBL4288690	17.625298871325352	0	0	2.5026430050700004	4.935679080685841	1.3173613842162484	3.852070844258588	591.1848098344128	10	0	0	4	2	1	1	0	0	0	0	0	240.44444444444449	108.12482853223594	202.8425925925926	241.09259259259247	223.4413580246913	202.7993827160494	171.85493827160496	1126.0	5.115839243498818	5.319727891156463	3.9242424242424248	2.927536231884058	2.263888888888889	2.097859327217125	1.7006802721088436	1.4113475177304966	3.021276595744681	3.386363636363636	2.991304347826087	2.788135593220339	2.6	2.458715596330275	2.326530612244898	2.106382978723404	2.300528266643318	2.5860418241370624	2.305029461279461	2.0964573268921094	2.092252563297761
CHEMBL5074880	14.130205079912493	0	1	2.39880871574526	4.797617431490517	1.2942981035576524	3.7938721267808817	147.6153042152214	12	0	0	3	1	1	0	0	1	0	0	1	205.6049382716049	92.69974089315652	161.51748971193416	183.47119341563788	174.71296296296302	147.6635802469136	105.2993827160494	996.0	5.55689022355689	5.6608187134502925	4.413194444444445	3.766381766381767	2.564926372155288	1.7928669410150893	1.237237237237237	0.8847736625514403	2.972972972972973	3.296875	3.0384615384615383	2.7777777777777777	2.5903614457831323	2.2962962962962963	2.0405405405405403	1.9444444444444444	2.505398402517744	2.813406974225688	2.523710776748972	2.3521947873799727	2.3248488543413104
CHEMBL2397894;CHEMBL2397894;58911582	13.34221806968618	0	1	2.48885657577484	4.977713151549681	1.335470032356291	3.7667882395172896	92.32073199728596	6	0	0	4	2	2	0	0	0	0	0	0	230.0	125.38888888888889	171.36111111111111	217.8055555555556	155.33333333333334	96.41666666666666	53.5	710.0	6.96969696969697	6.542857142857143	5.234375	4.329411764705882	2.1927710843373496	1.2857142857142858	0.92	0.1142857142857142	3.272727272727273	3.703125	3.2588235294117647	2.747252747252748	2.3855421686746987	2.1746031746031744	1.8	1.3714285714285714	3.7996632996633	2.8738095238095243	2.677517361111111	2.562418300653595	3.007936507936508
CHEMBL211385	12.704060973720928	0	1	2.5494323112542108	4.904099006930618	1.3136209946302857	3.607414691261981	89.49265579021612	6	0	0	3	1	1	0	0	0	1	0	1	171.06721536351165	72.57827503429355	139.54320987654322	171.19598765432096	110.1851851851852	66.08796296296296	43.06481481481482	1822.0	5.345850480109739	5.412854030501089	4.122106481481481	2.698474945533769	1.3272331154684096	1.1362209667294414	0.2511574074074074	0.0	3.3125	3.828125	3.152941176470588	2.6153846153846154	2.1294117647058823	1.9661016949152543	1.8125	1.2142857142857142	2.2680710948216736	2.4753994190268696	2.180362654320988	2.014070442992012	1.9444444444444449
CHEMBL245128	22.155668843148284	0	1	2.451681131198068	4.903362262396133	1.3089348414145354	4.408020450934824	296.2932702656082	16	0	0	5	3	1	0	0	1	0	0	1	319.60493827160496	165.28307422648987	253.8549382716049	338.1851851851852	340.1049382716049	297.2921810699589	273.5534979423868	1354.0	5.918609967992684	6.05458089668616	4.666666666666667	3.3962703962703964	2.652046783625731	2.88968824940048	2.9952516619183287	2.6553287981859413	3.259259259259259	3.563106796116505	2.993006993006993	2.559006211180124	2.546052631578948	2.575539568345324	2.735042735042735	2.795918367346939	3.060797670860924	2.6738502635188794	2.4646110511806305	2.364931364931365	2.3368926207090457
ZINC000043202673	23.43932316348144	1	1	2.5554735091865965	4.968540729884045	1.325057897854933	4.489783410922608	323.2131450867964	12	1	0	4	1	2	0	1	0	0	0	1	376.0	251.78472222222223	312.01388888888886	388.9305555555555	455.5833333333333	424.1666666666667	352.6666666666666	1184.0	6.836363636363636	6.322033898305085	4.853211009174312	3.4472049689441	2.382775119617225	2.3626943005181347	2.5092024539877302	2.92	3.4545454545454546	3.9357798165137616	3.3975155279503104	2.887179487179487	2.727272727272727	2.538860103626943	2.441717791411043	2.536	4.57790404040404	2.845338983050848	2.8625127420998977	2.41571773636991	2.2713675213675213
ZINC000013741363	15.694248556546643	2	1	2.430350337684275	4.746726845604659	1.2983525579949278	3.7359884459637422	183.0006810733205	14	0	0	6	6	0	0	0	0	0	0	0	264.0	105.11111111111111	185.72222222222229	191.9722222222222	176.91666666666669	172.50000000000003	139.33333333333334	816.0	6.947368421052632	7.1	5.260869565217392	3.2962962962962963	3.117647058823529	3.5428571428571427	2.7066666666666666	2.081967213114754	3.210526315789474	3.550724637681159	2.9753086419753085	2.5353535353535355	2.6823529411764704	2.8285714285714287	2.4	2.2459016393442623	2.7660818713450293	3.078472222222222	2.691626409017714	2.370027434842249	2.091750841750842
CHEMBL594477	11.899494936611667	0	1	2.426869884060148	4.788459748062323	1.3716158799862888	3.5558984040244344	82.47769675471775	9	0	0	5	4	0	1	0	0	0	0	0	182.44444444444449	70.00342935528121	129.5493827160494	135.66666666666666	95.71296296296296	70.31481481481481	21.0	824.0	6.757201646090535	6.609195402298851	5.261437908496732	3.571428571428572	2.088050314465409	1.623188405797101	1.2571428571428571	0.0	3.4074074074074074	3.6666666666666665	3.126984126984127	2.913793103448276	2.679245283018868	2.4347826086956523	1.8571428571428568	1.3571428571428572	2.592719605751156	2.7275436355896123	2.540183974824498	2.153439153439153	2.202426564495529
ZINC000000111168	15.22220002143847	0	1	2.4286719265764227	4.857343853152846	1.257617927462585	3.88970021208872	128.04906520826324	6	0	0	6	2	3	1	0	0	0	0	0	254.44444444444449	184.6883573388203	254.37654320987656	278.3796296296296	275.51851851851853	180.61111111111111	204.83333333333337	1072.0	6.058201058201059	4.069767441860465	4.350210970464135	2.966996699669967	1.7062146892655368	2.670250896057348	1.7638888888888888	1.0666666666666669	2.952380952380953	3.189873417721519	2.881188118811881	2.238095238095238	2.0847457627118646	2.172043010752688	2.2777777777777777	1.933333333333333	4.397341841400484	2.42772035601493	3.2199562431629944	2.756233956729006	2.896482461297275
CHEMBL3546870;CHEMBL3546890	12.008884736352844	0	1	2.4838223970909006	4.796451500999218	1.2852709100192712	3.315582396370087	135.51726226555104	6	0	0	3	1	1	0	0	1	0	0	1	155.60493827160494	84.94974089315653	136.2716049382716	162.3477366255144	151.0740740740741	125.36728395061726	84.57407407407406	888.0	4.576615831517792	4.660317460317461	3.306010928961749	2.642135642135642	1.64573268921095	1.0987654320987654	0.4621578099838969	0.1656184486373166	2.8823529411764706	3.098360655737705	2.688311688311688	2.6944444444444446	2.536231884057971	2.1527777777777777	1.7391304347826086	1.471698113207547	2.498521790975192	2.552968841857731	2.233960736692977	2.10841216396772	2.192429698216736
CHEMBL597601	19.827499443924744	0	1	2.374073616755484	4.6934979699474	1.342917525360511	4.519124871338172	189.75562491092228	17	0	0	5	4	0	0	0	1	0	0	1	283.60493827160496	110.17196311537876	214.04938271604945	247.1296296296297	211.9506172839506	166.4465020576132	135.69753086419752	1226.0	6.165324745034891	6.410430839002267	4.772549019607843	3.139880952380953	2.3294685990338166	2.190775681341719	2.481481481481482	3.055555555555556	3.3260869565217392	3.623529411764706	3.0267857142857144	2.652892561983471	2.5565217391304347	2.537735849056604	2.619047619047619	2.921875	2.3950426764212773	2.746451667086588	2.518228031953523	2.206514550264551	2.053174846104139
ZINC000021873621	20.781895395295063	0	0	2.4865445567982865	4.911364937996745	1.2932286320535842	4.248287481889411	264.5810502061387	15	0	0	7	6	0	0	1	0	0	0	1	364.0	187.2222222222222	264.63888888888886	333.77777777777777	308.38888888888886	300.25	300.1666666666667	1082.0	7.428571428571429	7.403846153846154	5.967741935483871	4.336065573770492	3.981818181818182	3.555555555555556	3.455357142857143	2.272727272727273	3.36734693877551	3.688172043010753	3.057377049180328	2.746376811594203	3.136363636363636	3.025641025641025	3.080357142857143	2.5041322314049586	3.820861678004535	3.0010683760683765	2.84557945041816	2.7358834244080144	2.4351851851851856
CHEMBL4059943	19.068022004399857	0	1	2.471681027683863	4.87107905809183	1.3510653315770051	4.330404317415726	191.3490986401211	15	0	0	5	3	1	1	0	0	0	0	0	294.44444444444446	148.11454046639233	211.40740740740748	252.1172839506173	212.3981481481482	220.96296296296305	200.3333333333334	1170.0	6.847545219638243	6.746376811594202	5.379166666666667	4.124183006535947	3.681159420289855	3.4603174603174605	3.022988505747126	2.5384615384615383	3.4651162790697674	3.7875	3.294117647058824	3.087378640776699	3.0760869565217392	3.0595238095238093	2.67816091954023	2.5128205128205128	3.4445241968928446	2.830783682232957	2.6425925925925933	2.4717380779472284	2.828898477765791
ZINC000084441638	15.682318012728178	0	3	2.4636359815823274	4.77346614225916	1.2943860873282351	4.125375584393945	111.30829849481414	9	0	0	6	4	1	0	0	0	1	0	1	277.06721536351165	136.07827503429354	187.9814814814815	208.3117283950617	198.85802469135805	153.43209876543213	122.8858024691358	2002.0	8.395976223136717	8.543915343915344	7.544061302681992	5.415146489773355	3.994095544820183	4.656344869459624	3.846666666666666	2.071548821548822	3.6666666666666665	4.051724137931035	3.4776119402985075	3.111111111111111	2.855072463768116	2.78688524590164	2.78	2.272727272727273	4.123584091948289	3.288800705467372	3.2410600255427844	3.10913027455316	3.071030521262004
ZINC000062225387	18.4013553377332	0	0	2.514904104484314	4.954252170230697	1.327798416907272	3.982340769424116	293.760830645664	12	0	0	6	2	2	1	1	0	0	0	1	340.44444444444446	204.8645404663923	227.84259259259247	293.7808641975309	298.2685185185185	263.67283950617286	145.92592592592595	1190.0	8.95906432748538	8.073170731707316	6.615023474178403	5.119298245614036	5.399176954732511	5.100877192982456	4.025252525252526	2.783333333333333	3.710526315789474	4.112676056338028	3.442105263157895	3.168421052631579	3.135802469135802	2.881578947368421	2.8484848484848486	2.7	5.391172117536639	3.209274314965372	3.20905059989567	3.0924301494476936	2.99324236517219
ZINC000000009307	14.865821431800454	0	1	2.552019648341557	4.8794492470116815	1.2866980946030608	3.687907528448156	164.60957557072624	9	0	0	3	2	1	0	0	0	0	0	0	208.0	101.16666666666669	186.0833333333333	224.58333333333337	228.25000000000003	196.9166666666667	126.08333333333331	760.0	5.073170731707317	5.465116279069767	4.215189873417722	2.9603960396039604	2.18	1.176991150442478	0.7684210526315789	0.2638888888888889	3.024390243902439	3.481012658227848	2.98019801980198	2.97	2.66	2.168141592920354	1.8842105263157896	1.6805555555555556	2.467479674796748	2.5872093023255816	2.355485232067511	2.223597359735974	2.0616666666666665
CHEMBL294030	22.15566884314828	0	0	2.4626138065927856	4.822159813905612	1.29987918730455	3.9291437585043534	828.9168084585733	18	0	0	8	4	2	0	0	2	0	0	2	389.2098765432099	174.6217040085353	253.9362139917696	299.5360082304525	240.28395061728395	218.022633744856	185.88580246913588	1638.0	8.845679012345679	8.877068557919621	7.415954415954416	5.603665521191294	4.882716049382716	4.463186077643909	4.288600288600288	4.304273504273504	3.772727272727273	4.0256410256410255	3.4742268041237114	3.0816326530612246	3.0	2.927710843373494	2.896103896103896	2.9384615384615387	3.9686750911030746	3.263877944137992	3.2555924870739696	3.088000084850026	3.094366759049298
CHEMBL1632217	26.927076826491625	0	1	2.433677803274676	4.867355606549353	1.3373622247869563	4.132977393104532	2466.408700192986	22	0	0	7	6	1	0	0	0	0	0	0	438.0	205.97222222222223	320.9444444444444	402.5555555555555	371.3333333333332	337.61111111111103	293.61111111111103	1358.0	7.064516129032258	7.045454545454546	5.447368421052632	4.233333333333333	2.771929824561404	2.63125	2.433333333333333	2.4545454545454546	3.3548387096774195	3.657894736842105	3.18	2.817073170731707	2.654970760233918	2.64375	2.6066666666666665	2.590909090909091	3.322132616487455	2.9810606060606064	2.8153021442495123	2.683703703703704	2.465277777777777
ZINC000005845906	18.211085308952256	0	1	2.549927514785764	5.044078037718576	1.3379429863588692	4.074819371679031	258.99887033644734	9	0	0	4	3	1	0	0	0	0	0	0	270.0	145.72222222222223	220.27777777777783	295.888888888889	266.13888888888886	227.3333333333333	184.33333333333337	918.0	5.869565217391305	6.1020408163265305	4.9	3.6557377049180326	2.167883211678832	1.9763779527559056	2.127450980392157	2.263157894736842	3.282608695652174	3.744444444444445	3.262295081967213	2.9615384615384617	2.5036496350364965	2.31496062992126	2.362745098039216	2.4342105263157894	3.167874396135266	2.672902494331066	2.447530864197532	2.4253187613843363	2.711111111111111
62707401;CHEMBL2442271	14.308544564874966	0	0	2.455984917159685	4.777512843644562	1.2789267253738812	3.84497806857183	101.99989712693468	11	0	0	6	4	1	0	0	0	1	0	1	257.06721536351165	125.82827503429355	169.57098765432104	189.1327160493828	142.1913580246914	124.15895061728394	90.38888888888889	1926.0	9.521007976426358	9.725415070242658	8.995884773662551	6.2236198462613554	5.9078380706287685	6.623931623931625	4.465768799102133	2.063492063492064	3.962962962962963	4.466666666666667	3.509433962264151	3.3076923076923075	3.209302325581396	3.17948717948718	2.757575757575758	2.2142857142857144	4.660306482751614	3.794912728820775	3.768244170096023	3.568541812252505	3.232549857549857
CHEMBL3358510	19.936889243665924	0	1	2.329794249897462	4.659588499794924	1.3098509844171389	3.83684681823022	843.2109618078496	12	0	0	5	4	1	0	0	0	0	0	0	296.0	165.36111111111111	252.69444444444449	309.49999999999994	245.83333333333337	235.0	197.3333333333333	1044.0	5.481481481481482	5.357142857142857	3.81	2.5522388059701493	1.6058394160583942	1.4206349206349207	1.4634146341463414	1.6666666666666667	2.888888888888889	3.11	2.649253731343284	2.357142857142857	2.240875912408759	2.2222222222222223	2.073170731707317	2.235294117647059	3.0622427983539096	2.698412698412699	2.5269444444444447	2.309701492537313	2.264880952380952
CHEMBL360492;9990808;CHEMBL360492	10.813450773462108	0	1	2.3930004234295725	4.755614960872588	1.2744386091012083	3.478635971040868	60.6630440880795	6	0	0	3	1	0	0	1	1	0	0	2	169.60493827160494	116.69974089315652	131.04526748971193	182.23971193415645	122.80246913580248	52.037037037037045	0.0	828.0	6.281664380429812	5.718253968253968	4.224400871459695	3.0956790123456788	1.3172302737520127	1.1925925925925926	0.0	1.9714009222004505	3.1481481481481484	3.392156862745098	2.888888888888889	2.363636363636364	1.9565217391304348	1.488888888888889	1.0	2.177293949746696	4.322212625672464	2.72990152851264	2.569515048817881	2.531107110196617	2.200497033830368
ZINC000029346201	13.492047983947238	0	1	2.4929635441491054	4.906186989956339	1.3137982290962669	3.676293583344617	105.56925085635817	13	0	0	2	2	0	0	0	0	0	0	0	182.0	88.16666666666667	153.50000000000003	187.86111111111111	154.33333333333331	121.0	80.33333333333334	654.0	5.515151515151516	6.114285714285714	5.066666666666666	3.620253164556962	2.375	1.323943661971831	0.7894736842105263	0.2857142857142857	3.272727272727273	3.8	3.113924050632912	2.857142857142857	2.6944444444444446	2.23943661971831	1.824561403508772	1.4761904761904765	2.671717171717172	2.865079365079365	2.558333333333334	2.3779887482419126	2.167989417989418
CHEMBL3950846	13.313708498984765	0	1	2.451535045404066	4.90307009080813	1.343727875670497	3.715012657920564	114.50713474199756	6	0	0	2	2	0	0	0	0	0	0	0	154.0	74.11111111111111	157.41666666666666	202.16666666666663	143.83333333333337	95.24999999999996	70.25	660.0	3.948717948717949	4.2926829268292686	3.102564102564102	2.128440366972477	1.0952380952380951	0.7777777777777778	0.6612903225806451	0.4468085106382978	2.871794871794872	3.2564102564102564	2.779816513761468	2.517857142857143	2.219047619047619	1.988888888888889	1.967741935483871	1.851063829787234	1.9002849002849005	2.248644986449865	2.018162393162393	1.85474006116208	1.7872023809523812
ZINC000040956376	20.72922435666979	0	1	2.491712923426657	4.980223879125431	1.275364600516673	4.219550489765377	270.9707629594729	12	0	0	7	2	3	1	0	1	0	0	1	326.04938271604937	200.5825426764213	292.0360082304527	331.08641975308615	251.02160493827165	288.86202560585264	248.2397119341564	1540.0	6.937220908852114	5.422222222222222	5.34956304619226	3.775	3.207472959685349	2.649064906490649	3.923747276688453	3.365925925925926	3.4680851063829787	3.617977528089888	3.1416666666666666	2.761904761904762	2.699115044247788	2.732673267326733	2.776470588235294	2.68	4.26771367396641	2.457139917695473	3.2813034632635136	2.7590534979423844	2.852178457116729
CHEMBL233859	22.712945710073768	0	1	2.5134461828214776	4.881509577597529	1.297483905702455	4.085789191256997	1435.928431374003	12	0	0	8	2	4	0	0	2	0	0	2	397.2098765432099	181.34392623075752	270.011316872428	329.61213991769546	294.1286008230452	255.8137860082305	280.36831275720164	1710.0	7.788428951827645	7.207818930041152	5.6678240740740735	4.887021475256771	3.2603901611535195	4.460625674217908	4.251157407407407	3.102020202020202	3.450980392156863	3.7395833333333335	3.277310924369748	2.858267716535433	2.603053435114504	2.9902912621359223	3.1041666666666665	2.7545454545454544	3.555763259426618	2.912284712696236	2.812617884087792	2.769849915274752	2.7091324661234903
ZINC000072106804	29.21480611119529	0	1	2.4807796429995737	4.858693080183597	1.2895320858217325	4.028425933954951	2618.5537234113176	17	0	0	10	5	3	0	0	2	0	0	2	465.2098765432099	247.89948178631303	357.3364197530863	464.8036503581769	528.3827160493829	482.14814814814815	454.2263374485597	2058.0	6.372738034838491	6.3055555555555545	4.849382716049384	3.7420735129068463	2.61460010735373	2.488262910798122	2.584362139917696	2.4204028589993505	3.164383561643836	3.474074074074074	3.034090909090909	2.806122448979592	2.5893719806763285	2.4131455399061035	2.386243386243386	2.4444444444444446	3.3958833121412746	2.838991769547325	2.6469364426154542	2.6409298315805505	2.483749055177627
ZINC000040952715	24.39531750464246	0	1	2.4101380306286586	4.8202760612573154	1.3089184045620623	4.004055384688471	889.6587092475803	16	0	0	8	3	2	1	0	2	0	0	2	353.6543209876543	213.3933946806889	330.19701646090533	359.9286503581771	336.05864197530855	277.08641975308643	268.03703703703707	1962.0	6.315255731922398	5.263653483992467	4.935449735449735	3.129972565157751	2.1280353200883004	2.4170812603648426	2.393393393393393	2.1377777777777776	3.375	3.5428571428571427	2.986111111111111	2.564935064935065	2.410596026490066	2.4402985074626864	2.5315315315315314	2.59	3.8105963335837294	2.4380536374415844	3.14473349010386	2.4995045163762297	2.516076773021217
CHEMBL380020	24.72487625389224	0	1	2.464593548480756	4.842105881134839	1.309459062620856	4.438207452874796	943.6541617699828	12	0	0	7	2	4	0	1	0	0	0	1	468.0	262.9722222222222	328.8611111111112	432.19444444444446	438.5833333333332	346.72222222222206	367.5277777777776	1364.0	7.672131147540983	6.9375	5.491228070175438	4.791666666666667	3.409937888198758	4.4338235294117645	4.391304347826087	3.175572519083969	3.19672131147541	3.4649122807017543	3.076388888888889	2.751633986928105	2.565217391304348	2.786764705882353	3.017391304347826	2.801526717557252	4.311020036429872	3.0277777777777777	2.884746588693958	3.0013503086419755	2.923384168482208
ZINC000040952546	16.527023784070387	0	1	2.4520510820421344	4.8976593360881	1.283746380522332	4.072887809963817	137.9934821302912	12	0	0	5	1	2	1	1	0	0	0	1	296.44444444444446	235.24391289437588	261.3425925925925	317.0339506172839	214.3703703703704	239.25000000000003	158.83333333333337	1106.0	8.012012012012013	5.649572649572649	5.826086956521739	4.357638888888888	4.371212121212121	3.1791044776119404	4.0	2.48	3.45945945945946	3.652173913043478	3.177083333333333	2.7058823529411766	2.534090909090909	2.7611940298507465	2.6379310344827585	2.4	6.357943591739889	2.7152579930357708	3.787573805689747	3.302436985596707	3.306902081820382
ZINC000072104653	29.21480611119529	0	1	2.4807796429995737	4.858693080183597	1.2895320858217325	4.028425933954951	2618.5537234113176	17	0	0	8	5	3	0	0	0	0	0	0	466.0	258.2777777777778	377.9166666666665	494.97222222222206	572.8888888888893	526.0555555555555	479.88888888888886	1558.0	5.89873417721519	5.865853658536586	4.476190476190476	3.526595744680851	2.2625	2.189300411522633	2.207207207207208	2.195767195767196	3.0	3.3537414965986394	3.015957446808511	2.7045454545454546	2.4458333333333333	2.288065843621399	2.234234234234234	2.3544973544973544	3.2693389592123774	2.8042005420054203	2.570861678004534	2.6328309692671388	2.448484848484848
ZINC000038424857	21.75854975870345	0	1	2.422106510697497	4.843440795471645	1.3762512902218236	4.321539213640532	309.20664406594693	19	0	0	4	4	0	0	0	0	0	0	0	310.0	121.41666666666669	241.8888888888889	285.44444444444446	249.50000000000003	223.61111111111111	184.61111111111111	1048.0	6.078431372549019	6.381818181818182	4.917525773195877	3.315384615384616	1.855172413793104	1.9224806201550388	2.0084745762711864	2.0816326530612246	3.372549019607843	3.731958762886598	3.1538461538461537	2.7375886524822697	2.510344827586207	2.5348837209302326	2.457627118644068	2.5510204081632653	2.380718954248366	2.713636363636364	2.4936998854524632	2.195726495726496	2.013593380614657
ZINC000028826835	19.02758188987998	0	0	2.508267086542856	5.016534173085711	1.358607471389906	4.18872316699936	221.25933228639468	18	0	0	3	1	1	1	0	0	0	0	0	284.44444444444446	144.86454046639233	198.9753086419753	259.66666666666674	300.3580246913581	235.87037037037035	175.88888888888886	1142.0	6.937669376693767	7.053030303030303	6.031963470319634	4.931271477663231	4.303921568627451	3.203174603174603	2.230769230769231	1.75	3.5853658536585367	4.068493150684931	3.597938144329897	3.383838383838384	3.1666666666666665	2.847619047619048	2.5096153846153846	2.25	3.5332814747900567	2.950617283950617	2.7256891594791144	2.676975945017183	3.0060481356777644
ZINC000040917130	9.9565140780145	0	1	2.4791417850892903	4.780077680442898	1.2938077143918838	3.188219179967178	61.41290370189076	6	0	0	1	1	0	0	0	0	0	0	0	112.0	69.38888888888889	111.4722222222222	134.6111111111111	104.66666666666664	79.33333333333333	40.0	498.0	3.733333333333333	4.096774193548387	2.740740740740741	2.0	0.7307692307692307	0.5517241379310345	0.2857142857142857	0.0	2.833333333333333	3.1666666666666665	2.803030303030303	2.310810810810811	1.8974358974358967	1.6551724137931034	1.3095238095238095	1.0833333333333333	2.312962962962963	2.5017921146953404	2.064300411522633	2.0395622895622894	1.9782282282282275
CHEMBL4218231	11.411167754907476	0	0	2.402484841637593	4.693271354718246	1.2751422315230954	3.5352236485729405	71.28204036690737	6	0	0	4	1	2	1	0	0	0	0	0	182.44444444444449	128.55898491083676	136.2222222222222	180.3858024691358	123.48148148148144	154.83333333333334	71.5	842.0	6.515873015873017	5.885057471264369	4.707482993197279	3.725806451612903	2.53061224489796	2.0	1.4545454545454546	0.46875	3.1785714285714284	3.53061224489796	2.8548387096774195	2.6440677966101696	2.53061224489796	2.3488372093023258	1.6363636363636365	1.28125	4.59139231824417	3.1819923371647514	2.7800453514739223	2.909448426921545	2.967671060891401
ZINC000013536430	13.38265818420606	0	1	2.480502898827623	4.961005797655247	1.326716866849979	3.7668563566002544	91.59984254208312	12	0	0	2	1	0	0	0	0	1	0	1	169.06721536351165	79.30049725651578	136.53703703703704	170.53395061728395	145.39969135802468	68.71296296296296	18.05555555555556	1828.0	5.453781140758441	5.849607182940517	4.693957115009747	3.484805318138652	1.9625272331154684	1.190476190476191	0.5555555555555555	0.0555555555555555	3.419354838709677	3.947368421052632	3.371794871794872	2.9285714285714284	2.376470588235294	1.9142857142857144	1.6666666666666667	1.3571428571428572	2.5580805566617992	2.730546202768425	2.39538661468486	2.186332700221589	2.2065880364491472
CHEMBL2331792	9.11150792638536	0	1	2.3796893610697074	4.547894241743542	1.3187133587850204	3.1794414045648254	53.098706019934966	5	0	0	4	2	2	0	0	0	0	0	0	178.0	73.08333333333334	120.7777777777778	136.91666666666666	44.5	30.0	9.0	526.0	7.416666666666667	7.04	5.2	3.654545454545455	1.4285714285714286	0.2727272727272727	0.0	0.0	3.0	3.2222222222222223	2.872727272727273	2.456140350877193	1.9523809523809523	1.5454545454545454	1.2857142857142858	1.0	3.0451388888888893	3.088888888888889	2.683950617283951	2.48939393939394	2.5116959064327493
CHEMBL299938	24.582745697941768	0	0	2.4944899756259016	4.91510198320792	1.265123471835229	4.106907353376448	1331.942412556837	18	0	0	10	5	2	0	3	0	0	0	3	568.0	375.5625	499.3055555555556	404.30555555555554	369.26388888888886	557.8333333333334	260.97222222222223	1390.0	11.591836734693878	10.134615384615383	9.681818181818182	7.038095238095238	5.694915254237288	6.083333333333333	5.564356435643564	5.090909090909091	3.795918367346939	3.965909090909091	3.628571428571429	3.128205128205128	2.864406779661017	3.052083333333333	2.633663366336634	2.9220779220779223	7.66454081632653	3.698717948717949	5.673926767676768	3.850529100529101	4.164292497625831
CHEMBL1277217	23.467682544039384	1	1	2.5538857634447663	4.971427984704706	1.319131404438242	4.5372217645790895	287.0715252476725	12	1	0	5	1	3	0	1	0	0	0	1	396.0	260.04166666666663	322.6527777777778	516.0972222222222	364.6875	362.7083333333333	343.19444444444446	1212.0	7.2	6.661016949152542	5.254545454545455	3.909638554216868	2.388888888888889	2.1452513966480447	2.2	2.312977099236641	3.4909090909090907	3.918181818181818	3.2951807228915664	2.81151832460733	2.686868686868687	2.597765363128492	2.496774193548387	2.4656488549618323	4.728030303030303	2.8646421845574386	2.933207070707071	3.109019410977242	2.52065154159395
ZINC000001843091	16.999072319178563	0	1	2.333503484381605	4.66700696876321	1.3501259658849218	4.0331544571217695	205.2381960444337	12	0	0	2	1	1	0	0	0	0	0	0	214.0	127.61111111111111	203.3888888888889	264.83333333333337	206.5555555555556	194.72222222222223	161.61111111111111	858.0	4.553191489361702	4.448979591836735	3.125	2.0396825396825395	1.553030303030303	1.5	1.3398058252427183	1.4137931034482758	2.872340425531915	3.2045454545454546	2.634920634920635	2.253623188405797	2.1666666666666665	2.3	2.203883495145631	2.1494252873563218	2.715130023640662	2.576530612244898	2.311237373737374	2.101851851851852	2.085748792270531
CHEMBL244562	26.39830953026756	0	1	2.375233499486327	4.750466998972654	1.3073846424455378	3.938065355804268	1604.0434480206814	18	0	0	8	4	2	0	0	2	0	0	2	415.2098765432099	231.84392623075752	312.6419753086419	384.47031702484384	316.2716049382716	292.6203703703704	257.48456790123464	1864.0	6.920164609053498	6.717813051146384	5.182098765432098	3.668526974463048	2.5468975468975468	2.6148148148148147	2.986473429951691	3.2845804988662133	3.333333333333333	3.574074074074074	3.0136986301369864	2.6298701298701297	2.448051948051948	2.4814814814814814	2.4869565217391303	2.63265306122449	3.864065437179292	2.9473022405121174	2.8948331047096474	2.633358335786601	2.5657166907166893
CHEMBL4638807	11.968444621832964	0	1	2.46489213476024	4.905675419823499	1.3447881869968208	3.608003638235026	73.60863767868659	6	0	0	3	2	0	0	0	1	0	0	1	147.60493827160494	59.67196311537876	128.15637860082305	166.32613168724288	94.45679012345676	24.037037037037035	0.0	834.0	4.920164609053498	5.253472222222222	3.9240740740740745	2.988235294117647	0.9583333333333334	0.0707070707070707	0.0	1.9714009222004505	3.2333333333333334	3.583333333333333	3.152941176470588	2.696629213483146	2.2125	1.5151515151515151	1.0	2.177293949746696	1.989065437179292	2.3226916152263377	2.1359396433470508	1.9567780198499165	1.8453900217320944
CHEMBL321785	30.429869976215084	0	2	2.391105639829828	4.782211279659656	1.2524154268039882	4.539331836922651	898.0282649311658	18	0	0	11	6	1	1	3	0	0	0	3	560.4444444444445	381.2325960219479	557.4351851851853	485.75308641975306	558.4043209876545	483.182098765432	509.6080246913581	1900.0	7.573573573573574	6.714285714285714	5.8088235294117645	3.763809523809524	3.009950248756219	3.1658031088082903	2.523316062176166	2.185185185185185	3.202702702702702	3.3823529411764706	3.005714285714286	2.625615763546798	2.6069651741293534	2.5544041450777204	2.461139896373057	2.467836257309941	5.151791838134431	3.028819945486612	4.098788126361657	2.775731922398589	2.749049747612966
CHEMBL195351	26.03005924643209	0	1	2.4409299826408866	4.881859965281773	1.2747136382862243	4.143544148604189	1745.1305691336613	16	0	0	9	4	2	0	3	0	0	0	3	552.0	378.5347222222222	554.1388888888891	383.0555555555555	398.1111111111112	351.30555555555554	344.75	1454.0	9.857142857142858	8.610169491525424	8.207920792079207	4.953488372093023	4.291044776119403	4.126050420168068	3.6666666666666665	3.706422018348624	3.517857142857143	3.633663366336634	3.24031007751938	2.912408759124088	2.828358208955224	2.7815126050420167	2.583333333333333	2.5779816513761467	6.75954861111111	3.3801789077212803	5.486523652365239	2.969422911283376	3.154095701540957
ZINC000013535542	19.06802200439986	0	1	2.5412377891952795	4.989313035745975	1.3106083305502585	4.210699184255969	190.470280431792	12	0	0	5	2	1	0	0	2	0	0	2	265.2098765432099	102.59392623075752	200.87654320987653	252.60802469135805	251.30864197530863	228.6853376009755	178.57407407407408	1444.0	6.02749719416386	6.260047281323877	4.909803921568628	3.96264367816092	2.99059829059829	2.555555555555556	1.4696869488536155	1.089371980676329	3.4545454545454546	3.882352941176471	3.4482758620689653	3.1953125	2.9	2.7899159663865545	2.4107142857142856	1.9782608695652173	2.331680141608125	2.583617896856668	2.363253449527959	2.177655385270328	2.0816132973251027
ZINC000013437076	18.510745137474373	0	1	2.5283900040902503	4.875099674784619	1.2946854406563824	4.211970119841924	180.4720237004705	12	0	0	4	2	1	0	1	0	0	0	1	310.0	165.44444444444446	228.19444444444449	302.7777777777777	295.6388888888889	249.00000000000003	213.8333333333333	948.0	7.045454545454546	6.74468085106383	5.235294117647059	4.443478260869565	3.1908396946564888	2.80327868852459	2.2346938775510203	1.2098765432098766	3.386363636363636	3.8705882352941177	3.417391304347826	3.0	2.839694656488549	2.565573770491804	2.316326530612245	2.061728395061728	3.7601010101010095	2.860520094562648	2.6846405228758177	2.632850241545893	2.31781045751634
CHEMBL272082	18.33240565251189	0	1	2.4616153965327734	4.899690739907807	1.3394854544142991	4.244748394024255	167.37035051819973	12	0	0	3	3	0	0	0	0	0	0	0	240.0	105.69444444444446	211.94444444444449	278.1388888888889	232.88888888888889	260.2222222222223	241.16666666666669	892.0	5.0	5.372549019607843	4.052631578947368	3.090909090909091	3.009009009009009	2.339449541284404	1.318840579710145	0.6802721088435374	3.1041666666666665	3.4	2.9545454545454546	2.830769230769231	3.1531531531531534	3.1009174311926606	2.3840579710144927	1.9387755102040816	2.201967592592593	2.447167755991286	2.230994152046784	2.107112794612795	2.1786324786324784
ZINC000071280532	16.9181920901388	0	1	2.489292303677808	4.837662321154996	1.3531132378470967	3.822172758011381	230.2849270162048	12	0	0	4	2	0	1	1	0	0	0	1	258.44444444444446	144.33676268861453	187.55246913580245	229.9043209876544	178.18518518518522	140.43518518518522	124.48148148148144	1064.0	6.801169590643275	6.300813008130081	4.899543378995434	3.255892255892256	2.829365079365079	3.287037037037037	3.5459770114942533	3.375	3.5	3.849315068493152	3.1515151515151514	2.90625	2.738095238095238	2.7777777777777777	2.913793103448276	3.020833333333333	3.798335860226698	2.734944293887384	2.569211905969897	2.322265868562165	2.255561985596708
ZINC000084670999	25.47242314959865	0	1	2.438703677114065	4.875291972399356	1.3476245954690902	4.493245346730221	504.5264979217319	22	0	0	4	3	1	0	0	0	0	0	0	384.0	187.5	292.86111111111103	370.05555555555554	344.2222222222221	299.91666666666646	295.6666666666665	1246.0	6.508474576271187	6.666666666666667	5.357798165137615	4.020833333333333	3.414285714285714	3.3656716417910446	3.5391304347826087	3.232142857142857	3.372881355932204	3.706422018348624	3.145833333333333	2.7908496732026142	2.8	2.791044776119403	2.9130434782608696	2.7857142857142856	3.1779661016949152	2.8672839506172845	2.6867991845056056	2.5698302469135803	2.588598402323892
CHEMBL3589587	16.958632204658684	0	1	2.3564825265413103	4.71296505308262	1.2858014282968997	3.705909040035482	310.55452145921623	12	0	0	6	2	3	0	0	0	1	0	1	305.06721536351165	129.55049725651577	211.95987654321	227.50154320987664	220.72685185185185	191.9305555555556	167.71759259259267	2148.0	6.933345803716174	6.40082304526749	4.944931773879142	4.074074074074074	1.9792315680166144	1.6497057805469022	2.218816517667092	3.3988988988989	2.977272727272727	3.223684210526316	3.0930232558139537	2.595959595959596	2.299065420560748	2.130841121495327	2.264367816091954	2.418918918918919	2.944329483102631	3.0783264746227714	2.788945743989604	2.6453667815101936	2.5667944880907854
CHEMBL605402	12.744501088240808	0	1	2.488688449023271	4.977376898046542	1.3141820208687771	3.697928963250389	80.66602818632713	6	0	0	5	3	1	0	0	1	0	0	1	205.6049382716049	110.94974089315654	153.29526748971193	191.9948559670782	113.24074074074072	53.91358024691358	10.84567901234568	908.0	7.343033509700176	7.203703703703703	5.915637860082305	4.46074074074074	2.326388888888889	1.1725768321513004	0.5811965811965811	0.0	3.571428571428572	3.962962962962963	3.293333333333333	2.863013698630137	2.421875	2.0	1.5384615384615383	1.25	3.9624907461841614	2.8830932784636487	2.8388012498094803	2.559931412894376	2.81485709453746
CHEMBL142668	22.83426605363341	0	2	2.416835950153369	4.767843304717575	1.3047203386556387	3.792390779548689	2113.48123858565	11	0	0	6	2	3	0	1	0	0	0	1	406.0	274.19444444444446	297.4722222222222	406.8333333333333	335.58333333333337	331.58333333333337	289.83333333333326	1226.0	7.25	6.288135593220339	4.431192660550459	2.986754966887417	2.109677419354839	2.326241134751773	2.203125	2.74	3.196428571428572	3.440366972477064	2.774834437086093	2.4060606060606062	2.283870967741936	2.382978723404255	2.4921875	2.65	4.896329365079366	2.8870056497175143	2.729102956167176	2.694260485651214	2.557239057239057
ZINC000095587208	12.03739430705426	0	1	2.49898354731795	4.954670943519592	1.3117583579778176	3.6207625440229374	71.01973975089565	6	0	0	4	2	1	0	0	1	0	0	1	185.6049382716049	105.47751867093432	140.2674897119342	178.18930041152262	82.7530864197531	21.037037037037035	3.0	858.0	7.138651471984805	6.932539682539683	5.636165577342048	4.035493827160494	2.394129979035639	0.6476190476190476	0.0	0.0	3.6538461538461537	4.098039215686274	3.2222222222222223	2.764705882352941	2.339622641509434	1.7714285714285714	1.3333333333333333	1.0	4.056827641189782	2.842004703115815	2.750342935528121	2.474851394604481	2.7672173807794724
ZINC000116693947	17.473570186986638	0	1	2.5862121035999297	5.016449199602903	1.3587431991055303	3.7960781055680632	214.7419194174689	12	0	0	4	4	0	0	0	0	0	0	0	248.0	105.45138888888889	199.19444444444449	251.94444444444449	230.58333333333343	209.4166666666667	185.00000000000003	866.0	5.636363636363637	6.042553191489362	4.759036144578313	3.936363636363637	2.7033898305084745	1.8909090909090909	1.4210526315789471	0.897196261682243	3.272727272727273	3.614457831325301	3.3	3.086206896551724	2.830508474576271	2.6545454545454548	2.254385964912281	1.8691588785046729	2.3966224747474745	2.628841607565012	2.3999330655957167	2.2904040404040407	2.4006226053639845
ZINC000013436898	16.06125539469119	0	1	2.520649509311584	4.848432331837905	1.3634251275772855	4.057739466917523	128.21239140109543	12	0	0	3	2	1	0	0	0	0	0	0	236.0	103.66666666666669	184.75	248.83333333333337	213.0833333333333	172.33333333333334	109.0	792.0	6.2105263157894735	6.560975609756097	5.273972602739726	4.213592233009709	2.7168141592920354	1.7857142857142858	1.0125	0.3157894736842105	3.421052631578948	3.945205479452055	3.485436893203884	3.165137614678899	2.814159292035398	2.3877551020408165	1.9	1.4210526315789471	2.7280701754385968	2.815718157181572	2.530821917808219	2.415857605177994	2.363404689092763
CHEMBL4475406	27.593743493158296	0	1	2.47692806103339	4.863922302405213	1.3062984247591876	3.991434282955151	837.3200005222699	18	0	0	7	3	2	0	1	1	0	0	2	450.44444444444446	180.75488610373577	255.60481130863056	302.68888958647835	281.1156923460116	254.9107126487412	214.001965329133	1762.0	6.087087087087087	5.7631578947368425	4.32824427480916	3.308139534883721	2.2193877551020407	1.7476190476190476	2.132978723404255	2.100591715976331	2.95945945945946	3.2595419847328246	2.8430232558139537	2.637837837837838	2.423469387755102	2.242857142857143	2.24468085106383	2.3727810650887573	3.9343152385104414	2.863489342156204	2.97087959531309	2.64294948769437	2.639164860356206
CHEMBL90739	18.99907231917857	0	1	2.4868532588093064	4.808908465607231	1.3520413026897458	3.9520684816949614	283.43456437122245	15	0	0	2	2	0	0	0	0	0	0	0	236.0	105.41666666666669	213.3611111111112	262.80555555555554	249.36111111111111	250.0	245.0833333333333	916.0	4.72	5.188679245283019	3.9270833333333335	2.643939393939394	2.1586206896551725	2.3488372093023258	2.115702479338843	1.3658536585365857	3.08	3.46875	2.9242424242424243	2.6595744680851063	2.503448275862069	2.6744186046511627	2.75206611570248	2.4471544715447155	2.1083333333333334	2.4800838574423483	2.2225115740740744	1.9909511784511784	1.910559495665879
ZINC000035856082	13.451607869427358	0	1	2.5141092798273603	4.990475362361508	1.2999693072873006	3.7670687687299655	93.10487756098566	6	0	0	3	2	1	0	0	0	0	0	0	198.0	119.69444444444444	170.05555555555554	221.3333333333333	160.75	137.5	77.5	684.0	5.6571428571428575	5.702702702702703	4.536231884057971	3.4731182795698925	1.9101123595505616	0.8125	0.2222222222222222	0.0	3.2	3.681159420289855	3.10752688172043	2.7551020408163267	2.449438202247191	1.9625	1.5416666666666667	1.2	3.419841269841269	2.6441441441441444	2.464573268921095	2.379928315412186	2.5430839002267573
CHEMBL238519	27.105416311454103	0	1	2.428434547001008	4.856869094002015	1.3058157646501831	4.596816861683847	445.9844789442838	16	0	0	8	3	3	0	1	1	0	0	2	479.60493827160496	261.1164075598232	335.7160493827161	461.2047325102881	375.4938271604937	337.9043209876544	292.09259259259267	1672.0	7.862376037239426	7.2786324786324785	5.672364672364673	4.619249823071479	2.792682926829268	2.463470319634703	2.633499170812604	2.500868055555556	3.459016393442623	3.7094017094017095	3.127388535031847	2.7058823529411766	2.591463414634146	2.684931506849315	2.7238805970149254	2.7734375	4.280596845243003	2.957154162709718	2.869367943442018	2.9376097612120264	2.678207455821834
CHEMBL3398394	23.057393755893315	0	2	2.559814088110638	4.999528532421151	1.254662442708568	4.23924893031133	713.4127296251736	15	0	0	11	5	5	1	0	0	0	0	0	498.44444444444446	339.7994684499314	388.09567901234567	390.108024691358	461.02777777777777	564.0092592592592	367.5833333333333	1524.0	10.17233560090703	7.980392156862745	8.186507936507937	6.973063973063972	6.650943396226415	6.726666666666668	7.67741935483871	5.090579710144928	3.571428571428572	3.952380952380953	3.707070707070707	3.1166666666666667	3.1320754716981134	3.05	3.139784946236559	2.9347826086956523	6.9346830295904365	3.4445049624788187	4.620186654908877	3.9404850978925055	4.1922582304526745
CHEMBL508657	14.865821431800452	0	3	2.4553143108283577	4.73879501826449	1.31606926507357	4.039002133447132	103.54950210931402	9	0	0	5	4	1	0	0	0	0	0	0	270.0	137.16666666666669	186.44444444444449	214.72222222222223	199.0277777777778	161.83333333333334	123.66666666666669	778.0	8.181818181818182	8.257142857142858	7.224137931034483	5.409090909090909	3.6944444444444446	4.426229508196721	3.4423076923076925	1.9545454545454544	3.515151515151515	3.965517241379312	3.4393939393939394	2.986111111111111	2.708333333333333	2.7049180327868854	2.5961538461538463	2.113636363636364	4.1565656565656575	3.3380952380952382	3.21455938697318	3.2533670033670035	3.1296296296296298
CHEMBL1186720	14.76836217587774	0	1	2.455597490740835	4.721551540036694	1.3527364315336676	3.252054923511519	411.3210696096348	12	0	0	2	2	0	0	0	0	0	0	0	184.0	96.88888888888889	163.75000000000003	193.16666666666669	160.3888888888889	147.80555555555557	120.5	730.0	4.717948717948718	4.951219512195122	3.536231884057971	2.5164835164835164	2.130952380952381	2.1780821917808217	1.9859154929577465	1.6557377049180328	3.025641025641025	3.318840579710145	2.7362637362637363	2.5	2.4761904761904763	2.506849315068493	2.3943661971830985	2.344262295081968	2.484330484330484	2.6971544715447155	2.373188405797102	2.1227106227106227	2.029589371980677
CHEMBL2397904;58911534;CHEMBL2397904	12.74450108824081	0	1	2.4804381637868467	4.960876327573694	1.3362625255183307	3.7078356635332304	80.68310681059192	6	0	0	3	2	1	0	0	0	0	0	0	194.0	113.1388888888889	157.08333333333331	208.6388888888889	132.33333333333331	72.83333333333334	35.5	646.0	6.0625	5.970588235294118	4.666666666666667	3.4651162790697674	1.7976190476190477	0.9655172413793104	0.4761904761904761	0.0	3.25	3.6666666666666665	3.1511627906976742	2.591397849462365	2.2142857142857144	2.034482758620689	1.7142857142857142	1.2962962962962965	3.535590277777778	2.6789215686274512	2.493386243386244	2.4260335917312665	2.586917562724014
CHEMBL437314	10.853890887981988	0	1	2.419536695732003	4.71097076438824	1.2435842012507474	3.353845285620442	71.37259382522684	9	0	0	4	3	1	0	0	0	0	0	0	182.0	110.36111111111111	142.2777777777778	177.33333333333337	112.0	99.0	59.0	584.0	6.7407407407407405	6.892857142857143	5.48936170212766	3.7	2.6	1.2682926829268293	0.8888888888888888	0.0	3.1481481481481484	3.574468085106383	2.75	2.4603174603174605	2.466666666666667	2.073170731707317	1.6111111111111112	1.238095238095238	4.087448559670782	3.361111111111111	3.027186761229315	2.955555555555556	2.5670194003527342
CHEMBL2205811	19.994905232313272	0	1	2.937054865728807	5.37929003386553	1.372764198439462	3.683853790158041	2861.33802883719	6	0	4	3	1	2	0	0	0	0	0	0	264.0	125.11805555555556	227.2916666666668	309.5555555555556	180.11111111111114	180.6805555555556	187.8055555555556	920.0	5.739130434782608	5.923076923076923	4.79047619047619	2.8609271523178808	1.6198347107438016	2.6881720430107525	3.0689655172413794	3.0843373493975905	3.934782608695652	4.847619047619047	3.5695364238410594	2.598639455782313	2.487603305785124	2.913978494623656	3.034482758620689	3.036144578313253	2.7199577294686	2.3552350427350435	2.1646825396825404	2.050036791758646	2.016250944822373
CHEMBL328459	17.02758188987998	0	1	2.4874951447943023	4.80641284780421	1.3094197723382603	3.861400350350995	222.75618887344567	15	0	0	3	2	0	0	1	0	0	0	1	272.0	158.66666666666666	210.1944444444445	255.8333333333333	245.3055555555556	261.5	241.16666666666669	884.0	6.325581395348837	6.222222222222222	4.884615384615385	3.636363636363636	2.745614035087719	2.931372549019608	2.2285714285714286	1.404040404040404	3.13953488372093	3.525641025641025	3.080808080808081	2.7454545454545456	2.6403508771929824	2.7254901960784315	2.4285714285714284	2.0202020202020203	3.689922480620155	2.889506172839506	2.694800569800571	2.5841750841750843	2.282070707070708
ZINC000013782226	11.968444621832964	0	1	2.518466975682107	4.820589737614696	1.3370719420873176	3.4929030990631644	88.0194798652633	9	0	0	3	2	1	0	0	0	0	0	0	184.0	85.41666666666667	137.83333333333331	152.5	112.91666666666666	89.83333333333331	51.5	608.0	6.344827586206897	6.483870967741935	5.096153846153846	3.852459016393442	2.338709677419355	1.5510204081632653	0.8648648648648649	0.1034482758620689	3.3793103448275863	3.75	3.278688524590164	2.9206349206349205	2.467741935483871	2.2448979591836733	1.864864864864865	1.4482758620689655	2.945402298850575	2.958781362007169	2.650641025641025	2.5	2.37610229276896
CHEMBL3890153	17.596789300623932	0	1	2.47692806103339	4.863922302405213	1.3062984247591876	3.991434282955151	837.3200005222699	15	0	0	4	2	0	1	0	0	1	0	1	226.49382716049385	180.75488610373577	255.60481130863056	302.68888958647835	281.1156923460116	254.9107126487412	214.001965329133	2284.0	5.147586980920314	5.333333333333334	3.979166666666667	2.536507936507937	1.4776632302405497	1.6984126984126986	2.1095890410958904	2.724867724867725	3.159090909090909	3.5625	2.9047619047619047	2.568807339449541	2.391752577319588	2.4761904761904763	2.5616438356164384	2.873015873015873	3.9343152385104414	2.863489342156204	2.97087959531309	2.64294948769437	2.639164860356206
16115381	15.20008751373572	0	1	2.5773757524919167	4.988959463088871	1.2523351453536595	3.887894179988683	105.1630986380374	9	0	0	6	2	1	0	3	0	0	0	3	354.0	288.97916666666663	376.94444444444446	272.80555555555554	239.0833333333333	263.0	152.0	886.0	11.0625	9.264705882352942	9.57377049180328	6.354430379746836	5.662790697674419	2.2535211267605635	2.826923076923077	0.0	3.78125	4.131147540983607	3.670886075949367	3.218390804597701	2.488372093023256	2.0704225352112675	1.6730769230769231	1.0	9.030598958333332	3.5171568627450984	6.179417122040073	3.4532348804500703	4.04278416347382
ZINC000013782227	11.968444621832964	0	1	2.518466975682107	4.820589737614696	1.3370719420873176	3.4929030990631644	88.0194798652633	9	0	0	3	2	1	0	0	0	0	0	0	184.0	85.41666666666667	137.83333333333331	152.5	112.91666666666666	89.83333333333331	51.5	608.0	6.344827586206897	6.483870967741935	5.096153846153846	3.852459016393442	2.338709677419355	1.5510204081632653	0.8648648648648649	0.1034482758620689	3.3793103448275863	3.75	3.278688524590164	2.9206349206349205	2.467741935483871	2.2448979591836733	1.864864864864865	1.4482758620689655	2.945402298850575	2.958781362007169	2.650641025641025	2.5	2.37610229276896
ZINC000001530580	23.241713006297847	0	1	2.5045417196762627	4.856901072560182	1.32712722577673	3.672815179075745	15259.500577017474	19	0	0	6	2	4	0	0	0	0	0	0	402.0	189.47222222222223	293.38888888888886	376.9166666666666	339.3611111111111	305.9722222222223	268.91666666666674	1244.0	7.178571428571429	6.864406779661017	5.61	4.716535433070866	2.6589147286821704	2.636363636363636	2.504	2.654205607476636	3.2142857142857144	3.57	3.062992125984252	2.868217054263566	2.635658914728682	2.4318181818181817	2.336	2.457943925233645	3.38343253968254	3.1068738229755177	2.9338888888888888	2.967847769028871	2.65353143841516
CHEMBL1090720	17.516268301492115	0	1	2.305121237041602	4.610242474083204	1.235875579738558	4.52079426098589	122.19524713251636	12	0	0	7	2	2	0	3	0	0	0	3	420.0	342.45138888888886	458.361111111111	267.16666666666663	297.2638888888888	184.40277777777783	239.0	1060.0	11.052631578947368	8.974358974358974	9.46875	5.10126582278481	4.594936708860759	4.484848484848484	4.264150943396227	4.701754385964913	3.394736842105264	3.40625	3.050632911392405	2.642857142857143	2.5063291139240507	2.5454545454545454	2.7735849056603774	2.526315789473684	9.01187865497076	3.813746438746439	7.161892361111109	3.381856540084388	3.921957671957672
CHEMBL1090398	13.6418778982083	0	1	2.348469531315589	4.69693906263118	1.2698355457858146	3.576184981757736	148.32621086177403	6	0	0	4	2	2	0	0	0	0	0	0	222.0	135.36111111111111	193.6388888888889	219.94444444444449	160.08333333333337	137.0	127.33333333333331	750.0	5.842105263157895	5.435897435897436	4.214285714285714	2.774193548387097	2.206896551724138	2.085714285714286	1.9836065573770487	1.368421052631579	2.8421052631578947	3.128571428571429	2.634408602150537	2.235294117647059	2.034482758620689	2.171428571428572	2.442622950819672	2.263157894736842	3.5621345029239766	2.80982905982906	2.766269841269842	2.364994026284349	2.764705882352941
ZINC000034025070	25.55330337863841	0	1	2.400414146013563	4.797462760925395	1.3342710420540396	4.811724228016768	344.7619391816253	18	0	0	4	2	1	0	1	0	0	0	1	406.0	239.0	309.99999999999983	398.13888888888897	326.5555555555555	339.08333333333326	300.6666666666666	1278.0	6.88135593220339	6.587301587301587	5.099099099099099	3.629139072847682	3.226950354609929	3.214814814814815	3.147286821705426	3.3714285714285714	3.372881355932204	3.6576576576576576	3.019867549668874	2.700636942675159	2.7588652482269502	2.740740740740741	2.682170542635659	2.771428571428572	4.050847457627119	2.8783068783068786	2.792792792792792	2.6366813833701257	2.508669497523
CHEMBL474473	30.519629873827206	0	1	2.427868059442201	4.855736118884402	1.3262096543444732	4.963068965952703	788.3863462851712	24	0	0	10	6	3	0	0	1	0	0	1	537.604938271605	273.36640755982324	371.8189300411522	473.3827160493828	485.8477366255145	453.53909465020575	396.4104938271605	1848.0	7.905954974582426	7.709876543209877	6.253839205058717	4.979606188466948	3.738919247115968	4.232389251997095	4.50551314673452	3.9229521492295216	3.4558823529411766	3.739837398373984	3.354430379746836	2.913793103448276	2.710382513661202	2.954248366013072	3.053435114503817	2.795620437956204	4.0200942288209305	3.156149977137632	3.022918130415872	2.9960931395530555	2.9135979849581384
ZINC000013437162	20.897381877747986	0	1	2.551167239023456	4.98239967198407	1.2624989144222418	4.457761356901921	212.3849543470647	12	0	0	6	2	1	0	3	0	0	0	3	424.0	295.0069444444444	432.9444444444444	351.3749999999999	459.875	473.9583333333333	311.9166666666667	1146.0	9.02127659574468	7.8	7.296703296703296	5.363636363636363	4.161073825503356	4.128571428571429	4.008403361344538	1.9270833333333333	3.5531914893617023	3.923076923076923	3.611570247933885	3.168918918918919	2.9731543624161074	2.7214285714285715	2.361344537815126	2.1041666666666665	6.276743498817966	3.066111111111111	4.757631257631257	2.90392561983471	2.9384384384384394
ZINC000058592730	24.97216542407601	0	1	2.457371896170644	4.832984940916386	1.3038443801981727	3.863194767835169	1217.2671132829894	17	0	0	6	4	1	0	0	1	0	0	1	363.60493827160496	183.78307422648987	291.1286008230452	360.6378600823044	382.9197530864199	344.574074074074	281.79629629629625	1516.0	5.771506956692142	5.94107744107744	4.473884140550807	3.259749816041208	1.969005847953216	1.9149206349206347	1.986019131714496	2.223155929038282	3.1587301587301586	3.5042735042735043	3.1059602649006623	2.645714285714286	2.3421052631578947	2.2857142857142856	2.2781456953642385	2.46218487394958	2.917191654388728	2.7065407157999752	2.4882786395132066	2.388330199220559	2.3545326278659613
CHEMBL3991133	18.44179545225307	0	1	2.454639516422231	4.80530228932597	1.3348603605392346	3.8701863235525646	272.87751503426784	12	0	0	3	1	1	0	0	1	0	0	1	253.6049382716049	134.7552964487121	198.7160493827161	267.31995884773664	177.86728395061732	189.0432098765432	162.6049382716049	1142.0	5.897789262130347	5.850241545893719	4.353174603174603	2.9090038314176248	1.897738446411013	2.0362047440699125	2.477124183006536	3.1475953565505805	3.395348837209302	3.738095238095238	2.9913793103448274	2.544	2.380530973451328	2.550561797752809	2.670588235294117	2.8507462686567164	3.133844103458421	2.5825729110753266	2.3656672545561443	2.304482403859798	2.2268559670781887
CHEMBL3771331	18.56311579581272	0	5	2.431829018175661	4.86365803635132	1.2669611215906351	4.011701249808029	311.40311476552665	6	1	0	7	6	1	0	0	0	0	0	0	300.0	174.70138888888889	259.58333333333337	316.02777777777777	274.69444444444446	261.52777777777777	215.04166666666669	994.0	6.25	6.4	5.101123595505618	3.4878048780487805	3.072072072072072	2.678899082568808	2.77	2.4301075268817205	3.083333333333333	3.3707865168539324	2.813008130081301	2.721311475409836	2.63963963963964	2.541284403669725	2.5	2.3870967741935485	3.639612268518519	2.959722222222223	2.916666666666667	2.5693315266486	2.7511384335154827
CHEMBL1082210	26.3174293012278	0	0	2.435506471971886	4.855324182303292	1.3240466065009684	5.016590894668495	364.66416701941154	21	0	0	6	3	2	0	1	0	0	0	1	470.0	289.77777777777777	328.36111111111103	434.47222222222223	399.63888888888886	388.77777777777777	320.99999999999994	1352.0	8.24561403508772	7.80327868852459	6.428571428571429	4.654929577464789	3.668918918918919	3.443661971830986	3.4	3.778761061946904	3.5789473684210527	3.923809523809524	3.309859154929577	2.896103896103896	2.7432432432432434	2.711267605633803	2.703703703703704	2.849557522123894	5.083820662768031	3.186247723132969	3.1272486772486765	3.059663536776213	3.252525252525252
44439379;CHEMBL397112	20.2408971749656	0	0	2.441848699919692	4.883697399839384	1.258853565549134	3.978961471388177	429.9062198191142	18	0	0	7	1	2	1	2	1	0	0	3	416.04938271604937	316.36032045419904	302.9742798353909	349.8971193415638	258.36728395061726	206.7037037037037	179.2335390946502	1580.0	10.948667966211826	8.136111111111111	8.45486111111111	6.358768406961179	5.798711755233494	5.632616487455198	4.764367816091955	5.056689342403628	3.8947368421052633	4.09375	3.421686746987952	2.891566265060241	3.0	3.0806451612903225	2.9655172413793105	3.020408163265306	8.325271590899975	3.3937242798353915	4.733973122427983	4.215627943874263	5.953145917001338
ZINC000013755987	25.172763321076538	0	1	2.561560542745553	5.01655696355898	1.3741657902126276	4.307574328086634	1067.2366270281182	24	0	0	5	4	0	1	0	0	0	0	0	358.44444444444446	132.11454046639233	260.1975308641975	308.56790123456784	307.8703703703703	280.8148148148148	213.4166666666667	1412.0	6.517171717171718	6.861111111111111	5.660256410256411	4.350490196078432	3.207207207207207	2.8196347031963467	2.477541371158393	2.8050314465408808	3.6	4.048076923076923	3.5073529411764706	3.222972972972973	3.135135135135135	2.958904109589041	2.695035460992908	2.830188679245283	2.402082553934406	2.7081275720164606	2.5018993352326686	2.268881626724764	2.158700367033701
ZINC000028711332	26.21997004530508	0	1	2.362418713261936	4.724837426523871	1.322456721916466	4.2122515075838605	862.5268033785076	18	0	0	7	4	3	0	0	0	0	0	0	430.0	238.69444444444449	334.0	424.0277777777777	427.05555555555554	363.47222222222223	331.05555555555554	1392.0	6.515151515151516	6.173913043478261	4.683333333333334	3.5527950310559007	2.2131147540983607	2.2768361581920904	2.371069182389937	2.856	3.090909090909091	3.3833333333333333	2.9254658385093166	2.605714285714286	2.3825136612021858	2.2598870056497176	2.238993710691824	2.504	3.616582491582492	2.971014492753623	2.783333333333333	2.633712905452036	2.576349206349206
CHEMBL109528	19.746619214884987	0	1	2.421187945353101	4.800567742485216	1.3316296644096224	4.286470458092417	231.8090324946501	11	0	0	5	2	2	1	0	0	0	0	0	294.44444444444446	153.08676268861453	224.6358024691358	289.94444444444446	256.33333333333337	227.84259259259247	178.11111111111111	1226.0	6.009070294784581	5.589743589743589	4.126315789473685	3.1084656084656084	1.666666666666667	1.6666666666666663	1.5903954802259883	2.295358649789029	3.224489795918368	3.5789473684210527	3.0476190476190474	2.6338028169014085	2.3846153846153846	2.2794117647058822	2.2711864406779663	2.6582278481012658	3.1242196467064187	2.603395061728395	2.364587394411956	2.301146384479718	2.173448095983307
CHEMBL373245	11.58950723986995	0	1	2.460691347323047	4.816406933103926	1.2429564248836662	3.4457505674571856	79.7777678149889	9	0	0	5	3	1	0	0	1	0	0	1	189.6049382716049	109.94974089315652	139.54115226337453	177.86625514403295	112.75308641975312	100.72839506172843	59.0	872.0	7.022405121170554	7.2896825396825395	5.9834515366430265	4.137037037037037	2.7407407407407405	1.344173441734417	0.8888888888888888	0.0	3.333333333333333	3.765957446808511	2.9166666666666665	2.571428571428572	2.533333333333333	2.1951219512195124	1.6111111111111112	1.238095238095238	4.072212625672464	3.3300999412110524	2.968960686454777	2.9644375857338825	2.596413874191652
ZINC000013436860	18.889682519437383	0	1	2.523945721463252	4.851728543989569	1.34356082816975	4.190223786674951	244.4984828549867	12	0	0	3	2	1	0	0	0	0	0	0	262.0	112.16666666666669	221.8333333333333	288.16666666666663	290.41666666666663	223.3333333333333	185.16666666666669	944.0	5.24	5.60377358490566	4.257731958762887	3.5338345864661656	2.2215568862275448	1.6845637583892616	1.4836065573770492	1.1515151515151516	3.12	3.577319587628866	3.255639097744361	2.9324324324324325	2.5508982035928143	2.38255033557047	2.344262295081968	2.292929292929293	2.2433333333333336	2.5366876310272537	2.286941580756014	2.1666666666666665	2.118993993993994
CHEMBL170854	12.594671173979751	0	1	2.5484976192567848	4.924560878074942	1.3443022343301427	3.582434194759667	95.48527682107324	9	0	0	2	2	0	0	0	0	0	0	0	162.0	79.13888888888889	145.86111111111114	178.22222222222223	158.33333333333337	99.83333333333334	46.0	620.0	4.764705882352941	5.388888888888889	4.303030303030303	2.976744186046512	0.9680851063829788	0.4659090909090909	0.3333333333333333	0.0	3.117647058823529	3.651515151515152	3.186046511627907	2.912087912087912	2.223404255319149	1.681818181818182	1.3492063492063493	1.2222222222222223	2.327614379084967	2.5424382716049383	2.210016835016836	2.0723514211886305	2.055860805860806
CHEMBL4572905	26.75882718291866	0	0	2.7318059563295645	5.16911963611339	1.2604134498842967	3.812598057166766	1872.1868116106232	9	0	0	10	5	4	0	0	1	0	0	1	439.60493827160496	256.206685337601	331.5324074074076	465.9161522633747	497.13065843621376	504.4840534979425	364.3076131687246	1648.0	6.9778561630413485	6.751633986928105	5.510222222222223	4.554248366013072	3.8488649940262847	3.407017543859649	3.423492063492063	2.667454688731284	3.555555555555556	3.968	3.264705882352941	3.1396648044692737	3.086021505376344	2.905263157894737	2.7542857142857144	2.75177304964539	4.066772783136524	2.7803270999757923	2.6522592592592606	2.7406832486080868	3.120381865416004
CHEMBL4452683	25.47242314959866	0	1	2.47692806103339	4.863922302405213	1.3062984247591876	3.991434282955151	837.3200005222699	16	0	0	6	2	2	0	1	1	0	0	2	412.44444444444446	180.75488610373577	255.60481130863056	302.68888958647835	281.1156923460116	254.9107126487412	214.001965329133	1638.0	6.065359477124183	5.742857142857143	4.322314049586777	3.30188679245283	2.1748633879781423	1.7679558011049723	1.9135802469135803	1.7602739726027397	3.0	3.330578512396694	2.9056603773584904	2.606936416184971	2.360655737704918	2.2375690607734806	2.2222222222222223	2.3698630136986303	3.9343152385104414	2.863489342156204	2.97087959531309	2.64294948769437	2.639164860356206
CHEMBL1259187	27.77208297812077	0	1	2.526864133698295	4.8996479987191055	1.3150961626873128	4.340967213006736	1071.0657353812408	15	0	0	8	5	2	0	1	0	0	0	1	474.0	298.75	367.7222222222221	454.30555555555554	437.7777777777779	478.00000000000006	462.33333333333326	1458.0	7.074626865671642	6.591549295774648	4.968992248062016	3.297142857142857	2.958974358974359	3.0824175824175826	2.693877551020408	2.391959798994975	3.283582089552239	3.612403100775194	3.0628571428571427	2.805263157894737	2.825641025641026	2.967032967032967	2.6581632653061225	2.422110552763819	4.458955223880597	2.8935837245696403	2.8505598621877684	2.596031746031746	2.3883040935672515
CHEMBL3681368;CHEMBL1852446	27.881472777861955	0	1	2.431077184215604	4.8088543632344045	1.2889013815366197	4.1293671584598215	1109.43457123165	17	0	0	10	5	2	0	0	3	0	0	3	420.8148148148148	225.68255601280293	322.8858024691358	424.8777244322512	463.48353909465015	407.7088477366255	367.7623456790124	2206.0	6.375982042648709	6.367149758454107	4.863387978142076	3.553161242050131	2.785938480853735	2.6559343434343434	2.579617834394905	2.5825396825396822	3.272727272727273	3.5245901639344264	2.957575757575757	2.764367816091954	2.6553672316384183	2.5170454545454546	2.4394904458598727	2.5285714285714285	3.4194326668606507	2.797996063696546	2.646604938271605	2.575016511710613	2.4133082635636915
ZINC000013764797	10.853890887981988	0	1	2.418566070321172	4.706837513299547	1.2416029469440828	3.3535616714888445	71.51832458972946	9	0	0	2	2	0	0	0	0	0	0	0	142.0	76.36111111111111	130.77777777777777	161.16666666666669	109.55555555555551	69.83333333333334	42.33333333333334	546.0	4.733333333333333	5.193548387096774	3.962962962962963	2.5588235294117645	1.2758620689655171	0.7037037037037037	0.5	0.1481481481481481	2.933333333333333	3.3703703703703702	2.661764705882353	2.3421052631578947	2.206896551724138	1.962962962962963	1.5526315789473684	1.5925925925925926	2.5453703703703705	2.756272401433692	2.421810699588477	2.3700980392156867	1.9634502923976604
CHEMBL3764335	26.05820958722557	0	1	2.47692806103339	4.863922302405213	1.3062984247591876	3.991434282955151	837.3200005222699	19	0	0	6	3	2	0	0	1	0	0	1	392.44444444444446	180.75488610373577	255.60481130863056	302.68888958647835	281.1156923460116	254.9107126487412	214.001965329133	1604.0	5.946127946127946	6.130434782608695	4.925619834710743	3.6526946107784433	2.130434782608696	1.6853932584269662	1.470967741935484	1.7230769230769232	3.1515151515151514	3.636363636363636	3.053892215568862	2.7808988764044944	2.4510869565217392	2.2752808988764044	2.2451612903225806	2.3846153846153846	3.9343152385104414	2.863489342156204	2.97087959531309	2.64294948769437	2.639164860356206
CHEMBL211719	24.72487625389224	0	1	2.464593548480756	4.842105881134839	1.309459062620856	4.438207452874796	943.6541617699828	12	0	0	7	2	4	0	0	1	0	0	1	407.60493827160496	200.03307422648987	304.295267489712	392.2397119341564	369.1183127572015	339.5020576131686	354.24382716049354	1574.0	6.469919655104841	6.107744107744107	4.587037037037037	3.7314814814814814	2.78875968992248	3.366144668158091	3.622922134733158	2.5710955710955714	3.126984126984127	3.408333333333333	2.9871794871794872	2.6890243902439024	2.5232558139534884	2.704697986577181	2.881889763779528	2.685314685314685	3.175128162325236	2.7549413892006487	2.5357938957476	2.514357127783054	2.527288467329117
CHEMBL280465	25.20897225008855	0	0	2.5027705143360275	4.939463538316816	1.2701664659035834	4.455462827959055	505.2908894211929	18	0	0	9	3	2	0	4	0	0	0	4	592.0	429.34027777777777	511.97222222222223	431.7916666666666	586.5416666666667	632.8055555555555	371.2777777777778	1446.0	11.607843137254902	9.77777777777778	9.369565217391305	7.151785714285714	5.842105263157895	6.024390243902439	5.64957264957265	5.423913043478261	3.784313725490196	4.054347826086956	3.7767857142857135	3.21875	3.0	2.8292682926829267	2.717948717948718	3.0543478260869565	8.418436819172113	3.698559670781893	5.564915458937199	3.8552827380952377	4.664930555555555
CHEMBL26687	10.525721488758451	0	1	2.370954455592459	4.741908911184919	1.247456316859665	3.3816520561437846	77.43632432496074	6	0	0	4	1	3	0	0	0	0	0	0	210.0	105.36111111111111	151.33333333333334	172.94444444444446	176.91666666666666	130.83333333333331	82.5	654.0	6.5625	5.875	4.648148148148148	5.368421052631579	1.28	0.9710144927536232	0.3768115942028985	0.0666666666666666	2.65625	3.0	3.0350877192982457	2.590909090909091	2.2	1.7536231884057971	1.3043478260869563	1.1111111111111112	3.2925347222222223	3.2543402777777777	2.802469135802469	3.03411306042885	2.9053030303030303
ZINC000013779685	21.936889243665927	0	1	2.4435129122282326	4.80378254214475	1.3213614236716265	3.595296128975747	1205.806275761436	15	0	0	6	3	2	1	0	0	0	0	0	336.44444444444446	169.08676268861456	249.2932098765432	310.0987654320988	267.6018518518519	227.5092592592593	211.97222222222223	1350.0	6.1171717171717175	5.833333333333334	4.259615384615385	3.235588972431078	1.675213675213675	1.5687645687645686	1.6246498599439776	1.8647798742138368	3.1818181818181817	3.4903846153846154	3.022556390977444	2.5921052631578947	2.282051282051282	2.2867132867132867	2.3445378151260505	2.443396226415094	3.0743047761566284	2.684759472115794	2.3970500949667617	2.3315696649029984	2.186220760233917
CHEMBL2058702;62705456	14.13020507991249	0	0	2.430842484681907	4.699385686367579	1.3243062265540286	3.894610264153959	103.14577619435154	11	0	0	5	4	1	0	0	0	0	0	0	258.0	123.16666666666666	176.36111111111114	199.05555555555563	167.4444444444445	128.66666666666663	101.8333333333333	740.0	8.6	8.8125	7.9411764705882355	5.593220338983051	4.923076923076923	5.644444444444445	3.809523809523809	2.2058823529411766	3.6	4.019607843137255	3.3220338983050848	3.1206896551724137	3.0576923076923075	2.933333333333333	2.642857142857143	2.3529411764705883	4.105555555555555	3.5781250000000004	3.45806100217865	3.373822975517892	3.0660919540229887
CHEMBL91122	19.59678930062393	0	1	2.48792827330633	4.799061964558329	1.3458034544756958	4.019621457184339	335.3006531645493	15	0	0	3	2	1	0	0	0	0	0	0	272.0	117.66666666666669	226.69444444444449	264.72222222222223	272.8611111111111	271.9166666666667	258.91666666666663	980.0	5.333333333333333	5.407407407407407	4.123711340206185	2.9921259842519685	2.3146853146853146	2.419117647058824	2.240875912408759	1.968253968253968	3.0980392156862746	3.525773195876289	3.015748031496063	2.753623188405797	2.629370629370629	2.676470588235294	2.5985401459854014	2.4603174603174605	2.3071895424836604	2.606995884773663	2.3370561282932423	2.084426946631671	2.0106682769726247
ZINC000013755980	20.372845767031777	0	1	2.546115872674923	4.973521491064879	1.36094211015805	4.226893259544604	260.1009886158324	18	0	0	5	4	0	1	0	0	0	0	0	294.44444444444446	107.08676268861456	210.67901234567904	246.2283950617285	208.14814814814824	204.5555555555556	172.62962962962968	1192.0	6.5432098765432105	6.843537414965987	5.554263565891474	4.321100917431193	3.324242424242424	3.549645390070922	2.917562724014337	2.279835390946502	3.6	4.011627906976744	3.477064220183486	3.110169491525424	3.145454545454545	3.3085106382978724	2.989247311827957	2.765432098765432	2.379705837524768	2.6869488536155206	2.449755957507896	2.258976101483748	2.130937434609752
ZINC000013764811	10.853890887981988	0	1	2.418566070321172	4.706837513299549	1.241602946944083	3.353561671488849	71.51832458972926	9	0	0	3	2	0	0	0	1	0	0	1	141.60493827160494	71.17196311537876	120.16049382716052	145.45884773662553	92.91975308641972	60.15226337448561	27.75308641975308	796.0	5.244627343392775	5.718253968253968	4.430555555555555	2.781362007168459	1.4739229024943312	0.8345679012345679	0.5729166666666666	0.1728395061728395	3.1481481481481484	3.5416666666666665	2.725806451612903	2.453125	2.2448979591836733	1.9555555555555555	1.5625	1.5555555555555556	2.635998633902917	2.7983539094650207	2.503343621399177	2.346110447364928	2.018261316872428
ZINC000026662718	21.1203926627382	0	2	2.524789069323843	4.852571891850165	1.3581898614793957	4.277719022192726	333.3711245049311	12	0	0	4	2	1	1	0	0	0	0	0	274.44444444444446	112.61454046639231	228.55864197530863	292.0987654320988	277.1203703703703	236.5925925925926	200.6111111111111	1236.0	5.277777777777778	5.166666666666666	3.849358974358974	3.0753424657534247	2.3975155279503104	2.15347721822542	1.7167919799498743	1.691358024691358	3.3076923076923075	3.730769230769231	3.246575342465753	2.8181818181818183	2.7453416149068324	2.683453237410072	2.488721804511278	2.537037037037037	2.165664239738314	2.394731040564374	2.1976792497625834	2.0006764755623205	1.847474747474748
CHEMBL231833	26.01776947270568	0	1	2.597671047409566	4.979267625221448	1.3328240642895004	4.139641436788103	3664.838036369677	15	0	0	7	3	4	0	0	0	0	0	0	452.0	207.75	326.6388888888889	403.58333333333337	427.1111111111112	363.1388888888889	382.8888888888889	1370.0	7.0625	6.867647058823529	5.504065040650406	4.705882352941177	3.333333333333333	4.006666666666667	3.824427480916031	2.8866666666666667	3.296875	3.6910569105691056	3.320261437908497	2.888888888888889	2.6333333333333333	2.8666666666666667	3.0381679389312977	2.72	3.24609375	2.8537581699346406	2.655600722673894	2.6377995642701526	2.6137102014295
62705293;CHEMBL2058699	14.946701660840215	0	0	2.44360935195408	4.7443468683504015	1.2972283953147337	3.951582824498942	114.83071409563782	11	0	0	6	3	1	1	0	0	1	0	1	249.5116598079561	115.24837105624144	155.3240740740741	181.45370370370367	155.6697530864198	107.716049382716	84.68364197530862	2170.0	8.603850338205383	8.786140979689367	7.827664399092969	5.799039780521262	4.99037037037037	5.731040564373897	3.383333333333333	1.967901234567901	3.8620689655172415	4.244897959183674	3.6296296296296298	3.272727272727273	3.22	3.142857142857143	2.8	2.533333333333333	3.9740817605600496	3.3435882118677824	3.1698790627362063	3.3602537722908097	2.847867564534232
ZINC000254086111	21.328238565646608	0	1	2.937082718799769	5.379588855257923	1.361741695441654	3.694008053706953	3080.8631927417264	6	0	4	4	1	3	0	0	0	0	0	0	308.0	142.14583333333334	249.4583333333333	340.55555555555554	226.9583333333333	237.23611111111111	244.22222222222223	1022.0	6.16	6.178571428571429	5.080357142857143	3.3974358974358974	1.707142857142857	2.5950413223140494	3.527272727272728	3.652631578947368	3.86	4.776785714285714	3.66025641025641	2.713375796178344	2.5	2.7107438016528924	2.9909090909090907	3.263157894736842	2.842916666666667	2.4677579365079367	2.2273065476190474	2.183048433048433	2.200460014154282
CHEMBL4584372	25.43198303507878	0	1	2.47692806103339	4.863922302405213	1.3062984247591876	3.991434282955151	837.3200005222699	17	0	0	8	4	1	1	0	2	0	0	2	354.4938271604938	180.75488610373577	255.60481130863056	302.68888958647835	281.1156923460116	254.9107126487412	214.001965329133	2064.0	5.213144517066086	5.415873015873015	3.9807162534435263	2.88373804267844	1.747018204645323	1.40536013400335	1.5801729873586163	1.7251851851851856	3.0	3.330578512396694	2.9403973509933774	2.744047619047619	2.5141242937853105	2.221105527638191	2.2934131736526946	2.48	3.9343152385104414	2.863489342156204	2.97087959531309	2.64294948769437	2.639164860356206
CHEMBL193614;CHEMBL365101;CHEMBL193435;CHEMBL195856;44402487;44402704;44401105	18.51074513747437	0	1	2.529057983254994	4.878481082886447	1.3077856866029098	4.212544435286934	180.1019357523963	12	0	0	4	1	2	0	0	0	1	0	1	277.06721536351165	109.35605281207134	207.84259259259264	273.58950617283955	235.3811728395061	197.2175925925926	154.6481481481482	2106.0	6.4434236131049225	6.435587761674719	5.163319946452477	4.4496886266797775	2.9335154826958107	2.0200878844946644	1.683901723505684	0.9446913580246912	3.441860465116279	3.903614457831325	3.433628318584071	3.023076923076923	2.9672131147540983	2.5762711864406778	2.277227722772277	2.066666666666667	2.54316401888538	2.685923242082662	2.504127621597501	2.421146072326014	2.2648148148148146
ZINC000026820423	15.68231801272818	0	1	2.4645768016297303	4.929153603259459	1.302880020943211	4.007507807078103	120.01848533543804	12	0	0	2	1	0	0	0	1	0	0	1	189.6049382716049	84.97751867093432	164.07304526748976	206.022633744856	214.6172839506173	185.12345679012344	121.91975308641976	1006.0	4.740123456790124	5.050264550264551	3.69925925925926	2.813725490196078	2.0462222222222226	1.731837606837607	0.8482676224611708	0.2	3.15	3.6266666666666665	3.1862745098039214	2.6341463414634148	2.48	2.4134615384615383	1.946236559139785	1.48	2.1244379667733577	2.509749167156575	2.18764060356653	2.019829742596627	1.8562849208739
CHEMBL601097	20.03434849958865	0	0	2.44654889379865	4.835654497886514	1.273682438613582	4.0020862041029615	437.8611088822489	17	0	0	8	4	2	0	1	0	1	0	2	405.0672153635117	230.1060528120713	258.87654320987656	309.6080246913579	289.20833333333326	269.1820987654321	257.6157407407408	2294.0	9.64445750865504	9.00084175084175	7.659363588941053	6.293209876543209	5.435477582846003	4.1119341563786005	4.469593049839964	4.310428849902534	3.571428571428572	3.929577464788733	3.5	3.2222222222222223	2.8421052631578947	2.7777777777777777	2.617283950617284	2.5526315789473686	5.478715543144555	3.614828843995511	3.646148495913754	3.6858098177542606	3.5781550068587107
CHEMBL1632174	24.127159272446857	1	1	2.5435112625488223	4.860708889676296	1.3099092161840054	3.800942965996847	22009.580083366945	9	0	0	7	3	4	0	0	0	0	0	0	392.0	257.19444444444446	341.4722222222223	403.58333333333337	418.1388888888889	355.58333333333337	295.50000000000006	1300.0	6.125	5.686567164179104	4.312	2.965909090909091	2.2298850574712645	1.9254658385093169	1.929032258064516	1.8445945945945943	3.015625	3.328	2.7556818181818183	2.5543478260869565	2.4597701149425286	2.4285714285714284	2.3741935483870966	2.466216216216216	4.018663194444445	2.747927031509121	2.7317777777777783	2.293087121212121	2.445954106280193
CHEMBL394863;CHEMBL231156;44427841;44427842	26.95558639719304	0	1	2.4300364058225146	4.805692268371764	1.3417375528209807	4.526625643604263	576.6519189211318	18	0	0	7	4	1	0	0	2	0	0	2	385.2098765432099	186.6217040085353	292.0308641975307	362.6647614692882	313.21604938271605	295.7592592592593	258.72633744855966	1838.0	6.213062524890482	6.230639730639731	4.597101449275363	3.292339347894904	2.316498316498316	2.1870967741935483	2.597326649958229	2.80980980980981	3.3870967741935485	3.6	3.032051282051282	2.703030303030303	2.587878787878788	2.52258064516129	2.548872180451128	2.7927927927927927	3.0100274840086336	2.701381094899613	2.5393988191089627	2.3247741119826166	2.2761503928170588
ZINC000002379519	15.694248556546643	0	1	2.428694182338156	4.741373187340251	1.300476068646239	3.653629381126124	224.15910148279124	14	0	0	4	2	1	1	0	0	0	0	0	222.44444444444449	105.08676268861456	175.8240740740741	201.50000000000003	169.8950617283951	154.97530864197532	118.44444444444446	1012.0	5.853801169590644	5.841666666666667	4.681372549019608	3.2142857142857144	2.792207792207792	2.28310502283105	2.1960784313725488	1.7118644067796611	3.210526315789474	3.5588235294117645	2.880952380952381	2.6704545454545454	2.7012987012987013	2.6575342465753424	2.5	2.406779661016949	2.7654411233845937	2.8253858024691363	2.585648148148149	2.398809523809524	2.2477553310886647
ZINC000004857621	14.6244830399931	0	1	2.426592607742214	4.853185215484428	1.2351692108853358	3.836524108120845	110.4981782977152	6	0	0	6	2	2	1	0	1	0	0	1	218.04938271604937	167.24920934308795	228.9259259259259	252.4537037037037	229.40123456790124	140.45781893004116	135.0864197530864	1258.0	5.738141650422352	3.797720797720798	4.282407407407408	2.7326388888888893	1.882056814095649	1.9143239625167336	1.35016835016835	0.8611111111111112	3.0789473684210527	3.2777777777777777	2.833333333333333	2.2327586206896552	2.1262135922330097	2.144578313253012	2.1666666666666665	1.84375	4.401294982712841	2.2513189828004645	3.179526748971193	2.6297260802469133	2.8711863204200365
CHEMBL404352	17.37028135576535	0	0	2.563738249767652	5.127476499535307	1.2390279993630564	4.078550628280134	147.43212252362903	12	0	0	6	1	3	0	0	2	0	0	2	313.2098765432099	206.65642623075752	200.55298353909464	310.2510288065843	324.19444444444446	149.22633744855966	86.9753086419753	1406.0	9.49120838009727	9.149206349206349	8.208812260536398	6.969444444444444	4.85809906291834	4.584967320261439	2.6289308176100628	2.7152777777777777	4.03030303030303	4.603448275862069	3.7875	3.1123595505617976	2.8313253012048194	2.5294117647058822	2.320754716981132	2.375	6.262315946386591	3.554350382128161	3.457810061018873	3.878137860082304	4.594790633792808
CHEMBL4862770	23.3915429205589	0	1	2.486261784986479	4.855471506313366	1.3064527962015302	3.3815343510101634	8010.855703540848	12	0	0	6	2	3	0	0	1	0	0	1	357.60493827160496	185.81085200426764	279.07716049382714	342.06995884773653	292.08024691358014	236.3425925925926	226.1697530864197	1472.0	6.06110064867127	5.775985663082436	4.124242424242424	3.1003086419753085	1.9627092846270928	1.8126520681265208	1.5425925925925923	1.6686868686868686	3.135593220338983	3.345454545454545	2.861111111111111	2.6232876712328768	2.3835616438356166	2.27007299270073	2.2583333333333333	2.345454545454545	3.1493364746486043	2.7023928049913715	2.5370650953984284	2.375485825331504	2.3142651784204284
CHEMBL4859988	19.97732935818581	0	1	2.312075329180854	4.624150658361708	1.3051448521509503	3.961680971449367	456.8122645949795	12	0	0	5	4	1	0	0	0	0	0	0	296.0	165.36111111111111	253.2777777777778	303.5277777777777	244.41666666666669	199.91666666666669	189.58333333333337	1044.0	5.481481481481482	5.321428571428571	3.62	2.380597014925373	1.5944055944055944	1.503875968992248	1.5225225225225223	1.818181818181818	2.888888888888889	3.13	2.649253731343284	2.3496503496503496	2.1888111888111887	2.1627906976744184	2.2612612612612613	2.465909090909091	3.0622427983539096	2.706845238095238	2.532777777777778	2.265132669983416	2.0221445221445213
CHEMBL567246	25.77208297812077	0	1	2.4199686989520006	4.800281257006425	1.2975040781438771	4.217854368585588	741.3130514653723	17	0	0	9	5	3	0	0	1	0	0	1	431.60493827160496	231.28307422648987	326.99382716049394	397.0740740740742	374.6162551440328	377.3395061728394	366.2273662551439	1618.0	7.075490791337787	6.829861111111111	5.168168168168169	3.759637188208616	3.715967623252392	3.747097844112769	3.952136752136752	3.4650793650793648	3.2459016393442623	3.5045045045045047	2.931972789115646	2.6818181818181817	2.6357615894039736	2.843283582089552	2.9	2.7642857142857142	3.791525806991637	3.041120113168724	2.9458903347792247	2.7011841773746545	2.635214579659024
CHEMBL88402	32.63641865159204	0	1	2.476611391653929	4.923067987064551	1.240996666178699	3.6766068977134254	3395.139773690541	12	1	0	15	4	7	1	3	0	0	0	3	736.4444444444445	593.4800240054869	698.6466049382717	658.854938271605	552.3888888888891	1001.1851851851854	589.3842592592594	2146.0	10.0882800608828	7.596491228070175	7.545012165450121	5.092081031307551	3.772435897435898	3.626893939393939	5.316666666666666	3.250460405156537	3.493150684931507	3.6496350364963503	3.154696132596685	2.6666666666666665	2.5384615384615383	2.721590909090909	2.594444444444445	2.596685082872928	8.129863342540917	3.230425601039636	5.099610255023881	3.64008253188732	3.954041740152852
ZINC000029130450	11.480117440128772	0	3	2.4510526487346675	4.902105297469335	1.265889810675504	3.543583518317961	68.08699585505184	6	0	0	5	3	0	0	0	2	0	0	2	163.20987654320987	75.78837067520196	126.83641975308642	146.59686023472034	98.3909465020576	37.44444444444444	5.6913580246913575	1096.0	6.277302943969611	6.934156378600823	5.666666666666667	3.963786008230453	1.472222222222222	0.4613526570048309	0.0897435897435897	0.0	3.423076923076923	3.782608695652174	3.2	2.796610169491525	2.25	1.608695652173913	1.2692307692307692	1.0	2.914937333661614	2.9521414418533767	2.757313472893183	2.4432810039120056	2.451349654739485
CHEMBL592752	18.4013553377332	0	1	2.544993993139214	4.870830147501312	1.3341025248200318	3.858786465848021	367.5926164772449	15	0	0	2	2	0	0	0	0	0	0	0	240.0	99.91666666666669	203.1944444444445	246.3888888888889	239.0	223.11111111111111	204.5	878.0	5.1063829787234045	5.52	4.222222222222222	3.0172413793103448	2.0625	1.9838709677419355	1.793103448275862	1.4907407407407407	3.191489361702128	3.6666666666666665	3.1724137931034484	2.795620437956204	2.671875	2.6048387096774195	2.439655172413793	2.092592592592593	2.125886524822695	2.526666666666667	2.2577160493827173	2.12404214559387	1.8886861313868617
44409095;CHEMBL205671	12.675551403019512	0	1	2.50813426081745	4.859229868069805	1.3250379328612325	3.611067000277486	91.2700452516062	6	0	0	4	3	1	0	0	0	0	0	0	200.0	83.13888888888889	160.7222222222222	189.0833333333333	131.5	92.41666666666666	55.5	660.0	6.0606060606060606	6.114285714285714	4.8	3.2857142857142856	1.6419753086419753	1.1538461538461535	0.6744186046511628	0.1111111111111111	3.1818181818181817	3.615384615384616	3.107142857142857	2.67032967032967	2.308641975308642	2.0615384615384613	1.8604651162790693	1.2222222222222223	2.519360269360269	2.679365079365079	2.4726495726495723	2.250992063492064	2.1651404151404154
CHEMBL621	20.56311579581272	0	1	2.4366221548280684	4.767193610032104	1.325684709622087	3.5743084306332165	842.8991412185347	15	0	0	7	5	1	0	0	1	0	0	1	325.60493827160496	156.67196311537873	242.5216049382716	304.1255144032922	229.9197530864197	194.07407407407408	198.6851851851852	1304.0	6.78343621399177	6.825708061002178	5.282051282051282	3.4626593806921675	1.904121863799283	2.0992063492063493	2.3724053724053724	2.690576652601969	3.333333333333333	3.593406593406593	2.9344262295081966	2.606299212598425	2.3870967741935485	2.4375	2.56043956043956	2.7721518987341773	3.26399923157039	2.8021463729524734	2.665072581739248	2.492832085272887	2.307572664528045
ZINC000062224939	24.293267833303933	0	1	2.493001800569749	4.986003601139498	1.2977124751721596	4.642587491244074	328.18129792638905	16	0	0	6	3	2	1	0	0	0	0	0	358.44444444444446	224.0216906721536	344.5462962962963	395.2021604938271	494.9259259259258	428.3703703703703	418.0555555555554	1462.0	5.781362007168459	4.969230769230769	4.757834757834758	3.615711252653928	2.7504363001745205	2.951830443159923	2.3180952380952378	1.7928436911487755	3.177419354838709	3.52991452991453	3.1464968152866244	2.748633879781421	2.612565445026178	2.7052023121387285	2.611428571428571	2.446327683615819	3.6132530753573167	2.456457739791073	2.944840139284584	2.5172112133364783	2.7450246238952967
CHEMBL370110	26.765316368412115	0	2	2.5253969790222563	4.948915349512715	1.3543248944463395	3.986662633499412	1684.687791538351	19	0	0	8	6	1	1	0	0	0	0	0	414.44444444444446	185.8923182441701	297.49382716049377	374.6358024691356	352.5185185185186	321.9259259259258	286.8888888888889	1542.0	6.794171220400729	6.626262626262627	5.166666666666667	4.090717299578059	2.585741811175337	2.666666666666667	2.179669030732861	2.231770833333333	3.508196721311476	3.875	3.335443037974684	2.8251366120218577	2.69364161849711	2.8493150684931505	2.602836879432624	2.6171875	3.047415053183117	2.7044519266741487	2.479115226337448	2.371112673855289	2.2916919651892327
ZINC000045384164	12.744501088240808	0	1	2.488688449023271	4.977376898046542	1.3141820208687771	3.697928963250389	80.66602818632713	6	0	0	5	3	1	0	0	1	0	0	1	205.6049382716049	110.94974089315654	153.29526748971193	191.9948559670782	113.24074074074072	53.91358024691358	10.84567901234568	908.0	7.343033509700176	7.203703703703703	5.915637860082305	4.46074074074074	2.326388888888889	1.1725768321513004	0.5811965811965811	0.0	3.571428571428572	3.962962962962963	3.293333333333333	2.863013698630137	2.421875	2.0	1.5384615384615383	1.25	3.9624907461841614	2.8830932784636487	2.8388012498094803	2.559931412894376	2.81485709453746
CHEMBL1187192	11.647974580920028	0	1	2.4613165483307378	4.787648764683281	1.2412060141711037	3.366673743620272	78.94512721477875	6	0	0	4	1	0	0	3	0	0	0	3	266.0	251.1736111111111	323.4722222222222	200.94444444444449	97.29166666666664	131.625	122.83333333333331	700.0	9.851851851851851	7.535714285714286	7.875	4.25	2.862745098039216	3.2058823529411766	4.166666666666667	2.571428571428572	3.4074074074074074	3.375	2.85	2.403225806451613	2.215686274509804	2.4705882352941178	2.1666666666666665	1.761904761904762	9.30272633744856	3.360119047619048	6.739004629629629	3.3490740740740743	3.87320788530466
CHEMBL2114265	14.199154765133787	0	1	2.534462349984969	4.858751317312594	1.2927047562240412	3.664809436967412	130.17597960032612	11	0	0	3	2	1	0	0	0	0	0	0	214.0	98.41666666666669	171.27777777777777	202.27777777777777	171.47222222222217	144.16666666666669	116.33333333333331	720.0	5.944444444444445	6.184210526315789	4.955223880597015	3.6463414634146334	2.6666666666666665	1.7012987012987013	0.9692307692307692	0.6724137931034483	3.2222222222222223	3.746268656716418	3.158536585365854	2.7934782608695654	2.654320987654321	2.389610389610389	2.046153846153846	1.5862068965517242	2.7337962962962963	2.8552631578947367	2.556384742951907	2.46680216802168	2.155495169082126
CHEMBL2397889	12.74450108824081	0	1	2.482930739487158	4.965861478974315	1.3148814783528575	3.704623434237041	80.79426664434384	6	0	0	3	2	1	0	0	0	0	0	0	194.0	113.13888888888889	157.02777777777777	206.97222222222223	111.66666666666669	75.16666666666667	40.5	646.0	6.0625	5.970588235294118	4.698412698412699	3.558139534883721	1.7407407407407407	0.9655172413793104	0.4888888888888889	0.0	3.25	3.6825396825396814	3.127906976744186	2.6236559139784945	2.234567901234568	2.0517241379310347	1.6444444444444444	1.2666666666666666	3.5355902777777777	2.6789215686274512	2.4925044091710755	2.4066537467700257	2.6753285543608123
CHEMBL2442269	15.641877898208296	0	3	2.466435752034465	4.7771723427125785	1.2981185836365623	4.122340565100268	111.57838413054468	9	0	0	6	4	1	0	0	0	1	0	1	277.06721536351165	136.07827503429357	181.79320987654324	221.46450617283955	190.7283950617284	147.88117283950618	126.75617283950616	2002.0	8.395976223136717	8.486772486772487	7.496807151979565	5.54320987654321	3.996632996632997	4.590771098967821	4.436392914653784	2.3156565656565657	3.6666666666666665	4.086206896551724	3.5303030303030303	2.986111111111111	2.833333333333333	2.7704918032786887	2.9565217391304346	2.386363636363636	4.12358409194829	3.29673721340388	3.1343656875266075	3.355522820800599	3.226808984910837
ZINC000072105059	26.49576878619028	0	1	2.46700945808487	4.842316602500181	1.2982712928597933	3.835606954551936	2776.0131255662445	17	0	0	7	5	1	0	0	1	0	0	1	391.60493827160496	196.81085200426764	314.716049382716	398.3240740740741	431.0967078189301	352.44032921810697	300.9835390946502	1604.0	5.758896151053015	5.987480438184663	4.517060367454069	3.312757201646091	1.8392664509169363	1.7265795206971677	1.7868745938921378	2.0835421888053465	3.117647058823529	3.440944881889764	3.049382716049383	2.6666666666666665	2.325242718446602	2.1519607843137254	2.192982456140351	2.3684210526315788	2.8942772353568773	2.691604358662262	2.478079128997764	2.458790580704161	2.3432730202277527
ZINC000013535466	19.264388715892533	0	1	2.536377343212063	4.993100671982804	1.303758267619586	4.2932002842011086	173.33293029661343	12	0	0	5	2	0	0	3	0	0	0	3	376.0	277.72916666666663	408.6944444444445	312.5277777777778	381.1666666666665	345.0833333333332	332.83333333333326	1044.0	8.744186046511627	7.521739130434782	7.214285714285714	4.700854700854701	4.0078125	4.228070175438597	3.121495327102804	1.6774193548387095	3.558139534883721	3.869047619047619	3.435897435897436	3.1384615384615384	2.875	2.798245614035088	2.4299065420560746	1.924731182795699	6.458817829457363	2.97524154589372	4.865410052910054	2.6711775878442547	2.977564102564102
CHEMBL318901	33.974283550720166	0	1	2.5359578270632173	4.975112966677449	1.3359187266069117	4.653967479511739	1467.8997966674888	30	0	0	10	7	2	0	1	0	0	0	1	614.0	334.08333333333337	424.55555555555554	533.4166666666667	505.1666666666668	555.5	531.8888888888891	1734.0	8.527777777777779	8.26923076923077	6.846715328467154	4.934782608695652	3.873170731707317	3.795918367346939	3.3853658536585365	3.053921568627451	3.6944444444444446	4.0583941605839415	3.4510869565217392	3.107317073170732	3.073170731707317	3.1581632653061225	2.946341463414634	2.823529411764706	4.640046296296297	3.149928774928775	3.098945660989457	2.899003623188406	3.0207317073170743
16115388	15.797804495181088	0	1	2.580986591880725	4.994953739992591	1.2728852138644409	3.938345498574982	119.750341847394	9	0	0	6	2	1	0	3	0	0	0	3	358.0	293.22916666666663	385.1944444444444	284.88888888888886	275.625	293.75	192.75	924.0	10.228571428571428	8.64864864864865	8.880597014925373	5.920454545454546	5.224489795918367	2.01123595505618	2.5	0.5526315789473685	3.628571428571429	3.985074626865672	3.5681818181818183	3.2291666666666665	2.5510204081632653	2.146067415730337	1.6857142857142855	1.3157894736842106	8.37797619047619	3.376126126126126	5.749170812603648	3.237373737373737	3.843460648148149
CHEMBL4443039	26.95558639719305	0	1	2.47692806103339	4.863922302405213	1.3062984247591876	3.991434282955151	837.3200005222699	18	0	0	7	3	1	0	0	3	0	0	3	365.65432098765433	180.75488610373577	255.60481130863056	302.68888958647835	281.1156923460116	254.9107126487412	214.001965329133	2156.0	5.22363315696649	5.378086419753085	3.956989247311828	2.820654986323649	1.923845193508115	1.7082590612002375	2.023529411764706	1.9317862165963435	3.0285714285714285	3.306451612903226	2.7904191616766467	2.5942857142857143	2.438202247191011	2.283422459893048	2.323529411764706	2.367088607594937	3.9343152385104414	2.863489342156204	2.97087959531309	2.64294948769437	2.639164860356206
CHEMBL583193	18.660575051735428	0	1	2.410587857669205	4.821175715338413	1.2825437737430665	4.113591354437421	243.1411994826094	12	0	0	6	4	1	0	0	1	0	0	1	283.60493827160496	151.97751867093433	226.2160493827161	287.4866255144033	281.68415637860085	282.25617283950623	238.92695473251032	1220.0	6.034147622800106	6.0430839002267565	4.496212121212121	3.1490978157644824	2.431899641577061	2.8436213991769543	2.745230078563412	1.7321428571428572	3.127659574468085	3.386363636363636	2.923076923076923	2.592	2.5080645161290325	2.6944444444444446	2.585858585858586	2.0982142857142856	3.233564227041156	2.736247585453935	2.5706369248035923	2.4571506454222503	2.4933333333333336
CHEMBL569508	25.55330337863842	0	1	2.419993719082538	4.8004487514425165	1.3098513551782305	4.218293235942373	777.9979795559319	17	0	0	8	5	3	0	0	0	0	0	0	438.0	213.19444444444449	332.3888888888889	383.55555555555554	405.47222222222223	379.55555555555554	395.3611111111111	1368.0	6.84375	6.641791044776119	5.0085470085470085	3.852348993288591	3.62111801242236	3.731034482758621	3.681159420289855	3.420689655172414	3.109375	3.376068376068376	2.946308724832215	2.721518987341772	2.590062111801242	2.7517241379310344	2.840579710144928	2.7448275862068967	3.3311631944444446	2.9759535655058045	2.840930674264008	2.5741983594332587	2.5601265822784813
ZINC000038213382	12.853890887981988	0	1	2.5110281849881475	4.983069354321096	1.275142437708089	3.713083009842665	78.0014962289734	6	0	0	4	2	1	0	0	1	0	0	1	193.6049382716049	110.2552964487121	150.48971193415633	194.07407407407405	114.41975308641976	74.53703703703702	15.0	896.0	6.676032354193274	6.584229390681004	5.288499025341131	3.927350427350427	2.4498207885304657	0.8226950354609929	0.0	0.0	3.5517241379310347	4.017543859649122	3.217948717948718	2.7625	2.5	1.9787234042553192	1.3888888888888888	1.0	3.8019067740935206	2.7605203770078326	2.6401703848097604	2.4881291547958213	2.583539094650205
CHEMBL165723	24.046279043407104	0	1	2.5697323016059848	4.919799789044436	1.331209162864441	3.947939659383602	2514.410139422976	12	0	0	6	3	1	1	1	0	0	0	1	364.44444444444446	232.67009602194787	284.2283950617284	396.5061728395061	348.5	294.8240740740741	252.35185185185185	1440.0	6.28352490421456	5.919354838709677	4.504347826086956	3.2747474747474743	2.0255009107468123	1.3596986817325802	1.6973995271867612	2.5586419753086425	3.3448275862068964	3.756521739130435	3.193939393939394	2.846994535519125	2.4863387978142075	2.2768361581920904	2.3191489361702127	2.6296296296296298	4.011553379688756	2.681401831939467	2.471551261406334	2.403067714178825	2.374148283073601
CHEMBL2393267	15.763198241767943	0	0	2.442643255016159	4.824445355971384	1.292798407800807	3.833647354265809	159.09994067984582	15	0	0	7	6	0	0	1	0	0	0	1	324.0	165.16666666666666	207.94444444444449	236.6666666666667	194.77777777777777	196.8888888888889	150.83333333333334	856.0	9.818181818181818	9.485714285714286	8.280701754385966	6.553846153846154	5.280701754385965	4.433333333333334	3.5846153846153848	3.055555555555556	3.606060606060606	3.8947368421052633	3.4615384615384617	3.0	3.473684210526316	3.083333333333333	2.6	2.074074074074074	5.005050505050505	3.6492063492063496	3.648148148148149	3.641025641025642	3.2638888888888893
ZINC000299853489	12.93477111702175	0	1	2.484500942318621	4.800654847956942	1.252537617525639	3.356044222384936	153.72531260960315	6	0	0	5	1	1	0	2	1	0	0	3	257.60493827160496	204.4775186709343	222.3549382716049	223.06995884773664	221.15740740740745	202.89300411522632	137.0679012345679	1010.0	8.30983671843887	6.409722222222222	5.139393939393939	4.197712418300654	3.235690235690236	3.107744107744108	2.660818713450292	1.368253968253968	3.225806451612903	3.345454545454545	2.911764705882353	2.9682539682539684	2.636363636363636	2.287878787878788	1.7894736842105263	1.3714285714285714	6.596048989384977	3.1178305041152266	4.042817059483726	3.280440571290245	2.577944346462865
CHEMBL1628670	13.19238815542512	0	1	2.5708625325106857	4.9045906193703095	1.378956889863954	3.668601857620796	91.59883223660498	6	0	0	2	2	0	0	0	0	0	0	0	158.0	65.63888888888889	148.02777777777783	196.44444444444449	130.41666666666669	58.5	10.0	620.0	4.647058823529412	5.081081081081081	3.9583333333333335	2.761904761904762	1.0208333333333333	0.2988505747126437	0.0	0.0	3.294117647058824	3.8194444444444446	3.171428571428572	2.83177570093458	2.364583333333333	1.7011494252873562	1.2765957446808511	1.0	1.930555555555556	2.2469969969969967	2.055941358024692	1.870899470899471	1.801401869158879
CHEMBL14469	24.432915783680706	0	0	2.501612167789996	4.934294851634874	1.281816935202327	4.306689768977833	599.537934749037	18	0	0	9	3	2	0	3	1	0	0	4	535.604938271605	362.3733520042677	478.0174897119342	375.1517489711935	444.3894032921811	568.8179012345679	284.261316872428	1616.0	11.15843621399177	9.649237472766885	9.330749354005167	6.837526205450734	5.807909604519773	5.531893004115226	5.586243386243386	5.152610441767068	3.8541666666666665	4.104651162790698	3.7547169811320753	3.2672413793103448	3.067796610169492	2.925925925925926	2.7333333333333334	3.108433734939759	7.549444833422243	3.578834826111515	5.558342903627142	3.5391674431244664	4.400720164609054
CHEMBL4116446	19.706179100365112	0	1	2.488033020051988	4.858914126283105	1.3350250577143428	3.676838485239833	426.67322369367497	16	0	0	4	2	1	0	1	0	0	0	1	334.0	179.47222222222223	235.83333333333337	281.6388888888888	256.9722222222223	223.1944444444445	175.66666666666669	1020.0	7.260869565217392	6.795918367346939	5.301204819277109	4.228571428571429	2.5486725663716814	1.8761061946902653	2.433333333333333	2.8846153846153846	3.369565217391304	3.674698795180723	3.219047619047619	2.875	2.575221238938053	2.3628318584070795	2.511111111111111	2.743589743589744	3.901570048309179	3.0	2.84136546184739	2.6822751322751315	2.5084325396825387
ZINC000062225411	18.4013553377332	0	0	2.514904104484314	4.954252170230697	1.327798416907272	3.982340769424116	293.760830645664	6	0	0	6	2	2	1	1	0	0	0	1	308.44444444444446	201.1145404663923	235.28703703703687	317.4475308641976	316.5462962962964	282.9845679012346	163.50925925925927	1196.0	7.01010101010101	6.276595744680851	4.782771535580524	3.490813648293964	3.8433333333333337	3.6851851851851856	2.476744186046512	1.303030303030303	3.340909090909091	3.651685393258427	2.968503937007874	2.768	2.85	2.7777777777777777	2.6744186046511627	2.4431818181818183	4.570785010599825	2.710927239296034	2.6436745734498537	2.499586857198406	2.4933086419753083
CHEMBL54246	21.787059329404865	0	1	2.5274491986955634	5.011281204893395	1.3575225009744736	4.1489748087174485	714.4572108376822	19	0	0	5	5	0	0	0	0	0	0	0	332.0	124.91666666666669	245.00000000000003	296.6666666666667	275.1111111111111	262.27777777777777	199.94444444444449	1060.0	6.64	7.018518518518518	5.757894736842105	4.512195121951219	2.759398496240601	2.2384615384615385	1.807407407407408	2.092592592592593	3.46	3.873684210526316	3.398373983739837	3.0072992700729926	2.954887218045113	2.8076923076923075	2.362962962962963	2.2685185185185186	2.498333333333333	2.7962962962962967	2.578947368421053	2.4119241192411924	2.27088402270884
CHEMBL4104261	24.0462790434071	0	1	2.4636007274513223	4.925959206806273	1.3340086306351668	4.538763104985145	312.7713090149901	15	0	0	7	4	1	1	1	0	0	0	1	388.44444444444446	226.8923182441701	291.18209876543216	396.8950617283952	322.20370370370364	305.9166666666667	268.9722222222223	1452.0	6.814814814814815	6.33879781420765	4.961651917404129	3.8719646799117	2.2702169625246547	1.833333333333333	1.8452380952380951	2.2277777777777774	3.3859649122807016	3.690265486725664	3.19205298013245	2.820987654320988	2.5088757396449703	2.513157894736842	2.4	2.4166666666666665	3.9805669867398255	2.646883222019834	2.576832732437453	2.6284441174065902	2.685470964791953
CHEMBL295559	16.76836217587774	0	1	2.514083947019074	4.878454629700466	1.3808238829847883	3.945943931081484	164.1181663538118	15	0	0	2	2	0	0	0	0	0	0	0	218.0	93.16666666666669	185.0555555555556	222.33333333333337	244.75	228.5	154.0	802.0	5.317073170731708	5.795454545454546	4.641025641025641	3.259259259259259	2.820754716981132	2.2035398230088497	1.271186440677966	0.7333333333333333	3.268292682926829	3.730769230769231	3.1574074074074074	3.101851851851852	3.0660377358490565	2.646017699115044	2.0762711864406778	1.7222222222222223	2.272357723577236	2.621212121212121	2.372507122507123	2.0586419753086425	2.0462962962962967
CHEMBL501235	12.158714650613907	1	0	2.3733529253415404	4.746705850683082	1.234379010825717	3.479940372334496	114.39107582674262	6	0	0	5	0	5	0	0	0	0	0	0	288.0	177.63888888888889	205.16666666666669	199.7222222222224	210.94444444444449	204.0	145.50000000000003	766.0	9.290322580645162	7.967741935483871	6.73469387755102	7.14	2.771428571428572	2.769230769230769	3.3492063492063493	2.421052631578948	2.967741935483871	3.2857142857142856	3.42	2.8	2.4285714285714284	1.969230769230769	1.507936507936508	1.605263157894737	5.730286738351254	3.9265232974910393	4.187074829931973	3.994444444444447	3.506944444444445
ZINC000028363056	19.97732935818581	0	0	2.298180933836304	4.596361867672606	1.306272027796975	4.247095681890617	316.49972319628705	18	0	0	6	4	1	0	1	0	0	0	1	364.0	195.91666666666663	264.00000000000006	306.97222222222206	242.91666666666663	238.69444444444449	212.6111111111112	1082.0	7.74468085106383	7.285714285714286	5.691358024691358	3.951923076923077	3.303921568627451	3.268041237113402	3.694117647058824	3.5921052631578947	3.1702127659574466	3.345679012345679	2.8653846153846154	2.67	2.5392156862745097	2.577319587628866	2.6588235294117646	2.6973684210526314	4.168439716312056	3.2579365079365084	3.25925925925926	2.951655982905981	2.7413888888888898
ZINC000020621758	22.23654907218804	0	1	2.3817525911051294	4.763505182210257	1.282548517334881	4.098285288558122	500.84242167716445	12	0	0	8	3	3	0	1	1	0	0	2	407.60493827160496	253.28307422648987	299.6841563786008	382.2458847736625	395.5216049382716	361.9238683127573	316.30555555555554	1490.0	7.548239597622314	6.698412698412698	5.075963718820862	4.013888888888889	3.010860484544695	2.8963515754560527	2.7129629629629632	2.9844054580896686	3.1666666666666665	3.397959183673469	2.9296875	2.647058823529412	2.601503759398496	2.529850746268657	2.4242424242424243	2.429824561403509	4.690427300490553	3.1144547325102883	3.058001595700008	2.9862959747942384	2.832070019365771
CHEMBL261489	11.19238815542512	0	1	2.441247004418379	4.793985282369899	1.3598360081806444	3.478961618810523	71.45176786177753	9	0	0	2	1	1	0	0	0	0	0	0	168.0	67.61111111111111	129.4722222222222	152.0277777777778	86.99999999999999	30.5	3.0	558.0	6.222222222222222	6.344827586206897	4.884615384615385	3.3142857142857145	1.4545454545454546	1.2857142857142858	0.0	0.0	3.2962962962962963	3.6346153846153846	3.128571428571429	2.704225352112676	2.1515151515151514	1.9047619047619049	1.4444444444444444	1.0	2.504115226337449	2.71264367816092	2.4898504273504267	2.171825396825397	2.0457746478873235
ZINC000049089292	27.17436599667541	0	1	2.4766531935546525	4.80674976713668	1.2914110280071278	3.8944802651940007	4241.638287313788	17	0	0	6	4	1	0	0	1	0	0	1	373.60493827160496	197.28307422648987	320.6604938271607	401.8199588477367	469.33641975308655	455.324074074074	412.9351851851852	1630.0	5.188957475994513	5.348148148148148	3.967901234567902	2.8588090853284225	2.015029522275899	1.8773038441284888	1.593666129898014	1.5315656565656566	3.013888888888889	3.348148148148148	2.867403314917127	2.5951219512195123	2.531400966183575	2.360189573459716	2.1449275362318843	2.1875	2.740042697590137	2.5910150891632373	2.375262917238228	2.2199997726394294	2.1786208973200845
CHEMBL3233143	22.56311579581271	0	1	2.577410683966138	4.9537036246049135	1.3442364332671028	3.87553666149048	3102.9494608000145	12	0	0	5	3	1	0	1	0	0	0	1	360.0	219.47222222222223	278.1944444444444	380.13888888888886	341.55555555555554	265.97222222222223	229.52777777777777	1146.0	6.666666666666667	6.275862068965517	4.7407407407407405	3.2532467532467533	1.8848484848484848	1.8516129032258064	1.7540983606557377	2.574468085106383	3.3703703703703702	3.7777777777777777	3.136363636363636	2.819277108433735	2.4545454545454546	2.290322580645161	2.3852459016393444	2.680851063829788	4.064300411522634	2.7227011494252875	2.5758744855967075	2.4684343434343434	2.287817938420348
CHEMBL3343670	18.427966138356965	0	3	2.47692806103339	4.863922302405213	1.3062984247591876	3.991434282955151	837.3200005222699	12	1	0	6	3	2	0	0	1	0	0	1	318.44444444444446	180.75488610373577	255.60481130863056	302.68888958647835	281.1156923460116	254.9107126487412	214.001965329133	1230.0	7.582010582010582	7.818181818181818	7.135135135135135	5.453608247422681	3.774509803921569	3.435643564356436	2.963855421686747	3.811320754716981	3.523809523809524	4.27027027027027	3.670103092783505	3.4752475247524752	3.019607843137255	2.5247524752475248	2.27710843373494	2.39622641509434	3.9343152385104414	2.863489342156204	2.97087959531309	2.64294948769437	2.639164860356206
ZINC000072105296	27.05304565311577	0	1	2.4823503927987454	4.857738235715849	1.300650486789411	3.908619047089529	3721.157231823968	17	0	0	8	5	2	0	0	1	0	0	1	427.60493827160496	209.06085200426764	328.6008230452674	409.4989711934156	473.5864197530864	394.3240740740741	329.60185185185185	1668.0	6.197173018429058	6.27932098765432	4.831597222222222	3.7902001380262247	2.181029810298103	1.7633074935400517	2.0450793650793653	2.0394011032308903	3.130434782608696	3.46875	3.142857142857143	2.786096256684492	2.424390243902439	2.172093023255814	2.177142857142857	2.326241134751773	3.029867420351705	2.78770861911294	2.567193930041152	2.5434718707665565	2.444675513302964
9953216;CHEMBL3233425	24.1152287286284	0	1	2.6076553669106626	5.050430454872907	1.3170350762248373	4.0182506182312006	4170.614209243051	12	0	0	5	3	1	0	1	0	0	0	1	376.0	228.75	297.11111111111103	411.44444444444446	409.3888888888889	321.63888888888886	264.1944444444444	1222.0	6.266666666666667	6.015625	4.55	3.242603550295858	1.7014925373134329	1.5634517766497462	1.409937888198758	2.1186440677966103	3.3	3.7666666666666666	3.195266272189349	2.811224489795918	2.462686567164179	2.213197969543147	2.192546583850932	2.5084745762711864	3.8125	2.66015625	2.4759259259259254	2.4345825115055884	2.219954648526077
CHEMBL3546891;CHEMBL3546892	12.715991517539392	0	1	2.4839254732958103	4.797154609713537	1.2884419359165693	3.3288427304917065	217.0300840637192	6	0	0	3	1	1	0	0	1	0	0	1	159.60493827160494	89.19974089315653	145.52160493827157	173.5977366255144	156.5740740740741	138.95061728395063	108.15123456790124	926.0	4.313646980313647	4.39766081871345	3.0696517412935327	2.458656330749354	1.5968660968660966	1.2681481481481482	0.6651851851851851	0.3162393162393163	2.810810810810811	3.014925373134328	2.5930232558139537	2.580246913580247	2.4615384615384617	2.293333333333333	1.9466666666666668	1.6615384615384616	2.4108038079231493	2.4895765648689627	2.171964252810023	2.0185783328548186	2.1360691967687853
ZINC000028342073	19.37961237674044	0	0	2.331827728912475	4.662654076880235	1.2704538679383974	4.3483942549227725	232.32834881172232	17	0	0	8	6	0	1	1	0	0	0	1	342.44444444444446	193.8645404663924	253.68518518518528	272.6203703703703	267.63888888888886	268.9938271604938	234.7685185185185	1262.0	7.782828282828283	7.384057971014493	6.096491228070176	4.056140350877193	3.2955326460481102	3.882575757575758	4.2139917695473255	3.896103896103896	3.2954545454545454	3.473684210526316	2.9368421052631577	2.797872340425532	2.6804123711340204	2.840909090909091	2.765432098765432	2.688311688311688	4.406012283327098	3.270263016639828	3.337962962962964	2.869688109161793	2.937352245862885
ZINC000029571592	18.36091522321331	0	1	2.4899534718710017	4.979906943742005	1.3512394998207082	4.129071509199772	222.05601382577493	12	0	0	5	3	2	0	0	0	0	0	0	318.0	188.69444444444449	226.7222222222222	317.55555555555554	241.50000000000009	209.38888888888897	160.16666666666674	940.0	7.95	7.627906976744186	6.346666666666667	5.038461538461538	3.8947368421052633	3.614457831325301	4.140625	4.081632653061225	3.575	3.973333333333333	3.3461538461538463	3.009523809523809	2.789473684210526	2.6506024096385543	2.796875	3.020408163265306	4.717361111111112	3.123385012919897	3.022962962962963	3.0534188034188032	3.265079365079365
CHEMBL3233433	23.27022257699925	0	1	2.567722329545296	4.94791178590237	1.3395279007496403	3.874592584242048	4347.985710592309	12	0	0	5	2	2	0	1	0	0	0	1	384.0	228.72222222222223	291.5277777777777	400.38888888888897	364.66666666666674	291.6111111111111	238.6388888888889	1198.0	6.857142857142857	6.333333333333333	4.741071428571429	3.354037267080745	1.786885245901639	1.813253012048193	1.7969924812030076	2.3434343434343434	3.3392857142857144	3.705357142857143	3.1490683229813663	2.793296089385475	2.366120218579235	2.27710843373494	2.3533834586466167	2.6262626262626263	4.084325396825397	2.730555555555555	2.6029265873015865	2.48688750862664	2.270173805090007
CHEMBL565321	24.95558639719305	0	1	2.4199223222618524	4.800149982979131	1.297380919997269	4.196443974203983	701.1634205385171	17	0	0	8	5	2	0	0	1	0	0	1	401.60493827160496	195.7552964487121	306.9382716049383	358.3477366255144	361.1728395061728	343.8106995884772	352.9104938271603	1554.0	6.693415637860083	6.63668430335097	5.006060606060607	3.690586419753087	3.802130898021309	3.644945697577276	3.7567804024496936	3.362530413625304	3.2	3.4454545454545453	2.9097222222222223	2.7432432432432434	2.643835616438356	2.827067669172932	2.9133858267716537	2.781021897810219	3.2625882741452017	2.901561173166112	2.790347923681257	2.4885259487882943	2.495391224557891
CHEMBL492700	9.11150792638536	0	1	2.4465758208024204	4.612757750795874	1.3294561538643248	2.9530968488957465	67.64576849547791	6	0	0	1	1	0	0	0	0	0	0	0	104.0	56.083333333333336	100.4722222222222	109.75	74.83333333333334	52.5	34.5	460.0	3.851851851851852	3.9642857142857135	2.5416666666666665	1.8166666666666669	1.0784313725490196	0.8372093023255814	0.6666666666666666	0.1428571428571428	2.7777777777777777	3.0416666666666665	2.5166666666666666	2.2711864406779663	2.0588235294117645	1.7674418604651163	1.6666666666666667	1.4285714285714286	2.0771604938271606	2.449404761904762	2.0931712962962963	1.8291666666666664	1.7372881355932204
CHEMBL2331793	9.818614707571903	0	1	2.383764092833621	4.560874532387727	1.3056798041035216	3.2394808478742263	66.34505731798903	5	0	0	4	2	2	0	0	0	0	0	0	182.0	77.33333333333334	132.94444444444446	152.75000000000006	65.5	51.5	36.0	564.0	6.7407407407407405	6.571428571428571	4.784313725490196	3.34375	1.5833333333333333	0.5161290322580645	0.1818181818181818	0.0	2.888888888888889	3.07843137254902	2.734375	2.6	2.145833333333333	2.032258064516129	1.4545454545454546	1.2222222222222223	2.864197530864198	2.9097222222222223	2.606753812636166	2.386718750000001	2.491666666666667
CHEMBL292293	14.647041832318097	0	0	2.519692666384489	4.942349280834886	1.376953218567522	3.8167700691934936	125.83251823491118	12	0	0	5	3	1	1	0	0	0	0	0	236.44444444444449	82.78120713305898	158.54320987654324	172.6913580246914	140.11111111111111	111.53703703703702	49.36111111111112	948.0	7.627240143369176	7.490196078431373	6.183333333333334	4.819444444444445	3.063725490196078	2.1010101010101008	1.5191256830601094	0.7096774193548387	3.70967741935484	4.066666666666666	3.583333333333333	3.4558823529411766	3.088235294117647	2.6818181818181817	2.0327868852459017	1.6129032258064515	2.6703615204212574	2.752904865649964	2.642386831275721	2.3984910836762694	2.374818445896879
CHEMBL315480	13.19238815542512	0	1	2.570862532510686	4.904590619370312	1.3789568898639546	3.6686018576207937	91.59883223660506	9	0	0	2	2	0	0	0	0	0	0	0	172.0	65.63888888888889	145.52777777777777	182.0555555555556	118.25	57.5	10.0	618.0	5.375	5.942857142857143	4.7727272727272725	3.422222222222222	1.2289156626506024	0.3421052631578947	0.0	0.0	3.4375	3.924242424242424	3.3777777777777778	3.088888888888889	2.4939759036144578	1.7894736842105263	1.2826086956521738	1.0	2.0512152777777777	2.3912698412698417	2.20496632996633	2.0228395061728395	1.9750000000000003
ZINC000066259027	24.959934499970604	0	1	2.525503820577241	5.051007641154483	1.3192097944085304	4.71404522656772	331.7399495830293	16	0	0	7	3	3	1	0	0	0	0	0	410.44444444444446	261.0494684499314	350.15586419753083	423.6589506172839	493.9814814814813	385.7592592592592	423.83333333333326	1484.0	7.32936507936508	6.1	5.861111111111111	4.422374429223745	3.719077568134172	4.796019900497513	3.7942708333333335	2.923809523809524	3.5535714285714284	3.8796296296296298	3.4178082191780823	2.9212121212121214	2.8238993710691824	3.0970149253731343	3.140625	2.742857142857143	4.661597650891632	2.6329218106995884	3.242183927754915	2.9017736343649583	3.0935465768799104
ZINC000118364502	21.234130565256933	0	1	2.6025691119309746	5.089982370508515	1.334076681037197	4.413608828526384	226.23021774163053	15	0	0	7	3	2	1	0	1	0	0	1	332.04938271604937	191.61032045419907	288.6718106995885	327.0873342478281	330.3096707818929	226.2798353909465	240.0195473251029	1522.0	7.546576879910213	6.377314814814814	6.595146871008939	4.895987654320988	3.717171717171717	3.656833824975418	2.820224719101123	2.8917378917378915	3.863636363636364	4.298850574712644	3.691666666666667	3.315384615384616	3.115702479338843	2.893805309734513	2.8876404494382024	2.5641025641025643	4.354780010322706	2.503386488340192	3.3180667896504423	2.7257277853985675	3.093696581196581
CHEMBL1782363	16.9181920901388	0	1	2.489292303677808	4.837662321154996	1.3531132378470967	3.822172758011381	230.2849270162048	12	0	0	4	2	0	1	1	0	0	0	1	258.44444444444446	144.33676268861453	187.55246913580245	229.9043209876544	178.18518518518522	140.43518518518522	124.48148148148144	1064.0	6.801169590643275	6.300813008130081	4.899543378995434	3.255892255892256	2.829365079365079	3.287037037037037	3.5459770114942533	3.375	3.5	3.849315068493152	3.1515151515151514	2.90625	2.738095238095238	2.7777777777777777	2.913793103448276	3.020833333333333	3.798335860226698	2.734944293887384	2.569211905969897	2.322265868562165	2.255561985596708
CHEMBL536255	15.694248556546643	0	0	2.47692806103339	4.863922302405213	1.3062984247591876	3.991434282955151	837.3200005222699	15	0	0	6	4	1	0	0	1	0	0	1	280.44444444444446	180.75488610373577	255.60481130863056	302.68888958647835	281.1156923460116	254.9107126487412	214.001965329133	1104.0	7.790123456790123	7.945945945945946	6.775862068965517	4.788732394366197	4.349206349206349	4.549019607843137	5.219512195121951	3.590909090909091	3.305555555555556	3.844827586206896	3.1549295774647885	2.77027027027027	2.5396825396825395	2.823529411764706	3.0	2.8181818181818183	3.9343152385104414	2.863489342156204	2.97087959531309	2.64294948769437	2.639164860356206
CHEMBL182937	21.61032252004125	0	0	2.330774879282022	4.661549758564046	1.2651019818015037	4.334622169977829	434.3067021256809	18	0	0	9	6	1	0	2	0	0	0	2	452.0	277.47222222222223	317.05555555555554	361.75	308.0277777777778	332.30555555555554	299.83333333333337	1224.0	9.416666666666666	8.54	7.012195121951219	4.865384615384615	3.875	4.07	4.537634408602151	4.870588235294117	3.333333333333333	3.475609756097561	2.980769230769231	2.801980198019802	2.673076923076923	2.74	2.677419354838709	2.7058823529411766	5.780671296296297	3.639444444444445	3.866531165311653	3.4783653846153846	3.26980198019802
CHEMBL395525	23.797600523197094	0	1	2.4367094181062914	4.863825891686174	1.28642327785337	4.809534115614902	268.0879564892297	18	0	0	6	2	2	1	0	1	0	0	1	350.04938271604937	214.38809823197684	326.0154320987654	371.5123456790123	337.60493827160485	320.78240740740745	357.6409465020575	1660.0	6.3645342312008975	5.404214559386974	5.160130718954248	3.7761557177615575	2.7629157820240624	3.0440771349862263	2.7086834733893554	3.349948078920041	3.4	3.656862745098039	3.240875912408759	2.635802469135802	2.560509554140128	2.6942148760330578	2.697478991596639	2.532710280373832	3.897965422399579	2.516611678728537	3.1962297264584847	2.7117689465621337	2.63909210994259
CHEMBL4578364	24.72487625389224	0	1	2.47692806103339	4.863922302405213	1.3062984247591876	3.991434282955151	837.3200005222699	17	0	0	8	4	1	1	0	2	0	0	2	350.4938271604938	180.75488610373577	255.60481130863056	302.68888958647835	281.1156923460116	254.9107126487412	214.001965329133	2026.0	5.392212725546059	5.598673300165837	4.127536231884058	3.003129890453834	1.738141650422352	1.4806629834254144	1.6659209545115583	1.7424633936261842	3.046153846153846	3.382608695652174	3.014084507042253	2.748427672955975	2.473684210526316	2.2375690607734806	2.315436241610738	2.550387596899225	3.9343152385104414	2.863489342156204	2.97087959531309	2.64294948769437	2.639164860356206
44453102;CHEMBL273163	15.572928212987	0	1	2.548208802143672	4.916352316947279	1.285641969789947	3.870998191014055	144.03434084496888	12	0	0	5	3	2	0	0	0	0	0	0	274.0	119.44444444444446	200.80555555555551	237.0555555555556	226.72222222222223	222.58333333333337	164.66666666666674	834.0	7.0256410256410255	7.365853658536586	6.222222222222222	4.952941176470588	3.542168674698796	2.3793103448275863	1.0555555555555556	0.240506329113924	3.2564102564102564	3.7083333333333335	3.2588235294117647	3.1630434782608696	3.0843373493975905	2.586206896551724	2.0444444444444443	1.6835443037974684	3.062678062678063	3.051490514905149	2.7889660493827155	2.788888888888889	2.6772342995169085
CHEMBL106176	25.7316428636009	0	2	2.383220542540808	4.766441085081617	1.2929416544738788	4.255812923772507	868.5901329000222	18	0	0	9	6	0	1	0	2	0	0	2	351.6543209876544	162.2640222527054	275.8034979423868	323.1913580246913	327.1358024691359	314.46502057613174	235.00800182898948	2020.0	5.764824934223841	5.878472222222222	4.323323323323324	3.035007610350076	2.495884773662552	2.7393790849673203	2.1956521739130435	1.8961079723791587	3.2459016393442623	3.5045045045045047	3.0273972602739727	2.55421686746988	2.5308641975308643	2.6911764705882355	2.420289855072464	2.5084745762711864	2.6600659385689407	2.758841306584362	2.4847161976791603	2.213639438525283	2.177797610193862
ZINC000013436928	19.59678930062393	0	1	2.5249047220668706	4.852687544593191	1.3702762560860358	4.247051508003525	235.94993252094764	12	0	0	3	2	1	0	0	0	0	0	0	268.0	106.66666666666666	221.3333333333333	288.6666666666667	264.0833333333333	208.3333333333333	169.16666666666669	942.0	5.583333333333333	5.865384615384615	4.443298969072165	3.4306569343065694	2.7062937062937062	1.992537313432836	1.7280701754385963	1.5268817204301075	3.333333333333333	3.762886597938144	3.2335766423357666	3.013986013986014	2.8531468531468533	2.626865671641791	2.491228070175439	2.505376344086021	2.222222222222222	2.484508547008548	2.281786941580756	2.10705596107056	2.0578865578865577
CHEMBL2397886	12.744501088240808	0	1	2.4829307394871574	4.965861478974316	1.3148814783528575	3.704623434237037	80.7942666443439	6	0	0	3	2	1	0	0	0	0	0	0	192.0	113.88888888888889	157.72222222222223	212.86111111111111	117.66666666666666	69.83333333333333	33.0	646.0	6.0	5.941176470588236	4.698412698412699	3.415730337078652	1.7261904761904765	0.9344262295081968	0.5384615384615384	0.0	3.25	3.6984126984126986	3.067415730337079	2.583333333333333	2.1666666666666665	1.9672131147540983	1.7435897435897436	1.3333333333333333	3.5590277777777777	2.687908496732026	2.50352733686067	2.391697877652934	2.6368634259259256
ZINC000003812892	27.328243633427075	0	1	2.4963241649859382	4.992648329971877	1.2957803887619097	4.079811580623618	2822.901083834929	18	0	0	3	1	2	0	0	0	0	0	0	346.0	218.54166666666669	336.3055555555555	487.6944444444444	463.0	446.94444444444446	401.43055555555554	1370.0	4.552631578947368	4.670886075949367	3.5524475524475525	2.555555555555556	1.7898832684824904	1.546938775510204	1.4672897196261685	1.238095238095238	2.960526315789474	3.3846153846153846	2.8260869565217392	2.405511811023622	2.2762645914396886	2.26530612244898	2.2710280373831777	2.1375661375661377	2.8755482456140355	2.6009142053445853	2.3517871017871013	2.356011808910359	2.2905730533683286
CHEMBL213273	11.330287525867714	0	1	2.5348844046473142	4.831991962214861	1.32452798948753	3.446296820333188	68.33016751861516	6	0	0	1	1	0	0	0	0	0	0	0	128.0	61.41666666666667	127.19444444444446	163.16666666666669	89.33333333333331	45.66666666666666	21.5	534.0	4.129032258064516	4.545454545454546	3.412698412698413	2.058139534883721	0.7088607594936709	0.3448275862068966	0.1176470588235294	0.0	3.129032258064516	3.6984126984126986	2.9302325581395348	2.376344086021505	1.9746835443037976	1.637931034482759	1.2647058823529411	1.1875	1.981182795698925	2.306397306397307	2.0189594356261025	1.8972868217054264	1.7951015531660688
CHEMBL3681360	27.881472777861955	0	1	2.431077184215604	4.8088543632344045	1.2889013815366197	4.1293671584598215	1109.43457123165	17	0	0	8	5	2	0	0	1	0	0	1	421.60493827160496	236.06085200426764	343.466049382716	455.04629629629625	507.9897119341563	451.6162551440329	393.4248971193416	1706.0	5.85562414266118	5.881481481481481	4.45273631840796	3.3370998116760835	2.356613756613757	2.278856526429342	2.139766081871345	2.295358649789029	3.083333333333333	3.388059701492537	2.943502824858757	2.656565656565657	2.480952380952381	2.354368932038835	2.2526315789473683	2.411392405063291	3.2786229445037174	2.76323731138546	2.563179473005343	2.5708830299225776	2.382664089454213
CHEMBL242644	26.21997004530508	0	1	2.362418713261936	4.724837426523871	1.322456721916466	4.2122515075838605	862.5268033785076	18	0	0	7	4	3	0	0	0	0	0	0	430.0	238.69444444444449	334.0	424.0277777777777	427.05555555555554	363.47222222222223	331.05555555555554	1392.0	6.515151515151516	6.173913043478261	4.683333333333334	3.5527950310559007	2.2131147540983607	2.2768361581920904	2.371069182389937	2.856	3.090909090909091	3.3833333333333333	2.9254658385093166	2.605714285714286	2.3825136612021858	2.2598870056497176	2.238993710691824	2.504	3.616582491582492	2.971014492753623	2.783333333333333	2.633712905452036	2.576349206349206
CHEMBL116448	18.75773392737121	0	1	2.4638917348551743	4.879358278914578	1.270820975066218	3.9168371341581376	330.23470607055367	6	0	0	6	2	2	1	0	0	1	0	1	245.5116598079561	183.5999657064472	276.41820987654324	310.1064814814815	258.93364197530866	232.587962962963	262.21450617283944	2382.0	4.8139541138814925	3.453529000698812	3.508714596949891	2.1067688378033207	1.5954218106995883	1.7330246913580247	1.3298611111111112	1.2041481481481482	3.0	3.235294117647059	2.668965517241379	2.276729559748428	2.2777777777777777	2.5166666666666666	2.3203125	2.088	3.5999993275773954	2.058176100628931	2.709982449770032	2.1386653895274588	2.43884046811778
CHEMBL2414355	22.655926568670928	0	1	2.351544932709445	4.662715103177684	1.3346120262336278	3.878805855481241	780.9302197139106	17	0	0	6	4	1	0	0	1	0	0	1	331.60493827160496	135.17196311537876	258.29938271604937	296.6296296296296	259.3395061728395	215.11316872427983	183.19753086419755	1404.0	5.921516754850089	5.866290018832391	4.227564102564103	2.8210784313725488	1.9850275807722613	1.851294903926483	2.0994708994709	2.2995169082125604	3.125	3.3653846153846154	2.8308823529411766	2.4794520547945207	2.354609929078014	2.323308270676692	2.4095238095238094	2.5543478260869565	2.4137850556317635	2.6877310455464887	2.483647910731244	2.181100217864924	2.0708960482552565
CHEMBL223584	14.424031047327873	0	1	2.5618307119898667	4.967818716059608	1.2788539415332056	3.806780207311649	98.1307106827442	6	0	0	6	2	1	0	3	0	0	0	3	352.0	295.45138888888886	369.19444444444446	261.3888888888889	192.50000000000003	220.25	77.0	848.0	12.137931034482758	9.580645161290322	9.771929824561404	6.36	7.196969696969697	2.869565217391304	3.3157894736842106	0.0	3.896551724137931	4.140350877192983	3.5733333333333333	3.1012658227848102	2.5	2.3260869565217392	1.605263157894737	1.0	10.187978927203064	3.5017921146953404	6.477095516569201	3.4851851851851854	4.3586497890295375
CHEMBL49	22.017769472705684	0	1	2.463165879338339	4.880200527456647	1.314609305763611	3.616748609009498	2632.8590367778124	6	1	0	7	5	2	0	0	0	0	0	0	344.0	212.3958333333333	285.5277777777778	379.5833333333332	303.5416666666667	250.20833333333337	221.16666666666663	1160.0	5.830508474576271	5.419354838709677	3.815126050420168	2.523529411764706	1.658682634730539	1.5572519083969465	1.782258064516129	1.8623853211009167	3.0338983050847457	3.3361344537815127	2.688235294117648	2.288770053475936	2.191616766467066	2.3053435114503817	2.274193548387097	2.477064220183486	3.599929378531073	2.577956989247312	2.399393090569561	2.232843137254901	2.4369429590017817
CHEMBL80731	12.93477111702175	0	1	2.450576885845241	4.801831943300206	1.245434419821074	3.573722810937903	110.75894189080344	6	0	0	4	2	0	1	1	0	0	0	1	192.44444444444449	141.30898491083676	161.27469135802465	204.01543209876544	187.5586419753087	126.2037037037037	125.9074074074074	922.0	5.34567901234568	4.972972972972973	3.810945273631841	2.75686274509804	1.8072289156626504	0.9625	0.8333333333333334	0.7647058823529411	2.9166666666666665	3.253731343283582	2.741176470588236	2.616279069767442	2.3373493975903616	2.0625	1.935483870967742	1.6470588235294117	3.9252495808565766	2.667334000667334	2.407084945642159	2.400181554103123	2.2761269020958945
ZINC000049037168	20.948003956152142	0	0	2.45992451572724	4.919849031454481	1.2741007754871552	4.019060976741707	643.6062571703719	18	0	0	5	0	3	1	1	0	0	0	1	378.44444444444446	295.5494684499314	319.81790123456767	380.7746913580245	330.6388888888888	267.08641975308643	220.4074074074075	1340.0	8.227053140096618	6.3194444444444455	6.413502109704641	4.847619047619047	4.155963302752293	3.141414141414141	3.0407407407407403	3.025	3.4565217391304346	3.746835443037975	3.219047619047619	2.81981981981982	2.623853211009174	2.606060606060606	2.522222222222222	2.45	6.424988444563726	3.082304526748972	4.048327863728705	3.6264256319811854	3.711322433544655
CHEMBL92809	32.440051940099366	0	1	2.4766040551035013	4.917570754755892	1.2479657902559442	3.6437996513891338	6049.681545974957	12	1	0	14	5	8	1	0	0	0	0	0	642.4444444444445	465.9453017832648	522.2577160493829	633.5216049382717	617.1003086419755	666.4351851851854	686.5509259259261	2056.0	8.343434343434344	6.716666666666666	5.962703962703962	4.485008818342152	3.4642313546423136	3.393782383419689	3.668439716312057	3.3634751773049643	3.311688311688312	3.5804195804195804	3.068783068783069	2.6666666666666665	2.506849315068493	2.606217616580311	2.5851063829787235	2.574468085106383	6.051237685496945	3.0657793209876543	3.652151860485195	3.3519661636945592	3.4765374942844085
ZINC000058583644	26.34563849164228	0	1	2.485243155743572	4.966860013837378	1.3259713013784544	4.806548584893923	366.26591713201793	16	0	0	6	3	2	1	0	0	0	0	0	372.44444444444446	227.0216906721536	361.9614197530864	421.4907407407408	541.5555555555557	505.5925925925926	461.05555555555554	1536.0	5.643097643097644	4.814285714285714	4.488372093023256	3.1713221601489754	3.216216216216216	3.52059925093633	2.565972222222222	1.972222222222222	3.227272727272727	3.5348837209302326	3.022346368715084	2.7106598984771573	2.8864864864864863	2.9887640449438204	2.7760416666666665	2.612745098039216	3.439722585941721	2.358377425044092	2.805902478706096	2.354696875646596	2.5280911198846896
CHEMBL183460	25.55330337863841	0	1	2.3931229179088835	4.786245835817766	1.32569024209976	4.619618453034329	348.69017926629857	16	0	0	6	3	3	0	0	0	0	0	0	416.0	199.75	315.33333333333326	412.5833333333333	314.2222222222221	294.63888888888897	284.0555555555556	1304.0	6.819672131147541	6.584615384615384	4.974358974358975	3.8025477707006368	2.176829268292683	2.171232876712329	2.298507462686567	2.3203125	3.295081967213114	3.5641025641025643	2.9936305732484074	2.611764705882353	2.481707317073171	2.5753424657534247	2.6791044776119404	2.6796875	3.2745901639344264	2.816666666666667	2.6951566951566943	2.62791932059448	2.183496732026143
CHEMBL198617	12.227664335835202	0	1	2.433307139105888	4.742395379901733	1.2482990423747902	3.346670459549093	167.64654070824028	9	0	0	3	2	1	0	0	0	0	0	0	180.0	106.11111111111111	152.08333333333337	184.58333333333337	127.5	114.33333333333334	108.5	648.0	5.294117647058823	5.314285714285714	4.081967213114754	2.9473684210526314	1.2837837837837838	1.5692307692307692	1.8085106382978724	0.7872340425531915	2.8823529411764706	3.295081967213114	2.671052631578948	2.235955056179775	2.108108108108108	2.107692307692308	2.1702127659574466	2.021276595744681	3.1209150326797386	2.8857142857142857	2.4931693989071047	2.4287280701754392	2.2668539325842696
CHEMBL315223	17.653808442026765	0	0	2.525783390040483	4.897548600521826	1.3332241222850014	3.897381358218037	319.4732364612969	15	0	0	5	4	1	0	0	0	0	0	0	304.0	145.41666666666669	212.1111111111112	245.97222222222223	195.9444444444445	182.7777777777778	142.83333333333334	888.0	8.0	8.097560975609756	6.771428571428571	4.919540229885057	3.688888888888889	3.7777777777777777	3.696969696969697	2.929824561403509	3.631578947368421	4.085714285714285	3.5172413793103448	3.098901098901099	2.7444444444444445	2.7777777777777777	2.696969696969697	2.6140350877192984	3.8267543859649127	3.152439024390244	3.0301587301587305	2.8272669220945086	3.012515262515263
CHEMBL3233147	28.179529930785204	0	1	2.5948692842165646	5.029954977910389	1.3490564732287738	4.142494323446624	4013.7624381019	18	0	0	5	3	1	0	1	0	0	0	1	434.0	248.25	335.86111111111103	450.6666666666666	455.9166666666666	396.47222222222223	356.8611111111111	1404.0	6.477611940298507	6.222222222222222	4.734848484848484	3.3529411764705883	2.2816901408450705	2.3173076923076925	2.1451612903225805	2.422360248447205	3.373134328358209	3.803030303030303	3.2085561497326203	2.8995215311004783	2.6572769953051645	2.5913461538461537	2.591397849462365	2.732919254658385	3.705223880597015	2.708333333333333	2.5444023569023564	2.4099821746880568	2.219564061669325
CHEMBL3979806	13.27326838446488	0	1	2.46554390693569	4.931087813871382	1.3464599470221643	3.7271425683993695	105.19743116338458	6	0	0	3	2	0	1	0	0	0	0	0	150.44444444444446	70.28120713305898	143.21913580246917	176.6635802469136	147.47222222222223	98.21296296296296	61.39814814814815	878.0	4.066066066066067	4.333333333333333	3.223744292237442	2.323232323232323	1.1111111111111112	0.6811594202898551	0.4129353233830845	0.2790697674418604	2.972972972972973	3.356164383561644	2.98989898989899	2.7755102040816326	2.313725490196078	1.9673913043478264	1.7462686567164178	1.5813953488372092	1.8994920846772696	2.220718581829693	1.961905969896838	1.7844806085546827	1.806783824640968
CHEMBL231349	26.02831066649791	0	1	2.447543469235628	4.884997609881578	1.2693953230500208	4.898146768800237	334.5708650101107	18	0	0	7	2	3	1	0	1	0	0	1	396.0493827160494	236.4158760097546	365.23765432098753	423.48456790123447	390.86419753086415	452.8935185185185	532.4742798353909	1800.0	6.3878932696137	5.499145299145299	5.098550724637681	3.904761904761905	3.367121507472385	3.4703196347031966	2.833333333333333	2.6757512229210345	3.306451612903226	3.5478260869565217	3.1493506493506493	2.742857142857143	2.7309941520467835	2.8767123287671232	2.7857142857142856	2.4150943396226414	3.813159290479913	2.5507201646090536	3.175979602791196	2.749899791566458	2.635188124632569
CHEMBL4436025	26.288919730526377	0	1	2.4176584922092306	4.835112115456387	1.292820501615779	4.35742269386698	610.8290664010175	15	0	0	8	3	4	0	0	1	0	0	1	433.60493827160496	235.56085200426767	332.82304526748976	434.207818930041	460.8456790123457	386.2407407407408	337.3796296296296	1660.0	6.569771791994015	6.305958132045088	4.889792231255646	3.7400548696844993	2.1797207043108684	2.2937420178799486	1.8432883750802824	2.015873015873016	3.1515151515151514	3.4471544715447155	2.950617283950617	2.6666666666666665	2.4918032786885247	2.396551724137931	2.184971098265896	2.2049689440993787	3.56910381824648	2.8771097990099603	2.70587841680886	2.6802951785805003	2.463172211759782
CHEMBL30008	23.431983035078773	0	2	2.417119376113659	4.834238752227316	1.3237059033184064	4.351256537925852	810.2481884024343	18	0	0	4	2	0	0	2	0	0	0	2	392.0	248.91666666666663	294.9444444444444	370.88888888888886	391.5	393.1666666666666	414.00000000000006	1222.0	7.0	6.305084745762712	4.7745098039215685	3.442857142857143	2.670886075949367	2.8072289156626504	2.5609756097560976	2.753846153846154	3.2142857142857144	3.549019607843137	3.0142857142857142	2.717948717948718	2.689873417721519	2.542168674698796	2.4390243902439024	2.376923076923077	4.444940476190476	2.970809792843691	2.891612200435729	2.649206349206349	2.2378917378917387
ZINC000028132105	10.813450773462106	0	1	2.3930004234295734	4.755614960872588	1.2744386091012083	3.4786359710408665	60.66304408807956	6	0	0	3	1	0	0	0	2	0	0	2	121.20987654320987	54.510592897424175	106.64609053497944	142.23163389727176	62.913580246913575	12.111111111111114	0.0	1036.0	4.489254686785551	4.82936507936508	3.3703703703703702	2.423525377229081	0.8663446054750402	0.2246913580246913	0.0	1.9714009222004505	3.1481481481481484	3.392156862745098	2.888888888888889	2.363636363636364	1.9565217391304348	1.488888888888889	1.0	2.177293949746696	2.018910848052747	2.333810993533216	2.0910998144113613	1.97543935968433	1.840414729303618
ZINC000013436869	20.660575051735435	0	1	2.525667727658725	4.853450550185047	1.2979071777029885	4.2935640161408735	261.0032006609265	12	0	0	3	2	1	0	0	0	0	0	0	274.0	123.22222222222224	243.86111111111103	327.3888888888889	362.6388888888889	261.5555555555556	222.0	1020.0	4.892857142857143	5.338983050847458	3.981651376146789	3.2317880794701987	1.9852216748768472	1.458762886597938	1.5410958904109588	1.452991452991453	3.071428571428572	3.541284403669725	3.172185430463576	2.797752808988764	2.413793103448276	2.195876288659794	2.424657534246576	2.5042735042735043	2.2003968253968256	2.4934086629001886	2.237257900101936	2.1681383370125094	2.029650436953809
CHEMBL55472	23.460492605780203	0	0	2.462647476233157	4.82337489164873	1.300171898958926	3.950809766190564	1218.2917790308288	18	0	0	7	4	2	0	0	1	0	0	1	397.60493827160496	188.31085200426764	282.98971193415633	342.19341563786	307.22222222222223	277.0884773662551	237.1049382716049	1464.0	7.501979967388773	7.64484126984127	6.244212962962963	4.795224977043159	4.061728395061729	3.546705998033432	3.3187954309449634	3.2463768115942027	3.4150943396226414	3.6875	3.2231404958677685	2.9754098360655736	2.871794871794872	2.7168141592920354	2.654205607476636	2.641304347826087	3.553034943476748	3.0519547325102883	2.9478094993141286	2.8280447573376857	2.951140120083654
CHEMBL212064	25.778179660832507	0	1	2.467793568085664	4.8540518763307965	1.2873212100743072	4.552796905815249	989.9262946115144	12	0	0	8	2	3	0	3	0	0	0	3	538.0	375.50694444444446	512.1944444444445	446.33333333333337	448.45833333333326	563.9444444444448	388.2777777777776	1460.0	8.966666666666667	7.603174603174603	6.902654867256637	4.86896551724138	4.148387096774194	4.82962962962963	5.528455284552845	3.3181818181818183	3.35	3.504424778761062	3.110344827586207	2.7806451612903227	2.696774193548387	2.8814814814814813	2.910569105691057	2.765151515151515	6.258449074074075	3.125661375661376	4.532694198623402	3.07816091954023	3.255913978494624
CHEMBL42463	15.68231801272818	0	0	2.47356557416508	4.834998194488003	1.3050999213675865	3.723949699196805	214.46345426769105	12	0	0	5	3	1	0	0	0	1	0	1	261.06721536351165	132.55049725651577	182.3271604938272	212.9367283950617	161.56018518518522	135.28395061728398	120.09259259259258	1990.0	7.678447510691519	7.66769547325103	6.197935640558591	4.53411306042885	3.855609232420827	3.5524168236032643	3.0006988120195666	2.4468599033816427	3.5294117647058822	3.885245901639344	3.3421052631578947	2.8461538461538463	2.6666666666666665	2.694915254237288	2.69811320754717	2.4565217391304346	3.898544036956346	3.1025377229080937	2.988969844161101	2.80179905782976	2.96005460588794
CHEMBL496	16.107946667874426	0	0	2.449489742783176	4.898979485566354	1.2155471381663363	4.218888971472952	103.91504594778958	12	0	0	8	0	2	0	0	6	0	0	6	235.6296296296296	126.89288980338364	134.70781893004113	184.5558603871361	162.0083828684652	128.22283188538333	53.749580856576735	2336.0	8.727023319615911	8.95238095238095	7.686868686868686	5.54959557258408	5.11301044634378	6.567901234567901	3.486968449931413	0.8647119341563786	4.296296296296297	4.636363636363637	3.724137931034482	3.1	3.1538461538461537	3.4	2.555555555555556	1.7083333333333333	4.69973665938458	3.3218694885361555	3.0615413393191164	3.181997592881657	3.129566123050348
ZINC000072316172	13.42309829872594	0	1	2.486734561683345	4.800460487970627	1.3273239498552305	3.4764315842903586	126.3566609203992	6	0	0	3	1	1	0	1	0	0	0	1	216.0	147.16666666666669	165.80555555555551	203.27777777777777	193.4166666666667	192.8333333333333	131.0	716.0	6.171428571428572	5.513513513513513	3.921875	3.3625	3.0285714285714285	1.891891891891892	1.356164383561644	0.7627118644067796	3.142857142857143	3.296875	2.775	2.786666666666666	2.8	2.527027027027027	2.136986301369863	1.7627118644067796	4.204761904761905	2.750750750750751	2.590711805555555	2.540972222222222	2.524814814814815
ZINC000072104696	27.064976196934225	0	1	2.430226061941776	4.805475631344359	1.3005408446763684	3.999264865892854	1520.3721813841023	17	0	0	8	5	1	0	0	2	0	0	2	391.2098765432099	195.34392623075752	313.1502057613168	394.1286008230453	421.79835390946494	385.1625514403292	336.3045267489712	1892.0	5.753086419753086	5.932707355242567	4.457567804024497	3.189814814814815	2.186170212765957	2.0664315108759554	1.9845117845117848	2.0231814548361307	3.1323529411764706	3.3858267716535435	2.9345238095238093	2.688888888888889	2.526595744680851	2.3703703703703702	2.3212121212121213	2.410071942446044	2.87270479751114	2.652379296354258	2.4657496516639115	2.34600357632765	2.290614997713764
ZINC000043198175	16.251525423472135	0	1	2.42876339637468	4.832957372371726	1.3172337504914022	3.920492801269917	177.16826058668377	12	0	0	4	4	0	0	0	0	0	0	0	234.0	105.16666666666669	196.0	247.3888888888889	224.16666666666669	189.1666666666668	164.33333333333334	830.0	5.441860465116279	5.711111111111111	4.375	3.420560747663552	2.5045871559633026	1.7476635514018692	1.4851485148514851	1.2209302325581397	3.0232558139534884	3.35	3.02803738317757	2.756521739130435	2.623853211009174	2.289719626168224	2.1782178217821784	2.0348837209302326	2.445736434108527	2.7080246913580246	2.45	2.312045690550364	2.30048309178744
CHEMBL29433	25.68821072345592	0	1	2.5128333924969644	4.936705996773743	1.2993460969834167	4.520687539997509	420.6595060297514	15	0	0	9	3	3	2	0	1	0	0	1	392.4938271604938	222.33597203170248	346.5094307270234	354.21502057613174	409.465420667581	378.45216049382697	355.65792181069946	1994.0	6.767134951042997	5.625448028673835	5.307767944936087	3.678760393046108	2.892012494422133	3.70242656449553	3.2621902478017586	2.5547385620915035	3.5517241379310347	3.8584070796460175	3.3401360544217686	2.9753086419753085	2.7289156626506026	2.8	2.7985611510791366	2.713235294117647	3.8333788281328016	2.435243262976238	3.066455139177198	2.4096259903138213	2.576728649088045
CHEMBL1277855	23.43932316348144	1	1	2.5554735091865965	4.968540729884045	1.325057897854933	4.489783410922608	323.2131450867964	12	1	0	4	1	2	0	1	0	0	0	1	376.0	251.78472222222223	312.01388888888886	388.9305555555555	455.5833333333333	424.1666666666667	352.6666666666666	1184.0	6.836363636363636	6.322033898305085	4.853211009174312	3.4472049689441	2.382775119617225	2.3626943005181347	2.5092024539877302	2.92	3.4545454545454546	3.9357798165137616	3.3975155279503104	2.887179487179487	2.727272727272727	2.538860103626943	2.441717791411043	2.536	4.57790404040404	2.845338983050848	2.8625127420998977	2.41571773636991	2.2713675213675213
ZINC000058581504	23.51721136689609	0	1	2.476165859200595	4.95233171840119	1.310340786442787	4.610152950063589	306.93219318934626	16	0	0	6	3	2	1	0	0	0	0	0	352.44444444444446	218.49391289437585	334.0447530864197	379.48919753086415	456.7037037037037	389.7037037037036	381.7222222222221	1424.0	5.9736346516007535	5.048387096774194	4.900900900900901	3.6486486486486487	2.978043912175649	3.126881720430108	2.497835497835497	1.882599580712788	3.2033898305084745	3.5225225225225225	3.135135135135135	2.75	2.694610778443114	2.735483870967742	2.6298701298701297	2.4465408805031448	3.7032866592267095	2.471823974512146	3.009412189967745	2.564116199532866	2.757807907113462
ZINC000035963987	13.411167754907476	0	1	2.527914419589347	5.01939591358235	1.3035240226772211	3.7709812841300097	88.95805468197932	6	0	0	4	2	1	0	0	1	0	0	1	197.6049382716049	114.5052964487121	159.26748971193416	204.13374485596708	180.6358024691358	90.57407407407406	15.0	934.0	6.175154320987654	6.209150326797386	5.00705467372134	3.7994891443167305	2.0896921017402947	0.5122655122655122	0.0	0.0	3.40625	3.873015873015873	3.264367816091954	2.953488372093023	2.469879518072289	1.792207792207792	1.2745098039215683	1.0	3.578290514022253	2.672173807794723	2.528055392252923	2.3463648834019204	2.5733204134366927
CHEMBL4859858	22.372845767031777	0	1	2.5688721422224625	5.050062626412204	1.3241660110732068	4.443568507647616	346.3555911375628	9	0	0	6	2	4	0	0	0	0	0	0	384.0	194.0277777777778	294.16666666666663	348.3333333333332	521.5	433.80555555555566	382.7777777777777	1212.0	6.508474576271187	6.129032258064516	4.87719298245614	3.966216216216216	2.3365853658536584	2.279620853080569	2.102564102564102	2.057142857142857	3.152542372881356	3.684210526315789	3.45945945945946	2.9946236559139785	2.678048780487805	2.4028436018957344	2.2153846153846155	2.1085714285714285	3.288606403013183	2.8337813620071683	2.580409356725146	2.3536036036036028	2.497759856630824
CHEMBL576055	26.548139444528616	0	1	2.4496361471879635	4.844206797483817	1.2702391364829455	4.187259816753711	914.4467679124598	17	0	0	11	5	3	0	2	1	0	0	3	545.604938271605	327.31085200426764	365.4897119341564	427.9835390946503	494.0308641975308	369.1995884773662	412.4166666666666	1740.0	9.406981694338016	8.247723132969034	6.413756613756614	5.180976430976431	4.479938271604938	5.181102362204724	4.7245179063360885	4.404938271604938	3.4482758620689653	3.6857142857142855	3.136363636363636	2.9565217391304346	2.7222222222222223	3.0	3.090909090909091	2.888888888888889	5.643290551797718	3.375565000337314	3.480854399372918	3.2422995385958355	3.4886309417307806
CHEMBL564	15.613368327506882	0	1	2.4748505853413807	4.94970117068276	1.307519051163211	3.7958486341646696	220.0943204988897	12	0	0	3	2	0	1	0	0	0	0	0	200.44444444444449	86.28120713305898	162.5586419753087	189.00000000000009	191.6018518518519	164.92592592592592	139.5925925925926	986.0	5.011111111111111	5.174603174603174	3.949771689497717	3.0681003584229387	2.2405498281786937	1.791245791245791	1.427450980392157	0.7685185185185185	3.1	3.506849315068493	3.075268817204301	2.723809523809524	2.6804123711340204	2.404040404040404	2.2823529411764705	2.0277777777777777	2.1570301783264747	2.5527630805408585	2.22683071199053	2.03225806451613	1.8522927689594364
ZINC000045337990	12.675551403019512	0	1	2.459834350554135	4.905886942352942	1.3401558527816635	3.659816268550377	86.82663372854002	6	0	0	4	3	1	0	0	0	0	0	0	202.0	115.61111111111111	163.55555555555554	213.8055555555556	155.3333333333333	75.0	20.0	658.0	6.516129032258065	6.363636363636363	5.083333333333333	3.793103448275862	1.9390243902439024	1.4482758620689655	0.5	0.0	3.2580645161290325	3.633333333333333	3.1149425287356323	2.681318681318681	2.2804878048780486	1.9827586206896552	1.6111111111111112	1.3333333333333333	3.729390681003584	2.8097643097643106	2.725925925925926	2.457535121328225	2.565934065934066
CHEMBL493	35.01949938237629	0	1	2.684106087480344	5.20474334208004	1.2822680848592087	4.586576394184638	1331.232574860365	9	0	0	11	5	5	0	0	0	1	0	1	571.0672153635117	349.17549725651577	459.56867283950623	689.016975308642	912.3333333333334	876.8225308641977	769.3950617283951	2982.0	6.880327895945923	6.876820640865585	6.00631808278867	4.771985977747295	3.5185185185185186	2.752749336367084	2.2703357563170647	2.2835082639642903	3.566265060240964	4.147058823529412	3.493827160493827	3.098976109215017	3.006872852233677	2.7986348122866893	2.4610591900311527	2.345276872964169	4.206933701885732	2.754178804272437	2.7033451343500365	2.8354608037392675	3.074500695234484
ZINC000029130997	13.641877898208298	0	3	2.432375068698227	4.864750137396454	1.2569823447695194	3.630759077019643	146.2838598363319	6	0	0	6	3	1	0	2	0	0	0	2	306.0	213.66666666666663	254.0833333333333	247.0833333333333	194.52777777777777	199.16666666666663	220.5	820.0	9.272727272727272	7.617647058823529	6.52542372881356	5.154929577464789	3.733333333333333	2.463768115942029	2.7419354838709675	3.6	3.1818181818181817	3.4237288135593222	3.1690140845070425	2.9027777777777777	2.546666666666667	2.27536231884058	1.85483870967742	1.52	6.474747474747474	3.3929738562091503	4.306497175141243	3.4800469483568075	3.0949074074074074
CHEMBL4206418	10.635111288499631	0	0	2.378547832594616	4.605177181416934	1.3096372936648493	3.3938879259786447	68.46318813782342	6	0	0	3	1	1	1	0	0	0	0	0	150.44444444444446	93.78120713305898	118.44444444444444	145.93518518518516	95.98148148148148	94.66666666666669	55.5	778.0	5.57201646090535	5.130952380952381	3.8680555555555554	2.872222222222222	2.0681818181818183	1.65	0.975	0.5769230769230769	3.074074074074074	3.375	2.7333333333333334	2.5636363636363635	2.522727272727273	2.2	1.65	1.3461538461538465	3.473378041965148	2.8392857142857144	2.467592592592593	2.432253086419753	2.3892255892255885
CHEMBL199385	9.928004507313084	0	1	2.4138624740723205	4.698694497906212	1.2840551490927958	3.266551905646049	64.71162542199463	9	0	0	4	3	1	0	0	0	0	0	0	176.0	104.83333333333331	129.77777777777774	152.61111111111114	90.83333333333331	73.33333333333333	30.0	546.0	7.333333333333333	7.4	6.048780487804878	4.078431372549019	2.5641025641025643	1.15625	1.0	0.0	3.208333333333333	3.634146341463415	2.9019607843137254	2.645833333333333	2.282051282051282	1.875	1.4583333333333333	1.1666666666666667	4.368055555555555	3.521111111111112	3.16531165311653	2.992374727668846	2.9166666666666665
CHEMBL3681365	27.06497619693423	0	1	2.4262145945597617	4.803990063802162	1.302692467692157	4.075050939940805	969.2441842904168	17	0	0	7	5	2	0	0	0	0	0	0	414.0	236.47222222222223	344.0833333333333	454.19444444444446	509.11111111111103	450.86111111111103	396.13888888888886	1418.0	5.75	5.76	4.373134328358209	3.288135593220339	2.304761904761905	2.1990291262135924	2.0631578947368423	2.1962025316455698	3.013888888888889	3.343283582089552	2.915254237288136	2.641414141414141	2.4571428571428573	2.3155339805825244	2.2157894736842105	2.373417721518988	3.2843364197530867	2.7777777777777777	2.567786069651741	2.5660703075957314	2.3796296296296293
CHEMBL231640	23.61926103823461	0	1	2.417069689112549	4.827307937139663	1.3033958578736669	4.855113998318491	263.44039768940337	18	0	0	6	3	2	1	0	0	0	0	0	382.44444444444446	250.04946844993145	331.35493827160496	386.1018518518518	282.05555555555554	309.43055555555543	361.7623456790123	1418.0	7.215932914046122	5.988095238095239	5.646048109965635	4.12781954887218	2.9908045977011493	3.838283828382838	3.718213058419244	4.370370370370371	3.452830188679245	3.711340206185567	3.218045112781955	2.616883116883117	2.510344827586207	2.881188118811881	2.927835051546392	2.8	4.7179144990553095	2.7995756172839505	3.416030291459845	2.903021442495126	2.9069063652396983
CHEMBL293597	21.31066269151914	0	0	2.442910836256132	4.771350740273709	1.3248481175495714	3.827456439151794	1319.2087337199457	18	0	0	7	4	2	0	0	1	0	0	1	377.60493827160496	174.5052964487121	255.2160493827161	294.1532921810699	225.96193415637865	218.83950617283955	176.5606995884774	1350.0	8.581930415263749	8.342789598108746	6.905982905982907	5.086167800453515	4.660493827160494	4.921481481481481	4.757433489827856	3.701587301587301	3.613636363636364	3.871794871794872	3.295918367346939	2.978947368421053	2.8222222222222224	3.026666666666667	3.028169014084507	2.8142857142857145	3.966029464743457	3.259303038262849	3.272000633111745	3.001564205929285	3.143523933290015
CHEMBL1186699;44572251	14.08976496539261	0	1	2.4940284044717065	4.857058960488778	1.3334027325630369	3.586604101517172	133.1259199018849	12	0	0	2	1	0	0	1	0	0	0	1	220.0	147.16666666666666	167.47222222222226	206.38888888888889	190.72222222222223	178.2222222222222	140.83333333333334	722.0	6.470588235294118	6.166666666666667	4.766666666666667	3.632911392405063	2.7088607594936707	2.2911392405063293	1.9420289855072463	1.7826086956521738	3.294117647058824	3.633333333333333	3.1012658227848102	2.9615384615384617	2.7341772151898733	2.392405063291139	2.0144927536231885	1.673913043478261	4.328431372549019	2.9876543209876547	2.791203703703704	2.612517580872012	2.45940170940171
CHEMBL231249	24.39531750464246	0	1	2.4429088634754867	4.875837211850035	1.287091941559202	4.827545069490662	293.20546116000736	18	0	0	7	2	3	1	0	1	0	0	1	386.0493827160494	226.63809823197684	340.3487654320988	383.5956790123456	350.66049382716045	386.2824074074074	392.1409465020575	1724.0	6.893738977072311	5.753295668549906	5.488673139158576	4.259803921568627	3.3990216631726065	3.7158469945355193	2.9865591397849465	3.294396961063628	3.4107142857142856	3.66990291262136	3.3161764705882355	2.73125	2.610062893081761	2.8688524590163933	2.717741935483871	2.5641025641025643	4.047108896999586	2.6349741926483925	3.3043569459427062	2.8205564633260707	2.74751478909465
ZINC000299853824	12.008884736352844	0	1	2.4838223970909006	4.796451500999218	1.2852709100192712	3.315582396370087	135.51726226555104	6	0	0	3	1	1	0	0	1	0	0	1	155.60493827160494	84.94974089315653	136.2716049382716	162.3477366255144	151.0740740740741	125.36728395061726	84.57407407407406	888.0	4.576615831517792	4.660317460317461	3.306010928961749	2.642135642135642	1.64573268921095	1.0987654320987654	0.4621578099838969	0.1656184486373166	2.8823529411764706	3.098360655737705	2.688311688311688	2.6944444444444446	2.536231884057971	2.1527777777777777	1.7391304347826086	1.471698113207547	2.498521790975192	2.552968841857731	2.233960736692977	2.10841216396772	2.192429698216736
CHEMBL27403	19.41421863015359	0	1	2.529817423863083	5.019420248012556	1.2883047661468157	4.26384728290707	189.6761294960551	13	0	0	7	4	0	0	3	0	0	0	3	414.0	282.45138888888886	414.8333333333333	314.91666666666663	260.08333333333337	288.33333333333326	301.5833333333333	1068.0	10.097560975609756	8.795454545454545	8.481012658227849	5.7	4.70873786407767	4.885057471264368	4.595505617977528	3.763157894736842	3.731707317073171	3.949367088607595	3.54	3.008771929824561	3.0388349514563107	3.206896551724138	2.7191011235955056	2.4342105263157894	6.889058265582655	3.200126262626263	5.251054852320675	3.1491666666666664	3.1859161793372315
CHEMBL3260337	22.072005628247897	0	1	2.416351090817642	4.832702181635282	1.1953792724846275	4.770434129249015	185.9905049101096	12	0	0	9	1	2	0	6	0	0	0	6	584.0	488.81944444444446	649.5833333333333	418.8888888888889	508.0277777777776	416.375	503.2916666666666	1364.0	12.977777777777778	9.914893617021276	10.493827160493828	6.704081632653061	6.544554455445544	5.724770642201835	4.458715596330276	5.163461538461538	3.7111111111111112	3.592592592592593	3.326530612244898	3.107843137254902	3.099009900990099	2.9174311926605503	2.8073394495412844	2.5673076923076925	10.862654320987655	3.705673758865248	8.019547325102879	4.274376417233561	4.542075163398692
ZINC000001530637	16.638162163745744	0	1	2.3485658791074986	4.697131758214999	1.2569992152202916	4.147643698093129	166.33136709699974	12	0	0	5	1	1	0	3	0	0	0	3	362.0	284.6736111111111	395.2222222222221	285.4722222222222	277.1111111111111	213.87500000000003	240.37500000000003	986.0	9.05	7.365853658536586	7.242857142857143	4.404494382022472	3.5280898876404496	3.617977528089888	2.4831460674157304	2.6785714285714284	3.15	3.2285714285714286	2.8764044943820224	2.6129032258064515	2.5842696629213484	2.5280898876404496	2.393258426966292	2.1666666666666665	7.1168402777777775	3.308265582655827	5.646031746031745	3.2075530586766536	3.5035842293906816
CHEMBL4454872	26.179529930785208	0	1	2.47692806103339	4.863922302405213	1.3062984247591876	3.991434282955151	837.3200005222699	16	0	0	6	2	2	0	1	1	0	0	2	416.44444444444446	180.75488610373577	255.60481130863056	302.68888958647835	281.1156923460116	254.9107126487412	214.001965329133	1676.0	5.865414710485133	5.561643835616438	4.173228346456693	3.1785714285714284	2.1693121693121693	1.6733668341708543	1.8166666666666669	1.7065868263473054	2.9577464788732395	3.283464566929134	2.845238095238096	2.60989010989011	2.4021164021164023	2.221105527638191	2.216666666666667	2.3233532934131738	3.9343152385104414	2.863489342156204	2.97087959531309	2.64294948769437	2.639164860356206
CHEMBL3759080	16.958632204658684	0	0	2.4883134718105766	4.900829803831602	1.3056172397816406	3.839205715043572	397.6486546131297	13	0	0	5	2	3	0	0	0	0	0	0	316.0	159.94444444444446	227.3888888888889	252.1388888888889	208.6111111111112	176.6944444444445	184.69444444444449	920.0	7.9	7.666666666666667	6.309859154929577	4.752941176470588	4.178571428571429	4.081081081081081	2.9393939393939394	3.032258064516129	3.3	3.633802816901409	3.2705882352941176	3.0348837209302326	2.7857142857142856	2.675675675675676	2.590909090909091	2.4516129032258065	3.9986111111111113	3.2261904761904763	3.20266040688576	2.966339869281046	3.0326227390180884
ZINC000041205272	10.485281374238571	0	1	2.473138263078214	4.74776214807692	1.306461046230698	3.173420132408181	88.42224622329076	6	0	0	2	1	1	0	0	0	0	0	0	144.0	81.11111111111111	128.52777777777777	146.55555555555551	138.75000000000003	100.0	57.5	562.0	4.645161290322581	4.6875	3.309090909090909	2.661764705882353	1.2878787878787878	0.8181818181818182	0.2982456140350877	0.0857142857142857	2.806451612903226	3.0727272727272728	2.7205882352941178	2.6825396825396823	2.287878787878788	1.8636363636363635	1.4912280701754386	1.2	2.6164874551971327	2.6623263888888893	2.3368686868686868	2.155228758169934	2.263227513227513
CHEMBL4444691	27.232833337725484	0	1	2.47692806103339	4.863922302405213	1.3062984247591876	3.991434282955151	837.3200005222699	16	0	0	7	2	1	0	3	1	0	0	4	486.44444444444446	180.75488610373577	255.60481130863056	302.68888958647835	281.1156923460116	254.9107126487412	214.001965329133	1772.0	6.949206349206349	6.125	5.4523809523809526	3.331360946745562	2.2555555555555555	1.988826815642458	2.181286549707602	1.7142857142857142	3.085714285714286	3.293650793650793	2.804733727810651	2.5217391304347827	2.4055555555555554	2.35195530726257	2.327485380116959	2.261904761904762	3.9343152385104414	2.863489342156204	2.97087959531309	2.64294948769437	2.639164860356206
ZINC000299853752	12.008884736352844	0	1	2.4838223970909006	4.796451500999218	1.2852709100192712	3.315582396370087	135.51726226555104	6	0	0	3	1	1	0	1	0	0	0	1	204.0	147.13888888888889	162.88888888888889	200.0555555555556	191.00000000000003	188.5833333333333	124.5	680.0	6.0	5.371428571428571	3.918032786885246	3.207792207792208	2.63768115942029	1.4444444444444444	0.9130434782608696	0.2830188679245283	2.8823529411764706	3.098360655737705	2.688311688311688	2.6944444444444446	2.536231884057971	2.1527777777777777	1.7391304347826086	1.471698113207547	4.327614379084968	2.86984126984127	2.6703096539162114	2.598124098124098	2.562114197530864
ZINC000019811379	12.39552147662646	0	1	2.3695938571536863	4.739187714307372	1.2607132841557145	3.6854639635504434	78.6246946551483	6	0	0	4	1	0	0	3	0	0	0	3	284.0	246.8958333333333	337.1111111111111	213.1111111111112	177.83333333333337	183.29166666666669	166.75	736.0	10.142857142857142	7.862068965517241	8.07843137254902	4.415384615384616	4.254545454545455	3.3541666666666665	2.871794871794872	3.652173913043478	3.357142857142857	3.3529411764705883	2.9846153846153847	2.609375	2.4727272727272727	2.375	1.9743589743589745	1.3478260869565215	8.817708333333332	3.3199233716475094	6.610021786492374	3.27863247863248	3.656250000000001
ZINC000049054307	27.90998234856338	0	1	2.4766600132651733	4.8519412571262	1.290954314883787	3.911636591249172	3268.80519650362	17	0	0	5	4	1	0	0	0	0	0	0	382.0	207.25	339.9444444444444	432.19444444444446	515.4166666666667	498.58333333333326	438.7499999999999	1418.0	4.897435897435898	5.111111111111111	3.789115646258504	2.7875647668393784	1.7791666666666666	1.6763485477178424	1.3958333333333333	1.4123711340206186	2.923076923076923	3.292517006802721	2.901554404145078	2.558951965065502	2.425	2.24896265560166	2.0541666666666667	2.1443298969072164	2.657051282051282	2.563443072702332	2.3125472411186694	2.239349453080023	2.175642891800097
ZINC000043202657	19.87527968684729	1	1	2.5416754003087028	4.946798460219952	1.309739542567989	4.141783970009674	427.7278501908762	12	1	0	3	1	2	0	0	0	0	0	0	282.0	181.22916666666669	258.73611111111114	317.05555555555554	337.33333333333326	306.44444444444446	217.22222222222223	994.0	5.64	5.471698113207547	4.020618556701031	2.7916666666666665	2.0742857142857143	1.6987951807228916	1.6176470588235294	1.7346938775510203	3.22	3.7216494845360826	3.1666666666666665	2.7964071856287425	2.617142857142857	2.3373493975903616	2.110294117647059	2.122448979591837	3.6245833333333337	2.7298218029350103	2.6673825887743416	2.2017746913580245	2.094061876247505
CHEMBL14276	24.473355898200584	0	0	2.501579131723034	4.933890544382725	1.267521857393972	4.286221564570176	643.9648563650835	18	0	0	9	3	2	0	4	0	0	0	4	584.0	424.5625	505.1944444444445	410.6805555555556	555.7083333333334	606.8611111111111	340.5	1408.0	12.166666666666666	10.117647058823527	9.732558139534884	7.30188679245283	6.423728813559322	6.694444444444445	6.133333333333334	5.831325301204819	3.8541666666666665	4.104651162790698	3.7358490566037736	3.2758620689655173	3.093220338983051	2.953703703703704	2.780952380952381	3.0963855421686746	8.845052083333334	3.794117647058824	5.87435400516796	3.8743448637316567	4.755268199233717
CHEMBL458220	29.105416311454107	0	1	2.427757552996329	4.855515105992658	1.332169847893606	4.904027129886179	658.0808962332494	24	0	0	8	5	2	0	0	1	0	0	1	477.60493827160496	252.3386297820454	342.48559670781896	448.1049382716049	465.8477366255144	428.761316872428	355.96604938271605	1734.0	7.347768281101615	7.320450885668277	5.908662900188324	4.616418966737438	3.66794380587484	4.037792894935753	4.156761412575366	3.7769097222222223	3.4461538461538463	3.7542372881355934	3.2738853503184715	2.9047619047619047	2.7241379310344827	2.925170068027211	2.953488372093023	2.8125	3.882132765877621	3.0445816186556924	2.9024203110832114	2.854171581347802	2.815604791299236
CHEMBL602279	24.43575761916234	0	1	2.417389377800348	4.834778755600696	1.2964722314195671	4.109913482216799	900.8340075732496	16	0	0	7	3	2	1	1	0	0	0	1	400.44444444444446	281.5216906721536	368.7469135802468	415.98919753086415	387.4907407407407	369.64814814814815	345.9444444444444	1504.0	6.787193973634651	5.39247311827957	4.963963963963964	3.252723311546841	2.1676528599605525	2.490867579908676	2.1749408983451533	2.099462365591397	3.254237288135593	3.477477477477477	2.934640522875817	2.514792899408284	2.3727810650887573	2.4452054794520546	2.354609929078014	2.435483870967742	4.771554079189045	2.6169105933890884	3.32204426648871	2.718883643992576	2.629894440791876
CHEMBL3233412	24.603555910332595	0	1	2.589673496129696	5.002427630249771	1.356488539125899	3.9913201062668193	2051.4453459133406	15	0	0	6	4	1	0	1	0	0	0	1	402.0	193.25	292.00000000000006	373.5555555555556	301.9722222222223	267.88888888888886	248.4166666666668	1232.0	7.052631578947368	6.967741935483871	5.327586206896552	3.625	1.89010989010989	1.7289156626506024	1.8088235294117647	2.362068965517241	3.526315789473684	3.965517241379312	3.3125	2.901639344262295	2.5164835164835164	2.4397590361445785	2.4411764705882355	2.7155172413793105	3.3903508771929824	2.746415770609319	2.517241379310345	2.3347222222222226	2.212355798421372
CHEMBL523797	21.993908385068764	0	0	2.630236917185522	5.016561219433365	1.3199609039295397	3.8322465883140233	1464.8882879898565	15	0	0	9	5	2	0	0	2	0	0	2	361.2098765432099	179.92725956409083	245.1790123456791	344.3333333333333	272.3024691358024	238.5627572016461	211.3117283950617	1616.0	8.209315375982042	8.087962962962964	6.82463186077644	5.330330330330331	4.588675213675213	5.054931335830212	5.388888888888889	3.6450617283950617	3.9318181818181817	4.337349397590361	3.414414414414414	3.1403508771929824	3.2115384615384617	3.3258426966292136	3.4054054054054053	2.958333333333333	4.0892558991838825	3.1009730795610424	2.9539640041648085	3.102102102102102	2.8476463793227933
CHEMBL402179;44456396	12.934771117021752	0	3	2.4358125575677683	4.871625115135538	1.2526484486474043	3.640869289928809	98.12581975579228	6	0	0	4	3	1	0	0	0	0	0	0	206.0	95.41666666666669	174.30555555555557	209.91666666666669	182.3333333333333	146.5	106.0	698.0	5.722222222222222	6.054054054054054	4.769230769230769	3.835443037974684	2.083333333333333	0.8409090909090909	0.3333333333333333	0.0338983050847457	2.9166666666666665	3.246153846153846	2.9873417721518987	2.825	2.4761904761904763	1.9886363636363635	1.7435897435897436	1.3559322033898304	2.6504629629629632	2.840840840840841	2.681623931623932	2.657172995780591	2.490277777777778
CHEMBL177031	21.97732935818581	0	2	2.42072248000635	4.8414449600127	1.3295341229955149	3.980742816121845	1109.8622199573415	12	0	0	5	3	1	0	0	1	0	0	1	299.60493827160496	160.97751867093433	256.60493827160496	327.5185185185186	286.033950617284	260.1975308641976	220.51543209876547	1356.0	5.3500881834215175	5.273069679849341	3.79320987654321	2.616228070175439	1.7166337935568703	1.58406432748538	1.648148148148148	1.948148148148148	3.107142857142857	3.3981481481481484	2.881578947368421	2.5304878048780486	2.2958579881656807	2.2828947368421053	2.287878787878788	2.4095238095238094	2.874598547695256	2.5398967705935696	2.375971650663009	2.1547270955165696	2.117145939977919
CHEMBL80246	14.057024209183329	0	1	2.480938102537813	4.892865933161967	1.1775750299813807	3.762569948336019	103.69426095065958	6	0	0	6	2	0	0	4	0	0	0	4	350.0	323.2013888888889	377.88888888888886	279.5277777777778	236.5555555555556	263.41666666666663	243.5833333333333	868.0	10.9375	8.424242424242424	8.35	5.324675324675325	4.605633802816901	2.953846153846154	2.0	4.148148148148148	3.4375	3.6	3.0	2.611764705882353	2.492957746478873	2.261538461538461	1.6551724137931034	1.9259259259259256	10.10004340277778	3.537037037037037	6.298148148148147	3.6302308802308807	5.457516339869281
CHEMBL314107	19.32724171840209	0	1	2.534626336079233	4.888890031348538	1.2885693532291465	4.2858410235561735	190.94937249402585	12	0	0	5	2	1	0	2	0	0	0	2	366.0	227.22222222222223	254.3055555555556	340.9444444444444	383.41666666666674	288.44444444444446	287.3333333333333	1028.0	8.318181818181818	7.468085106382978	5.811764705882353	4.956521739130435	3.885496183206107	3.647540983606557	2.7755102040816326	2.8395061728395063	3.5	3.952941176470589	3.4869565217391303	3.051470588235294	2.984732824427481	2.6065573770491803	2.459183673469388	2.08641975308642	5.164141414141414	3.073286052009456	2.9918300653594776	2.964734299516908	2.533088235294118
ZINC000072106809	30.588579559048497	0	1	2.5043516057920368	4.882253153486452	1.3192538155681377	4.123901753775308	3841.1532945391295	23	0	0	9	5	2	0	0	2	0	0	2	473.20987654320993	243.14948178631303	353.66975308641975	460.85920591373264	543.4382716049383	505.4259259259259	454.72633744855966	2062.0	6.760141093474427	6.827327327327327	5.489583333333333	4.224447315532586	3.428980526918671	3.15	2.8347876672484005	2.734270414993307	3.3857142857142857	3.7421875	3.197674418604651	2.973404255319149	2.850515463917526	2.635	2.4973821989528795	2.536144578313253	3.473564025518758	2.918348904460016	2.7630449459876543	2.6794139878705385	2.539499605988968
CHEMBL4068476	20.59162536651413	0	0	2.471612589141757	4.870750477061625	1.324920704361792	4.383413485762926	251.5450224496404	15	0	0	5	2	2	1	0	0	0	0	0	316.44444444444446	184.8923182441701	237.82407407407408	310.6172839506173	286.16975308641975	250.3703703703704	257.53703703703707	1260.0	6.592592592592593	6.379084967320262	5.003703703703703	3.7371273712737128	3.205797101449276	3.635087719298246	3.023809523809524	2.7096774193548385	3.375	3.688888888888889	3.154471544715447	2.8421052631578947	2.8260869565217392	3.042105263157895	2.7551020408163267	2.548387096774193	3.851923296753544	2.8392035826676345	2.6424897119341564	2.5253437719562384	2.767659890466908
ZINC000045300944	18.84960163482545	0	1	2.4060279517128205	4.799829584327199	1.2510172721102668	4.373639344636931	161.24492167379566	12	0	0	8	3	2	0	3	0	0	0	3	446.0	335.20138888888886	469.4444444444444	302.80555555555543	428.0277777777777	305.24999999999994	371.37499999999983	1110.0	11.15	9.19047619047619	9.027027027027026	5.329896907216495	5.402061855670103	6.08641975308642	6.029850746268656	6.639344262295082	3.55	3.5675675675675675	3.278350515463917	2.951456310679612	2.8350515463917527	2.753086419753086	2.8656716417910446	2.7704918032786887	8.380034722222222	3.502314814814815	6.343843843843843	3.121706758304695	3.3634034519956844
ZINC000058574734	28.88663671197175	0	1	2.47182769728406	4.892407339568108	1.3370095617691182	3.89806328565535	2564.4459838906814	21	0	0	6	5	1	0	0	0	0	0	0	426.0	211.72222222222223	346.2777777777777	429.2499999999999	496.3333333333333	462.6666666666666	401.5	1462.0	5.756756756756757	5.961538461538462	4.625899280575539	3.4702702702702704	2.1743119266055047	1.9545454545454544	1.6854460093896713	1.6666666666666667	3.121621621621621	3.4820143884892087	3.05945945945946	2.811881188118812	2.5825688073394497	2.390909090909091	2.2018779342723005	2.238888888888889	2.861111111111111	2.703703703703704	2.491207034372501	2.3202702702702696	2.352035203520352
ZINC000013535509	17.65380844202676	0	1	2.536279664225958	4.968543828596804	1.3196856170602844	4.078309062467204	164.5608151136776	12	0	0	4	2	0	0	1	1	0	0	2	269.60493827160496	147.7552964487121	201.04938271604937	269.76028806584355	248.8765432098766	231.1358024691358	173.09259259259258	1134.0	6.7401234567901245	6.583979328165374	5.239316239316239	4.047047047047047	3.2536873156342185	2.830527497194164	1.5809178743961354	1.3494363929146538	3.5	3.923076923076923	3.3423423423423424	3.135593220338983	2.849557522123894	2.737373737373737	2.25	1.826086956521739	3.6938824112178015	2.721408747248541	2.5775561886672995	2.43027286545805	2.3517297900537075
ZINC000043202669	22.62282658255371	1	1	2.551774403991045	4.962416763062268	1.3350709316899538	4.401336523504776	336.145830864004	12	1	0	3	1	2	0	0	0	0	0	0	320.0	190.00694444444449	286.06944444444446	349.9305555555555	338.99999999999994	313.3611111111111	294.6666666666667	1104.0	5.818181818181818	5.745762711864407	4.376146788990826	3.031055900621118	2.075829383886256	1.8387096774193548	1.9215686274509804	2.063492063492064	3.363636363636364	3.8623853211009176	3.347826086956522	2.815384615384616	2.5781990521327014	2.4838709677419355	2.450980392156863	2.412698412698413	3.4546717171717174	2.6758474576271185	2.624490316004078	2.173481711525189	2.108547008547009
CHEMBL64559	27.709229975611205	0	0	2.5476634090097363	4.9890060501575615	1.334184428924538	4.462054579903839	718.3541434238065	24	0	0	8	4	0	1	3	0	0	0	3	524.4444444444445	319.20481824417004	481.7901234567902	389.31172839506166	371.0092592592592	417.27777777777766	359.3858024691357	1652.0	9.535353535353536	8.605555555555556	8.092948717948717	5.440298507462686	4.297052154195011	3.744131455399061	3.7935323383084576	4.446483180428134	3.909090909090909	4.173076923076923	3.701492537313433	3.361111111111111	3.1904761904761907	3.1549295774647885	2.992537313432836	3.0825688073394497	5.803723968075819	3.1068415637860083	4.632597340930674	2.905311405933296	3.000235768175583
CHEMBL3814821	26.191460474603662	0	1	2.36750270686349	4.684795045674107	1.312826752856134	3.906687031027926	1125.061516513498	18	0	0	6	1	4	0	0	1	0	0	1	421.60493827160496	175.03307422648987	316.79938271604937	351.5977366255144	340.73765432098764	349.43827160493834	368.925925925926	1634.0	6.387953610175833	6.045088566827697	4.559228650137742	3.26962962962963	1.6232917409387997	2.026332691072575	2.1669770328988207	2.245061728395062	3.090909090909091	3.330578512396694	2.9266666666666667	2.511627906976744	2.3529411764705883	2.479768786127168	2.474860335195531	2.583333333333333	2.6520162761589376	2.799009960040556	2.618176716661565	2.3439849108367623	2.0967377260981914
CHEMBL4207302	11.411167754907476	0	0	2.402484841637593	4.693271354718246	1.2751422315230954	3.5352236485729405	71.28204036690737	6	0	0	4	1	2	1	0	0	0	0	0	182.44444444444449	128.55898491083676	136.2222222222222	180.3858024691358	123.48148148148144	154.83333333333334	71.5	842.0	6.515873015873017	5.885057471264369	4.707482993197279	3.725806451612903	2.53061224489796	2.0	1.4545454545454546	0.46875	3.1785714285714284	3.53061224489796	2.8548387096774195	2.6440677966101696	2.53061224489796	2.3488372093023258	1.6363636363636365	1.28125	4.59139231824417	3.1819923371647514	2.7800453514739223	2.909448426921545	2.967671060891401
ZINC000021873629	19.96539881436734	0	0	2.482416747882592	4.897588152449352	1.318556274583039	4.141092346108401	260.60194720281527	15	0	0	7	6	0	0	1	0	0	0	1	358.0	181.69444444444443	254.94444444444449	314.8333333333332	257.2222222222223	291.44444444444434	261.05555555555554	1044.0	7.782608695652174	7.714285714285714	6.206896551724138	4.513274336283186	4.118811881188119	4.505747126436781	3.358490566037736	2.412844036697248	3.4130434782608696	3.67816091954023	3.106194690265487	2.783333333333333	3.128712871287129	3.5402298850574714	2.9339622641509435	2.440366972477064	3.94987922705314	3.0521541950113376	2.930395913154534	2.7861356932153383	2.584259259259258
CHEMBL196953	21.51751174718304	0	1	2.4630191233977548	4.837497653683468	1.2661156113969714	4.352210225522615	435.21989858443465	12	0	0	8	3	3	0	0	2	0	0	2	369.2098765432099	176.56614845297975	257.2294238683128	314.4579713458314	307.7211934156378	282.0606995884773	280.0113168724279	1660.0	7.239409343984508	6.985324947589097	5.531400966183576	4.790234679123568	3.4925634295713035	3.91765873015873	3.329059829059829	2.2989183874139627	3.2745098039215685	3.565217391304348	3.189189189189189	2.768	2.7401574803149606	2.8660714285714284	2.7115384615384617	2.47787610619469	3.462081342215289	2.96461293578694	2.7959719985686173	2.832954696809292	2.808633744855967
CHEMBL467094	20.25152542347213	0	1	2.596931673577958	5.186582109844348	1.355886272334112	4.463091393682827	184.50236083532303	12	0	0	5	1	4	0	0	0	0	0	0	368.0	133.7777777777778	250.58333333333337	285.7777777777778	344.47222222222223	320.24999999999994	246.8333333333334	1046.0	8.0	7.68	6.516483516483516	5.889908256880734	3.5827814569536423	3.5454545454545454	2.355072463768116	1.18018018018018	3.630434782608696	4.153846153846154	4.073394495412844	3.426470588235294	3.052980132450331	2.871212121212121	2.27536231884058	1.9189189189189189	2.908212560386474	2.9150000000000005	2.753663003663004	2.621814475025485	2.409926470588235
CHEMBL394863	26.955586397193045	0	1	2.430036405822515	4.805692268371766	1.3417375528209807	4.526625643604248	576.6519189211386	18	0	0	7	4	1	0	0	2	0	0	2	385.2098765432099	186.6217040085353	292.0308641975307	362.6647614692882	313.21604938271605	295.7592592592593	258.72633744855966	1838.0	6.213062524890482	6.230639730639731	4.597101449275363	3.292339347894904	2.316498316498316	2.1870967741935483	2.597326649958229	2.80980980980981	3.3870967741935485	3.6	3.032051282051282	2.703030303030303	2.587878787878788	2.52258064516129	2.548872180451128	2.7927927927927927	3.0100274840086336	2.701381094899613	2.5393988191089627	2.324774111982617	2.2761503928170583
ZINC000096928135	19.1893423479595	0	1	2.456919221373637	4.863124043257024	1.3270004642921471	4.1472465027662615	224.78319480712665	15	0	0	8	7	0	0	0	1	0	0	1	315.60493827160496	116.97751867093432	219.66049382716056	250.40740740740745	213.0329218106996	239.1687242798354	183.67695473251032	1226.0	7.51440329218107	7.758024691358024	6.277777777777778	4.721088435374149	4.275946275946276	4.804093567251462	3.315217391304348	2.4945799457994577	3.523809523809524	3.7948717948717934	3.2448979591836733	2.820754716981132	3.120879120879121	3.5657894736842106	2.9130434782608696	2.6341463414634148	2.7851790159746264	3.0066300868770006	2.816160177271289	2.5551776266061985	2.455091622020343
CHEMBL311469	13.53248809846712	0	0	2.4855658299994685	4.804349821080916	1.2970312653056064	3.606223221222248	126.17287008403603	12	0	0	2	1	1	0	0	0	0	0	0	216.0	119.16666666666669	161.72222222222226	190.6111111111112	121.7222222222222	98.5	73.99999999999999	666.0	7.2	7.25	5.796296296296297	4.1940298507462686	2.9	2.519230769230769	3.0588235294117645	2.4444444444444446	3.5	3.9814814814814814	3.313432835820896	2.9855072463768115	2.5166666666666666	2.3846153846153846	2.264705882352941	2.259259259259259	3.9722222222222223	3.067708333333333	2.99485596707819	2.844941956882256	2.486714975845412
ZINC000299852124	18.303896081810475	0	1	2.4151965850327466	4.803773275502206	1.3496012093169705	4.160661050037481	197.1750617766477	12	0	0	3	3	0	0	0	0	0	0	0	232.0	104.16666666666669	204.52777777777777	254.8333333333333	225.16666666666669	223.22222222222223	223.0	892.0	4.833333333333333	5.0588235294117645	3.615384615384616	2.8780487804878048	2.717948717948718	2.205357142857143	1.721311475409836	1.2698412698412698	3.0625	3.3076923076923075	2.869918699186992	2.761904761904762	2.7948717948717947	2.794642857142857	2.598360655737705	2.2301587301587302	2.170138888888889	2.458605664488017	2.2475579975579976	2.0718157181571817	2.025352733686068
CHEMBL2337492	15.20008751373572	0	1	2.47692806103339	4.863922302405213	1.3062984247591876	3.991434282955151	837.3200005222699	6	0	0	7	2	1	0	3	1	0	0	4	358.44444444444446	180.75488610373577	255.60481130863056	302.68888958647835	281.1156923460116	254.9107126487412	214.001965329133	1176.0	10.54248366013072	8.657142857142857	8.936507936507937	5.976190476190476	5.764044943820225	2.514705882352941	2.625	0.0	3.588235294117647	4.095238095238095	3.630952380952381	2.978947368421053	2.4831460674157304	2.073529411764706	1.4791666666666667	1.0	3.9343152385104414	2.863489342156204	2.97087959531309	2.64294948769437	2.639164860356206
CHEMBL603092	23.61926103823461	0	1	2.4173568851645224	4.834713770329046	1.31413668252573	4.082245512849798	897.5369528314626	16	0	0	6	3	2	1	0	0	0	0	0	344.44444444444446	219.74391289437588	342.7469135802468	375.2114197530863	368.824074074074	322.64814814814804	304.4444444444444	1424.0	5.838041431261771	4.844086021505377	4.531531531531532	2.9520697167755987	1.9368836291913216	2.2716894977168947	1.940898345153664	1.8010752688172045	3.169491525423729	3.4234234234234235	2.9019607843137254	2.497041420118343	2.3491124260355027	2.3904109589041096	2.3049645390070923	2.419354838709677	3.724473099904676	2.4556202708084425	3.087810032254476	2.4523622206084075	2.481965446709036
ZINC000040953817	20.769664471189664	0	1	2.490469338712699	4.977633604767118	1.271299140849827	4.182549108454131	292.5062071891508	12	0	0	7	2	3	1	0	1	0	0	1	326.0493827160494	200.58254267642127	293.0956790123457	329.7181069958846	248.43827160493828	295.9382716049383	239.047210791038	1540.0	6.937220908852115	5.402222222222222	5.284644194756555	3.767592592592593	3.1917404129793505	2.6842684268426846	3.783006535947712	3.340246913580247	3.4680851063829787	3.617977528089888	3.125	2.746031746031746	2.68141592920354	2.762376237623762	2.764705882352941	2.6933333333333334	4.26771367396641	2.454917695473251	3.2932098765432105	2.747650891632372	2.8624338624338628
CHEMBL213368	26.72523548380017	0	1	2.466799235123807	4.857197575493666	1.2712472023464745	4.580014454865164	900.6697108863181	12	0	0	10	2	3	0	3	2	0	0	5	533.2098765432099	369.1564262307575	540.812757201646	398.4857491236092	450.247427983539	410.6856995884772	445.3863168724278	2000.0	9.037455534630675	7.713261648745519	7.034414945919371	4.269642711143815	4.67515923566879	4.404186795491143	4.849340866290018	4.832895888013999	3.4745762711864407	3.5486725663716814	3.052980132450331	2.831168831168831	2.7261146496815285	2.8840579710144927	3.135593220338983	3.0393700787401574	6.25688858018233	3.00984833399708	4.78595360355439	2.6389784710172792	2.9541947250280582
CHEMBL379180;CHEMBL212396;44414136;44414220	12.10634399227556	0	1	2.546547576371429	4.888286469892282	1.3133121509206864	3.55182174458772	74.08720305782398	6	0	0	2	1	0	0	0	1	0	0	1	135.60493827160494	61.00529644871209	126.23971193415642	163.13786008230454	90.79012345679013	47.74074074074075	21.5	822.0	4.374352847471127	4.851851851851852	3.62610229276896	2.211886304909561	0.8762306610407875	0.4386973180076628	0.1176470588235294	0.0	3.290322580645161	3.809523809523809	3.046511627906977	2.4731182795698925	2.088607594936709	1.7413793103448276	1.2647058823529411	1.1875	1.967912788668132	2.2767177952363147	2.003804951335816	1.896951861422146	1.802601885039161
CHEMBL94984	21.395891023336457	0	1	2.505890367514063	4.984002388797547	1.3139645075645263	4.1900298495271535	491.6546423118713	10	0	0	5	2	2	1	0	0	0	0	0	288.44444444444446	200.24391289437588	311.3842592592592	350.3966049382716	352.4074074074074	297.60185185185185	327.56172839506166	1304.0	5.060428849902534	4.016666666666667	3.947368421052632	2.584362139917696	2.17948717948718	2.1515151515151514	1.5275938189845475	1.251572327044025	3.087719298245614	3.4035087719298245	2.8580246913580245	2.474860335195531	2.437869822485207	2.629370629370629	2.4701986754966887	2.157232704402516	3.513051103410103	2.1810699588477367	2.731440870695256	2.1629420057918	2.511612869853093
CHEMBL311614	18.47030502295449	0	1	2.539230108808418	4.9812444427803335	1.3132737365035896	4.157087204739605	173.37026765880458	12	0	0	5	2	0	0	0	3	0	0	3	228.8148148148148	85.15477823502515	176.1440329218107	225.9125514403292	197.4075598231977	170.9013869836915	120.30246913580248	1630.0	5.72037037037037	6.217054263565893	4.830484330484331	3.607607607607608	2.70643504861794	2.364135178949994	1.444981213097155	0.9404186795491144	3.625	4.012820512820513	3.4054054054054053	3.1864406779661016	2.938053097345133	2.8383838383838382	2.358695652173913	1.9420289855072463	2.1288694558756287	2.438128050531152	2.2582568323309062	2.035248211174137	1.9179221594475828
ZINC000000643055	18.63206548103401	0	0	2.3639696716222818	4.717752420649026	1.2816554678134098	4.219883348651398	196.7483886984418	17	0	0	6	2	1	0	0	3	0	0	3	274.8148148148148	105.8492226794696	187.1162551440329	206.3014403292181	201.84773662551444	215.2201646090536	184.4547325102881	1692.0	7.046533713200379	6.910569105691057	5.305555555555555	3.708010335917313	3.992248062015504	3.841269841269841	3.333333333333333	3.013888888888889	3.5128205128205128	3.75	3.116279069767442	2.802197802197802	2.988372093023256	3.0595238095238093	2.8043478260869565	2.625	2.714082632806913	2.905977115326709	2.751709634471073	2.39885395731649	2.31624099113811
ZINC000049033913	29.78401352193924	0	1	2.481694205676948	4.811843541271334	1.3267268706768736	4.0723669753314615	4680.206385160157	23	0	0	6	4	1	0	0	1	0	0	1	423.60493827160496	208.28307422648987	340.49382716049377	415.5977366255144	482.1697530864199	474.65740740740745	453.9351851851852	1736.0	5.802807373583629	5.936507936507936	4.501234567901236	3.245549416820136	2.55028962611901	2.6737127371273712	2.4621337755666115	2.2693236714975846	3.191780821917808	3.533333333333333	3.0497237569060776	2.76	2.639810426540284	2.624390243902439	2.462686567164179	2.4184782608695654	2.853192797623149	2.7120276842499065	2.522176497485139	2.2961200918536706	2.281975308641975
ZINC000096928453	20.49416611059141	0	1	2.457814773625312	4.865989001776952	1.3264513838437535	4.207030512713233	312.1415525461885	15	0	0	9	7	1	0	1	0	0	0	1	396.0	217.66666666666663	273.27777777777777	323.8333333333332	283.61111111111114	290.88888888888886	267.16666666666663	1120.0	8.608695652173912	8.020408163265307	6.482352941176471	4.881818181818182	4.036036036036036	4.463917525773196	4.09	3.943820224719101	3.4347826086956523	3.7176470588235295	3.172727272727273	2.878260869565217	2.900900900900901	3.164948453608248	2.94	2.741573033707865	4.731884057971015	3.319160997732427	3.215032679738562	2.9439393939393925	2.7229468599033817
ZINC000036270588	25.650762634561136	0	1	2.4865823623539174	4.916341209867076	1.3076591779459688	4.712340043358693	409.0912629009469	25	0	0	7	4	1	1	0	1	0	0	1	406.04938271604937	182.5087258039933	268.8086419753086	324.5925925925926	349.24565614997715	312.8559670781892	260.98353909465027	1726.0	7.661309107849988	7.569200779727096	6.361111111111112	5.086834733893557	4.764995083579154	4.695987654320987	4.759820426487092	3.656565656565657	3.716981132075472	4.09375	3.504201680672269	3.007142857142857	3.31858407079646	3.1416666666666666	3.272727272727273	2.98989898989899	3.4435608642262885	2.999278030467114	2.8000900205761314	2.7276688453159044	2.6462889476778364
ZINC000058575984	24.01353828719783	0	1	2.470894125068715	4.846171877908164	1.243875237650086	3.5791643942584423	2869.463941148772	11	0	0	5	4	1	0	0	0	0	0	0	326.0	188.00694444444449	302.6944444444444	399.4444444444445	435.7916666666666	371.20833333333326	269.87499999999994	1236.0	4.591549295774648	4.780821917808219	3.4074074074074074	2.3793103448275863	1.137931034482759	1.150943396226415	1.0904255319148937	1.5294117647058822	2.8450704225352115	3.2222222222222223	2.8160919540229883	2.2844444444444445	2.0948275862068964	1.9386792452830188	1.9361702127659568	2.242647058823529	2.6479851330203443	2.5083713850837137	2.242181069958848	2.29565772669221	2.1311111111111107
CHEMBL295228	17.205921374842454	0	0	2.4952194067674243	4.89556134997588	1.274820400928519	3.850147800924459	250.0047416671806	12	0	0	8	4	3	0	0	0	1	0	1	361.0672153635117	241.3282750342936	254.09259259259247	255.65123456790127	359.8487654320988	156.89351851851853	154.8395061728395	2128.0	10.941430768591262	9.686772486772488	8.561302681992338	6.5010010010010015	6.288359788359789	5.77109896782028	4.762345679012346	4.841750841750842	3.8484848484848486	4.206896551724138	3.635135135135135	3.283783783783784	2.9	2.6557377049180326	3.0416666666666665	2.75	7.312978031342229	3.7149911816578487	4.380906768837803	3.454746413079747	4.136740907574241
CHEMBL1770378	14.87775197561892	0	1	2.3609552087456684	4.7032401676087545	1.3259822586313357	4.013956612042281	110.51430181144508	12	0	0	3	3	0	0	0	0	0	0	0	212.0	92.38888888888889	172.97222222222223	215.80555555555563	136.94444444444449	113.0	108.16666666666664	742.0	5.578947368421052	5.75	4.169014084507042	3.148936170212766	2.3846153846153846	2.52542372881356	2.090909090909091	1.543859649122807	3.0789473684210527	3.3380281690140845	2.9680851063829787	2.52	2.351648351648352	2.711864406779661	2.7454545454545456	2.421052631578948	2.431286549707602	2.6847222222222222	2.43622848200313	2.295803782505911	2.175277777777778
ZINC000013437101	18.47030502295449	0	1	2.537739496053613	4.907646062171869	1.2964134959078752	4.216991389482931	180.0122185252513	12	0	0	4	2	1	0	0	1	0	0	1	261.60493827160496	103.2552964487121	201.12860082304533	263.69341563786014	238.68827160493828	191.4567901234568	156.07407407407408	1156.0	5.945566778900113	6.236406619385343	4.8640522875817	4.168115942028986	2.726039016115352	1.936247723132969	1.5056689342403626	0.7352537722908093	3.386363636363636	3.894117647058824	3.4521739130434783	3.051470588235294	2.83206106870229	2.565573770491804	2.26530612244898	2.061728395061728	2.346711282925275	2.626915331407057	2.366218833212298	2.2929862229379143	2.1160433309126114
CHEMBL364270	18.510745137474373	0	1	2.529057983254996	4.87848108288645	1.30778568660291	4.212544435286933	180.1019357523963	12	0	0	4	1	2	0	0	1	0	0	1	277.60493827160496	110.03307422648987	208.9660493827161	275.18106995884773	237.3940329218107	199.6049382716049	157.45679012345678	1170.0	6.455928797014069	6.480676328502415	5.2008032128514055	4.48180924287119	2.9972677595628414	2.077212806026365	1.724972497249725	1.0207407407407405	3.441860465116279	3.903614457831325	3.433628318584071	3.023076923076923	2.9672131147540983	2.5762711864406778	2.277227722772277	2.066666666666667	2.558908702941625	2.696099481123636	2.517663245574893	2.4352307076004225	2.273456790123457
CHEMBL53152	24.58274569794177	0	0	2.494489975625902	4.91510198320792	1.265123471835229	4.106907353376449	1331.942412556832	18	0	0	10	4	2	0	3	0	1	0	4	551.0672153635117	365.6963305898491	485.2098765432098	389.2723765432097	352.33487654320976	539.2824074074074	231.14506172839515	2564.0	11.72483436943642	10.24074074074074	9.8668430335097	6.901474289823805	6.380537400145243	6.393674573449855	5.753606237816764	5.1491491491491495	3.914893617021277	4.059523809523809	3.621359223300971	3.186915887850468	3.088235294117647	3.134831460674157	2.694736842105263	2.9864864864864864	7.780772991273385	3.655493827160494	5.776308054085831	3.77934346158456	4.155431521864543
ZINC000072105913	28.617089129749925	0	1	2.4798350002148406	4.857740428052132	1.2866113254581515	3.9892006701516975	2542.6214683091907	17	0	0	8	5	2	0	0	1	0	0	1	429.60493827160496	240.83862978204544	352.46604938271594	469.0462962962961	550.7078189300413	495.7952674897119	435.96193415637856	1744.0	5.728065843621399	5.821937321937321	4.447619047619047	3.4189435336976324	2.2795061728395063	2.082498807820696	1.9324116743471584	2.0763500931098693	3.066666666666667	3.407142857142857	2.994535519125684	2.723809523809524	2.493333333333333	2.2832618025751072	2.179723502304148	2.2849162011173183	3.2111817304272727	2.735306531602828	2.517614638447971	2.563094515280307	2.4131785224377813
CHEMBL155124	19.079952548218323	0	1	2.4052806597638483	4.810561319527696	1.3417586256591427	4.184629442599458	242.5471081647144	12	0	0	4	3	1	0	0	0	0	0	0	284.0	149.63888888888889	224.3055555555556	292.3888888888888	231.2222222222222	216.0	175.8888888888889	954.0	6.042553191489362	5.86	4.252747252747253	2.952755905511811	1.9618320610687023	1.7073170731707317	1.98	2.6619718309859155	3.2127659574468086	3.5494505494505493	2.952755905511811	2.5611510791366907	2.381679389312977	2.3252032520325203	2.44	2.718309859154929	3.183806146572104	2.687777777777778	2.4648962148962155	2.3022747156605416	2.1966426858513186
44397731;CHEMBL187888	12.675551403019512	0	1	2.508134260817448	4.859229868069804	1.3250379328612325	3.611067000277489	91.27004525160596	6	0	0	3	3	0	0	0	0	0	0	0	188.0	102.13888888888889	144.05555555555557	194.4166666666667	133.66666666666663	107.41666666666666	65.5	630.0	6.064516129032258	6.181818181818182	4.590163934426229	3.0823529411764707	1.8125	1.515625	1.1714285714285717	1.3333333333333333	3.3225806451612905	3.80327868852459	3.0823529411764707	2.67032967032967	2.2375	1.90625	1.6285714285714286	1.1333333333333333	3.2948028673835124	2.811447811447812	2.3615664845173043	2.287254901960785	2.188949938949939
ZINC000101299773	14.93477111702175	0	1	2.573037986598973	4.765120243218968	1.275360408336062	3.5251952075995026	493.0516655617192	10	0	0	5	3	1	1	0	0	0	0	0	238.44444444444449	93.05898491083676	161.25	180.83950617283952	128.25	104.92592592592592	101.92592592592597	988.0	6.623456790123457	6.728070175438597	5.318181818181818	4.472222222222222	2.7743589743589743	1.915151515151515	2.064102564102564	1.846666666666667	3.305555555555556	3.787878787878788	3.1944444444444446	2.609756097560976	2.707692307692308	2.727272727272727	2.730769230769231	2.56	2.5849718030788	2.846166341780377	2.4431818181818183	2.511659807956105	2.2659214092140925
CHEMBL3358105	22.68443613937235	0	1	2.402280122604039	4.74989409239587	1.325358908861447	3.5171439747938136	1790.6170688193822	15	0	0	6	3	2	0	1	0	0	0	1	396.0	236.16666666666663	294.47222222222223	384.63888888888886	326.08333333333326	246.75	225.00000000000003	1210.0	7.2	6.689655172413793	5.194174757281553	3.712230215827338	2.1357142857142857	2.2142857142857144	1.9363636363636365	2.216494845360825	3.2	3.436893203883495	2.83453237410072	2.5384615384615383	2.342857142857143	2.3253968253968256	2.363636363636364	2.484536082474227	4.293939393939393	2.948275862068966	2.8589536138079827	2.7671862509992	2.5547785547785544
ZINC000029131351	10.882400458683405	0	3	2.44774827292634	4.89549654585268	1.236042462855939	3.4667921832338524	58.67898848529694	6	0	0	5	3	0	0	0	2	0	0	2	159.20987654320987	71.53837067520195	118.0349794238683	134.44650205761317	57.9567901234568	16.691358024691358	2.0	1058.0	6.922168545356951	7.592592592592593	6.347222222222223	4.413943355119826	1.3167789001122334	0.3655913978494623	0.0	0.0	3.608695652173913	4.0	3.333333333333333	2.76	2.022727272727273	1.4516129032258065	1.181818181818182	1.0	3.1103639424000846	3.098936899862826	2.9508744855967075	2.636205922698297	2.578600823045268
CHEMBL643	15.682318012728178	0	1	2.481537642199092	4.963075284398184	1.3023238457231454	3.901867005889331	140.29203239093513	12	0	0	3	2	0	1	0	0	0	0	0	202.44444444444449	87.55898491083676	163.47530864197532	196.94444444444443	210.90740740740736	203.20370370370367	143.88888888888889	986.0	5.061111111111112	5.317460317460317	4.08675799086758	3.283154121863799	2.230088495575221	1.8144329896907216	0.7702265372168284	0.1363636363636363	3.15	3.589041095890411	3.236559139784946	2.702702702702702	2.6194690265486726	2.597938144329897	2.019417475728156	1.5454545454545454	2.188974622770919	2.580540858318636	2.2393877896161003	2.11768219832736	1.9303470136803471
45484662	15.694248556546643	0	0	2.392155701161763	4.767200902710158	1.2906934841280886	3.965547508710954	134.99053355643954	6	0	0	5	3	1	0	0	1	0	0	1	249.6049382716049	132.94974089315656	180.2993827160494	254.01440329218104	198.55761316872432	148.73662551440327	104.83744855967078	1056.0	6.933470507544581	6.608187134502924	4.700980392156863	3.6855791962174944	3.3721552878179386	3.5806451612903225	2.3505747126436782	1.8977777777777776	3.333333333333333	3.573529411764706	3.0319148936170213	2.673684210526316	2.5903614457831323	2.677419354838709	2.586206896551724	2.4	3.693048358143238	2.8521496642841675	2.651461510530138	2.702280886087032	2.5649122807017544
CHEMBL386215	23.351102806039016	0	1	2.458415682186243	4.828434589920585	1.3136956307200875	4.298344502412072	842.2524451184435	12	0	0	6	2	3	0	0	1	0	0	1	363.60493827160496	183.0052964487121	280.4104938271605	365.2644032921811	348.5987654320987	297.46193415637845	306.07716049382697	1472.0	6.162795563925508	5.905017921146953	4.404129793510324	3.512877115526122	2.9023354564755834	3.210950080515297	3.2043314500941618	2.587926509186352	3.135593220338983	3.415929203539823	2.920529801324504	2.675324675324675	2.554140127388535	2.6739130434782608	2.8389830508474576	2.7244094488188977	3.1017846855713915	2.680887428647285	2.481508794930624	2.418969558226365	2.490246379135268
CHEMBL459930	26.27698918670792	0	1	2.5053718801380835	4.884642363948519	1.2980948224326885	4.369451396443252	512.9354559603854	14	0	0	8	2	5	0	1	0	0	0	1	518.0	308.0833333333333	354.0555555555556	463.3055555555555	440.55555555555554	386.75	373.4166666666666	1426.0	8.633333333333333	7.890625	6.177966101694915	4.598726114649682	3.0920245398773005	2.83030303030303	2.236842105263158	2.6106870229007635	3.4833333333333334	3.7966101694915255	3.171974522292994	2.913793103448276	2.7177914110429446	2.6121212121212123	2.539473684210526	2.648854961832061	5.134722222222222	3.11328125	3.000470809792844	2.950990799716914	3.0483716475095783
ZINC000072104859	22.891285195036254	0	1	2.423332406123208	4.798611700641935	1.286405696437305	3.5780203058914486	1050.886353903954	11	0	0	8	5	1	0	0	2	0	0	2	331.2098765432099	174.56614845297975	273.69753086419746	344.0258725803992	355.8271604938273	270.9259259259259	251.2283950617285	1710.0	5.429670107265736	5.559082892416225	4.04927536231884	2.78258347833292	1.4463712267180475	1.4131736526946108	1.6227197346600333	1.9367991845056065	3.0	3.252173913043478	2.8053691275167787	2.542682926829268	2.23699421965318	2.0778443113772456	2.1791044776119404	2.385321100917431	2.8617401385734387	2.575609118818996	2.379978529253891	2.3088984736939544	2.2468383017163505
24826790;CHEMBL2397889;CHEMBL2397889	12.74450108824081	0	1	2.482930739487158	4.965861478974314	1.3148814783528573	3.70462343423704	80.79426664434389	6	0	0	3	2	1	0	0	0	0	0	0	194.0	113.13888888888889	157.02777777777777	206.97222222222223	111.66666666666669	75.16666666666667	40.5	646.0	6.0625	5.970588235294118	4.698412698412699	3.558139534883721	1.7407407407407407	0.9655172413793104	0.4888888888888889	0.0	3.25	3.6825396825396814	3.127906976744186	2.6236559139784945	2.234567901234568	2.0517241379310347	1.6444444444444444	1.2666666666666666	3.5355902777777777	2.6789215686274512	2.4925044091710755	2.4066537467700257	2.6753285543608127
CHEMBL4213342	23.28215312081772	0	1	2.442850726958977	4.775491372935882	1.3344499260292946	3.74943379272959	5804.909241596533	15	0	0	8	5	2	1	0	0	0	0	0	380.44444444444446	187.58676268861456	282.429012345679	344.8148148148148	267.3055555555556	270.05555555555554	226.1851851851852	1448.0	6.674463937621833	6.25	4.823899371069182	3.4841849148418493	2.2913752913752914	1.7694235588972431	1.6979166666666667	2.0125786163522013	3.175438596491228	3.4056603773584904	2.927007299270073	2.6503496503496504	2.4755244755244754	2.4511278195488724	2.296875	2.471698113207548	3.290995836642361	2.800411522633745	2.6644246447705564	2.516896458502297	2.40993265993266
CHEMBL2096711;CHEMBL2096809;CHEMBL2112055;CHEMBL2096809;70695555	11.261337840646416	0	1	2.495142115787108	4.82312580948004	1.340073499223594	3.463755133631868	68.18854281842033	6	0	0	2	2	0	0	0	0	0	0	0	140.0	62.11111111111112	129.94444444444449	163.47222222222229	98.33333333333331	39.5	7.0	546.0	4.666666666666667	5.0625	3.816666666666667	2.3493975903614457	0.8181818181818182	0.5409836065573771	0.0	0.0	3.1333333333333333	3.633333333333333	2.9397590361445785	2.5402298850574714	2.012987012987013	1.5737704918032789	1.3571428571428572	1.0	2.0703703703703704	2.4045138888888893	2.1657407407407416	1.9695448460508709	1.834291187739464
CHEMBL1631542	24.76531636841211	0	1	2.433968887255497	4.86771998065281	1.3420091219086598	4.280760625032974	603.9421086494222	16	0	0	6	4	2	0	0	0	0	0	0	398.0	187.69444444444449	309.19444444444446	355.1111111111111	337.0833333333332	299.94444444444434	251.44444444444449	1252.0	6.745762711864407	6.682539682539683	5.1946902654867255	3.6216216216216215	2.3625730994152048	2.127388535031847	1.8958333333333333	2.28688524590164	3.3220338983050848	3.628318584070796	3.1621621621621623	2.8	2.5964912280701755	2.5414012738853504	2.458333333333333	2.5327868852459017	3.1812617702448214	2.790564373897707	2.736234021632252	2.399399399399399	2.347222222222221
ZINC000084712241	15.044160916762928	0	3	2.46697914877399	4.783380799099322	1.2816523191266906	4.051247936282616	98.43371583740772	9	0	0	6	4	1	0	0	0	1	0	1	265.06721536351165	135.82827503429357	181.12654320987664	201.6311728395061	167.06172839506183	157.51543209876547	113.32098765432096	1964.0	8.835573845450389	9.126157407407408	8.408133623819898	5.63691560412872	4.369114877589454	5.380740740740741	3.876811594202898	2.023391812865497	3.8333333333333335	4.333333333333333	3.540983606557377	3.060606060606061	2.8813559322033897	3.04	2.652173913043478	2.026315789473684	4.527609167809786	3.6005979938271606	3.5515008472524827	3.305429062942723	3.3711653572764693
ZINC000140740624	23.467682544039384	1	1	2.555979288314308	4.978644234516394	1.312126104776746	4.587370481767596	265.9629055905013	12	1	0	4	1	2	0	1	0	0	0	1	364.0	252.04166666666663	315.52777777777777	509.3888888888888	453.33333333333326	394.44444444444446	333.26388888888886	1186.0	6.385964912280702	5.918032786885246	4.591304347826087	3.505747126436781	2.1666666666666665	1.965346534653465	2.0635838150289016	2.611940298507463	3.4035087719298245	3.878260869565217	3.2701149425287355	2.7971014492753623	2.680555555555556	2.4702970297029703	2.38728323699422	2.537313432835821	4.421783625730994	2.710610200364299	2.743719806763285	2.9275223499361425	2.3059581320450886
CHEMBL220157	13.411167754907476	0	1	2.547681035042785	4.908868558083296	1.3189762816147563	3.676967080996285	99.88679327393784	6	0	0	5	2	2	0	0	1	0	0	1	233.6049382716049	120.7275186709343	162.60082304526748	198.87962962962968	129.63580246913577	83.62037037037038	58.0	960.0	7.786831275720164	7.378472222222222	6.059386973180077	4.815315315315315	2.8922558922558923	2.418439716312057	0.6486486486486487	0.0833333333333333	3.566666666666667	4.017241379310345	3.4324324324324325	2.909090909090909	2.484848484848485	2.276595744680851	1.864864864864865	1.375	4.024250622364477	2.944219393004115	2.8034624662977152	2.687562562562563	2.9231735342846443
CHEMBL553794	28.096750931667803	0	1	2.590841290097006	5.058203517534929	1.3457465478061132	3.856475295574065	2437.172335525748	15	0	0	6	4	2	0	0	0	0	0	0	422.0	235.8125	340.79166666666663	457.6666666666666	478.58333333333337	401.95833333333337	350.55555555555566	1402.0	6.115942028985507	6.175675675675675	4.884057971014493	3.53125	2.1052631578947367	1.837962962962963	1.7936507936507935	1.8023952095808384	3.36231884057971	3.86231884057971	3.265625	2.922727272727273	2.517543859649123	2.3472222222222223	2.391534391534392	2.51497005988024	3.417572463768116	2.650525525525526	2.469504830917874	2.383680555555555	2.329229797979798
ZINC000058583974	22.822335509814945	0	1	2.4323893758467645	4.864778751693529	1.305322546182404	4.807429180953727	229.8485116799216	16	0	0	4	3	1	0	0	0	0	0	0	334.0	173.44444444444446	270.9444444444445	353.38888888888886	372.3333333333332	347.77777777777777	335.44444444444434	1140.0	5.758620689655173	5.967213114754099	4.638888888888889	3.673611111111111	2.7791411042944785	2.776315789473684	2.3245033112582782	1.9395973154362416	3.155172413793104	3.537037037037037	3.0902777777777777	2.703030303030303	2.625766871165644	2.6842105263157894	2.615894039735099	2.449664429530201	2.990421455938697	2.727686703096539	2.508744855967078	2.4540895061728394	2.493602693602693
CHEMBL1277312	21.20861302018061	1	1	2.5602438749169645	4.982747705015462	1.302030824394214	4.457856237466282	217.5603986155929	12	1	0	4	1	3	0	0	0	0	0	0	332.0	188.75694444444449	268.0694444444445	337.2916666666667	329.97222222222223	310.30555555555554	236.19444444444449	1056.0	6.775510204081633	6.584905660377358	5.0625	3.692857142857143	2.5121951219512195	2.2847682119205297	2.1343283582089554	2.1584158415841586	3.53061224489796	4.0	3.392857142857143	2.919254658385093	2.8841463414634148	2.6357615894039736	2.3955223880597014	2.396039603960396	3.85218253968254	2.8346436058700206	2.792390046296297	2.4092261904761907	2.3436853002070395
CHEMBL300232	23.76624911701405	0	0	2.4954812399402284	4.897158888357874	1.2777351538544532	3.993608985315295	1314.9567664235456	18	0	0	9	4	2	0	3	0	0	0	3	544.0	366.7847222222222	486.69444444444434	389.1249999999999	354.2638888888888	443.5555555555554	232.30555555555563	1340.0	11.574468085106384	10.1	9.785714285714286	6.902912621359223	5.855855855855856	5.152173913043479	6.506024096385542	5.054054054054054	3.808510638297872	3.988095238095238	3.621359223300971	3.2242990654205608	2.810810810810811	2.8369565217391304	2.891566265060241	2.9324324324324325	7.80393026004728	3.686666666666667	5.79398148148148	3.777912621359222	4.276609553478711
CHEMBL4209188	23.28215312081772	0	1	2.433405411887405	4.809313819701271	1.332089106489548	3.795906960706536	5175.291156780365	15	0	0	7	4	2	1	0	0	0	0	0	364.44444444444446	183.58676268861456	278.9598765432098	343.95061728395063	286.4537037037037	262.97222222222223	214.3888888888889	1436.0	6.28352490421456	5.994535519125684	4.515432098765432	3.3547619047619044	2.004246284501061	1.5577777777777777	1.5979643765903306	2.003333333333333	3.1379310344827585	3.388888888888889	2.95	2.659863945578232	2.388535031847134	2.3266666666666667	2.267175572519084	2.5	3.1652890118726646	2.7493422384132766	2.5829618198445354	2.4567901234567904	2.3468757873519768
CHEMBL55914	25.28985247912832	0	0	2.495052912635163	4.916580971531112	1.2612337671702205	4.157276343922889	2104.2635739438315	18	0	0	9	4	2	0	3	0	0	0	3	556.0	375.8125	505.1388888888889	415.13888888888886	392.625	605.8333333333335	302.58333333333326	1416.0	10.49056603773585	9.125	8.635416666666666	6.137931034482759	5.388888888888889	5.37719298245614	5.418181818181818	4.072164948453608	3.641509433962264	3.8333333333333335	3.4655172413793105	3.0229007633587788	2.8253968253968256	2.929824561403509	2.763636363636364	2.8350515463917527	7.090801886792453	3.486607142857143	5.261863425925927	3.5787835249042144	3.891433418150976
CHEMBL96816	10.853890887981988	0	1	2.419536695732003	4.71097076438824	1.2435842012507474	3.353845285620442	71.37259382522684	9	0	0	3	2	0	0	1	0	0	0	1	188.0	134.38888888888889	146.61111111111111	182.19444444444449	130.66666666666666	108.66666666666666	62.0	588.0	6.962962962962963	6.535714285714286	5.166666666666667	3.467741935483871	2.7346938775510203	1.288888888888889	1.25	0.0	3.1481481481481484	3.5416666666666665	2.7419354838709675	2.453125	2.326530612244898	1.9111111111111112	1.625	1.2777777777777777	4.977366255144033	3.2162698412698414	3.0543981481481484	2.938620071684588	2.4722222222222223
CHEMBL4572167	15.650816416401664	0	1	2.52023409282243	5.040468185644862	1.2984815641590215	3.908033233851656	137.6578128681544	12	0	0	2	2	0	0	0	0	0	0	0	198.0	102.17361111111111	182.62500000000003	252.3611111111111	279.4166666666667	194.25	108.33333333333331	768.0	4.714285714285714	5.295454545454546	4.205128205128205	3.163636363636364	1.7720588235294117	1.1594202898550725	0.7142857142857143	0.3181818181818182	3.095238095238096	3.6794871794871793	3.118181818181818	2.6791044776119404	2.4044117647058822	2.0	1.7809523809523808	1.5454545454545454	2.4327050264550265	2.667613636363636	2.341346153846154	2.294191919191919	2.0924543946932004
CHEMBL55597	22.15566884314828	0	0	2.462463076634945	4.819483865628721	1.296773129984527	3.889063598771053	1110.4724173382017	17	0	0	8	5	2	0	0	1	0	0	1	393.60493827160496	180.28307422648987	269.54526748971193	309.77674897119346	249.8055555555556	243.97736625514403	209.5216049382716	1402.0	8.200102880658436	8.100217864923748	6.568326947637293	4.819444444444444	4.143605870020965	4.532299741602068	4.085676037483266	3.333333333333333	3.5416666666666665	3.816091954022988	3.326923076923077	2.84070796460177	2.707547169811321	2.976744186046512	2.891566265060241	2.6875	3.755897379718539	3.1627128217542166	3.098221465398988	2.9786225862614755	2.971584908408901
CHEMBL254215;CHEMBL254009;CHEMBL178124;10105208;CHEMBL178124	12.464471161847756	0	1	2.4122014337215374	4.802210853614156	1.228276592190731	3.694996899973554	73.6844856533962	6	0	0	4	1	0	0	3	0	0	0	3	276.0	246.6736111111111	339.0	237.00000000000009	204.75000000000003	273.75	72.0	738.0	9.2	7.161290322580645	7.175438596491228	3.9871794871794872	2.717948717948718	2.263157894736842	3.5	0.0	3.2666666666666666	3.333333333333333	3.0128205128205128	2.438202247191011	2.128205128205128	1.9649122807017545	1.4166666666666667	1.0	8.222453703703703	3.102150537634409	5.947368421052632	3.03846153846154	3.1179775280898885
CHEMBL482562	24.850544700229428	0	1	2.538098139234497	5.025219576411477	1.3323363772458598	4.481268762396953	655.9664801740224	19	0	0	8	4	3	1	0	0	0	0	0	426.44444444444446	268.8272462277092	352.2006172839507	427.7746913580247	408.7901234567901	336.08950617283944	362.1296296296296	1494.0	8.046121593291405	6.807017543859649	6.646666666666667	5.031630170316301	5.243386243386243	5.195195195195196	4.160714285714286	3.978593272171254	3.660377358490566	3.99	3.3503649635036497	3.078014184397163	3.0396825396825395	3.225225225225225	3.1160714285714284	3.0	5.072212192975646	2.841184752003465	3.522006172839507	3.122443002613319	3.531411435075738
ZINC000013535530	18.47030502295449	0	1	2.539230108808418	4.9812444427803335	1.3132737365035896	4.157087204739605	173.37026765880458	12	0	0	5	2	0	0	0	3	0	0	3	228.8148148148148	85.15477823502515	176.1440329218107	225.9125514403292	197.4075598231977	170.9013869836915	120.30246913580248	1630.0	5.72037037037037	6.217054263565893	4.830484330484331	3.607607607607608	2.70643504861794	2.364135178949994	1.444981213097155	0.9404186795491144	3.625	4.012820512820513	3.4054054054054053	3.1864406779661016	2.938053097345133	2.8383838383838382	2.358695652173913	1.9420289855072463	2.1288694558756287	2.438128050531152	2.2582568323309062	2.035248211174137	1.9179221594475828
ZINC000026662974	17.694248556546647	0	1	2.5231004063373543	4.850883228863677	1.319093646845037	4.136589079837398	169.5491966329251	12	0	0	3	1	1	1	0	0	0	0	0	234.44444444444449	98.61454046639231	188.5586419753087	238.43209876543216	230.6203703703704	188.5925925925926	144.5925925925926	1074.0	5.452196382428941	5.355072463768115	4.160642570281124	3.52212389380531	2.6639344262295084	1.8333333333333333	1.2904290429042902	0.7377777777777778	3.3255813953488373	3.819277108433735	3.371681415929204	2.9615384615384617	2.8688524590163933	2.5	2.1683168316831685	2.013333333333333	2.2933614061951704	2.513150831991412	2.2717908671723936	2.110018573145417	1.957692307692308
ZINC000035261422	22.37145641700554	0	1	2.530375377791851	4.927137075874519	1.2458467078567357	4.4294314070942455	385.6147694025769	14	0	0	9	4	2	2	0	1	0	0	1	352.4938271604938	205.5581942539247	302.85082304526753	305.38568815729315	291.5524691358025	279.2597736625514	287.2726337448559	1830.0	7.193751574703955	6.0405982905982905	5.916666666666667	4.439007815154604	3.2675555555555555	3.249249249249249	3.325178389398573	2.22875816993464	3.612244897959184	3.978260869565217	3.385321100917431	2.8	2.704	2.936936936936937	2.752293577981652	2.46218487394958	4.195065188855606	2.526303814498259	3.291856772231169	2.801703561076084	2.952529678741384
CHEMBL223292	12.773010658942225	0	1	2.555816583996718	4.921706191924578	1.325398827924421	3.628218086759872	82.3319812999976	6	0	0	4	2	1	0	0	1	0	0	1	197.6049382716049	108.47751867093432	147.2119341563786	188.05041152263377	120.13580246913575	44.03703703703704	11.0	896.0	6.813963388676032	6.810035842293907	5.621832358674464	4.260740740740741	1.7375201288244766	0.5897435897435896	0.0	0.0	3.5517241379310347	4.035087719298246	3.3866666666666667	2.8227848101265822	2.333333333333333	1.75	1.34375	1.0	3.740604092101184	2.736326828620736	2.582665511515414	2.507338820301784	2.729879668698234
CHEMBL4278575	15.613368327506883	0	0	2.502388735287853	4.935195887379905	1.3052489316744968	3.817940838307454	179.7820062040283	10	0	0	4	2	2	0	0	0	0	0	0	260.0	150.69444444444443	213.02777777777783	230.77777777777777	237.52777777777783	219.19444444444443	172.66666666666669	820.0	6.842105263157895	6.6	5.142857142857143	3.56043956043956	2.7745098039215685	2.863636363636364	2.364864864864865	2.1311475409836067	3.263157894736842	3.7142857142857135	3.274725274725274	2.9381443298969074	2.627450980392157	2.4318181818181817	2.175675675675676	1.7540983606557377	3.9656432748538006	3.080555555555556	3.043253968253969	2.536019536019536	2.3937571592210776
ZINC000013741362	15.694248556546643	2	1	2.430350337684275	4.746726845604659	1.2983525579949278	3.7359884459637422	183.0006810733205	14	0	0	6	6	0	0	0	0	0	0	0	264.0	105.11111111111111	182.22222222222229	192.3055555555556	179.91666666666669	169.5	141.5	816.0	6.947368421052632	7.1	5.202898550724638	3.207317073170732	3.130952380952381	3.4166666666666665	2.716216216216216	2.3114754098360657	3.210526315789474	3.565217391304348	2.951219512195122	2.514851485148515	2.702380952380953	2.7916666666666665	2.4324324324324325	2.229508196721312	2.7660818713450293	3.103472222222222	2.640901771336555	2.345189701897019	2.068481848184819
CHEMBL193	18.677154078618383	0	0	2.517507902589037	5.035015805178074	1.2360631328794158	4.240369894374117	171.7821681910264	6	0	0	8	2	6	0	0	0	0	0	0	438.0	318.5277777777778	321.2222222222221	315.6666666666666	623.2499999999999	781.5000000000002	367.5	1112.0	10.186046511627907	8.704545454545455	7.797297297297297	7.162790697674419	5.9609375	5.544117647058823	3.730496453900709	0.3267326732673267	3.3488372093023258	3.8378378378378377	3.988372093023256	3.3304347826086955	2.9453125	2.411764705882353	1.843971631205673	1.4158415841584158	7.407622739018089	3.791666666666667	4.34084084084084	3.6705426356589137	4.297101449275362
CHEMBL1224102	14.756431632059272	0	0	2.504717093481841	4.926675703675377	1.3342461214353216	3.757418272861062	186.24555076129045	6	0	0	5	2	3	0	0	0	0	0	0	268.0	142.63888888888889	200.5	256.6388888888889	240.25000000000003	147.00000000000003	107.41666666666669	812.0	7.243243243243243	6.846153846153846	5.52112676056338	4.26595744680851	3.371794871794872	2.644736842105264	1.2272727272727273	0.6724137931034483	3.189189189189189	3.5774647887323945	3.0638297872340425	2.869565217391304	2.7564102564102564	2.3552631578947367	2.106060606060606	1.896551724137931	3.855105105105105	2.943019943019943	2.823943661971831	2.730200945626478	2.9658816425120778
CHEMBL4550346	20.930122633957268	0	1	2.47692806103339	4.863922302405213	1.3062984247591876	3.991434282955151	837.3200005222699	12	0	0	5	1	2	0	1	1	0	0	2	346.44444444444446	180.75488610373577	255.60481130863056	302.68888958647835	281.1156923460116	254.9107126487412	214.001965329133	1404.0	6.077972709551657	5.711864406779661	4.5046728971962615	3.971428571428572	2.895953757225433	2.5689655172413794	1.7058823529411764	1.3020134228187918	3.0350877192982457	3.588785046728972	3.378571428571429	3.1870967741935483	2.895953757225433	2.603448275862069	2.335294117647059	2.067114093959732	3.9343152385104414	2.863489342156204	2.97087959531309	2.64294948769437	2.639164860356206
CHEMBL285802	17.17741180414104	0	1	2.441607500386909	4.786777504344366	1.2826332486665424	4.039767241657794	237.9956515637628	12	0	0	4	1	1	1	0	1	0	0	1	240.0493827160494	97.6476146928822	173.83024691358025	208.6502057613169	180.78497942386832	172.35185185185188	150.71604938271605	1324.0	6.001234567901235	5.915343915343915	4.549295774647887	4.190123456790123	3.3915938410320434	2.638888888888889	1.8875661375661368	1.1111111111111112	3.3	3.619718309859155	3.311111111111111	2.8181818181818183	2.9887640449438204	2.925	2.5357142857142856	2.1	2.4411903673220547	2.7080148932000787	2.448313336810989	2.318335619570188	2.153707860497985
ZINC000045393203	19.079952548218323	0	1	2.4482236878700494	4.840880776329932	1.341095733215231	3.999886401650977	296.21484022450176	15	0	0	8	6	1	0	0	1	0	0	1	329.60493827160496	122.47751867093432	227.8271604938272	252.68106995884776	208.1872427983539	222.8353909465021	195.1059670781893	1240.0	8.039144835892804	8.002525252525253	6.74561403508772	5.152046783625731	4.598290598290598	4.823439878234399	4.134146341463414	3.025745257452575	3.5365853658536586	3.736842105263158	3.1894736842105265	3.010989010989011	3.282051282051282	3.547945205479452	3.0853658536585367	2.6951219512195124	2.9872565529496176	3.050341376730266	2.99772579597141	2.659800736408924	2.6987179487179493
CHEMBL597	16.401355337733193	0	2	2.3819751306053427	4.753196872959724	1.3028051052536482	4.154964536546269	126.96194969554855	12	0	0	4	3	1	0	0	0	0	0	0	256.0	130.88888888888889	200.3888888888889	234.50000000000003	260.27777777777777	263.27777777777777	198.66666666666669	842.0	6.4	6.476190476190476	4.971830985915493	3.707865168539326	3.6145833333333335	3.619565217391304	2.536082474226804	1.0434782608695652	3.175	3.5211267605633805	3.067415730337079	2.89010989010989	2.864583333333333	2.869565217391304	2.4123711340206184	1.9021739130434785	3.272222222222222	3.031746031746032	2.8223787167449146	2.6348314606741576	2.4096459096459104
[truncated: 405 more rows]
[truncated: 672 more columns]
