# Supplementary material for: SerotoninAI: Serotonergic System Focused, Artificial Intelligence-Based Application for Drug Discovery
Source: J Chem Inf Model. 2024 Jan 30;64(7):2150–7. doi: 10.1021/acs.jcim.3c01517 (PMC11005036; doi:10.1021/acs.jcim.3c01517)
Supplement: Supplementary file 4 — ci3c01517_si_004.zip [file ci3c01517_si_004.zip › databases/5-HT2C_database_train.csv]

id	ABC	nAcid	nBase	SpMax_A	SpDiam_A	SpMAD_A	VE1_A	VR1_A	nAromAtom	nSpiro	nBridgehead	nHetero	nN	nO	nS	nF	nCl	nBr	nI	nX	ATS0dv	ATS0s	ATS2s	ATS3s	ATS6s	ATS7s	ATS8s	ATS0Z	AATS0dv	AATS1dv	AATS2dv	AATS3dv	AATS5dv	AATS6dv	AATS7dv	AATS8dv	AATS0d	AATS2d	AATS3d	AATS4d	AATS5d	AATS6d	AATS7d	AATS8d	AATS0s	AATS1s	AATS2s	AATS3s	AATS4s
ZINC000003973655	16.837311861099035	0	1	2.5239621066195	4.937809675251868	1.3466095084620295	4.008110156877626	153.62902273533777	12	0	0	2	2	0	0	0	0	0	0	0	214.0	91.16666666666669	187.44444444444449	240.52777777777777	225.6666666666668	197.8333333333334	149.83333333333334	804.0	4.976744186046512	5.434782608695652	4.214285714285714	3.1880341880341883	2.0859375	1.7543859649122806	1.0467289719626167	0.5806451612903226	3.209302325581396	3.690476190476191	3.230769230769231	2.9307692307692306	2.640625	2.5350877192982457	2.149532710280374	1.6666666666666667	2.12015503875969	2.480676328502416	2.231481481481482	2.055792972459639	1.9448717948717948
CHEMBL494702	25.01260553859588	0	1	2.5043951016476105	4.88318891583592	1.2777083914815508	4.008668509457927	1226.9271746021095	11	0	0	7	1	5	0	1	0	0	0	1	486.0	338.05555555555554	348.16666666666663	484.75	490.55555555555566	401.3333333333333	380.3611111111111	1378.0	8.1	7.111111111111111	5.508620689655173	4.197452229299363	2.919254658385093	2.8502994011976046	2.108974358974359	2.5193798449612403	3.3	3.586206896551724	3.0127388535031847	2.755813953488372	2.590062111801242	2.497005988023952	2.448717948717949	2.550387596899225	5.634259259259259	3.060405643738977	3.001436781609195	3.0875796178343946	3.16812015503876
CHEMBL370780	26.765316368412115	0	0	2.5428663454587466	5.0220765931084	1.326945734791461	4.974859680701568	443.23441062712095	20	0	0	7	1	5	0	0	0	1	0	1	479.0672153635117	206.21716392318243	316.2037037037037	398.2006172839506	369.9367283950617	324.60648148148147	307.5648148148147	2552.0	8.710313006609303	8.517283950617285	6.88034188034188	5.4809561334384025	4.414210128495843	3.714865550481989	3.601986044015029	4.807744107744107	3.8181818181818175	4.134615384615385	3.695035460992908	3.5244755244755246	3.346938775510204	3.02054794520548	2.898550724637681	3.118181818181818	3.749402980421499	3.0559670781893	3.040420227920228	2.8241178530776643	3.007640507640508
ZINC000013782234	10.554231059459868	0	1	2.508745978662976	4.758622591033121	1.3555454566415142	3.3370578493835983	63.401446628940775	9	0	0	2	2	0	0	0	0	0	0	0	140.0	68.38888888888889	112.88888888888886	126.77777777777776	76.00000000000001	43.83333333333333	15.0	506.0	5.6	6.111111111111111	4.844444444444444	3.196428571428572	1.5319148936170213	0.8918918918918919	0.391304347826087	0.0	3.44	3.8222222222222224	3.0892857142857144	2.849056603773585	2.3404255319148937	1.891891891891892	1.4782608695652173	1.2	2.7355555555555555	2.823045267489712	2.5086419753086413	2.2638888888888884	2.2164570230607965
45484879	20.311595440121074	0	3	2.396647284457757	4.793294568915513	1.2716187482258492	4.453867901239168	189.8438273237222	6	0	0	9	4	2	0	3	0	0	0	3	472.0	346.2013888888889	450.1111111111111	378.02777777777777	308.16666666666674	311.8055555555556	330.0833333333333	1198.0	10.488888888888887	8.702127659574469	7.975903614457831	5.438095238095238	5.174757281553398	4.453488372093023	4.647058823529412	4.747252747252747	3.4444444444444446	3.5060240963855422	3.1523809523809523	2.7247706422018347	2.6893203883495147	3.0232558139534884	2.847058823529412	2.571428571428572	7.693364197530864	3.441489361702128	5.423025435073628	3.60026455026455	3.805428134556574
CHEMBL3233430	23.270222576999256	0	1	2.569721388387923	4.91707212642619	1.336096788379966	3.937219877165021	2900.7183974281934	12	0	0	4	2	1	0	1	0	0	0	1	352.0	220.72222222222223	284.44444444444434	398.8888888888888	369.7222222222223	294.97222222222223	243.77777777777777	1172.0	6.068965517241379	5.741935483870968	4.256410256410256	2.9649122807017543	1.7567567567567568	1.5698324022346368	1.4965986394557824	2.240740740740741	3.2586206896551726	3.6495726495726495	3.076023391812865	2.7777777777777777	2.464864864864865	2.2458100558659218	2.258503401360544	2.537037037037037	3.805555555555556	2.588709677419355	2.4311490978157635	2.332683560753736	2.1743092298647846
CHEMBL290106	14.6367139640985	0	0	2.394170170971328	4.788340341942656	1.2139315179720611	4.064035601633882	90.22918577768702	12	0	0	7	0	2	1	0	4	0	0	4	216.8641975308642	123.88572626124066	122.83127572016464	156.00411522633743	154.53909465020575	124.95473251028808	53.058222831885374	1978.0	8.674567901234568	8.376068376068377	7.373219373219374	4.92	6.283950617283951	6.46604938271605	3.2901234567901234	0.8647119341563786	4.16	4.487179487179487	3.52	3.159090909090909	3.555555555555556	3.388888888888889	2.5	1.7083333333333333	4.955429050449626	3.4195948084836973	3.149519890260632	3.1200823045267487	3.002604924415624
ZINC000013779681	20.63206548103401	0	1	2.4447888362592103	4.7983202744298215	1.3186380568384437	3.722865786796152	617.4084982763211	15	0	0	6	3	2	1	0	0	0	0	0	320.44444444444446	182.58676268861456	234.0432098765432	306.7654320987654	240.92592592592592	196.72222222222223	186.81481481481484	1274.0	6.53968253968254	6.237179487179487	4.652173913043479	3.4242424242424248	1.8921568627450984	1.8976608187134505	2.1560283687943262	2.3798449612403103	3.326530612244898	3.652173913043478	3.057851239669421	2.583941605839416	2.3088235294117645	2.43859649122807	2.574468085106383	2.569767441860465	3.72626046303295	2.8390906932573605	2.543947933440687	2.5352515049484747	2.333130575831306
CHEMBL258075	12.33705413557638	0	3	2.43000436287799	4.8600087257559785	1.228371590004747	3.576956334821565	86.0960187268384	6	0	0	4	3	1	0	0	0	0	0	0	198.0	99.16666666666669	168.38888888888889	204.8333333333333	160.16666666666669	112.5	95.0	660.0	6.0	6.382352941176471	5.084745762711864	3.9864864864864864	2.0416666666666665	0.7361111111111112	0.2857142857142857	0.0	3.0	3.3559322033898304	2.918918918918919	2.7333333333333334	2.430555555555556	1.9722222222222223	1.8392857142857144	1.12	3.005050505050505	3.008169934640523	2.854048964218456	2.7680180180180183	2.505185185185185
CHEMBL131495	24.75338582459365	0	1	2.4851121904927527	4.833779516271338	1.3346595818208085	3.678363708790832	1090.5987527362677	15	0	0	6	3	2	0	1	0	0	0	1	440.0	277.0	313.0833333333333	405.9166666666666	326.08333333333326	300.5833333333333	263.9166666666667	1280.0	8.0	7.491525423728813	6.171428571428572	4.411347517730497	2.625	2.267175572519084	2.566666666666667	2.871287128712871	3.527272727272728	3.866666666666666	3.1347517730496453	2.7666666666666666	2.548611111111111	2.541984732824428	2.5416666666666665	2.722772277227723	5.036363636363636	3.0480225988700567	2.981746031746032	2.878841607565012	3.09074074074074
CHEMBL231431	23.797600523197087	0	1	2.420351975321678	4.834929720425318	1.287886464637474	4.946202197301551	227.84757801904675	18	0	0	7	2	2	1	1	1	0	0	2	398.0493827160494	271.38809823197687	340.40020576131684	397.9248971193415	294.9074074074074	319.5900205761316	340.5410379515318	1702.0	7.654795821462489	6.135353535353536	5.8865740740740735	4.235793044953351	3.072769953051643	3.943333333333333	3.709941520467837	4.5564168819982775	3.5384615384615383	3.75	3.236641221374046	2.6466666666666665	2.5492957746478875	2.89	2.9263157894736844	2.8488372093023258	5.219001889076479	2.726608679386457	3.545835476680384	3.03759463449879	2.8785116598079554
CHEMBL3589595	17.73468867106653	0	1	2.3576958090029594	4.715391618005919	1.2744344098419502	3.98310381966274	219.59199768283656	12	0	0	6	1	3	0	1	0	1	0	2	345.06721536351165	187.3282750342936	228.9043209876544	288.5848765432097	232.5601851851852	219.7916666666667	188.82870370370367	2216.0	7.66816034141137	6.718196457326893	5.29249762583096	4.837448559670782	2.106106106106106	1.8863219655298864	2.2286634460547505	3.696196196196196	3.0444444444444443	3.2948717948717947	3.1	2.5728155339805827	2.2972972972972974	2.237623762376238	2.25	2.5	4.162850556317634	3.194981213097156	2.9346707818930047	3.2064986282578856	3.030219944863956
ZINC000101446233	21.27022257699926	0	1	2.454458943759045	4.768301511269156	1.3296422055524095	3.5348227093449025	1903.8961853084668	12	0	0	5	3	1	0	1	0	0	0	1	344.0	218.91666666666663	271.88888888888886	349.66666666666663	329.5833333333333	231.66666666666663	207.3333333333333	1110.0	6.490566037735849	6.017857142857143	4.431372549019608	2.971830985915493	1.966887417218543	1.847328244274809	2.018348623853211	2.2127659574468086	3.169811320754717	3.480392156862745	2.823943661971831	2.5	2.225165562913907	2.2519083969465647	2.385321100917431	2.606382978723404	4.130503144654088	2.785218253968254	2.66557734204793	2.4624413145539905	2.246851851851852
CHEMBL3402663	15.722758127248062	0	1	2.473637952167993	4.857885293524321	1.3066258703873028	3.979162760961224	784.2944037720399	12	0	0	3	1	0	0	0	1	1	0	2	189.5116598079561	180.2484053242198	253.97907230460203	301.6519821082886	278.475609638231	251.59602856871263	212.2823515977548	2232.0	4.512182376379907	4.861326442721792	3.607407407407407	2.7113289760348582	1.934222222222222	1.6976495726495728	0.9741138988450816	0.3116049382716049	3.023809523809524	3.6	3.1372549019607843	2.569105691056911	2.44	2.4326923076923075	1.989247311827957	1.586666666666667	3.905551894773257	2.867638430763962	2.9431002390808563	2.638018610464448	2.6121473211320505
CHEMBL197796	24.80575648293199	0	1	2.3980604256546365	4.796120851309274	1.3183760736371113	4.840206275033411	331.5844294780193	12	0	0	8	5	2	1	0	0	0	0	0	382.44444444444446	191.58676268861456	302.25925925925924	371.6111111111111	363.2777777777778	358.98148148148147	362.0	1526.0	5.883760683760684	5.725490196078432	4.262295081967213	3.3653846153846154	2.342059336823735	2.678936605316973	2.6383442265795214	2.259259259259259	3.0615384615384613	3.377049180327869	3.08974358974359	2.587912087912088	2.413612565445026	2.576687116564417	2.4901960784313726	2.486111111111111	2.9474886567479164	2.6787400145243283	2.477534911961141	2.382122507122507	2.3662325328991995
ZINC000003959350	12.675551403019512	0	1	2.476239263317007	4.803173232535178	1.3437824042570037	3.5773366206080475	94.747920126403	9	0	0	2	2	0	0	0	0	0	0	0	170.0	73.13888888888889	144.22222222222223	166.19444444444446	149.08333333333334	100.16666666666669	41.0	618.0	5.3125	5.794117647058823	4.6	3.1973684210526314	1.7777777777777777	1.1012658227848102	0.5806451612903226	0.4444444444444444	3.1875	3.633333333333333	3.0921052631578947	2.9220779220779223	2.5416666666666665	1.9873417721518989	1.6129032258064515	1.4814814814814814	2.2855902777777777	2.6478758169934644	2.403703703703704	2.186769005847953	2.0595238095238098
CHEMBL4777852	14.199154765133786	0	1	2.468259981047373	4.936519962094746	1.3100683659209866	3.7928417920135375	114.6560988601923	6	0	0	3	3	0	0	0	0	0	0	0	176.0	83.63888888888889	170.4722222222222	219.69444444444449	184.44444444444449	146.08333333333331	91.66666666666669	710.0	4.2926829268292686	4.5813953488372094	3.3780487804878048	2.412280701754386	1.3783783783783785	0.8365384615384616	0.4615384615384615	0.3225806451612903	2.902439024390244	3.304878048780488	2.807017543859649	2.52	2.414414414414414	2.076923076923077	1.8021978021978025	1.6774193548387095	2.039972899728997	2.3346253229974163	2.078929539295393	1.9271442495126707	1.8342222222222224
ZINC000028523621	18.510745137474373	0	1	2.529057983254996	4.87848108288645	1.30778568660291	4.212544435286933	180.1019357523963	12	0	0	4	1	1	1	1	0	0	0	1	290.44444444444446	160.3923182441701	214.66975308641983	276.7654320987655	277.9537037037037	244.75925925925927	212.5925925925926	1154.0	6.754521963824289	6.094202898550725	4.751004016064257	4.017699115044247	3.3251366120218577	2.67231638418079	1.9537953795379537	1.791111111111111	3.441860465116279	3.903614457831325	3.433628318584071	3.023076923076923	2.9672131147540983	2.5762711864406778	2.277227722772277	2.066666666666667	3.7300539126551184	2.730542136339238	2.586382567306263	2.4492516114935	2.156457739791073
ZINC000072104830	27.09348576763565	0	1	2.468095062143566	4.843405636798078	1.3003985783578107	3.87851254295121	2865.7543925771915	17	0	0	9	5	2	0	0	2	0	0	2	427.2098765432099	203.8717040085353	319.5864197530864	394.08142813595487	408.7716049382716	339.8703703703704	319.0617283950617	1918.0	6.472876917321361	6.524959742351046	4.96448087431694	3.6748705694942254	2.166075650118203	2.157608695652174	2.583527583527584	2.464888888888889	3.227272727272727	3.5163934426229506	3.096774193548387	2.7542857142857144	2.4148936170212765	2.2880434782608696	2.4615384615384617	2.576	3.088965212250535	2.804541659211546	2.619560817648249	2.54246082668358	2.416719576719577
CHEMBL396505	21.896449129146045	0	1	2.502849226318905	4.867627916719373	1.3177217576715017	4.034295537000031	1260.4118409210746	12	0	0	6	2	3	0	0	1	0	0	1	357.60493827160496	173.7552964487121	263.4063786008231	331.272633744856	288.46604938271605	263.9866255144033	276.4650205761316	1396.0	6.747262986256698	6.501984126984127	5.103410341034103	4.187446988973707	3.023391812865497	3.868501529051988	3.729847494553377	2.6587301587301586	3.2641509433962264	3.5643564356435644	3.053435114503817	2.6934306569343067	2.56390977443609	2.8623853211009176	2.931372549019608	2.705357142857143	3.2784018197870206	2.7741769547325106	2.6079839465428027	2.528798730876763	2.5794809407948094
CHEMBL2058695;62705289	14.348984679394846	0	0	2.441544545507089	4.742162549083165	1.2788670408589726	3.883687190018616	98.9245828215904	9	0	0	6	3	1	1	0	0	1	0	1	241.5116598079561	118.00865912208506	153.212962962963	176.7253086419753	135.19444444444446	105.0046296296296	66.63425925925927	2132.0	9.288909992613696	9.31084656084656	8.108641975308643	5.402693602693603	5.308354866494401	5.992202729044835	4.106481481481481	2.286195286195286	4.076923076923077	4.444444444444445	3.418181818181818	3.26	3.2790697674418605	3.210526315789474	2.78125	2.136363636363636	4.538794581618657	3.378637566137566	3.4047325102880666	3.2131874298540963	2.912283950617285
CHEMBL408152	10.704060973720928	0	3	2.423249626380212	4.846499252760422	1.262725205157869	3.4475777407355457	62.01672242573051	6	0	0	4	3	1	0	0	0	0	0	0	188.0	89.38888888888889	143.50000000000003	164.9444444444445	109.16666666666669	59.5	20.0	584.0	6.962962962962963	7.107142857142857	5.9361702127659575	4.875	1.7166666666666666	0.3541666666666667	0.0	0.0	3.1481481481481484	3.574468085106383	3.25	2.7	2.1166666666666667	1.7083333333333333	1.15625	1.0	3.310699588477366	3.2837301587301586	3.0531914893617027	2.945436507936509	2.777777777777778
ZINC000013782230	11.370727640387594	0	1	2.5164485117303834	4.805908203609043	1.321506307168488	3.440108519654724	70.05114119858192	9	0	0	3	2	0	0	1	0	0	0	1	196.0	130.16666666666666	139.00000000000003	165.00000000000003	114.5	92.16666666666669	29.0	586.0	7.84	7.37037037037037	5.933333333333334	4.214285714285714	3.127659574468085	1.9189189189189189	1.3043478260869563	0.0	3.64	3.977777777777778	3.2142857142857144	2.981132075471698	2.5106382978723403	2.0	1.565217391304348	1.2	5.206666666666666	3.1934156378600824	3.088888888888889	2.946428571428572	2.7520964360587
CHEMBL255802	18.93012263395726	0	1	2.462522661474497	4.901901968643478	1.351609299590559	4.285552387620197	193.10916075944323	12	0	0	4	4	0	0	0	0	0	0	0	280.0	140.94444444444446	215.94444444444449	293.1388888888888	240.22222222222217	276.6388888888889	260.33333333333337	938.0	6.086956521739131	6.244897959183674	4.7	3.5625	3.4857142857142858	2.822429906542056	1.917910447761194	1.319148936170213	3.260869565217391	3.533333333333333	3.03125	2.959016393442623	3.2666666666666666	3.149532710280374	2.4402985074626864	1.98581560283688	3.064009661835749	2.747732426303855	2.399382716049383	2.290147569444444	2.484061930783242
ZINC000045284262	18.591625366514133	0	1	2.365444501759252	4.730889003518504	1.3073541543338238	4.258744474274475	187.36001719806623	12	0	0	7	4	2	0	0	1	0	0	1	311.60493827160496	159.44974089315656	233.57304526748976	300.4938271604937	264.141975308642	254.97427983539097	247.1872427983539	1246.0	6.924554183813443	6.747044917257683	5.065595716198126	3.721212121212121	3.3003300330033007	2.9132275132275134	2.9285714285714284	3.0254350736278446	3.1777777777777776	3.36144578313253	2.863636363636364	2.7523809523809524	2.732673267326733	2.5619047619047617	2.4693877551020407	2.3855421686746987	3.543327575403479	2.908239208475615	2.8141330755119247	2.7317620650953973	2.538722320203802
ZINC000096928452	19.1893423479595	0	0	2.456919221373637	4.863124043257024	1.3270004642921471	4.1472465027662615	224.78319480712665	15	0	0	7	6	0	0	1	0	0	0	1	348.0	177.94444444444446	244.6111111111112	296.3333333333333	234.5555555555556	269.11111111111103	220.0555555555556	1006.0	8.093023255813954	7.913043478260869	6.407407407407407	4.579439252336448	4.282608695652174	4.794871794871795	3.5851063829787235	2.929411764705882	3.4651162790697674	3.7160493827160495	3.074766355140187	2.756756756756757	3.119565217391304	3.525641025641025	2.9148936170212765	2.623529411764706	4.138242894056848	3.1388888888888893	3.019890260631002	2.7694704049844234	2.6083583583583585
CHEMBL2011550	10.566161603278337	0	1	2.473637952167993	4.857885293524321	1.3066258703873028	3.979162760961224	784.2944037720399	6	0	0	3	1	1	0	0	1	0	0	1	146.44444444444446	180.2484053242198	253.97907230460203	301.6519821082886	278.475609638231	251.59602856871263	212.2823515977548	852.0	4.437710437710438	4.363636363636363	3.0517241379310347	2.103896103896104	1.323943661971831	1.2142857142857142	0.9302325581395348	0.1290322580645161	2.606060606060606	3.034482758620689	2.623376623376624	2.272727272727273	2.112676056338028	2.0535714285714284	1.6511627906976745	1.3225806451612905	3.905551894773257	2.867638430763962	2.9431002390808563	2.638018610464448	2.6121473211320505
CHEMBL4100812	20.48223556677295	0	0	2.4730828967207104	4.8727670044635225	1.3406639925738566	4.424290228186103	245.06097027092207	15	0	0	4	1	2	1	0	0	0	0	0	300.44444444444446	180.8923182441701	231.75925925925927	288.59876543209884	241.0308641975309	293.3240740740741	235.9074074074074	1248.0	6.1315192743764175	5.891025641025641	4.673913043478261	3.400537634408603	2.7972222222222225	3.089108910891089	2.88993710691824	2.456140350877193	3.326530612244898	3.7065217391304346	3.129032258064516	2.7777777777777777	2.783333333333333	2.9504950495049505	2.613207547169812	2.536842105263158	3.691679964166737	2.773385565052232	2.5191223832528182	2.3274093986459583	2.600731595793324
ZINC000299853828	12.008884736352844	0	1	2.4838223970909006	4.796451500999218	1.2852709100192712	3.315582396370087	135.51726226555104	6	0	0	3	1	1	0	0	1	0	0	1	163.60493827160494	89.69974089315653	134.5216049382716	157.68106995884773	151.15740740740742	121.95679012345678	80.07407407407408	886.0	5.112654320987654	5.124579124579125	3.812121212121213	3.0933977455716586	1.9629629629629628	1.4713804713804717	0.7401129943502825	0.3465608465608465	3.0	3.290909090909091	2.855072463768116	2.75	2.5303030303030303	2.1515151515151514	1.7118644067796611	1.4523809523809523	2.8031169029111416	2.791027559546078	2.445847362514029	2.285232897954315	2.267474582425563
ZINC000035940559	13.451607869427356	0	1	2.483432332887101	4.955717465950464	1.3065582141068994	3.7448686855645854	94.92170107628316	6	0	0	5	3	1	0	0	1	0	0	1	209.6049382716049	115.19974089315652	162.71193415637862	211.16152263374485	154.7407407407407	76.76543209876544	21.037037037037035	946.0	6.761449621664675	6.67003367003367	5.357407407407408	4.098339719029374	2.035230352303523	1.6053639846743295	0.6296296296296295	0.0	3.419354838709677	3.783333333333333	3.218390804597701	2.758241758241758	2.365853658536585	2.1206896551724137	1.6944444444444444	1.3333333333333333	3.716120673972792	2.7800847986033177	2.711865569272977	2.427143938318906	2.603310269976937
CHEMBL1085628	27.28375579641659	0	1	2.4513513444611723	4.850494621525794	1.2794862739946329	4.298962862066312	945.8962246643858	17	0	0	10	5	3	0	1	1	0	0	2	515.604938271605	308.81085200426764	356.4063786008231	446.5390946502056	384.6697530864196	388.94958847736615	439.7119341563785	1734.0	8.31620868180008	7.647863247863247	5.8446411012782695	4.506172839506173	3.870479947403024	3.72027972027972	4.305764411027568	4.052154195011338	3.370967741935484	3.628318584070796	3.1597222222222223	2.821656050955414	2.5562130177514795	2.8811188811188813	3.0150375939849625	2.782312925170068	4.9808201936172205	3.1951883507439067	3.15403874867985	3.1009659350708727	2.9724908914576287
CHEMBL1651095	11.411167754907476	0	0	2.402484841637593	4.693271354718246	1.2751422315230954	3.5352236485729405	71.28204036690737	6	0	0	4	1	2	1	0	0	0	0	0	182.44444444444449	128.55898491083676	136.2222222222222	180.3858024691358	123.48148148148144	154.83333333333334	71.5	842.0	6.515873015873017	5.885057471264369	4.707482993197279	3.725806451612903	2.53061224489796	2.0	1.4545454545454546	0.46875	3.1785714285714284	3.53061224489796	2.8548387096774195	2.6440677966101696	2.53061224489796	2.3488372093023258	1.6363636363636365	1.28125	4.59139231824417	3.1819923371647514	2.7800453514739223	2.909448426921545	2.967671060891401
ZINC000013557319	15.68231801272818	0	1	2.4645768016297303	4.9291536032594605	1.3028800209432103	4.007507807078102	120.018485335438	12	0	0	1	1	0	0	0	0	0	0	0	190.0	90.16666666666669	174.47222222222223	221.16666666666663	244.8333333333333	220.1666666666668	156.5	756.0	4.418604651162791	4.733333333333333	3.4444444444444446	2.675925925925926	1.804195804195804	1.5	0.7207207207207207	0.15625	3.0	3.506172839506173	3.1481481481481484	2.577777777777778	2.377622377622377	2.3278688524590163	1.927927927927928	1.40625	2.0968992248062017	2.5	2.1539780521262	2.0478395061728394	1.871604938271605
CHEMBL1909065	50.54485639220519	1	0	2.596089992266914	5.130342844445752	1.2459278687605586	6.0706480016219615	1515.5441997283674	0	1	0	17	0	17	0	0	0	0	0	0	884.0	536.6180555555555	805.0763888888888	1169.0069444444443	1516.2222222222222	1516.1388888888887	1574.4930555555557	2860.0	6.138888888888889	5.3933333333333335	4.264406779661017	3.3886255924170614	2.175409836065574	2.2731629392971247	2.305555555555556	2.32626427406199	3.0694444444444446	3.5661016949152544	3.061611374407583	2.659217877094972	2.519672131147541	2.428115015974441	2.427469135802469	2.5187601957585644	3.726514274691358	2.683055555555556	2.729072504708097	2.770158636124276	2.6912631905648663
CHEMBL1181665	31.848314724096028	0	1	2.351906299302986	4.703812598605971	1.342774972655736	4.95277495884212	1095.124122567993	30	0	0	4	3	1	0	0	0	0	0	0	466.0	232.72222222222223	362.9166666666665	436.4722222222222	495.1666666666666	448.1666666666666	423.22222222222206	1578.0	6.131578947368421	6.1125	4.684210526315789	3.331460674157303	3.3260869565217392	3.4806629834254146	3.413793103448276	3.223463687150838	3.171052631578948	3.473684210526316	2.943820224719101	2.6153846153846154	2.6956521739130435	2.7624309392265194	2.8160919540229883	2.782122905027933	3.062134502923977	2.929513888888889	2.728696741854636	2.4520911360799	2.385470085470085
CHEMBL1173820	15.820217383170773	0	3	2.481196597853081	4.787937283241357	1.288937417678176	4.123942159020359	109.54649684223872	9	0	0	6	4	1	0	1	0	0	0	1	326.0	212.69444444444443	212.3888888888889	279.0	204.8888888888889	197.11111111111111	164.44444444444446	858.0	9.87878787878788	9.342857142857143	8.310344827586206	6.072463768115942	4.579710144927536	4.950819672131147	4.134615384615385	3.14	3.727272727272727	4.189655172413793	3.449275362318841	2.9615384615384617	2.710144927536232	2.8688524590163933	2.730769230769231	2.16	6.445286195286195	3.6857142857142855	3.661877394636016	4.043478260869565	4.016381766381767
30859354;CHEMBL2393278	24.65592656867093	0	0	2.4629192083365563	4.885443259178094	1.350924388085594	4.6051918998307055	362.4860828537526	21	0	0	9	7	1	0	1	0	0	0	1	468.0	216.97222222222223	311.4444444444444	362.6666666666666	349.8888888888889	349.7777777777777	303.0	1302.0	8.830188679245284	8.543859649122806	7.11340206185567	5.532786885245901	3.875	3.852941176470588	3.824817518248176	4.424778761061947	3.5849056603773586	3.896907216494845	3.4918032786885247	3.1782945736434107	3.044117647058824	2.9558823529411766	2.7372262773722627	2.7787610619469025	4.093815513626835	3.2953216374269005	3.210767468499427	2.9726775956284146	2.86541774332472
ZINC000040933686	20.56311579581272	0	0	2.4292828008414133	4.757980633010998	1.3281426564988974	3.891237893465997	512.6721328812383	21	0	0	7	4	2	0	0	1	0	0	1	381.60493827160496	172.78307422648987	240.224279835391	280.3703703703703	216.45061728395063	194.9897119341564	151.19753086419755	1310.0	9.78474200696423	9.693121693121691	8.590909090909092	6.601626016260163	5.974603174603176	5.635416666666667	5.179211469534049	5.039832285115304	3.871794871794872	4.181818181818182	3.524390243902439	3.230769230769231	3.185714285714285	3.1875	3.064516129032258	3.056603773584906	4.430335236576664	3.583823241230649	3.6397618156877423	3.419150858175248	3.561794344201751
CHEMBL4534566	26.288919730526377	0	1	2.4176584922092306	4.835112115456387	1.292820501615779	4.35742269386698	610.8290664010175	15	0	0	8	4	2	0	1	1	0	0	2	437.60493827160496	257.56085200426764	335.4897119341564	437.0411522633744	481.67901234567904	378.7407407407408	352.712962962963	1662.0	6.630377852600075	6.161030595813204	4.689068100358423	3.606680299931834	2.245294474802672	2.488888888888889	1.9342537804076267	2.140096618357488	3.1515151515151514	3.443548387096774	2.96319018404908	2.6666666666666665	2.4863387978142075	2.411764705882353	2.201183431952663	2.186335403726708	3.9024371515798126	2.8167233255800084	2.70556219301739	2.6812340629654874	2.556392550742833
CHEMBL1173334	16.59627384957862	0	3	2.489602353951631	4.833532252027699	1.276114974204678	4.247834601282169	112.2300706325155	9	0	0	7	4	1	0	0	2	0	0	2	285.2098765432099	150.09392623075752	185.03497942386832	241.9260783417162	185.31687242798355	176.41152263374485	141.09053497942386	1354.0	8.64272353161242	8.920634920634921	7.894636015325671	5.644838074789766	4.119162640901772	4.843351548269581	4.098290598290598	2.368888888888889	3.878787878787879	4.310344827586207	3.550724637681159	3.0384615384615383	2.7971014492753623	2.9672131147540983	2.8846153846153846	2.26	4.54830079487144	3.3408583186360965	3.1902582659287644	3.506175048430669	3.567030705919595
ZINC000013611459	18.510745137474373	0	1	2.529057983254996	4.87848108288645	1.30778568660291	4.212544435286933	180.1019357523963	12	0	0	4	1	2	0	1	0	0	0	1	326.0	172.22222222222223	235.5833333333334	312.8888888888888	285.08333333333337	256.16666666666663	224.0	962.0	7.5813953488372094	7.021739130434782	5.650602409638554	4.867256637168142	3.762295081967213	2.76271186440678	2.217821782178218	1.933333333333333	3.441860465116279	3.903614457831325	3.433628318584071	3.023076923076923	2.9672131147540983	2.5762711864406778	2.277227722772277	2.066666666666667	4.0051679586563305	2.9371980676328504	2.838353413654619	2.768928220255653	2.4782051282051287
CHEMBL639	21.33917226222056	0	1	2.481251100358965	4.958639218232649	1.3191493902383342	4.25532636745032	293.790513040294	16	0	0	5	3	1	0	0	1	0	0	1	313.60493827160496	159.7552964487121	241.3549382716049	334.0185185185186	329.2119341563786	310.80761316872423	307.6255144032922	1316.0	6.149116436698137	6.242798353909465	4.821305841924398	3.843137254901961	3.1174152876280536	3.418943533697632	2.677165354330709	1.8839506172839504	3.294117647058824	3.618556701030928	3.110294117647059	2.7161290322580647	2.801418439716312	3.0245901639344264	2.8188976377952755	2.4296296296296296	3.132456793112002	2.709743179393385	2.488195239913453	2.456018518518519	2.367317137926457
CHEMBL2027920	15.503978527765703	0	1	2.495421824887601	4.869296682564882	1.320820595362066	3.6842303704487778	176.73025472306702	12	0	0	3	1	1	0	1	0	0	0	1	264.0	164.19444444444446	191.8055555555556	234.1111111111111	222.1111111111112	209.3333333333333	171.2222222222222	824.0	6.947368421052632	6.45	5.0	4.059523809523809	2.758241758241758	2.6931818181818183	2.371794871794872	1.9253731343283584	3.263157894736842	3.582089552238806	3.1904761904761907	2.909090909090909	2.67032967032967	2.5454545454545454	2.3076923076923075	1.985074626865672	4.320906432748538	3.0763888888888893	2.862769485903815	2.7870370370370368	2.607007575757576
CHEMBL569485	25.731642863600896	0	1	2.4206612716909808	4.803101421449027	1.298095337425853	4.313121218977768	641.9407069319045	17	0	0	8	5	2	0	1	0	0	0	1	458.0	262.7222222222222	340.7222222222223	424.4444444444444	416.7222222222221	400.1666666666665	401.7499999999998	1384.0	7.26984126984127	6.878787878787879	5.267241379310345	4.073333333333333	4.109677419354838	3.6690140845070425	3.962406015037594	3.629370629370629	3.1746031746031744	3.431034482758621	2.933333333333333	2.69375	2.632258064516129	2.7816901408450705	2.9022556390977443	2.797202797202797	4.170194003527336	3.0303030303030303	2.937260536398468	2.829629629629629	2.690104166666666
CHEMBL355202	23.78516055932722	0	1	2.570144911807589	5.030336872927896	1.3746230801958836	4.8684691367835216	247.17040728473185	16	1	0	4	3	1	0	0	0	0	0	0	346.0	165.75694444444446	271.36111111111114	358.25	339.75	296.16666666666663	256.5	1136.0	6.407407407407407	6.627118644067797	5.388888888888889	3.77124183006536	2.2526315789473683	2.0963855421686746	2.585185185185185	3.2831858407079646	3.611111111111111	4.166666666666667	3.503267973856209	3.022988505747126	2.610526315789474	2.560240963855421	2.696296296296296	2.7787610619469025	3.06957304526749	2.6831450094161955	2.5126028806584366	2.3415032679738563	2.3352490421455943
ZINC000029130454	10.882400458683405	0	3	2.441722942035129	4.883445884070257	1.2362492958506717	3.4730933066264504	58.66600142081642	6	0	0	5	3	0	0	0	2	0	0	2	159.20987654320987	71.53837067520195	118.5864197530864	134.43019356805365	56.50823045267491	17.40740740740741	2.691358024691358	1058.0	6.922168545356951	7.592592592592593	6.241666666666667	4.271120793996611	1.4292929292929293	0.5627240143369175	0.2121212121212121	0.0	3.608695652173913	3.975	3.2745098039215685	2.76	2.0454545454545454	1.4838709677419355	1.3636363636363635	1.0	3.1103639424000846	3.098936899862826	2.96466049382716	2.635886148393209	2.5827160493827166
CHEMBL13086	10.037394307054262	0	1	2.4142823114827827	4.55880431220435	1.2499695957712962	3.132083393678343	88.28863774082976	8	0	0	3	2	0	1	0	0	0	0	0	126.44444444444444	57.50342935528121	103.5895061728395	109.58950617283952	73.75925925925927	65.59259259259261	31.88888888888889	728.0	4.683127572016461	4.630952380952381	3.353741496598639	1.9939393939393937	1.467948717948718	1.1203703703703702	0.2095238095238095	0.0	2.962962962962963	3.326530612244898	2.636363636363636	2.078125	2.173076923076923	2.25	1.8571428571428568	1.4615384615384617	2.129756642788193	2.5005511463844803	2.114071554547745	1.9925364758698088	1.72974537037037
CHEMBL4869695	14.83731186109904	0	1	2.41339145286081	4.73931869447288	1.3243359103915366	3.837475136042407	127.31544426953975	11	0	0	5	4	0	0	1	0	0	0	1	260.0	148.86111111111111	190.8611111111112	235.3611111111112	202.5	176.83333333333334	128.66666666666669	798.0	7.222222222222222	6.789473684210527	5.164179104477612	3.791208791208791	2.886363636363636	3.16	2.318840579710145	1.4545454545454546	3.1944444444444446	3.462686567164179	2.978021978021978	2.752688172043011	2.625	2.6	2.1594202898550723	1.981818181818182	4.135030864197531	3.016812865497076	2.8486733001658378	2.5863858363858365	2.373954599761052
CHEMBL3589589	15.584858756805469	0	1	2.355705700360489	4.711411400720978	1.2915850852209845	3.530183279883172	387.13443209868126	12	0	0	5	2	2	0	0	0	1	0	1	261.06721536351165	112.522719478738	185.2932098765432	202.2515432098766	180.69907407407408	166.48611111111114	143.43981481481487	2046.0	6.526680384087792	6.074074074074074	4.490069779924852	3.53543667123914	2.073671497584541	1.8432385874246344	2.133827160493828	3.1051373954599764	2.975	3.217391304347826	2.938271604938272	2.488888888888889	2.3043478260869565	2.2209302325581395	2.28	2.403225806451613	2.8130679869684503	3.006022282445047	2.6854088387904813	2.4969326322206986	2.322548010973937
ZINC000020732464	21.27022257699926	0	1	2.483022287778582	4.899931715921332	1.319001263325252	4.191163094771601	368.592057158811	15	0	0	9	7	1	0	1	0	0	0	1	406.0	221.41666666666663	283.6111111111111	342.3333333333333	306.27777777777777	312.88888888888886	309.58333333333337	1158.0	8.285714285714286	7.826923076923077	6.285714285714286	4.801724137931035	3.9166666666666665	4.254716981132075	3.8392857142857135	3.256637168141593	3.3877551020408165	3.681318681318681	3.1982758620689653	2.8951612903225805	2.925	3.207547169811321	2.955357142857143	2.5398230088495577	4.5187074829931975	3.227029914529916	3.116605616605616	2.951149425287356	2.691308243727599
ZINC000000002001	11.520557554648654	0	1	2.434138361129531	4.744293254874893	1.2550689924652698	3.349582100168611	104.5487360743897	9	0	0	3	2	1	0	0	0	0	0	0	176.0	101.86111111111111	142.8333333333334	172.4166666666667	118.33333333333331	108.50000000000004	90.0	610.0	5.67741935483871	5.6875	4.454545454545454	3.373134328358209	1.5454545454545454	1.6666666666666667	0.7872340425531915	0.1714285714285714	2.967741935483871	3.418181818181818	2.8059701492537314	2.2625	2.212121212121212	2.07843137254902	2.021276595744681	1.457142857142857	3.28584229390681	2.9921875000000004	2.596969696969698	2.573383084577116	2.369791666666667
ZINC000045389410	22.043287017782003	0	1	2.529925208376743	4.929848408957586	1.3005592967583497	4.454225963776048	265.2282399881251	14	0	0	9	4	2	2	0	1	0	0	1	346.4938271604938	197.0581942539247	295.10082304526753	294.52457704618206	258.3564814814815	231.5421810699589	221.87448559670787	1790.0	7.874859708193042	6.585648148148148	6.53875968992248	4.444107744107744	3.834381551362684	3.687285223367698	4.09323116219668	3.4790764790764785	3.9318181818181817	4.232558139534884	3.4454545454545453	3.1743119266055047	3.0283018867924527	3.0103092783505154	3.057471264367816	3.116883116883117	4.478595323952835	2.5030328360768177	3.4314049191310176	2.677496154965292	3.337485789674598
CHEMBL378946	17.734688671066525	0	1	2.452926628334178	4.83856585770558	1.3265522014587756	4.236898348514754	152.66381905506583	12	0	0	6	4	0	0	0	2	0	0	2	251.20987654320987	94.31614845297972	185.8168724279835	219.5411522633745	158.79835390946505	136.38888888888889	115.45267489711934	1366.0	6.610786224821313	6.883468834688348	5.406906906906906	3.5467546754675467	3.9631297964631296	3.634188034188034	2.6917562724014337	1.930783242258652	3.631578947368421	3.918918918918919	3.128712871287129	2.789473684210526	3.0945945945945947	3.230769230769231	3.0161290322580645	2.7540983606557377	2.482003906657361	2.6663153668573725	2.511038816594372	2.173674774884896	2.1870695256660166
CHEMBL75420	17.92495869984747	0	3	2.4255013707120354	4.737606517997397	1.2513147110200142	3.5782912818023784	2097.4821778526425	9	0	0	6	5	1	0	0	0	0	0	0	280.0	142.41666666666669	239.94444444444443	282.0555555555556	241.02777777777783	233.19444444444443	229.5833333333333	984.0	5.490196078431373	5.6923076923076925	4.2	3.1160714285714284	2.7788461538461537	2.584158415841584	2.636363636363636	1.8571428571428568	2.764705882352941	3.0	2.5357142857142856	2.4909090909090907	2.375	2.386138613861386	2.522727272727273	2.197802197802198	2.7924836601307192	2.93215811965812	2.666049382716049	2.518353174603175	2.370454545454546
ZINC000028007876	14.18722422131532	0	1	2.5784817660811497	5.003271609274446	1.2966878107233375	3.751826247103148	112.56729627912064	9	0	0	3	2	0	0	1	0	0	0	1	224.0	146.44444444444443	182.44444444444443	232.7777777777778	248.0	211.3333333333333	104.0	738.0	6.054054054054054	6.102564102564102	4.875	3.631578947368421	1.7946428571428572	0.8962264150943396	0.6419753086419753	0.0	3.216216216216216	3.763888888888889	3.284210526315789	2.981132075471698	2.3482142857142856	1.7641509433962264	1.432098765432099	1.1538461538461535	3.957957957957957	2.767806267806268	2.5339506172839505	2.450292397660819	2.321802935010482
ZINC000072105169	28.88240552646389	0	1	2.5037098521634573	4.922973906322602	1.2667268622989758	4.119475174749304	5657.097222619328	17	0	0	11	5	1	0	3	2	0	0	5	553.2098765432099	378.1842040085353	525.3364197530865	454.60920591373264	619.0771604938273	493.6342592592593	503.1867283950618	2094.0	8.510921177587845	7.6650326797385615	6.856749311294766	4.651313706869263	3.426713947990544	3.121693121693122	2.625436757512229	3.9926538108356286	3.4461538461538463	3.652892561983471	3.2371794871794872	2.926553672316384	2.5797872340425534	2.3492063492063493	2.2641509433962264	2.5371900826446283	5.818218523208235	3.0422718470104093	4.341623303744516	2.914161576370081	3.147101904164052
CHEMBL257503	10.853890887981988	0	1	2.418566070321172	4.706837513299549	1.241602946944083	3.353561671488849	71.51832458972926	9	0	0	4	3	0	0	1	0	0	0	1	206.0	137.36111111111111	148.6111111111111	184.6666666666667	95.55555555555554	82.33333333333334	74.33333333333331	600.0	7.923076923076923	7.444444444444445	5.869565217391305	4.0344827586206895	3.238095238095238	1.3157894736842106	1.15625	1.5555555555555556	3.230769230769231	3.5869565217391304	2.7586206896551726	2.5084745762711864	2.380952380952381	2.131578947368421	1.5625	1.5555555555555556	5.283119658119658	3.3868312757201644	3.230676328502415	3.183908045977012	2.8060263653484
CHEMBL373483	17.252458172074068	0	1	2.5760072360606743	5.01385403842227	1.270842990331298	3.973434186915674	232.8301821037782	6	0	0	6	2	1	0	3	0	0	0	3	372.0	312.97916666666663	407.0	313.97222222222223	351.29166666666663	405.9166666666666	272.66666666666663	1000.0	9.073170731707316	7.465116279069767	7.296296296296297	4.87037037037037	5.833333333333333	2.680851063829788	2.4105263157894736	0.8450704225352113	3.3902439024390243	3.654320987654321	3.203703703703704	2.973913043478261	2.7745098039215685	2.5851063829787235	2.0842105263157893	1.8309859154929573	7.633638211382113	3.0284237726098184	5.024691358024692	2.907150205761317	3.4281400966183586
ZINC000072106802	27.76015243430232	0	1	2.489782860579964	4.865136535781906	1.298361263204203	3.934308390728591	4149.810411429845	17	0	0	7	5	1	0	0	1	0	0	1	399.60493827160496	205.31085200426764	332.1008230452674	422.6141975308641	482.8230452674897	452.8333333333332	384.2345679012345	1680.0	5.400066733400067	5.663780663780663	4.312549960031975	3.241975308641976	1.9562594268476623	1.7718518518518518	1.5788359788359787	1.5917460317460317	3.027027027027027	3.359712230215828	3.0	2.730392156862745	2.4660633484162897	2.2577777777777777	2.1142857142857143	2.182857142857143	2.774470973030644	2.618593340815563	2.3892145542824994	2.347856652949245	2.310901315258613
CHEMBL4215741	12.008884736352844	0	0	2.409690484475708	4.71895470009341	1.2984142801075338	3.61356074976626	81.03777755281712	6	0	0	4	2	1	1	0	0	0	0	0	174.44444444444446	105.80898491083676	139.22222222222223	172.3858024691358	134.50925925925927	138.33333333333331	106.5	866.0	5.451388888888889	5.171717171717171	3.994152046783626	3.257142857142857	1.9191919191919191	1.459016393442623	1.087719298245614	0.4	3.0	3.3508771929824563	2.8857142857142857	2.710144927536232	2.4696969696969697	2.2459016393442623	1.824561403508772	1.26	3.3065307784636486	2.846801346801348	2.442495126705653	2.4626543209876544	2.5022812667740206
CHEMBL1170237	15.820217383170773	0	3	2.481774712665876	4.791806895333283	1.289480847972624	4.126642842108445	108.93772352362244	9	0	0	6	4	1	0	0	0	1	0	1	277.06721536351165	149.82827503429354	184.64814814814807	239.9783950617284	183.85802469135805	175.68209876543213	140.48765432098767	2002.0	8.395976223136717	8.572486772486773	7.6130268199233715	5.3886205045625335	3.921631776704241	4.705525197328477	3.775641025641025	1.7429629629629628	3.727272727272727	4.189655172413793	3.463768115942029	2.9615384615384617	2.753623188405797	2.901639344262295	2.769230769230769	2.1	4.540250758614956	3.355467372134039	3.183588761174968	3.477947754517803	3.5484726179170627
CHEMBL605636	19.47707163266316	0	0	2.4389666574933404	4.815821749138722	1.273984748290498	3.9071703032368994	496.77332829384113	17	0	0	8	4	2	0	0	1	1	0	2	344.6721536351166	185.66690481633896	229.09259259259267	268.1820987654321	253.7319958847737	230.854938271605	196.1486625514404	2464.0	8.837747529105554	8.784101174345077	7.453561253561254	5.472793781435757	5.099062918340027	4.425679012345679	4.709315375982042	4.581098339719029	3.692307692307693	4.061538461538461	3.382716049382716	3.119047619047619	2.8674698795180724	2.773333333333333	2.757575757575758	2.810344827586207	4.760689867085614	3.537011944193516	3.524501424501425	3.310890108215211	3.3329536547129144
CHEMBL96095	11.411167754907476	0	1	2.4415072202037966	4.758650446495732	1.2708472565961495	3.417168371294148	82.6787765775618	9	0	0	3	2	1	0	0	0	0	0	0	178.0	88.61111111111111	144.44444444444437	171.38888888888889	130.16666666666666	94.3333333333333	63.49999999999999	610.0	5.741935483870968	5.875	4.672727272727273	3.5522388059701493	1.3636363636363635	0.9047619047619048	0.8863636363636364	0.1333333333333333	2.967741935483871	3.418181818181818	2.8955223880597014	2.527027027027027	2.257575757575758	1.9365079365079363	1.6363636363636365	1.5333333333333334	2.8584229390681006	2.970486111111111	2.626262626262625	2.55804311774461	2.32957957957958
CHEMBL5082177	16.95863220465868	0	1	2.4036907236642207	4.807381447328442	1.2768658094453844	3.9835837970508696	248.42269073108685	12	0	0	3	1	1	0	0	1	0	0	1	227.6049382716049	109.19974089315652	197.6841563786008	233.8045267489712	270.37345679012344	235.25308641975312	186.2530864197531	1148.0	4.644998740236836	4.782222222222222	3.5732323232323235	2.9889889889889893	2.069444444444444	1.4097222222222223	1.256888888888889	1.0962962962962963	2.7755102040816326	3.090909090909091	2.8018018018018016	2.6178861788617884	2.4375	2.145833333333333	2.096	2.085714285714286	2.228566140676664	2.5681893004115226	2.246410867938646	2.1063470878285693	2.042515641205795
CHEMBL3358516	19.936889243665924	0	1	2.329794249897462	4.659588499794924	1.3098509844171389	3.83684681823022	843.2109618078496	12	0	0	6	5	1	0	0	0	0	0	0	312.0	169.36111111111111	255.69444444444449	316.3333333333333	245.83333333333337	235.0	197.8333333333333	1056.0	5.886792452830188	5.709090909090909	4.091836734693878	2.830769230769231	1.671641791044776	1.4878048780487805	1.5333333333333334	1.818181818181818	2.9245283018867925	3.122448979591837	2.669230769230769	2.3925925925925924	2.2611940298507465	2.2439024390243905	2.091666666666667	2.2626262626262625	3.1954926624737947	2.7777777777777777	2.609126984126984	2.433333333333333	2.274691358024691
CHEMBL3589582	18.33240565251189	0	1	2.3900621399576507	4.7471976863707495	1.3069033829236572	3.94688701752344	247.7070607810012	12	0	0	5	1	3	0	0	0	1	0	1	303.06721536351165	124.82827503429355	218.32098765432104	244.66820987654327	215.0601851851852	190.0416666666667	169.99537037037044	2172.0	6.588417725293732	6.229938271604939	4.771604938271605	3.643703703703704	1.902415458937198	1.6714677640603568	2.1914273824386186	3.206481481481481	3.130434782608696	3.4166666666666665	3.09	2.682242990654206	2.3391304347826085	2.203703703703704	2.404494382022472	2.5375	2.713658152919425	2.846579218106996	2.599059376837156	2.4466820987654327	2.382672781816085
CHEMBL63354	32.209642177085485	0	0	2.5408753223841853	5.08175064476837	1.2766456591568265	5.202312299461333	490.1099259918785	32	0	0	10	0	10	0	0	0	0	0	0	690.0	454.5	428.2777777777777	597.3333333333334	678.5	693.1388888888889	679.6666666666667	1738.0	11.89655172413793	11.095238095238097	10.714285714285714	9.42537313432836	7.684931506849315	8.164285714285715	7.913043478260869	7.177304964539007	4.206896551724138	4.86734693877551	4.104477611940299	3.684931506849315	3.616438356164384	3.7	3.608695652173913	3.3120567375886525	7.836206896551724	4.317460317460317	4.370181405895691	4.45771144278607	5.5936073059360725
CHEMBL631	18.522675681292835	0	1	2.3262666778849	4.652533355769802	1.2901944030767345	3.920777717851916	425.793766788328	12	0	0	4	1	3	0	0	0	0	0	0	292.0	196.88888888888889	244.8611111111112	338.25	334.66666666666663	342.41666666666663	274.88888888888886	1024.0	5.615384615384615	5.132075471698113	3.739130434782609	3.032520325203252	2.736842105263158	2.796610169491525	2.8378378378378377	2.2	2.75	2.967391304347826	2.4959349593495936	2.4166666666666665	2.4649122807017543	2.372881355932204	2.3423423423423424	2.3142857142857145	3.786324786324786	2.8957023060796647	2.661533816425121	2.75	2.747916666666667
CHEMBL231156	26.955586397193045	0	1	2.430036405822515	4.805692268371766	1.3417375528209807	4.526625643604248	576.6519189211386	18	0	0	7	4	1	0	0	2	0	0	2	385.2098765432099	186.6217040085353	292.0308641975307	362.6647614692882	313.21604938271605	295.7592592592593	258.72633744855966	1838.0	6.213062524890482	6.230639730639731	4.597101449275363	3.292339347894904	2.316498316498316	2.1870967741935483	2.597326649958229	2.80980980980981	3.3870967741935485	3.6	3.032051282051282	2.703030303030303	2.587878787878788	2.52258064516129	2.548872180451128	2.7927927927927927	3.0100274840086336	2.701381094899613	2.5393988191089627	2.324774111982617	2.2761503928170583
CHEMBL74208	15.694248556546643	0	3	2.415691463765884	4.703364874205281	1.2715541974836746	3.398658656842213	1865.185623198088	9	0	0	7	6	1	0	0	0	0	0	0	274.0	154.38888888888889	217.88888888888897	246.72222222222223	198.3611111111112	183.27777777777783	162.9166666666667	882.0	6.682926829268292	6.761904761904762	5.414285714285715	3.931034482758621	3.32	3.253731343283582	3.542372881355932	2.4915254237288136	2.926829268292683	3.157142857142857	2.6091954022988504	2.4578313253012047	2.3466666666666667	2.373134328358209	2.4745762711864407	2.3389830508474576	3.765582655826558	3.348544973544973	3.112698412698414	2.8358876117496807	2.737282463186078
ZINC000084712274	14.946701660840215	0	3	2.443609351954084	4.744346868350407	1.2972283953147346	3.951582824498947	114.83071409563767	9	0	0	6	4	1	0	0	0	1	0	1	267.06721536351165	132.32827503429354	180.2314814814815	195.4783950617284	174.52469135802477	128.2978395061728	102.32098765432096	1964.0	8.902240512117055	8.938657407407408	7.952991452991454	5.505160898603522	4.770233196159122	5.78341384863124	4.791423001949317	2.7465277777777777	3.7666666666666666	4.115384615384615	3.4098360655737703	3.15	3.111111111111111	3.0217391304347827	2.921052631578948	2.4375	4.410942501143118	3.414834104938272	3.4659900284900287	3.2045638534709573	3.071347736625514
CHEMBL25236	23.98925990200426	0	1	2.367752081524637	4.7355041630492725	1.3376034488788933	4.31018305265495	422.1170859666205	16	0	0	5	3	2	0	0	0	0	0	0	366.0	189.16666666666663	295.02777777777766	365.22222222222206	339.66666666666663	296.9166666666667	242.25000000000009	1242.0	5.903225806451613	5.769230769230769	4.330434782608696	3.207792207792208	1.9005847953216373	1.7974683544303798	1.6666666666666667	1.7166666666666666	3.048387096774193	3.3391304347826085	2.9025974025974026	2.542168674698796	2.3157894736842106	2.2278481012658227	2.1597222222222223	2.341666666666667	3.051075268817204	2.761538461538461	2.5654589371980667	2.3715728715728703	2.3184404283801863
CHEMBL2181189	20.41328588155165	0	1	2.4966014605318674	4.993202921063734	1.3363919158277004	3.99924499900568	771.3667471445401	14	0	0	4	2	1	0	1	0	0	0	1	332.0	180.44444444444449	254.5555555555556	337.5000000000001	278.27777777777777	264.41666666666663	229.8333333333333	1060.0	6.509803921568627	6.277777777777778	5.061224489795919	4.082089552238806	3.201550387596899	2.495726495726496	2.2410714285714284	2.117647058823529	3.196078431372549	3.510204081632653	2.992537313432836	2.673758865248227	2.62015503875969	2.6324786324786325	2.5892857142857144	2.617647058823529	3.538126361655774	2.754115226337449	2.5975056689342404	2.5186567164179112	2.431442080378251
CHEMBL3931889	14.348984679394846	0	1	2.4011228284870234	4.802245656974048	1.2669059123809927	3.8397972734047343	117.25900753223289	12	0	0	3	1	1	0	0	1	0	0	1	211.6049382716049	92.19974089315652	159.93415637860085	184.47119341563783	178.04012345679016	142.59876543209876	112.07407407407408	996.0	5.719052385719053	5.713450292397661	4.428819444444445	3.9703703703703694	2.686111111111111	1.6781609195402298	1.3458528951486697	0.8148148148148148	3.027027027027027	3.421875	3.1066666666666665	2.6129032258064515	2.65	2.2298850574712645	2.140845070422535	1.851851851851852	2.4918848890042304	2.839722763699372	2.4989711934156382	2.4596159122085046	2.153900615071464
ZINC000004638322	13.451607869427356	0	1	2.545980796563772	4.96704935896005	1.2998646592438852	3.6804058026213218	105.20601992003392	9	0	0	3	2	0	0	1	0	0	0	1	216.0	141.66666666666666	172.83333333333334	219.50000000000003	183.5	172.33333333333334	104.0	700.0	6.352941176470588	6.25	4.984848484848484	3.595505617977528	2.0681818181818183	1.2571428571428571	0.8253968253968254	0.0	3.264705882352941	3.757575757575758	3.157303370786517	2.8404255319148937	2.477272727272727	1.985714285714285	1.5555555555555556	1.1538461538461535	4.166666666666666	2.828703703703704	2.618686868686869	2.466292134831461	2.3581560283687946
ZINC000096271307	20.534606225111293	0	1	2.4207493730674785	4.8248339507173	1.31688520953796	4.28711125326964	248.94864025002127	18	0	0	5	4	0	0	1	0	0	0	1	344.0	182.19444444444449	253.0833333333334	315.55555555555543	272.66666666666674	284.1666666666667	318.4444444444444	1054.0	7.319148936170213	7.08	5.534883720930233	4.2905982905982905	4.194444444444445	4.32	3.508928571428572	2.682926829268293	3.3404255319148937	3.616279069767442	3.128205128205128	2.9915254237288136	3.0462962962962963	3.24	2.919642857142857	2.5040650406504064	3.87647754137116	3.0244444444444447	2.9428294573643416	2.6970560303893625	2.64030131826742
CHEMBL4525624	24.805756482932	0	1	2.473637952167993	4.857885293524321	1.3066258703873028	3.979162760961224	784.2944037720399	16	0	0	5	2	1	0	0	2	0	0	2	324.0493827160494	180.2484053242198	253.97907230460203	301.6519821082886	278.475609638231	251.59602856871263	212.2823515977548	1782.0	4.836557950985812	4.987117552334944	3.647222222222223	2.5794137695978185	1.8180636777128008	1.577020202020202	1.6227709190672155	1.4686609686609686	2.955223880597015	3.2666666666666666	2.730061349693252	2.5290697674418605	2.3859649122807016	2.238636363636364	2.246913580246914	2.269230769230769	3.905551894773257	2.867638430763962	2.9431002390808563	2.638018610464448	2.6121473211320505
CHEMBL270177	10.106343992275558	0	3	2.4167201315201865	4.833440263040374	1.2288495198243703	3.3693316271909417	52.86688369493557	6	0	0	4	3	0	0	0	1	0	0	1	151.60493827160494	71.94974089315653	119.32304526748968	133.6851851851852	55.88271604938272	16.691358024691358	2.0	770.0	6.591519055287171	7.171296296296297	5.911111111111111	4.015250544662309	1.1616161616161618	0.3655913978494623	0.0	0.0	3.391304347826087	3.8	3.1372549019607843	2.64	1.8863636363636365	1.4516129032258065	1.181818181818182	1.0	3.128249604050284	3.1397462277091908	2.983076131687242	2.621278140885984	2.6117283950617285
CHEMBL1782358	16.95863220465868	0	1	2.4884726715419654	4.830026070644422	1.3390540891599	3.782543553707286	258.9433125969253	12	0	0	3	2	0	1	0	0	0	0	0	210.44444444444449	87.33676268861454	173.8796296296296	208.7067901234568	150.18518518518525	125.32407407407406	117.03703703703702	1022.0	5.13279132791328	5.303030303030303	3.987341772151898	2.66031746031746	2.136200716845878	2.4572649572649574	2.3697916666666665	2.083333333333333	3.317073170731707	3.708860759493671	3.066666666666667	2.7685185185185186	2.6021505376344085	2.717948717948718	2.828125	2.7333333333333334	2.1301649436247447	2.455036475869809	2.201007969995312	1.9876837154614933	1.8360482395976223
CHEMBL4116193	17.02758188987998	0	1	2.487230641137942	4.793677393937357	1.3018675559093669	3.4888223273098915	407.5240862637481	12	0	0	4	1	2	0	1	0	0	0	1	300.0	194.69444444444443	218.0555555555556	268.63888888888886	232.58333333333337	212.8055555555556	167.72222222222223	926.0	7.142857142857143	6.386363636363637	4.851351351351352	3.808510638297872	2.3564356435643563	1.9270833333333333	2.4050632911392404	2.716417910447761	3.1904761904761907	3.472972972972973	3.0	2.643564356435644	2.415841584158416	2.3125	2.354430379746836	2.492537313432836	4.63558201058201	3.133838383838384	2.946696696696697	2.857860520094562	2.715621562156215
CHEMBL198007	24.12715927244686	0	1	2.463111733931832	4.838180932347855	1.3120137583061715	4.3896207677642565	903.9594363050066	12	0	0	9	3	4	0	0	2	0	0	2	419.2098765432099	191.8161484529797	292.7294238683128	353.9579713458315	346.9711934156378	290.0606995884772	308.6779835390945	1798.0	7.485890652557319	6.986817325800375	5.37037037037037	4.406939768050879	3.25037037037037	3.9746281714785647	3.891946992864424	3.022583559168925	3.3392857142857144	3.571428571428572	3.1666666666666665	2.839416058394161	2.6266666666666665	2.84251968503937	2.9908256880733943	2.7642276422764227	3.4252883652317814	2.883465857571319	2.7878992749363123	2.6814997829229656	2.7104322489561743
CHEMBL590331	12.784941202760692	0	1	2.477758122903225	4.955516245806448	1.3124009593275487	3.697080892187029	81.33726463550606	6	0	0	4	3	1	0	0	0	0	0	0	206.0	116.13888888888889	164.25000000000003	210.75	139.83333333333337	105.66666666666666	34.0	658.0	6.645161290322581	6.545454545454546	5.266666666666667	4.0	2.246575342465753	1.1785714285714286	0.3404255319148936	0.0	3.3225806451612905	3.733333333333333	3.1728395061728394	2.717647058823529	2.452054794520548	2.125	1.4893617021276595	1.1923076923076923	3.746415770609319	2.832491582491583	2.7375000000000003	2.601851851851852	2.6147058823529417
CHEMBL2331794	14.061255394691193	0	1	2.390092916827171	4.6099074423936734	1.349399046124583	3.546804519714408	170.54073178356202	11	0	0	4	2	2	0	0	0	0	0	0	242.0	98.11111111111111	171.61111111111114	201.3611111111112	110.66666666666669	114.16666666666666	104.33333333333331	746.0	7.117647058823529	6.944444444444445	5.301587301587301	3.707317073170732	3.3548387096774195	3.952380952380953	3.0625	2.0	3.176470588235294	3.3968253968253967	2.8902439024390243	2.602409638554217	2.5806451612903225	3.0476190476190474	2.8125	2.4166666666666665	2.88562091503268	2.9899691358024696	2.723985890652558	2.4556233062330626	2.4370816599732263
54576597;CHEMBL1852519	27.312265367117995	0	1	2.4676774365248915	4.845579353427009	1.286373214583243	3.920433363347639	2035.690677375553	17	0	0	8	5	2	0	1	0	0	0	1	470.0	294.5277777777778	361.25	483.8055555555555	521.0555555555557	455.7222222222223	408.72222222222223	1460.0	6.811594202898551	6.513888888888889	5.0	3.8	2.3523809523809525	2.292452830188679	2.561797752808989	2.744525547445256	3.1594202898550723	3.5078125	3.0727272727272728	2.6923076923076925	2.376190476190476	2.1745283018867925	2.241573033707865	2.4744525547445257	4.268518518518519	2.972608024691358	2.822265625	2.9321548821548817	2.5717948717948715
CHEMBL497963	25.254002780024244	0	1	2.39222146326096	4.784442926521919	1.2689934358304344	3.8643398286166617	1255.2577719917806	16	0	0	7	3	3	1	0	0	0	0	0	390.44444444444446	238.7994684499314	374.64197530864186	410.2407407407408	349.32098765432085	326.10185185185185	295.4907407407408	1526.0	6.197530864197531	5.277777777777779	4.5434173669467794	3.04375	2.1549019607843136	2.0127388535031847	1.929223744292237	2.0048661800486616	3.1587301587301586	3.3781512605042017	2.825	2.5755813953488373	2.4235294117647057	2.477707006369427	2.493150684931507	2.510948905109489	3.790467753173514	2.5133978675645348	3.1482518933499315	2.56400462962963	2.230153603215618
CHEMBL4117857	18.3324056525119	0	1	2.486531717820337	4.792611245771837	1.3108452139609277	3.4434956504938925	864.3727689203365	12	0	0	4	1	2	0	1	0	0	0	1	316.0	181.19444444444449	233.13888888888889	273.4722222222222	265.6111111111111	229.25	172.22222222222223	1002.0	6.583333333333333	5.9	4.3023255813953485	3.5	2.0806451612903225	1.4959349593495934	1.8265306122448977	2.2564102564102564	3.0416666666666665	3.302325581395349	2.971698113207548	2.652173913043478	2.298387096774193	2.1219512195121952	2.204081632653061	2.525641025641025	3.77488425925926	2.9194444444444447	2.7109173126614987	2.579926624737945	2.4171497584541064
CHEMBL375170	17.212018057554182	0	1	2.5896754659825167	5.029103922493231	1.3052987826814269	4.127507298602313	129.18301053786692	6	0	0	6	2	1	0	3	0	0	0	3	376.0	304.50694444444446	391.75	292.4166666666667	332.9999999999999	393.75	147.66666666666666	960.0	10.444444444444445	8.487179487179487	8.319444444444445	5.763440860215054	6.8901098901098905	3.772151898734177	2.2222222222222223	0.1739130434782608	3.861111111111111	4.069444444444445	3.591397849462365	3.363636363636364	3.0549450549450547	2.8607594936708862	1.9259259259259256	1.5434782608695652	8.458526234567902	3.1032763532763536	5.440972222222222	3.144265232974911	3.767957351290685
CHEMBL4475699	26.846196597451872	0	1	2.473637952167993	4.857885293524321	1.3066258703873028	3.979162760961224	784.2944037720399	17	0	0	8	4	1	1	0	2	0	0	2	366.4938271604938	180.2484053242198	253.97907230460203	301.6519821082886	278.475609638231	251.59602856871263	212.2823515977548	2100.0	5.3115047414564325	5.487654320987654	3.973118279569893	2.950937950937951	1.8504034761018	1.489430894308943	1.6698779704560054	2.004953998584572	3.130434782608696	3.435483870967742	3.0	2.824561403508772	2.664804469273743	2.346341463414634	2.433526011560694	2.6178343949044587	3.905551894773257	2.867638430763962	2.9431002390808563	2.638018610464448	2.6121473211320505
CHEMBL40341	17.803638356287824	0	0	2.4780541131047213	4.865067940896734	1.2932154255628645	3.9365318788113095	258.3183997805535	12	0	0	7	3	3	0	0	1	0	0	1	349.60493827160496	197.25529644871207	233.1563786008231	263.88374485596705	232.0092592592593	183.8662551440329	215.4104938271605	1218.0	9.448782115448784	8.797720797720798	7.514529914529914	5.880450070323488	4.894736842105263	4.525396825396825	3.9065255731922393	4.265536723163842	3.6216216216216215	3.953846153846154	3.518987341772152	3.073170731707317	2.9473684210526314	2.8	2.761904761904762	2.4915254237288136	5.33122422834357	3.4869948295874225	3.5870212092434324	3.340300567797051	3.7783674596005214
CHEMBL3930174	11.968444621832964	0	1	2.457762881970006	4.9155257639400105	1.3501014740579995	3.620563091566915	73.17554132292283	6	0	0	2	2	0	0	0	0	0	0	0	146.0	65.61111111111111	138.58333333333334	175.8888888888889	111.83333333333334	67.16666666666667	31.0	584.0	4.424242424242424	4.771428571428571	3.4696969696969697	2.3626373626373627	0.8958333333333334	0.6111111111111112	0.3636363636363636	0.0	3.0303030303030303	3.4545454545454546	2.989010989010989	2.536082474226804	2.0729166666666665	1.7777777777777777	1.4545454545454546	1.2173913043478262	1.9882154882154883	2.33968253968254	2.099747474747475	1.932844932844933	1.8364833906071023
CHEMBL2441619	16.666671734447156	0	1	2.480365237814732	4.960730475629463	1.2682801698443715	4.078361292657981	134.00956618366138	10	0	0	6	3	0	0	3	0	0	0	3	362.0	271.70138888888886	387.69444444444446	306.25	352.1666666666667	378.7916666666666	277.1666666666667	946.0	9.783783783783784	8.23076923076923	7.985714285714286	5.595505617977528	5.224719101123595	3.89010989010989	2.8	1.8615384615384616	3.5135135135135136	3.642857142857143	3.3258426966292136	3.074468085106383	3.067415730337079	2.758241758241758	2.055555555555556	1.553846153846154	7.34328078078078	3.2001424501424505	5.538492063492064	3.441011235955056	2.9530141843971625
ZINC000064436501	21.95615991588705	1	1	2.559202547634537	4.978800549433576	1.3002486961810542	4.445204557269181	288.66830755091945	12	1	0	3	1	2	0	0	0	0	0	0	316.0	185.75694444444449	274.18055555555554	314.2361111111111	315.5277777777777	292.8888888888889	261.63888888888886	1066.0	6.076923076923077	5.946428571428571	4.425742574257426	3.1655172413793102	2.276595744680851	1.9760479041916168	1.9507042253521127	2.146788990825688	3.4423076923076925	3.9504950495049513	3.406896551724138	2.888268156424581	2.702127659574468	2.51497005988024	2.443661971830986	2.376146788990826	3.572248931623932	2.7264384920634925	2.7146589658965894	2.167145593869732	1.971756672873992
CHEMBL266018	19.30767066589404	0	1	2.403227299483453	4.799407316667654	1.2871186463046227	4.38874454746404	248.54854254822	12	0	0	5	2	2	1	0	0	0	0	0	276.44444444444446	198.24391289437585	297.1049382716049	331.6574074074074	248.0601851851852	260.3101851851852	280.4629629629629	1228.0	5.420479302832244	4.270440251572326	4.246527777777778	3.0	2.5219638242894056	2.75	2.315412186379928	2.7843137254901964	3.019607843137255	3.21875	2.789473684210526	2.4857142857142858	2.364341085271318	2.614583333333333	2.5591397849462365	2.552941176470588	3.887135546948546	2.349027486606103	3.0948431069958846	2.493664717348928	2.6543430335097
CHEMBL1215726	18.63206548103401	0	1	2.332002675690782	4.634502152552594	1.2948590980153971	4.287008955318763	211.8321198608192	11	0	0	8	5	1	0	1	0	1	0	2	341.06721536351165	210.022719478738	242.84876543209884	285.0555555555555	214.11111111111111	225.3148148148149	190.88888888888889	2210.0	7.931795706128178	7.134156378600824	5.276136896390061	3.2343304843304845	2.753319357092942	2.559964726631393	2.5934539190353143	2.4132083891120035	3.2790697674418605	3.4430379746835444	2.826923076923077	2.4311926605504586	2.3867924528301887	2.7857142857142856	2.546511627906977	2.289156626506024	4.8842492902032095	3.1252400548696846	3.074035005469605	2.740918803418803	2.694840865330162
CHEMBL3895972	13.638885872583195	0	1	2.532088886237956	5.064177772475913	1.2735991914354226	3.7770050833538513	87.9733815734442	6	0	0	3	2	0	0	0	1	0	0	1	159.60493827160494	71.73446311537876	148.14248971193416	204.33230452674897	160.54629629629628	83.41975308641975	16.5	910.0	4.433470507544581	4.845029239766082	3.658950617283951	2.55663430420712	0.9756335282651072	0.4713804713804714	0.2033898305084746	0.0	3.1944444444444446	3.736111111111111	3.058252427184466	2.4846153846153847	2.175438596491228	1.6868686868686869	1.3220338983050848	1.1428571428571428	1.992623975427188	2.318158436213992	2.057534579332419	1.9838087818130967	1.7473844571066797
ZINC000254086125	21.328238565646608	0	1	2.937082718799769	5.379588855257923	1.361741695441654	3.694008053706953	3080.8631927417264	6	0	4	4	1	3	0	0	0	0	0	0	308.0	142.14583333333334	249.4583333333333	340.55555555555554	226.9583333333333	237.23611111111111	244.22222222222223	1022.0	6.16	6.178571428571429	5.080357142857143	3.3974358974358974	1.707142857142857	2.5950413223140494	3.527272727272728	3.652631578947368	3.86	4.776785714285714	3.66025641025641	2.713375796178344	2.5	2.7107438016528924	2.9909090909090907	3.263157894736842	2.842916666666667	2.4677579365079367	2.2273065476190474	2.183048433048433	2.200460014154282
ZINC000026663893	17.694248556546647	0	1	2.5231004063373543	4.850883228863677	1.319093646845037	4.136589079837398	169.5491966329251	12	0	0	3	1	2	0	0	0	0	0	0	270.0	110.44444444444444	209.47222222222229	274.5555555555555	237.75	200.0	156.0	882.0	6.27906976744186	6.282608695652174	5.0602409638554215	4.371681415929204	2.795081967213114	1.923728813559322	1.5544554455445545	0.88	3.3255813953488373	3.819277108433735	3.371681415929204	2.9615384615384617	2.8688524590163933	2.5	2.1683168316831685	2.013333333333333	2.5684754521963824	2.719806763285024	2.5237617135207504	2.4296951819075705	2.286752136752136
CHEMBL2397900	15.212018057554182	0	1	2.4882699821494088	4.976539964298819	1.2660262293231572	3.9891718169516377	103.61129775334676	6	0	0	6	2	1	0	3	0	0	0	3	356.0	299.70138888888886	378.58333333333337	290.1666666666667	211.2083333333333	327.0	164.45833333333334	886.0	11.125	8.764705882352942	8.571428571428571	5.104651162790698	3.986666666666667	4.6	7.547619047619047	4.962962962962963	3.71875	3.8412698412698414	3.302325581395349	2.752688172043011	2.6133333333333333	2.5454545454545454	2.2857142857142856	2.037037037037037	9.365668402777777	3.344771241830065	6.00925925925926	3.374031007751938	3.8024193548387095
CHEMBL220274	14.424031047327873	0	1	2.5618307119898667	4.967818716059608	1.2788539415332056	3.806780207311649	98.1307106827442	6	0	0	6	2	1	0	3	0	0	0	3	352.0	295.45138888888886	369.19444444444446	261.3888888888889	192.50000000000003	220.25	77.0	848.0	12.137931034482758	9.580645161290322	9.771929824561404	6.36	7.196969696969697	2.869565217391304	3.3157894736842106	0.0	3.896551724137931	4.140350877192983	3.5733333333333333	3.1012658227848102	2.5	2.3260869565217392	1.605263157894737	1.0	10.187978927203064	3.5017921146953404	6.477095516569201	3.4851851851851854	4.3586497890295375
CHEMBL489408	22.57504633963117	0	1	2.406387809533634	4.812775619067264	1.3176521476254506	4.210782520363204	660.8231252823243	12	0	0	6	1	4	0	1	0	0	0	1	420.0	256.19444444444446	304.52777777777777	401.36111111111103	412.80555555555554	388.7777777777777	381.02777777777777	1280.0	7.0	5.935483870967742	4.351351351351352	3.887323943661972	2.511904761904762	2.352201257861635	2.109677419354839	1.9865771812080537	2.966666666666667	3.2432432432432434	2.9507042253521125	2.628205128205128	2.4404761904761907	2.459119496855346	2.270967741935484	2.100671140939597	4.269907407407407	2.94847670250896	2.7434934934934936	2.8264866979655707	2.7156339031339027
CHEMBL4646572	15.233187499852946	0	1	2.535671389563144	4.920198033305665	1.24107277869739	3.8199474260734254	118.32358517171112	6	0	0	6	2	0	0	3	0	1	0	4	315.06721536351165	251.085219478738	354.57098765432096	242.76388888888889	235.1574074074074	226.06944444444449	183.25	2048.0	9.547491374651868	7.601058201058202	6.875982042648709	3.756441223832528	4.011549183592194	3.1780821917808217	3.6222222222222222	4.0	3.636363636363636	3.863636363636364	3.347826086956522	3.03	2.4946236559139785	2.0	1.7555555555555555	1.2857142857142858	7.608643014507212	2.9511022927689594	5.372287691732136	2.638737922705314	2.65645061728395
44572257;CHEMBL1187449	14.130205079912493	0	1	2.4655217086821883	4.8006757556541615	1.331309980761426	3.520176047074132	150.48965341518013	12	0	0	2	1	0	0	0	1	0	0	1	171.60493827160494	84.9775186709343	141.2993827160494	168.5185185185185	138.32716049382714	114.3477366255144	89.88683127572016	930.0	5.04720406681191	5.447530864197531	4.044444444444444	2.957805907172996	2.3576864535768647	2.056410256410256	1.5938697318007662	1.1884057971014494	3.294117647058824	3.583333333333333	2.9746835443037973	2.743589743589744	2.643835616438356	2.5846153846153848	2.3448275862068964	2.130434782608696	2.499338784439244	2.6764974851394605	2.3549897119341567	2.13314580403188	2.1109792128310647
CHEMBL157138	19.734688671066525	0	1	2.559819001096374	5.067718212227716	1.3047825615356152	4.103351189815017	453.1902587997932	9	0	0	5	4	1	0	0	0	0	0	0	296.0	156.72222222222223	247.8333333333333	308.4444444444445	286.8611111111111	293.13888888888886	236.5	1006.0	5.803921568627451	6.018518518518518	4.828282828282828	3.575757575757576	2.2531645569620253	2.1313868613138687	1.875968992248062	2.0285714285714285	3.215686274509804	3.696969696969697	3.257575757575758	2.848684210526316	2.5	2.4452554744525545	2.294573643410853	2.323809523809524	3.0729847494553377	2.682098765432099	2.503367003367003	2.3367003367003374	2.515716374269006
CHEMBL2337502	14.18722422131532	0	1	2.473637952167993	4.857885293524321	1.3066258703873028	3.979162760961224	784.2944037720399	6	0	0	5	2	1	0	0	2	0	0	2	208.04938271604937	180.2484053242198	253.97907230460203	301.6519821082886	278.475609638231	251.59602856871263	212.2823515977548	1262.0	5.622956289622956	5.845029239766081	4.832528180354268	3.756272401433692	1.8888888888888888	0.9414414414414416	0.3333333333333333	0.0256410256410256	3.189189189189189	3.8260869565217392	3.2795698924731185	2.7524752475247523	2.442105263157895	2.027027027027027	1.736842105263158	1.3846153846153846	3.905551894773257	2.867638430763962	2.9431002390808563	2.638018610464448	2.6121473211320505
CHEMBL2331795	9.928004507313084	0	1	2.3910096493144875	4.560297586923817	1.295342698076989	3.2995998088258545	58.76732806217047	5	0	0	4	2	2	0	0	0	0	0	0	188.0	76.83333333333334	129.27777777777777	149.25000000000006	65.5	50.0	18.0	564.0	6.962962962962963	6.607142857142857	4.745098039215686	3.4918032786885247	1.35	0.6428571428571429	0.037037037037037	0.0	2.962962962962963	3.235294117647059	2.950819672131148	2.2533333333333334	1.933333333333333	1.7857142857142858	1.5555555555555556	1.0	2.845679012345679	2.9722222222222223	2.5348583877995643	2.446721311475411	2.2522222222222226
CHEMBL42923	13.342218069686178	0	1	2.503697665927424	4.924654860818866	1.343592565932738	3.7085629126215456	98.51543046038545	13	0	0	2	2	0	0	0	0	0	0	0	184.0	87.13888888888889	150.94444444444449	186.22222222222223	153.0	122.16666666666666	67.5	654.0	5.575757575757576	6.228571428571429	5.233333333333333	3.79746835443038	1.9285714285714288	1.1830985915492958	0.6	0.2307692307692307	3.272727272727273	3.816666666666667	3.2658227848101267	2.880952380952381	2.523809523809524	2.1549295774647885	1.6666666666666667	1.3333333333333333	2.6405723905723906	2.857142857142857	2.5157407407407413	2.357243319268636	2.357804232804233
ZINC000169351346	21.27457067977681	0	1	2.599755528836221	5.0841697872194285	1.3337455772164382	4.365283573240888	252.2723033613619	15	0	0	7	3	2	1	1	0	0	0	1	380.44444444444446	253.79946844993145	315.17901234567904	372.69135802469134	440.9537037037037	250.4814814814815	281.0833333333333	1314.0	8.646464646464647	6.875	7.007662835249041	5.069444444444444	3.760330578512397	4.616519174041297	3.292134831460674	3.8333333333333335	3.863636363636364	4.264367816091954	3.658333333333333	3.3	3.0826446280991737	2.8672566371681416	2.865168539325843	2.58974358974359	5.768169737498441	2.732124485596708	3.6227472683411386	3.105761316872428	3.2490859449192784
ZINC000040391678	26.846196597451875	0	1	2.475241770061804	4.845639656541161	1.3450301674781056	5.129950384526903	289.18402634776425	20	0	0	6	2	3	0	1	0	0	0	1	478.0	255.8055555555556	323.22222222222223	424.3888888888888	342.22222222222223	376.58333333333337	339.6666666666667	1368.0	8.241379310344827	7.7936507936507935	6.043859649122807	4.1645569620253164	3.311688311688312	2.906040268456376	2.568493150684932	2.760330578512397	3.6379310344827593	3.9649122807017534	3.1962025316455698	2.888888888888889	2.8766233766233764	2.838926174496644	2.684931506849315	2.793388429752066	4.41044061302682	3.0308641975308643	2.835282651072125	2.686005625879043	2.7131254061078622
ZINC000013671959	26.03005924643209	0	1	2.440929982640887	4.881859965281774	1.2747136382862247	4.143544148604191	1745.13056913366	16	0	0	9	4	2	0	3	0	0	0	3	552.0	378.5347222222222	554.1388888888891	383.0555555555555	398.1111111111112	351.30555555555554	344.74999999999994	1454.0	9.857142857142858	8.610169491525424	8.207920792079207	4.953488372093023	4.291044776119403	4.126050420168068	3.6666666666666665	3.706422018348624	3.517857142857143	3.633663366336634	3.24031007751938	2.912408759124088	2.828358208955224	2.7815126050420167	2.583333333333333	2.5779816513761467	6.75954861111111	3.3801789077212807	5.486523652365239	2.969422911283376	3.1540957015409563
CHEMBL195706	18.510745137474373	0	1	2.529057983254996	4.87848108288645	1.30778568660291	4.212544435286933	180.1019357523963	12	0	0	4	1	2	0	1	0	0	0	1	326.0	172.22222222222223	235.5833333333334	312.8888888888888	285.08333333333337	256.16666666666663	224.0	962.0	7.5813953488372094	7.021739130434782	5.650602409638554	4.867256637168142	3.762295081967213	2.76271186440678	2.217821782178218	1.933333333333333	3.441860465116279	3.903614457831325	3.433628318584071	3.023076923076923	2.9672131147540983	2.5762711864406778	2.277227722772277	2.066666666666667	4.0051679586563305	2.9371980676328504	2.838353413654619	2.768928220255653	2.4782051282051287
CHEMBL54775	22.11522872862841	0	0	2.4742653932753664	4.839897950498511	1.309478735436967	3.878512987527287	962.093530198295	18	0	0	7	4	2	0	0	0	1	0	1	389.0672153635117	179.1338305898491	263.7716049382716	315.3256172839505	257.5046296296297	234.6728395061729	197.39814814814827	2324.0	8.27802585879812	8.340740740740742	6.893738977072311	5.27759798633585	4.274872912127814	3.984702093397746	3.8260120585701984	3.750750750750752	3.595744680851064	3.892857142857143	3.4466019417475726	2.981308411214953	2.813725490196078	2.8043478260869565	2.7674418604651163	2.783783783783784	3.811358097656364	3.202716049382716	3.140138154027043	3.0614137600383544	3.061223606784353
CHEMBL596975	21.557951861702914	0	0	2.4463907055844607	4.834990767189787	1.255628136208237	3.999223030347365	701.0798601186577	17	0	0	8	5	2	0	0	0	1	0	1	383.0672153635117	184.1060528120713	266.37654320987656	302.108024691358	303.375	277.3487654320988	274.72685185185185	2340.0	7.661344307270233	7.635327635327636	6.160637381567613	4.976296296296296	3.794962962962962	3.4006734006734005	4.121286121286122	3.4412238325281805	3.32	3.686046511627907	3.35	2.8823529411764706	2.56	2.645454545454545	2.5824175824175826	2.489130434782609	3.682121056241426	3.248872269705603	3.0974016652311227	3.02108024691358	2.846223674655048
CHEMBL4867560	15.394588728024525	0	1	2.434002201125608	4.793780194740835	1.33907316730355	3.9078287606162383	140.48228500679363	11	0	0	5	4	1	0	0	0	0	0	0	248.0	104.11111111111111	188.63888888888889	220.69444444444449	223.1666666666668	180.33333333333337	144.0	820.0	6.2	6.214285714285714	4.783783783783784	3.9375	2.9047619047619047	2.148936170212766	1.2470588235294118	1.2054794520547945	3.05	3.391891891891892	3.09375	2.8446601941747574	2.6	2.521276595744681	2.223529411764706	1.8904109589041096	2.602777777777778	2.863095238095238	2.549174174174174	2.2989004629629632	2.32200647249191
CHEMBL43819	17.584858756805467	0	1	2.517810338325319	4.894758349719302	1.3506467676977705	4.024495499374567	172.78920532850256	15	0	0	2	2	0	0	0	0	0	0	0	228.0	96.91666666666669	193.47222222222223	236.08333333333343	261.25000000000006	254.8333333333333	186.5	840.0	5.181818181818182	5.617021276595745	4.440476190476191	3.236842105263158	2.823529411764706	2.1951219512195124	1.2890625	0.616822429906542	3.227272727272727	3.7142857142857135	3.1578947368421053	2.9285714285714284	2.9831932773109244	2.67479674796748	2.2265625	1.7757009345794392	2.202651515151515	2.5815602836879434	2.3032407407407414	2.0709064327485387	1.958994708994709
CHEMBL339980	19.43663151814328	0	1	2.4884127043711146	4.856760406434578	1.258899503972036	3.894139445223927	328.2249119496432	15	0	0	5	3	1	0	1	0	0	0	1	344.0	218.22222222222223	252.6666666666667	318.86111111111114	364.5555555555556	305.61111111111114	288.8888888888889	1034.0	7.319148936170213	6.938775510204081	5.571428571428571	4.4423076923076925	3.591304347826087	3.732142857142857	2.5	2.2389380530973453	3.234042553191489	3.630952380952381	3.144230769230769	2.7419354838709675	2.739130434782609	2.705357142857143	2.517543859649123	2.221238938053097	4.643026004728132	3.135487528344672	3.0079365079365084	3.0659722222222223	2.696460573476703
ZINC000139255735	24.1152287286284	0	1	2.607655366910661	5.050430454872905	1.317035076224837	4.0182506182312	4170.614209242878	12	0	0	5	3	1	0	1	0	0	0	1	376.0	228.75	297.1111111111111	411.4444444444444	409.38888888888886	321.63888888888886	264.1944444444444	1222.0	6.266666666666667	6.015625	4.55	3.242603550295858	1.7014925373134329	1.5634517766497462	1.409937888198758	2.1186440677966103	3.3	3.7666666666666666	3.195266272189349	2.811224489795918	2.462686567164179	2.213197969543147	2.192546583850932	2.5084745762711864	3.8125	2.66015625	2.475925925925926	2.4345825115055884	2.219954648526077
CHEMBL2058703	14.906261546320334	0	3	2.457627269265396	4.779256774152165	1.297499294696744	3.9089200756523046	119.77220589853574	9	0	0	6	4	1	0	0	0	1	0	1	267.06721536351165	132.32827503429357	176.82098765432104	199.1327160493828	171.0756172839507	135.78858024691365	101.75925925925924	1964.0	8.902240512117055	8.876157407407408	7.8425925925925934	5.764197530864197	4.509421702404159	5.849436392914654	4.465740740740741	2.6655092592592595	3.7666666666666666	4.1923076923076925	3.5166666666666666	3.1166666666666667	3.0	3.0869565217391304	2.75	2.34375	4.410942501143119	3.423514660493828	3.400403608736944	3.318878600823046	3.120447530864198
CHEMBL334255	15.556349186104052	1	1	2.473637952167993	4.857885293524321	1.3066258703873028	3.979162760961224	784.2944037720399	6	0	0	2	1	0	0	0	0	1	0	1	122.0877914951989	180.2484053242198	253.97907230460203	301.6519821082886	278.475609638231	251.59602856871263	212.2823515977548	2068.0	2.0014392048393264	2.1	1.1754385964912282	0.691358024691358	0.54421768707483	0.5507246376811594	0.5581395348837209	0.5666666666666667	2.098360655737705	2.298245614035088	1.876543209876543	1.814102564102564	1.7959183673469388	1.7971014492753623	1.7984496124031009	1.8	3.905551894773257	2.867638430763962	2.9431002390808563	2.638018610464448	2.6121473211320505
CHEMBL309570	18.47030502295449	0	1	2.538408795429178	4.978477907481137	1.2945802882812318	4.149252752001376	176.10310230625404	12	0	0	5	2	0	0	0	3	0	0	3	228.8148148148148	85.15477823502516	176.1440329218107	226.01954732510288	196.93430879439111	170.8765432098765	119.5124980948026	1630.0	5.72037037037037	6.217054263565893	4.830484330484331	3.578578578578578	2.627335299901672	2.3394438209253026	1.5374396135265702	0.9878332438718914	3.625	4.012820512820513	3.3873873873873874	3.1610169491525424	2.893805309734513	2.8383838383838382	2.358695652173913	1.9710144927536235	2.128869455875629	2.438128050531151	2.2582568323309062	2.03621213806399	1.926432902177479
CHEMBL142316	23.54137283481996	0	2	2.416800920178514	4.767504151494715	1.3032902670204185	3.7705355848227393	3917.249659488575	11	0	0	6	2	3	0	1	0	0	0	1	410.0	278.44444444444446	306.7222222222222	419.08333333333337	352.08333333333337	322.58333333333326	308.41666666666663	1264.0	6.9491525423728815	6.048387096774194	4.234782608695652	2.84375	1.8841463414634143	2.2013422818791946	1.9714285714285715	2.424778761061947	3.135593220338983	3.373913043478261	2.71875	2.367816091954023	2.2621951219512195	2.335570469798658	2.3857142857142857	2.5398230088495577	4.71939736346516	2.831989247311828	2.667149758454106	2.6192708333333337	2.4948914431673046
ZINC000028119629	11.411167754907478	0	1	2.4017524943513564	4.7755004014792455	1.2758211337975816	3.5506057353151044	70.38872910727055	6	0	0	3	1	1	0	0	0	0	1	1	157.0241975308642	71.1892861234568	130.20237037037043	164.8977037037038	100.94044444444448	56.57466666666666	39.0	3370.0	5.065296694544006	4.988194444444444	3.5877394636015327	2.77950937950938	1.0568783068783068	0.8264367816091954	0.2592592592592592	0.0	2.967741935483871	3.2758620689655173	2.9740259740259742	2.413793103448276	2.011904761904762	1.7241379310344829	1.6296296296296295	1.25	2.2964285846276384	2.5438310185185187	2.24486845466156	2.141528619528621	1.974577266922095
ZINC000072106085	28.39830953026756	0	1	2.480211492479909	4.855524576166085	1.300546974496789	3.955996927397493	3539.7076239531407	17	0	0	7	5	2	0	0	0	0	0	0	436.0	222.75	357.9999999999999	449.4166666666665	505.111111111111	480.36111111111103	425.75	1494.0	5.589743589743589	5.703703703703703	4.308219178082192	3.2972972972972974	1.944915254237288	1.9063829787234043	1.8930232558139533	1.8054054054054047	2.9615384615384617	3.294520547945205	2.994594594594594	2.682242990654206	2.402542372881356	2.272340425531915	2.1906976744186046	2.27027027027027	2.855769230769231	2.692729766803841	2.452054794520547	2.4292792792792786	2.357217030114226
CHEMBL4093102	20.48223556677295	0	0	2.4730828967207104	4.8727670044635225	1.3406639925738566	4.424290228186103	245.06097027092207	15	0	0	4	1	3	0	0	0	0	0	0	336.0	192.72222222222223	251.72222222222223	333.27777777777777	270.5	303.30555555555554	258.72222222222223	1056.0	6.857142857142857	6.711538461538462	5.543478260869565	4.217741935483871	3.375	3.405940594059406	2.990566037735849	2.736842105263158	3.326530612244898	3.7065217391304346	3.129032258064516	2.7777777777777777	2.783333333333333	2.9504950495049505	2.613207547169812	2.536842105263158	3.933106575963719	2.9561965811965814	2.736111111111111	2.6877240143369177	2.8683127572016462
ZINC000096928129	21.132323206556663	0	1	2.420541514275278	4.82442577479404	1.3324611663874906	4.313757362745036	284.69756220769415	18	0	0	5	4	1	0	0	0	0	0	0	332.0	137.44444444444446	251.8055555555556	304.49999999999994	262.72222222222223	276.38888888888897	282.0833333333333	1076.0	6.509803921568627	6.592592592592593	5.086021505376344	4.032786885245901	3.642276422764228	3.6	3.247863247863248	2.4656488549618323	3.215686274509804	3.505376344086021	3.1557377049180326	2.9140625	2.869918699186992	3.109090909090909	2.905982905982906	2.519083969465649	2.694989106753813	2.902263374485597	2.7075866188769417	2.495901639344262	2.395399305555556
CHEMBL39	9.928004507313084	0	1	2.4138624740723205	4.698694497906212	1.2840551490927958	3.266551905646049	64.71162542199463	9	0	0	3	2	1	0	0	0	0	0	0	158.0	101.86111111111111	127.7222222222222	150.30555555555554	100.33333333333331	74.33333333333333	30.0	534.0	6.32	6.423076923076923	5.27906976744186	3.4545454545454546	2.130434782608696	1.0277777777777777	0.96	0.0	3.12	3.581395348837209	2.8545454545454545	2.547169811320755	2.152173913043478	1.7777777777777777	1.44	1.1666666666666667	4.0744444444444445	3.332264957264958	2.970284237726098	2.7328282828282826	2.561320754716981
CHEMBL141343	30.6381083819052	0	1	2.511739250763262	5.023321188372609	1.322417392501622	4.449283025222046	1228.4625713561854	12	0	0	8	6	2	0	0	0	0	0	0	444.0	206.5625	379.95833333333337	506.9166666666667	515.75	499.16666666666674	497.0277777777778	1546.0	5.414634146341464	5.67816091954023	4.307228915662651	3.1345291479820627	2.1011673151750974	1.8455598455598456	1.4578754578754578	1.2837370242214532	3.1463414634146343	3.4939759036144578	3.062780269058296	2.7222222222222223	2.715953307392996	2.6563706563706564	2.399267399267399	2.190311418685121	2.5190548780487805	2.4889846743295023	2.28890562248996	2.273168908819133	2.2787698412698423
CHEMBL492698;44572696	14.061255394691193	0	1	2.449346561768828	4.627151990479261	1.358305781043836	3.146545905031275	327.1663337829482	12	0	0	1	1	0	0	0	0	0	0	0	168.0	81.11111111111111	150.22222222222226	171.41666666666666	125.7777777777778	109.66666666666669	99.16666666666666	680.0	4.54054054054054	4.6923076923076925	3.212121212121212	2.1379310344827585	1.5714285714285714	1.6	1.913793103448276	1.981132075471698	3.0	3.257575757575758	2.6436781609195403	2.4022988505747125	2.3506493506493507	2.3142857142857145	2.4482758620689653	2.39622641509434	2.1921921921921923	2.551282051282051	2.276094276094277	1.970306513409961	1.8330140485312896
ZINC000072105528	26.455328671670404	0	1	2.478229399019508	4.853570109815424	1.2988385014450217	3.85029726890261	3422.575422153292	17	0	0	9	5	1	0	0	3	0	0	3	390.8148148148148	186.43255601280293	293.6872427983538	367.2789590001523	387.8106995884775	310.5432098765432	275.4259259259259	2104.0	6.303464755077658	6.528205128205129	5.009661835748792	3.6210699588477366	2.1836865767501608	1.989144316730524	2.182769726247987	2.318840579710145	3.3225806451612905	3.608695652173913	3.1066666666666665	2.812121212121212	2.491329479768786	2.2586206896551726	2.347826086956522	2.5130434782608697	3.006976709883918	2.723599240265907	2.553802111290033	2.448526393334349	2.3620526250155875
69432471;CHEMBL3233427;CHEMBL3233428	22.56311579581271	0	1	2.577410683966138	4.9537036246049135	1.3442364332671028	3.87553666149048	3102.9494608000145	12	0	0	4	2	1	0	1	0	0	0	1	348.0	216.47222222222223	275.19444444444434	378.63888888888886	340.05555555555554	269.97222222222223	229.52777777777777	1134.0	6.327272727272727	5.966101694915254	4.45045045045045	3.0	1.7928994082840235	1.70625	1.640625	2.453608247422681	3.327272727272727	3.72972972972973	3.0943396226415096	2.7848837209302326	2.4497041420118344	2.2625	2.34375	2.6391752577319587	3.935858585858586	2.6313559322033897	2.479229229229228	2.3813766596785464	2.2254521963824287
ZINC000045372100	29.52026224214219	0	1	2.4586466900664976	4.903219528403872	1.297650454336194	4.426869971057679	1272.1699888036255	16	0	0	9	3	2	1	3	0	0	0	3	538.4444444444445	417.8341906721536	586.6574074074072	496.32870370370375	569.4074074074076	539.3148148148149	523.3194444444446	1814.0	7.80354267310789	5.917808219178082	6.08080808080808	3.7401129943502816	3.1111111111111107	2.5303776683087027	2.5225225225225225	2.2342342342342345	3.391304347826087	3.507575757575758	3.0847457627118646	2.702970297029703	2.6069651741293534	2.5467980295566504	2.621621621621621	2.497297297297297	6.05556798075585	2.64159479113817	4.444374298540963	2.8041169700774224	3.0123685979709087
CHEMBL4217787	15.164237814631653	0	1	2.473757123461083	4.9475142469221645	1.2708536835538364	3.909426358392525	113.54853482392902	6	0	0	3	3	0	0	0	0	0	0	0	184.0	89.42361111111111	181.91666666666663	245.5555555555556	212.0416666666667	178.91666666666666	111.625	748.0	4.181818181818182	4.456521739130435	3.238636363636364	2.3252032520325203	1.4871794871794872	0.896551724137931	0.4678899082568807	0.3783783783783784	2.9318181818181817	3.375	2.739837398373984	2.3421052631578947	2.5042735042735043	2.1293103448275863	1.8440366972477065	1.7702702702702702	2.032354797979798	2.328200483091788	2.067234848484848	1.9963866305329725	1.7199378654970758
CHEMBL370607	23.977329358185813	0	0	2.541247782424929	5.006167482558521	1.3460618181384287	4.83522183454024	239.56563247839205	20	0	0	6	2	3	0	0	0	1	0	1	395.0672153635117	148.93938614540468	258.8703703703704	341.25617283950623	293.54783950617286	267.10648148148147	228.4537037037037	2362.0	8.230566986739825	8.396925227113908	6.7203907203907205	5.274132400116652	3.91518235793045	3.346962962962963	3.722383252818036	4.487520128824476	3.9375	4.329670329670329	3.732283464566929	3.4393939393939394	3.351145038167939	3.04	2.9130434782608696	3.032608695652174	3.1029038780292644	3.0282436524574896	2.8447293447293447	2.6870564790512304	2.6299102132435466
CHEMBL1946233	14.987141775360096	0	0	2.4267285579493136	4.853457115898626	1.2645072913627615	3.719864364001548	208.23271999114525	10	0	0	3	1	2	0	0	0	0	0	0	252.0	148.66666666666669	195.52777777777777	229.6666666666667	221.13888888888889	216.8611111111112	197.00000000000009	808.0	6.461538461538462	6.225	4.6716417910447765	3.682926829268293	2.5670103092783507	2.534090909090909	2.5625	2.1095890410958904	3.0	3.373134328358209	3.109756097560976	2.7555555555555555	2.4948453608247423	2.397727272727273	2.1125	1.8904109589041096	3.8119658119658126	3.1138888888888894	2.9183250414593696	2.8008130081300817	2.484567901234568
CHEMBL376962	25.85921008001573	0	1	2.463178240296428	4.839172906644572	1.284599313376734	4.432032190495787	850.4728740260393	12	0	0	7	2	3	0	0	2	0	0	2	397.2098765432099	194.65642623075752	300.4794238683128	394.34686023472034	349.61779835390934	322.6316872427982	336.0113168724278	1834.0	6.304918675289046	6.185185185185184	4.696545284780579	3.724306047023669	2.792929292929293	3.7693602693602695	3.3195521102497847	2.594168636721828	3.2698412698412698	3.563025210084034	2.9745222929936306	2.425531914893617	2.4829545454545454	2.856060606060606	2.7674418604651163	2.6666666666666665	3.089784543345357	2.7173743608928795	2.525037175363973	2.51176344098548	2.3002665046843536
CHEMBL3286580	21.716720294157334	0	1	2.4145914382313536	4.7133666425109055	1.2626571500704735	3.4965161054247664	1708.116166405271	15	0	0	8	2	1	0	5	0	0	0	5	522.0	424.7569444444444	429.6249999999999	641.3611111111112	337.5416666666666	342.43055555555543	329.15277777777777	1306.0	11.106382978723405	8.428571428571429	7.505882352941176	6.302752293577981	3.931372549019608	3.948453608247423	4.01063829787234	4.569620253164557	3.4680851063829787	3.5647058823529414	2.8807339449541285	2.703703703703704	2.647058823529412	2.597938144329897	2.574468085106383	2.670886075949367	9.037381796690308	3.573412698412698	5.054411764705881	5.884046890927626	3.371913580246913
CHEMBL604586	21.55795186170292	0	0	2.468411982763204	4.869560355004177	1.2634040124784405	4.050492926646521	685.841605709159	17	0	0	8	4	2	0	0	1	1	0	2	366.6721536351166	177.69468259411676	254.98148148148152	295.95987654321	315.35236625514403	305.0216049382716	270.9819958847737	2578.0	7.639003200731596	7.7229629629629635	6.31905399375279	4.904865649963689	4.336283185840708	3.431448992852502	3.3220458553791885	3.077037037037037	3.4166666666666665	3.759036144578314	3.303921568627451	3.072072072072072	2.9557522123893807	2.6578947368421053	2.6	2.33	3.701972554044099	3.1836831275720168	3.0720660419455603	2.9015674170902934	2.911235309383457
ZINC000096271309	19.718109644183567	0	1	2.4184649309457105	4.81963927169258	1.3409918858957584	4.196243871998935	243.7125563015874	18	0	0	4	4	0	0	0	0	0	0	0	288.0	120.41666666666669	226.97222222222229	277.7222222222222	241.61111111111111	253.5	255.8333333333334	974.0	6.127659574468085	6.4	4.965116279069767	3.811965811965812	3.851851851851852	3.59	2.7857142857142856	1.975609756097561	3.234042553191489	3.5348837209302326	3.0854700854700856	2.949152542372881	3.0	3.16	2.830357142857143	2.398373983739837	2.5620567375886525	2.8244444444444445	2.6392118863049103	2.37369420702754	2.324387947269303
ZINC000049112278	30.519629873827203	0	1	2.4816998092820466	4.856983917429551	1.3253998789618409	4.087332122170475	3661.513153243327	23	0	0	5	4	1	0	0	0	0	0	0	432.0	218.25	359.7777777777776	445.9722222222222	528.25	517.9166666666667	479.75	1524.0	5.468354430379747	5.662650602409639	4.27891156462585	3.150259067357513	2.2459016393442623	2.3659574468085105	2.1367521367521367	2.089108910891089	3.088607594936709	3.462585034013605	3.0725388601036268	2.705357142857143	2.5204918032786887	2.476595744680851	2.324786324786325	2.3564356435643563	2.7626582278481013	2.676372155287818	2.4474678760393034	2.3107369027058144	2.267857142857143
ZINC000026898944	12.606601717798217	0	1	2.412946990298839	4.825893980597678	1.380277029675662	3.6718748720920726	88.16703649880549	10	0	0	3	3	0	0	0	0	0	0	0	184.0	75.58333333333334	145.7777777777778	170.83333333333337	124.5	96.66666666666669	47.5	630.0	5.935483870967742	6.151515151515151	4.810344827586207	3.5454545454545454	2.287878787878788	1.4193548387096775	0.8727272727272727	0.3870967741935484	3.193548387096774	3.534482758620689	3.051948051948052	2.8219178082191783	2.6515151515151514	2.306451612903226	1.818181818181818	1.4838709677419355	2.438172043010753	2.7390572390572387	2.513409961685824	2.218614718614719	2.216894977168951
CHEMBL444342	23.229782462479378	0	1	2.5697285641930714	4.917850783308515	1.336475161396912	3.942671368397413	2338.745408015377	12	0	0	5	3	1	1	0	0	0	0	0	308.44444444444446	170.8923182441701	258.11728395061726	358.28395061728395	311.1666666666667	271.6574074074074	225.35185185185188	1360.0	5.3180076628352495	5.370967741935484	4.078260869565217	2.9292929292929286	1.593806921675774	1.2693032015065917	1.562647754137116	2.197530864197531	3.2586206896551726	3.695652173913044	3.1515151515151514	2.8251366120218577	2.453551912568306	2.254237288135593	2.283687943262412	2.592592592592593	2.9464192800718982	2.5201115093588218	2.244498121309716	2.171417882528994	2.2311610335289744
CHEMBL368061	21.97732935818581	0	2	2.42072248000635	4.8414449600127	1.3295341229955149	3.980742816121845	1109.8622199573415	12	0	0	5	3	1	0	1	0	0	0	1	348.0	223.16666666666669	283.2222222222222	367.44444444444446	349.25000000000006	276.83333333333337	243.8055555555556	1148.0	6.214285714285714	5.694915254237288	4.138888888888889	2.861842105263158	1.863905325443787	1.993421052631579	1.7424242424242424	2.066666666666667	3.107142857142857	3.3981481481481484	2.881578947368421	2.5304878048780486	2.2958579881656807	2.2828947368421053	2.287878787878788	2.4095238095238094	3.985119047619048	2.727871939736347	2.6224279835390942	2.4173976608187133	2.265921409214092
CHEMBL325253	22.83426605363341	0	2	2.416835950153369	4.767843304717575	1.3047203386556387	3.792390779548689	2113.48123858565	11	0	0	6	2	2	1	1	0	0	0	1	370.44444444444446	262.3645404663923	279.88580246913574	389.7222222222222	327.02777777777777	311.62037037037044	272.72222222222223	1418.0	6.615079365079366	5.655367231638418	3.9908256880733934	2.7395143487858715	1.9376344086021509	2.1749408983451533	2.036458333333333	2.473333333333333	3.196428571428572	3.440366972477064	2.774834437086093	2.4060606060606062	2.283870967741936	2.382978723404255	2.4921875	2.65	4.685081079757006	2.709771918811468	2.5677596556801445	2.580941869021339	2.3671156004489338
ZINC000299853336	11.301777955166298	0	1	2.483418108780912	4.794205918622424	1.2900950440665118	3.2909552651995506	94.282348112579	6	0	0	3	1	1	0	0	1	0	0	1	151.60493827160494	80.69974089315653	128.0216049382716	147.18106995884773	137.49074074074076	101.7901234567901	59.2283950617284	850.0	4.890481879729191	4.972222222222222	3.521212121212121	2.844771241830065	1.4781144781144782	0.925925925925926	0.3528265107212475	0.0857142857142857	2.967741935483871	3.2	2.823529411764706	2.8095238095238093	2.393939393939394	1.9545454545454544	1.5789473684210529	1.2	2.6032174481663395	2.628247170781893	2.327665544332211	2.16442749939482	2.246374681559866
CHEMBL373905	16.545351390887518	0	1	2.575875590976996	5.013259716241663	1.2584338231319423	3.959985194429736	158.85847399003478	6	0	0	6	2	1	0	3	0	0	0	3	368.0	308.72916666666663	397.75000000000006	301.80555555555554	336.0833333333333	400.75	236.25	962.0	9.68421052631579	7.925	7.826666666666667	5.252525252525253	6.247311827956989	2.647727272727273	2.240963855421686	0.2580645161290322	3.5	3.773333333333333	3.323232323232323	3.0754716981132075	2.795698924731183	2.511363636363636	1.9518072289156627	1.5	8.124451754385964	3.124305555555556	5.303333333333334	3.048540965207632	3.604428721174005
CHEMBL4439535	24.805756482932	0	1	2.473637952167993	4.857885293524321	1.3066258703873028	3.979162760961224	784.2944037720399	16	0	0	5	2	1	0	1	1	0	0	2	372.44444444444446	180.2484053242198	253.97907230460203	301.6519821082886	278.475609638231	251.59602856871263	212.2823515977548	1574.0	5.558872305140962	5.3478260869565215	3.9583333333333335	2.8466257668711656	2.0	1.6477272727272727	1.8148148148148149	1.6282051282051282	2.955223880597015	3.2666666666666666	2.730061349693252	2.5290697674418605	2.3859649122807016	2.238636363636364	2.246913580246914	2.269230769230769	3.905551894773257	2.867638430763962	2.9431002390808563	2.638018610464448	2.6121473211320505
ZINC000036270553	12.106343992275558	0	1	2.546547576371429	4.888286469892282	1.3133121509206869	3.55182174458772	74.08720305782396	6	0	0	2	1	0	0	0	0	1	0	1	135.06721536351165	60.328275034293554	125.2098765432099	161.26543209876544	87.98148148148147	46.05555555555554	21.5	1758.0	4.357006947210054	4.789001122334455	3.5684891240446794	2.1636520241171406	0.823722456633849	0.376117496807152	0.1176470588235294	0.0	3.290322580645161	3.809523809523809	3.046511627906977	2.4731182795698925	2.088607594936709	1.7413793103448276	1.2647058823529411	1.1875	1.946073388203018	2.262532734754957	1.9874583578287288	1.8751794430089008	1.7814615690959776
44409290;CHEMBL203013;CHEMBL203013	16.21108530895225	0	1	2.5092839672713065	4.863193335354161	1.3420419987525416	3.720633924955392	296.771662351024	6	0	0	4	3	1	0	0	0	0	0	0	224.0	95.91666666666669	190.97222222222223	238.75	171.30555555555566	152.88888888888889	124.4722222222222	810.0	5.209302325581396	5.173913043478261	3.8372093023255816	2.9107142857142856	2.0	1.8043478260869563	1.4155844155844155	1.3823529411764706	3.13953488372093	3.453488372093023	2.857142857142857	2.6324786324786325	2.55	2.402173913043478	2.3376623376623376	2.367647058823529	2.23062015503876	2.3810386473429954	2.220607235142119	2.1316964285714284	2.0235042735042734
ZINC000013862751	18.4013553377332	0	1	2.5239078325917177	4.899267027684939	1.3331891687770294	4.0799747586038375	189.0408249373119	15	0	0	4	2	0	0	2	0	0	0	2	330.0	216.72222222222223	237.0	302.0555555555556	288.0277777777779	314.6666666666667	295.6111111111111	962.0	8.048780487804878	7.340909090909091	5.910256410256411	4.268518518518518	3.9615384615384617	3.324324324324324	2.6982758620689653	2.539325842696629	3.5121951219512195	3.897435897435898	3.25	3.185185185185185	3.1923076923076925	2.828828828828829	2.310344827586207	2.01123595505618	5.285907859078591	3.075757575757576	3.0384615384615383	2.7968106995884776	2.6172839506172845
CHEMBL4752099	16.28003499417355	0	1	2.4982410552592267	4.8480476875642005	1.3055757364207514	3.8906457656081206	164.19795576184688	11	0	0	4	3	1	0	0	0	0	0	0	246.0	107.16666666666669	199.6944444444445	250.1388888888889	239.3333333333333	247.0833333333333	174.33333333333337	846.0	5.590909090909091	5.869565217391305	4.457831325301205	3.439252336448598	2.194690265486725	1.791304347826087	1.1838235294117647	0.7551020408163265	3.022727272727273	3.397590361445783	3.1121495327102804	2.872881355932204	2.7964601769911503	2.3304347826086955	1.8014705882352944	1.7653061224489797	2.435606060606061	2.688405797101449	2.4059571619812594	2.337746625129803	2.2594161958568737
ZINC000034605038	12.037394307054262	0	1	2.498983547317951	4.954670943519592	1.3117583579778176	3.620762544022944	71.01973975089552	6	0	0	3	2	1	0	0	0	0	0	0	186.0	110.66666666666666	150.66666666666663	193.3333333333333	104.83333333333331	44.0	12.0	608.0	6.413793103448276	6.290322580645161	5.0701754385964914	3.756410256410256	1.8823529411764703	0.48	0.0	0.0	3.3793103448275863	3.877192982456141	3.1666666666666665	2.6875	2.2205882352941178	1.72	1.3666666666666667	1.0	3.816091954022988	2.795698924731183	2.6432748538011688	2.4786324786324787	2.702777777777778
CHEMBL2397913;CHEMBL2397913;71682217	14.118274536094024	0	1	2.501190476334097	5.002380952668195	1.3073686332913337	3.866179998158148	98.88764819900284	6	0	0	4	2	2	0	0	0	0	0	0	238.0	130.16666666666669	180.3611111111112	236.33333333333337	186.3333333333333	150.08333333333334	73.83333333333334	748.0	6.611111111111111	6.315789473684211	5.042857142857143	4.065934065934066	2.5625	1.3563218390804597	0.7213114754098361	0.0930232558139534	3.2222222222222223	3.657142857142857	3.2967032967032965	2.7766990291262137	2.333333333333333	2.0689655172413794	1.8852459016393444	1.5116279069767442	3.615740740740741	2.807748538011696	2.576587301587302	2.5970695970695976	2.771035598705501
CHEMBL4743582	16.28003499417355	0	1	2.4982410552592285	4.848047687564204	1.305575736420752	3.890645765608122	164.19795576184677	11	0	0	4	4	0	0	0	0	0	0	0	250.0	130.16666666666669	188.8611111111112	255.1388888888889	231.3333333333333	249.25000000000003	183.33333333333337	828.0	6.097560975609756	6.418604651162791	4.857142857142857	3.6538461538461537	2.5346534653465347	1.9245283018867925	1.2706766917293233	1.2826086956521738	3.1707317073170733	3.5454545454545454	3.1153846153846154	2.919642857142857	2.9504950495049505	2.3867924528301887	1.7744360902255638	1.684782608695652	3.17479674796748	2.883720930232558	2.452741702741703	2.453258547008548	2.4548611111111107
CHEMBL3358500	23.431983035078776	0	1	2.3673957137794504	4.7347914275589	1.3310445719457795	3.759400952643799	1230.655239973025	16	0	0	6	4	2	0	0	0	0	0	0	370.0	210.91666666666669	293.69444444444446	378.33333333333326	299.83333333333326	293.3333333333333	250.66666666666669	1216.0	6.379310344827586	6.19672131147541	4.663551401869159	3.2789115646258504	2.1578947368421053	2.106870229007633	2.155172413793104	2.121495327102804	3.1379310344827585	3.392523364485981	2.836734693877551	2.464516129032258	2.296052631578948	2.3893129770992365	2.3879310344827585	2.392523364485981	3.636494252873564	2.9216757741347905	2.744807892004154	2.573696145124716	2.335663082437275
CHEMBL3759802	16.32047510869343	0	0	2.501958072603164	4.934449080077929	1.301057138371125	3.8141977112344136	277.6441923944726	13	0	0	4	1	3	0	0	0	0	0	0	300.0	152.69444444444446	209.47222222222223	236.69444444444443	211.0555555555556	210.3611111111112	174.19444444444446	870.0	7.894736842105263	7.55	6.0	4.62962962962963	3.611111111111111	3.756410256410256	3.088235294117647	2.3125	3.3421052631578947	3.735294117647059	3.3950617283950617	3.0804597701149423	2.7444444444444445	2.6923076923076925	2.4558823529411766	2.171875	4.01827485380117	3.2069444444444444	3.0804738562091507	2.9221536351165978	2.6772030651341
ZINC000062225384	18.4013553377332	0	0	2.514904104484314	4.954252170230697	1.327798416907272	3.982340769424116	293.760830645664	12	0	0	6	2	2	1	1	0	0	0	1	340.44444444444446	204.8645404663923	227.84259259259247	293.7808641975309	298.2685185185185	263.67283950617286	145.92592592592595	1190.0	8.95906432748538	8.073170731707316	6.615023474178403	5.119298245614036	5.399176954732511	5.100877192982456	4.025252525252526	2.783333333333333	3.710526315789474	4.112676056338028	3.442105263157895	3.168421052631579	3.135802469135802	2.881578947368421	2.8484848484848486	2.7	5.391172117536639	3.209274314965372	3.20905059989567	3.0924301494476936	2.99324236517219
CHEMBL5094234	14.83731186109904	0	1	2.473637952167993	4.857885293524321	1.3066258703873028	3.979162760961224	784.2944037720399	12	0	0	4	1	1	0	0	2	0	0	2	210.04938271604937	180.2484053242198	253.97907230460203	301.6519821082886	278.475609638231	251.59602856871263	212.2823515977548	1324.0	5.001175778953557	5.216931216931217	4.034920634920635	3.3767560664112386	2.3498817966903074	1.7827715355805245	1.226388888888889	1.187396351575456	2.7857142857142856	3.2	2.9195402298850577	2.707865168539326	2.48936170212766	2.337078651685393	2.1125	1.985074626865672	3.905551894773257	2.867638430763962	2.9431002390808563	2.638018610464448	2.6121473211320505
ZINC000084670294	26.329359845046262	0	1	2.426610652737024	4.850880933259984	1.3232525154902737	4.661093375229946	451.3904373402357	22	0	0	6	3	1	0	1	1	0	0	2	439.60493827160496	244.08862978204544	309.46193415637845	394.9218106995886	326.98148148148147	317.9969135802468	286.41563786008226	1576.0	7.850088183421517	7.535185185185185	6.062567421790723	4.460547504025765	4.22768670309654	4.306513409961686	4.250524109014675	4.31013431013431	3.5892857142857144	3.854368932038835	3.181159420289855	2.858156028368794	2.9918032786885247	3.0258620689655173	3.037735849056604	3.098901098901099	4.358725531822239	3.057287379972565	3.0044847976347424	2.861752251446294	2.7390187665995382
CHEMBL358810	10.554231059459868	0	1	2.508745978662976	4.758622591033121	1.3555454566415142	3.3370578493835983	63.401446628940775	9	0	0	2	2	0	0	0	0	0	0	0	140.0	68.38888888888889	112.88888888888886	126.77777777777776	76.00000000000001	43.83333333333333	15.0	506.0	5.6	6.111111111111111	4.844444444444444	3.196428571428572	1.5319148936170213	0.8918918918918919	0.391304347826087	0.0	3.44	3.8222222222222224	3.0892857142857144	2.849056603773585	2.3404255319148937	1.891891891891892	1.4782608695652173	1.2	2.7355555555555555	2.823045267489712	2.5086419753086413	2.2638888888888884	2.2164570230607965
CHEMBL585899	24.95558639719305	0	1	2.4198563167902702	4.799909426860834	1.3104817252768095	4.186873996153891	720.2860171295795	17	0	0	7	5	2	0	0	0	0	0	0	402.0	200.94444444444449	317.44444444444446	374.9999999999999	365.77777777777766	360.8333333333332	383.2499999999998	1304.0	6.380952380952381	6.348484848484849	4.75	3.526666666666667	3.548387096774193	3.5808823529411766	3.62406015037594	3.2097902097902096	3.095238095238096	3.362068965517241	2.873333333333333	2.63125	2.5935483870967744	2.801470588235294	2.87218045112782	2.7062937062937062	3.189594356261023	2.8771043771043776	2.7365900383141764	2.499999999999999	2.434201388888888
CHEMBL395459	18.59162536651413	0	0	2.3618183700375344	4.723636740075069	1.3028617806028864	4.101061821242152	267.594066234397	18	0	0	5	1	1	1	2	0	0	0	2	385.3086419753087	282.83942149740045	235.6310013717421	308.0905349794238	240.58024691358028	188.4417009602195	162.44032921810702	1228.0	10.413747080413748	7.9572649572649565	7.347905282331512	5.565400843881856	5.526041666666666	5.361111111111111	4.503968253968254	4.75177304964539	3.6486486486486487	3.901639344262295	3.240506329113924	2.8666666666666667	3.0	3.0	2.857142857142857	2.893617021276596	7.644308689118931	3.482607013471211	3.862803301176101	3.89988018961296	4.948056698673981
CHEMBL2333732	20.64399602485247	0	1	2.375959113322596	4.707478422743483	1.3252218708578107	4.6518397082634815	187.94498291582656	17	0	0	6	4	1	0	0	1	0	0	1	315.60493827160496	144.94974089315656	233.71604938271616	279.90740740740733	226.6172839506173	202.4465020576132	172.1975308641976	1290.0	6.714998686629893	6.8022222222222215	5.135658914728682	3.383040935672515	2.5160075329566856	2.39460020768432	2.7144702842377257	3.179365079365079	3.382978723404255	3.686046511627907	3.0526315789473686	2.64	2.567796610169492	2.616822429906542	2.686046511627907	2.8142857142857145	3.084037040279927	2.944855967078189	2.717628481194374	2.455328135152696	2.17680658436214
CHEMBL3402672	18.14983498204156	0	1	2.473637952167993	4.857885293524321	1.3066258703873028	3.979162760961224	784.2944037720399	12	0	0	5	1	0	0	3	1	0	0	4	352.44444444444446	180.2484053242198	253.97907230460203	301.6519821082886	278.475609638231	251.59602856871263	212.2823515977548	1286.0	7.832098765432099	6.695652173913044	6.481481481481482	3.990740740740741	2.9477611940298507	2.9655172413793105	3.1666666666666665	3.3118279569892475	3.2222222222222223	3.641975308641976	3.2777777777777777	2.6592592592592594	2.5970149253731343	2.6293103448275863	2.2685185185185186	1.881720430107527	3.905551894773257	2.867638430763962	2.9431002390808563	2.638018610464448	2.6121473211320505
CHEMBL92667	17.694248556546647	0	1	2.5231004063373543	4.850883228863677	1.319093646845037	4.136589079837398	169.5491966329251	12	0	0	2	1	1	0	0	0	0	0	0	238.0	102.44444444444446	202.47222222222223	263.8888888888889	243.41666666666663	197.0	156.0	856.0	5.288888888888889	5.354166666666667	4.136363636363637	3.487603305785124	2.316901408450704	1.7109375	1.3047619047619048	0.7160493827160493	3.2222222222222223	3.75	3.31404958677686	2.856164383561644	2.6619718309859155	2.4140625	2.142857142857143	1.9876543209876545	2.2765432098765435	2.530092592592593	2.300820707070708	2.1808999081726355	2.0041856925418564
CHEMBL507727	16.348984679394846	0	1	2.524021701675564	4.910544639131957	1.295332628885945	3.959129827712668	141.40611697071137	9	0	0	6	2	2	0	2	0	0	0	2	356.0	260.72222222222223	246.7222222222222	318.0555555555556	422.30555555555566	334.9166666666667	258.5	944.0	9.62162162162162	7.923076923076923	6.571428571428571	5.293478260869565	5.393258426966292	4.553191489361702	2.768292682926829	1.6363636363636365	3.45945945945946	3.842857142857143	3.347826086956522	3.145833333333333	3.0	2.5	1.975609756097561	1.5606060606060606	7.046546546546547	3.376780626780626	3.524603174603174	3.4571256038647347	3.653645833333334
CHEMBL90911	19.45465874467347	0	1	2.4967391423633303	4.871667435710272	1.2717402277464191	4.138596600465986	249.86947710383225	15	0	0	5	2	0	0	3	0	0	0	3	386.0	288.22916666666663	415.3055555555555	310.91666666666663	341.04166666666663	361.70833333333337	372.6666666666666	1082.0	8.391304347826088	7.333333333333333	7.083333333333333	4.523809523809524	3.7886178861788617	4.045045045045045	3.495726495726496	2.517543859649123	3.3260869565217392	3.571428571428572	3.2285714285714286	2.819672131147541	2.772357723577236	2.900900900900901	2.641025641025641	2.201754385964912	6.265851449275361	3.0995370370370368	4.944113756613755	2.961111111111111	2.9619763205828784
ZINC000096928443	19.82749944392475	0	0	2.4359606336167565	4.809477212508131	1.3419581359730546	3.975927432593712	358.7954657911308	21	0	0	7	6	0	0	1	0	0	0	1	378.0	186.44444444444449	247.9444444444445	281.2777777777777	234.22222222222223	250.5	220.0	1038.0	9.45	9.13953488372093	7.898550724637682	5.825581395348837	5.6	5.890410958904109	5.592105263157895	5.115942028985507	3.675	3.971014492753623	3.3372093023255816	3.107142857142857	3.333333333333333	3.410958904109589	3.25	3.0144927536231885	4.661111111111111	3.5613695090439283	3.59339774557166	3.2706718346253223	3.102843915343916
CHEMBL4282702	23.31821185968626	0	1	2.461953514018321	4.923907028036643	1.2438609846516877	4.088171015162865	3680.337835369177	12	0	0	7	1	1	0	4	1	0	0	5	457.60493827160496	389.0747408931565	481.8786008230452	436.216049382716	495.6527777777777	410.8070987654321	342.9907407407408	1580.0	8.171516754850089	6.622605363984674	5.843815513626835	3.3851851851851857	2.398205659075224	2.6783216783216783	2.039016115351993	2.4224224224224224	3.25	3.3773584905660377	2.8	2.345238095238096	2.2857142857142856	2.370629370629371	2.2442748091603053	2.2522522522522523	6.947763230234938	3.007538668937136	4.546024536066464	2.908106995884773	2.8710394008426414
CHEMBL3233428	22.56311579581271	0	1	2.577410683966138	4.9537036246049135	1.3442364332671028	3.87553666149048	3102.9494608000145	12	0	0	4	2	1	0	1	0	0	0	1	348.0	216.47222222222223	275.19444444444434	378.63888888888886	340.05555555555554	269.97222222222223	229.52777777777777	1134.0	6.327272727272727	5.966101694915254	4.45045045045045	3.0	1.7928994082840235	1.70625	1.640625	2.453608247422681	3.327272727272727	3.72972972972973	3.0943396226415096	2.7848837209302326	2.4497041420118344	2.2625	2.34375	2.6391752577319587	3.935858585858586	2.6313559322033897	2.479229229229228	2.3813766596785464	2.2254521963824287
CHEMBL84931	18.51074513747437	0	1	2.529057983254994	4.878481082886447	1.3077856866029098	4.212544435286934	180.1019357523963	12	0	0	4	2	1	0	1	0	0	0	1	310.0	165.44444444444446	228.19444444444449	302.61111111111103	300.41666666666674	246.16666666666669	224.00000000000003	948.0	7.045454545454546	6.74468085106383	5.235294117647059	4.469565217391304	3.2748091603053435	2.6065573770491803	2.0816326530612246	1.691358024691358	3.386363636363636	3.8705882352941177	3.42608695652174	2.992647058823529	2.870229007633588	2.5491803278688523	2.336734693877551	2.037037037037037	3.7601010101010095	2.860520094562648	2.6846405228758177	2.631400966183574	2.3419117647058827
CHEMBL206308	27.7883616247168	0	0	2.500826844758891	5.001653689517783	1.3163020203559763	4.649157150175139	1048.208247308804	22	0	0	6	1	2	1	2	0	0	0	2	482.44444444444446	350.60502400548694	399.104938271605	471.6512345679012	498.0046296296298	530.6975308641973	455.6790123456789	1666.0	7.781362007168459	6.196969696969697	5.925925925925926	4.202020202020202	3.238888888888889	3.1656920077972703	2.742424242424242	2.3028455284552845	3.5	3.8034188034188032	3.2545454545454544	2.8846153846153846	2.833333333333333	2.894736842105264	2.636363636363636	2.4695121951219514	5.654919742023983	2.790871679760569	3.411153318560727	2.8584923307145527	3.384869759869762
CHEMBL4218801	13.423098298725945	0	1	2.433550772354664	4.738143474598403	1.3301346794366462	3.692470828093071	101.34468396955111	11	0	0	4	2	1	0	0	1	0	0	1	209.6049382716049	81.19974089315653	143.43827160493828	174.54629629629633	100.72427983539092	87.3045267489712	54.06172839506174	932.0	6.9868312757201645	7.222222222222222	5.476190476190476	3.795555555555555	3.0881226053639845	2.6744186046511627	1.362962962962963	0.7973856209150327	3.433333333333333	3.678571428571429	3.12	2.864864864864865	2.7413793103448274	2.7674418604651163	2.1555555555555554	1.8823529411764703	2.7066580297718845	2.898212448559671	2.5613977072310408	2.3272839506172844	2.46457568679791
CHEMBL231838	21.896449129146045	0	1	2.500888044019004	4.861065916934193	1.319752873926055	4.042065437256617	1234.179563835719	12	0	0	6	2	3	0	0	1	0	0	1	357.60493827160496	173.7552964487121	263.4619341563786	332.8261316872428	288.46604938271605	263.9866255144033	276.4650205761316	1396.0	6.747262986256698	6.501984126984127	5.083608360836084	4.145038167938932	3.0584795321637426	3.8685015290519886	3.729847494553377	2.6587301587301586	3.2641509433962264	3.5544554455445545	3.068702290076336	2.6861313868613137	2.56390977443609	2.8623853211009176	2.931372549019608	2.705357142857143	3.2784018197870206	2.7741769547325106	2.608534001548303	2.5406574937957465	2.555120002403052
CHEMBL366164	18.510745137474373	0	1	2.529057983254996	4.87848108288645	1.30778568660291	4.212544435286933	180.1019357523963	12	0	0	4	1	1	1	1	0	0	0	1	290.44444444444446	160.3923182441701	214.66975308641983	276.7654320987655	277.9537037037037	244.75925925925927	212.5925925925926	1154.0	6.754521963824289	6.094202898550725	4.751004016064257	4.017699115044247	3.3251366120218577	2.67231638418079	1.9537953795379537	1.791111111111111	3.441860465116279	3.903614457831325	3.433628318584071	3.023076923076923	2.9672131147540983	2.5762711864406778	2.277227722772277	2.066666666666667	3.7300539126551184	2.730542136339238	2.586382567306263	2.4492516114935	2.156457739791073
CHEMBL1091106	20.323676174083005	0	1	2.382030962009741	4.762523884308044	1.26586673584011	4.4522145223684815	216.87252551476124	6	0	0	6	2	2	0	2	0	0	0	2	368.0	282.7569444444444	290.7777777777778	436.7222222222223	386.33333333333326	376.0555555555555	333.88888888888886	1136.0	6.814814814814815	5.785714285714286	4.235849056603773	3.165562913907285	3.208	3.7884615384615374	3.84375	3.120879120879121	3.037037037037037	3.2641509433962264	2.5364238410596025	2.141104294478528	2.416	2.6826923076923075	2.75	2.571428571428572	5.236239711934156	2.836805555555556	2.743186582809225	2.892200147167035	2.7281015678254943
CHEMBL3813789	26.191460474603662	0	1	2.3674916345688826	4.684715064972677	1.317323724323204	3.900713793917412	1173.098638946418	18	0	0	6	1	4	0	0	0	0	1	1	421.02419753086417	174.27261945679012	315.4051111111111	350.0659999999999	339.78155555555554	347.80933333333337	369.3217777777778	4154.0	6.3791545080433965	6.009017713365539	4.520110192837466	3.2328888888888887	1.6166369578134283	2.0017983301220297	2.1525760397268776	2.2320987654320987	3.090909090909091	3.322314049586777	2.9266666666666667	2.494186046511628	2.3529411764705883	2.4739884393063583	2.480446927374301	2.561111111111111	2.6404942341937896	2.79126140633387	2.606653810835629	2.333773333333333	2.094038329026701
71681898;CHEMBL2397884;CHEMBL2397884	12.784941202760692	0	1	2.4702061394783703	4.940412278956741	1.312537200975195	3.7045726327142434	81.69118662915136	6	0	0	3	2	1	0	0	0	0	0	0	196.0	112.11111111111111	156.05555555555554	206.72222222222223	114.5	86.0	38.5	646.0	6.125	5.911764705882353	4.555555555555555	3.383720930232558	1.8888888888888888	1.2181818181818185	0.6923076923076923	0.125	3.25	3.6825396825396814	3.081395348837209	2.4646464646464645	2.185185185185185	2.145454545454545	1.8974358974358967	1.5	3.5034722222222223	2.675653594771242	2.477072310405644	2.40374677002584	2.4503367003367003
CHEMBL4218231;CHEMBL4207302	11.411167754907478	0	0	2.402484841637592	4.693271354718243	1.2751422315230951	3.5352236485729422	71.28204036690737	6	0	0	4	1	2	1	0	0	0	0	0	182.44444444444449	128.55898491083676	136.2222222222222	180.3858024691358	123.48148148148144	154.83333333333334	71.5	842.0	6.515873015873017	5.885057471264369	4.707482993197279	3.725806451612903	2.53061224489796	2.0	1.4545454545454546	0.46875	3.1785714285714284	3.53061224489796	2.8548387096774195	2.6440677966101696	2.53061224489796	2.3488372093023258	1.6363636363636365	1.28125	4.59139231824417	3.181992337164752	2.7800453514739223	2.909448426921545	2.967671060891401
CHEMBL4519938	24.87470616815329	0	1	2.4028643820665723	4.788650805745734	1.304527514768711	3.923465296072575	684.380381224758	15	0	0	7	4	2	0	0	1	0	0	1	369.60493827160496	213.53307422648987	305.1522633744856	397.1481481481481	401.6296296296297	323.2685185185186	295.29115226337444	1544.0	5.866745051930238	5.8047138047138045	4.374764595103578	3.037957211870255	2.01819363222872	2.223646723646724	1.9221466364323507	2.149509803921569	3.126984126984127	3.4322033898305087	2.857142857142857	2.543352601156069	2.374269005847953	2.33974358974359	2.2857142857142856	2.3088235294117645	3.3894138766109503	2.760412769672029	2.5860361302922508	2.466758684149988	2.354670662955826
CHEMBL3546910;CHEMBL3546873	12.715991517539392	0	1	2.4839254732958107	4.797154609713539	1.2884419359165695	3.3288427304917096	217.0300840637158	6	0	0	4	1	1	0	1	1	0	0	2	207.6049382716049	146.19974089315653	159.0216049382716	184.0977366255144	173.5740740740741	165.95061728395058	134.1512345679012	968.0	6.106027596223675	5.117460317460318	3.568306010928961	2.901875901875902	2.152979066022544	1.904320987654321	1.5056360708534622	1.4067085953878409	2.9705882352941178	3.1639344262295084	2.74025974025974	2.736111111111111	2.608695652173913	2.263888888888889	1.8985507246376807	1.5849056603773586	4.299992379210487	2.7886831275720163	2.606911556365108	2.390879696435252	2.715577846364884
CHEMBL63905	20.372845767031773	0	0	2.523359890201797	4.959921578978534	1.35845413941113	4.092045815322601	401.78745190823946	18	0	0	6	4	0	1	1	0	0	0	1	342.44444444444446	164.08676268861456	229.04320987654324	274.8024691358024	231.72222222222223	214.64814814814807	160.11111111111114	1234.0	8.153439153439153	7.927536231884057	6.5125	4.737864077669903	2.860119047619048	2.369696969696969	2.727598566308244	4.264367816091954	3.7857142857142856	4.15	3.5728155339805827	3.2857142857142856	2.9017857142857144	2.709090909090909	2.5698924731182795	2.9482758620689653	3.906827683062252	2.9369296833064946	2.8630401234567904	2.6679851372408003	2.4919459141681366
CHEMBL723	23.241713006297847	0	1	2.5045417196762627	4.856901072560182	1.32712722577673	3.672815179075745	15259.500577017474	19	0	0	6	2	4	0	0	0	0	0	0	402.0	189.47222222222223	293.38888888888886	376.9166666666666	339.3611111111111	305.9722222222223	268.91666666666674	1244.0	7.178571428571429	6.864406779661017	5.61	4.716535433070866	2.6589147286821704	2.636363636363636	2.504	2.654205607476636	3.2142857142857144	3.57	3.062992125984252	2.868217054263566	2.635658914728682	2.4318181818181817	2.336	2.457943925233645	3.38343253968254	3.1068738229755177	2.9338888888888888	2.967847769028871	2.65353143841516
CHEMBL1173331;49799426	15.08460103128281	0	0	2.459392543634885	4.768505616032052	1.2797729543886571	4.061255239765603	98.57637553438371	11	0	0	6	4	1	0	0	0	1	0	1	267.06721536351165	129.57827503429354	178.81481481481487	199.47839506172835	168.79320987654327	145.3487654320988	107.82098765432096	1964.0	8.902240512117055	9.188657407407408	8.344226579520699	5.776522284996862	4.48901443816698	5.540740740740741	3.8712121212121207	1.8888888888888888	3.8333333333333335	4.294117647058823	3.559322033898305	3.1384615384615384	2.864406779661017	3.0	2.727272727272727	2.1621621621621623	4.319275834476452	3.617959104938272	3.5061728395061738	3.380989746808955	3.2607312440645777
ZINC000036126703	24.38637898644909	0	1	2.42029960150008	4.84059920300016	1.2961891603633038	4.769305469292107	314.736141254416	18	0	0	5	3	1	0	0	1	0	0	1	357.60493827160496	180.81085200426764	274.68827160493817	361.101851851852	338.89506172839504	307.83950617283944	280.43415637860073	1464.0	6.06110064867127	6.098566308243727	4.694189602446484	3.6130536130536135	2.586694975230007	2.3805374001452435	2.6186868686868685	2.800966183574879	3.254237288135593	3.596330275229358	3.104895104895105	2.5895953757225434	2.573248407643312	2.4836601307189543	2.560606060606061	2.565217391304348	3.06459071193674	2.774077392804992	2.5200758862838364	2.525187775187776	2.45546397392897
CHEMBL213271	11.330287525867714	0	1	2.535092112351936	4.8321008536881855	1.319633016352435	3.446529826774525	68.25456485119734	6	0	0	1	1	0	0	0	0	0	0	0	128.0	61.41666666666667	127.19444444444446	163.16666666666669	89.99999999999997	51.5	19.0	534.0	4.129032258064516	4.545454545454546	3.412698412698413	2.058139534883721	0.759493670886076	0.3275862068965517	0.0	0.0	3.129032258064516	3.6984126984126986	2.9302325581395348	2.3870967741935485	1.9746835443037976	1.6896551724137931	1.2352941176470589	1.0	1.981182795698925	2.306397306397307	2.0189594356261025	1.8972868217054264	1.7968936678614096
ZINC000029123120	30.629019673568383	0	1	2.487451771323875	4.974903542647746	1.3138179377259975	4.132332207322635	7851.357583905077	22	0	0	8	5	2	0	1	0	0	0	1	530.0	321.02777777777777	391.2777777777777	512.7222222222222	514.7777777777778	552.3333333333334	499.3888888888889	1604.0	7.260273972602739	6.922077922077922	5.411764705882353	4.298342541436464	3.5023041474654377	2.9613526570048307	2.8608247422680413	2.919753086419753	3.287671232876712	3.610294117647059	3.18232044198895	2.81592039800995	2.566820276497696	2.4927536231884058	2.443298969072165	2.5	4.397640791476408	2.9852092352092354	2.87704248366013	2.832719459791283	2.798231066887784
CHEMBL4098357	21.856009014626164	0	0	2.480387321441276	4.880648916900938	1.3557332837276723	4.734711603668277	196.9953588280877	20	0	0	6	4	1	1	0	0	0	0	0	356.44444444444446	163.42009602194787	236.9074074074075	275.4783950617284	249.5617283950618	248.2870370370371	229.68518518518528	1290.0	7.920987654320988	7.863945578231293	6.456349206349206	4.766025641025641	4.176470588235294	4.590909090909091	3.929629629629629	3.728395061728395	3.7777777777777777	4.142857142857143	3.615384615384616	3.2612612612612613	3.147058823529412	3.272727272727273	2.977777777777778	2.9012345679012346	3.6315576893766193	3.008377425044092	2.8203262786596133	2.6488307217473883	2.9633522411300177
CHEMBL96876	14.158714650613906	0	1	2.5487655874354127	4.898756379758118	1.2930999762228403	3.681133394659884	124.69936567668198	11	0	0	3	2	1	0	0	0	0	0	0	214.0	98.41666666666669	170.2222222222222	202.0	183.66666666666663	154.66666666666663	109.83333333333331	720.0	5.944444444444445	6.2105263157894735	5.104477611940299	4.024390243902439	2.397590361445783	1.1511627906976745	0.8108108108108109	0.2857142857142857	3.2222222222222223	3.791044776119403	3.2439024390243905	2.902173913043478	2.710843373493976	2.232558139534884	1.7972972972972974	1.4642857142857142	2.7337962962962963	2.858187134502924	2.5406301824212267	2.463414634146341	2.2512077294686
ZINC000071341720	14.9181920901388	0	1	2.3539521178396208	4.686300229660866	1.3247936104490805	3.9413184099877023	119.92608981441596	12	0	0	3	3	0	0	0	0	0	0	0	212.0	92.38888888888889	173.47222222222229	217.63888888888897	119.83333333333331	115.27777777777776	113.6111111111111	742.0	5.578947368421052	5.725	4.126760563380282	3.095744680851064	2.5121951219512195	2.830188679245283	2.103448275862069	1.6851851851851851	3.0789473684210527	3.323943661971831	2.893617021276596	2.46	2.463414634146341	2.811320754716981	2.586206896551724	2.4074074074074074	2.431286549707602	2.6819444444444445	2.4432707355242576	2.315307328605202	2.1386111111111115
CHEMBL4217810	11.411167754907476	0	0	2.402484841637593	4.693271354718246	1.2751422315230954	3.5352236485729405	71.28204036690737	6	0	0	4	1	2	1	0	0	0	0	0	182.44444444444449	128.55898491083676	136.2222222222222	180.3858024691358	123.48148148148144	154.83333333333334	71.5	842.0	6.515873015873017	5.885057471264369	4.707482993197279	3.725806451612903	2.53061224489796	2.0	1.4545454545454546	0.46875	3.1785714285714284	3.53061224489796	2.8548387096774195	2.6440677966101696	2.53061224489796	2.3488372093023258	1.6363636363636365	1.28125	4.59139231824417	3.1819923371647514	2.7800453514739223	2.909448426921545	2.967671060891401
CHEMBL3547175;CHEMBL3547045	19.81556890010628	0	1	2.46399877694908	4.927997553898161	1.3463061222782853	4.322151612349959	222.3589064563684	18	0	0	1	1	0	0	0	0	0	0	0	250.0	110.94444444444446	214.3611111111112	269.5555555555556	289.5	269.0	228.83333333333337	938.0	5.0	5.358490566037736	4.064516129032258	3.1102362204724407	2.33974358974359	2.253623188405797	1.8636363636363635	1.5655737704918034	3.18	3.6666666666666665	3.220472440944882	2.721854304635761	2.628205128205128	2.681159420289855	2.4015151515151514	2.229508196721312	2.2188888888888894	2.613207547169812	2.3049581839904425	2.1224846894138234	1.962472406181015
CHEMBL1957800	21.37961237674044	0	1	2.4274493415460894	4.752096325492968	1.3128405674522237	4.052377006009278	537.7669041943312	15	0	0	7	4	1	0	2	0	0	0	2	426.0	280.16666666666663	286.5555555555555	375.72222222222206	281.16666666666663	291.9444444444444	262.0555555555556	1162.0	9.063829787234043	8.04	6.318181818181818	4.547008547008547	3.131578947368421	3.4526315789473685	3.043010752688172	2.789473684210526	3.48936170212766	3.715909090909091	3.05982905982906	2.6422764227642275	2.5701754385964914	2.9368421052631577	2.795698924731183	2.473684210526316	5.960992907801417	3.2627777777777784	3.2563131313131306	3.2113010446343764	3.4566395663956624
CHEMBL164744	25.35110280603902	0	1	2.569734464263636	4.92403390438979	1.3171934399169007	3.952217378171029	4045.970250586173	12	0	0	7	3	2	1	1	0	0	0	1	416.44444444444446	275.92009602194787	308.39506172839504	411.2283950617283	524.7499999999999	328.4907407407407	276.01851851851853	1540.0	6.940740740740741	6.265625	4.754237288135593	3.522682445759368	2.3542757417102966	2.1319073083778965	1.7404921700223717	2.52046783625731	3.3666666666666667	3.7796610169491527	3.2366863905325443	2.93048128342246	2.523560209424084	2.27807486631016	2.315436241610738	2.649122807017544	4.598668267032465	2.800733024691358	2.613517472274534	2.433304112791292	2.460767808807024
CHEMBL4079214	15.544418642285583	0	0	2.426519850969115	4.853039701938229	1.2897497079733975	3.8037635360846425	215.35100682948843	10	0	0	4	1	3	0	0	0	0	0	0	270.0	178.91666666666666	210.94444444444449	263.16666666666663	326.4444444444445	286.6944444444445	221.8333333333333	874.0	6.428571428571429	5.883720930232558	4.472972972972973	3.526315789473684	2.8660714285714284	2.7830188679245285	2.3655913978494625	1.6265060240963856	2.9285714285714284	3.283783783783784	3.0105263157894737	2.7254901960784315	2.446428571428572	2.292452830188679	2.086021505376344	1.8072289156626504	4.259920634920634	3.105297157622739	2.8506006006006013	2.7701754385964907	2.8692810457516336
CHEMBL1188213	24.603555910332584	0	1	2.591044189007765	4.96544843987232	1.340444774956566	4.045184075707252	3353.7581701620934	15	0	0	6	3	3	0	0	0	0	0	0	408.0	190.72222222222223	301.69444444444434	377.8611111111112	374.4166666666665	306.8055555555555	323.94444444444434	1268.0	6.8	6.734375	5.431034482758621	4.486486486486487	3.0303030303030303	3.6231884057971016	3.8728813559322033	2.9242424242424243	3.316666666666667	3.715517241379312	3.25	2.8509316770186337	2.606060606060606	2.789855072463768	2.983050847457627	2.787878787878788	3.178703703703704	2.789930555555556	2.6008141762452097	2.553115615615616	2.574879227053141
CHEMBL2011570	11.899494936611667	0	1	2.473637952167993	4.857885293524321	1.3066258703873028	3.979162760961224	784.2944037720399	9	0	0	3	2	0	0	0	1	0	0	1	162.44444444444446	180.2484053242198	253.97907230460203	301.6519821082886	278.475609638231	251.59602856871263	212.2823515977548	870.0	5.240143369175628	5.78125	4.7407407407407405	3.142857142857143	1.9	1.5961538461538465	0.8780487804878049	0.5	3.064516129032258	3.6296296296296298	3.0285714285714285	2.8	2.5166666666666666	2.25	1.853658536585366	1.5416666666666667	3.905551894773257	2.867638430763962	2.9431002390808563	2.638018610464448	2.6121473211320505
CHEMBL5090884	16.251525423472135	0	1	2.473637952167993	4.857885293524321	1.3066258703873028	3.979162760961224	784.2944037720399	12	0	0	4	1	1	0	0	2	0	0	2	218.04938271604937	180.2484053242198	253.97907230460203	301.6519821082886	278.475609638231	251.59602856871263	212.2823515977548	1400.0	4.542695473251029	4.731481481481482	3.56639566395664	2.912169312169312	2.118246687054026	1.6794871794871793	1.235827664399093	1.3116531165311651	2.6875	3.048780487804878	2.7142857142857144	2.542056074766355	2.4220183486238533	2.2884615384615383	2.1122448979591835	2.1219512195121952	3.905551894773257	2.867638430763962	2.9431002390808563	2.638018610464448	2.6121473211320505
CHEMBL3681352	26.495768786190283	0	1	2.467009458084871	4.842316602500183	1.2982712928597937	3.835606954551949	2776.013125566236	17	0	0	9	5	1	0	0	3	0	0	3	390.8148148148148	186.43255601280293	294.1358024691356	368.1555022100289	386.5905349794239	308.5329218106995	275.21193415637873	2104.0	6.303464755077658	6.512820512820514	4.959420289855072	3.548477366255144	2.179833012202954	2.012771392081737	2.2028985507246377	2.401932367149758	3.3225806451612905	3.591304347826087	3.0733333333333333	2.7818181818181817	2.4739884393063583	2.281609195402299	2.391304347826087	2.5043478260869567	3.006976709883918	2.7218898385565056	2.5577026301663968	2.454370014733526	2.369859084673899
CHEMBL2112371	16.76836217587774	0	1	2.5215791743560816	4.849361996882402	1.3485241523034763	4.088491076057295	155.99510694268105	12	0	0	2	1	1	0	0	0	0	0	0	228.0	98.69444444444446	193.13888888888889	250.05555555555563	227.75	179.41666666666663	127.5	818.0	5.428571428571429	5.533333333333333	4.365853658536586	3.5739130434782607	2.3684210526315788	1.6982758620689655	1.1720430107526882	0.5507246376811594	3.261904761904762	3.7804878048780486	3.365217391304348	3.0078125	2.669172932330827	2.3706896551724137	2.032258064516129	1.7536231884057971	2.349867724867725	2.570987654320988	2.355352303523035	2.174396135265701	2.1089409722222223
CHEMBL240878	20.83861415641097	0	0	2.441986251232565	4.88397250246513	1.2739091610807949	4.0153804074279	465.2207974777668	18	0	0	7	1	3	1	2	0	0	0	2	452.44444444444446	333.7994684499314	327.70679012345664	376.5925925925926	318.4722222222222	238.4753086419753	212.1327160493828	1394.0	10.772486772486772	8.007575757575758	8.192488262910798	6.670454545454546	5.046511627906977	4.9375	4.57487922705314	4.735632183908046	3.690476190476191	3.929577464788733	3.477272727272727	2.903225806451613	2.8255813953488373	2.7625	2.840579710144928	2.931034482758621	7.947606391665033	3.46226150392817	4.6155885932881215	4.279461279461279	5.898977830877473
ZINC000029131613	10.704060973720928	0	3	2.423249626380212	4.846499252760422	1.262725205157869	3.4475777407355457	62.01672242573051	6	0	0	4	3	1	0	0	0	0	0	0	188.0	89.38888888888889	143.50000000000003	164.9444444444445	109.16666666666669	59.5	20.0	584.0	6.962962962962963	7.107142857142857	5.9361702127659575	4.875	1.7166666666666666	0.3541666666666667	0.0	0.0	3.1481481481481484	3.574468085106383	3.25	2.7	2.1166666666666667	1.7083333333333333	1.15625	1.0	3.310699588477366	3.2837301587301586	3.0531914893617027	2.945436507936509	2.777777777777778
CHEMBL577903;45484742	14.061255394691193	0	1	2.39009291682717	4.6099074423936734	1.3493990461245826	3.546804519714402	170.54073178356305	11	0	0	4	3	1	0	0	0	0	0	0	222.0	93.11111111111111	170.44444444444449	201.69444444444449	115.66666666666669	116.16666666666669	105.83333333333331	732.0	6.342857142857143	6.27027027027027	4.769230769230769	3.388235294117647	2.732394366197183	3.142857142857143	2.60377358490566	1.8235294117647056	3.1142857142857143	3.3692307692307693	2.8823529411764706	2.581395348837209	2.436619718309859	2.816326530612245	2.679245283018868	2.3529411764705883	2.66031746031746	2.850600600600601	2.6222222222222227	2.372875816993464	2.2871447028423773
CHEMBL159969	20.63206548103401	0	1	2.454399199085394	4.79751139845778	1.3211890082357414	3.599226154931426	773.6956769228008	11	0	0	5	1	2	1	1	0	0	0	1	342.44444444444446	248.39231824417007	248.1913580246913	358.75	277.2037037037037	270.8888888888889	238.31481481481484	1292.0	7.13425925925926	6.15032679738562	4.574468085106383	3.020356234096692	2.401084010840109	2.4939393939393937	1.9616519174041296	2.2375478927203067	3.375	3.638297872340425	2.854961832061069	2.466666666666667	2.4471544715447155	2.5727272727272728	2.47787610619469	2.6091954022988504	5.17483996342021	2.7922415879932223	2.6403335960073546	2.7385496183206106	2.764951989026063
CHEMBL4795756	13.98037516565143	0	1	2.479185210882097	4.794822003437255	1.3458099660856395	3.6997215234847824	117.00161622991456	11	0	0	3	3	0	0	0	0	0	0	0	196.0	84.61111111111111	164.1388888888889	201.52777777777783	186.0833333333333	170.16666666666669	94.5	706.0	5.297297297297297	5.769230769230769	4.414285714285715	3.236559139784946	2.146067415730337	1.2580645161290325	0.5445544554455446	0.28125	3.054054054054054	3.4285714285714284	3.064516129032258	3.021505376344086	2.730337078651685	2.150537634408602	1.6534653465346534	1.4375	2.286786786786787	2.611111111111111	2.3448412698412704	2.166965352449224	2.227598566308244
CHEMBL585387	24.95558639719305	0	1	2.4199223222618524	4.800149982979131	1.297380919997269	4.196443974203983	701.1634205385171	17	0	0	9	5	3	0	1	0	0	0	1	482.0	265.94444444444446	340.55555555555554	394.0555555555556	428.3888888888888	353.8888888888887	383.52777777777766	1372.0	8.310344827586206	7.524590163934426	5.752380952380952	4.507575757575758	4.083333333333333	4.496062992125984	4.280991735537191	3.896296296296296	3.2758620689655173	3.523809523809524	3.053030303030303	2.840579710144928	2.6527777777777777	2.8976377952755907	2.9917355371900825	2.7777777777777777	4.585249042145594	3.2276867030965395	3.243386243386244	2.9852693602693607	2.876207729468599
CHEMBL149564	11.301777955166298	0	1	2.4405508049008526	4.758659490896321	1.3007154853953224	3.450275646196088	79.25213805886361	9	0	0	3	2	1	0	0	0	0	0	0	176.0	89.63888888888889	142.44444444444437	165.7777777777778	128.58333333333331	104.83333333333331	59.5	610.0	5.67741935483871	5.8125	4.6	3.343283582089552	1.7236842105263157	1.0175438596491229	0.6976744186046512	0.0909090909090909	2.967741935483871	3.4	3.0	2.5	2.1184210526315788	2.0	1.744186046511628	1.2121212121212122	2.8915770609319	2.9982638888888893	2.5898989898989884	2.474295190713101	2.4298048048048058
CHEMBL1224103	17.58485875680547	0	0	2.5072330616455374	4.932223329680654	1.3515759242611531	3.904782362575716	273.9135181229436	6	0	0	5	2	3	0	0	0	0	0	0	288.0	151.16666666666666	229.13888888888883	304.30555555555554	283.9722222222221	195.91666666666663	159.91666666666666	924.0	6.545454545454546	6.23404255319149	4.831460674157303	3.5118110236220472	3.31	3.077777777777778	1.813953488372093	1.2613636363636365	3.227272727272727	3.5730337078651684	2.9133858267716537	2.696	2.75	2.7	2.627906976744186	2.386363636363636	3.435606060606061	2.690307328605201	2.5745942571785263	2.396106736657918	2.5677777777777777
CHEMBL150210	19.936889243665927	0	1	2.4567158873391395	4.91343177467828	1.3217785657252927	4.001884798700226	409.1312597593469	12	1	0	3	1	0	0	2	0	0	0	2	318.0	220.70138888888889	252.23611111111111	341.1111111111111	243.5833333333333	260.8333333333333	213.5277777777778	1028.0	6.36	5.622641509433962	3.97979797979798	2.6527777777777777	1.5246913580246917	1.9217391304347824	1.9907407407407407	1.9285714285714288	3.22	3.5656565656565657	2.895833333333333	2.309941520467836	2.2222222222222223	2.5217391304347827	2.3703703703703702	2.357142857142857	4.414027777777777	2.6834381551362685	2.5478395061728394	2.368827160493827	2.35453216374269
CHEMBL1957812	22.155668843148284	0	1	2.4514187907817324	4.7765445685214125	1.299307140611729	4.015995196504064	770.4314100485462	15	0	0	8	5	1	0	2	0	0	0	2	442.0	295.94444444444446	301.3333333333333	400.5	312.5	316.6111111111111	287.05555555555554	1212.0	9.020408163265309	8.076923076923077	6.5054945054945055	4.743801652892562	3.064516129032258	3.686868686868687	3.082474226804124	2.8484848484848486	3.489795918367347	3.758241758241758	3.115702479338843	2.633587786259542	2.540322580645161	2.9393939393939394	2.845360824742268	2.525252525252525	6.03968253968254	3.348824786324786	3.311355311355311	3.309917355371901	3.539016115351993
ZINC000068037470	17.051559894786593	0	1	2.4418980182732697	4.88379603654654	1.2051843474619517	4.136937714760503	133.49422805700306	6	0	0	8	2	2	1	3	0	0	0	3	380.44444444444446	359.0008573388203	460.5432098765432	347.8796296296296	235.64814814814807	524.1388888888889	214.41666666666663	1248.0	9.279132791327914	5.833333333333333	7.162393162393164	3.9967320261437904	2.5	2.647286821705426	6.12	2.171428571428572	3.292682926829268	3.333333333333333	2.9607843137254903	2.28125	2.196428571428572	2.383720930232558	2.2666666666666666	2.2	8.756118471678544	2.800999412110523	5.904400126622349	3.410584604212055	3.7242717978395055
ZINC000013671957	23.61032252004126	0	1	2.4410200268954103	4.882040053790821	1.2980052441001706	4.162206234656899	775.6618291475239	16	0	0	8	4	2	0	0	2	0	0	2	383.2098765432099	180.6217040085353	272.9002057613169	350.4207818930042	313.19135802469134	296.4115226337449	258.7777777777778	1716.0	7.369420702754036	7.276767676767677	5.716959064327485	4.500451671183378	3.664814814814815	3.569321533923304	3.2019323671497584	3.044004400440044	3.4615384615384617	3.694736842105263	3.178861788617886	2.904	2.8583333333333334	2.7964601769911503	2.5478260869565217	2.5544554455445545	3.473494307856448	2.9527684249906474	2.872633744855967	2.848949446284587	2.534750190519737
11608308;11447552;CHEMBL178566;CHEMBL178231;CHEMBL181076;CHEMBL178231;CHEMBL178566;CHEMBL181076	10.773010658942226	0	1	2.4119811778117723	4.795009523698615	1.27706598769819	3.4575888872046168	61.13600847968439	6	0	0	3	1	0	0	0	2	0	0	2	121.20987654320987	54.510592897424175	106.41975308641976	140.73574912360917	62.83950617283951	10.037037037037038	0.0	1036.0	4.489254686785551	4.865079365079366	3.4444444444444446	2.4837105624142666	0.7761674718196457	0.1037037037037037	0.0	1.980346462245568	3.1481481481481484	3.431372549019608	2.930555555555556	2.4285714285714284	1.884057971014493	1.3555555555555556	1.0	2.1733663076330507	2.018910848052747	2.33777924750147	2.0866618252239166	1.9546631822723493	1.831088664421998
CHEMBL308958	12.606601717798217	0	1	2.469063354594873	4.72322187414928	1.346891995675576	3.567623514538792	101.0563340054042	9	0	0	2	2	0	0	0	0	0	0	0	164.0	69.58333333333334	145.30555555555554	179.25	115.16666666666669	75.66666666666667	48.0	620.0	4.823529411764706	5.25	3.878787878787879	2.7191011235955056	1.020408163265306	1.0298507462686568	0.7727272727272727	0.4285714285714285	3.0588235294117645	3.4545454545454546	3.02247191011236	2.5454545454545454	2.020408163265306	2.074626865671642	1.9772727272727275	1.7857142857142858	2.0465686274509807	2.438271604938272	2.2015993265993266	2.014044943820225	1.8468013468013469
CHEMBL29808	18.970562748477143	0	1	2.41632424416238	4.759999335873726	1.3608355497344709	4.110465047423448	266.31999372079576	15	0	0	4	4	0	0	0	0	0	0	0	276.0	115.38888888888889	215.9444444444445	255.19444444444449	204.7777777777778	186.77777777777783	166.11111111111114	938.0	6.0	6.26530612244898	4.847058823529411	3.2767857142857144	1.912	2.1142857142857143	2.2555555555555555	2.4743589743589745	3.260869565217391	3.647058823529412	3.0892857142857144	2.629032258064516	2.408	2.5904761904761906	2.588888888888889	2.4615384615384617	2.508454106280193	2.8140589569161	2.5405228758169947	2.2785218253968256	2.08736559139785
CHEMBL432897	21.827499443924747	0	1	2.5203658600149668	4.994808278105421	1.355986424950469	4.151519409381779	679.1511703821409	19	0	0	5	4	0	0	0	1	0	0	1	315.60493827160496	115.72751867093432	232.3827160493828	277.9588477366256	255.08230452674897	227.66049382716048	167.14814814814815	1298.0	6.575102880658437	6.982905982905982	5.666666666666668	4.243342516069789	2.8121693121693125	2.2724014336917566	1.925318761384336	2.4012345679012346	3.5625	3.956043956043956	3.3884297520661155	3.0538461538461537	2.9682539682539684	2.75	2.401639344262295	2.5444444444444443	2.4109899723111314	2.7333016777461223	2.553656220322887	2.2971805598068227	2.1824944602722383
CHEMBL2011567	9.968444621832964	0	1	2.473637952167993	4.857885293524321	1.3066258703873028	3.979162760961224	784.2944037720399	6	0	0	3	1	0	0	0	2	0	0	2	122.04938271604938	180.2484053242198	253.97907230460203	301.6519821082886	278.475609638231	251.59602856871263	212.2823515977548	1036.0	4.520347508001829	4.855967078189301	3.592592592592593	2.3465160075329567	1.541062801932367	1.1054131054131056	0.6296296296296297	0.0	2.851851851851852	3.2666666666666666	2.7288135593220337	2.4615384615384617	2.239130434782609	2.0	1.5833333333333333	1.25	3.905551894773257	2.867638430763962	2.9431002390808563	2.638018610464448	2.6121473211320505
CHEMBL1852556;54577243	29.990862577603128	0	1	2.484380196254689	4.876306764924149	1.3063846074477266	4.229890139102622	2956.918323682756	17	0	0	9	5	4	0	0	0	0	0	0	508.0	261.30555555555554	387.19444444444434	511.22222222222223	552.0	463.38888888888886	445.63888888888886	1582.0	6.773333333333333	6.632911392405063	5.133802816901408	4.060773480662983	2.508771929824561	2.517543859649123	2.692708333333333	2.9	3.2133333333333334	3.5492957746478875	3.154696132596685	2.799043062200957	2.456140350877193	2.3026315789473686	2.4166666666666665	2.575	3.484074074074074	2.8846694796061887	2.726721439749608	2.824432166973604	2.513024986709197
CHEMBL219837	15.20008751373572	0	1	2.5773757524919167	4.988959463088871	1.252335145353659	3.88789417998868	105.16309863803764	6	0	0	6	2	1	0	3	0	0	0	3	358.0	300.97916666666663	379.8333333333333	281.58333333333337	233.5833333333333	258.0	152.0	886.0	11.1875	9.029411764705882	9.126984126984128	5.964285714285714	5.892857142857143	2.5	3.127659574468085	0.0	3.78125	4.095238095238095	3.5476190476190474	3.021276595744681	2.4761904761904763	2.15625	1.74468085106383	1.0	9.405598958333332	3.3799019607843137	6.029100529100528	3.35218253968254	3.961583924349882
49864291;CHEMBL1221451	24.293267833303933	0	1	2.493001800569749	4.986003601139498	1.2977124751721596	4.642587491244074	328.18129792638905	16	0	0	6	3	2	1	0	0	0	0	0	358.44444444444446	224.0216906721536	344.5462962962963	395.2021604938271	494.9259259259258	428.3703703703703	418.0555555555554	1462.0	5.781362007168459	4.969230769230769	4.757834757834758	3.615711252653928	2.7504363001745205	2.951830443159923	2.3180952380952378	1.7928436911487755	3.177419354838709	3.52991452991453	3.1464968152866244	2.748633879781421	2.612565445026178	2.7052023121387285	2.611428571428571	2.446327683615819	3.6132530753573167	2.456457739791073	2.944840139284584	2.5172112133364783	2.7450246238952967
CHEMBL244775;44427824	26.44783835312427	0	1	2.405631887978363	4.811263775956727	1.306649513702931	4.076296413796832	2438.3083476599486	18	0	0	8	4	2	0	0	2	0	0	2	421.2098765432099	248.3786484529797	314.9475308641974	430.60920591373264	337.4845679012346	333.9320987654321	342.74999999999994	1864.0	7.020164609053498	6.686067019400353	5.097859327217125	3.5536750878914227	2.5343567251461985	2.7899432278994323	3.284259259259259	3.765676567656766	3.3666666666666667	3.596330275229358	2.966887417218543	2.6153846153846154	2.4934210526315788	2.5182481751824817	2.4916666666666667	2.623762376237624	4.139644140882995	2.912249330459207	2.8894268886623613	2.851716595455183	2.77667972459639
CHEMBL2112055	11.261337840646416	0	1	2.495142115787107	4.823125809480038	1.3400734992235936	3.4637551336318664	68.18854281842036	6	0	0	2	2	0	0	0	0	0	0	0	140.0	62.11111111111112	129.94444444444449	163.47222222222229	98.33333333333331	39.5	7.0	546.0	4.666666666666667	5.0625	3.816666666666667	2.3493975903614457	0.8181818181818182	0.5409836065573771	0.0	0.0	3.1333333333333333	3.633333333333333	2.9397590361445785	2.5402298850574714	2.012987012987013	1.5737704918032789	1.3571428571428572	1.0	2.0703703703703704	2.4045138888888893	2.1657407407407416	1.9695448460508709	1.834291187739464
ZINC000045290646	14.061255394691193	0	1	2.390092916827171	4.6099074423936734	1.349399046124583	3.546804519714408	170.54073178356202	11	0	0	4	3	1	0	0	0	0	0	0	222.0	93.11111111111111	171.44444444444446	197.69444444444449	113.33333333333334	112.16666666666666	106.33333333333331	732.0	6.342857142857143	6.27027027027027	4.830769230769231	3.3411764705882354	2.898550724637681	3.208333333333333	2.7	1.7307692307692308	3.1142857142857143	3.3692307692307693	2.8823529411764706	2.5454545454545454	2.463768115942029	2.833333333333333	2.78	2.3461538461538463	2.66031746031746	2.850600600600601	2.637606837606838	2.3258169934640525	2.287247474747475
CHEMBL455039	15.710527203142664	0	1	2.4451685588382848	4.882996463933511	1.311989299106757	3.986546556489917	129.91330108419282	6	0	0	5	2	2	1	0	0	0	0	0	224.44444444444449	170.9383573388203	250.1296296296296	285.2993827160493	213.09259259259267	215.30555555555563	141.25000000000003	1044.0	5.343915343915344	3.704545454545455	4.091269841269842	2.719444444444444	2.196825396825397	1.6585365853658536	2.108108108108108	0.7647058823529411	3.0476190476190474	3.238095238095238	2.833333333333333	2.448818897637796	2.3523809523809525	2.5	2.391891891891892	2.1323529411764706	4.069960889019531	2.1212822671156006	2.9777336860670194	2.3774948559670777	2.7713862156119355
CHEMBL223628	14.227664335835202	0	1	2.5425067975366336	4.8877183030472775	1.2962754264519978	3.687731542079736	124.92351365214044	6	0	0	4	2	2	0	0	0	0	0	0	236.0	130.91666666666666	187.16666666666663	239.8611111111112	201.83333333333337	150.66666666666666	79.0	748.0	6.555555555555555	6.447368421052632	5.214285714285714	4.141304347826087	2.4875	1.3766233766233766	0.3823529411764705	0.24	3.2222222222222223	3.657142857142857	3.0760869565217392	2.902173913043478	2.625	2.272727272727273	1.9558823529411764	1.48	3.636574074074074	2.7799707602339185	2.673809523809524	2.6071859903381647	2.9142512077294684
CHEMBL2058426;62705632	16.377494250096262	0	3	2.495435320355211	4.825244681748538	1.2806708354521557	4.201836834622304	117.47635836177838	9	0	0	6	4	1	0	0	0	1	0	1	287.06721536351165	139.82827503429357	190.070987654321	232.63271604938268	221.1265432098766	175.1543209876543	148.01851851851856	2040.0	7.974089315653101	8.158869395711502	7.184606481481482	5.525720164609053	3.543667123914038	3.603921568627452	3.554278416347382	1.742063492063492	3.583333333333333	4.0625	3.583333333333333	3.083333333333333	2.691358024691358	2.4823529411764707	2.793103448275862	2.232142857142857	3.884118750952599	3.1899772579597143	2.969859182098765	3.231009945130315	3.1753196649029976
CHEMBL85882	13.38265818420606	0	1	2.480502898827623	4.961005797655247	1.326716866849979	3.7668563566002544	91.59984254208312	12	0	0	2	1	0	0	0	0	1	0	1	169.06721536351165	79.30049725651578	136.53703703703704	170.53395061728395	145.39969135802468	68.71296296296296	18.05555555555556	1828.0	5.453781140758441	5.849607182940517	4.693957115009747	3.484805318138652	1.9625272331154684	1.190476190476191	0.5555555555555555	0.0555555555555555	3.419354838709677	3.947368421052632	3.371794871794872	2.9285714285714284	2.376470588235294	1.9142857142857144	1.6666666666666667	1.3571428571428572	2.5580805566617992	2.730546202768425	2.39538661468486	2.186332700221589	2.2065880364491472
CHEMBL3771394	12.74450108824081	0	1	2.512287099939776	4.884180804139953	1.282512500864	3.451823822486768	142.29521930077243	6	0	0	5	1	1	0	1	2	0	0	3	211.20987654320987	141.53837067520195	148.80864197530866	183.5968602347203	177.35802469135797	155.51543209876542	97.14814814814817	1218.0	6.813221823974512	5.819444444444445	4.193939393939393	3.8503994190268704	2.47979797979798	2.1818181818181817	1.60233918128655	0.726984126984127	3.225806451612903	3.4363636363636365	3.0294117647058822	3.015873015873016	2.621212121212121	2.196969696969697	1.6842105263157894	1.2857142857142858	4.56575389274845	2.858924897119342	2.7056116722783394	2.699953826981181	2.422120974590111
ZINC000064448818	21.20861302018061	1	1	2.5602438749169645	4.982747705015462	1.302030824394214	4.457856237466282	217.5603986155929	12	1	0	4	1	3	0	0	0	0	0	0	332.0	188.75694444444449	268.0694444444445	337.2916666666667	329.97222222222223	310.30555555555554	236.19444444444449	1056.0	6.775510204081633	6.584905660377358	5.0625	3.692857142857143	2.5121951219512195	2.2847682119205297	2.1343283582089554	2.1584158415841586	3.53061224489796	4.0	3.392857142857143	2.919254658385093	2.8841463414634148	2.6357615894039736	2.3955223880597014	2.396039603960396	3.85218253968254	2.8346436058700206	2.792390046296297	2.4092261904761907	2.3436853002070395
CHEMBL354005	23.33917226222056	0	1	2.577419100373016	4.953738603457439	1.3236168119033946	3.884386293133703	2818.5523664218786	12	0	0	6	3	1	1	1	0	0	0	1	360.44444444444446	228.42009602194787	274.97839506172835	376.7561728395062	339.8333333333333	269.9907407407408	234.26851851851853	1402.0	6.553535353535354	6.152542372881356	4.715596330275229	3.34640522875817	1.7875243664717346	1.7383966244725737	1.855191256830601	2.601374570446735	3.418181818181818	3.844036697247706	3.2091503267973858	2.857142857142857	2.421052631578948	2.29746835443038	2.4098360655737703	2.752577319587629	4.153092654944507	2.7287612471228293	2.5227375693736547	2.462458646009844	2.5612139917695464
CHEMBL396748	25.14002256486726	0	1	2.533342260570236	4.941175813268941	1.2811463598951054	4.203980125859339	2119.266207659924	12	0	0	8	2	3	0	3	0	0	0	3	526.0	371.0347222222222	504.888888888889	436.66666666666674	407.1666666666666	375.1666666666665	429.4305555555554	1424.0	8.915254237288135	7.548387096774194	6.876106194690266	5.068493150684931	4.631901840490798	4.298387096774194	4.606837606837607	3.669172932330827	3.372881355932204	3.601769911504425	3.1780821917808217	2.688622754491018	2.521472392638037	2.838709677419355	2.965811965811966	2.699248120300752	6.288724105461393	3.0918458781362004	4.468043264503443	2.9908675799086764	3.1787258815701924
ZINC000029123304	32.32048017647391	0	1	2.486920044644776	4.973840089289552	1.286093170123774	4.13256951456287	10791.998876177691	22	0	0	11	5	2	0	4	0	0	0	4	684.0	502.8125	603.6111111111112	577.3611111111112	613.9722222222223	682.4444444444447	587.9861111111113	1806.0	9.771428571428572	8.337837837837839	7.423076923076923	5.182857142857143	4.55958549222798	3.9623655913978495	3.631284916201117	3.691823899371069	3.5285714285714285	3.715384615384616	3.24	2.915343915343916	2.756476683937824	2.752688172043011	2.6145251396648046	2.5283018867924527	7.1830357142857135	3.32957957957958	4.6431623931623935	3.29920634920635	3.484567901234568
CHEMBL1732	35.44062545879335	0	1	2.6695529995838867	5.185190112406975	1.3241948081144574	4.5182226821445495	1458.6002003933495	15	0	0	10	5	5	0	0	0	0	0	0	592.0	350.7361111111111	465.5486111111111	677.6388888888889	816.2777777777778	816.2916666666666	724.0555555555555	1790.0	7.4	7.229885057471264	6.170731707317073	4.630252100840337	3.809187279151944	3.4420289855072466	3.3097014925373136	3.3404255319148937	3.6875	4.2560975609756095	3.5294117647058822	3.1469534050179213	2.92226148409894	2.800724637681159	2.7313432835820897	2.7617021276595746	4.384201388888888	2.8590357598978287	2.838711043360433	2.8472222222222223	3.098964555953803
ZINC000013437079	18.510745137474373	0	1	2.529057983254996	4.87848108288645	1.30778568660291	4.212544435286933	180.1019357523963	12	0	0	4	2	1	0	0	1	0	0	1	261.60493827160496	103.2552964487121	201.5771604938272	264.90329218107	239.4187242798354	189.6049382716049	157.45679012345678	1156.0	5.945566778900113	6.215130023640661	4.796078431372549	4.090821256038647	2.7523324851569124	1.943533697632058	1.5736961451247162	0.8463648834019203	3.386363636363636	3.8705882352941177	3.42608695652174	2.992647058823529	2.870229007633588	2.5491803278688523	2.336734693877551	2.037037037037037	2.346711282925275	2.624551265213204	2.371496005809732	2.3035068885310435	2.113577221011862
45484661	15.653808442026763	0	0	2.3967029718266883	4.777634069802307	1.3073134645870228	4.017453742231021	126.77307488791588	6	0	0	5	3	1	0	0	1	0	0	1	249.6049382716049	132.94974089315653	179.90637860082307	253.13580246913585	202.2366255144033	146.5041152263375	104.24074074074076	1056.0	6.933470507544581	6.634502923976608	4.727124183006536	3.725768321513002	3.4457831325301207	3.505376344086021	2.239463601532567	1.9622222222222223	3.333333333333333	3.573529411764706	3.074468085106383	2.673684210526316	2.602409638554217	2.693548387096774	2.586206896551724	2.42	3.693048358143237	2.8550736408923543	2.645682038247398	2.6929340688205943	2.5753086419753086
CHEMBL3289648	18.56311579581272	0	1	2.325753196229019	4.651506392458037	1.3114570681787436	3.8938869589058287	426.3110123437485	12	0	0	4	3	0	0	1	0	0	0	1	284.0	168.1111111111111	234.3333333333333	291.4722222222222	215.3333333333333	199.3333333333333	190.00000000000003	974.0	5.68	5.307692307692308	3.6595744680851054	2.357142857142857	1.434108527131783	1.5357142857142858	1.62	1.6593406593406594	2.92	3.1382978723404253	2.634920634920635	2.248175182481752	2.193798449612403	2.2857142857142856	2.31	2.2967032967032965	3.3622222222222216	2.6746794871794872	2.49290780141844	2.313271604938272	1.9878345498783456
CHEMBL240246	19.50528082307763	0	0	2.423954404389444	4.847908808778888	1.2779532432521352	3.940780462980209	437.6975734545865	18	0	0	6	1	2	1	2	0	0	0	2	398.44444444444446	315.2716906721536	306.0277777777776	382.17592592592575	316.1898148148148	239.0216049382716	208.85185185185188	1294.0	9.961111111111112	7.174603174603174	7.047619047619047	5.3478260869565215	4.096385542168675	5.482587064676617	4.161616161616161	4.509090909090909	3.625	3.757142857142857	3.130434782608696	2.702127659574468	2.710843373493976	2.955223880597015	2.787878787878788	2.8545454545454545	7.88179226680384	3.219062316284539	4.371825396825394	4.154086151368758	3.890530601523509
ZINC000013535492	17.65380844202676	0	1	2.536279664225958	4.968543828596804	1.3196856170602844	4.078309062467204	164.5608151136776	12	0	0	3	2	0	0	0	1	0	0	1	221.6049382716049	90.7552964487121	187.04938271604937	240.76028806584364	224.80246913580248	200.1728395061728	152.09259259259258	1092.0	5.15360321561872	5.632850241545893	4.365079365079366	3.3266856600189936	2.263020833333333	1.89083820662768	1.1349948078920042	0.6140979689366787	3.3255813953488373	3.7857142857142856	3.299145299145299	3.0307692307692307	2.7265625	2.6666666666666665	2.2149532710280373	1.6774193548387095	2.1105882895049324	2.4569690463410274	2.226778365667254	2.0577802398790053	1.934647040202596
ZINC000013864306	24.79192716903588	0	0	2.540463822640006	4.992224660738616	1.3302461733416178	3.978779154240202	1057.8035282059031	12	1	0	9	3	5	0	0	1	0	0	1	465.60493827160496	237.5677964487121	328.156378600823	373.9927983539095	373.1496913580247	393.1203703703704	283.11419753086415	1570.0	8.784998835313301	8.089668615984404	6.798474945533769	4.477611940298507	3.545861297539149	3.936507936507936	4.483430799220272	3.9366786140979686	3.660377358490566	3.9901960784313726	3.4402985074626864	2.9006622516556293	2.651006711409396	2.593984962406015	2.649122807017544	2.849462365591398	4.482411253749285	3.1017255071835974	3.2172193980472845	2.790991032491862	3.026340173875126
CHEMBL310473	12.525721488758451	0	1	2.5166635226177343	4.783742088710111	1.3490629091804018	3.55714813431964	92.48654793444524	9	0	0	3	2	1	0	0	0	0	0	0	202.0	113.36111111111111	148.08333333333337	186.08333333333337	177.66666666666666	77.5	12.5	644.0	6.733333333333333	6.59375	5.280701754385965	4.115384615384615	2.0657894736842106	1.5737704918032789	0.3243243243243243	0.0	3.333333333333333	3.824561403508772	3.2948717948717947	2.9397590361445785	2.25	1.819672131147541	1.4324324324324325	1.2	3.778703703703704	2.90625	2.5979532163742696	2.385683760683761	2.495983935742972
CHEMBL4568916	26.21997004530508	0	1	2.473637952167993	4.857885293524321	1.3066258703873028	3.979162760961224	784.2944037720399	18	0	0	6	3	1	0	0	2	0	0	2	358.04938271604937	180.2484053242198	253.97907230460203	301.6519821082886	278.475609638231	251.59602856871263	212.2823515977548	1868.0	5.114991181657848	5.223765432098765	3.827956989247312	2.727212242182302	1.887016229712859	1.6660724896019012	1.9816993464052288	1.8931082981715888	2.9571428571428573	3.2419354838709675	2.730538922155689	2.56	2.4101123595505616	2.262032085561497	2.276470588235294	2.3227848101265822	3.905551894773257	2.867638430763962	2.9431002390808563	2.638018610464448	2.6121473211320505
ZINC000000019265	16.17064519443237	0	1	2.5121139917299584	4.974982962645722	1.3564454633392171	3.9596163663876736	146.46601850204328	13	0	0	5	5	0	0	0	0	0	0	0	260.0	95.11111111111111	186.72222222222223	222.3888888888889	172.33333333333337	157.33333333333337	108.33333333333334	802.0	7.027027027027027	7.375	6.084507042253521	4.855555555555555	2.898876404494382	2.3846153846153846	1.551282051282051	1.181818181818182	3.4864864864864864	3.887323943661972	3.4	2.9690721649484537	2.9213483146067416	2.858974358974359	2.269230769230769	2.0545454545454547	2.570570570570571	2.843055555555556	2.629890453834116	2.470987654320988	2.3195876288659805
ZINC000082158078	18.71729381285132	0	1	2.4377695945013667	4.875539189002733	1.2962687721283777	4.205529268460111	194.97601404560663	12	0	0	5	2	2	1	0	0	0	0	0	278.44444444444446	193.21613511659808	278.87654320987656	315.0462962962963	285.83333333333337	228.13888888888889	251.6296296296296	1190.0	5.800925925925927	4.42	4.5740740740740735	3.0716253443526167	2.044776119402985	2.339339339339339	2.4719101123595504	2.2790697674418605	3.125	3.4	2.958677685950413	2.388888888888889	2.2686567164179103	2.36036036036036	2.4831460674157304	2.3372093023255816	4.02533614826246	2.4200617283950616	3.0986282578875173	2.6036883991429445	2.7956104252400547
ZINC000013741370	16.47030502295449	2	1	2.434241887555273	4.756099626727828	1.2834836020963418	3.885390588467474	177.93522771691022	14	0	0	6	6	0	0	0	0	0	0	0	272.0	109.88888888888889	192.33333333333337	212.47222222222223	195.5833333333333	189.00000000000009	159.16666666666666	854.0	6.634146341463414	6.906976744186046	5.04	3.147727272727273	2.956989247311828	3.333333333333333	2.616279069767442	2.128571428571429	3.1707317073170733	3.52	2.977272727272727	2.5090909090909093	2.677419354838709	2.8205128205128207	2.4069767441860463	2.3285714285714287	2.680216802168021	3.022609819121447	2.5644444444444447	2.414457070707071	2.119949494949496
CHEMBL4102342	17.096531575101274	0	0	2.4200634160374803	4.75917639953162	1.3051227078826275	4.10855366328375	173.01817447515154	11	0	0	7	2	2	1	0	2	0	0	2	275.6543209876544	136.20846669714985	181.08950617283952	234.75632525529645	159.15226337448564	131.86625514403298	107.11111111111109	1614.0	7.657064471879287	7.076023391812866	5.489898989898991	4.425417574437183	3.922796035472092	4.16468253968254	3.7916666666666665	3.316666666666668	3.555555555555556	3.6818181818181817	3.176470588235294	2.8372093023255816	2.788732394366197	3.071428571428572	3.1041666666666665	3.1	3.783568519365273	2.821664500758068	2.7437803965581744	2.7618391206505466	2.674248466094576
ZINC000138755708	15.722758127248062	0	1	2.4560190993314923	4.912038198662987	1.2996613479265728	3.9870382542588967	123.42429320211576	12	0	0	2	1	0	0	0	1	0	0	1	189.6049382716049	84.97751867093432	164.4104938271605	207.0699588477366	213.9197530864197	183.9506172839506	120.62345679012346	1006.0	4.740123456790124	5.026455026455027	3.6622222222222223	2.769063180827887	1.9973333333333327	1.7863247863247862	0.968936678614098	0.2518518518518519	3.15	3.613333333333333	3.147058823529412	2.6016260162601625	2.472	2.4423076923076925	1.956989247311828	1.5733333333333333	2.1244379667733577	2.507103664511072	2.192139917695473	2.0300976357621234	1.85319013683964
CHEMBL4218672	13.423098298725945	0	1	2.433550772354664	4.738143474598403	1.3301346794366462	3.692470828093071	101.34468396955111	11	0	0	4	2	1	0	1	0	0	0	1	258.0	143.38888888888889	170.05555555555563	214.47222222222223	131.77777777777777	131.66666666666669	87.33333333333331	724.0	8.6	8.0	6.142857142857143	4.293333333333333	3.5172413793103448	3.976744186046512	3.022222222222222	1.5294117647058822	3.433333333333333	3.678571428571429	3.12	2.864864864864865	2.7413793103448274	2.7674418604651163	2.1555555555555554	1.8823529411764703	4.779629629629629	3.244791666666667	3.03670634920635	2.85962962962963	2.794294294294295
ZINC000049116246	15.394947957932471	0	1	2.2949616326278903	4.5798305216723	1.224554177662208	4.235871380721629	98.86942024789435	6	0	0	7	2	2	0	3	0	0	0	3	376.0	317.4236111111111	434.00000000000006	240.8888888888889	218.2361111111112	148.51388888888889	215.16666666666669	952.0	10.742857142857142	8.277777777777779	8.296875	3.804878048780488	4.181818181818182	4.105263157894737	3.787234042553192	3.9615384615384617	3.2857142857142856	3.21875	2.707317073170732	2.3974358974358974	2.4545454545454546	2.526315789473684	2.702127659574468	2.326923076923077	9.069246031746031	3.498070987654321	6.781250000000001	2.937669376693768	3.898148148148148
CHEMBL584924	27.25524622571517	0	1	2.420086831737959	4.800726208418999	1.2895973257772255	4.263520055661443	855.4745363054078	17	0	0	10	6	3	0	0	1	0	0	1	475.60493827160496	254.28307422648987	348.32716049382714	413.7407407407408	389.61625514403295	381.6172839506173	414.2829218106996	1704.0	7.431327160493828	7.135986733001658	5.333333333333334	3.963963963963964	3.4572896596017983	3.578987150415722	3.983291562238931	3.5570272259013977	3.265625	3.5172413793103448	3.0675675675675675	2.732919254658385	2.491329479768786	2.7755102040816326	2.9398496240601504	2.6887417218543046	3.973173034788904	3.0691296603402742	3.0028203490847165	2.795545545545546	2.7318201569409304
ZINC000072104700	30.47918975930732	0	1	2.4941922132130183	4.889877459112392	1.317138014475646	4.232049013644495	4704.01382124673	17	0	0	8	5	3	0	0	0	0	0	0	486.0	234.27777777777777	385.1111111111112	490.83333333333337	534.6388888888889	513.5277777777778	478.8333333333333	1594.0	6.075	6.130952380952381	4.705882352941177	3.663265306122449	2.2552301255230125	2.2697095435684647	2.169642857142857	2.1515151515151514	3.0875	3.3986928104575163	3.056122448979592	2.802752293577982	2.5230125523012554	2.3900414937759336	2.321428571428572	2.3737373737373737	2.928472222222222	2.696097883597884	2.517066085693537	2.5042517006802725	2.388379204892966
ZINC000049036291	24.94365585337459	0	1	2.4078229550185224	4.783095922914921	1.3165272434282356	3.9864157093075536	751.9869321320584	17	0	0	5	4	1	0	0	0	0	0	0	358.0	189.47222222222223	302.1111111111111	375.25	370.4166666666667	340.9166666666667	298.5	1266.0	5.424242424242424	5.565217391304348	4.138211382113822	2.9375	1.7230769230769232	1.820224719101124	1.709090909090909	1.900763358778626	3.0303030303030303	3.365853658536585	2.94375	2.5217391304347827	2.2974358974358973	2.235955056179775	2.1575757575757577	2.3435114503816794	2.8707912457912457	2.6831723027375203	2.456187895212285	2.3453125	2.3208031400966185
CHEMBL4293386	15.613368327506883	0	0	2.502388735287853	4.935195887379905	1.3052489316744968	3.817940838307454	179.7820062040283	10	0	0	3	1	2	0	0	0	0	0	0	252.0	139.69444444444443	197.69444444444449	235.27777777777777	228.02777777777783	210.69444444444443	165.00000000000003	808.0	6.461538461538462	6.243902439024391	4.657534246575342	3.4408602150537635	2.580952380952381	2.5494505494505493	1.962025316455696	1.6666666666666667	3.2051282051282053	3.6301369863013697	3.236559139784946	2.909090909090909	2.6	2.417582417582417	2.1645569620253164	1.7575757575757576	3.5819088319088315	2.875338753387534	2.7081430745814314	2.529868578255675	2.303310886644221
90665079;CHEMBL1852400	27.90998234856337	0	1	2.468748199968787	4.846656980540228	1.2887714140881976	3.961663307010686	2107.895386119656	17	0	0	9	5	3	0	0	1	0	0	1	457.60493827160496	244.58862978204544	349.68415637860073	454.44341563786	504.4753086419752	404.4629629629629	382.5740740740741	1732.0	6.537213403880071	6.439878234398782	4.933677863910421	3.8123306233062326	2.377348362855609	2.263432446531038	2.7387205387205387	2.898148148148148	3.171428571428572	3.511627906976744	3.115853658536585	2.7305699481865284	2.4057971014492754	2.2065727699530515	2.4060606060606062	2.6666666666666665	3.4941232826006487	2.910099216415807	2.710729894407758	2.77099643681622	2.5065566429987847
ZINC000045506021	9.11150792638536	0	1	2.4465758208024204	4.612757750795874	1.3294561538643248	2.9530968488957465	67.64576849547791	6	0	0	1	1	0	0	0	0	0	0	0	104.0	56.083333333333336	100.4722222222222	109.75	74.83333333333334	52.5	34.5	460.0	3.851851851851852	3.9642857142857135	2.5416666666666665	1.8166666666666669	1.0784313725490196	0.8372093023255814	0.6666666666666666	0.1428571428571428	2.7777777777777777	3.0416666666666665	2.5166666666666666	2.2711864406779663	2.0588235294117645	1.7674418604651163	1.6666666666666667	1.4285714285714286	2.0771604938271606	2.449404761904762	2.0931712962962963	1.8291666666666664	1.7372881355932204
ZINC000034893489	9.180457611606656	0	1	2.465356573375433	4.709406945189286	1.305229063643689	3.047334532509467	57.35526695991076	6	0	0	2	1	0	0	0	0	1	0	1	103.06721536351166	58.74494170096023	90.59876543209874	102.46604938271602	65.55555555555554	40.62962962962963	14.0	1646.0	4.294467306812986	4.521481481481482	3.0432098765432096	2.0617283950617287	1.1552028218694883	0.7992831541218638	0.4285714285714285	0.0	3.083333333333333	3.333333333333333	2.703703703703704	2.38	2.0476190476190474	1.7419354838709675	1.380952380952381	1.2222222222222223	2.447705904206676	2.555432098765432	2.1571134626690176	1.89751943301326	1.886820987654321
CHEMBL4116744	24.94066382774949	0	1	2.5022654098632646	5.004354033022842	1.3121841262643243	4.102606110399663	732.2455395759397	15	0	0	8	4	1	1	2	0	0	0	2	444.44444444444446	289.67704046639227	368.6404320987655	455.8256172839506	353.4120370370369	330.08333333333337	296.7222222222222	1532.0	7.7972709551656925	7.010928961748634	5.873156342182891	4.49448123620309	2.7376725838264298	1.93859649122807	1.9809523809523808	2.5527777777777776	3.508771929824561	3.769911504424779	3.2582781456953644	2.8641975308641974	2.5384615384615383	2.539473684210526	2.435714285714285	2.45	5.082053341515654	2.773704715644606	3.2623047088386325	3.018712697244706	2.9742226794695927
CHEMBL493130	9.220897726126536	0	1	2.473637952167993	4.857885293524321	1.3066258703873028	3.979162760961224	784.2944037720399	6	0	0	3	1	0	0	1	1	0	0	2	152.44444444444446	180.2484053242198	253.97907230460203	301.6519821082886	278.475609638231	251.59602856871263	212.2823515977548	792.0	5.863247863247864	5.346153846153846	3.928571428571429	2.7222222222222223	1.6904761904761905	1.967741935483871	1.238095238095238	2.333333333333333	2.8846153846153846	3.2857142857142856	2.611111111111111	2.32	2.119047619047619	1.8387096774193548	1.5238095238095235	1.4444444444444444	3.905551894773257	2.867638430763962	2.9431002390808563	2.638018610464448	2.6121473211320505
ZINC000058582852	22.781895395295063	0	1	2.453145340226723	4.906290680453447	1.3058171652430952	4.683111927343656	259.5663096107051	16	0	0	4	3	1	0	0	0	0	0	0	334.0	173.44444444444446	270.38888888888897	349.9444444444444	385.7777777777776	360.11111111111114	359.9999999999999	1140.0	5.758620689655173	5.983606557377049	4.703703703703703	3.8472222222222223	2.92814371257485	2.670886075949367	2.150943396226415	1.7023809523809523	3.155172413793104	3.564814814814815	3.145833333333333	2.787878787878788	2.6706586826347305	2.740506329113924	2.60377358490566	2.261904761904762	2.990421455938697	2.729508196721312	2.5036008230452684	2.4301697530864192	2.555555555555556
ZINC000038157690	14.43596159114634	0	1	2.468722840195886	4.835604198436256	1.2611417863151229	3.848254277353257	100.70581492466034	6	0	0	7	4	0	0	3	0	0	0	3	338.0	260.9236111111111	368.0833333333335	271.0555555555555	155.00000000000006	232.5833333333333	237.75	848.0	10.903225806451612	8.727272727272727	8.46774193548387	4.951219512195122	5.709677419354839	4.083333333333333	3.7058823529411766	3.4054054054054053	3.645161290322581	3.725806451612903	3.073170731707317	2.7051282051282053	2.7580645161290325	3.1041666666666665	2.313725490196078	1.5405405405405406	8.416890681003583	3.2760942760942764	5.93682795698925	3.305555555555555	3.25391737891738
CHEMBL122761	19.87527968684729	0	1	2.5117100558232743	5.02342011164655	1.334708232516241	3.975003500638972	652.0496176529091	12	1	0	3	1	1	0	0	1	0	0	1	261.60493827160496	144.26224089315653	217.06327160493828	305.98662551440333	217.37654320987656	203.39814814814807	178.53086419753086	1218.0	5.338876291257244	5.348290598290598	3.892361111111111	2.693844924060752	1.7017543859649125	1.750245821042281	1.6296296296296298	1.780116959064327	3.26530612244898	3.6354166666666665	2.9928057553956835	2.452830188679245	2.296052631578948	2.495575221238938	2.4095238095238094	2.3684210526315788	2.94412736516646	2.503333729028174	2.261075745884774	2.201342629600024	2.2442962704143694
CHEMBL61695	12.784941202760692	0	1	2.464652444424267	4.929304888848533	1.3342439678703806	3.7237947068813937	79.84894948889212	6	0	0	5	3	0	0	0	2	0	0	2	165.20987654320987	63.010592897424175	130.56275720164612	164.8149672306051	86.77572016460904	43.51234567901235	12.75925925925926	1134.0	5.696892294593444	6.039426523297491	4.5243664717348935	3.131172839506173	1.4710485133020343	1.0106837606837606	0.8230452674897119	0.3888888888888889	3.4827586206896552	3.789473684210526	3.125	2.7341772151898733	2.380281690140845	2.0576923076923075	1.7407407407407407	1.375	2.17277906542842	2.4636930837647686	2.2905746877481774	2.060187090382564	1.9456295254466849
CHEMBL1092029	16.291965537992013	0	1	2.31962822515844	4.634839459331978	1.342660747563033	4.176132162159454	133.78157572676594	6	0	0	3	2	1	0	0	0	0	0	0	206.0	135.6388888888889	205.25	277.38888888888897	190.44444444444449	163.44444444444449	139.19444444444443	836.0	4.382978723404255	4.244897959183674	2.946236559139785	1.8805970149253728	1.7358490566037736	1.868131868131868	1.75	1.5	2.8085106382978724	3.053763440860215	2.4477611940298507	2.2142857142857144	2.254716981132076	2.3846153846153846	2.35	2.283783783783784	2.8859338061465727	2.3900226757369616	2.206989247311828	2.070066334991709	2.1754850088183413
CHEMBL210124	25.85921008001573	0	1	2.463178240296428	4.839172906644572	1.284599313376734	4.432032190495787	850.4728740260393	12	0	0	9	2	3	0	2	2	0	0	4	493.20987654320993	308.65642623075746	382.9794238683128	448.34686023472034	382.6177983539093	367.6316872427982	323.0113168724278	1918.0	8.652804851635262	7.603703703703703	6.120456905503635	4.551914024336087	3.531202435312024	4.139329805996472	4.506506506506507	3.364046973803071	3.508771929824561	3.682242990654206	3.143884892086331	2.7902097902097904	2.7054794520547945	2.8968253968253967	3.0	2.861788617886179	5.415025021592236	3.0391117969821675	3.5792469520403065	3.2255169801059016	3.170979740424185
CHEMBL3286581	20.45807409884909	0	1	2.599169976999919	5.082853657736171	1.3573056618512385	4.326008103038968	227.9776508155668	15	0	0	6	3	2	1	0	0	0	0	0	324.44444444444446	192.02169067215365	289.17901234567904	331.9135802469136	330.17592592592587	226.92592592592595	238.8055555555556	1234.0	7.373737373737374	6.166666666666667	6.455938697318008	4.686111111111111	3.581267217630854	3.501474926253687	2.617977528089888	2.730769230769231	3.75	4.195402298850575	3.616666666666666	3.269230769230769	3.041322314049587	2.8230088495575223	2.764044943820225	2.4871794871794872	4.364129333458037	2.523791152263375	3.3238966936284946	2.7659465020576137	3.0524810066476733
CHEMBL310183	18.51074513747437	0	1	2.529057983254994	4.878481082886447	1.3077856866029098	4.212544435286934	180.1019357523963	12	0	0	5	2	2	0	0	1	0	0	1	293.60493827160496	111.2552964487121	208.5771604938272	276.90329218107	233.0606995884773	192.6049382716049	157.45679012345678	1182.0	6.990593768371546	7.202469135802469	5.795833333333333	5.144340602284528	3.324483775811209	2.188492063492064	1.853427895981088	1.0207407407407405	3.5	3.95	3.4953271028037385	3.125	3.079646017699115	2.6517857142857144	2.372340425531915	2.066666666666667	2.6489356297312403	2.82267946959305	2.6072145061728405	2.587881235337103	2.4009430727023315
ZINC000013437201	18.510745137474373	0	1	2.529057983254996	4.87848108288645	1.30778568660291	4.212544435286933	180.1019357523963	12	0	0	4	2	1	0	1	0	0	0	1	310.0	165.44444444444446	228.19444444444449	302.61111111111103	300.41666666666674	246.16666666666663	224.0	948.0	7.045454545454546	6.74468085106383	5.235294117647059	4.469565217391304	3.2748091603053435	2.6065573770491803	2.0816326530612246	1.691358024691358	3.386363636363636	3.8705882352941177	3.42608695652174	2.992647058823529	2.870229007633588	2.5491803278688523	2.336734693877551	2.037037037037037	3.7601010101010095	2.860520094562648	2.684640522875817	2.631400966183574	2.3419117647058822
CHEMBL383042	20.413285881551666	0	1	2.494418573423401	4.909224692410035	1.3433642233542882	3.834269015939909	877.8388361781645	19	0	0	4	3	1	0	0	0	0	0	0	316.0	129.44444444444446	236.3055555555556	278.0555555555556	266.52777777777777	247.5	215.66666666666669	1026.0	6.448979591836735	6.653846153846154	5.370786516853933	4.088495575221239	2.315384615384616	1.875	2.165217391304348	2.504854368932039	3.2857142857142856	3.707865168539326	3.247787610619469	2.873015873015873	2.6	2.4375	2.417391304347826	2.3980582524271843	2.6417233560090705	2.9107905982905984	2.6551186017478154	2.4606686332350054	2.3419312169312168
CHEMBL1186590	9.220897726126536	0	1	2.44827309940988	4.662605379521402	1.3041233791457283	3.00834575012341	61.22227154788975	6	0	0	1	1	0	0	0	0	0	0	0	104.0	64.61111111111111	102.47222222222224	121.44444444444444	72.16666666666667	54.5	32.83333333333333	460.0	3.851851851851852	4.107142857142857	2.6875	1.85	1.03921568627451	0.9117647058823528	0.4666666666666667	0.1428571428571428	2.851851851851852	3.125	2.55	2.161290322580645	2.0392156862745097	1.9411764705882355	1.6666666666666667	1.3333333333333333	2.3930041152263377	2.5476190476190474	2.1348379629629632	2.024074074074074	1.8853046594982084
CHEMBL1222764	22.90022371322961	1	1	2.4996336586264007	4.872143730854093	1.2838745896485757	4.432132042988317	350.9439080611258	11	0	0	7	4	3	0	0	0	0	0	0	390.0	213.97916666666663	308.47222222222223	393.9722222222222	432.9166666666666	377.0277777777778	255.1111111111112	1208.0	6.842105263157895	6.6	5.25	4.006896551724138	2.9022988505747125	2.327683615819209	1.9141104294478528	2.056910569105692	3.263157894736842	3.675925925925926	3.2758620689655173	2.693548387096774	2.735632183908046	2.5028248587570623	2.3190184049079754	2.3577235772357725	3.754020467836257	2.9613425925925925	2.856224279835391	2.7170498084291186	2.5574970131421737
CHEMBL523245	19.17741180414104	0	1	2.533807702478178	4.933769528150002	1.3129372032555464	4.174309789883365	194.5455873987988	15	0	0	5	2	0	0	3	0	0	0	3	384.0	279.25	262.5555555555555	354.0833333333335	356.41666666666674	380.3888888888889	375.94444444444434	1042.0	9.365853658536585	7.931818181818182	6.461538461538462	4.898148148148148	5.086538461538462	4.171171171171171	3.396551724137931	3.4831460674157304	3.634146341463415	4.0256410256410255	3.361111111111111	3.287037037037037	3.2884615384615383	2.927927927927928	2.362068965517241	2.02247191011236	6.810975609756097	3.269570707070707	3.366096866096865	3.278549382716051	3.240997942386832
CHEMBL80482	13.49204798394724	0	1	2.492963544149106	4.906186989956341	1.313798229096267	3.676293583344617	105.5692508563582	6	0	0	3	2	1	0	0	0	0	0	0	186.0	90.63888888888889	167.63888888888889	211.1666666666667	183.75000000000003	145.83333333333331	96.16666666666669	686.0	5.027027027027027	5.205128205128205	3.945205479452055	2.77319587628866	1.576086956521739	0.8181818181818182	0.6666666666666666	0.1428571428571428	3.027027027027027	3.4383561643835616	2.8969072164948453	2.757575757575758	2.510869565217391	2.0	1.6933333333333334	1.3928571428571428	2.4496996996997	2.525641025641025	2.296423135464232	2.176975945017183	1.978395061728396
ZINC000013755944	21.71810964418357	0	1	2.52186811918549	4.951433793704391	1.3616939263222416	3.953526429962395	2460.436324211684	18	0	0	5	4	0	1	0	0	0	0	0	308.44444444444446	116.55898491083676	229.0432098765432	263.5246913580247	230.94444444444443	211.20370370370367	177.0	1266.0	6.294784580498867	6.559748427672956	5.282608695652173	3.7899159663865545	2.4498644986449865	2.116809116809117	1.9970501474926248	2.0141843971631204	3.4693877551020407	3.847826086956522	3.260504201680672	2.952	2.7886178861788617	2.743589743589744	2.5309734513274336	2.478723404255319	2.3787547940987097	2.681108781737713	2.4896001073537306	2.214493204689284	2.1225679012345675
CHEMBL14864	24.43291578368071	0	0	2.5011472921725417	4.932854128990073	1.2693028087945115	4.257823851517401	637.5065976489736	18	0	0	9	4	2	0	3	0	0	0	3	552.0	371.5625	489.75	390.90277777777777	459.20833333333337	582.5833333333334	303.0	1378.0	11.04	9.528301886792454	9.11111111111111	6.944444444444445	5.6484375	5.350877192982456	5.654205607476635	5.174418604651163	3.74	4.011111111111111	3.740740740740741	3.16	2.921875	2.8684210526315788	2.710280373831776	3.011627906976744	7.43125	3.615303983228512	5.441666666666666	3.619470164609053	4.314222222222223
CHEMBL1852666	29.99086257760313	0	1	2.484380196254689	4.87630676492415	1.3063846074477268	4.229890139102616	2956.918323683028	17	0	0	11	5	4	0	0	2	0	0	2	507.2098765432099	250.9272595640909	366.61419753086426	481.053650358177	507.4938271604938	419.4814814814815	419.97633744855966	2082.0	7.350867775988549	7.15372907153729	5.582051282051282	4.323106143618964	2.924216524216524	2.888888888888889	3.241788958770091	3.259780907668232	3.4057971014492754	3.692307692307693	3.1834319526627217	2.918918918918919	2.6102564102564103	2.4393939393939394	2.635220125786164	2.711267605633803	3.636626950204216	2.927504368904674	2.820109211775879	2.846471303894538	2.5587587587587586
CHEMBL542806	15.921966674222366	0	0	2.473637952167993	4.857885293524321	1.3066258703873028	3.979162760961224	784.2944037720399	12	0	0	11	6	2	1	0	0	2	0	2	306.5432098765432	180.2484053242198	253.97907230460203	301.6519821082886	278.475609638231	251.59602856871263	212.2823515977548	3578.0	7.476663655525444	6.283333333333333	7.317204301075269	5.234234234234234	4.091324200913243	5.611111111111111	2.8450704225352115	2.3548387096774195	3.024390243902439	3.4838709677419355	3.175675675675676	2.844155844155844	2.8219178082191783	2.6666666666666665	2.295774647887324	2.225806451612903	3.905551894773257	2.867638430763962	2.9431002390808563	2.638018610464448	2.6121473211320505
CHEMBL4066433	17.65380844202677	0	0	2.481681177483454	4.880515637016018	1.3415070949918058	4.301167992238531	138.14686237856054	20	0	0	4	4	0	0	0	0	0	0	0	288.0	106.66666666666669	195.6666666666667	218.00000000000009	197.1111111111112	158.3333333333334	145.33333333333334	860.0	7.578947368421052	8.170731707317072	6.955882352941177	5.3	3.873563218390805	3.048192771084337	3.0694444444444446	3.0172413793103448	3.631578947368421	4.102941176470588	3.6625	3.333333333333333	3.034482758620689	2.7590361445783134	2.6666666666666665	2.689655172413793	2.8070175438596494	3.1165311653116534	2.8774509803921577	2.7250000000000005	2.730523627075351
CHEMBL271253	13.820217383170773	0	3	2.4553697837823543	4.910739567564711	1.2359744028123505	3.6356768163161353	153.26704909280016	6	0	0	7	3	0	0	2	2	0	0	4	277.2098765432099	195.8161484529797	228.6183127572017	216.5853909465021	144.55555555555551	151.73868312757205	153.1954732510288	1294.0	9.558961260110683	8.074074074074074	6.920940170940171	4.819865319865319	3.910441514961289	2.993589743589744	3.826558265582655	4.145593869731801	3.5517241379310347	3.730769230769231	3.227272727272727	2.9838709677419355	2.593220338983051	2.2884615384615383	2.1219512195121952	1.7241379310344829	6.752280981137232	3.259705075445817	4.39650601456157	3.281596832522759	2.985430771273065
ZINC000028711330	27.731642863600893	0	1	2.4907581694915844	4.868497852869993	1.3159897688538604	3.752459639561059	9068.152585879949	18	0	0	7	3	2	0	0	2	0	0	2	403.2098765432099	216.64948178631303	315.30864197530866	410.3036503581772	407.4660493827161	319.4537037037037	314.9485596707819	1890.0	6.300154320987654	6.253267973856209	4.790633608815427	3.3569157980335627	2.289391086001255	2.5308641975308643	2.576797385620915	2.981956315289649	3.390625	3.71900826446281	3.053892215568862	2.707182320441989	2.468926553672316	2.388888888888889	2.485294117647059	2.6666666666666665	3.3851481529111416	2.754690147664004	2.605856545250485	2.456908085977109	2.361622672396153
ZINC000000001148	16.32047510869343	0	1	2.4476334782893163	4.822977605706516	1.3116671825820745	3.941955037638573	212.80106608333423	12	0	0	2	1	1	0	0	0	0	0	0	236.0	101.88888888888889	188.6666666666668	234.00000000000003	214.16666666666669	196.3333333333333	170.0	818.0	5.619047619047619	5.727272727272728	4.539473684210527	4.153061224489796	2.522935779816514	1.932692307692308	1.7395833333333333	0.8433734939759037	3.071428571428572	3.473684210526316	3.2142857142857144	2.7280701754385963	2.697247706422018	2.4711538461538463	2.28125	1.987951807228916	2.425925925925926	2.7411616161616164	2.482456140350878	2.3877551020408165	2.1783625730994154
ZINC000064512371	22.19610895766816	0	1	2.3754288354961104	4.750857670992221	1.2884413212298342	3.955321453730205	763.5220181169527	12	0	0	7	5	1	1	0	0	0	0	0	332.44444444444446	179.86454046639233	269.94444444444446	344.1327160493827	339.7870370370369	284.2685185185185	233.4351851851852	1388.0	5.540740740740741	5.537634408602151	3.987987987987988	3.0169082125603865	1.5703275529865124	1.4083333333333334	1.3873873873873872	1.847094801223241	2.95	3.1981981981981984	2.9347826086956523	2.4782608695652173	2.2427745664739884	2.1125	2.054054054054054	2.36697247706422	2.9977423411065387	2.65257865392274	2.431931931931932	2.493715333691179	2.250555938961735
CHEMBL364270;CHEMBL435301;44401042;44402486;CHEMBL371207;CHEMBL363619	18.51074513747437	0	1	2.529057983254994	4.878481082886447	1.3077856866029098	4.212544435286934	180.1019357523963	12	0	0	4	1	2	0	0	1	0	0	1	277.60493827160496	110.03307422648987	208.96604938271608	275.1810699588478	237.3940329218107	199.6049382716049	157.45679012345678	1170.0	6.455928797014069	6.480676328502415	5.2008032128514055	4.48180924287119	2.9972677595628414	2.077212806026365	1.724972497249725	1.0207407407407405	3.441860465116279	3.903614457831325	3.433628318584071	3.023076923076923	2.9672131147540983	2.5762711864406778	2.277227722772277	2.066666666666667	2.558908702941625	2.696099481123636	2.5176632455748926	2.435230707600423	2.273456790123457
ZINC000064448136	23.467682544039384	1	1	2.5538857634447663	4.971427984704706	1.319131404438242	4.5372217645790895	287.0715252476725	12	1	0	4	1	2	0	1	0	0	0	1	364.0	252.04166666666663	315.6527777777778	505.2638888888888	372.3541666666666	366.7083333333333	335.19444444444446	1186.0	6.385964912280702	5.918032786885246	4.539130434782609	3.3160919540229883	2.0779816513761467	1.8666666666666667	1.9938650306748469	2.1259259259259258	3.4035087719298245	3.860869565217391	3.2586206896551726	2.748792270531401	2.568807339449541	2.497435897435897	2.4478527607361964	2.451851851851852	4.421783625730994	2.710610200364299	2.7448067632850246	2.9038154533844183	2.323403113258186
ZINC000049089180	25.54137283481996	0	1	2.4688516173244843	4.798931815332063	1.3135699873829692	3.7874094869521375	3739.3974143496025	17	0	0	6	4	1	0	0	1	0	0	1	363.60493827160496	187.5052964487121	301.32716049382714	369.0421810699588	416.3364197530864	370.6574074074074	309.9351851851852	1554.0	5.509165731387954	5.668276972624798	4.233062330623307	3.0149965916837083	1.9133903133903127	1.840166369578134	1.744781144781145	1.825396825396825	3.075757575757576	3.398373983739837	2.96319018404908	2.668539325842697	2.3897435897435897	2.27807486631016	2.206060606060606	2.2928571428571427	2.8409893401320017	2.6472386234866105	2.4498143129579444	2.2640624605518944	2.3137050908586496
ZINC000049032998	29.03646662623281	0	1	2.503919850109164	4.853861614720883	1.3322592627963998	4.058375537154851	6356.066229196361	17	0	0	7	5	1	0	0	1	0	0	1	403.60493827160496	201.50529644871207	340.4938271604938	426.8755144032921	489.7530864197531	496.2407407407408	437.7685185185185	1716.0	5.381399176954733	5.571026722925457	4.136574074074074	2.9921037789058094	2.341414141414141	2.084562438544739	1.777777777777778	1.6387464387464388	3.0933333333333333	3.4166666666666665	2.949238578680203	2.7535545023696684	2.640909090909091	2.4911504424778763	2.285067873303168	2.261538461538461	2.686737285982828	2.55265145595666	2.3645404663923184	2.1668807837730566	2.206980282019777
CHEMBL3286585	21.27457067977681	0	1	2.600162508020481	5.085001469503423	1.3327520806836557	4.376185596508374	242.8224651205139	15	0	0	7	3	2	1	1	0	0	0	1	380.44444444444446	253.79946844993145	315.2901234567901	370.47222222222223	353.7314814814814	269.2037037037037	279.1944444444444	1314.0	8.646464646464647	6.875	7.019157088122605	5.125	4.6225895316804415	4.032448377581121	3.5842696629213484	3.6794871794871793	3.863636363636364	4.275862068965517	3.675	3.315384615384616	3.0826446280991737	2.902654867256637	2.853932584269663	2.628205128205128	5.768169737498441	2.732124485596708	3.624024407549312	3.0872685185185187	3.1878798670465334
ZINC000058583642	24.931424929269184	0	1	2.492373481288974	4.96995030450398	1.3310435017484248	4.740463584750069	333.1522031759235	16	0	0	6	3	2	1	0	0	0	0	0	364.44444444444446	218.5216906721536	337.2114197530864	382.6574074074073	474.5925925925925	397.9259259259258	390.3888888888888	1460.0	6.074074074074074	5.140625	4.868421052631579	3.706401766004416	3.4102564102564097	3.366666666666667	2.7541666666666664	2.062248995983936	3.35	3.631578947368421	3.2119205298013247	2.865497076023392	2.8757396449704142	2.925	2.83125	2.632530120481928	3.642028177869227	2.4154128086419755	2.9579949101147927	2.534155015943095	2.713648834019203
ZINC000038603510	14.348984679394846	0	3	2.4415445455070865	4.74216254908316	1.2788670408589722	3.883687190018612	98.92458282159026	9	0	0	6	4	1	0	0	0	1	0	1	255.06721536351165	132.07827503429354	175.14814814814818	185.8117283950617	148.85802469135805	132.38117283950618	92.75617283950616	1926.0	9.446933902352283	9.587484035759898	8.901234567901234	5.742087542087543	5.14026792750197	6.1228545618789525	4.943355119825707	2.8319088319088315	3.962962962962963	4.444444444444445	3.4545454545454546	3.2222222222222223	3.106382978723404	3.097560975609756	2.764705882352941	2.1153846153846154	4.891787964233094	3.768092805449128	3.892181069958848	3.3783950617283955	3.3169295839048925
ZINC000022011749	10.037394307054262	0	1	2.362441496696426	4.686428888483188	1.2817984757753338	3.3786673510442613	54.3886817262878	6	0	0	2	1	0	0	0	1	0	0	1	113.60493827160494	54.92196311537875	107.38271604938272	141.54218106995884	61.80246913580248	10.037037037037038	0.0	748.0	4.207590306355739	4.468253968253968	3.111111111111112	2.256172839506173	0.7085346215780998	0.1037037037037037	0.0	1.980346462245568	2.962962962962963	3.2549019607843137	2.805555555555556	2.272727272727273	1.8405797101449275	1.3555555555555556	1.0	2.1733663076330507	2.034146782051065	2.368790417401528	2.1055434519486806	1.9658636259716509	1.8426326759660088
CHEMBL4521947	25.47242314959865	0	1	2.4163363914173663	4.832567825521588	1.307906845588404	4.18688850555916	767.777305537389	15	0	0	7	4	2	0	0	1	0	0	1	383.60493827160496	195.03307422648987	308.7397119341564	385.7911522633744	380.0401234567902	337.0740740740741	291.6851851851852	1582.0	5.812196034418257	5.798711755233494	4.406810035842294	3.2569870483980914	1.857316332726169	1.806535947712418	1.3898750821827746	1.3636991028295375	3.075757575757576	3.370967741935484	2.914110429447853	2.598870056497175	2.4262295081967213	2.3705882352941177	2.1242603550295858	2.1055900621118013	2.9550465791892404	2.693534919782908	2.489836386565777	2.366816885051377	2.2688847039129523
ZINC000103277940	13.549067125350073	0	1	2.56669674908526	4.957349371874244	1.2977097654359364	3.7227304584965903	88.74841673862704	9	0	0	3	2	0	0	0	1	0	0	1	175.60493827160494	72.00529644871209	147.01748971193416	182.30452674897123	165.27777777777777	91.96296296296296	14.691358024691358	908.0	5.16485112563544	5.947530864197531	4.764309764309765	3.388219544846051	0.9755555555555556	0.4002389486260453	0.021021021021021	0.0	3.323529411764706	3.8333333333333335	3.4578313253012047	2.9473684210526314	2.33	1.6451612903225807	1.2162162162162162	1.0	2.1178028367268262	2.4758802011888434	2.2275377229080933	2.196440081312906	2.079943686376436
CHEMBL104636	24.95558639719305	0	2	2.371882123839654	4.743764247679309	1.307467821248697	4.179836547677812	677.8524991194618	18	0	0	8	6	0	1	0	1	0	0	1	344.0493827160494	162.67539247065997	276.7026748971193	323.5	324.1851851851853	312.72222222222223	235.28395061728395	1732.0	5.640153815017204	5.720486111111111	4.202202202202202	2.9444444444444446	2.358710562414266	2.6184640522875817	2.1682769726247986	1.8747645951035783	3.1639344262295084	3.4414414414414414	2.9657534246575343	2.5120481927710845	2.493827160493827	2.639705882352941	2.4057971014492754	2.4915254237288136	2.66680971263377	2.774144804526749	2.492816890965039	2.2157534246575343	2.170533987803064
10472780;CHEMBL179244	16.36091522321331	0	1	2.4078502649068803	4.790045392088242	1.3147733078224992	3.837503039290676	228.01813242959847	12	0	0	3	1	1	0	0	0	1	0	1	221.06721536351165	96.30049725651575	181.18209876543213	230.16820987654324	158.8333333333334	122.80555555555556	112.92592592592594	2006.0	5.391883301549065	5.442721791559001	4.063352826510721	3.042022792022792	2.003205128205128	2.1888888888888887	2.4027777777777777	1.996168582375479	3.1219512195121952	3.4078947368421053	2.9615384615384617	2.5309734513274336	2.375	2.4125	2.767857142857143	2.5689655172413794	2.34879261601258	2.6019954062589723	2.383974983755686	2.213155864197532	2.043715175352344
ZINC000064512373	21.489002176481616	0	1	2.3761116550603467	4.752223310120694	1.2825464391106818	4.101437244223749	447.00453420209	12	0	0	7	5	1	1	0	0	0	0	0	328.44444444444446	175.61454046639233	260.69444444444446	332.38271604938274	318.78703703703707	288.1018518518518	227.8703703703704	1350.0	5.762183235867447	5.751412429378532	4.177777777777778	3.242894056847545	1.7555555555555558	1.576576576576577	1.557177615571776	2.151815181518152	3.0	3.257142857142857	3.0155038759689923	2.519736842105264	2.2545454545454544	2.175675675675676	2.124087591240876	2.376237623762376	3.080956850287585	2.698472483783218	2.482804232804233	2.5766102019332	2.2939002599090315
CHEMBL4071830	24.71838706839878	0	0	2.731126354512824	5.12169102157177	1.3165580290227916	3.753882114461722	3578.9731420502344	14	0	0	11	5	4	1	0	0	1	0	1	467.5116598079561	252.92198216735247	296.26886145404666	406.0524691358025	397.2685185185185	374.5524691358025	313.61265432098764	2720.0	9.541054281795022	8.856044723969251	7.973525377229081	6.995328661995329	5.630864197530864	5.19805398618958	6.132592592592593	4.8731284475965335	4.0	4.477777777777778	3.783783783783784	3.3801652892561984	3.325	3.1864406779661016	3.3	3.148936170212766	5.161673105456175	3.412561146051712	3.291876238378296	3.658130352574797	4.036514131211101
CHEMBL602874	20.074788614108524	0	0	2.4463600471358	4.834713884327444	1.256206734599141	3.973036676965796	503.424686956356	17	0	0	8	4	2	0	0	1	1	0	2	356.6721536351166	167.91690481633898	235.20370370370367	259.4557613168724	274.27006172839504	242.6594650205761	218.88734567901244	2502.0	8.492194134169443	8.412457912457912	6.992696922274387	5.524691358024692	4.794541910331384	3.865020576131687	3.977137631458619	3.713937621832359	3.571428571428572	3.929577464788733	3.4642857142857144	3.2333333333333334	2.831578947368421	2.7777777777777777	2.580246913580247	2.5526315789473686	3.9980215432461663	3.3602459783015344	3.3127282211789257	3.0887590632961	3.1060699588477365
CHEMBL545461	20.11522872862841	0	3	2.473637952167993	4.857885293524321	1.3066258703873028	3.979162760961224	784.2944037720399	15	0	0	9	5	1	0	0	3	0	0	3	325.6543209876543	180.2484053242198	253.97907230460203	301.6519821082886	278.475609638231	251.59602856871263	212.2823515977548	1842.0	7.236762688614539	7.570048309178744	6.137345679012346	4.201247842824904	3.808567603748328	4.328502415458937	4.70856102003643	3.608465608465608	3.333333333333333	3.763888888888889	3.010752688172043	2.6666666666666665	2.5301204819277108	2.7246376811594204	2.836065573770492	2.7301587301587302	3.905551894773257	2.867638430763962	2.9431002390808563	2.638018610464448	2.6121473211320505
CHEMBL3681350	12.606601717798217	0	1	2.412946990298839	4.825893980597678	1.380277029675662	3.6718748720920726	88.16703649880549	10	0	0	3	3	0	0	0	0	0	0	0	184.0	75.58333333333334	145.44444444444449	172.50000000000006	131.5	93.16666666666669	46.5	630.0	5.935483870967742	6.151515151515151	4.775862068965517	3.623376623376624	2.101449275362319	1.5238095238095235	0.9230769230769232	0.4	3.193548387096774	3.534482758620689	3.051948051948052	2.8219178082191783	2.5942028985507246	2.2857142857142856	1.8461538461538465	1.5	2.438172043010753	2.7390572390572387	2.5076628352490427	2.240259740259741	2.143835616438357
CHEMBL3358508;CHEMBL3358506	23.431983035078773	0	1	2.3674068469701965	4.734813693940394	1.324742193779926	3.778429745833885	1112.078232215726	12	0	0	5	4	1	0	0	0	0	0	0	320.0	177.66666666666669	287.33333333333337	377.9166666666667	319.9166666666667	294.25	240.25000000000003	1194.0	5.0	4.970149253731344	3.4878048780487805	2.3859649122807016	1.5944444444444446	1.58125	1.5034013605442176	1.46875	2.9375	3.227642276422764	2.719298245614035	2.375	2.216666666666667	2.2	2.1156462585034013	2.25	2.776041666666667	2.5385572139303485	2.336043360433605	2.210038986354776	2.103864734299517
ZINC000013437174	18.47030502295449	0	1	2.5343055353067685	4.895325130593507	1.309379222536062	4.223446934346613	179.5717091283001	12	0	0	4	2	1	0	1	0	0	0	1	310.0	165.44444444444446	225.69444444444449	304.77777777777766	298.08333333333337	247.8333333333333	189.66666666666669	948.0	7.045454545454546	6.76595744680851	5.341176470588235	4.6173913043478265	3.5267175572519083	2.4672131147540983	1.806122448979592	1.1728395061728396	3.386363636363636	3.882352941176471	3.460869565217392	3.022058823529412	2.8473282442748094	2.5491803278688523	2.2857142857142856	2.0123456790123457	3.7601010101010095	2.8628841607565008	2.655228758169935	2.650241545893719	2.5400326797385624
CHEMBL194691	28.15137958999173	0	1	2.4241636312754893	4.8460590119718425	1.2646052171140187	4.24358917945032	1430.4092853639263	16	0	0	10	4	3	0	3	0	0	0	3	588.0	399.0625	590.138888888889	444.5277777777778	449.125	421.1805555555556	371.8055555555555	1596.0	9.046153846153846	7.882352941176471	7.183333333333334	4.405228758169935	3.574712643678161	3.7218543046357615	4.535433070866142	3.712	3.3384615384615386	3.458333333333333	3.0392156862745097	2.7195121951219514	2.4885057471264367	2.556291390728477	2.881889763779528	2.896	6.139423076923077	3.2122140522875817	4.917824074074075	2.905410312273058	2.8843157181571817
CHEMBL232254	26.23654907218804	0	1	2.5964138475351994	4.976073563608441	1.3147171592633673	4.106583750421339	4292.65501442342	15	0	0	7	3	3	0	1	0	0	0	1	470.0	258.02777777777777	337.638888888889	434.0833333333334	466.7777777777777	367.861111111111	367.611111111111	1386.0	7.46031746031746	7.044776119402985	5.631147540983607	4.649681528662421	3.3833333333333333	4.326241134751773	3.94488188976378	3.1631205673758864	3.365079365079365	3.7540983606557377	3.248407643312102	2.759776536312849	2.566666666666667	2.858156028368794	2.921259842519685	2.780141843971631	4.095679012345679	2.9112769485903813	2.7675318761384347	2.764861995753716	2.6249224084419613
CHEMBL4453478	24.098649701745448	0	1	2.473637952167993	4.857885293524321	1.3066258703873028	3.979162760961224	784.2944037720399	15	0	0	6	3	1	0	0	2	0	0	2	322.04938271604937	180.2484053242198	253.97907230460203	301.6519821082886	278.475609638231	251.59602856871263	212.2823515977548	1758.0	4.954605887939221	5.12106135986733	3.792022792022792	2.588818117480538	1.7524005486968453	1.5738562091503268	1.4961075725406936	1.5007309941520468	2.9692307692307693	3.2905982905982905	2.700636942675159	2.521212121212121	2.3950617283950617	2.235294117647059	2.248407643312102	2.269736842105264	3.905551894773257	2.867638430763962	2.9431002390808563	2.638018610464448	2.6121473211320505
CHEMBL199824	24.127159272446868	0	1	2.4385756907163936	4.877151381432787	1.32212944847746	4.091194938439755	1300.097825795511	16	0	0	8	5	3	0	0	0	0	0	0	426.0	234.91666666666669	314.33333333333337	414.6388888888888	343.16666666666663	325.0	285.8333333333333	1294.0	7.1	6.761904761904762	5.1946902654867255	3.939189189189189	2.034682080924856	1.9375	1.9931972789115648	2.0703125	3.183333333333333	3.4601769911504423	3.060810810810811	2.6144578313253013	2.439306358381503	2.425	2.3741496598639458	2.3828125	3.9152777777777774	2.946649029982364	2.781710914454277	2.801614114114113	2.7550200803212843
ZINC000043202659	23.24715436462285	1	1	2.6551092947308206	5.063160752753904	1.3477446867632048	3.9342568570994647	499.509196149936	12	1	0	3	1	2	0	0	0	0	0	0	320.0	186.56944444444449	278.6666666666667	358.2083333333333	364.2222222222221	344.7222222222223	265.5694444444444	1104.0	5.818181818181818	5.816666666666666	4.419642857142857	3.078787878787878	2.109452736318408	1.951351351351352	2.0	2.3225806451612905	3.581818181818182	4.107142857142857	3.387878787878788	2.8040201005025125	2.8059701492537314	2.5945945945945947	2.496932515337423	2.677419354838709	3.3921717171717174	2.580787037037037	2.488095238095238	2.170959595959596	2.180904522613065
CHEMBL3734894	26.08207067486249	0	1	2.375162695612003	4.700139553748717	1.3216402339047566	4.18256169336207	830.2176298467439	18	0	0	6	1	5	0	0	0	0	0	0	454.0	188.22222222222223	333.08333333333337	364.6388888888889	365.44444444444446	375.6666666666667	390.27777777777777	1410.0	6.776119402985074	6.285714285714286	4.827868852459017	3.691780821917808	1.797872340425532	2.12707182320442	2.3101604278074865	2.6853932584269664	3.0597014925373136	3.336065573770492	3.0273972602739727	2.5689655172413794	2.4202127659574466	2.4696132596685083	2.4705882352941178	2.651685393258427	2.809286898839138	2.9210317460317463	2.7301912568306013	2.4975266362252664	2.199233716475096
CHEMBL4067417	16.389424793914728	0	0	2.421142423348264	4.761933891501965	1.3191803279542789	4.1013163116335445	140.45927379037929	11	0	0	7	2	2	1	0	2	0	0	2	271.6543209876544	131.95846669714985	171.83950617283952	204.79644871208657	123.4534750800183	121.83539094650206	104.48148148148148	1576.0	8.23194912083801	7.568253968253969	5.972222222222223	4.614070691696262	4.085003035822708	4.527572016460906	4.666666666666666	3.3693693693693696	3.696969696969697	3.8333333333333335	3.287671232876712	3.028985507246377	2.918032786885246	3.311111111111111	3.2	3.0	3.998741415065147	2.9135214579659023	2.8639917695473254	2.8054308042751583	2.991799367805809
ZINC000027651441	24.15566884314829	0	1	2.5035334657559645	4.903664262807414	1.3099904725079734	3.656171079007448	4758.086327717022	15	0	0	8	4	2	2	0	0	0	0	0	360.8888888888889	192.8401920438957	270.66049382716056	358.9783950617284	338.5277777777776	255.1975308641976	234.4598765432099	1694.0	5.916211293260474	5.739583333333333	4.376811594202898	3.518264840182649	1.4527938342967244	1.4323232323232324	1.608272506082725	1.981818181818182	3.180327868852459	3.5043478260869567	3.089041095890411	2.636904761904762	2.329479768786128	2.224242424242424	2.2627737226277373	2.5545454545454547	3.161314623670422	2.7055844907407405	2.353569511540526	2.458756130559784	2.3487674733816712
CHEMBL62919	22.822335509814952	0	1	2.438946417797793	4.877892835595587	1.305662670350095	4.02680373700022	646.0057183334704	16	0	0	7	3	2	1	1	0	0	0	1	404.44444444444446	266.6526063100137	283.55555555555566	395.36728395061726	310.7407407407407	296.48148148148147	278.19135802469134	1426.0	7.930283224400871	7.253086419753085	5.625	4.079012345679013	2.829573934837093	2.772988505747126	2.3710144927536234	2.731958762886598	3.450980392156863	3.71875	3.066666666666667	2.636363636363636	2.526315789473684	2.6724137931034484	2.582608695652174	2.6391752577319587	5.228482476666936	3.054926840420668	2.9537037037037046	2.9286465477823502	3.0342096175429507
ZINC000139457226	17.205921374842454	0	1	2.4604412058058	4.9208824116116014	1.2938355579030365	4.123391086511412	148.86316406148626	12	0	0	4	2	2	0	0	0	0	0	0	290.0	198.94444444444449	246.69444444444449	268.8888888888889	293.6666666666667	292.00000000000006	266.33333333333337	894.0	6.904761904761905	6.2727272727272725	4.974358974358975	3.6132075471698113	2.648854961832061	2.642857142857143	2.5436893203883497	2.3448275862068964	3.238095238095238	3.6666666666666665	3.2358490566037736	2.6412213740458017	2.5572519083969465	2.571428571428572	2.174757281553398	1.793103448275862	4.736772486772487	2.973484848484849	3.162749287749288	2.5366876310272537	2.399491094147582
CHEMBL2393265	20.64399602485248	0	0	2.436187816742776	4.810388022551697	1.322001455587345	4.015770089279245	377.3940284014848	21	0	0	7	6	0	0	1	0	0	0	1	386.0	191.22222222222223	259.4444444444445	295.5555555555555	242.91666666666669	263.6666666666667	233.5555555555556	1076.0	8.976744186046512	8.782608695652174	7.48	5.543478260869565	5.047619047619048	5.866666666666666	5.25	4.881578947368421	3.604651162790698	3.88	3.3043478260869565	2.9368421052631577	3.2142857142857144	3.44	3.107142857142857	2.986842105263158	4.44702842377261	3.4559178743961354	3.45925925925926	3.212560386473429	2.9742690058479533
CHEMBL1083449	27.66006038266244	0	1	2.426813071344787	4.822425341107733	1.2525673749819286	4.857601853858058	370.941243389108	17	0	0	11	4	2	0	5	0	0	0	5	654.0	501.3194444444444	615.0694444444445	535.4861111111111	646.8888888888893	401.611111111111	474.97222222222206	1616.0	11.275862068965518	9.163934426229508	8.411214953271028	5.62962962962963	5.355072463768116	5.868217054263566	5.007936507936508	5.214814814814815	3.6379310344827593	3.7383177570093458	3.1777777777777776	2.921985815602837	2.891304347826087	2.976744186046512	3.103174603174604	3.0074074074074075	8.643438697318008	3.5341530054644807	5.74831256490135	3.9665637860082303	3.745173364854215
ZINC000072106235	27.8695422340435	0	1	2.48287327066638	4.86092569709867	1.289016335188322	3.9780952936956218	2737.777692382208	17	0	0	9	5	3	0	0	1	0	0	1	457.60493827160496	244.58862978204544	348.51748971193405	455.0545267489711	541.3641975308643	439.9351851851853	386.3796296296296	1732.0	6.537213403880071	6.453576864535768	5.018949181739879	4.044037940379403	2.541201488569909	2.0767314399601395	2.4169719169719173	2.500383141762452	3.171428571428572	3.5348837209302326	3.164634146341464	2.8082901554404147	2.473684210526316	2.192825112107623	2.2252747252747254	2.43448275862069	3.4941232826006487	2.911621286431028	2.701685966759179	2.7747227240790924	2.5459924518646453
ZINC000013437168	20.897381877747986	0	1	2.551167239023456	4.98239967198407	1.2624989144222418	4.457761356901921	212.3849543470647	12	0	0	6	2	1	0	3	0	0	0	3	424.0	295.0069444444444	432.9444444444444	351.3749999999999	459.875	473.9583333333333	311.9166666666667	1146.0	9.02127659574468	7.8	7.296703296703296	5.363636363636363	4.161073825503356	4.128571428571429	4.008403361344538	1.9270833333333333	3.5531914893617023	3.923076923076923	3.611570247933885	3.168918918918919	2.9731543624161074	2.7214285714285715	2.361344537815126	2.1041666666666665	6.276743498817966	3.066111111111111	4.757631257631257	2.90392561983471	2.9384384384384394
CHEMBL373174	23.977329358185813	0	0	2.541247782424929	5.006167482558521	1.3460618181384287	4.83522183454024	239.56563247839205	20	0	0	5	1	3	0	0	0	1	0	1	387.0672153635117	137.93938614540468	254.53703703703704	333.9228395061728	291.88117283950623	258.43981481481484	225.12037037037035	2350.0	7.899330925785952	8.093278463648835	6.378250591016548	5.083835773758255	3.708126036484245	3.247010790317877	3.492153170119272	4.219493177387914	3.877551020408163	4.24468085106383	3.705426356589147	3.389705882352941	3.328358208955224	3.0236220472440944	2.8813559322033897	2.9894736842105263	2.8150895131715243	2.873399634202104	2.707840819542948	2.588549143458704	2.5255991285403048
CHEMBL1187211;44573007	9.818614707571903	0	1	2.4501437273848024	4.681947194564961	1.3275675045251305	3.0678821327383243	79.12125420821259	6	0	0	2	1	1	0	0	0	0	0	0	140.0	76.86111111111111	117.30555555555554	131.44444444444446	87.58333333333331	61.41666666666667	48.833333333333336	524.0	5.0	4.862068965517241	3.326530612244898	2.4915254237288136	1.263157894736842	1.4390243902439024	1.0740740740740742	0.9090909090909092	2.892857142857143	3.142857142857143	2.711864406779661	2.316666666666667	2.017543859649123	1.975609756097561	1.9259259259259256	1.7727272727272727	2.745039682539683	2.7873563218390807	2.393990929705215	2.227871939736347	2.139814814814815
ZINC000013782235	10.554231059459868	0	1	2.508745978662976	4.758622591033121	1.3555454566415142	3.3370578493835983	63.401446628940775	9	0	0	2	2	0	0	0	0	0	0	0	140.0	68.38888888888889	112.88888888888886	126.77777777777776	76.00000000000001	43.83333333333333	15.0	506.0	5.6	6.111111111111111	4.844444444444444	3.196428571428572	1.5319148936170213	0.8918918918918919	0.391304347826087	0.0	3.44	3.8222222222222224	3.0892857142857144	2.849056603773585	2.3404255319148937	1.891891891891892	1.4782608695652173	1.2	2.7355555555555555	2.823045267489712	2.5086419753086413	2.2638888888888884	2.2164570230607965
ZINC000013782229	11.968444621832964	0	1	2.518466975682107	4.820589737614696	1.3370719420873176	3.4929030990631644	88.0194798652633	9	0	0	3	2	1	0	0	0	0	0	0	184.0	85.41666666666667	137.83333333333331	152.5	112.91666666666666	89.83333333333331	51.5	608.0	6.344827586206897	6.483870967741935	5.096153846153846	3.852459016393442	2.338709677419355	1.5510204081632653	0.8648648648648649	0.1034482758620689	3.3793103448275863	3.75	3.278688524590164	2.9206349206349205	2.467741935483871	2.2448979591836733	1.864864864864865	1.4482758620689655	2.945402298850575	2.958781362007169	2.650641025641025	2.5	2.37610229276896
CHEMBL544319	20.672505595553893	0	1	2.473637952167993	4.857885293524321	1.3066258703873028	3.979162760961224	784.2944037720399	11	0	0	6	1	2	1	1	1	0	0	2	342.8888888888889	180.2484053242198	253.97907230460203	301.6519821082886	278.475609638231	251.59602856871263	212.2823515977548	1582.0	6.857777777777779	5.993589743589743	4.5	3.095238095238095	2.301837270341208	2.3087431693989067	1.9705014749262533	2.575	3.26	3.648936170212766	2.9097744360902253	2.5454545454545454	2.4645669291338583	2.459016393442623	2.4690265486725664	2.7125	3.905551894773257	2.867638430763962	2.9431002390808563	2.638018610464448	2.6121473211320505
ZINC000072104795	26.49576878619028	0	1	2.467009458084871	4.842316602500182	1.298271292859793	3.8356069545519618	2776.013125565471	17	0	0	8	5	1	0	1	1	0	0	2	439.60493827160496	253.81085200426767	330.93415637860085	422.8878600823045	436.6975308641976	385.1851851851852	333.01851851851853	1646.0	6.76315289648623	6.604575163398692	5.036730945821854	3.668091168091169	2.17612293144208	2.056980056980057	2.4371822803195355	2.555555555555556	3.2153846153846155	3.512396694214876	3.0705128205128207	2.7288135593220337	2.404255319148936	2.174358974358974	2.294117647058824	2.4915254237288136	3.904782338527195	2.8691751391914795	2.734993027922321	2.7108196159122087	2.497419264839227
CHEMBL4578164	27.66770089135204	0	0	2.561053484279258	5.122106968558516	1.2296375300900058	4.852612208133505	364.26784070581937	22	0	0	11	3	4	1	0	3	0	0	3	495.2592592592592	318.898691129401	377.5360082304527	438.6358024691359	774.0216049382715	547.9382716049383	513.9907407407409	2408.0	9.3445143256464	8.297619047619047	8.185579196217494	6.932773109243698	6.1912698412698415	6.206944444444444	4.0588235294117645	3.719745222929936	3.962264150943396	4.308510638297872	3.957983193277311	3.866141732283464	3.75	3.3	2.9529411764705884	2.745222929936306	6.016956436403793	3.054591049382716	4.016340513089922	3.686015146799461	4.033919414051296
CHEMBL361929	12.675551403019512	0	1	2.508134260817448	4.859229868069804	1.3250379328612325	3.611067000277488	91.2700452516061	6	0	0	3	2	1	0	0	0	0	0	0	176.0	101.13888888888889	157.88888888888889	200.41666666666669	137.66666666666666	120.08333333333331	92.5	648.0	5.176470588235294	5.166666666666667	4.0	2.6956521739130435	1.4333333333333331	1.1917808219178083	0.6346153846153846	0.5263157894736842	3.117647058823529	3.626865671641791	2.989130434782609	2.584158415841584	2.2222222222222223	1.9863013698630136	1.5961538461538465	1.1578947368421053	2.974673202614379	2.614197530864198	2.3565505804311773	2.178442028985508	2.077832783278328
CHEMBL80603	13.313708498984765	0	1	2.4695074480747583	4.7240232851761945	1.3346826495051456	3.5949176708825075	139.86833832826866	9	0	0	2	2	0	0	0	0	0	0	0	168.0	73.83333333333334	154.30555555555557	192.25	142.0	100.0	61.16666666666667	658.0	4.54054054054054	4.948717948717949	3.6527777777777777	2.561224489795918	1.0865384615384617	1.0	0.7741935483870968	0.7352941176470589	2.972972972972973	3.361111111111111	2.9081632653061225	2.5462962962962963	2.1153846153846154	1.9764705882352944	1.9838709677419355	2.0588235294117645	1.995495495495496	2.385327635327636	2.143132716049383	1.961734693877551	1.7993827160493827
CHEMBL38911	14.946701660840215	0	0	2.44295186880826	4.766884104443616	1.3079428991662556	3.676598668459015	177.23042378465885	12	0	0	5	3	1	0	0	1	0	0	1	253.6049382716049	128.44974089315653	173.88271604938276	200.43106995884776	148.61111111111114	116.42181069958843	91.38271604938272	1016.0	8.180804460374352	8.063973063973064	6.63030303030303	4.763492063492064	4.337037037037037	4.2718676122931445	3.3434343434343434	2.6416666666666666	3.612903225806452	3.945454545454545	3.2857142857142856	2.9545454545454546	2.75	2.872340425531915	2.8181818181818183	2.5	4.143540028811501	3.210219478737998	3.161503928170596	2.863300999412111	3.2184655193914464
ZINC000013972073	17.10846211891974	0	1	2.344109353205206	4.688218706410412	1.311723336675724	4.3363826361574205	132.2425366193856	12	0	0	6	4	1	0	1	0	0	0	1	320.0	173.38888888888889	231.6111111111112	277.8333333333334	233.1666666666667	196.19444444444449	171.33333333333334	936.0	7.804878048780488	7.186046511627907	5.546666666666667	4.257731958762887	3.467391304347826	3.5128205128205128	3.924242424242424	3.15625	3.1951219512195124	3.3866666666666667	2.9381443298969074	2.7127659574468086	2.608695652173913	2.743589743589744	2.8181818181818183	2.59375	4.2289972899729	3.1136950904392773	3.0881481481481488	2.8642611683848807	2.6761229314420807
CHEMBL113830	18.59162536651413	0	1	2.358294471182262	4.716588942364526	1.3058661987068387	4.328115263033149	190.0490176793096	12	0	0	3	1	2	0	0	0	0	0	0	252.0	167.91666666666669	233.27777777777777	321.1111111111111	307.6111111111111	253.38888888888889	211.2777777777778	960.0	4.941176470588236	4.79245283018868	3.4526315789473685	2.3284671532846715	1.5063291139240509	1.618705035971223	1.456	1.5588235294117647	2.92156862745098	3.284210526315789	2.7007299270073	2.299363057324841	2.170886075949367	2.20863309352518	2.152	2.196078431372549	3.2924836601307192	2.7421383647798745	2.455555555555556	2.343876723438767	2.1443736730360934
CHEMBL357702	10.554231059459868	0	1	2.508745978662976	4.758622591033121	1.3555454566415142	3.3370578493835983	63.401446628940775	9	0	0	2	2	0	0	0	0	0	0	0	140.0	68.38888888888889	112.88888888888886	126.77777777777776	76.00000000000001	43.83333333333333	15.0	506.0	5.6	6.111111111111111	4.844444444444444	3.196428571428572	1.5319148936170213	0.8918918918918919	0.391304347826087	0.0	3.44	3.8222222222222224	3.0892857142857144	2.849056603773585	2.3404255319148937	1.891891891891892	1.4782608695652173	1.2	2.7355555555555555	2.823045267489712	2.5086419753086413	2.2638888888888884	2.2164570230607965
CHEMBL4292336	16.918192090138803	0	0	2.50263073709432	4.935653687965722	1.3074167042430636	3.847182730646896	354.189164007174	10	0	0	4	1	3	0	0	0	0	0	0	292.0	156.19444444444446	218.6111111111112	269.61111111111103	249.19444444444443	242.2777777777778	206.50000000000003	910.0	6.790697674418604	6.177777777777778	4.7	3.898989898989899	2.6283185840707963	2.81	2.5384615384615383	2.375	3.13953488372093	3.55	3.212121212121212	2.8545454545454545	2.6194690265486726	2.5	2.318681318681319	2.025	3.632428940568476	2.940123456790124	2.7326388888888897	2.723344556677889	2.3873737373737383
ZINC000019811383	9.968444621832964	0	1	2.305134148858484	4.610268297716967	1.315515130895028	3.399556277510341	55.35590022029203	6	0	0	2	1	0	0	0	1	0	0	1	121.60493827160494	55.14418533760097	105.49382716049382	117.65329218106992	70.40740740740742	39.91358024691358	10.84567901234568	746.0	4.864197530864198	5.042735042735043	3.592592592592593	2.3465160075329567	1.541062801932367	1.1054131054131056	0.6296296296296297	0.0	3.04	3.2666666666666666	2.7288135593220337	2.4615384615384617	2.239130434782609	2.0	1.5833333333333333	1.25	2.205767413504039	2.555278569167458	2.344307270233196	1.994123596289321	1.8932019626464067
ZINC000072104848	26.98409596789447	0	1	2.47592865310806	4.851229308974803	1.3049895636098998	3.840023528308733	3216.987736154676	17	0	0	6	5	1	0	0	0	0	0	0	392.0	205.72222222222223	333.1666666666666	422.6388888888888	484.5	450.0	383.5	1392.0	5.297297297297297	5.532467532467533	4.194244604316546	3.1333333333333333	1.8868778280542984	1.7022222222222223	1.5285714285714285	1.5714285714285714	2.95945945945946	3.302158273381295	2.9444444444444446	2.6862745098039214	2.420814479638009	2.231111111111112	2.085714285714286	2.16	2.78003003003003	2.6313131313131315	2.3968824940047955	2.347993827160493	2.3134531590413943
CHEMBL3941795	19.120392662738205	0	1	2.473637952167993	4.857885293524321	1.3066258703873028	3.979162760961224	784.2944037720399	9	0	0	5	2	0	1	0	2	0	0	2	204.49382716049385	180.2484053242198	253.97907230460203	301.6519821082886	278.475609638231	251.59602856871263	212.2823515977548	1680.0	3.858374097367808	4.008080808080808	2.7403846153846154	1.625185185185185	0.9335511982570806	1.0609636184857425	1.283710895361381	1.5152625152625152	2.943396226415094	3.2788461538461537	2.5733333333333333	2.280254777070064	2.147058823529412	2.2123893805309733	2.2815533980582523	2.3736263736263736	3.905551894773257	2.867638430763962	2.9431002390808563	2.638018610464448	2.6121473211320505
ZINC000040956465	9.818614707571903	0	1	2.4501437273848024	4.681947194564961	1.3275675045251305	3.0678821327383243	79.12125420821259	6	0	0	2	1	1	0	0	0	0	0	0	140.0	76.86111111111111	117.30555555555554	131.44444444444446	87.58333333333331	61.41666666666667	48.833333333333336	524.0	5.0	4.862068965517241	3.326530612244898	2.4915254237288136	1.263157894736842	1.4390243902439024	1.0740740740740742	0.9090909090909092	2.892857142857143	3.142857142857143	2.711864406779661	2.316666666666667	2.017543859649123	1.975609756097561	1.9259259259259256	1.7727272727272727	2.745039682539683	2.7873563218390807	2.393990929705215	2.227871939736347	2.139814814814815
CHEMBL2397884	12.784941202760692	0	1	2.4702061394783708	4.9404122789567415	1.3125372009751952	3.704572632714245	81.6911866291513	6	0	0	3	2	1	0	0	0	0	0	0	196.0	112.11111111111111	156.05555555555554	206.72222222222223	114.5	86.0	38.5	646.0	6.125	5.911764705882353	4.555555555555555	3.383720930232558	1.8888888888888888	1.2181818181818185	0.6923076923076923	0.125	3.25	3.6825396825396814	3.081395348837209	2.4646464646464645	2.185185185185185	2.145454545454545	1.8974358974358967	1.5	3.5034722222222223	2.675653594771242	2.477072310405644	2.40374677002584	2.4503367003367003
CHEMBL629	16.32047510869343	0	1	2.4476334782893163	4.822977605706516	1.3116671825820745	3.941955037638573	212.80106608333423	12	0	0	1	1	0	0	0	0	0	0	0	204.0	93.88888888888889	181.33333333333343	228.0	220.16666666666669	197.3333333333333	170.0	792.0	4.636363636363637	4.956521739130435	3.7160493827160495	3.138888888888889	2.073170731707317	1.6637931034482758	1.4134615384615383	0.6966292134831461	2.977272727272727	3.3950617283950617	3.101851851851852	2.6746031746031744	2.569105691056911	2.353448275862069	2.201923076923077	1.9662921348314608	2.133838383838384	2.5495169082125604	2.238683127572018	2.111111111111111	1.96031746031746
ZINC000017148924	24.80575648293199	0	1	2.483482222788581	4.90210930311628	1.3397277075511114	4.279486716292447	694.9202416598024	21	0	0	8	7	0	0	1	0	0	0	1	438.0	207.94444444444449	305.77777777777777	367.0	333.5555555555556	368.2222222222222	325.4722222222222	1276.0	7.963636363636364	7.813559322033898	6.313725490196078	4.67175572519084	3.962121212121212	3.90625	3.3972602739726026	3.207407407407408	3.4909090909090907	3.794117647058824	3.267175572519084	2.93006993006993	3.106060606060606	3.2109375	2.8013698630136985	2.577777777777778	3.780808080808081	3.0969868173258006	2.997821350762527	2.801526717557252	2.5353535353535355
ZINC000095586109	12.813450773462106	0	1	2.513196411806029	4.988875668980013	1.307909490592262	3.720481899675449	77.25493414123697	6	0	0	4	2	1	0	0	1	0	0	1	193.6049382716049	110.2552964487121	149.93004115226333	193.7572016460905	117.7530864197531	41.53703703703703	27.0	896.0	6.676032354193274	6.616487455197133	5.30214424951267	3.927350427350428	2.3369175627240137	0.7651515151515152	0.2222222222222222	0.0	3.5517241379310347	4.0	3.2564102564102564	2.6875	2.4516129032258065	1.9772727272727275	1.6296296296296295	1.3333333333333333	3.8019067740935206	2.7641046063985137	2.6303515991625144	2.484066687770392	2.586625514403292
CHEMBL153062	11.423098298725945	0	0	2.2080707911342667	4.416141582268532	1.259660681552394	3.163469347469703	352.2885768930465	6	0	0	1	0	1	0	0	0	0	0	0	126.0	103.55555555555554	151.50000000000009	189.0277777777778	132.16666666666669	121.91666666666669	109.66666666666669	628.0	3.15	3.1	1.9452054794520548	1.1683168316831682	0.735632183908046	0.7894736842105263	0.8115942028985508	0.8666666666666667	2.3	2.4657534246575343	1.99009900990099	1.845360824742268	1.8505747126436785	1.868421052631579	1.855072463768116	1.8666666666666667	2.588888888888889	2.4145833333333337	2.0753424657534256	1.8715621562156213	1.6993127147766325
ZINC000006733302	11.411167754907478	0	1	2.4017524943513564	4.7755004014792455	1.2758211337975816	3.5506057353151044	70.38872910727055	6	0	0	3	1	1	0	0	1	0	0	1	157.60493827160494	71.94974089315653	131.3786008230453	167.51748971193425	104.46913580246915	57.53703703703704	39.0	850.0	5.084030266825966	5.065972222222222	3.662835249042146	2.8845598845598848	1.093915343915344	0.8908045977011495	0.2592592592592592	0.0	2.967741935483871	3.2758620689655173	2.9740259740259742	2.413793103448276	2.011904761904762	1.7241379310344829	1.6296296296296295	1.25	2.3209593836502105	2.56053883744856	2.265148290052505	2.1755518144407047	1.9967007237122183
CHEMBL4090637	21.29873214770068	0	0	2.469296694589408	4.8684261207556645	1.3259112334650351	4.33614314182337	374.24871728045633	21	0	0	5	3	1	1	0	0	0	0	0	344.44444444444446	166.8923182441701	230.57407407407416	271.72839506172835	294.72222222222223	257.1296296296297	249.38888888888897	1278.0	7.48792270531401	7.374149659863947	6.053497942386831	4.782312925170068	4.077441077441078	3.796116504854369	3.5763888888888893	3.452380952380953	3.5434782608695654	3.925925925925926	3.489795918367347	3.09009009009009	3.1515151515151514	2.8737864077669903	2.770833333333333	2.7142857142857144	3.628093874873263	3.0792391030486272	2.846593507087335	2.772738725119677	2.9067122678233783
44456033;16006492;CHEMBL404372;CHEMBL270177	10.10634399227556	0	3	2.416720131520188	4.833440263040375	1.2288495198243707	3.3693316271909426	52.866883694935545	6	0	0	4	3	0	0	0	1	0	0	1	151.60493827160494	71.94974089315653	120.15637860082302	132.85185185185188	56.38271604938272	15.691358024691358	2.0	770.0	6.591519055287171	7.12962962962963	5.861111111111111	4.055555555555555	1.176328502415459	0.3541666666666666	0.0	0.0	3.391304347826087	3.8	3.2	2.693877551020408	1.826086956521739	1.40625	1.2	1.0	3.128249604050284	3.1328017832647466	3.0039094650205755	2.6570370370370373	2.6378180901990427
ZINC000029210629	24.317429301227804	0	1	2.398415458476756	4.796830916953512	1.2825475689020354	4.384332037807937	1349.4070166493336	12	0	0	9	3	4	0	1	1	0	0	2	453.60493827160496	275.31085200426764	330.4063786008231	422.30144032921805	428.1090534979423	390.72325102880654	351.92283950617275	1630.0	7.436146529042705	6.5097001763668425	4.886886886886887	3.9639846743295024	2.603835978835979	2.4319444444444445	2.5505698005698005	2.49480415667466	3.098360655737705	3.36036036036036	2.9448275862068964	2.506097560975609	2.398809523809524	2.41875	2.423076923076923	2.5035971223021583	4.513292655807667	3.1220197269579986	2.976634041448857	2.9124237264084005	2.785029609555355
ZINC000066156756	25.73599096637845	0	1	2.547719851468448	5.095439702936897	1.3013770848130306	4.697567931080444	374.3074752968196	16	0	0	7	3	3	1	0	0	0	0	0	416.44444444444446	266.5772462277092	360.7129629629629	438.4274691358024	529.2037037037037	424.42592592592587	460.1666666666666	1522.0	7.058380414312618	5.968253968253968	5.690058479532165	4.408602150537634	3.4990583804143123	4.487695749440715	3.400447427293065	2.7046413502109705	3.5084745762711864	3.8859649122807016	3.4064516129032256	2.933333333333333	2.796610169491525	3.0604026845637584	3.046979865771812	2.7088607594936707	4.518258410639138	2.609396433470508	3.164148797920728	2.828564317005177	3.068312757201648
CHEMBL4472703	12.196162739508686	0	1	2.4731208187495275	4.946241637499054	1.2501123483757914	3.5988912043923955	82.69899522660909	6	0	0	2	1	1	0	0	0	0	0	0	160.0	91.67361111111111	156.16666666666669	215.0	181.6666666666667	117.75	68.5	638.0	4.324324324324325	4.5	3.257142857142857	2.357894736842105	0.9833333333333332	0.6914893617021277	0.1228070175438596	0.0	2.8378378378378377	3.3285714285714287	2.8526315789473684	2.2583333333333333	1.8833333333333333	1.7127659574468086	1.5964912280701755	1.0714285714285714	2.477665165165165	2.586622807017544	2.230952380952381	2.2631578947368416	2.016666666666667
CHEMBL3976579	21.80173958621017	0	0	2.71010932370075	5.10086674718322	1.326263023685919	3.7085902456640136	890.9611473372383	9	0	0	9	5	3	0	0	1	0	0	1	355.60493827160496	213.65112978204544	263.1851851851853	386.54115226337456	353.16049382716045	332.31738683127577	236.7283950617284	1398.0	6.972645848462842	6.802020202020201	5.644219977553312	4.675720164609053	3.556301267710664	3.601254480286739	3.441299790356394	2.147741147741148	3.607843137254902	4.070707070707071	3.2666666666666666	2.9078947368421053	2.838926174496644	2.9919354838709675	2.943396226415094	2.6923076923076925	4.189237838863636	2.9135054246165355	2.6584362139917705	2.8632677945435154	2.958834199696773
ZINC000020621755	22.23654907218804	0	1	2.3817525911051294	4.763505182210257	1.282548517334881	4.098285288558122	500.84242167716445	12	0	0	8	3	3	0	1	1	0	0	2	407.60493827160496	253.28307422648987	299.6841563786008	382.2458847736625	395.5216049382716	361.9238683127573	316.30555555555554	1490.0	7.548239597622314	6.698412698412698	5.075963718820862	4.013888888888889	3.010860484544695	2.8963515754560527	2.7129629629629632	2.9844054580896686	3.1666666666666665	3.397959183673469	2.9296875	2.647058823529412	2.601503759398496	2.529850746268657	2.4242424242424243	2.429824561403509	4.690427300490553	3.1144547325102883	3.058001595700008	2.9862959747942384	2.832070019365771
CHEMBL4208914	19.079952548218323	0	0	2.4148520100808426	4.7466056601163285	1.3483617863468256	4.281384276755421	201.615565950234	17	0	0	4	3	0	1	0	0	0	0	0	268.44444444444446	111.36454046639231	198.00000000000003	223.1851851851852	195.4228395061729	166.16666666666674	137.83333333333334	1142.0	6.242894056847546	6.4057971014492745	4.931623931623931	3.235690235690236	3.0638297872340425	2.5148148148148146	2.4819277108433737	3.225806451612903	3.4186046511627906	3.730769230769231	3.111111111111111	2.9693877551020407	2.882978723404255	2.7222222222222223	2.542168674698796	2.838709677419355	2.589873034102147	2.8248792270531404	2.5384615384615388	2.2543958099513657	2.268014613252709
CHEMBL146144	19.05878310591956	0	1	2.5053058248718365	5.010611649743673	1.3589512945982227	3.8975654279599614	606.9900513974627	12	1	0	2	1	1	0	0	0	0	0	0	236.0	132.67361111111111	222.1805555555556	304.16666666666674	225.66666666666669	205.97222222222223	180.2777777777778	932.0	4.627450980392157	4.666666666666667	3.41	2.2993197278911564	1.3448275862068966	1.456	1.4363636363636365	1.495049504950495	3.07843137254902	3.53	2.9183673469387754	2.335227272727273	2.1379310344827585	2.352	2.290909090909091	2.247524752475248	2.6014433551198257	2.48070987654321	2.221805555555556	2.069160997732427	2.052793560606061
CHEMBL11	16.32047510869343	0	1	2.4476334782893163	4.822977605706516	1.3116671825820745	3.941955037638573	212.80106608333423	12	0	0	2	2	0	0	0	0	0	0	0	208.0	94.36111111111111	185.6944444444445	234.6666666666667	239.16666666666669	199.3333333333333	170.0	806.0	4.622222222222222	4.9361702127659575	3.6547619047619047	2.9911504424778763	1.887218045112782	1.4621212121212122	1.3867924528301887	0.6966292134831461	2.933333333333333	3.345238095238096	3.0530973451327434	2.646616541353384	2.4962406015037595	2.2045454545454546	2.179245283018868	1.9662921348314608	2.096913580246913	2.517139479905438	2.2106481481481493	2.076696165191741	1.918546365914788
CHEMBL598172	20.85084508051637	0	0	2.4466916985485927	4.836630099213243	1.2570879732141196	4.045027858634207	444.4018114410412	17	0	0	9	4	2	0	2	0	1	0	3	461.0672153635117	291.88383058984914	284.9876543209877	345.71913580246905	304.7083333333332	334.7932098765432	274.949074074074	2374.0	10.977790841988371	9.773569023569024	8.349504434011475	7.007495590828923	5.772319688109161	4.534156378600823	5.383173296753544	4.757797270955166	3.690476190476191	4.028169014084507	3.5595238095238093	3.2444444444444445	2.8842105263157896	2.811111111111111	2.6666666666666665	2.6052631578947367	6.949615014044027	3.842101571268238	4.013910624239263	4.115703997648441	4.398525377229082
ZINC000034893391	12.606601717798217	0	1	2.4588032052404785	4.7377131622252335	1.3573709027297298	3.4083248447772245	115.32310437357056	11	0	0	2	1	1	0	0	0	0	0	0	182.0	87.63888888888889	140.13888888888894	154.11111111111111	104.55555555555551	76.58333333333333	63.91666666666666	632.0	5.870967741935484	6.03030303030303	4.581818181818182	3.0	2.09375	1.94	2.305555555555556	2.142857142857143	3.2580645161290325	3.5454545454545454	2.898550724637681	2.64179104477612	2.390625	2.36	2.5277777777777777	2.6785714285714284	2.8270609318996414	2.8771043771043776	2.547979797979799	2.2334943639291467	2.313432835820896
CHEMBL49932	23.798989873223327	0	1	2.5133854374441977	4.978548844712089	1.3783396988389185	4.189966328134786	665.2684685745336	19	0	0	7	5	2	0	0	0	0	0	0	414.0	144.44444444444446	282.58333333333337	313.66666666666674	278.27777777777777	264.44444444444446	213.8888888888889	1186.0	8.28	8.236363636363636	6.979381443298969	5.147540983606557	3.053435114503817	2.7265625	2.34375	3.0851063829787235	3.74	4.082474226804123	3.557377049180328	3.1578947368421053	3.0076335877862594	2.875	2.578125	2.7872340425531914	2.8888888888888893	2.9727272727272727	2.9132302405498285	2.571038251366121	2.3840852130325816
CHEMBL3982618	14.647041832318097	0	1	2.4926699138071133	4.985339827614229	1.3350420869494095	3.957523845786072	102.60452148894892	6	0	0	2	2	0	0	0	0	0	0	0	166.0	74.13888888888889	162.38888888888889	206.77777777777777	172.75000000000003	117.91666666666669	81.5	696.0	4.15	4.534883720930233	3.2804878048780486	2.3391304347826085	1.2833333333333334	0.8363636363636363	0.6172839506172839	0.4137931034482758	3.1	3.4878048780487805	2.991304347826087	2.8173913043478263	2.441666666666667	2.1272727272727274	1.9506172839506173	1.7241379310344829	1.8534722222222224	2.1770025839793283	1.980352303523036	1.7980676328502414	1.8099033816425123
CHEMBL3771389	12.74450108824081	0	1	2.512287099939776	4.884180804139952	1.282512500864	3.451823822486769	142.29521930077337	6	0	0	4	1	1	0	1	1	0	0	2	219.6049382716049	151.4775186709343	155.7397119341564	198.65637860082305	219.15740740740745	163.29012345679013	94.07407407407408	966.0	6.862654320987654	6.215488215488215	5.026262626262627	4.389694041867955	2.478114478114478	2.138047138047138	0.9774011299435028	0.3465608465608465	3.15625	3.4545454545454546	3.0144927536231885	2.867647058823529	2.636363636363636	2.212121212121212	1.7457627118644068	1.4523809523809523	4.733672458466697	3.100791869310388	2.8316311260755707	2.8790779507365656	3.296886347131445
CHEMBL569495	26.507699330008744	0	1	2.421101993838529	4.804153182099192	1.285301544798395	4.376832081944299	616.3764507588646	17	0	0	8	5	2	0	0	1	0	0	1	413.60493827160496	206.81085200426764	327.6882716049383	395.7407407407407	412.6440329218107	361.7283950617284	385.7829218106995	1630.0	6.266741488963712	6.349436392914654	4.726775956284154	3.3930041152263377	2.933562428407789	2.9541343669250644	3.862990810359232	3.369873228933632	3.1515151515151514	3.4344262295081966	2.932098765432099	2.634831460674157	2.3350515463917527	2.5	3.037593984962406	2.87248322147651	3.133497757640419	2.835241844098527	2.68596943938474	2.442844078646547	2.379623849817358
11777150;CHEMBL178313	10.813450773462108	0	1	2.3930004234295725	4.755614960872588	1.2744386091012083	3.478635971040868	60.6630440880795	6	0	0	3	1	1	0	0	0	1	0	1	145.06721536351165	89.022719478738	124.34876543209876	170.88580246913585	106.5462962962963	48.19444444444444	6.0	1748.0	5.180971977268273	5.173690932311622	3.804131054131055	2.7177177177177176	1.087448559670782	0.746031746031746	0.0	0.0	3.071428571428572	3.3846153846153846	2.8783783783783785	2.333333333333333	1.9583333333333333	1.510204081632653	1.1333333333333333	1.0	3.179382838526357	2.711579395487442	2.3913224121557457	2.3092676009342683	2.0458390489254685
ZINC000004215367	24.317429301227804	0	1	2.398415458476756	4.796830916953512	1.2825475689020354	4.384332037807937	1349.4070166493336	12	0	0	9	3	4	0	1	1	0	0	2	453.60493827160496	275.31085200426764	330.4063786008231	422.30144032921805	428.1090534979423	390.72325102880654	351.92283950617275	1630.0	7.436146529042705	6.5097001763668425	4.886886886886887	3.9639846743295024	2.603835978835979	2.4319444444444445	2.5505698005698005	2.49480415667466	3.098360655737705	3.36036036036036	2.9448275862068964	2.506097560975609	2.398809523809524	2.41875	2.423076923076923	2.5035971223021583	4.513292655807667	3.1220197269579986	2.976634041448857	2.9124237264084005	2.785029609555355
CHEMBL1259174	21.37961237674044	0	2	2.4734925895296995	4.874077421152046	1.3101723690414877	4.433886843641935	293.5630007518499	12	0	0	5	3	1	1	0	0	0	0	0	296.44444444444446	158.61454046639233	245.75308641975312	306.81790123456784	332.7037037037037	316.78395061728395	286.3518518518518	1286.0	5.489711934156379	5.251461988304094	3.72168284789644	2.980952380952381	2.583333333333333	2.4270152505446627	1.981012658227848	1.6456876456876457	3.1666666666666665	3.5436893203883497	3.2214285714285715	2.769696969696969	2.7976190476190474	2.803921568627451	2.5	2.2167832167832167	2.937306304933191	2.5764024258176303	2.385952295337409	2.1915564373897705	1.933595211372989
CHEMBL382750	11.560997669168536	0	1	2.4154442498454176	4.700680370065123	1.2526658982876169	3.3609086988910457	102.43772996871668	9	0	0	3	2	1	0	0	0	0	0	0	176.0	101.86111111111111	144.72222222222229	170.69444444444449	109.16666666666664	105.16666666666664	78.16666666666667	610.0	5.67741935483871	5.65625	4.290909090909091	3.014925373134328	1.9375	1.4583333333333333	0.9130434782608696	0.9166666666666666	2.967741935483871	3.381818181818182	2.746268656716418	2.225	2.203125	2.2291666666666665	2.0	1.5277777777777777	3.28584229390681	2.9887152777777777	2.6313131313131324	2.5476782752902163	2.12951388888889
ZINC000013671976	25.582172179247785	0	1	2.4204798388270583	4.840959677654116	1.224410525453599	3.95459808073502	1358.8865041414454	16	0	0	9	4	2	0	3	0	0	0	3	546.0	384.0347222222222	554.0555555555558	378.8888888888888	396.27777777777777	351.5555555555555	354.99999999999994	1456.0	9.413793103448276	8.2	7.841584158415841	4.902439024390244	4.126865671641791	4.093220338983051	3.963963963963964	3.7247706422018334	3.327586206896552	3.4554455445544554	3.0813008130081303	2.6527777777777777	2.64179104477612	2.669491525423729	2.6666666666666665	2.706422018348624	6.621288314176244	3.4210648148148146	5.485698569856988	3.080397470641372	3.035493827160494
ZINC000045367660	27.439382013102428	0	1	2.4323764842675164	4.841658459734664	1.278772738032575	4.336257345593064	705.2847577770904	12	0	0	10	3	3	1	3	0	0	0	3	532.4444444444445	419.3064128943759	578.0462962962963	476.4367283950617	545.3703703703704	498.1296296296297	534.2361111111111	1770.0	7.946932006633499	5.771428571428571	5.918635170603674	3.6989898989898986	2.808798646362098	2.514382402707276	2.339015151515152	2.1847619047619045	3.253731343283582	3.338582677165354	3.012121212121212	2.614583333333333	2.482233502538071	2.4416243654822334	2.539772727272727	2.3714285714285714	6.258304670065312	2.688932980599647	4.551545640128317	2.8874953236064345	3.1146235210905355
CHEMBL2397907	13.342218069686178	0	1	2.485809829370948	4.971619658741894	1.3368818440259425	3.76983355559058	92.58397192920386	6	0	0	4	2	2	0	0	0	0	0	0	230.0	125.38888888888889	171.41666666666669	219.22222222222223	152.83333333333334	111.08333333333334	52.0	710.0	6.96969696969697	6.542857142857143	5.203125	4.117647058823529	2.6904761904761907	1.5	0.7346938775510204	0.064516129032258	3.272727272727273	3.6875	3.2705882352941176	2.758241758241758	2.333333333333333	2.136363636363636	1.816326530612245	1.4516129032258065	3.7996632996633	2.8738095238095243	2.678385416666667	2.5790849673202616	2.828754578754579
ZINC000045384219	27.13362550186858	0	1	2.419110760773576	4.83822152154715	1.30768748627782	4.298063182173754	807.7202228321239	12	0	0	8	3	3	1	1	0	0	0	1	430.44444444444446	302.49391289437585	406.9351851851852	476.7978395061729	543.8194444444446	507.69444444444434	542.1111111111111	1686.0	5.896499238964992	4.526315789473684	3.9835680751173705	2.607744107744108	1.9406392694063928	2.313271604938272	2.013201320132013	1.7266982622432858	2.9863013698630136	3.197183098591549	2.7525252525252526	2.418918918918919	2.374429223744292	2.430555555555556	2.5	2.350710900473933	4.143752231429806	2.4371751137102016	2.865740740740741	2.4080698964958227	2.4482329551774
ZINC000013535367	11.19238815542512	0	1	2.461465847107244	4.71296263503444	1.363924312907195	3.423919393407233	73.87953795762267	6	0	0	2	2	0	0	0	0	0	0	0	138.0	60.833333333333336	129.11111111111111	164.0833333333333	83.66666666666667	45.5	12.5	546.0	4.6	4.875	3.55	2.313953488372093	0.8974358974358975	0.8571428571428571	0.4137931034482758	0.0	3.066666666666667	3.4833333333333334	2.883720930232558	2.488888888888889	1.9743589743589745	1.816326530612245	1.5517241379310345	1.2	2.0277777777777777	2.368055555555556	2.151851851851852	1.907945736434108	1.742592592592593
ZINC000040935743	21.457500580155106	0	0	2.476333440361757	4.861163744902841	1.302792625111034	3.9625234781610112	645.5584899166057	21	0	0	8	3	4	1	0	0	0	0	0	422.44444444444446	229.2994684499314	323.6080246913579	327.60956790123447	278.68055555555554	244.65123456790133	166.24382716049388	1358.0	10.05820105820106	8.429629629629629	8.744292237442922	6.439393939393939	5.817460317460317	5.28	5.079812206572769	4.689265536723164	3.8333333333333335	4.082191780821918	3.590909090909091	3.202247191011236	3.0476190476190474	3.0	2.915492957746479	3.0338983050847457	5.459511153569795	3.2456447187928674	4.432986639607643	3.722835998877665	4.268726591760299
CHEMBL3814708	26.191460474603662	0	1	2.3674916345688826	4.684715064972677	1.317323724323204	3.900713793917412	1173.098638946418	18	0	0	6	1	4	0	0	1	0	0	1	421.60493827160496	175.03307422648987	316.6882716049383	351.9907407407407	340.9043209876544	348.9320987654321	370.60493827160496	1634.0	6.387953610175833	6.045088566827697	4.550964187327823	3.2577777777777777	1.6232917409387997	2.0089916506101475	2.159528243327126	2.2493827160493827	3.090909090909091	3.322314049586777	2.9266666666666667	2.494186046511628	2.3529411764705883	2.4739884393063583	2.480446927374301	2.561111111111111	2.6520162761589376	2.799009960040556	2.6172584430160186	2.3466049382716045	2.10087687817016
ZINC000013436812	18.510745137474373	0	1	2.529057983254996	4.87848108288645	1.30778568660291	4.212544435286933	180.1019357523963	12	0	0	5	2	2	0	0	1	0	0	1	293.60493827160496	111.2552964487121	208.5771604938272	276.90329218107	233.0606995884773	192.6049382716049	157.45679012345678	1182.0	6.990593768371546	7.202469135802469	5.795833333333333	5.144340602284528	3.324483775811209	2.188492063492064	1.853427895981088	1.0207407407407405	3.5	3.95	3.4953271028037385	3.125	3.079646017699115	2.6517857142857144	2.372340425531915	2.066666666666667	2.6489356297312403	2.82267946959305	2.6072145061728405	2.587881235337103	2.4009430727023315
CHEMBL2113386	21.519110136973747	0	1	2.447043732191993	4.815626956153075	1.2934032737143486	4.2725520253369655	298.50701816687786	15	0	0	7	3	2	1	0	0	0	1	1	317.4686419753086	201.5998656844993	302.92150617283954	322.67412345679014	306.77933333333334	281.4946172839506	240.6502962962963	4082.0	6.478951877047115	5.396581196581197	5.004540023894863	3.0307961504811898	3.653294001966568	3.53482905982906	3.246864686468647	2.415839243498818	3.4285714285714284	3.6774193548387095	2.9291338582677167	2.814516129032258	2.84070796460177	2.9038461538461537	2.811881188118812	2.6382978723404253	4.114282973153047	2.4799643874643875	3.2572204964821454	2.5407411295810247	2.5478892207619803
CHEMBL171774	11.859054822091789	0	1	2.51267057194338	4.88622676064276	1.3419377443309868	3.50311432270834	88.53829788812654	9	0	0	2	2	0	0	0	0	0	0	0	154.0	74.36111111111111	136.30555555555554	164.44444444444449	108.83333333333331	81.83333333333334	46.0	582.0	4.967741935483871	5.484848484848484	4.383333333333334	2.9125	1.1428571428571428	0.6721311475409836	0.4666666666666667	0.0	3.161290322580645	3.65	3.0375	2.8227848101265822	2.342857142857143	1.836065573770492	1.488888888888889	1.2222222222222223	2.3987455197132617	2.588383838383839	2.27175925925926	2.055555555555556	2.0537974683544307
CHEMBL2115254	11.589507239869953	0	1	2.455887641575093	4.80048437290824	1.2435588116595968	3.447449625520721	80.48741912476693	9	0	0	4	2	0	0	1	1	0	0	2	197.6049382716049	132.94974089315653	143.37448559670784	185.2242798353909	108.3744855967078	83.08641975308642	76.06172839506173	876.0	7.318701417466849	7.003968253968254	5.69212962962963	3.874551971326165	2.582766439909297	1.2518518518518518	1.2534722222222223	1.5555555555555556	3.333333333333333	3.7083333333333335	2.870967741935484	2.515625	2.346938775510204	2.022222222222222	1.71875	1.5555555555555556	4.924064477524316	3.163433274544386	2.986968449931413	2.987488384441789	2.528452932098766
CHEMBL4289498	27.58181294933984	0	1	2.521702980502829	4.956818830002403	1.338888402316617	3.835673868284685	3431.567249073782	15	0	0	7	3	3	0	1	0	0	0	1	490.0	293.55555555555554	342.30555555555554	468.30555555555554	376.1111111111111	347.3055555555556	356.41666666666663	1420.0	7.903225806451613	7.388059701492537	5.576	3.8265895953757214	2.7011494252873565	2.4556962025316458	2.423357664233577	2.622950819672131	3.548387096774193	3.848	3.1734104046242773	2.845303867403315	2.5977011494252875	2.4683544303797467	2.562043795620438	2.6475409836065573	4.734767025089606	2.914593698175788	2.738444444444444	2.7069685292228645	2.7650399017802325
ZINC000003828998	21.908379672964507	0	1	2.373781388811838	4.747562777623676	1.3283873186062327	4.745393152495959	213.4080418910417	12	0	0	6	2	3	0	0	1	0	0	1	339.60493827160496	141.0052964487121	261.88271604938274	331.62551440329224	267.9382716049382	244.2191358024691	221.05864197530863	1398.0	6.1746352413019086	5.950191570881225	4.444444444444445	3.3974960876369327	1.64	1.4973180076628352	1.572263993316625	1.986868686868687	3.145454545454545	3.4095238095238094	2.901408450704225	2.58	2.4	2.289655172413793	2.210526315789474	2.390909090909091	2.5637326627038566	2.684741734071236	2.4941211052322165	2.335390946502058	2.1318038408779145
CHEMBL380763	19.039512433698444	0	1	2.494310929636221	4.908891975262627	1.353478323790674	3.7952349133174654	823.5366863767014	19	0	0	3	3	0	0	0	0	0	0	0	272.0	112.41666666666669	212.47222222222229	252.3055555555556	225.44444444444443	212.22222222222217	181.1111111111112	924.0	6.044444444444444	6.4375	5.170731707317073	3.703703703703704	2.4375	2.0	2.029126213592233	2.272727272727273	3.311111111111111	3.731707317073171	3.1296296296296298	2.8189655172413794	2.6785714285714284	2.532710280373832	2.388349514563106	2.4204545454545454	2.4981481481481485	2.828125	2.591124661246613	2.336162551440329	2.163314176245211
CHEMBL88193	30.20934179679855	0	1	2.4766041350897097	4.917348675314644	1.257695014630319	3.64037210114772	3192.795697087125	12	1	0	13	4	7	1	0	1	0	0	1	574.0493827160494	401.7283760097546	467.1404320987655	563.4279835390947	541.0745884773664	604.2860082304529	527.9017489711935	2156.0	8.200705467372135	6.581430745814307	5.987277353689567	4.438730158730159	3.509771077610273	3.274245343609505	3.6049382716049374	2.756825396825397	3.3857142857142857	3.6412213740458017	3.1028571428571428	2.6666666666666665	2.5175879396984926	2.6358381502890174	2.608187134502924	2.531428571428572	5.738976800139352	2.9544083657477875	3.565957496937141	3.219588477366256	3.438665923062357
CHEMBL4648457	11.968444621832964	0	1	2.46489213476024	4.905675419823499	1.3447881869968208	3.608003638235026	73.60863767868659	6	0	0	4	2	1	0	0	1	0	0	1	179.60493827160494	67.67196311537876	134.4897119341564	170.6841563786009	82.45679012345678	18.037037037037035	0.0	860.0	6.414462081128748	6.403703703703704	5.008080808080808	4.068148148148148	1.398148148148148	0.0897435897435897	0.0	1.980346462245568	3.392857142857143	3.709090909090909	3.306666666666666	2.831168831168831	2.263888888888889	1.5769230769230769	1.0	2.1733663076330507	2.4168558255492414	2.5886488340192044	2.4452674897119344	2.275788751714679	2.054740526962749
ZINC000058540856	27.8005925488222	0	1	2.47490647205083	4.850186404811428	1.29885379804952	3.925373902084482	3194.3482141973404	17	0	0	8	4	1	0	0	3	0	0	3	382.8148148148148	190.93255601280293	308.4135802469136	382.93327998780666	441.2654320987655	410.88683127572017	357.7057613168724	2168.0	5.548040794417606	5.768518518518519	4.31266149870801	3.0771604938271606	2.0613598673300166	1.9709659408151872	1.7592592592592593	1.7883263009845287	3.1739130434782608	3.4573643410852712	2.988372093023256	2.732620320855615	2.5223880597014925	2.3768844221105527	2.236559139784946	2.316455696202532	2.767138492939173	2.5826474622770923	2.3908029476504926	2.226356278998876	2.2672256332387053
CHEMBL349832	21.89644912914604	0	1	2.491291318561401	4.879165779579949	1.3086671368660647	3.9319788960972497	648.0739374700493	11	0	0	5	3	2	0	0	0	0	0	0	330.0	173.72222222222223	268.66666666666674	348.5833333333332	369.8055555555556	287.3055555555555	231.5555555555556	1134.0	5.593220338983051	5.532258064516129	4.086956521739131	3.132450331125828	1.5376344086021505	1.3489583333333333	1.477124183006536	2.0458715596330275	3.067796610169492	3.4869565217391303	3.04635761589404	2.689265536723164	2.317204301075269	2.09375	2.156862745098039	2.541284403669725	2.9444444444444446	2.611111111111112	2.336231884057972	2.30849889624724	2.241682360326428
CHEMBL383694	12.077834421574142	0	1	2.5054548286261804	4.850484990242853	1.311092491594256	3.557537511680636	75.27336976784449	6	0	0	4	3	0	0	0	0	1	0	1	163.06721536351165	65.022719478738	131.71296296296302	162.71913580246917	87.25	38.78240740740741	7.064814814814815	1782.0	5.623007426327988	5.968936678614098	4.518518518518518	2.883731833098921	1.1315083199141172	0.7225716282320056	0.0384087791495198	0.0	3.3793103448275863	3.775862068965517	3.0632911392405062	2.658536585365854	2.231884057971014	1.8113207547169807	1.4074074074074074	1.0	2.2421627406461377	2.474810832337714	2.270913154533845	2.059735896233787	1.9674420355314663
52944115;CHEMBL1278116	17.713519228767765	0	1	2.545868933028956	4.9523320157650845	1.3175502124623846	4.143282914997142	153.5365728846014	12	1	0	1	1	0	0	0	0	0	0	0	208.0	94.70138888888889	193.4861111111112	261.0138888888889	277.0833333333333	223.8333333333333	155.83333333333334	830.0	4.425531914893617	4.78	3.5161290322580645	2.736842105263158	1.768361581920904	1.4276315789473684	0.9435483870967742	0.3793103448275862	3.1702127659574466	3.741935483870968	3.293233082706767	2.652941176470588	2.5084745762711864	2.236842105263158	1.9838709677419355	1.7471264367816093	2.0149231678487	2.3869444444444445	2.0804958183990445	1.9625104427736009	1.7982026143790848
CHEMBL1642866	24.850544700229428	0	1	2.473637952167993	4.857885293524321	1.3066258703873028	3.979162760961224	784.2944037720399	19	0	0	9	4	3	1	0	1	0	0	1	424.8888888888889	180.2484053242198	253.97907230460203	301.6519821082886	278.475609638231	251.59602856871263	212.2823515977548	1784.0	7.725252525252526	6.678160919540231	6.496666666666667	4.978102189781022	5.227513227513227	5.213213213213214	4.285714285714286	4.00611620795107	3.5454545454545454	3.99	3.3503649635036497	3.078014184397163	3.0396825396825395	3.225225225225225	3.1160714285714284	3.0	3.905551894773257	2.867638430763962	2.9431002390808563	2.638018610464448	2.6121473211320505
ZINC000040956995	9.220897726126536	0	1	2.451260376110283	4.672136991256478	1.2952945875875783	3.021667956178096	59.56245690321255	6	0	0	2	1	0	0	0	1	0	0	1	103.60493827160494	59.42196311537876	91.96604938271604	105.18106995884771	65.3888888888889	41.907407407407405	14.691358024691358	710.0	4.316872427983539	4.564444444444445	3.063492063492064	2.082304526748972	1.2116402116402116	0.921146953405018	0.5396825396825397	0.0	3.083333333333333	3.3095238095238093	2.6296296296296298	2.4	2.095238095238096	1.7741935483870968	1.4761904761904765	1.2222222222222223	2.4759151298074484	2.5697119341563788	2.18966784244562	1.9477975918305133	1.9110699588477364
CHEMBL1957814	21.33917226222056	0	1	2.446365339640514	4.797951629168085	1.3143616620801426	3.9759418043328174	645.1178534739432	15	0	0	7	4	1	0	2	0	0	0	2	426.0	280.16666666666663	285.55555555555554	368.0555555555554	280.5	300.4444444444444	252.0555555555556	1162.0	9.063829787234043	8.0	6.375	4.64957264957265	3.02542372881356	3.03960396039604	2.86	2.78494623655914	3.48936170212766	3.75	3.11965811965812	2.664	2.5762711864406778	2.851485148514852	2.65	2.4516129032258065	5.960992907801417	3.2627777777777784	3.244949494949495	3.1457739791073114	3.603999999999999
CHEMBL295234	11.261337840646416	0	0	2.4918556592645515	4.801945838469447	1.3508984401040276	3.465741542619406	68.2464072064294	9	0	0	2	2	0	0	0	0	0	0	0	166.0	65.63888888888889	126.1111111111111	146.3055555555556	79.83333333333333	39.5	8.0	542.0	6.384615384615385	6.892857142857143	5.571428571428571	3.9491525423728815	1.368421052631579	1.024390243902439	0.0	0.0	3.4615384615384617	3.8979591836734695	3.406779661016949	2.9482758620689653	2.2280701754385963	1.7804878048780488	1.44	1.0	2.524572649572649	2.7926587301587307	2.573696145124716	2.479755178907722	2.308908045977012
CHEMBL134519	10.853890887981988	0	1	2.360943644152448	4.7218872883048935	1.208501886491608	3.418347858953298	71.59194693594546	6	0	0	4	1	2	0	0	0	0	1	1	179.0241975308642	92.6892861234568	138.53570370370372	160.5643703703704	155.6576296296296	118.00755555555554	63.12444444444442	3398.0	5.774974113898845	5.374910394265233	3.9639412997903567	3.344626593806922	1.9621890547263685	0.8875621890547264	0.1102396514161219	0.0	2.774193548387097	3.0754716981132075	2.78688524590164	2.380281690140845	2.194029850746269	1.835820895522388	1.5294117647058822	1.0	2.989976971724413	3.0031302270011944	2.6138812019566737	2.632202792956892	2.270077203964529
CHEMBL202458	21.827499443924747	0	1	2.494448423905012	4.909174977793299	1.3580446513492008	3.878294366316119	821.8120771611515	19	0	0	5	3	2	0	0	0	0	0	0	362.0	136.72222222222223	259.1666666666667	285.4166666666667	252.0	237.97222222222223	217.72222222222223	1088.0	7.541666666666667	7.576923076923077	6.366666666666666	4.415929203539823	2.622950819672131	2.3684210526315788	2.333333333333333	2.8	3.5625	3.933333333333333	3.345132743362832	2.9516129032258065	2.7459016393442623	2.6403508771929824	2.5405405405405403	2.673684210526316	2.8483796296296298	2.9684829059829068	2.8796296296296298	2.525811209439528	2.302643369175628
CHEMBL493950	17.94123734644348	0	1	2.435506425570273	4.862578074372688	1.287675380565161	4.089356070541375	201.63133245797303	12	0	0	5	2	2	1	0	0	0	0	0	270.44444444444446	188.71613511659808	269.95833333333337	309.0246913580246	301.2499999999998	300.90740740740733	194.6666666666667	1152.0	6.009876543209876	4.468085106382978	4.773809523809524	3.2309941520467835	2.7916666666666665	2.475728155339806	3.069767441860465	1.6455696202531649	3.1555555555555554	3.392857142857143	3.017543859649123	2.5037593984962405	2.5	2.466019417475728	2.441860465116279	2.240506329113924	4.193691891479958	2.4362358812713425	3.213789682539683	2.7107429066493385	2.8490555091432275
ZINC000040379371	10.732570544422344	0	1	2.504249726022803	4.856830795543617	1.2749533990382744	3.316713019267345	65.97456989724297	6	0	0	3	1	0	0	1	1	0	0	2	167.60493827160494	125.97751867093432	122.73971193415638	165.85185185185185	126.61111111111111	74.0246913580247	34.0	828.0	6.207590306355739	5.753968253968254	4.405092592592593	3.596296296296296	1.4575163398692812	1.2170542635658916	0.3636363636363636	0.0	3.2222222222222223	3.5	2.966666666666667	2.467741935483871	2.2549019607843137	1.8604651162790693	1.393939393939394	1.1111111111111112	4.665834024849419	2.8777189888301	2.557077331961591	2.7641975308641973	3.100557546794106
ZINC000045386897	24.99303448608783	0	1	2.4175783262145782	4.835156652429157	1.30821835161556	4.224478227921304	694.7305512125736	16	0	0	7	3	3	1	0	0	0	0	0	388.44444444444446	236.7716906721536	366.4135802469136	402.7114197530864	420.324074074074	361.23148148148135	333.0833333333332	1526.0	6.165784832451499	5.111111111111112	4.745762711864407	3.364978902953587	1.9534050179211468	2.188492063492064	1.75249500998004	1.7166666666666668	3.1587301587301586	3.4322033898305087	3.0	2.5810055865921786	2.39247311827957	2.327380952380953	2.18562874251497	2.3714285714285714	3.7582808043198974	2.5433267863823423	3.1051998326009627	2.548806454133458	2.5658407476377665
CHEMBL4206126	15.8713445958182	0	1	2.46815285321908	4.936305706438159	1.2866278541579654	3.870770689086749	156.7940210061212	6	0	0	6	3	0	0	3	0	0	0	3	332.0	264.6736111111111	377.95833333333337	270.8888888888889	279.6249999999999	309.62499999999994	169.25	912.0	8.736842105263158	7.025	6.118421052631579	3.0285714285714285	2.914285714285714	3.2065217391304346	4.109589041095891	2.58	3.3157894736842106	3.460526315789474	3.0285714285714285	2.7850467289719627	2.5428571428571427	2.3369565217391304	2.0273972602739727	1.96	6.965095029239765	2.921180555555556	4.973135964912281	2.5798941798941804	2.625129802699896
44409032;CHEMBL203230;CHEMBL203396	12.077834421574142	0	1	2.5054548286261813	4.850484990242855	1.311092491594256	3.557537511680636	75.27336976784443	6	0	0	4	3	0	0	0	1	0	0	1	163.60493827160494	65.69974089315653	133.11728395061732	164.02983539094654	89.77777777777777	41.45061728395061	7.345679012345679	846.0	5.641549595572584	6.03584229390681	4.590038314176246	2.929676511954993	1.1916264090177136	0.771488469601677	0.1152263374485596	0.0	3.3793103448275863	3.775862068965517	3.0632911392405062	2.658536585365854	2.231884057971014	1.8113207547169807	1.4074074074074074	1.0	2.26550830666057	2.4899110580114163	2.295125585355471	2.076327030265146	1.983426176854361
CHEMBL4531363	25.47242314959866	0	1	2.473637952167993	4.857885293524321	1.3066258703873028	3.979162760961224	784.2944037720399	15	0	0	7	3	2	0	1	1	0	0	2	414.44444444444446	180.2484053242198	253.97907230460203	301.6519821082886	278.475609638231	251.59602856871263	212.2823515977548	1652.0	6.006441223832528	5.704225352112676	4.32258064516129	3.2098765432098766	2.1277777777777778	1.6735751295336787	1.7085714285714286	1.7423312883435582	2.971014492753623	3.306451612903226	2.820987654320988	2.605714285714286	2.411111111111111	2.2176165803108807	2.217142857142857	2.3251533742331287	3.905551894773257	2.867638430763962	2.9431002390808563	2.638018610464448	2.6121473211320505
ZINC000139457349	17.205921374842454	0	1	2.4604412058058	4.9208824116116014	1.2938355579030365	4.123391086511412	148.86316406148626	12	0	0	4	2	2	0	0	0	0	0	0	290.0	198.94444444444449	246.69444444444449	268.8888888888889	293.6666666666667	292.00000000000006	266.33333333333337	894.0	6.904761904761905	6.2727272727272725	4.974358974358975	3.6132075471698113	2.648854961832061	2.642857142857143	2.5436893203883497	2.3448275862068964	3.238095238095238	3.6666666666666665	3.2358490566037736	2.6412213740458017	2.5572519083969465	2.571428571428572	2.174757281553398	1.793103448275862	4.736772486772487	2.973484848484849	3.162749287749288	2.5366876310272537	2.399491094147582
CHEMBL3623630	44.362105669036	0	1	2.4740381595105503	4.948076319021101	1.3208371051693526	5.224485091636063	7101.95085966988	18	0	0	12	2	10	0	0	0	0	0	0	776.0	397.9166666666667	595.5555555555555	762.7222222222224	1015.0555555555558	1082.5555555555554	1193.6944444444446	2456.0	6.466666666666667	5.816	4.365217391304348	3.914191419141914	3.023809523809524	3.22976501305483	2.9635535307517085	2.70230607966457	2.9833333333333334	3.3	3.033003300330033	2.8052325581395348	2.7275132275132274	2.8198433420365534	2.6674259681093395	2.5283018867924527	3.3159722222222223	2.785333333333333	2.5893719806763285	2.517235056839018	2.603762919896641
CHEMBL4212435	14.946701660840215	0	0	2.417405443180183	4.709241938061206	1.302888822711724	3.881622861134717	122.95365336862336	11	0	0	5	3	1	1	0	0	0	0	0	232.44444444444449	120.58676268861456	166.44444444444446	194.19135802469137	166.1574074074074	158.12962962962968	123.33333333333331	986.0	6.836601307189543	6.657407407407408	5.174863387978141	3.4342105263157894	3.2549019607843133	2.3179487179487177	2.075757575757576	2.98	3.3823529411764706	3.704918032786885	3.026315789473684	2.945945945945946	2.897058823529412	2.707692307692308	2.1666666666666665	2.12	3.5466694908416048	3.072530864197531	2.7285974499089254	2.5551494476933074	2.6449783116449783
ZINC000013437062	18.510745137474373	0	1	2.52839000409025	4.87509967478462	1.2946854406563824	4.211970119841924	180.47202370047043	12	0	0	3	2	1	0	0	0	0	0	0	262.0	108.44444444444446	212.19444444444449	280.77777777777777	258.30555555555554	224.16666666666663	196.3333333333333	906.0	5.574468085106383	5.86	4.494505494505495	3.87603305785124	2.571428571428572	1.8507462686567164	1.3893805309734513	0.6666666666666666	3.234042553191489	3.7472527472527473	3.347107438016529	2.8986486486486487	2.7928571428571427	2.5223880597014925	2.2831858407079646	1.9901960784313728	2.307328605200946	2.6088888888888886	2.3318070818070824	2.320477502295684	2.077327327327329
ZINC000028948404	21.93688924366593	0	1	2.4594882945149816	4.829878366726226	1.3329649766834226	4.520916878619163	229.45060484946467	14	0	0	7	4	2	0	1	0	0	0	1	406.0	229.25000000000003	271.4166666666667	354.47222222222223	251.8888888888889	266.91666666666663	247.3333333333333	1146.0	8.458333333333334	7.826923076923077	5.833333333333333	3.842105263157895	2.713178294573644	2.458333333333333	2.339449541284404	2.926829268292683	3.6041666666666665	3.90625	3.097744360902256	2.7379310344827585	2.627906976744186	2.6166666666666667	2.596330275229358	2.865853658536585	4.776041666666667	3.0865384615384617	2.8272569444444446	2.6652046783625734	2.7277777777777783
44572305;CHEMBL1186669	12.606601717798217	0	1	2.4588032052404785	4.7377131622252335	1.3573709027297298	3.4083248447772245	115.32310437357056	11	0	0	2	1	1	0	0	0	0	0	0	182.0	87.63888888888889	140.13888888888894	154.11111111111111	104.55555555555551	76.58333333333333	63.91666666666666	632.0	5.870967741935484	6.03030303030303	4.581818181818182	3.0	2.09375	1.94	2.305555555555556	2.142857142857143	3.2580645161290325	3.5454545454545454	2.898550724637681	2.64179104477612	2.390625	2.36	2.5277777777777777	2.6785714285714284	2.8270609318996414	2.8771043771043776	2.547979797979799	2.2334943639291467	2.313432835820896
CHEMBL83894	24.14343791904288	0	1	2.6004922968002786	4.987708317105135	1.3284631661371136	3.7548027458508777	5022.735615813676	16	0	0	7	3	2	1	1	0	0	0	1	410.44444444444446	270.5216906721536	350.6311728395062	401.4058641975308	339.63888888888886	269.9351851851852	304.9444444444445	1464.0	7.60082304526749	6.137931034482759	5.911111111111111	4.174825174825175	2.417190775681342	2.096926713947991	2.602446483180428	2.844884488448845	3.555555555555556	3.895238095238095	3.272727272727273	2.821656050955414	2.4339622641509435	2.4113475177304964	2.752293577981652	2.8217821782178216	5.009660938373215	2.6331949765857816	3.3393445032333924	2.8070340153673485	2.736052134937485
ZINC000000593410	21.827499443924747	0	0	2.474048309255405	4.947183020661094	1.3582709755234117	4.298003401824047	331.43154631667784	23	0	0	5	5	0	0	0	0	0	0	0	352.0	130.97222222222223	243.05555555555563	278.52777777777777	252.55555555555563	223.2222222222223	195.88888888888897	1056.0	7.6521739130434785	8.08	6.75	5.037735849056604	4.036036036036036	4.02020202020202	3.568421052631579	4.153846153846154	3.6739130434782608	4.083333333333333	3.5943396226415096	3.230088495575221	3.081081081081081	2.97979797979798	2.894736842105264	3.076923076923077	2.8472222222222223	3.083888888888889	2.8935185185185195	2.627620545073375	2.5892330383480817
CHEMBL172269	15.02758188987998	0	0	2.373434739948096	4.663196494991197	1.29045399693624	3.741892649311678	153.71228735422832	14	0	0	6	3	1	2	0	0	0	0	0	244.88888888888889	127.0068587105624	162.34567901234573	173.0061728395062	126.3765432098765	121.27469135802468	79.69753086419753	1202.0	8.162962962962963	7.520833333333333	6.333333333333335	4.609195402298851	5.451851851851852	4.40650406504065	4.12037037037037	3.215686274509803	3.7	3.980392156862745	3.1724137931034484	3.017543859649123	2.888888888888889	3.048780487804878	3.0	3.088235294117647	4.233561957018747	3.099344135802469	3.1832486080852105	2.982865048957004	2.844650205761317
CHEMBL233442	23.867939558444625	0	1	2.561368398615996	4.932893795145365	1.3445532792880914	4.044303101826944	2462.638325903035	15	0	0	6	2	3	1	0	0	0	0	0	382.44444444444446	180.1423182441701	276.7901234567901	339.7746913580247	318.7561728395061	272.1358024691357	287.85185185185173	1436.0	6.82936507936508	6.522222222222222	5.237654320987655	4.246376811594203	3.316546762589928	3.863888888888889	3.8730158730158726	2.917378917378917	3.392857142857143	3.7314814814814814	3.188405797101449	2.8732394366197185	2.719424460431654	2.908333333333333	3.085714285714286	2.8803418803418803	3.2168271115030374	2.734156378600823	2.5628715134887976	2.4621354446233674	2.5042166579725267
CHEMBL315044	19.10846211891974	0	1	2.530604042408765	4.888179392502577	1.3110946163722894	4.254621221134139	201.5538136749736	12	0	0	4	2	2	0	0	0	0	0	0	298.0	120.69444444444446	227.02777777777777	290.33333333333337	291.3333333333333	245.25	228.5	970.0	6.208333333333333	6.254901960784314	4.815217391304348	4.258333333333334	2.856164383561644	2.5037037037037035	1.805084745762712	1.2293577981651376	3.25	3.75	3.45	2.972602739726028	2.828767123287671	2.6148148148148147	2.330508474576271	2.091743119266055	2.514467592592593	2.74400871459695	2.467693236714976	2.4194444444444447	2.186834094368341
CHEMBL14563	22.15566884314828	0	0	2.4626138065927856	4.822159813905612	1.29987918730455	3.9291437585043534	828.9168084585733	18	0	0	7	4	2	0	0	1	0	0	1	389.60493827160496	179.81085200426764	264.9897119341564	318.44341563785986	261.55555555555554	235.4218106995885	198.5216049382717	1388.0	8.289466771736276	8.362222222222222	6.91005291005291	5.303128371089536	4.325708061002179	4.041062801932368	3.850129198966408	3.792792792792793	3.595744680851064	3.880952380952381	3.41747572815534	2.9906542056074765	2.8529411764705883	2.8043478260869565	2.7674418604651163	2.783783783783784	3.8257628086014392	3.2098559670781897	3.154639427787576	3.0916836469695133	3.0790258066997414
CHEMBL3220219	26.13908981626533	0	1	2.477211859032776	4.847607429771415	1.3394161842988792	5.046743346156561	274.3965935551809	14	0	0	7	4	1	1	1	0	0	0	1	402.44444444444446	232.19787379972564	303.7901234567901	391.9259259259258	331.6481481481481	372.0277777777777	320.37037037037044	1526.0	6.597449908925319	6.156565656565657	4.496	3.0249042145593865	2.58739837398374	2.1440329218106995	1.9789029535864977	1.975124378109453	3.459016393442623	3.76	3.022988505747126	2.775956284153005	2.8109756097560976	2.716049382716049	2.5632911392405062	2.582089552238806	3.8065225213069778	2.592078189300412	2.430320987654321	2.252447850148999	2.2522431356675434
CHEMBL4642763	11.261337840646418	0	1	2.485893994427117	4.840827349463747	1.3427085791244118	3.483190510226405	67.56403823687435	6	0	0	3	2	0	0	0	1	0	0	1	143.60493827160494	55.42196311537876	118.90637860082305	148.32613168724288	58.26543209876545	10.037037037037038	0.0	796.0	5.318701417466849	5.659003831417625	4.286008230452675	3.081081081081081	0.7138047138047139	0.1085271317829457	0.0	1.980346462245568	3.3703703703703702	3.740740740740741	3.216216216216216	2.6578947368421053	2.0454545454545454	1.3953488372093024	1.0	2.1733663076330507	2.052665300569584	2.381935575422166	2.2019699740893155	2.0044071849627416	1.8726716482564445
ZINC000013535430	18.142135623730955	0	1	2.5264279694717384	4.948959977998785	1.3444598562485317	4.089970865917165	208.07871528705897	12	0	0	3	2	1	0	0	0	0	0	0	254.0	107.66666666666669	213.94444444444449	268.1944444444444	275.83333333333326	254.00000000000009	200.66666666666669	906.0	5.404255319148936	5.68	4.428571428571429	3.528	2.625	2.16793893129771	1.2913385826771653	0.9532710280373832	3.148936170212766	3.593406593406593	3.216	3.099236641221374	2.7794117647058822	2.595419847328244	2.25984251968504	1.9906542056074767	2.290780141843972	2.5572222222222223	2.351037851037851	2.145555555555555	2.0916030534351138
CHEMBL2337493	12.03739430705426	0	1	2.473637952167993	4.857885293524321	1.3066258703873028	3.979162760961224	784.2944037720399	6	0	0	5	2	1	0	0	2	0	0	2	186.04938271604937	180.2484053242198	253.97907230460203	301.6519821082886	278.475609638231	251.59602856871263	212.2823515977548	1148.0	6.644620811287477	6.693486590038314	5.636165577342048	4.035493827160494	2.394129979035639	0.6476190476190476	0.0	0.0	3.4285714285714284	4.098039215686274	3.2222222222222223	2.764705882352941	2.339622641509434	1.7714285714285714	1.3333333333333333	1.0	3.905551894773257	2.867638430763962	2.9431002390808563	2.638018610464448	2.6121473211320505
ZINC000049116250	15.394947957932471	0	1	2.2949616326278903	4.5798305216723	1.224554177662208	4.235871380721629	98.86942024789435	6	0	0	7	2	2	0	3	0	0	0	3	376.0	317.4236111111111	434.00000000000006	240.8888888888889	218.2361111111112	148.51388888888889	215.16666666666669	952.0	10.742857142857142	8.277777777777779	8.296875	3.804878048780488	4.181818181818182	4.105263157894737	3.787234042553192	3.9615384615384617	3.2857142857142856	3.21875	2.707317073170732	2.3974358974358974	2.4545454545454546	2.526315789473684	2.702127659574468	2.326923076923077	9.069246031746031	3.498070987654321	6.781250000000001	2.937669376693768	3.898148148148148
CHEMBL4862180	20.56311579581272	0	1	2.451077976419846	4.763692985640294	1.3269302167266432	3.603760358730213	1071.4978659346182	12	0	0	5	3	1	0	0	1	0	0	1	295.60493827160496	153.4775186709343	232.3827160493828	303.81995884773664	231.6172839506173	192.04320987654324	206.76543209876544	1280.0	5.912098765432099	5.813417190775681	4.223367697594502	2.771973466003317	1.6723856209150327	1.800186741363212	1.915555555555556	2.070489844683393	3.24	3.525773195876289	2.8582089552238807	2.5106382978723403	2.2794117647058822	2.361344537815126	2.49	2.5698924731182795	3.069550373418686	2.613595776069571	2.395698103601884	2.267313125729378	2.2164798762513493
CHEMBL182174	19.97732935818581	0	0	2.324254769429293	4.648509538858587	1.3025063421676597	4.15871562316705	416.99206049856696	18	0	0	7	6	1	0	0	0	0	0	0	340.0	153.91666666666669	265.05555555555554	280.19444444444446	262.08333333333337	271.63888888888886	228.33333333333337	1064.0	7.083333333333333	7.18	5.841463414634147	3.980769230769231	3.201923076923077	3.52	3.935483870967742	3.5764705882352943	3.125	3.3292682926829267	2.8846153846153846	2.7524752475247523	2.6153846153846154	2.63	2.591397849462365	2.588235294117647	3.2065972222222228	3.239444444444445	3.232384823848238	2.6941773504273505	2.777502750275028
CHEMBL291794	12.784941202760692	0	1	2.464652444424267	4.929304888848533	1.3342439678703806	3.7237947068813937	79.84894948889212	6	0	0	5	3	0	0	0	2	0	0	2	165.20987654320987	63.010592897424175	130.56275720164612	164.8149672306051	86.77572016460904	43.51234567901235	12.75925925925926	1134.0	5.696892294593444	6.039426523297491	4.5243664717348935	3.131172839506173	1.4710485133020343	1.0106837606837606	0.8230452674897119	0.3888888888888889	3.4827586206896552	3.789473684210526	3.125	2.7341772151898733	2.380281690140845	2.0576923076923075	1.7407407407407407	1.375	2.17277906542842	2.4636930837647686	2.2905746877481774	2.060187090382564	1.9456295254466849
CHEMBL403927	15.572928212987	0	1	2.548208802143672	4.916352316947279	1.2856419697899468	3.8709981910140496	144.03434084496936	12	0	0	4	3	1	0	0	0	0	0	0	242.0	111.44444444444446	193.8055555555555	241.0555555555556	216.3888888888889	235.9166666666668	169.6666666666667	808.0	5.902439024390244	6.558139534883721	5.35064935064935	3.926315789473685	2.791208791208791	1.5252525252525253	0.8529411764705882	0.1648351648351648	3.1463414634146343	3.5844155844155843	3.0842105263157893	3.13265306122449	2.989010989010989	2.494949494949495	1.9803921568627447	1.6153846153846154	2.718157181571816	2.8087855297157627	2.516955266955266	2.537426900584796	2.5031179138322
CHEMBL4287623	29.00357567988005	0	1	2.462049373569044	4.924098747138087	1.258237067122134	4.182236018199559	2825.1037807253174	18	0	0	8	1	1	0	5	1	0	0	6	591.604938271605	477.9080742264899	554.9897119341564	532.3271604938273	631.8194444444443	576.4320987654321	526.3935185185186	1878.0	9.243827160493828	7.643449419568822	6.791902071563088	4.277441077441078	3.1770647653000594	3.271276595744681	2.743637492240844	3.295785440613027	3.484375	3.6610169491525424	3.096969696969697	2.6793478260869565	2.588235294117647	2.5319148936170213	2.4134078212290504	2.5172413793103448	7.467313659788904	3.2536238560285	4.7033026435098	3.2262252151141046	3.104928486759707
ZINC000045261255	17.665738985845227	0	1	2.4068089175375325	4.7824775316110495	1.3421399069827713	4.468464891820565	129.84170849680154	12	0	0	4	3	1	0	0	0	0	0	0	264.0	140.66666666666669	206.6944444444445	276.0833333333333	224.1111111111112	167.16666666666674	137.16666666666669	880.0	6.1395348837209305	6.108695652173913	4.5	3.590909090909091	2.730769230769231	3.16	2.6911764705882355	2.373134328358209	3.2790697674418605	3.4878048780487805	3.0	2.690265486725664	2.5384615384615383	2.7333333333333334	2.75	2.626865671641791	3.271317829457365	2.6648550724637685	2.5206639566395674	2.5098484848484848	2.4151917404129786
CHEMBL3260336	18.002846903262125	0	1	2.377242659737237	4.754485319474475	1.2552039316524075	4.462250536316649	135.94906450329182	12	0	0	6	1	2	0	2	1	0	0	3	359.60493827160496	229.7622408931565	288.5077160493827	347.8755144032922	314.06790123456784	224.03703703703707	215.24434156378604	1256.0	9.220639442861666	7.856368563685637	6.821256038647343	5.877260981912145	5.090909090909091	5.058333333333333	4.030441400304414	3.537313432835821	3.4871794871794872	3.565217391304348	3.0232558139534884	3.0789473684210527	3.0	2.8625	2.7260273972602738	2.611940298507463	5.891339510080936	3.192575027602128	4.181271247092503	4.045064120968513	3.723223954949102
CHEMBL1186115	9.180457611606656	0	1	2.465356573375433	4.709406945189286	1.305229063643689	3.0473345325094665	57.35526695991079	6	0	0	1	1	0	0	0	0	0	0	0	104.0	64.61111111111111	102.02777777777776	119.38888888888889	87.66666666666666	60.5	20.0	460.0	3.851851851851852	4.142857142857143	2.770833333333333	1.9666666666666663	0.8333333333333334	0.5869565217391305	0.3	0.0	2.851851851851852	3.1666666666666665	2.683333333333333	2.306451612903226	1.933333333333333	1.565217391304348	1.2666666666666666	1.1333333333333333	2.3930041152263377	2.5515873015873014	2.125578703703704	1.9898148148148147	1.9462365591397848
CHEMBL1957810	21.37961237674044	0	1	2.4274493415460894	4.752096325492968	1.3128405674522237	4.052377006009278	537.7669041943312	15	0	0	7	4	1	0	2	0	0	0	2	426.0	280.16666666666663	287.2222222222222	375.3888888888888	281.16666666666663	291.9444444444444	262.0555555555556	1162.0	9.063829787234043	8.0	6.340909090909091	4.547008547008547	3.131578947368421	3.4526315789473685	3.043010752688172	2.789473684210526	3.48936170212766	3.715909090909091	3.05982905982906	2.6422764227642275	2.5701754385964914	2.9368421052631577	2.795698924731183	2.473684210526316	5.960992907801417	3.2561111111111107	3.2638888888888884	3.2084520417853737	3.4566395663956624
CHEMBL3681358	27.978932033784663	0	1	2.4897799600038124	4.8676711708460605	1.2847810255816303	3.921948994610148	2950.361411037389	17	0	0	7	5	2	0	0	0	0	0	0	424.0	242.52777777777777	354.25000000000006	477.69444444444434	579.277777777778	518.7222222222222	400.22222222222223	1456.0	5.653333333333333	5.756410256410256	4.435714285714286	3.4153005464480874	2.2149122807017543	1.9533898305084745	1.6853448275862069	2.143712574850299	3.026666666666667	3.407142857142857	3.0054644808743167	2.6712962962962963	2.504385964912281	2.1864406779661016	2.043103448275862	2.311377245508982	3.2337037037037035	2.763888888888889	2.5303571428571434	2.6103521554341222	2.409207818930041
ZINC000013437098	18.510745137474373	0	1	2.5290579832549964	4.878481082886451	1.30778568660291	4.212544435286935	180.10193575239597	12	0	0	3	2	1	0	0	0	0	0	0	262.0	108.44444444444446	212.19444444444449	280.61111111111114	264.4166666666667	222.66666666666663	189.5	906.0	5.574468085106383	5.86	4.494505494505495	3.900826446280992	2.592857142857143	1.83206106870229	1.3109243697478992	0.7171717171717171	3.234042553191489	3.7472527472527473	3.355371900826446	2.891891891891892	2.835714285714286	2.534351145038168	2.277310924369748	1.93939393939394	2.307328605200946	2.608888888888889	2.3318070818070824	2.319100091827365	2.077702702702703
CHEMBL3597643	25.36303334985748	0	1	2.4206121275203336	4.841155563913535	1.3507187874577429	4.10136434391385	986.313995513234	19	0	0	5	4	1	0	0	0	0	0	0	370.0	184.94444444444449	299.91666666666663	374.8055555555554	344.08333333333326	294.25	239.33333333333337	1262.0	5.967741935483871	6.090909090909091	4.717948717948718	3.26875	2.023809523809524	1.873417721518988	1.6896551724137931	1.83739837398374	3.225806451612903	3.555555555555556	2.975	2.6449704142011834	2.458333333333333	2.3797468354430378	2.303448275862069	2.414634146341464	2.9829749103942653	2.7314814814814814	2.563390313390313	2.3425347222222213	2.254437869822484
CHEMBL193435	18.510745137474373	0	1	2.529057983254996	4.87848108288645	1.30778568660291	4.212544435286933	180.1019357523963	12	0	0	4	1	2	0	0	0	1	0	1	277.06721536351165	109.35605281207134	207.84259259259264	273.58950617283955	235.3811728395062	197.21759259259264	154.6481481481482	2106.0	6.4434236131049225	6.435587761674719	5.163319946452477	4.449688626679777	2.9335154826958107	2.0200878844946644	1.683901723505684	0.9446913580246912	3.441860465116279	3.903614457831325	3.433628318584071	3.023076923076923	2.9672131147540983	2.5762711864406778	2.277227722772277	2.066666666666667	2.54316401888538	2.685923242082662	2.504127621597501	2.421146072326014	2.2648148148148146
ZINC000084759416	25.55330337863841	0	1	2.400414146013562	4.797462760925393	1.3342710420540398	4.811724228016754	344.7619391816304	22	0	0	4	2	1	0	1	0	0	0	1	416.0	240.50000000000003	307.9166666666665	393.0555555555556	319.05555555555554	324.0833333333333	288.99999999999983	1276.0	7.298245614035087	7.016393442622951	5.580952380952381	4.028169014084507	3.674418604651162	3.7355371900826446	3.701754385964912	3.77319587628866	3.456140350877193	3.752380952380952	3.084507042253521	2.76027397260274	2.852713178294574	2.87603305785124	2.8508771929824563	2.8762886597938144	4.219298245614036	2.9959016393442623	2.932539682539681	2.7679968701095463	2.644596651445966
CHEMBL2337496	12.853890887981988	0	1	2.473637952167993	4.857885293524321	1.3066258703873028	3.979162760961224	784.2944037720399	6	0	0	5	2	1	0	0	2	0	0	2	194.04938271604937	180.2484053242198	253.97907230460203	301.6519821082886	278.475609638231	251.59602856871263	212.2823515977548	1186.0	6.259657506969335	6.378472222222222	5.288499025341131	3.927350427350427	2.4498207885304657	0.8226950354609929	0.0	0.0	3.3548387096774195	4.017543859649122	3.217948717948718	2.7625	2.5	1.9787234042553192	1.3888888888888888	1.0	3.905551894773257	2.867638430763962	2.9431002390808563	2.638018610464448	2.6121473211320505
ZINC000013755936	23.09188309203678	0	1	2.522370043964712	4.954248755771548	1.3728164064066737	4.088357104663522	728.2349794342439	18	0	0	7	4	2	1	0	0	0	0	0	380.44444444444446	130.86454046639233	258.9043209876544	277.9691358024692	251.8888888888889	230.98148148148147	180.77777777777777	1356.0	7.9259259259259265	7.805031446540881	6.553191489361702	4.629310344827586	2.740740740740741	2.4683195592286498	2.255555555555555	3.0515873015873014	3.7916666666666665	4.127659574468085	3.560344827586207	3.15748031496063	2.9603174603174605	2.84297520661157	2.583333333333333	2.857142857142857	2.72634459304984	2.808991381318425	2.754301287102705	2.396285653469562	2.2367794303489843
CHEMBL1852343;90665197	27.86954223404349	0	1	2.48287327066638	4.86092569709867	1.2890163351883217	3.978095293695625	2737.777692382125	17	0	0	9	5	3	0	0	1	0	0	1	457.60493827160496	244.58862978204544	348.5174897119341	455.0545267489711	541.3641975308643	439.9351851851852	386.3796296296296	1732.0	6.537213403880071	6.453576864535768	5.018949181739878	4.044037940379403	2.541201488569909	2.0767314399601395	2.4169719169719173	2.500383141762452	3.171428571428572	3.5348837209302326	3.164634146341464	2.8082901554404147	2.473684210526316	2.192825112107623	2.2252747252747254	2.43448275862069	3.4941232826006487	2.911621286431028	2.70168596675918	2.7747227240790924	2.5459924518646453
CHEMBL240887	18.591625366514133	0	0	2.3398013778655686	4.679602755731138	1.3028662881623303	4.478789357193429	153.29648732852203	18	0	0	5	1	1	1	2	0	0	0	2	385.3086419753087	282.83942149740045	235.2139917695473	316.73662551440333	225.8024691358025	204.2194787379973	174.96844993141292	1228.0	10.413747080413748	7.957264957264958	7.404371584699453	5.857946554149085	5.307291666666666	5.394444444444445	4.771825396825397	4.84869976359338	3.6486486486486487	3.901639344262295	3.2278481012658227	2.8666666666666667	2.96875	3.0166666666666666	2.9107142857142856	2.893617021276596	7.644308689118931	3.482607013471211	3.855967078189301	4.009324373600042	4.985093735711019
ZINC000100009278	16.32047510869343	0	1	2.43587397123717	4.777892915356691	1.3019950742475463	3.7463515354434898	227.14396599456072	6	0	2	4	1	3	0	0	0	0	0	0	256.0	172.16666666666669	221.25000000000003	287.69444444444446	251.11111111111111	220.0	199.00000000000003	876.0	5.818181818181818	5.239130434782608	3.8372093023255816	2.682926829268293	2.353448275862069	2.888888888888889	1.9285714285714288	1.7586206896551724	3.022727272727273	3.4186046511627906	2.7642276422764227	2.3076923076923075	2.155172413793104	2.617283950617284	2.5	2.2873563218390807	3.912878787878789	2.7433574879227054	2.5726744186046515	2.338979223125565	2.870512820512821
CHEMBL568005	13.394588728024528	0	1	2.383429842953168	4.579669049350278	1.3362740079956146	3.619336962135874	118.60952903200666	11	0	0	3	3	0	0	0	0	0	0	0	188.0	79.83333333333334	154.75000000000003	186.0833333333333	102.41666666666669	93.66666666666669	88.0	668.0	5.529411764705882	5.722222222222222	4.109375	2.697674418604651	2.313432835820896	2.3076923076923075	1.872340425531915	1.3043478260869563	3.088235294117647	3.375	2.802325581395349	2.574712643678161	2.417910447761194	2.6346153846153846	2.5531914893617023	2.1739130434782608	2.3480392156862746	2.660493827160494	2.4179687500000004	2.1637596899224807	2.058109833971903
CHEMBL4859722	25.881472777861948	2	1	2.473637952167993	4.857885293524321	1.3066258703873028	3.979162760961224	784.2944037720399	12	0	0	10	4	6	0	0	0	0	0	0	500.0	354.44444444444446	407.22222222222223	535.5555555555555	279.5	241.5	198.66666666666669	1474.0	7.8125	6.863636363636363	5.191304347826087	3.5705128205128207	1.9225806451612903	1.8235294117647056	2.086206896551724	2.0202020202020203	3.0625	3.243478260869565	2.775641025641025	2.453416149068323	2.2580645161290325	2.264705882352941	2.3706896551724137	2.505050505050505	5.538194444444445	3.317760942760943	3.541062801932368	3.433048433048433	2.284679089026916
CHEMBL582877	13.264538906035998	0	5	2.3652222628736586	4.730444525747317	1.1764139397179625	3.707219194440917	94.80255967912942	6	0	0	6	5	0	0	0	0	1	0	1	209.06721536351165	98.30744170096024	171.92592592592595	188.2422839506173	126.55092592592588	115.75385802469135	93.96296296296296	1880.0	6.744103721403602	7.219907407407407	5.784067085953878	3.7435046987285774	2.8282247765006385	2.505747126436781	2.234280792420327	0.6934594168636722	3.290322580645161	3.5849056603773586	2.8059701492537314	2.619718309859155	2.4655172413793105	2.4482758620689653	2.395348837209302	1.7872340425531914	3.1712077968051684	3.192177854938272	3.243885394828792	2.8095863276211537	2.5245826812728214
CHEMBL388247	18.60056388470749	0	1	2.4066626360527725	4.813325272105546	1.2932402361954074	4.352729617735173	237.6871697596688	12	0	0	5	2	2	1	0	0	0	0	0	272.44444444444446	193.99391289437585	288.0216049382716	310.3240740740741	230.4675925925926	266.8425925925926	228.3055555555556	1190.0	5.675925925925927	4.446666666666666	4.52962962962963	3.0826446280991737	2.7797619047619047	2.8659003831417627	2.844961240310077	2.3982683982683985	3.083333333333333	3.2888888888888888	2.793388429752066	2.5080645161290325	2.4375	2.67816091954023	2.546511627906977	2.5584415584415585	4.041539851966164	2.3849691358024696	3.2002400548696843	2.564661769207224	2.784473317403425
ZINC000013436914	18.560273960331088	0	1	2.5539794096137283	4.881762232140053	1.2913141440179865	4.21217727230088	170.37877046272376	12	0	0	3	2	1	0	0	0	0	0	0	262.0	109.45138888888889	214.5555555555556	292.63888888888886	289.75	234.3333333333333	188.0	906.0	5.574468085106383	5.94	4.604395604395604	3.862903225806452	2.5136986301369864	1.5723684210526316	1.2016806722689075	0.5523809523809524	3.276595744680851	3.8461538461538463	3.338709677419355	2.8980891719745223	2.746575342465753	2.3684210526315788	2.1512605042016806	1.819047619047619	2.3287529550827424	2.621388888888889	2.357753357753358	2.359991039426523	2.0583864118895967
CHEMBL1215661	21.936889243665924	0	1	2.470611801784972	4.864522279503545	1.327338569276684	3.9910473114920326	1135.7074208485794	15	0	0	6	4	1	0	1	0	0	0	1	400.0	255.44444444444443	271.6666666666667	358.25000000000006	298.66666666666663	321.11111111111114	243.19444444444449	1154.0	8.16326530612245	7.5	5.857142857142857	4.341463414634147	3.13953488372093	3.0091743119266057	2.84070796460177	2.5242718446601944	3.4489795918367347	3.769230769230769	3.154471544715447	2.699248120300752	2.565891472868217	2.770642201834862	2.575221238938053	2.4563106796116503	5.213151927437641	3.228098290598292	2.9853479853479854	2.9126016260162606	3.015873015873016
CHEMBL3233424	24.046279043407104	0	1	2.580891835040533	4.996661396031656	1.329021956458772	3.948748620213361	5038.252850764883	12	0	0	5	3	1	0	1	0	0	0	1	374.0	227.47222222222223	296.11111111111103	411.2222222222223	383.1666666666667	314.61111111111103	269.38888888888886	1222.0	6.233333333333333	5.921875	4.4	3.122093023255814	1.619512195121951	1.644808743169399	1.5454545454545454	1.926229508196721	3.2666666666666666	3.675	3.1511627906976742	2.735	2.351219512195122	2.295081967213114	2.2662337662337664	2.401639344262295	3.791203703703704	2.641927083333333	2.467592592592592	2.3908268733850133	2.1834722222222225
CHEMBL77234	11.928004507313084	0	1	2.5064886294140187	4.766980127184552	1.3510526933416789	3.492380342696565	82.44685531488949	9	0	0	3	2	0	0	0	1	0	0	1	157.60493827160494	61.17196311537876	125.56893004115226	154.7273662551441	79.0493827160494	45.5	12.5	832.0	5.628747795414462	6.137037037037037	4.800411522633745	3.268768768768769	1.2419354838709675	0.9767441860465116	0.4137931034482758	0.0	3.392857142857143	3.796296296296296	3.175675675675676	2.84	2.2096774193548385	1.930232558139535	1.5517241379310345	1.2	2.184712968406384	2.530315500685872	2.3253505563176344	2.0909103547992443	1.9105349794238684
CHEMBL452861	14.389424793914728	0	1	2.3730877821241987	4.746175564248398	1.2798176480061887	3.5112712637684584	302.44636811131863	10	0	0	3	1	2	0	0	0	0	0	0	216.0	127.88888888888889	188.0277777777778	256.00000000000006	214.88888888888889	180.72222222222217	133.72222222222223	774.0	5.4	5.219512195121951	3.929577464788733	3.1702127659574466	2.1547619047619047	1.9135802469135803	1.8311688311688312	1.8363636363636364	2.825	3.112676056338028	2.5638297872340425	2.3125	2.369047619047619	2.135802469135802	2.0779220779220777	2.363636363636364	3.197222222222222	2.8672086720867207	2.648278560250392	2.7234042553191498	2.2774884259259265
ZINC000058541484	25.67927220526256	0	1	2.4570403552754945	4.832317503140592	1.3085924372864055	3.772357683452288	2275.7938349537194	17	0	0	8	5	1	0	0	2	0	0	2	383.2098765432099	186.84392623075752	292.1975308641975	355.24809480262155	378.9938271604939	319.5925925925925	293.56172839506166	1816.0	6.180804460374353	6.264957264957265	4.67536231884058	3.3040329218107	2.0396825396825395	2.115853658536585	2.059052059052059	2.2925925925925923	3.2419354838709675	3.5391304347826087	3.0733333333333333	2.662721893491124	2.3846153846153846	2.3353658536585367	2.2937062937062938	2.441666666666667	3.0136117133993148	2.750633111744223	2.540848094471283	2.368320632017477	2.3496603111987726
ZINC000000020240	14.389424793914728	0	1	2.3730877821241987	4.746175564248398	1.2798176480061887	3.5112712637684584	302.44636811131863	10	0	0	3	1	2	0	0	0	0	0	0	216.0	127.88888888888889	188.0277777777778	256.00000000000006	214.88888888888889	180.72222222222217	133.72222222222223	774.0	5.4	5.219512195121951	3.929577464788733	3.1702127659574466	2.1547619047619047	1.9135802469135803	1.8311688311688312	1.8363636363636364	2.825	3.112676056338028	2.5638297872340425	2.3125	2.369047619047619	2.135802469135802	2.0779220779220777	2.363636363636364	3.197222222222222	2.8672086720867207	2.648278560250392	2.7234042553191498	2.2774884259259265
CHEMBL78218	18.63206548103401	0	1	2.343958358575591	4.687916717151181	1.3023649662591772	4.198976169678033	224.4417761893665	12	0	0	4	1	1	0	2	0	0	0	2	344.0	263.16666666666663	250.72222222222223	346.7222222222221	277.8888888888888	246.1111111111112	225.1111111111111	1016.0	7.644444444444445	6.425531914893617	4.619047619047619	3.1271186440677967	2.3508771929824563	2.55	2.193877551020408	2.4444444444444446	3.1777777777777776	3.380952380952381	2.76271186440678	2.382113821138212	2.3596491228070176	2.49	2.36734693877551	2.382716049382716	5.848148148148147	3.0549645390070923	2.98478835978836	2.938323917137476	2.710930442637759
ZINC000095553802	29.55366260854636	0	1	2.490071628372702	4.908921112391527	1.272458623170493	4.592187875802039	724.2968692660314	18	0	0	11	5	2	0	3	1	0	0	4	601.604938271605	387.3733520042677	579.7952674897118	413.2767489711933	531.0915637860082	541.0030864197532	756.5838477366259	1866.0	9.703305455993627	8.577441077441078	7.9607279693486594	5.042505592841163	4.832679738562091	6.45	5.294294294294295	5.734880450070324	3.661290322580645	3.8620689655172415	3.436241610738255	3.0535714285714284	2.958823529411765	3.3285714285714287	3.1621621621621623	2.7848101265822787	6.247957290391414	3.235370682129942	4.998235064566481	2.773669456182505	3.029296492259455
ZINC000029130452	10.882400458683405	0	3	2.441722942035129	4.883445884070257	1.2362492958506717	3.4730933066264504	58.66600142081642	6	0	0	5	3	0	0	0	2	0	0	2	157.20987654320987	77.78837067520195	119.16975308641976	140.09686023472034	57.19958847736626	14.74074074074074	1.345679012345679	1058.0	6.835212023617821	7.4259259259259265	6.091666666666667	4.053342650826928	1.5358024691358023	0.7662835249042146	0.3888888888888889	0.0	3.608695652173913	4.025	3.2264150943396226	2.679245283018868	2.0	1.4137931034482758	1.25	1.0	3.382103072834868	3.0781035665294927	2.9792438271604937	2.643336985560761	2.5716282320055908
ZINC000299853497	12.715991517539392	0	1	2.4839254732958103	4.797154609713537	1.2884419359165693	3.3288427304917065	217.0300840637192	6	0	0	4	1	2	0	0	1	0	0	1	191.6049382716049	97.19974089315652	150.5216049382716	171.5977366255144	161.90740740740745	141.28395061728398	104.84259259259258	952.0	5.474426807760141	4.9753086419753085	3.446236559139785	3.181681681681682	2.007309941520468	1.8466353677621283	1.2819237147595357	0.5974842767295597	2.914285714285714	3.1451612903225805	2.824324324324324	2.68	2.4473684210526314	2.2816901408450705	1.9402985074626864	1.6226415094339623	2.7771354540901867	2.7389974851394605	2.4277678215850256	2.3188883327772216	2.204732510288066
CHEMBL500	13.68231801272818	0	1	2.390032960288885	4.690405923814865	1.2671839321554388	3.369706774665609	324.5620668171631	9	0	0	4	2	2	0	0	0	0	0	0	214.0	125.13888888888889	183.3611111111112	243.16666666666669	201.0555555555556	174.80555555555551	116.1388888888889	750.0	5.631578947368421	5.435897435897436	4.117647058823529	3.090909090909091	1.9090909090909087	2.054054054054054	1.9577464788732395	1.7142857142857142	2.8421052631578947	3.1323529411764706	2.5	2.258426966292135	2.324675324675325	2.135135135135135	2.056338028169014	2.3877551020408165	3.29312865497076	2.92022792022792	2.696486928104576	2.763257575757576	2.317103620474408
ZINC000299851194	12.008884736352844	0	1	2.4838223970909032	4.79645150099922	1.2852709100192716	3.315582396370085	135.51726226555235	6	0	0	4	1	1	0	2	0	0	0	2	252.0	204.13888888888889	176.38888888888889	222.5555555555556	218.00000000000003	214.5833333333333	177.0	722.0	8.129032258064516	6.25	4.563636363636364	4.161764705882353	3.393939393939394	2.393939393939394	2.0526315789473686	1.9714285714285715	3.064516129032258	3.272727272727273	2.867647058823529	2.888888888888889	2.515151515151515	2.121212121212121	1.6842105263157894	1.2857142857142858	6.585125448028673	3.2326388888888893	3.207070707070707	3.2728758169934644	2.8249559082892426
CHEMBL3233420	23.33917226222056	0	1	2.589620416290347	5.0023745194499565	1.334289064790494	3.951806072341215	3532.8056598175326	12	0	0	5	3	1	0	1	0	0	0	1	370.0	223.22222222222223	286.77777777777777	392.4722222222224	360.8055555555556	289.7222222222222	253.7777777777778	1184.0	6.491228070175438	6.147540983606557	4.62280701754386	3.2625	1.7704918032786885	1.784431137724551	1.6277372262773722	2.196428571428572	3.333333333333333	3.763157894736842	3.18125	2.7845303867403315	2.431693989071038	2.341317365269461	2.3065693430656933	2.5267857142857144	3.916179337231969	2.685792349726776	2.5155945419103314	2.4529513888888896	2.249232658072437
CHEMBL3765876	26.05820958722556	0	1	2.542898295838212	4.890707282874958	1.3405548073178988	3.72668341607495	15392.6512646253	19	0	0	5	3	2	0	0	0	0	0	0	392.0	215.69444444444449	310.30555555555554	406.22222222222223	407.1666666666667	301.0	256.33333333333337	1314.0	6.125	6.220588235294118	4.925619834710743	3.6526946107784433	2.130434782608696	1.6853932584269662	1.470967741935484	1.7230769230769232	3.234375	3.636363636363636	3.053892215568862	2.7808988764044944	2.4510869565217392	2.2752808988764044	2.2451612903225806	2.3846153846153846	3.3702256944444446	2.795751633986928	2.5645087235996327	2.4324683965402527	2.4396067415730336
ZINC000253918516	23.467682544039384	1	1	2.555979288314308	4.978644234516394	1.312126104776746	4.587370481767596	265.9629055905013	12	1	0	4	1	2	0	1	0	0	0	1	364.0	252.04166666666663	315.52777777777777	509.3888888888888	453.33333333333326	394.44444444444446	333.26388888888886	1186.0	6.385964912280702	5.918032786885246	4.591304347826087	3.505747126436781	2.1666666666666665	1.965346534653465	2.0635838150289016	2.611940298507463	3.4035087719298245	3.878260869565217	3.2701149425287355	2.7971014492753623	2.680555555555556	2.4702970297029703	2.38728323699422	2.537313432835821	4.421783625730994	2.710610200364299	2.743719806763285	2.9275223499361425	2.3059581320450886
CHEMBL4293999	28.288919730526388	0	1	2.52163190988625	4.956502973814576	1.3417740813499832	3.7879993719827327	6887.779980008823	15	0	0	7	3	3	0	1	0	0	0	1	494.0	297.80555555555554	351.5555555555556	480.5555555555556	392.6111111111111	338.75	376.97222222222223	1458.0	7.6	7.128571428571429	5.351145038167939	3.659340659340659	2.469945355191257	2.3373493975903616	2.174496644295302	2.355555555555556	3.476923076923077	3.7709923664122136	3.1043956043956045	2.789473684210526	2.5628415300546448	2.421686746987952	2.442953020134228	2.5407407407407407	4.581623931623931	2.86468253968254	2.683630195080577	2.640415140415141	2.6980994152046787
CHEMBL4472900	24.098649701745448	0	1	2.473637952167993	4.857885293524321	1.3066258703873028	3.979162760961224	784.2944037720399	15	0	0	6	3	1	0	0	2	0	0	2	322.04938271604937	180.2484053242198	253.97907230460203	301.6519821082886	278.475609638231	251.59602856871263	212.2823515977548	1758.0	4.954605887939221	5.12106135986733	3.783475783475783	2.5711252653927814	1.7613168724279835	1.569934640522876	1.4876150035385702	1.5058479532163742	2.9692307692307693	3.282051282051282	2.694267515923567	2.496969696969697	2.4012345679012346	2.235294117647059	2.254777070063694	2.2434210526315788	3.905551894773257	2.867638430763962	2.9431002390808563	2.638018610464448	2.6121473211320505
CHEMBL220900	12.773010658942226	0	1	2.54727877278616	4.905656252464809	1.3268962391809151	3.633373069635657	82.63428055023736	6	0	0	5	2	1	0	0	2	0	0	2	197.20987654320987	103.28837067520196	136.80864197530863	174.62875323883554	71.98148148148148	30.30246913580247	6.037037037037037	1146.0	7.584995251661918	7.507936507936508	6.209150326797386	4.472535337269637	2.3529411764705883	1.1111111111111112	0.2333333333333333	0.0	3.8461538461538463	4.235294117647059	3.3768115942028984	2.91044776119403	2.392156862745098	2.147058823529412	1.55	1.0	3.972629641353921	2.776271310993533	2.6825223916727183	2.530851496215008	2.8606350961243168
CHEMBL2397899;CHEMBL2397899;58911532	14.08976496539261	0	1	2.473788414149797	4.947576828299592	1.3144157590167544	3.791878452086394	127.35368670655212	6	0	0	3	2	1	0	0	0	0	0	0	202.0	121.63888888888889	175.91666666666666	234.75000000000003	145.25000000000003	125.25	103.58333333333334	722.0	5.315789473684211	5.3	4.093333333333334	3.0288461538461537	1.913978494623656	1.3157894736842106	1.031746031746032	0.5686274509803921	3.0526315789473686	3.4266666666666667	2.894230769230769	2.574074074074074	2.3548387096774195	2.276315789473684	2.111111111111111	1.8823529411764703	3.201023391812865	2.5347222222222223	2.3455555555555554	2.2572115384615388	2.458333333333333
CHEMBL4871868	22.115078538484937	0	1	2.5142881990794708	4.829895190092993	1.3115695599739248	3.5608427862693297	3305.196504426715	12	0	0	5	3	1	0	0	1	0	0	1	307.60493827160496	163.51224089315653	251.729938271605	345.27829218107	274.3796296296296	231.4969135802469	198.54320987654324	1356.0	5.49294532627866	5.493408662900188	4.015290519877676	2.627923976608187	1.4701388888888889	1.3154362416107384	1.6075837742504409	1.934904601571268	3.1785714285714284	3.5137614678899083	2.8157894736842106	2.4080459770114944	2.225	2.1946308724832213	2.3174603174603177	2.595959595959596	2.9198614445206523	2.551667015414661	2.309448974968853	2.271567711717566	2.178696017217728
CHEMBL147656	11.370727640387594	0	1	2.5164485117303834	4.805908203609043	1.321506307168488	3.440108519654724	70.05114119858192	9	0	0	3	2	0	0	1	0	0	0	1	196.0	130.16666666666666	139.00000000000003	165.00000000000003	114.5	92.16666666666669	29.0	586.0	7.84	7.37037037037037	5.933333333333334	4.214285714285714	3.127659574468085	1.9189189189189189	1.3043478260869563	0.0	3.64	3.977777777777778	3.2142857142857144	2.981132075471698	2.5106382978723403	2.0	1.565217391304348	1.2	5.206666666666666	3.1934156378600824	3.088888888888889	2.946428571428572	2.7520964360587
ZINC000004175569	24.086719157926986	0	1	2.491376817498904	4.849271415832019	1.321597614662712	4.06101473535256	696.7672258263959	18	0	0	8	5	2	0	0	1	0	0	1	387.60493827160496	192.78307422648987	295.96604938271605	341.4588477366256	331.53497942386826	236.7283950617284	252.3641975308641	1478.0	7.177869227251944	7.346743295019157	6.113268608414239	3.8329393223010246	2.3006535947712417	2.1946360153256705	2.1675925925925923	2.3408845738942827	3.5185185185185186	3.8932038834951457	3.141843971631206	2.8506493506493507	2.522875816993464	2.420689655172414	2.6	2.766990291262136	3.5700569301201828	2.985029090393075	2.873456790123457	2.421693955578905	2.454999732777511
CHEMBL4285145	16.211085308952253	0	0	2.502581725140598	4.935557196053852	1.3233810411971612	3.837416003663523	236.49006680119845	10	0	0	4	1	3	0	0	0	0	0	0	288.0	151.94444444444446	220.77777777777783	234.52777777777777	244.1111111111111	227.8611111111112	189.33333333333337	872.0	7.2	6.714285714285714	5.324324324324325	3.695652173913044	2.895238095238095	3.0638297872340425	2.7564102564102564	2.3943661971830985	3.225	3.6216216216216215	3.3369565217391304	2.93069306930693	2.6476190476190475	2.478723404255319	2.282051282051282	1.9295774647887325	3.798611111111112	3.033068783068783	2.983483483483484	2.5492149758454103	2.564631463146315
ZINC000205434444	16.32047510869343	0	1	2.4476390024066497	4.895278004813298	1.286689666270694	3.9258095945189	172.56736053063162	6	0	0	1	1	0	0	0	0	0	0	0	158.0	90.13888888888889	190.3611111111111	260.7222222222222	278.25	262.33333333333337	213.25	800.0	3.0384615384615383	3.240740740740741	2.1619047619047618	1.5961538461538465	1.005128205128205	0.9096385542168676	0.620253164556962	0.3194444444444444	2.673076923076923	3.085714285714286	2.66025641025641	2.3263157894736843	2.18974358974359	2.186746987951808	1.9177215189873416	1.6111111111111112	1.7334401709401708	2.094650205761317	1.8129629629629629	1.671296296296296	1.5820175438596489
ZINC000136717242	18.427966138356965	0	3	2.6310561692613565	5.032803905782135	1.314612728264866	3.9229102663545934	319.45278916269393	12	1	0	5	3	2	0	0	0	0	0	0	318.0	175.00694444444446	245.0555555555556	287.75	288.8611111111111	224.88888888888897	209.66666666666669	940.0	7.95	8.0	7.135135135135135	5.453608247422681	3.774509803921569	3.435643564356436	2.963855421686747	3.811320754716981	3.675	4.27027027027027	3.670103092783505	3.4752475247524752	3.019607843137255	2.5247524752475248	2.27710843373494	2.39622641509434	4.375173611111111	3.2855297157622743	3.3115615615615623	2.966494845360825	3.2986798679867992
CHEMBL1258223	20.522675681292828	0	1	2.468141969688589	4.936283939377177	1.3048849478482736	3.884043991809258	1359.3337923434267	6	0	0	7	2	4	0	0	1	0	0	1	341.60493827160496	179.7552964487121	274.73971193415645	338.36213991769546	321.5061728395061	296.2325102880658	237.96604938271605	1392.0	6.1000881834215175	5.674329501915708	4.402263374485597	3.68065268065268	2.6010802469135803	2.02411714039621	1.7585301837270342	1.872579001019368	2.946428571428572	3.185185185185185	2.804195804195804	2.52	2.4027777777777777	2.37984496124031	2.2440944881889764	2.440366972477064	3.209916008012716	2.6545693202781324	2.5438862216125595	2.366168810613255	2.554327846364884
CHEMBL4784373	23.54137283481996	0	1	2.455214515017747	4.800816762830776	1.301560535841971	3.825372473422529	5520.071622141658	15	0	0	7	3	3	0	1	0	0	0	1	436.0	251.72222222222223	311.38888888888886	383.8611111111111	295.75	269.1666666666667	253.22222222222229	1274.0	7.785714285714286	7.169491525423729	5.238095238095238	3.571428571428572	2.6666666666666665	2.298507462686567	2.47787610619469	2.5591397849462365	3.25	3.495238095238096	2.892857142857143	2.63265306122449	2.4680851063829787	2.380597014925373	2.504424778761062	2.720430107526881	4.495039682539683	3.090866290018833	2.965608465608465	2.741865079365079	2.581254724111867
CHEMBL241115	21.78705932940487	0	0	2.499206343903849	4.998412687807697	1.3632884502260056	4.280717766542025	333.5767477587787	22	0	0	3	1	1	1	0	0	0	0	0	328.44444444444446	154.8923182441701	223.25308641975312	281.4999999999999	291.2654320987655	246.20370370370367	204.2283950617285	1250.0	7.464646464646464	7.569444444444445	6.485232067510547	5.2031746031746025	4.55663430420712	3.996666666666666	3.684210526315789	3.65863453815261	3.7954545454545454	4.278481012658228	3.6857142857142855	3.4018691588785046	3.233009708737864	3.02	2.957894736842105	3.0240963855421685	3.520279960094775	2.989454732510288	2.8259884356930773	2.68095238095238	2.79998846198223
CHEMBL2397890	13.34221806968618	0	1	2.48885657577484	4.977713151549681	1.3354700323562911	3.7667882395172896	92.320731997286	6	0	0	3	2	1	0	0	0	0	0	0	198.0	117.38888888888889	166.36111111111111	218.47222222222223	155.0	95.41666666666669	64.5	684.0	5.6571428571428575	5.648648648648648	4.449275362318841	3.4105263157894736	1.7419354838709675	0.8904109589041096	0.5	0.0888888888888888	3.142857142857143	3.565217391304348	3.0842105263157893	2.707070707070707	2.3225806451612905	2.095890410958904	1.7333333333333334	1.3333333333333333	3.353968253968254	2.601351351351352	2.4110305958132043	2.299707602339182	2.620089786756454
CHEMBL3771385	12.784941202760692	0	1	2.49525018946137	4.849302251781192	1.2800424167628923	3.449179186096159	139.89807674055857	6	0	0	5	1	1	0	2	1	0	0	3	259.60493827160496	203.7275186709343	173.43415637860082	224.87860082304528	224.57407407407413	250.8672839506173	138.4814814814815	1010.0	8.374352847471128	6.565972222222222	4.917171717171717	4.468954248366013	2.993265993265993	2.895622895622896	2.664717348927875	1.326984126984127	3.225806451612903	3.4	2.9558823529411766	2.9682539682539684	2.6666666666666665	2.242424242424242	1.736842105263158	1.3428571428571427	6.571855440997881	3.202031893004116	3.1533482977927423	3.3070382473977245	3.0726533411718604
ZINC000013535478	18.99907231917856	0	1	2.5312554199128234	4.951742080129122	1.3195799518749702	4.072028833093489	304.5681665337908	12	0	0	4	2	1	0	0	1	0	0	1	261.60493827160496	107.2552964487121	214.6049382716049	268.5936213991769	240.3456790123457	207.24279835390945	163.4567901234568	1194.0	5.566062516417127	5.8422222222222215	4.457875457875458	3.401777777777778	2.3200663349917083	2.2130394857667586	2.058700209643606	1.8631436314363143	3.25531914893617	3.648351648351648	3.216	3.053435114503817	2.6865671641791047	2.603305785123967	2.3867924528301887	2.2804878048780486	2.282027584015151	2.533189300411523	2.358296024962692	2.148748971193416	2.0220840008795897
CHEMBL312258	11.19238815542512	0	1	2.461465847107245	4.71296263503444	1.3639243129071947	3.423919393407232	73.8795379576227	9	0	0	2	2	0	0	0	0	0	0	0	150.0	61.583333333333336	126.80555555555556	155.58333333333334	77.66666666666667	45.5	12.5	544.0	5.357142857142857	5.766666666666667	4.425925925925926	2.9864864864864864	1.1290322580645162	0.9767441860465116	0.4137931034482758	0.0	3.2142857142857144	3.611111111111111	3.027027027027027	2.68	2.1451612903225805	1.930232558139535	1.5517241379310345	1.2	2.199404761904762	2.559259259259259	2.3482510288065845	2.102477477477477	1.9177777777777776
CHEMBL464099	19.65380844202677	0	1	2.590986524969097	5.181973049938197	1.3183996338594577	4.362925103996561	189.4040486888012	12	0	0	5	1	4	0	0	0	0	0	0	354.0	161.27777777777777	246.0	321.7777777777778	374.6388888888889	359.1666666666667	308.25	1048.0	7.375	7.098039215686274	5.912087912087912	5.945945945945946	3.3125	3.119718309859155	2.0211267605633805	0.8548387096774194	3.395833333333333	3.989010989010989	3.954954954954955	3.2816901408450705	2.8875	2.6549295774647885	2.140845070422535	1.7580645161290325	3.359953703703704	3.047385620915033	2.7032967032967035	2.8988988988989	2.5539906103286385
CHEMBL1255834	15.694248556546643	0	1	2.428694182338156	4.741373187340251	1.300476068646239	3.653629381126124	224.15910148279124	14	0	0	4	2	1	1	0	0	0	0	0	222.44444444444449	105.08676268861456	175.8240740740741	201.50000000000003	169.8950617283951	154.97530864197532	118.44444444444446	1012.0	5.853801169590644	5.841666666666667	4.681372549019608	3.2142857142857144	2.792207792207792	2.28310502283105	2.1960784313725488	1.7118644067796611	3.210526315789474	3.5588235294117645	2.880952380952381	2.6704545454545454	2.7012987012987013	2.6575342465753424	2.5	2.406779661016949	2.7654411233845937	2.8253858024691363	2.585648148148149	2.398809523809524	2.2477553310886647
ZINC000029064434	30.450680188605908	0	1	2.487451402839241	4.974902805678482	1.32490324263543	4.1299016030315565	9505.233557966838	22	0	0	9	5	3	0	1	0	0	0	1	558.0	328.5	396.1666666666666	509.5555555555555	519.7777777777778	546.0833333333335	502.80555555555554	1630.0	7.859154929577465	7.306666666666667	5.801526717557252	4.735632183908046	3.875621890547264	3.180904522613065	3.0106951871657754	3.00625	3.323943661971831	3.6412213740458017	3.21264367816092	2.9251336898395723	2.681592039800995	2.5477386934673367	2.475935828877005	2.50625	4.626760563380282	3.11	3.024173027989822	2.928480204342273	2.94266191325015
ZINC000013436920	18.560273960331088	0	1	2.5539794096137283	4.881762232140053	1.2913141440179865	4.21217727230088	170.37877046272376	12	0	0	3	2	1	0	0	0	0	0	0	262.0	109.45138888888889	214.5555555555556	292.63888888888886	289.75	234.3333333333333	188.0	906.0	5.574468085106383	5.94	4.604395604395604	3.862903225806452	2.5136986301369864	1.5723684210526316	1.2016806722689075	0.5523809523809524	3.276595744680851	3.8461538461538463	3.338709677419355	2.8980891719745223	2.746575342465753	2.3684210526315788	2.1512605042016806	1.819047619047619	2.3287529550827424	2.621388888888889	2.357753357753358	2.359991039426523	2.0583864118895967
CHEMBL104	19.621501331170048	0	0	2.579150107664195	5.142418792854633	1.353269611201822	4.206446118930288	199.3374581379944	23	0	0	3	2	0	0	0	1	0	0	1	283.60493827160496	112.48446311537876	201.5174897119342	232.29938271604945	409.567901234568	284.44444444444446	117.69135802469134	1196.0	6.752498530276308	7.269135802469135	6.471841704718417	5.34467120181406	4.5851851851851855	2.63973063973064	1.3381642512077296	0.375	3.595238095238096	4.315068493150685	3.948979591836735	3.81981981981982	3.2666666666666666	2.4727272727272727	1.9710144927536235	1.5833333333333333	2.6782015027471133	3.0171239140374944	2.7605135576977284	2.370401864449484	2.5688558929299674
CHEMBL2393279	17.55634918610405	0	0	2.450251949728248	4.844550445483434	1.3056480657710663	3.998166351143462	216.65111711705333	15	0	0	7	6	1	0	0	0	0	0	0	320.0	128.91666666666669	226.47222222222223	242.5555555555556	247.5555555555556	247.1666666666667	218.4166666666667	954.0	7.441860465116279	7.733333333333333	6.473684210526316	5.306818181818182	3.4411764705882355	3.7204301075268815	3.0531914893617023	2.5517241379310347	3.209302325581396	3.5	3.284090909090909	3.032608695652174	2.803921568627451	2.946236559139785	2.691489361702128	2.2988505747126435	2.9980620155038764	3.182716049382716	2.9798976608187138	2.7563131313131315	2.980072463768116
CHEMBL357517	18.372845767031777	0	1	2.4187646546992148	4.780420024984547	1.3412247528115366	3.98279255944106	272.500439308485	11	0	0	6	4	2	0	0	0	0	0	0	318.0	155.88888888888889	226.22222222222223	277.5555555555556	204.38888888888889	212.8333333333333	168.5555555555556	956.0	7.395348837209302	6.934782608695652	5.130952380952381	3.336283185840708	2.2232142857142856	2.1153846153846154	2.2333333333333334	3.508771929824561	3.3488372093023258	3.630952380952381	2.9911504424778763	2.5934959349593494	2.455357142857143	2.4423076923076925	2.477777777777778	2.929824561403509	3.6253229974160206	2.9033816425120778	2.693121693121693	2.456243854473944	2.464769647696476
CHEMBL111189	23.50093272030008	0	2	2.41916018758807	4.769223659566938	1.310827884959999	3.652707618812553	3647.905422294251	11	0	0	6	2	2	1	1	0	0	0	1	374.44444444444446	266.6145404663923	288.4969135802468	405.1635802469136	328.60185185185185	327.2592592592593	303.94444444444446	1456.0	6.346516007532957	5.478494623655913	3.860869565217391	2.63125	1.792415169660679	2.1784037558685445	2.032098765432099	2.134408602150537	3.135593220338983	3.356521739130435	2.7375	2.3567251461988303	2.2095808383233533	2.422535211267605	2.474074074074074	2.4838709677419355	4.518890516379531	2.662883313420948	2.5086688137412767	2.5322723765432102	2.443812721103169
ZINC000013436845	19.108462118919743	0	1	2.521949354717796	4.8497321772441175	1.317074972528938	4.130236260890538	377.6896945170344	12	0	0	3	2	1	0	0	0	0	0	0	262.0	112.16666666666669	220.66666666666669	287.8333333333333	266.5833333333333	229.25	179.91666666666669	944.0	5.24	5.490566037735849	4.134020618556701	3.3533834586466167	2.4066666666666667	1.7007299270072993	1.26890756302521	1.1886792452830188	3.12	3.577319587628866	3.1578947368421053	2.7857142857142856	2.6666666666666665	2.4671532846715327	2.226890756302521	2.141509433962264	2.2433333333333336	2.5461215932914047	2.2749140893470794	2.164160401002506	2.0169552669552666
CHEMBL2397901	12.78494120276069	0	1	2.4702061394783708	4.940412278956741	1.312537200975195	3.7045726327142456	81.6911866291513	6	0	0	4	2	1	0	0	1	0	0	1	193.6049382716049	107.94974089315652	146.96604938271602	194.7088477366256	92.30864197530862	51.57407407407408	20.88888888888889	896.0	6.676032354193274	6.487455197132617	5.08187134502924	3.630555555555556	2.27946127946128	1.4909560723514212	0.8222222222222223	0.1037037037037037	3.4827586206896552	3.824561403508772	3.1375	2.6790123456790123	2.333333333333333	2.209302325581396	1.9	1.4666666666666666	3.722404858384708	2.7058608787999474	2.5783517435564214	2.43386059670782	2.6916501549560534
ZINC000022443647	21.16083277725808	0	2	2.420706682903785	4.841413365807573	1.3508081138432375	3.965920033580508	1073.3301616132158	12	0	0	4	3	1	0	0	0	0	0	0	292.0	161.3888888888889	257.22222222222223	326.66666666666663	283.58333333333337	260.5	220.63888888888889	1068.0	5.214285714285714	5.11864406779661	3.6944444444444446	2.5592105263157894	1.6390532544378698	1.519736842105263	1.621212121212121	1.8857142857142857	3.017857142857143	3.342592592592593	2.848684210526316	2.5121951219512195	2.2781065088757395	2.263157894736842	2.257575757575758	2.361904761904762	2.881944444444445	2.558380414312618	2.3816872427983538	2.149122807017544	2.11280487804878
ZINC000028136027	11.411167754907478	0	1	2.4017524943513564	4.7755004014792455	1.2758211337975816	3.5506057353151044	70.38872910727055	6	0	0	3	1	1	0	0	1	0	0	1	157.60493827160494	71.94974089315653	131.3786008230453	167.51748971193425	104.46913580246915	57.53703703703704	39.0	850.0	5.084030266825966	5.065972222222222	3.662835249042146	2.8845598845598848	1.093915343915344	0.8908045977011495	0.2592592592592592	0.0	2.967741935483871	3.2758620689655173	2.9740259740259742	2.413793103448276	2.011904761904762	1.7241379310344829	1.6296296296296295	1.25	2.3209593836502105	2.56053883744856	2.265148290052505	2.1755518144407047	1.9967007237122183
CHEMBL181172;CHEMBL360328;CHEMBL360328;CHEMBL360328;CHEMBL360328;CHEMBL178365;CHEMBL181172;CHEMBL360328;CHEMBL360328;CHEMBL360328;CHEMBL360328;CHEMBL360328;CHEMBL360328;CHEMBL360328;CHEMBL360328;CHEMBL360328;CHEMBL360328;CHEMBL360328	10.037394307054262	0	1	2.362441496696428	4.68642888848319	1.2817984757753342	3.378667351044262	54.38868172628776	6	0	0	2	1	0	0	0	1	0	0	1	113.60493827160494	54.92196311537875	107.38271604938272	141.54218106995884	61.80246913580248	10.037037037037038	0.0	748.0	4.207590306355739	4.468253968253968	3.1111111111111107	2.256172839506173	0.7085346215780998	0.1037037037037037	0.0	1.980346462245568	2.962962962962963	3.2549019607843137	2.805555555555556	2.272727272727273	1.8405797101449275	1.3555555555555556	1.0	2.1733663076330507	2.034146782051065	2.368790417401528	2.1055434519486806	1.9658636259716509	1.8426326759660097
CHEMBL231430	23.02154405678925	0	1	2.416550596016739	4.8260800487009	1.2906627840067144	4.814748500209132	232.51726913237863	18	0	0	6	2	2	1	0	1	0	0	1	342.0493827160494	209.61032045419907	316.73765432098764	355.17592592592587	267.4382716049382	278.5046296296296	321.52983539094646	1622.0	6.577872744539412	5.498989898989899	5.295138888888888	3.8142493638676847	2.8223787167449137	3.483333333333334	3.2771929824561408	4.074935400516796	3.4423076923076925	3.6770833333333335	3.1908396946564888	2.6133333333333333	2.507042253521127	2.84	2.8842105263157896	2.802325581395349	4.0309677010422895	2.542770295548073	3.2993505658436213	2.711266610121572	2.716207133058985
ZINC000045257213	17.775128785586407	0	1	2.354577961749854	4.709155923499708	1.31760694619415	4.035715050374707	218.503105659082	12	0	0	7	4	2	0	0	0	1	0	1	305.06721536351165	153.24494170096025	220.48765432098767	275.8287037037037	203.81481481481487	222.83024691358025	223.2746913580248	2144.0	7.263505127702658	6.909932659932661	5.192400192400192	3.743674367436744	3.387848522679984	3.432098765432099	3.429166666666667	3.3291601460615547	3.2142857142857144	3.363636363636364	2.871287128712871	2.720430107526881	2.651685393258427	2.702380952380953	2.55	2.4507042253521125	3.648689088118101	2.955737934904602	2.863476030142697	2.730977264393106	2.607775786539228
ZINC000003873371	18.63206548103401	0	0	2.3639696716222818	4.717752420649026	1.2816554678134098	4.219883348651398	196.7483886984418	17	0	0	6	2	0	1	0	3	0	0	3	239.25925925925924	94.01931870141748	164.77674897119346	173.02983539094654	191.32053040695016	215.2201646090536	184.4547325102881	1884.0	6.134852801519467	6.260162601626017	4.521241830065359	2.591731266149872	3.0	3.742504409171076	3.333333333333333	3.013888888888889	3.5128205128205128	3.75	3.116279069767442	2.802197802197802	2.988372093023256	3.0595238095238093	2.8043478260869565	2.625	2.410751761574807	2.708897922312557	2.423187484870492	2.011974830127285	1.8039832443124624
CHEMBL91549	16.211085308952253	0	1	2.4848238910857914	4.790964908799187	1.3335973962649523	3.7848813240619377	211.088247501346	15	0	0	2	2	0	0	0	0	0	0	0	216.0	96.88888888888889	184.19444444444449	215.05555555555563	218.0833333333333	223.16666666666663	192.0	804.0	5.023255813953488	5.466666666666667	4.269230769230769	3.171717171717172	2.429824561403509	2.284313725490196	1.4857142857142858	0.7272727272727273	3.0232558139534884	3.448717948717949	3.0303030303030303	2.7181818181818183	2.5964912280701755	2.6372549019607843	2.3523809523809525	1.9090909090909087	2.2532299741602064	2.6672839506172843	2.361467236467237	2.172278338945006	2.053787878787879
CHEMBL363581;11186523;CHEMBL193639;CHEMBL366164	18.51074513747437	0	1	2.529057983254994	4.878481082886447	1.3077856866029098	4.212544435286934	180.1019357523963	12	0	0	4	1	1	1	1	0	0	0	1	290.44444444444446	160.3923182441701	214.66975308641983	276.7654320987655	277.9537037037037	244.75925925925927	212.5925925925926	1154.0	6.754521963824289	6.0942028985507255	4.751004016064257	4.017699115044247	3.3251366120218577	2.672316384180791	1.953795379537954	1.791111111111111	3.441860465116279	3.903614457831325	3.433628318584071	3.023076923076923	2.9672131147540983	2.5762711864406778	2.277227722772277	2.066666666666667	3.7300539126551184	2.730542136339238	2.586382567306263	2.4492516114935	2.1564577397910734
CHEMBL351459	22.52267568129283	0	1	2.577416910914973	4.953721362170731	1.3446273182186097	3.880525014751927	2497.215855704178	12	0	0	5	3	1	1	0	0	0	0	0	304.44444444444446	166.6423182441701	248.8672839506173	339.3117283950617	281.5	246.65740740740745	211.10185185185185	1322.0	5.535353535353536	5.576271186440678	4.26605504587156	2.980392156862745	1.576998050682261	1.371308016877637	1.7240437158469943	2.405498281786941	3.327272727272727	3.779816513761468	3.176470588235294	2.827380952380953	2.4035087719298245	2.2721518987341773	2.377049180327869	2.701030927835052	3.029860331712184	2.5592697216991005	2.2831860912900668	2.217723715000403	2.2907113462669018
CHEMBL2397905	13.342218069686178	0	1	2.485809829370948	4.971619658741894	1.3368818440259425	3.76983355559058	92.58397192920386	6	0	0	3	2	1	0	0	0	0	0	0	198.0	117.38888888888889	166.41666666666669	220.22222222222223	165.83333333333334	114.08333333333331	57.0	684.0	5.6571428571428575	5.648648648648648	4.420289855072464	3.305263157894737	1.8125	0.986842105263158	0.4912280701754385	0.0512820512820512	3.142857142857143	3.550724637681159	3.094736842105263	2.696969696969697	2.270833333333333	2.0657894736842106	1.7719298245614037	1.4102564102564104	3.353968253968254	2.601351351351352	2.411835748792271	2.3181286549707605	2.5631313131313136
CHEMBL213839	23.351102806039016	0	1	2.458415682186243	4.828434589920585	1.3136956307200875	4.298344502412072	842.2524451184435	12	0	0	6	2	3	0	1	0	0	0	1	424.0	245.94444444444449	307.19444444444446	388.58333333333337	414.08333333333326	312.6944444444443	327.2777777777776	1262.0	7.43859649122807	6.783333333333333	5.299065420560748	4.323741007194244	3.541095890410959	4.317460317460317	3.774774774774775	3.024390243902439	3.210526315789474	3.4766355140186915	3.0071942446043165	2.741258741258741	2.616438356164384	2.7777777777777777	2.900900900900901	2.747967479674797	4.314814814814815	2.969444444444445	2.8709761163032192	2.795563549160672	2.7983682983682985
CHEMBL1336	24.70406604150141	0	0	2.386177955793669	4.772355911587339	1.253492006787479	4.056028246131686	835.645199407517	18	0	0	11	4	3	0	3	1	0	0	4	579.604938271605	418.3733520042677	509.1563786008231	422.7438271604938	354.4079218106996	475.64506172839504	279.69958847736626	1692.0	12.075102880658436	10.362222222222222	10.180555555555555	7.260381593714928	6.743130227001195	5.4205495818399045	7.105756358768407	5.588148148148147	3.75	3.85	3.393939393939394	3.0297029702970297	3.0	2.860215053763441	2.9879518072289155	3.0	8.716111500088909	3.957633744855967	6.364454732510288	4.2701396682878165	4.633057287210202
CHEMBL91221	21.57722253392404	0	1	2.476550738871886	4.85316827991011	1.264493941967663	3.496178941034742	1927.129790590687	6	1	0	9	3	4	0	0	2	0	0	2	381.2098765432099	253.3786484529797	281.3544238683128	378.6205227861607	283.50154320987656	222.74845679012347	245.00308641975312	1688.0	7.474703461631566	6.758909853249476	5.101947308132876	3.605216745567623	1.9484126984126984	1.8987217305801376	1.9030501089324616	2.3968253968253967	3.313725490196078	3.5670103092783507	2.87218045112782	2.404109589041096	2.2285714285714286	2.265486725663717	2.3529411764705883	2.505494505494505	4.96820879319568	2.965923208323628	2.900561070807348	2.846770848016246	3.0755644342973114
CHEMBL282829	18.970562748477143	0	1	2.41632424416238	4.759999335873726	1.3608355497344709	4.110465047423448	266.31999372079576	15	0	0	4	4	0	0	0	0	0	0	0	268.0	110.63888888888889	218.44444444444449	257.8611111111111	206.94444444444449	185.2777777777778	166.11111111111111	940.0	5.583333333333333	5.862745098039215	4.417582417582418	2.9831932773109244	1.7424242424242424	1.9541284403669723	2.096774193548387	2.13953488372093	3.1666666666666665	3.505494505494505	3.0	2.5846153846153848	2.363636363636364	2.568807339449541	2.5806451612903225	2.372093023255814	2.304976851851852	2.6481481481481484	2.400488400488401	2.166900093370681	2.007692307692308
CHEMBL291536	19.189342347959503	0	0	2.408815022593797	4.792722350522154	1.31491765868355	4.511013200998139	158.09629268047917	19	0	0	7	5	2	0	0	0	0	0	0	380.0	171.97222222222223	245.41666666666669	272.38888888888886	245.4166666666667	192.0555555555556	157.6666666666667	998.0	10.27027027027027	10.15	8.953125	6.842105263157895	5.867647058823529	5.757575757575758	6.326923076923077	5.56	3.864864864864865	4.1875	3.5657894736842106	3.391891891891892	3.0	2.909090909090909	3.173076923076923	3.36	4.647897897897898	3.666666666666667	3.834635416666667	3.58406432748538	3.48460960960961
CHEMBL104903	26.410240074086023	0	2	2.3764360271822045	4.752872054364408	1.3016266900268043	4.260317748055673	985.9731945329012	18	0	0	8	6	1	1	0	0	0	0	0	388.44444444444446	184.8923182441701	312.4351851851851	367.4753086419752	353.320987654321	339.31481481481484	300.7098765432098	1584.0	5.712418300653595	5.661971830985915	4.120967741935484	3.0042462845010616	2.161290322580645	2.6241610738255035	2.4139433551198257	2.479012345679012	3.0588235294117645	3.346774193548387	2.961783439490446	2.430851063829788	2.3978494623655915	2.61744966442953	2.457516339869281	2.5407407407407407	2.719004680061325	2.8172491740566863	2.519638590203105	2.3406070614138548	2.195265300761755
CHEMBL1084865	28.22766940361568	0	1	2.4524729287498093	4.857798293230941	1.260210587257505	4.491770202271121	735.5169932635753	17	0	0	12	5	3	0	3	1	0	0	4	615.604938271605	430.3733520042677	542.9897119341565	481.9557613168724	615.3641975308644	396.06069958847735	457.62860082304513	1856.0	10.433982004603472	8.921146953405017	8.060228452751817	5.591769547325103	5.173180076628352	5.651515151515151	4.919896640826873	5.129901960784315	3.610169491525424	3.7570093457943927	3.2814814814814817	2.979591836734694	2.8551724137931034	3.015151515151515	3.116279069767442	3.044117647058824	7.294463593292672	3.474794238683128	5.074670204992117	3.5700426764212767	3.549984602894656
44401612;CHEMBL329566	17.694248556546643	0	1	2.5231004063373548	4.850883228863674	1.319093646845037	4.136589079837398	169.54919663292546	12	0	0	2	1	1	0	0	0	0	0	0	238.0	102.44444444444446	202.47222222222223	263.88888888888886	243.41666666666663	197.0	156.0	856.0	5.288888888888889	5.354166666666667	4.136363636363637	3.487603305785124	2.316901408450704	1.7109375	1.3047619047619048	0.7160493827160493	3.2222222222222223	3.75	3.31404958677686	2.856164383561644	2.6619718309859155	2.4140625	2.142857142857143	1.9876543209876545	2.2765432098765435	2.530092592592593	2.300820707070708	2.180899908172635	2.004185692541857
CHEMBL374463	15.2405276282556	0	1	2.572742410233202	5.0020634304500895	1.2513111125227951	3.8872471874786334	106.48646548755067	6	0	0	7	2	1	0	3	1	0	0	4	359.60493827160496	295.0400186709343	368.79938271604937	261.81584362139915	195.49382716049385	221.1388888888889	77.69135802469135	1136.0	12.400170285227755	9.874551971326165	9.994152046783627	6.58962962962963	7.755892255892256	3.115942028985508	3.35672514619883	0.0	4.068965517241379	4.280701754385965	3.7066666666666666	3.2531645569620253	2.606060606060606	2.4347826086956523	1.6578947368421053	1.0	10.173793747273596	3.46661356697199	6.470164609053498	3.4908779149519886	4.249960931395532
ZINC000034893399	14.130205079912493	0	1	2.465521708682189	4.800675755654163	1.3313099807614257	3.5201760470741355	150.48965341517948	12	0	0	2	1	0	0	0	1	0	0	1	171.60493827160494	84.9775186709343	141.29938271604937	168.5185185185185	138.32716049382717	114.3477366255144	89.88683127572017	930.0	5.04720406681191	5.447530864197531	4.044444444444444	2.957805907172996	2.3576864535768647	2.056410256410256	1.5938697318007662	1.1884057971014492	3.294117647058824	3.583333333333333	2.9746835443037973	2.743589743589744	2.643835616438356	2.5846153846153848	2.3448275862068964	2.130434782608696	2.499338784439244	2.6764974851394605	2.3549897119341563	2.13314580403188	2.1109792128310647
CHEMBL3765875	25.351102806039016	0	1	2.542927181879284	4.891302240598597	1.3437981618850152	3.743320786625681	7525.096699939918	19	0	0	5	3	2	0	0	0	0	0	0	388.0	211.44444444444449	301.0555555555555	393.9722222222221	397.5	283.83333333333337	268.0	1276.0	6.360655737704918	6.446153846153846	5.147826086956521	3.835443037974684	2.251428571428572	1.8994082840236688	1.5850340136054422	2.135593220338983	3.295081967213114	3.713043478260869	3.1265822784810124	2.834319526627219	2.4914285714285715	2.2958579881656807	2.2993197278911564	2.516949152542373	3.4663023679417124	2.8440170940170946	2.617874396135265	2.493495077355836	2.497041420118342
CHEMBL95112	22.79382593911353	0	2	2.453898073520164	4.728461180252503	1.3088778803006886	3.4462242547185653	5740.153960845606	11	0	0	6	2	2	1	1	0	0	0	1	370.44444444444446	262.3645404663923	279.21913580246905	388.25	310.75925925925924	316.7777777777778	281.87037037037044	1418.0	6.615079365079366	5.689265536723164	4.055045871559633	2.6689038031319914	1.9955849889624728	2.3204134366925064	2.075520833333333	2.351515151515151	3.196428571428572	3.4311926605504586	2.7248322147651005	2.3312101910828025	2.264900662251656	2.488372093023256	2.5	2.5727272727272728	4.685081079757006	2.7093011090186234	2.561643447729074	2.605704697986577	2.456062750648738
ZINC000017148911	19.14890223343962	0	0	2.4807787909708097	4.891861573960018	1.3415856213774742	4.073264331489902	247.62345898713428	15	0	0	7	6	0	0	1	0	0	0	1	352.0	176.16666666666666	245.1111111111112	296.83333333333326	246.77777777777777	271.13888888888886	246.50000000000009	1006.0	8.186046511627907	8.065217391304348	6.567901234567901	4.8173076923076925	4.674418604651163	4.4523809523809526	3.35	2.300970873786408	3.4651162790697674	3.703703703703704	3.1634615384615383	3.0098039215686274	3.383720930232558	3.488095238095238	2.91	2.320388349514563	4.096899224806202	3.109903381642512	3.0260631001371747	2.854166666666666	2.7783224400871456
ZINC000000009253	18.63206548103401	0	1	2.343958358575591	4.687916717151181	1.3023649662591772	4.198976169678033	224.4417761893665	12	0	0	4	1	1	0	2	0	0	0	2	326.0	251.16666666666663	255.3888888888889	346.3888888888889	286.38888888888886	254.3888888888889	227.2777777777777	1018.0	6.9361702127659575	5.836734693877551	4.215909090909091	2.7698412698412698	1.893939393939394	2.2181818181818183	2.029126213592233	2.160919540229885	3.0851063829787235	3.340909090909091	2.7142857142857144	2.289855072463768	2.234848484848485	2.4	2.320388349514563	2.32183908045977	5.343971631205673	2.9846938775510203	2.902146464646465	2.7491181657848327	2.450885668276973
ZINC000040951263	24.850544700229428	0	1	2.521817100921353	5.03598141481274	1.3007782263559742	4.432227399151506	635.2292997642801	12	0	0	9	2	5	1	0	1	0	0	1	422.0493827160494	243.13809823197684	363.0113168724279	412.6064814814814	547.7469135802469	511.29012345679007	359.08424782807504	1820.0	6.918842339607368	5.532986111111111	5.254510921177588	4.079059829059829	3.410304158907511	2.171611401977894	1.945601851851852	2.0407407407407407	3.262295081967213	3.5384615384615383	3.3141025641025643	2.9771428571428573	2.776536312849162	2.5026178010471205	2.255208333333333	2.1625	3.985870462819293	2.573286394032922	3.1026608279694696	2.644913342830009	3.0764609053497924
ZINC000072104651	31.405076139976224	0	1	2.5068606790723584	4.884802257740014	1.3069317847143789	4.1883634640905125	4031.968155458344	23	0	0	9	5	2	0	1	1	0	0	2	529.604938271605	310.1164075598232	389.8508230452674	516.44341563786	591.9197530864199	579.8518518518518	516.9074074074075	1892.0	7.254862168104178	7.014430014430015	5.615257048092868	4.35518102372035	3.392876129718235	3.172448466566113	3.154800431499461	3.198553583168968	3.356164383561644	3.708955223880597	3.2191011235955056	2.93	2.789473684210526	2.5475113122171944	2.466019417475728	2.5798816568047336	4.24816996657292	3.026601998824221	2.9093345003378164	2.901367503583483	2.6452160493827166
CHEMBL3358511	20.53460622511129	0	1	2.336289224817065	4.6725784496341305	1.3244998880828145	3.889938746162704	962.4444259566438	12	0	0	6	4	2	0	0	0	0	0	0	332.0	177.61111111111111	269.02777777777777	316.49999999999994	267.33333333333337	249.0	214.58333333333337	1108.0	6.036363636363636	5.719298245614035	4.207920792079208	2.894736842105264	1.7714285714285714	1.573643410852713	1.7416666666666667	1.681818181818182	2.909090909090909	3.118811881188119	2.7218045112781954	2.4	2.271428571428572	2.294573643410853	2.175	2.1818181818181817	3.2292929292929293	2.8177387914230025	2.6636413641364136	2.3796992481203003	2.392261904761904
CHEMBL596753	25.745438904623235	0	0	2.4488552033149653	4.873713529500348	1.197664945238914	4.768988167368088	295.0071581373596	17	0	0	13	4	2	0	6	1	0	0	7	689.604938271605	551.6858520042676	699.0730452674898	452.4835390946502	1028.9537037037037	699.6100823045267	348.28395061728395	1834.0	14.366769547325104	11.502222222222224	12.21017402945114	8.217592592592593	8.523107177974435	8.865147198480532	8.377538829151732	5.747474747474747	3.9791666666666665	4.036144578313253	3.8333333333333335	3.3596491228070176	3.0973451327433628	2.658119658119658	2.7419354838709675	2.8295454545454546	11.493455250088909	4.138189300411523	8.422566810451684	4.713370198902607	4.709007923615624
CHEMBL4072337	20.48223556677296	0	0	2.473082896720711	4.8727670044635225	1.3406639925738566	4.424290228186104	245.0609702709221	15	0	0	4	2	2	0	0	0	0	0	0	318.0	186.69444444444449	247.66666666666663	320.66666666666674	274.4444444444444	310.88888888888886	253.22222222222223	1042.0	6.36	6.283018867924528	5.0638297872340425	3.7578125	2.945736434108527	3.017857142857143	2.747826086956522	2.5510204081632653	3.28	3.691489361702128	3.1171875	2.7375886524822697	2.705426356589147	2.8035714285714284	2.5130434782608697	2.5	3.733888888888889	2.879454926624738	2.6347517730496453	2.505208333333334	2.738376674546887
CHEMBL314885	18.51074513747437	0	1	2.529057983254995	4.878481082886449	1.3077856866029094	4.212544435286936	180.10193575239623	12	0	0	4	2	1	0	1	0	0	0	1	310.0	165.44444444444446	228.19444444444449	302.83333333333326	322.08333333333337	232.16666666666669	224.00000000000003	948.0	7.045454545454546	6.74468085106383	5.235294117647059	4.452173913043478	3.198473282442748	2.836065573770492	2.0816326530612246	1.691358024691358	3.386363636363636	3.8705882352941177	3.42608695652174	3.0	2.877862595419847	2.5327868852459017	2.336734693877551	2.037037037037037	3.7601010101010095	2.860520094562648	2.6846405228758177	2.633333333333333	2.308415032679739
ZINC000299853496	12.715991517539392	0	1	2.4839254732958103	4.797154609713537	1.2884419359165693	3.3288427304917065	217.0300840637192	6	0	0	4	1	2	0	0	1	0	0	1	191.6049382716049	97.19974089315652	150.5216049382716	171.5977366255144	161.90740740740745	141.28395061728398	104.84259259259258	952.0	5.474426807760141	4.9753086419753085	3.446236559139785	3.181681681681682	2.007309941520468	1.8466353677621283	1.2819237147595357	0.5974842767295597	2.914285714285714	3.1451612903225805	2.824324324324324	2.68	2.4473684210526314	2.2816901408450705	1.9402985074626864	1.6226415094339623	2.7771354540901867	2.7389974851394605	2.4277678215850256	2.3188883327772216	2.204732510288066
CHEMBL76552	17.884518585327587	0	3	2.416030895573331	4.704894578510515	1.2604466085968362	3.4524795797240246	4320.309774704438	9	0	0	6	5	1	0	0	0	0	0	0	274.0	168.8888888888889	235.5555555555556	295.05555555555554	247.0277777777778	232.19444444444449	222.0	984.0	5.372549019607843	5.480769230769231	4.111111111111111	2.889830508474576	2.2672413793103448	2.459183673469388	2.5	2.125	2.764705882352941	3.033333333333333	2.4915254237288136	2.208	2.1206896551724137	2.2346938775510203	2.2872340425531914	2.340909090909091	3.311546840958606	2.986645299145299	2.617283950617284	2.5004708097928434	2.3975555555555554
CHEMBL3233426	25.009613512970787	0	1	2.635567961711084	5.1293194312524015	1.2944334796931074	4.087228111867116	5388.294444113975	12	0	0	5	3	1	0	1	0	0	0	1	384.0	234.53472222222223	308.52777777777777	437.1805555555556	458.18055555555554	353.8472222222221	274.90277777777777	1260.0	6.095238095238095	5.925373134328358	4.492063492063492	3.224719101123596	1.643835616438356	1.4008810572687225	1.2486486486486486	2.048387096774193	3.3015873015873014	3.8174603174603177	3.207865168539326	2.7590909090909093	2.4885844748858448	2.118942731277533	2.108108108108108	2.4919354838709675	3.722773368606702	2.641169154228856	2.44863315696649	2.456070536828964	2.1508838383838382
CHEMBL231839	21.936889243665927	0	1	2.4910004877778134	4.851425440580662	1.3170526711789745	4.068580619035893	1113.928993079165	12	0	0	6	2	3	0	0	1	0	0	1	357.60493827160496	173.75529644871207	263.7438271604938	334.15329218107	290.6347736625514	263.57716049382714	275.9032921810699	1396.0	6.747262986256698	6.484126984126983	5.056105610561056	4.0873621713316375	3.082706766917293	3.887869520897044	3.69281045751634	2.6557539682539684	3.2641509433962264	3.5445544554455446	3.030534351145038	2.708029197080292	2.56390977443609	2.834862385321101	2.9411764705882355	2.7232142857142856	3.27840181978702	2.772192827748384	2.611325021391028	2.5507884899318323	2.553497942386832
CHEMBL3815066	26.191460474603662	0	1	2.36750270686349	4.684795045674107	1.312826752856134	3.906687031027926	1125.061516513498	18	0	0	6	1	4	0	0	0	1	0	1	421.0672153635117	174.35605281207134	315.675925925926	350.0061728395061	339.7546296296297	348.31481481481484	368.08333333333337	2570.0	6.37980629338654	6.015029522275899	4.533516988062442	3.245432098765432	1.6177460883343238	2.020338257332477	2.1524932753983035	2.233539094650206	3.090909090909091	3.330578512396694	2.9266666666666667	2.511627906976744	2.3529411764705883	2.479768786127168	2.474860335195531	2.583333333333333	2.641758375940475	2.792225800679907	2.608891949801041	2.333374485596708	2.089389534883721
CHEMBL3358102	24.05820958722557	0	1	2.456157543233109	4.792436293009262	1.3266100920390465	3.4912461153316	7028.152177091233	15	0	0	6	4	2	0	0	0	0	0	0	374.0	190.16666666666663	300.74999999999994	364.88888888888886	346.3333333333333	293.1666666666667	248.75000000000003	1256.0	5.936507936507937	5.848484848484849	4.372881355932203	3.155844155844156	1.7134831460674158	1.751592356687898	1.6642857142857144	1.628787878787879	3.0476190476190474	3.364406779661017	2.915584415584416	2.514619883040936	2.247191011235955	2.286624203821656	2.2214285714285715	2.234848484848485	3.018518518518518	2.7483164983164987	2.5487288135593213	2.369408369408369	2.320175438596491
CHEMBL1187194	9.220897726126536	0	1	2.451260376110283	4.672136991256478	1.2952945875875783	3.021667956178096	59.56245690321255	6	0	0	2	1	0	0	0	1	0	0	1	103.60493827160494	59.42196311537876	91.96604938271604	105.18106995884771	65.3888888888889	41.907407407407405	14.691358024691358	710.0	4.316872427983539	4.564444444444445	3.063492063492064	2.082304526748972	1.2116402116402116	0.921146953405018	0.5396825396825397	0.0	3.083333333333333	3.3095238095238093	2.6296296296296298	2.4	2.095238095238096	1.7741935483870968	1.4761904761904765	1.2222222222222223	2.4759151298074484	2.5697119341563788	2.18966784244562	1.9477975918305133	1.9110699588477364
CHEMBL179329	12.89433100250187	0	1	2.424437557865712	4.819500764154066	1.251892720962038	3.724116983011089	85.93969307449238	6	0	0	3	1	1	0	0	0	1	0	1	167.06721536351165	81.05049725651577	149.23765432098762	194.1126543209876	166.50925925925932	108.75000000000004	62.0	1862.0	4.515330144959775	4.52729044834308	3.2544973544973543	2.62495126705653	1.0510071474983755	0.7348305752561072	0.3043478260869565	0.0666666666666666	2.864864864864865	3.2285714285714286	2.9157894736842107	2.429824561403509	2.1140350877192984	1.8085106382978724	1.4492753623188406	1.6	2.190553979905832	2.4538661468486027	2.131966490299823	2.043291098115659	1.8998538011695911
CHEMBL258075;16006607	12.33705413557638	0	3	2.43000436287799	4.8600087257559785	1.228371590004747	3.576956334821565	86.0960187268384	6	0	0	4	3	1	0	0	0	0	0	0	198.0	99.16666666666669	169.38888888888889	202.41666666666669	160.83333333333331	118.66666666666666	93.0	660.0	6.0	6.352941176470588	5.033898305084746	3.9315068493150687	2.053333333333333	0.7368421052631579	0.3	0.0	3.0	3.3559322033898304	2.972602739726028	2.783783783783784	2.373333333333333	1.894736842105263	1.75	1.127659574468085	3.005050505050505	3.003267973856209	2.8709981167608287	2.772831050228311	2.543543543543543
ZINC000045260474	18.55118525199425	0	1	2.395645740965364	4.791291481930728	1.296480686350945	3.956669048856958	304.97081873430704	12	0	0	7	4	2	0	0	1	0	0	1	313.60493827160496	158.69974089315653	230.6286008230453	292.8827160493826	238.27160493827168	260.0853909465021	246.2150205761317	1246.0	6.968998628257888	6.747044917257683	5.113788487282464	3.8629283489096577	3.114411441144114	2.884656084656085	2.7788461538461537	3.0615796519410976	3.1777777777777776	3.3734939759036147	2.925233644859813	2.761904761904762	2.6732673267326734	2.495238095238096	2.2788461538461537	2.3373493975903616	3.526660908736812	2.9070571753786885	2.7786578412415097	2.7372216453213327	2.630805408583186
CHEMBL3941738	19.94697908505543	0	0	2.731263815085338	5.12641959498934	1.2830428811288743	3.749840775341168	358.5566171502172	9	0	0	10	6	3	0	0	1	0	0	1	375.60493827160496	223.87335200426764	253.44907407407408	378.1244855967077	346.40946502057625	282.232510288066	219.3662551440329	1334.0	8.536475869809204	8.19385342789598	7.081659973226239	6.190775681341719	3.968123861566484	3.3797101449275364	4.714677640603567	3.084507042253521	3.75	4.337349397590361	3.660377358490566	3.0551181102362204	2.9262295081967213	2.6695652173913045	2.753086419753086	2.422535211267605	5.088030727369719	3.285603274669469	3.053603302097278	3.567212128270828	3.6009445578561934
CHEMBL591223	20.074788614108524	0	0	2.446324702433313	4.834534622280513	1.2727670215692113	3.9661913756377554	530.3786113904007	17	0	0	8	4	2	0	0	1	1	0	2	356.6721536351166	167.91690481633898	235.09259259259264	260.1820987654321	269.6301440329218	245.46604938271605	218.9819958847737	2502.0	8.492194134169443	8.412457912457912	6.978612415232134	5.479717813051146	4.731384015594542	3.879835390946503	4.010059442158207	3.6803118908382064	3.571428571428572	3.915492957746479	3.4642857142857144	3.2	2.8421052631578947	2.7666666666666666	2.580246913580247	2.513157894736842	3.9980215432461663	3.3602459783015344	3.311163275952009	3.097405937683716	3.1033493369913128
CHEMBL299498	19.148902233439628	0	0	2.416611649731622	4.801168293432935	1.3237145663095942	4.351244383739614	179.08053222645387	19	0	0	5	4	1	0	0	0	0	0	0	330.0	157.94444444444443	231.1944444444445	265.7222222222223	236.3888888888889	189.55555555555563	160.88888888888894	960.0	8.25	8.395348837209303	7.185714285714286	5.284090909090909	4.235294117647059	4.828571428571428	5.363636363636363	4.267857142857143	3.65	4.071428571428571	3.4204545454545454	3.0	2.670588235294117	2.8142857142857145	3.145454545454545	3.196428571428572	3.948611111111111	3.3178294573643416	3.302777777777779	3.019570707070708	2.981884057971015
CHEMBL2442275	15.044160916762928	0	3	2.466832421987277	4.789683041590431	1.2898362370412766	4.038051412370162	99.35583560425768	9	0	0	6	4	1	0	0	0	1	0	1	267.06721536351165	146.07827503429357	177.4043209876544	223.966049382716	156.99228395061735	152.58950617283958	120.62037037037037	1964.0	8.902240512117055	9.001157407407408	8.111823361823362	5.569077013521458	4.722908093278464	6.023349436392914	4.447222222222222	2.007797270955166	3.8333333333333335	4.307692307692308	3.4285714285714284	2.984848484848485	2.962962962962963	3.239130434782609	2.75	2.236842105263158	4.869275834476452	3.4912229938271606	3.4116215574548923	3.555016656868508	3.576669472502806
CHEMBL585312	25.731642863600893	0	1	2.449460801881312	4.843237850063264	1.3003209578654076	4.13849938676401	954.687408146451	17	0	0	9	5	2	0	0	2	0	0	2	409.2098765432099	195.34392623075752	305.5390946502057	359.83539094650206	356.56378600823035	344.59465020576124	355.78292181069946	1842.0	6.8201646090534975	6.797178130511464	5.1737373737373735	3.795524691358025	3.89193302891933	3.752715121136174	3.932633420822397	3.4874290348742902	3.283333333333333	3.518181818181818	2.951388888888889	2.7972972972972974	2.698630136986301	2.887218045112782	2.9763779527559056	2.8175182481751824	3.2557321038459586	2.8860147625579726	2.7776281331836885	2.498856881572931	2.4818220998776552
ZINC000040898016	9.99695419253438	0	1	2.460716984944641	4.737649535648192	1.2919065152152316	3.1637019873296435	63.67657919903121	6	0	0	2	1	0	0	1	0	0	0	1	160.0	126.38888888888889	125.91666666666669	167.66666666666666	108.16666666666664	88.83333333333331	75.33333333333331	540.0	5.925925925925926	5.357142857142857	3.875	2.783333333333333	1.5294117647058822	1.5348837209302326	0.8787878787878788	1.1666666666666667	3.037037037037037	3.270833333333333	2.7	2.3225806451612905	2.196078431372549	1.8837209302325584	1.4848484848484849	1.2222222222222223	4.681069958847736	2.908730158730159	2.623263888888889	2.7944444444444443	2.60663082437276
CHEMBL426684	24.12715927244686	0	1	2.4901956342534355	4.868682127111075	1.3029393719159177	4.246523588482066	1100.6237715731795	12	0	0	6	2	3	0	0	1	0	0	1	383.60493827160496	188.53307422648987	289.1882716049383	364.0462962962963	367.2613168724279	332.6522633744854	331.35082304526736	1508.0	6.393415637860083	6.223985890652557	4.84660766961652	4.011494252873564	3.119549929676512	3.469907407407407	3.151823579304496	2.532510288065844	3.183333333333333	3.4867256637168142	3.034482758620689	2.740506329113924	2.6265822784810124	2.736111111111111	2.7709923664122136	2.725925925925926	3.142217903774831	2.7516493565876283	2.559188244291489	2.5106641123882505	2.532986925040371
62705288;CHEMBL2058694	14.308544564874964	0	0	2.455984917159685	4.777512843644562	1.2789267253738812	3.844978068571829	101.9998971269348	9	0	0	6	3	1	1	0	0	1	0	1	241.5116598079561	118.00865912208504	152.96913580246914	175.04629629629628	132.4953703703704	108.81327160493828	66.7599451303155	2132.0	9.288909992613696	9.346560846560848	8.203292181069958	5.512457912457913	5.36520241171404	6.177387914230019	3.7384259259259256	2.098765432098765	4.076923076923077	4.488888888888889	3.4545454545454546	3.28	3.255813953488372	3.263157894736842	2.625	2.0454545454545454	4.538794581618656	3.3826058201058204	3.3993141289437587	3.182659932659932	2.9245370370370365
CHEMBL390253	26.39830953026756	0	1	2.3760295928798776	4.752059185759754	1.3240657661864916	4.022560730673515	1414.6476956932888	18	0	0	8	4	2	0	0	2	0	0	2	401.2098765432099	220.84392623075752	308.4475308641974	399.6647614692882	360.1604938271605	354.53703703703707	287.6728395061728	1866.0	6.471127041019514	6.295726495726496	4.722713864306785	3.317980373535929	2.4651941097724226	2.3642384105960264	2.74212271973466	2.7661835748792267	3.2580645161290325	3.495575221238938	2.923076923076923	2.575757575757576	2.4397590361445785	2.443708609271523	2.388059701492537	2.5391304347826087	3.5619988101735083	2.8835390946502053	2.7296241669398	2.5619535991621043	2.46773288439955
CHEMBL4647417	13.68841469543991	0	1	2.522484540325613	4.947796145838767	1.2580788777539471	3.761628448228649	89.24932727446961	6	0	0	5	2	0	0	3	0	0	0	3	306.0	247.1736111111111	350.55555555555543	235.73611111111111	177.50000000000003	201.75	72.0	786.0	10.2	8.15625	8.083333333333334	5.05	3.4642857142857144	1.963636363636364	4.666666666666667	0.0	3.633333333333333	3.816666666666667	3.4625	2.9431818181818183	2.2142857142857144	1.8545454545454545	1.5555555555555556	1.0	8.239120370370369	3.091145833333333	5.842592592592591	2.946701388888889	3.290246212121213
ZINC000049089183	24.20803950148662	0	1	2.407684022336286	4.737739203461169	1.3178644401228852	3.816002048002918	1385.5497825437933	17	0	0	6	4	1	0	0	1	0	0	1	349.60493827160496	179.5052964487121	282.8271604938272	344.8755144032922	324.3364197530865	297.6574074074074	272.6851851851852	1478.0	5.826748971193416	5.890652557319224	4.393393393393394	3.036786786786787	2.013031550068587	2.1358858858858856	2.0976430976430978	2.164208456243854	3.15	3.4414414414414414	2.9054054054054053	2.5625	2.4074074074074074	2.391891891891892	2.325757575757576	2.4424778761061945	2.991754940811868	2.727398915670521	2.547992436881326	2.3302399621844065	2.34639274691358
ZINC000064447026	21.915719801367164	1	1	2.554621348157627	4.962062247571213	1.32938979868471	4.437970692656186	259.6584497031672	12	1	0	3	1	2	0	0	0	0	0	0	304.0	185.00694444444449	275.3194444444445	349.12499999999994	360.8888888888888	335.6388888888889	261.44444444444446	1068.0	5.62962962962963	5.5344827586206895	4.128440366972477	2.815950920245399	2.009950248756219	1.8216216216216217	1.883870967741936	1.950413223140496	3.351851851851852	3.871559633027523	3.2699386503067487	2.78125	2.671641791044776	2.464864864864865	2.367741935483871	2.4297520661157024	3.426054526748972	2.6175766283524906	2.525866462793069	2.141871165644172	2.157986111111111
CHEMBL609595	12.715991517539395	0	1	2.4480451238955663	4.835438536115161	1.3405975120909823	3.637093080212395	91.46263093828854	9	0	0	6	5	0	0	0	0	1	0	1	207.06721536351165	74.71716392318244	142.76851851851853	157.58024691358028	107.51851851851848	73.58796296296296	26.564814814814817	1842.0	7.395257691553987	7.567901234567902	6.001397624039133	4.333333333333334	2.383838383838384	1.938271604938272	0.903342366757001	0.0	3.5	3.7547169811320753	3.1791044776119404	3.0	2.8181818181818183	2.5416666666666665	1.804878048780488	1.3157894736842106	2.6684701401136586	2.8684156378600827	2.693745632424878	2.35194398378478	2.298934687375548
CHEMBL43916	15.722758127248062	0	0	2.461733932082033	4.815653322518049	1.29151961192193	3.74996056047262	202.33526978403324	12	0	0	5	3	1	0	0	0	1	0	1	261.06721536351165	132.55049725651577	182.51543209876547	214.18209876543213	161.81944444444446	135.28395061728395	120.0925925925926	1990.0	7.678447510691519	7.639917695473252	6.160898603521554	4.514132553606238	3.8706387546967256	3.5524168236032643	3.0006988120195666	2.4468599033816427	3.5294117647058822	3.868852459016393	3.3026315789473686	2.858974358974359	2.7246376811594204	2.694915254237288	2.69811320754717	2.4565217391304346	3.898544036956346	3.099451303155007	2.992056263914188	2.8181855100714754	2.956869262424818
ZINC000013779680	19.856009014626167	0	1	2.444625984737672	4.772198784241791	1.3401682274575075	3.649547677975294	754.381827609522	15	0	0	5	3	1	1	0	0	0	0	0	288.44444444444446	147.80898491083676	216.37654320987656	270.4320987654321	203.42592592592592	184.3888888888889	169.03703703703707	1210.0	6.00925925925926	5.830065359477124	4.197802197802198	2.9607843137254903	1.7735368956743005	1.769470404984424	2.142322097378277	2.243137254901961	3.270833333333333	3.571428571428572	3.0	2.5338345864661656	2.282442748091603	2.4953271028037385	2.595505617977528	2.5176470588235293	3.079353852309099	2.644214475913823	2.3777642110975448	2.272538645087665	2.107560568086884
CHEMBL2393273	19.1893423479595	0	1	2.4569192213736346	4.863124043257022	1.3270004642921476	4.147246502766257	224.7831948071276	15	0	0	8	7	0	0	1	0	0	0	1	364.0	179.16666666666666	247.77777777777783	287.83333333333326	231.77777777777777	265.7222222222222	218.1666666666667	1018.0	8.666666666666666	8.333333333333334	6.807692307692308	5.091836734693878	4.538461538461538	5.2	4.113636363636363	3.240963855421686	3.523809523809524	3.782051282051282	3.2448979591836733	2.8285714285714287	3.120879120879121	3.6	3.0	2.6144578313253013	4.265873015873016	3.2493827160493827	3.176638176638177	2.937074829931972	2.715608465608465
CHEMBL3233424;CHEMBL3233423;90655127	24.046279043407104	0	1	2.5808918350405325	4.996661396031656	1.329021956458772	3.94874862021336	5038.2528507646	12	0	0	5	3	1	0	1	0	0	0	1	374.0	227.47222222222223	296.1111111111111	411.2222222222223	383.1666666666667	314.61111111111103	269.38888888888886	1222.0	6.233333333333333	5.921875	4.4	3.122093023255814	1.619512195121951	1.644808743169399	1.5454545454545454	1.926229508196721	3.2666666666666666	3.675	3.1511627906976742	2.735	2.351219512195122	2.295081967213114	2.2662337662337664	2.401639344262295	3.791203703703704	2.641927083333333	2.467592592592593	2.3908268733850133	2.1834722222222225
CHEMBL2011566	9.968444621832964	0	1	2.473637952167993	4.857885293524321	1.3066258703873028	3.979162760961224	784.2944037720399	6	0	0	3	1	0	0	0	2	0	0	2	122.04938271604938	180.2484053242198	253.97907230460203	301.6519821082886	278.475609638231	251.59602856871263	212.2823515977548	1036.0	4.520347508001829	4.855967078189301	3.57037037037037	2.282485875706215	1.5458937198067633	1.1253561253561253	0.7962962962962963	0.3888888888888889	2.851851851851852	3.2444444444444445	2.711864406779661	2.423076923076923	2.1739130434782608	2.025641025641025	1.7916666666666667	1.375	3.905551894773257	2.867638430763962	2.9431002390808563	2.638018610464448	2.6121473211320505
70683432;CHEMBL2027895	10.485281374238571	0	1	2.473138263078214	4.74776214807692	1.306461046230698	3.173420132408181	88.42224622329076	6	0	0	2	1	1	0	0	0	0	0	0	144.0	81.11111111111111	128.52777777777777	146.55555555555551	138.75000000000003	100.0	57.5	562.0	4.645161290322581	4.6875	3.309090909090909	2.661764705882353	1.2878787878787878	0.8181818181818182	0.2982456140350877	0.0857142857142857	2.806451612903226	3.0727272727272728	2.7205882352941178	2.6825396825396823	2.287878787878788	1.8636363636363635	1.4912280701754386	1.2	2.6164874551971327	2.6623263888888893	2.3368686868686868	2.155228758169934	2.263227513227513
CHEMBL3899822	22.017769472705684	0	1	2.473637952167993	4.857885293524321	1.3066258703873028	3.979162760961224	784.2944037720399	18	0	0	4	1	0	0	0	3	0	0	3	275.6543209876544	180.2484053242198	253.97907230460203	301.6519821082886	278.475609638231	251.59602856871263	212.2823515977548	1840.0	5.201024924295365	5.622222222222223	4.272401433691757	3.002645502645503	2.229575163398693	2.1961279461279464	2.3125564588979226	2.5929387331256493	3.207547169811321	3.612903225806452	3.063492063492064	2.7238805970149254	2.5808823529411766	2.553030303030303	2.6666666666666665	2.7757009345794392	3.905551894773257	2.867638430763962	2.9431002390808563	2.638018610464448	2.6121473211320505
CHEMBL828	11.232828269945	0	0	2.414213562373096	4.828427124746191	1.3795506070703405	3.5424087937359787	66.97907463619859	12	0	0	2	1	0	1	0	0	0	0	0	152.44444444444446	58.78120713305898	105.30864197530862	115.99074074074072	58.66666666666667	38.0	14.0	746.0	6.628019323671498	6.8533333333333335	5.7333333333333325	4.0130718954248366	3.0	2.076923076923077	0.9	0.0	3.695652173913044	4.1	3.411764705882353	3.022222222222222	2.8823529411764706	2.4615384615384617	1.9	1.4	2.5557046579590863	2.875308641975309	2.6327160493827155	2.2743282498184456	2.1296296296296293
ZINC000062225416	18.4013553377332	0	0	2.514904104484314	4.954252170230697	1.327798416907272	3.982340769424116	293.760830645664	6	0	0	6	2	2	1	1	0	0	0	1	308.44444444444446	201.1145404663923	235.28703703703687	317.4475308641976	316.5462962962964	282.9845679012346	163.50925925925927	1196.0	7.01010101010101	6.276595744680851	4.782771535580524	3.490813648293964	3.8433333333333337	3.6851851851851856	2.476744186046512	1.303030303030303	3.340909090909091	3.651685393258427	2.968503937007874	2.768	2.85	2.7777777777777777	2.6744186046511627	2.4431818181818183	4.570785010599825	2.710927239296034	2.6436745734498537	2.499586857198406	2.4933086419753083
CHEMBL3681356	27.8695422340435	0	1	2.48287327066638	4.86092569709867	1.289016335188322	3.9780952936956218	2737.777692382208	17	0	0	8	5	3	0	0	0	0	0	0	458.0	249.77777777777777	358.9166666666666	470.4166666666666	557.9444444444446	464.8611111111112	405.3611111111111	1482.0	6.273972602739726	6.2105263157894735	4.807407407407408	3.911764705882353	2.343612334801762	2.0	2.205	2.26875	3.0821917808219177	3.466666666666667	3.1411764705882352	2.7463414634146344	2.39647577092511	2.1724137931034484	2.145	2.3375	3.4216133942161338	2.8899853801169595	2.658641975308641	2.767156862745098	2.520054200542005
CHEMBL494701	25.58181294933984	0	1	2.4706414544315445	4.840083841282134	1.3262814006284869	4.2340130025390765	808.2274866274122	17	0	0	5	1	3	0	1	0	0	0	1	446.0	285.77777777777777	317.3333333333333	445.83333333333326	392.2222222222223	391.1666666666667	346.61111111111114	1320.0	7.689655172413793	7.0	5.348214285714286	3.765822784810127	3.131578947368421	2.9271523178807946	2.4266666666666667	2.663865546218488	3.4482758620689653	3.75	3.037974683544304	2.727810650887574	2.7434210526315788	2.7086092715231787	2.5866666666666664	2.689075630252101	4.9272030651340994	2.975806451612903	2.833333333333333	2.8217299578059065	2.8310322156476
CHEMBL155388	24.16759938696674	0	1	2.4515408395311056	4.903081679062213	1.2995377263361314	4.2887251886135225	603.524493580643	12	0	0	6	1	4	0	1	0	0	0	1	448.0	292.02777777777777	317.0833333333333	446.5833333333333	429.2222222222223	394.08333333333337	342.61111111111114	1314.0	7.593220338983051	6.612903225806452	4.946902654867257	3.980392156862745	2.747058823529412	2.3892215568862274	1.9316770186335404	2.352	3.254237288135593	3.575221238938053	3.084967320261438	2.662857142857143	2.523529411764706	2.431137724550898	2.347826086956522	2.464	4.949623352165725	3.008064516129032	2.806047197640118	2.9188453159041394	2.76968253968254
CHEMBL240876	20.2408971749656	0	0	2.441848699919692	4.883697399839384	1.258853565549134	3.978961471388177	429.9062198191142	18	0	0	7	1	3	1	2	0	0	0	2	440.44444444444446	351.5494684499314	321.7067901234568	384.59259259259255	285.3055555555555	234.9753086419753	201.2993827160494	1356.0	11.293447293447294	8.34959349593496	8.77948717948718	6.705882352941177	5.635135135135135	5.892307692307693	5.027777777777777	5.089743589743589	3.8205128205128207	4.076923076923077	3.4	2.8505747126436782	2.891891891891892	3.015384615384616	2.933333333333333	2.9423076923076925	9.014088934613625	3.646492020475761	4.949335232668566	4.524618736383442	6.505037604654464
CHEMBL240045	19.02758188987998	0	0	2.508267086542856	5.016534173085711	1.358607471389906	4.18872316699936	221.25933228639468	18	0	0	3	1	1	1	0	0	0	0	0	284.44444444444446	144.86454046639233	198.9753086419753	259.66666666666674	300.3580246913581	235.87037037037035	175.88888888888886	1142.0	6.937669376693767	7.053030303030303	6.031963470319634	4.931271477663231	4.303921568627451	3.203174603174603	2.230769230769231	1.75	3.5853658536585367	4.068493150684931	3.597938144329897	3.383838383838384	3.1666666666666665	2.847619047619048	2.5096153846153846	2.25	3.5332814747900567	2.950617283950617	2.7256891594791144	2.676975945017183	3.0060481356777644
CHEMBL271212	17.625298871325345	0	1	2.4672723094201072	4.925309224303702	1.3512639350707358	4.180066365221589	156.1061908639966	12	0	0	4	3	0	0	1	0	0	0	1	284.0	158.44444444444443	218.8611111111112	280.4722222222222	237.88888888888889	245.22222222222223	253.33333333333337	896.0	6.761904761904762	6.533333333333333	5.072289156626506	3.684210526315789	3.7906976744186047	3.0	1.8632478632478635	1.396551724137931	3.333333333333333	3.5903614457831323	3.026315789473684	3.0392156862745097	3.476744186046512	3.09278350515464	2.358974358974359	1.8448275862068968	3.772486772486772	2.74567901234568	2.636880856760376	2.4602826510721245	2.574074074074074
CHEMBL3233425	24.1152287286284	0	1	2.607655366910661	5.050430454872905	1.317035076224837	4.0182506182312	4170.614209242878	12	0	0	5	3	1	0	1	0	0	0	1	376.0	228.75	297.1111111111111	411.4444444444444	409.38888888888886	321.63888888888886	264.1944444444444	1222.0	6.266666666666667	6.015625	4.55	3.242603550295858	1.7014925373134329	1.5634517766497462	1.409937888198758	2.1186440677966103	3.3	3.7666666666666666	3.195266272189349	2.811224489795918	2.462686567164179	2.213197969543147	2.192546583850932	2.5084745762711864	3.8125	2.66015625	2.475925925925926	2.4345825115055884	2.219954648526077
CHEMBL55344	24.513796012720466	0	0	2.49441742056949	4.914832911626382	1.2767466261895477	4.0721605817659245	2780.853457350683	18	0	0	9	4	2	0	3	0	0	0	3	548.0	371.03472222222223	496.52777777777777	396.97222222222223	360.68055555555554	549.0555555555555	293.80555555555554	1378.0	10.96	9.433962264150944	8.966666666666667	6.254545454545455	5.47008547008547	6.0625	5.333333333333333	4.829268292682927	3.7	3.866666666666666	3.463636363636364	3.042016806722689	2.8376068376068377	3.0625	2.676470588235294	2.8780487804878048	7.420694444444445	3.5686582809224325	5.516975308641976	3.608838383838384	4.028478057889823
CHEMBL3759180	17.66573898584523	0	0	2.487882636784475	4.900390127789598	1.297875908556051	3.8232201399740826	710.735730925295	13	0	0	5	2	3	0	0	0	0	0	0	320.0	164.19444444444443	236.47222222222229	262.6944444444444	226.0555555555556	194.4444444444445	178.69444444444449	958.0	7.441860465116279	7.2444444444444445	5.818181818181818	4.191489361702128	3.4301075268817205	3.804878048780488	2.792207792207792	2.5416666666666665	3.209302325581396	3.51948051948052	3.127659574468085	2.9574468085106385	2.6881720430107525	2.6463414634146343	2.441558441558441	2.430555555555556	3.818475452196382	3.1277777777777778	3.071067821067822	2.794621749408983	2.922872340425532
CHEMBL154274	20.152676817523183	0	1	2.4429748683121666	4.885949736624333	1.2795012423222436	4.448664964788056	192.923323935864	12	0	0	9	3	3	1	0	0	2	0	2	332.57887517146776	201.78935185185185	291.21296296296293	307.04475308641975	346.0709876543208	319.09413580246905	289.6882716049383	3676.0	7.390641670477061	5.774625689519306	5.768744354110208	4.299440950384346	3.9554492764369305	3.887141858839972	2.4957526333673123	2.5760441292356187	3.4444444444444446	3.634146341463415	3.254716981132076	2.981818181818182	2.81981981981982	2.754716981132076	2.4311926605504586	2.2872340425531914	4.484207818930041	2.616857105332283	3.551377597109304	2.896648614022828	3.016226306272601
CHEMBL3946277	11.19238815542512	0	1	2.434763802738868	4.869527605477737	1.3891608051232684	3.5202066139415624	67.13937919285017	6	0	0	2	2	0	0	0	0	0	0	0	138.0	60.833333333333336	128.97222222222223	161.55555555555554	90.5	43.0	10.5	546.0	4.6	4.875	3.55	2.3058823529411763	0.9871794871794872	0.631578947368421	0.4137931034482758	0.0	3.066666666666667	3.466666666666667	2.9058823529411764	2.5176470588235293	2.076923076923077	1.719298245614035	1.4482758620689655	1.25	2.0277777777777777	2.368055555555556	2.149537037037037	1.9006535947712413	1.8009803921568632
CHEMBL4286717	23.510021428636907	0	1	2.4337518058052576	4.845396531272526	1.291820253547947	4.153124023907312	494.7005831460036	9	0	0	6	3	2	1	0	0	0	0	0	334.44444444444446	211.6214849108368	281.2098765432098	387.5061728395062	326.32870370370364	269.1805555555556	230.5555555555556	1428.0	5.3086419753086425	5.055555555555556	3.650537634408602	2.64922480620155	1.2165820642978002	1.4494623655913978	1.6548463356973997	1.7170868347338937	3.063492063492064	3.411290322580645	2.796511627906977	2.315270935960591	2.172588832487309	2.3096774193548386	2.2411347517730498	2.4285714285714284	3.3590711890609013	2.4794004863449306	2.2678215850258856	2.252942865345966	2.4069740923189187
ZINC000040979743	9.180457611606656	0	1	2.465356573375433	4.709406945189286	1.305229063643689	3.047334532509467	57.35526695991076	6	0	0	2	1	0	0	0	1	0	0	1	103.60493827160494	59.42196311537876	91.62860082304525	104.24485596707817	67.24074074074073	41.19135802469136	14.0	710.0	4.316872427983539	4.604444444444445	3.1296296296296298	2.1481481481481484	1.17989417989418	0.8494623655913979	0.4285714285714285	0.0	3.083333333333333	3.333333333333333	2.703703703703704	2.38	2.0476190476190474	1.7419354838709675	1.380952380952381	1.2222222222222223	2.4759151298074484	2.574156378600823	2.1816333529296488	1.9304602956866328	1.9308230452674893
CHEMBL4527244	26.95558639719305	0	1	2.473637952167993	4.857885293524321	1.3066258703873028	3.979162760961224	784.2944037720399	18	0	0	7	3	1	0	0	3	0	0	3	365.65432098765433	180.2484053242198	253.97907230460203	301.6519821082886	278.475609638231	251.59602856871263	212.2823515977548	2156.0	5.22363315696649	5.378086419753085	3.956989247311828	2.820654986323649	1.923845193508115	1.7082590612002375	2.023529411764706	1.9317862165963435	3.0285714285714285	3.306451612903226	2.7904191616766467	2.5942857142857143	2.438202247191011	2.283422459893048	2.323529411764706	2.367088607594937	3.905551894773257	2.867638430763962	2.9431002390808563	2.638018610464448	2.6121473211320505
CHEMBL599429	21.557951861702914	0	0	2.446462118472626	4.835403602706076	1.2548871024910373	4.015535905264287	626.2552507424436	17	0	0	8	4	3	0	0	0	1	0	1	409.0672153635117	224.88383058984908	273.4876543209876	323.2746913580246	326.8194444444443	340.0154320987654	272.67129629629625	2352.0	8.703557773691736	8.388510959939532	6.872685185185185	5.623719464144996	4.578498852835136	3.88641975308642	4.308904649330182	3.832472006890612	3.4680851063829787	3.825	3.4574468085106385	3.144230769230769	2.743362831858407	2.676190476190476	2.5319148936170213	2.546511627906977	4.784762352975513	3.456853111615017	3.418595679012345	3.439092461255581	3.310689696106364
ZINC000066112016	21.1203926627382	0	1	2.534354309693416	5.027318857701659	1.3191281862961806	4.204043432045098	385.1138842513784	15	0	0	7	5	1	0	1	0	0	0	1	384.0	184.44444444444449	260.88888888888886	324.02777777777766	282.36111111111114	251.05555555555551	199.94444444444449	1094.0	8.347826086956522	8.02	6.306818181818182	4.913043478260869	3.453781512605042	2.746031746031746	2.707964601769912	4.098591549295775	3.608695652173913	3.875	3.408695652173913	3.3684210526315788	3.109243697478992	2.6904761904761907	2.3893805309734515	2.76056338028169	4.009661835748792	3.0177777777777783	2.964646464646464	2.817632850241545	2.516569200779727
ZINC000003831511	27.328243633427075	0	1	2.4963241649859382	4.992648329971877	1.2957803887619097	4.079811580623618	2822.901083834929	18	0	0	3	1	2	0	0	0	0	0	0	346.0	218.54166666666669	336.3055555555555	487.6944444444444	463.0	446.94444444444446	401.43055555555554	1370.0	4.552631578947368	4.670886075949367	3.5524475524475525	2.555555555555556	1.7898832684824904	1.546938775510204	1.4672897196261685	1.238095238095238	2.960526315789474	3.3846153846153846	2.8260869565217392	2.405511811023622	2.2762645914396886	2.26530612244898	2.2710280373831777	2.1375661375661377	2.8755482456140355	2.6009142053445853	2.3517871017871013	2.356011808910359	2.2905730533683286
90655119;CHEMBL3233414	24.64399602485247	0	1	2.5907443095124782	5.003516689955098	1.3573965957743674	4.08253437250891	1552.9366123812542	12	0	0	6	4	1	0	1	0	0	0	1	400.0	194.0	292.6666666666667	383.8611111111112	348.4166666666668	298.5277777777777	237.7777777777778	1232.0	7.017543859649122	6.82258064516129	5.112068965517241	3.577639751552795	2.114130434782609	2.2	2.671641791044776	2.981818181818182	3.526315789473684	3.974137931034482	3.329192546583851	2.956043956043956	2.635869565217391	2.547058823529412	2.537313432835821	2.809090909090909	3.4035087719298245	2.7446236559139785	2.522988505747126	2.3842305037957217	2.1353785103785103
ZINC000021873393	18.51074513747437	0	0	2.478307310256461	4.88524085001498	1.2786905317098822	4.054616306070437	217.58510321871168	15	0	0	6	6	0	0	0	0	0	0	0	302.0	125.19444444444446	229.8055555555556	269.83333333333337	257.0	272.8888888888889	254.3333333333333	966.0	6.291666666666667	6.92	5.620689655172414	4.534653465346534	2.886178861788618	3.184466019417476	2.3423423423423424	1.3504273504273503	3.125	3.4482758620689653	3.227722772277228	2.810344827586207	2.658536585365854	2.9805825242718447	2.6936936936936937	2.145299145299145	2.608217592592593	2.9033333333333333	2.6414431673052365	2.671617161716172	2.6422413793103448
CHEMBL604082	23.277921935309863	0	0	2.4483012768580124	4.856313146537886	1.2297098222463505	4.436049956184791	306.70558533706094	17	0	0	11	4	2	0	3	1	1	0	5	526.6721536351166	359.2571825941168	465.6203703703704	347.6363168724279	520.9634773662551	308.57716049382714	314.95421810699577	2780.0	11.703825636335925	10.152088258471236	9.941317941317942	7.323045267489713	5.971043771043771	5.870557426112981	5.05534269902086	5.386630532971997	3.844444444444445	4.064935064935065	3.755555555555556	3.333333333333333	2.8181818181818183	2.797979797979798	2.7586206896551726	2.817073170731707	7.983492946535929	3.759828386305928	6.047017797017797	3.862625743026977	4.407397321068346
CHEMBL1082211	25.50093272030007	0	0	2.435110906923269	4.853960678206365	1.3429808916020214	4.942526941169694	372.1448737804772	21	0	0	5	3	2	0	0	0	0	0	0	414.0	228.0	302.24999999999994	396.3611111111112	358.86111111111103	363.6666666666667	312.3333333333333	1272.0	7.263157894736842	7.245901639344262	5.961904761904762	4.26056338028169	3.3445945945945947	3.119718309859155	3.162962962962963	3.433628318584071	3.491228070175439	3.857142857142857	3.267605633802817	2.863636363636364	2.702702702702702	2.676056338028169	2.6814814814814816	2.814159292035398	4.0	3.022313296903461	2.878571428571428	2.7912754303599376	3.051226551226551
CHEMBL38407	14.906261546320334	0	0	2.454304585873994	4.78393308003754	1.3101416517689024	3.654820596031742	186.98252912380664	12	0	0	5	3	1	0	0	1	0	0	1	253.6049382716049	128.44974089315653	173.60082304526753	199.3261316872428	147.2283950617284	116.42181069958846	91.3827160493827	1016.0	8.180804460374352	8.094276094276093	6.680808080808081	4.8	4.285185185185185	4.2718676122931445	3.3434343434343434	2.6416666666666666	3.612903225806452	3.963636363636364	3.3285714285714287	2.9393939393939394	2.683333333333333	2.872340425531915	2.8181818181818183	2.5	4.143540028811501	3.213586482105001	3.156378600823046	2.847516166960612	3.2385428357650587
CHEMBL200104;11708276	11.589507239869953	0	1	2.4606913473230474	4.816406933103929	1.242956424883666	3.445750567457187	79.77776781498879	9	0	0	4	3	1	0	0	0	0	0	0	190.0	115.13888888888889	149.7222222222222	195.5	133.33333333333334	125.0	74.0	622.0	6.333333333333333	6.612903225806452	5.339622641509434	3.8181818181818175	1.968253968253968	1.0	0.7111111111111111	0.0	3.1	3.5660377358490565	2.9242424242424243	2.52	2.2857142857142856	1.9821428571428568	1.488888888888889	1.1388888888888888	3.837962962962963	3.2365591397849465	2.824947589098532	2.962121212121212	2.73925925925926
CHEMBL4746737	15.682318012728182	0	1	2.497431304391418	4.842511018075333	1.2910368628342077	3.852018148256806	136.473172170262	11	0	0	3	3	0	0	0	0	0	0	0	210.0	94.91666666666669	184.8611111111112	240.1388888888889	224.5	234.50000000000003	155.83333333333337	782.0	4.883720930232558	5.422222222222223	4.097560975609756	3.074074074074074	2.093457943925233	1.4537037037037035	0.5985401459854015	0.3	3.0	3.3902439024390243	3.0185185185185186	2.783333333333333	2.850467289719626	2.342592592592593	1.7372262773722629	1.66	2.2073643410852712	2.537037037037037	2.254403794037941	2.2235082304526754	2.125925925925926
CHEMBL328187	29.03646662623281	0	1	2.5358279986283727	4.922201864631841	1.3393412188892535	4.546820422655059	1086.3784380176237	20	0	0	9	7	1	0	1	0	0	0	1	502.0	265.25	362.05555555555554	438.80555555555554	416.33333333333337	470.6111111111111	454.7222222222222	1490.0	7.606060606060606	7.408450704225352	5.703125	3.707602339181287	3.3882978723404253	3.52247191011236	3.130890052356021	2.694300518134715	3.484848484848485	3.8125	3.2046783625730995	2.956989247311828	2.99468085106383	3.1235955056179776	2.837696335078534	2.616580310880829	4.018939393939394	2.9667449139280127	2.8285590277777777	2.566114359974009	2.422043010752688
ZINC000040934431	20.49416611059141	0	0	2.428822623507022	4.743241860564119	1.3420011174765858	3.783212565412079	1074.0760357883173	21	0	0	6	4	2	0	0	0	0	0	0	378.0	177.44444444444446	251.1666666666667	290.44444444444434	224.8055555555556	212.6111111111112	171.22222222222226	1060.0	9.0	8.733333333333333	7.527777777777778	5.764044943820225	5.265822784810126	5.470588235294118	5.230769230769231	4.09375	3.619047619047619	3.9305555555555554	3.337078651685393	3.0	2.9367088607594938	3.1323529411764706	3.0923076923076924	2.859375	4.2248677248677255	3.4759259259259263	3.4884259259259265	3.26342072409488	3.3796296296296284
CHEMBL545488	23.50093272030008	0	2	2.473637952167993	4.857885293524321	1.3066258703873028	3.979162760961224	784.2944037720399	11	0	0	7	2	2	1	1	1	0	0	2	374.8888888888889	180.2484053242198	253.97907230460203	301.6519821082886	278.475609638231	251.59602856871263	212.2823515977548	1746.0	6.1457194899817855	5.391534391534392	3.860869565217391	2.63125	1.792415169660679	2.1784037558685445	2.032098765432099	2.134408602150537	3.0491803278688523	3.356521739130435	2.7375	2.3567251461988303	2.2095808383233533	2.422535211267605	2.474074074074074	2.4838709677419355	3.905551894773257	2.867638430763962	2.9431002390808563	2.638018610464448	2.6121473211320505
CHEMBL603078	20.074788614108524	0	0	2.446324702433313	4.834534622280513	1.2727670215692113	3.9661913756377554	530.3786113904007	17	0	0	8	4	2	0	1	0	1	0	2	405.0672153635117	230.1060528120713	261.70987654321	300.1080246913579	287.3749999999999	308.68209876543204	236.726851851852	2294.0	9.64445750865504	8.97811447811448	7.504434011476264	5.924162257495591	4.993372319688109	4.156378600823046	4.778235025148605	4.007797270955166	3.571428571428572	3.915492957746479	3.4642857142857144	3.2	2.8421052631578947	2.7666666666666666	2.580246913580247	2.513157894736842	5.478715543144555	3.6123035914702575	3.68605459920014	3.572714579659023	3.374451303155007
CHEMBL425190	24.696366683190814	0	2	2.395119664160776	4.790239328321553	1.3456772229769254	5.130251674207956	232.2148751345273	20	0	0	5	4	1	0	0	0	0	0	0	376.0	149.44444444444446	285.24999999999994	348.2777777777777	295.9166666666667	272.58333333333337	251.83333333333337	1224.0	6.372881355932203	6.444444444444445	4.927927927927928	3.820689655172414	2.188679245283019	2.176056338028169	2.234848484848485	2.09375	3.288135593220339	3.603603603603604	3.1241379310344826	2.69375	2.5345911949685536	2.612676056338028	2.643939393939394	2.53125	2.5329566854990584	2.7636684303350973	2.5698198198198194	2.40191570881226	2.1704861111111104
CHEMBL3104093	18.17064519443237	0	1	2.5929596555816463	4.9967280412475255	1.3759953477246565	4.1717501214684525	162.30263830690066	15	0	0	2	2	0	0	0	0	0	0	0	246.0	90.69444444444446	193.5833333333334	247.27777777777783	228.83333333333337	159.33333333333334	108.5	838.0	5.857142857142857	6.434782608695652	5.273809523809524	4.228070175438597	2.3740458015267176	1.5853658536585369	1.10989010989011	0.873015873015873	3.571428571428572	4.130952380952381	3.728070175438596	3.253731343283582	2.8473282442748094	2.4715447154471546	2.142857142857143	1.9206349206349207	2.159391534391535	2.536231884057972	2.304563492063493	2.1691033138401563	2.044983416252073
CHEMBL3771384	12.784941202760692	0	1	2.49525018946137	4.849302251781191	1.2800424167628923	3.449179186096154	139.8980767405591	6	0	0	4	1	1	0	2	0	0	0	2	268.0	213.66666666666663	182.5833333333333	282.0	243.0833333333333	245.33333333333337	175.33333333333334	758.0	8.375	6.9393939393939394	5.636363636363637	5.2898550724637685	3.651515151515152	2.757575757575758	1.8983050847457628	1.1428571428571428	3.15625	3.418181818181818	2.9420289855072466	2.823529411764706	2.6818181818181817	2.257575757575758	1.7966101694915255	1.5	6.677083333333333	3.4335016835016834	3.3196969696969694	4.086956521739131	3.2798202614379086
CHEMBL1214808	19.47707163266315	0	1	2.3998792431658096	4.739438014809899	1.268119472448589	4.12060582299199	284.3897416285805	11	0	0	8	4	2	0	1	0	1	0	2	365.0672153635117	242.05049725651577	258.0154320987655	344.1080246913579	309.3425925925926	233.72222222222229	231.2638888888889	2262.0	8.112604785855815	7.213553979511427	5.515841142347167	3.969079170914034	2.5617283950617287	2.7882528993640108	2.51931501393867	2.7502153316106805	3.333333333333333	3.5783132530120483	2.926605504587156	2.571428571428572	2.473684210526316	2.6161616161616164	2.4086021505376345	2.2790697674418605	5.378899939033683	3.1784213291305496	3.108619663840548	3.156954354966586	2.923825085589792
ZINC000013437056	18.510745137474373	0	1	2.52839000409025	4.87509967478462	1.2946854406563824	4.211970119841924	180.47202370047043	12	0	0	3	2	1	0	0	0	0	0	0	262.0	108.44444444444446	212.19444444444449	280.77777777777777	258.30555555555554	224.16666666666663	196.3333333333333	906.0	5.574468085106383	5.86	4.494505494505495	3.87603305785124	2.571428571428572	1.8507462686567164	1.3893805309734513	0.6666666666666666	3.234042553191489	3.7472527472527473	3.347107438016529	2.8986486486486487	2.7928571428571427	2.5223880597014925	2.2831858407079646	1.9901960784313728	2.307328605200946	2.6088888888888886	2.3318070818070824	2.320477502295684	2.077327327327329
CHEMBL234109	22.71294571007377	0	1	2.502856563912846	4.867933232037412	1.3094330997237709	4.041210464434705	1420.0284676092444	12	0	0	6	2	3	0	0	0	1	0	1	363.0672153635117	178.60605281207134	272.20987654321	347.4938271604939	294.42592592592587	278.1172839506172	292.2885802469135	2370.0	6.48334313149128	6.254865034526052	4.858082381446867	3.941798941798942	2.72997997997998	3.808531746031746	3.484818151484818	2.5090296908478726	3.232142857142857	3.5514018691588785	3.0142857142857142	2.548387096774193	2.472972972972973	2.875	2.828828828828829	2.644628099173554	3.1893938002155595	2.7353525842226407	2.5440175377870093	2.482098765432099	2.428046594982079
ZINC000026670194	17.694248556546647	0	1	2.5231004063373543	4.850883228863677	1.319093646845037	4.136589079837398	169.5491966329251	12	0	0	2	1	1	0	0	0	0	0	0	238.0	102.44444444444446	202.47222222222223	263.8888888888889	243.41666666666663	197.0	156.0	856.0	5.288888888888889	5.354166666666667	4.136363636363637	3.487603305785124	2.316901408450704	1.7109375	1.3047619047619048	0.7160493827160493	3.2222222222222223	3.75	3.31404958677686	2.856164383561644	2.6619718309859155	2.4140625	2.142857142857143	1.9876543209876545	2.2765432098765435	2.530092592592593	2.300820707070708	2.1808999081726355	2.0041856925418564
CHEMBL309760	10.853890887981988	0	1	2.419536695732003	4.71097076438824	1.2435842012507474	3.353845285620442	71.37259382522684	6	0	0	3	2	0	0	0	0	1	0	1	131.06721536351165	68.99494170096023	121.45370370370372	150.45061728395058	103.80864197530862	65.12037037037038	27.32407407407408	1734.0	4.519559150465919	4.8012345679012345	3.473251028806584	2.1664058424621806	1.0412186379928317	0.6746031746031746	0.3523523523523523	0.0	3.0	3.3703703703703702	2.6619718309859155	2.3698630136986303	2.161290322580645	1.7321428571428572	1.5405405405405406	1.2777777777777777	2.3791359207227663	2.543415637860082	2.2491426611796985	2.119022778647192	1.8039912058176897
ZINC000072106404	27.8695422340435	0	1	2.48287327066638	4.86092569709867	1.289016335188322	3.9780952936956218	2737.777692382208	17	0	0	10	5	3	0	0	2	0	0	2	457.2098765432099	239.39948178631303	338.3364197530864	440.2480948026215	513.4382716049383	420.95370370370375	379.6985596707819	1982.0	6.82402800810761	6.717460317460318	5.249322493224933	4.181043913111424	2.733104238258877	2.287128712871287	2.631403858948769	2.548513302034429	3.2686567164179103	3.609756097560976	3.170886075949367	2.861878453038674	2.5412371134020617	2.287128712871287	2.2994011976047903	2.443661971830986	3.573126593825568	2.9351116990005885	2.7507025996185885	2.786380346852035	2.567730714139554
ZINC000116695499	17.08430065099587	0	1	2.4737500681282976	4.938924631440399	1.3039566248775196	4.132356274888904	150.4288643501499	12	0	0	6	4	0	0	2	0	0	0	2	338.0	224.95138888888889	293.5277777777777	364.61111111111103	308.9166666666666	316.41666666666663	180.00000000000003	952.0	8.45	7.619047619047619	7.081081081081081	6.051020408163265	4.776595744680851	3.0	2.581395348837209	1.352112676056338	3.35	3.554054054054054	3.2551020408163267	3.02	2.8085106382978724	2.6744186046511627	2.313953488372093	2.112676056338028	5.623784722222222	3.1322751322751325	3.966591591591591	3.720521541950113	3.598055555555556
CHEMBL273921	24.79382593911353	0	1	2.4914534920519333	4.853699852090119	1.3281600381670549	4.003659012648419	1055.5626557242624	15	0	0	7	4	2	0	1	0	0	0	1	430.0	266.47222222222223	324.72222222222223	419.0	393.1666666666666	318.3888888888889	309.7222222222222	1296.0	7.413793103448276	6.983870967741935	5.557522123893805	3.9254658385093166	2.4887640449438204	2.2452830188679247	2.05	2.217741935483871	3.396551724137931	3.734513274336283	3.1490683229813663	2.75	2.4719101123595504	2.4465408805031448	2.45	2.556451612903226	4.594348659003831	2.952956989247312	2.8736479842674534	2.6024844720496896	2.720987654320988
CHEMBL2165137	21.97732935818581	0	1	2.375557739679917	4.7507570097935385	1.3264881777601516	4.272236081345822	336.4037326566149	15	0	0	6	2	1	1	0	2	0	0	2	287.6543209876544	117.7362444749276	222.41666666666663	266.5083828684651	213.7993827160494	192.86111111111111	163.99691358024694	1812.0	5.531813865147199	5.5070707070707074	3.875420875420875	2.500368527731712	1.5709651257096513	1.5191256830601094	1.620545073375262	1.8786717752235	3.269230769230769	3.4646464646464645	2.8358208955223883	2.5	2.3065693430656933	2.3114754098360657	2.339622641509434	2.5977011494252875	2.2641585475947617	2.456079311634867	2.246632996632996	1.9888685288691423	1.890880364491476
CHEMBL2113667	25.172763321076538	0	1	2.548564937040291	4.956286926497577	1.381209210697497	4.556702231214762	648.6733586874242	21	0	2	2	2	0	0	0	0	0	0	0	314.0	131.75	271.6388888888888	339.7777777777776	371.3888888888888	386.86111111111103	343.30555555555554	1172.0	5.147540983606557	5.621212121212121	4.325	2.8430232558139537	2.549738219895288	2.596774193548387	1.898477157360406	1.4010416666666667	3.344262295081968	3.8333333333333335	3.191860465116279	2.962162162162162	2.905759162303665	2.956989247311828	2.649746192893401	2.3072916666666665	2.1598360655737703	2.507575757575758	2.2636574074074067	1.975452196382428	1.8756756756756752
CHEMBL96781	24.208039501486628	0	2	2.4045844663231515	4.809168932646303	1.3161847818508663	3.8147986644741647	2793.549154002358	12	0	0	5	2	2	0	1	0	0	0	1	392.0	276.19444444444446	308.4999999999999	435.3333333333333	356.6666666666667	347.66666666666674	323.5	1274.0	6.32258064516129	5.615384615384615	3.95	2.752941176470588	1.88268156424581	2.0915032679738563	2.013793103448276	2.172932330827068	3.0806451612903225	3.325	2.747058823529412	2.360655737704918	2.217877094972067	2.38562091503268	2.420689655172414	2.4586466165413534	4.454749103942652	2.739316239316239	2.5708333333333324	2.56078431372549	2.473740133576199
CHEMBL1093699	19.896449129146045	0	1	2.3722851645194547	4.741992705960083	1.3063732891850843	4.15916828085861	267.1249198657466	6	0	0	6	2	3	0	1	0	0	0	1	346.0	230.94444444444449	277.97222222222234	386.1388888888889	338.22222222222223	384.1388888888888	344.3333333333332	1120.0	6.290909090909091	5.43859649122807	3.990654205607477	3.122448979591837	3.065040650406504	3.380530973451328	3.3181818181818183	2.396551724137931	2.890909090909091	3.093457943925233	2.557823129251701	2.3426573426573425	2.479674796747968	2.690265486725664	2.663636363636364	2.4482758620689653	4.1989898989899	2.7490253411306047	2.597871235721704	2.626795162509449	2.668803418803418
CHEMBL148463	9.887564392793202	0	1	2.41879933901823	4.693735467781737	1.313550201189248	3.278428948661936	60.28644240194446	9	0	0	2	2	0	0	0	0	0	0	0	132.0	72.61111111111111	117.5	140.05555555555557	90.66666666666666	52.5	17.0	508.0	4.888888888888889	5.357142857142857	4.291666666666667	2.7096774193548385	0.9836065573770492	0.6	0.3103448275862069	0.0	2.962962962962963	3.4166666666666665	2.806451612903226	2.375	1.9672131147540983	1.6444444444444444	1.3793103448275863	1.1666666666666667	2.689300411522634	2.873015873015873	2.4479166666666665	2.258960573476702	2.3059895833333326
CHEMBL3681370	27.312265367118005	0	1	2.467677436524891	4.845579353427008	1.2863732145832427	3.9204333633476542	2035.690677375288	17	0	0	7	5	2	0	0	0	0	0	0	422.0	237.52777777777777	345.24999999999994	459.8055555555554	507.05555555555554	413.72222222222223	388.7222222222222	1418.0	5.861111111111111	5.933333333333334	4.507462686567164	3.456140350877193	2.1187214611872145	2.0372093023255813	2.119565217391304	2.3624161073825505	3.0694444444444446	3.4402985074626864	3.0350877192982457	2.6231884057971016	2.34703196347032	2.186046511627907	2.266304347826087	2.416107382550336	3.298996913580247	2.8003703703703704	2.5764925373134324	2.688921377517868	2.4033816425120773
CHEMBL1084721;21099378;CHEMBL1084976	20.94800395615214	0	0	2.4599245157272414	4.919849031454483	1.2741007754871552	4.019060976741702	643.6062571703804	18	0	0	5	0	3	1	1	0	0	0	1	378.44444444444446	295.5494684499314	319.81790123456767	380.7746913580245	330.63888888888874	267.08641975308643	220.40740740740748	1340.0	8.227053140096618	6.3194444444444455	6.413502109704641	4.847619047619047	4.155963302752293	3.141414141414141	3.0407407407407403	3.025	3.4565217391304346	3.746835443037975	3.219047619047619	2.81981981981982	2.623853211009174	2.606060606060606	2.522222222222222	2.45	6.424988444563726	3.082304526748971	4.048327863728705	3.6264256319811854	3.711322433544655
CHEMBL3286588	20.45807409884909	0	1	2.599169976999919	5.082853657736171	1.3573056618512385	4.326008103038968	227.9776508155668	9	0	0	6	3	2	1	0	0	0	0	0	338.44444444444446	194.52169067215365	286.0123456790124	324.7422839506173	315.5092592592591	223.17592592592592	233.55555555555563	1232.0	8.058201058201059	6.717391304347826	6.923694779116467	5.04424778761062	3.942528735632184	3.8302469135802473	3.048192771084337	3.3285714285714287	3.880952380952381	4.301204819277109	3.734513274336283	3.3306451612903225	3.086206896551724	2.861111111111111	2.7951807228915664	2.5285714285714285	4.631468825527468	2.6389559849704782	3.445931875650752	2.873825521686879	3.213659896455596
ZINC000000604739	22.36396609845941	0	1	2.4016038717830988	4.782570845395782	1.290063621642901	4.579939619704842	227.45336429103224	15	0	0	8	3	1	1	3	0	0	0	3	448.44444444444446	335.3992626886145	440.81172839506166	347.3672839506173	288.4259259259259	347.3888888888889	299.2453703703704	1450.0	9.342592592592592	7.653594771241829	6.838827838827839	4.156862745098039	3.162849872773537	2.7133956386292835	2.7852564102564106	3.2600732600732605	3.583333333333333	3.692307692307693	3.134453781512605	2.646616541353384	2.4656488549618323	2.747663551401869	2.5673076923076925	2.5164835164835164	6.987484639346135	3.0935608811425803	4.84408492741826	2.9190528063077084	2.850459482038429
ZINC000253908008	22.62282658255371	1	1	2.552502167176189	4.963913105838461	1.334802661384995	4.425102803828036	307.8769931160463	12	1	0	4	1	3	0	0	0	0	0	0	340.0	197.25694444444449	293.23611111111114	389.0416666666667	412.0138888888888	355.72222222222223	287.11111111111114	1132.0	6.181818181818182	5.8474576271186445	4.418181818181818	3.351851851851852	2.1226415094339623	1.903061224489796	2.037267080745341	2.3968253968253967	3.363636363636364	3.854545454545456	3.3395061728395063	2.870466321243524	2.64622641509434	2.459183673469388	2.37888198757764	2.492063492063492	3.5864898989898992	2.707391713747646	2.6657828282828286	2.401491769547325	2.0915371329879107
CHEMBL4208452	17.625298871325352	0	1	2.472135004400362	4.944270008800723	1.3420020974969145	4.020856118314653	208.1415693524424	12	0	0	4	3	0	0	1	0	0	0	1	282.0	156.41666666666669	216.3055555555556	272.08333333333337	218.50000000000009	211.5833333333334	196.8888888888889	896.0	6.714285714285714	6.377777777777778	4.841463414634147	3.456140350877193	2.5217391304347827	2.757575757575758	2.696629213483146	2.7464788732394365	3.333333333333333	3.695121951219512	3.1403508771929824	2.833333333333333	2.652173913043478	2.6161616161616164	2.449438202247191	2.3380281690140845	3.7242063492063497	2.7753086419753084	2.6378726287262872	2.386695906432749	2.2356481481481487
CHEMBL4116144	16.9181920901388	0	1	2.487518719044467	4.7934698813924665	1.2971787609507452	3.523394042753176	360.5522978726229	11	0	0	5	1	2	1	1	0	0	0	1	294.44444444444446	167.36454046639233	201.3487654320988	231.1388888888889	228.74382716049388	196.37345679012344	148.7469135802469	1146.0	7.010582010582011	6.037878787878788	4.408888888888889	3.827586206896552	2.273333333333333	1.7184466019417477	2.303030303030303	2.4875621890547266	3.1904761904761907	3.44	3.0919540229885056	2.752577319587629	2.47	2.2427184466019416	2.3766233766233764	2.462686567164179	3.9848700111045794	2.903759820426487	2.684650205761317	2.656768837803321	2.4490263459335626
ZINC000072106312	27.312265367118005	0	1	2.4676774365248937	4.845579353427012	1.2863732145832432	3.920433363347645	2035.690677375385	17	0	0	9	5	2	0	1	1	0	0	2	469.60493827160496	289.3386297820454	350.85082304526753	468.4434156378601	504.4753086419754	430.7962962962963	389.7407407407408	1710.0	7.1152263374485605	6.784219001610306	5.233151183970855	3.932215234102027	2.5682870370370368	2.389709906951286	2.843055555555556	3.078324225865209	3.257575757575758	3.581967213114754	3.0943396226415096	2.7540983606557377	2.458333333333333	2.1970443349753697	2.34375	2.6065573770491803	4.383918633061295	2.999090475338462	2.875826418403832	2.946185004011699	2.602543344801997
CHEMBL3758717	15.653808442026763	0	0	2.488138109022321	4.900650207186667	1.3033535198781536	3.813207154459171	195.19548817009616	13	0	0	4	1	3	0	0	0	0	0	0	296.0	148.44444444444446	202.47222222222223	231.47222222222223	187.02777777777777	144.0277777777778	149.36111111111114	832.0	8.457142857142857	8.108108108108109	6.548387096774194	5.194444444444445	4.1866666666666665	4.19672131147541	2.740740740740741	2.7755102040816326	3.4571428571428573	3.838709677419355	3.486111111111111	3.0921052631578947	2.8266666666666667	2.737704918032787	2.574074074074074	2.26530612244898	4.241269841269841	3.308558558558558	3.2656810035842296	3.214891975308642	2.8187134502923983
CHEMBL316527	13.19238815542512	0	1	2.5393429456080723	4.980643062207491	1.3274646906148286	3.698108520214022	102.97918671870958	6	0	0	4	1	3	0	0	0	0	0	0	238.0	103.91666666666669	172.5	198.3333333333333	221.16666666666669	125.83333333333334	41.5	726.0	7.0	6.666666666666667	5.484848484848484	5.038961038961039	1.6421052631578947	0.8210526315789474	0.2666666666666666	0.1153846153846153	3.2058823529411766	3.651515151515152	3.441558441558441	3.4054054054054053	2.5157894736842104	1.810526315789473	1.3066666666666666	1.1923076923076923	3.056372549019608	2.8865740740740744	2.613636363636364	2.575757575757576	2.68018018018018
ZINC000013436833	18.4013553377332	0	1	2.5221744948310865	4.849957317357408	1.3271323382650904	4.13386866573587	238.0703288324066	12	0	0	3	2	1	0	0	0	0	0	0	258.0	107.91666666666669	211.41666666666669	275.5	260.74999999999994	207.5833333333333	162.33333333333334	906.0	5.48936170212766	5.74	4.362637362637362	3.588709677419355	2.517730496453901	1.7086614173228347	1.3421052631578947	1.2222222222222223	3.191489361702128	3.67032967032967	3.2661290322580645	2.8344827586206898	2.7588652482269502	2.448818897637796	2.245614035087719	2.1	2.296099290780142	2.5938888888888894	2.323260073260073	2.221774193548387	2.066283524904214
CHEMBL312742	11.928004507313084	0	1	2.5064886294140187	4.766980127184552	1.3510526933416789	3.492380342696565	82.44685531488949	9	0	0	2	2	0	0	0	0	0	0	0	158.0	66.36111111111111	135.75	169.4166666666667	117.66666666666666	57.5	12.5	582.0	5.096774193548387	5.606060606060606	4.35	3.0625	0.9518072289156626	0.6	0.2926829268292683	0.0	3.161290322580645	3.616666666666666	3.1625	2.793103448275862	2.048192771084337	1.7	1.3902439024390243	1.2	2.1406810035842296	2.515151515151515	2.2625	2.1177083333333337	1.9693486590038312
ZINC000026580328	32.63641865159204	0	1	2.476611391653929	4.923067987064551	1.240996666178699	3.6766068977134254	3395.139773690541	12	1	0	15	4	7	1	3	0	0	0	3	734.4444444444445	583.2300240054869	701.6049382716051	640.1882716049383	551.6388888888891	999.4351851851854	587.6342592592594	2146.0	10.060882800608828	7.649122807017543	7.681372549019606	5.104283054003725	3.736507936507936	3.626893939393939	5.316666666666666	3.250460405156537	3.493150684931507	3.654411764705882	3.17877094972067	2.6729857819905214	2.523809523809524	2.721590909090909	2.594444444444445	2.596685082872928	7.989452383636808	3.2764782326185835	5.15885984023239	3.576470791089041	3.89580773506524
CHEMBL76781	11.629947354389833	0	1	2.442365723979232	4.776246909613615	1.2398783168007392	3.460893383673642	79.14776490953409	9	0	0	4	2	0	0	1	1	0	0	2	197.6049382716049	132.94974089315653	143.82304526748968	185.9897119341564	109.06584362139915	83.08641975308642	76.06172839506173	876.0	7.318701417466849	6.968253968253968	5.613425925925927	3.804659498207885	2.678004535147392	1.2518518518518518	1.2534722222222223	1.5555555555555556	3.333333333333333	3.6875	2.838709677419355	2.546875	2.3877551020408165	2.022222222222222	1.71875	1.5555555555555556	4.924064477524316	3.159465020576132	2.9963134430727014	2.999834063454135	2.500032150205761
CHEMBL44552	18.109394867521672	0	0	2.5039984146166967	4.928438150078915	1.248201401419659	3.964731240778389	283.1395412767918	12	0	0	5	3	1	0	0	1	0	0	1	279.60493827160496	148.79001867093433	214.7633744855968	272.4403292181069	215.4783950617285	189.40792181069963	180.7160493827161	1168.0	6.502440424921046	6.71358024691358	5.293952180028129	3.826321467098166	2.924867724867725	2.8811369509043927	2.2821473158551813	2.1598173515981736	3.3488372093023258	3.759493670886076	3.1067961165048543	2.5365853658536586	2.552380952380952	2.6511627906976742	2.415730337078652	2.328767123287671	3.46023299234731	2.897988111568359	2.7185237276657817	2.6450517399816205	2.5124084111211475
ZINC000095551772	30.6381083819052	0	1	2.511739250763262	5.023321188372609	1.322417392501622	4.449283025222046	1228.4625713561854	12	0	0	8	6	2	0	0	0	0	0	0	444.0	206.5625	379.95833333333337	506.9166666666667	515.75	499.16666666666674	497.0277777777778	1546.0	5.414634146341464	5.67816091954023	4.307228915662651	3.1345291479820627	2.1011673151750974	1.8455598455598456	1.4578754578754578	1.2837370242214532	3.1463414634146343	3.4939759036144578	3.062780269058296	2.7222222222222223	2.715953307392996	2.6563706563706564	2.399267399267399	2.190311418685121	2.5190548780487805	2.4889846743295023	2.28890562248996	2.273168908819133	2.2787698412698423
CHEMBL4440698	26.846196597451872	0	1	2.473637952167993	4.857885293524321	1.3066258703873028	3.979162760961224	784.2944037720399	17	0	0	8	4	1	1	1	1	0	0	2	414.8888888888889	180.2484053242198	253.97907230460203	301.6519821082886	278.475609638231	251.59602856871263	212.2823515977548	1892.0	6.012882447665056	5.833333333333333	4.274193548387097	3.2337662337662336	2.232774674115456	1.5804878048780489	1.8497109826589595	2.1634819532908702	3.130434782608696	3.435483870967742	3.0	2.824561403508772	2.664804469273743	2.346341463414634	2.433526011560694	2.6178343949044587	3.905551894773257	2.867638430763962	2.9431002390808563	2.638018610464448	2.6121473211320505
CHEMBL3358519	19.1203926627382	0	1	2.3113511061552745	4.62270221231055	1.3335360691105134	3.793143800183942	595.3051674534029	12	0	0	5	4	1	0	0	0	0	0	0	288.0	160.58333333333331	239.5833333333333	290.5	234.3333333333333	206.5	179.0	1006.0	5.647058823529412	5.39622641509434	3.808510638297872	2.5546875	1.5606060606060606	1.4166666666666667	1.6796116504854368	1.908045977011494	2.9019607843137254	3.127659574468085	2.640625	2.323308270676692	2.1666666666666665	2.183333333333333	2.203883495145631	2.333333333333333	3.148692810457516	2.750524109014675	2.548758865248227	2.26953125	2.2875939849624056
ZINC000072105997	27.90998234856337	0	1	2.468748199968787	4.846656980540229	1.2887714140881978	3.961663307010687	2107.895386119639	17	0	0	8	5	3	0	0	0	0	0	0	458.0	249.77777777777777	360.08333333333326	469.8055555555554	521.0555555555555	429.38888888888886	401.5555555555555	1482.0	6.273972602739726	6.197368421052632	4.725925925925926	3.6882352941176473	2.1911111111111112	2.175675675675676	2.4754098360655736	2.6054421768707483	3.0821917808219177	3.4444444444444446	3.094117647058824	2.673170731707317	2.333333333333333	2.184684684684685	2.300546448087432	2.5374149659863945	3.4216133942161338	2.888523391812865	2.6672839506172834	2.763562091503267	2.4829268292682927
ZINC000013862734	23.20127289177796	0	1	2.51944086379155	4.903604740134549	1.358713269228008	4.176528048703696	632.0455920574177	15	0	0	5	4	1	0	0	0	0	0	0	336.0	169.94444444444443	278.1388888888889	333.9166666666665	357.3055555555555	392.44444444444446	335.3888888888889	1152.0	5.894736842105263	5.983606557377049	4.657657657657658	3.052287581699346	2.8181818181818183	2.4201183431952664	1.8440860215053765	1.7294117647058824	3.263157894736842	3.6576576576576576	3.071895424836601	2.9074074074074074	2.9272727272727272	2.8106508875739644	2.4731182795698925	2.252941176470588	2.9814814814814814	2.6598360655737703	2.505755755755756	2.1824618736383434	2.1718106995884776
ZINC000049052289	26.27698918670793	0	1	2.46886072237601	4.844139832627937	1.3124372564547284	3.808498429571256	2822.989332223796	17	0	0	7	4	1	0	0	2	0	0	2	371.2098765432099	187.09392623075752	300.03086419753083	369.2480948026216	417.9104938271605	370.0092592592592	309.9783950617284	1842.0	5.624392068836514	5.829307568438003	4.37940379403794	3.1141407255926685	1.9549857549857548	1.8716577540106951	1.7663299663299663	1.8507936507936509	3.1515151515151514	3.463414634146341	3.0122699386503067	2.7191011235955056	2.425641025641025	2.288770053475936	2.2303030303030305	2.321428571428572	2.834756458041781	2.634654380628616	2.4392753186791123	2.2653257349854083	2.312317935913442
CHEMBL198124	14.308544564874964	0	1	2.484391503968597	4.810885448739985	1.2538146142925666	3.5608673969575446	183.68085914888005	9	0	0	3	2	1	0	0	0	0	0	0	198.0	118.36111111111111	180.25000000000003	223.83333333333337	221.00000000000009	215.91666666666663	196.5	762.0	4.604651162790698	4.75	3.620253164556962	2.83	1.6571428571428573	1.4747474747474747	0.7692307692307693	0.3488372093023256	2.744186046511628	3.1645569620253164	2.69	2.413793103448276	2.466666666666667	2.2323232323232323	2.0576923076923075	1.6395348837209305	2.752583979328165	2.6571969696969697	2.2816455696202533	2.2383333333333337	2.137212643678161
ZINC000254086116	21.328238565646608	0	1	2.937082718799768	5.379588855257921	1.361741695441654	3.694008053706954	3080.8631927417814	6	0	4	4	1	3	0	0	0	0	0	0	308.0	142.14583333333334	249.4583333333333	340.55555555555554	226.9583333333333	237.2361111111111	244.2222222222222	1022.0	6.16	6.178571428571429	5.080357142857143	3.3974358974358974	1.707142857142857	2.5950413223140494	3.527272727272728	3.652631578947368	3.86	4.776785714285714	3.66025641025641	2.713375796178344	2.5	2.7107438016528924	2.9909090909090907	3.263157894736842	2.842916666666667	2.4677579365079367	2.2273065476190474	2.183048433048433	2.2004600141542823
CHEMBL397473	23.52944229100149	0	3	2.513451620107235	4.881753671973029	1.2901457878178637	4.09160769072359	1629.9227996618365	12	0	0	5	3	2	0	0	0	0	0	0	352.0	166.25	288.1944444444446	370.6944444444445	341.49999999999994	315.6944444444443	327.6666666666665	1208.0	5.587301587301587	5.666666666666667	4.341666666666667	3.551948051948052	2.256983240223464	2.7419354838709675	3.062992125984252	2.236111111111111	3.063492063492064	3.458333333333333	2.993506493506493	2.557377049180328	2.3798882681564244	2.529032258064516	2.7716535433070866	2.5416666666666665	2.638888888888889	2.675925925925926	2.401620370370372	2.407106782106782	2.2336065573770494
CHEMBL4207355	15.584858756805469	0	0	2.3896995372475542	4.667863001177254	1.2820059899884964	3.665781745448173	784.4898536026933	6	0	0	4	1	2	1	0	0	0	0	0	214.44444444444449	132.05898491083678	191.44444444444443	239.7962962962963	192.87962962962965	181.8055555555556	143.01851851851856	1070.0	4.661835748792271	4.333333333333333	3.07843137254902	2.312121212121212	1.8385964912280703	1.797752808988764	1.5873015873015874	1.4228855721393037	2.717391304347826	2.9176470588235293	2.4272727272727272	2.355769230769231	2.3157894736842106	2.247191011235955	2.119047619047619	2.253731343283582	2.870847498061669	2.5585106382978724	2.2522875816993464	2.17996632996633	2.162037037037038
CHEMBL4289115	15.613368327506883	0	0	2.502388735287853	4.935195887379905	1.3052489316744968	3.817940838307454	179.7820062040283	10	0	0	4	2	1	1	0	0	0	0	0	224.44444444444449	103.37482853223594	175.95370370370375	205.11111111111111	198.55246913580248	175.46604938271605	128.93827160493828	1012.0	5.906432748538012	6.066666666666666	4.609523809523809	3.443223443223443	2.4607843137254903	2.2575757575757573	1.6441441441441442	1.256830601092896	3.263157894736842	3.7142857142857135	3.274725274725274	2.9381443298969074	2.627450980392157	2.4318181818181817	2.175675675675676	1.7540983606557377	2.7203902245325247	2.842901234567901	2.51362433862434	2.253968253968254	2.1977535955199192
ZINC000013535418	18.18257573825084	0	1	2.496836351425629	4.88823563749823	1.344900307557272	4.093072750854664	219.1220225129933	12	0	0	3	2	1	0	0	0	0	0	0	254.0	107.66666666666669	214.5	269.63888888888886	230.55555555555569	198.0000000000001	179.00000000000009	906.0	5.404255319148936	5.66	4.329670329670329	3.304	2.234848484848485	2.345132743362832	1.98019801980198	1.5056179775280898	3.148936170212766	3.5494505494505493	3.12	2.900763358778626	2.560606060606061	2.6106194690265485	2.5247524752475248	2.415730337078652	2.290780141843972	2.555	2.357142857142857	2.157111111111111	2.083545377438507
CHEMBL3752900	14.170645194432373	0	1	2.4178250184266696	4.709186100653005	1.267403682174876	3.474388507418021	280.32429398187634	9	0	0	3	2	0	0	0	1	0	0	1	183.6049382716049	93.17196311537876	157.18827160493834	182.0977366255144	169.23456790123456	155.21604938271605	138.37037037037038	982.0	4.83170890188434	5.07977207977208	3.873737373737374	2.593464052287582	1.6559139784946235	1.7477124183006534	1.9567901234567904	1.657559198542805	2.921052631578948	3.333333333333333	2.764705882352941	2.4166666666666665	2.21505376344086	2.164705882352941	2.2777777777777777	2.180327868852459	2.451893766194178	2.7661971087897017	2.381640478862702	2.142326313241346	1.9817493998628264
CHEMBL3928388	12.744501088240808	0	1	2.4810214122396	4.9620428244792	1.3448421901445218	3.709487030379065	79.9756064817884	6	0	0	4	2	0	0	1	1	0	0	2	201.6049382716049	122.19974089315652	151.68004115226333	201.9465020576132	156.77160493827162	102.51234567901236	17.5	914.0	6.720164609053498	6.284722222222222	4.787037037037037	3.279738562091503	1.803418803418804	1.49317738791423	1.3793103448275863	0.0	3.4	3.733333333333333	3.1058823529411765	2.741176470588236	2.3205128205128207	1.8771929824561404	1.4827586206896552	1.25	4.073324696438551	2.653420781893004	2.5280006858710555	2.3758412006778022	2.156947470346164
CHEMBL3813726	26.151020360083788	0	1	2.367560478773147	4.68522773715036	1.317885165621171	3.933781019644384	989.0841887042196	18	0	0	6	1	4	0	0	0	1	0	1	421.0672153635117	174.35605281207134	315.37654320987656	349.0601851851852	340.1203703703704	346.9166666666667	368.2314814814815	2570.0	6.37980629338654	6.029522275899088	4.543924089378635	3.247160493827161	1.6337888690829867	2.0190537358167417	2.151044899648252	2.255761316872428	3.090909090909091	3.330578512396694	2.9466666666666668	2.511627906976744	2.358288770053476	2.4739884393063583	2.4972067039106145	2.594444444444445	2.641758375940475	2.7938361066380395	2.6064177124783185	2.327067901234568	2.0905200258397936
CHEMBL2037521	19.71810964418357	0	1	2.380385352868516	4.691706536950818	1.3591755188462409	3.520266064389922	722.3210986750374	15	0	0	6	5	0	1	0	0	0	0	0	284.44444444444446	115.53120713305898	218.01543209876544	243.92592592592592	190.5925925925926	176.77777777777777	154.37037037037038	1208.0	5.925925925925927	5.84967320261438	4.267399267399267	2.666666666666667	1.6932153392330385	1.6257861635220123	1.6936026936026938	2.0854700854700856	3.1875	3.3846153846153846	2.80672268907563	2.553719008264463	2.415929203539823	2.3773584905660377	2.363636363636364	2.58974358974359	2.406900148605396	2.6213386589203584	2.3957739791073127	2.0497976968565204	1.949265381083563
CHEMBL3233433;90655112	23.270222576999256	0	1	2.5677223295452936	4.947911785902367	1.3395279007496403	3.874592584242046	4347.985710591967	12	0	0	5	2	2	0	1	0	0	0	1	384.0	228.72222222222223	291.5277777777777	400.38888888888897	364.66666666666674	291.6111111111111	238.6388888888889	1198.0	6.857142857142857	6.333333333333333	4.741071428571429	3.354037267080745	1.786885245901639	1.813253012048193	1.7969924812030076	2.3434343434343434	3.3392857142857144	3.705357142857143	3.1490683229813663	2.793296089385475	2.366120218579235	2.27710843373494	2.3533834586466167	2.6262626262626263	4.084325396825397	2.730555555555556	2.6029265873015865	2.48688750862664	2.270173805090007
ZINC000000009097	14.268104450355082	0	1	2.520314244188061	4.939617551781158	1.2913558724347118	3.7431829832485817	115.44565486221444	9	0	0	3	2	1	0	0	0	0	0	0	204.0	96.91666666666669	174.66666666666669	217.19444444444449	198.5833333333333	186.3333333333333	119.66666666666669	722.0	5.368421052631579	5.675	4.452054794520548	3.234042553191489	2.1538461538461537	1.01	0.611764705882353	0.1052631578947368	3.1052631578947367	3.5616438356164384	3.0319148936170213	2.872549019607843	2.659340659340659	2.19	1.6823529411764706	1.3289473684210529	2.550438596491228	2.6590277777777778	2.3926940639269407	2.3105791962174944	2.090141612200436
ZINC000012356289	22.78189539529508	0	1	2.503529434549225	4.903450383865957	1.3162138421559957	3.645434951184803	4708.051395306538	15	0	0	10	7	1	2	0	0	0	0	0	364.8888888888889	185.0346364883402	257.10493827160496	328.4783950617285	272.86111111111103	218.8796296296296	204.33950617283952	1628.0	6.757201646090535	6.567251461988305	5.112211221122111	3.965333333333333	1.7469586374695862	1.6851851851851851	1.987421383647799	2.5647058823529414	3.314814814814815	3.5742574257425743	3.136	2.671428571428572	2.408759124087591	2.4047619047619047	2.471698113207548	2.8	3.4265673423766705	2.853638726445744	2.5455934482337126	2.6278271604938284	2.487568587105625
CHEMBL633	23.37961237674044	0	1	2.503582353119993	4.9161412520767644	1.2773966682960691	4.264831872509355	1104.5643923613552	15	0	0	6	1	3	0	0	0	0	2	2	362.0483950617284	185.35079446913585	273.0158518518519	346.30659259259266	367.97614814814807	309.85851851851845	312.32133333333337	6788.0	6.034139917695473	6.068458781362007	4.81070707070707	3.895396825396826	2.947008547008547	3.0492618492618493	2.472603901611535	1.9059205190592048	3.083333333333333	3.3545454545454545	2.9571428571428573	2.8402777777777777	2.6153846153846154	2.783216783216784	2.83206106870229	2.394160583941606	3.0891799078189304	2.7020549581839903	2.48196228956229	2.473618518518519	2.66783814951989
ZINC000038276567	12.784941202760692	0	1	2.477758122903225	4.955516245806448	1.3124009593275487	3.697080892187029	81.33726463550606	6	0	0	4	3	1	0	0	0	0	0	0	206.0	116.13888888888889	164.25000000000003	210.75	139.83333333333337	105.66666666666666	34.0	658.0	6.645161290322581	6.545454545454546	5.266666666666667	4.0	2.246575342465753	1.1785714285714286	0.3404255319148936	0.0	3.3225806451612905	3.733333333333333	3.1728395061728394	2.717647058823529	2.452054794520548	2.125	1.4893617021276595	1.1923076923076923	3.746415770609319	2.832491582491583	2.7375000000000003	2.601851851851852	2.6147058823529417
CHEMBL3758225	15.613368327506882	0	0	2.502388735287856	4.935195887379907	1.3052489316744968	3.817940838307455	179.782006204029	13	0	0	4	1	3	0	0	0	0	0	0	296.0	148.44444444444446	200.3888888888889	224.3055555555556	224.94444444444449	181.69444444444443	154.50000000000006	832.0	8.457142857142857	8.054054054054054	6.580645161290323	5.291666666666667	4.225	4.5	2.622950819672131	2.156862745098039	3.4571428571428573	3.887096774193549	3.5972222222222223	3.1645569620253164	2.875	2.676470588235294	2.4098360655737703	1.9803921568627447	4.241269841269841	3.3250750750750755	3.232078853046596	3.1153549382716053	2.8575949367088613
CHEMBL4870361	20.49416611059141	0	1	2.4064573079960927	4.720440313637667	1.3514270788513092	3.4656083264481503	1419.8197613054404	12	0	0	5	3	2	0	0	0	0	0	0	326.0	165.38888888888889	251.0555555555556	315.36111111111114	232.5	187.3333333333333	177.41666666666669	1056.0	6.392156862745098	6.092592592592593	4.377551020408164	2.9846153846153847	1.876923076923077	1.9469026548672568	2.042553191489361	2.271604938271605	3.156862745098039	3.397959183673469	2.8384615384615386	2.507692307692308	2.253846153846154	2.2920353982300883	2.5	2.6419753086419755	3.2429193899782134	2.732510288065843	2.561791383219955	2.425854700854701	2.3053418803418806
62705123;CHEMBL2442275	15.044160916762928	0	0	2.466832421987277	4.789683041590429	1.2898362370412766	4.038051412370162	99.35583560425758	11	0	0	6	4	1	0	0	0	1	0	1	267.06721536351165	129.57827503429354	174.57098765432104	211.2993827160493	150.19135802469145	139.95987654320987	115.45370370370372	1964.0	8.902240512117055	9.219907407407408	8.427741466957153	5.929692404268676	4.818855218855219	6.185185185185185	4.272554605887939	1.675925925925926	3.8333333333333335	4.313725490196078	3.542372881355932	3.078125	2.872727272727273	3.2222222222222223	2.8461538461538463	2.325	4.319275834476452	3.621431327160494	3.422960542241589	3.5813454697635483	3.371238425925926
CHEMBL471663	18.930122633957264	0	1	2.5014377056153787	4.889777669253322	1.343664310366447	3.736552795313571	1291.8547032373613	12	0	0	5	3	1	1	0	0	0	0	0	262.44444444444446	109.55898491083676	215.45987654320987	254.08024691358025	196.86111111111111	199.49382716049385	178.67592592592595	1176.0	5.3560090702947845	5.474358974358974	4.270833333333333	3.0078740157480315	1.851239669421488	1.6793650793650792	1.6339285714285714	1.7006802721088436	3.122448979591837	3.4166666666666665	2.8188976377952755	2.522727272727273	2.471074380165289	2.5619047619047617	2.4017857142857144	2.489795918367347	2.2358976512415665	2.4361942070275404	2.2443737139917697	2.000631865461262	2.0154788627010847
[truncated: 3,461 more rows]
[truncated: 672 more columns]
