# Supplementary material for: SerotoninAI: Serotonergic System Focused, Artificial Intelligence-Based Application for Drug Discovery
Source: J Chem Inf Model. 2024 Jan 30;64(7):2150–7. doi: 10.1021/acs.jcim.3c01517 (PMC11005036; doi:10.1021/acs.jcim.3c01517)
Supplement: Supplementary file 4 — ci3c01517_si_004.zip [file ci3c01517_si_004.zip › databases/5-HT3_database_test.csv]

id	ABC	nAcid	nBase	SpMax_A	SpDiam_A	SpMAD_A	VE1_A	VR1_A	VR3_A	nAromAtom	nSpiro	nBridgehead	nHetero	nN	nO	nS	nF	nCl	nBr	nI	nX	ATS0s	ATS0Z	AATS0dv	AATS1dv	AATS3dv	AATS4dv	AATS5dv	AATS6dv	AATS7dv	AATS8dv	AATS0d	AATS1d	AATS3d	AATS4d	AATS5d	AATS6d	AATS7d	AATS8d	AATS0s	AATS1s	AATS2s	AATS3s	AATS4s	AATS5s	AATS6s	AATS7s	AATS8s	AATS0Z
CHEMBL3673251	18.291965537992017	0	1	2.540547940656873	5.033334118854668	1.381538736444577	4.321122153178707	145.80780182054497	5.770746688936174	9	0	2	5	4	1	0	0	0	0	0	0	137.70138888888889	892.0	6.714285714285714	6.695652173913044	3.548387096774193	2.696551724137931	2.6842105263157894	2.4123711340206184	2.558139534883721	1.933333333333333	3.619047619047619	4.434782608695652	3.2661290322580645	2.593103448275862	2.587719298245614	2.804123711340206	2.802325581395349	2.6	3.278604497354497	2.645531400966184	2.439236111111111	2.287074372759857	2.2477011494252874	2.414839181286549	2.5025773195876293	2.507751937984496	2.094444444444445	21.23809523809524
CHEMBL3084764_76320681	23.97732935818581	0	1	2.487044376731727	4.906134009220425	1.3307861918975474	4.645049341096248	284.1172465180135	6.747999281486552	9	0	2	7	4	3	0	0	0	0	0	0	190.0	1248.0	6.129032258064516	6.0	3.2937853107344632	2.7918781725888326	2.748663101604278	3.042553191489361	2.962121212121212	2.6956521739130435	3.193548387096774	3.984848484848485	2.988700564971752	2.598984771573604	2.449197860962567	2.851063829787234	2.992424242424242	2.746376811594203	3.064516129032258	2.5946969696969697	2.470679012345679	2.241682360326428	2.3733784545967285	2.4811348781937013	2.422379826635145	2.541877104377102	2.691827697262478	20.12903225806452
CHEMBL611082	14.72792206135786	0	1	2.4560715082757163	4.728297233317713	1.3780425396509428	4.001325451961245	100.50912560639912	5.198035190332715	9	0	2	4	3	1	0	0	0	0	0	0	85.86111111111111	732.0	6.514285714285714	6.684210526315789	3.4	2.1809523809523808	2.555555555555556	2.875	1.6666666666666667	0.9642857142857144	3.4	4.157894736842105	3.12	2.5904761904761906	2.4814814814814814	3.458333333333333	2.592592592592593	2.0	2.453174603174604	2.6103801169590644	2.5015649452269173	2.1425	2.0383597883597884	2.11522633744856	2.368055555555556	2.0000000000000004	1.7321428571428572	20.914285714285715
CHEMBL336079	14.127572284195338	0	1	2.393121469431925	4.78624293886385	1.1956661449971977	3.9924219171244313	81.41845623383824	4.987388647269543	6	0	0	5	2	0	0	3	0	0	0	3	255.6805555555556	827.0	8.055555555555555	6.4324324324324325	3.1702127659574466	2.2666666666666666	2.782608695652174	2.5762711864406778	2.135593220338983	1.96	3.1666666666666665	3.756756756756757	2.7127659574468086	2.05	2.152173913043478	2.6610169491525424	2.135593220338983	1.76	7.102237654320987	2.918918918918919	5.200885668276972	2.809397163120568	2.561111111111111	2.699275362318841	3.127118644067797	4.13524011299435	3.645	22.97222222222222
CHEMBL2151440_9976826	22.49416611059141	0	1	2.4896067358394616	4.891308337208371	1.3571240364895278	4.543875829881511	251.3331914575784	6.556398932028452	15	0	2	5	2	3	0	0	0	0	0	0	178.0	1142.0	7.153846153846154	7.0	4.389705882352941	3.823943661971831	4.301587301587301	4.303571428571429	3.093457943925233	3.2127659574468086	3.4615384615384617	4.214285714285714	3.2573529411764706	2.8732394366197185	2.8968253968253967	2.9910714285714284	2.9065420560747666	2.936170212765957	3.423076923076923	2.875	2.713146314631463	2.603553921568628	2.5215179968701102	2.85978835978836	3.1780753968253963	2.7860851505711324	2.658096926713948	21.96153846153846
CHEMBL1258452_49783415	17.10846211891974	0	1	2.329455938084361	4.658911876168721	1.2826250243862365	3.96983663387344	294.25020675466016	6.517339571724896	6	0	0	5	2	3	0	0	0	0	0	0	172.38888888888889	966.0	5.411764705882353	4.9423076923076925	2.6746031746031744	2.021428571428572	2.1968503937007875	1.8425925925925928	1.560747663551402	1.7078651685393258	2.7058823529411766	3.326923076923077	2.5396825396825395	2.164285714285714	2.125984251968504	2.2314814814814814	2.1121495327102804	2.247191011235955	3.3801742919389977	2.7590811965811968	2.5476608187134504	2.391093474426808	2.367857142857143	2.383202099737533	2.5537551440329214	2.435098650051921	2.0215355805243447	18.94117647058824
CHEMBL42	18.44179545225308	0	3	2.46651832356571	4.844876193159666	1.330226400888438	4.32458920872154	158.83916244751447	5.900801256252463	12	0	0	5	4	0	0	0	1	0	0	1	101.7275186709343	1152.0	6.371546149323928	6.758024691358024	4.649013499480789	3.547008547008547	3.3565656565656568	2.6089324618736383	1.685515873015873	0.9750312109862672	3.452380952380953	4.111111111111111	3.420560747663552	2.965811965811966	3.109090909090909	2.9705882352941178	2.4017857142857144	2.0	2.422083777879388	2.7387288523091	2.5315674324113147	2.430041152263375	2.2555836938552987	2.2105686494575383	2.255123860243686	1.979938271604939	1.7658482452489948	27.428571428571427
CHEMBL4218801	13.423098298725945	0	1	2.433550772354664	4.738143474598403	1.3301346794366462	3.692470828093071	101.34468396955111	5.149155670384723	11	0	0	4	2	1	0	0	1	0	0	1	81.19974089315653	932.0	6.9868312757201645	7.222222222222222	3.795555555555555	3.2582582582582584	3.0881226053639845	2.6744186046511627	1.362962962962963	0.7973856209150327	3.433333333333333	4.125	3.12	2.864864864864865	2.7413793103448274	2.7674418604651163	2.1555555555555554	1.8823529411764703	2.7066580297718845	2.898212448559671	2.5613977072310408	2.3272839506172844	2.46457568679791	2.442883496523344	2.342425112450952	1.940100594421582	1.590050835148875	31.066666666666663
CHEMBL2181187	21.011002862997024	0	1	2.5013249418573933	5.002649883714787	1.3422238261418766	4.050790256407196	816.0377838507973	7.697712430641127	14	0	0	4	2	2	0	0	0	0	0	0	135.69444444444446	1082.0	5.818181818181818	5.879310344827586	3.899280575539569	3.1456953642384105	2.8344827586206898	2.233082706766917	1.9765625	1.8166666666666669	3.090909090909091	3.793103448275862	3.0431654676258995	2.7086092715231787	2.613793103448276	2.631578947368421	2.578125	2.525	2.4671717171717176	2.6590038314176248	2.427513227513228	2.268585131894484	2.2560706401766004	2.2754789272030647	2.1380534670008347	2.100911458333333	2.0125	19.672727272727272
CHEMBL108799	16.211085308952253	0	1	2.4464492123452737	4.846360743069835	1.359385500016372	4.224185559475676	112.8480971490907	5.419189821909868	9	0	2	4	2	2	0	0	0	0	0	0	135.41666666666666	820.0	6.842105263157895	6.585365853658536	3.5619047619047617	3.2254901960784315	3.44	3.925925925925926	2.721311475409836	1.7121212121212122	3.421052631578948	4.219512195121951	3.0	2.519607843137255	2.6133333333333333	3.2962962962962963	3.065573770491804	2.590909090909091	3.5635964912280698	2.758807588075881	2.713084795321638	2.368783068783069	2.6326252723311545	3.032592592592593	3.311213991769547	2.5655737704918025	1.962121212121212	21.57894736842105
CHEMBL1272122	19.70617910036511	0	1	2.474089298779436	4.885623701862579	1.3273847869007769	4.378106062574295	190.81478208045337	6.167593962103582	9	0	2	6	4	2	0	0	0	0	0	0	163.69444444444446	1034.0	6.235294117647059	6.277777777777778	3.522058823529412	3.157142857142857	3.208	3.090909090909091	2.6538461538461537	1.947368421052632	3.176470588235294	3.925925925925926	2.963235294117647	2.6142857142857143	2.568	3.060606060606061	2.8653846153846154	2.473684210526316	3.209694989106754	2.6779835390946505	2.5511551155115515	2.3247549019607847	2.6325396825396834	2.824222222222222	2.625701459034792	2.594284188034188	2.4926900584795315	20.274509803921568
CHEMBL327197	16.17064519443237	0	1	2.5121139917299584	4.974982962645722	1.3564454633392171	3.9596163663876736	146.46601850204328	5.67994062649375	13	0	0	4	4	0	0	0	0	0	0	0	91.11111111111111	790.0	6.421052631578948	6.853658536585366	4.329787234042553	3.3529411764705883	2.6382978723404253	2.197530864197531	1.4125	0.9016393442622952	3.421052631578948	4.121951219512195	3.351063829787234	2.92156862745098	2.8617021276595747	2.814814814814815	2.2625	1.9836065573770487	2.3976608187134505	2.733062330623307	2.5167427701674283	2.333924349881797	2.225490196078432	2.1560283687943267	2.1399176954732515	1.9166666666666672	1.7923497267759565	20.789473684210527
CHEMBL9666	10.525721488758451	0	1	2.340751311463493	4.681502622926985	1.3443438303180226	3.4461546574370243	64.8019713189397	4.507808261105291	6	0	0	3	2	1	0	0	0	0	0	0	73.05555555555556	574.0	5.4	5.193548387096774	3.0144927536231885	2.0	1.3768115942028984	1.0	0.3137254901960784	0.0	2.8	3.4516129032258065	2.8115942028985508	2.5294117647058822	2.188405797101449	1.8125	1.411764705882353	1.2083333333333333	2.435185185185185	2.71326164874552	2.43030303030303	2.207729468599034	2.122549019607843	2.123188405797102	1.9830729166666667	1.53921568627451	1.3333333333333333	19.133333333333333
CHEMBL301265	10.675551403019512	0	1	2.395293466565521	4.665649723627063	1.2854496910080857	3.2960849119251967	104.87024894181631	4.989196098278158	5	0	0	4	3	0	1	0	0	0	0	0	74.03120713305898	780.0	4.143369175627241	4.104166666666666	1.6796536796536798	1.2162162162162162	1.211640211640212	0.7683615819209039	0.6231884057971014	0.6	2.806451612903226	3.4375	2.4545454545454546	2.364864864864865	2.063492063492064	1.8305084745762712	1.7608695652173914	1.84	2.3881034559051284	2.438175154320988	2.0683720443607445	1.8850809684143024	1.7771521521521514	1.8597883597883595	1.7474890144381672	1.6541867954911431	2.0244444444444447	25.161290322580644
CHEMBL43961	10.533420847069053	0	3	2.326846269604653	4.653692539209306	1.1335549057936245	3.3587391871755834	66.04740467643717	4.526844973500924	6	0	0	6	3	0	0	3	0	0	0	3	273.1458333333333	686.0	13.090909090909092	10.272727272727272	6.341463414634147	5.090909090909091	4.9375	5.565217391304348	6.588235294117647	16.333333333333332	3.4545454545454546	3.954545454545455	2.926829268292683	2.363636363636364	2.15625	2.1739130434782608	2.0588235294117645	2.0	12.415719696969695	4.556818181818183	9.9297385620915	4.929539295392955	5.22159090909091	5.278211805555556	4.971014492753624	5.073529411764706	24.416666666666668	31.181818181818183
CHEMBL329179	14.946701660840215	0	0	2.3909890891951364	4.682986828704208	1.3047813863846514	4.021541924865099	106.54973983779146	5.310465803022735	16	0	0	5	3	0	1	1	0	0	0	1	147.58676268861453	1000.0	8.724014336917563	8.080808080808081	4.890710382513662	4.655913978494624	3.9122807017543866	3.902439024390244	4.026315789473684	5.441176470588236	3.612903225806452	4.181818181818182	3.3114754098360657	3.0	2.807017543859649	3.1707317073170733	3.0	2.8529411764705883	4.760863312535952	3.2740366629255515	3.141575217192502	3.242005666869056	3.402528872958981	2.6525341130604296	2.578590785907859	2.8884015594541905	3.3529411764705874	32.25806451612903
CHEMBL113204	21.965398814367344	0	1	2.4825983994096226	4.957697518484689	1.3132691485538432	4.627201845993685	300.1619024400428	6.733941421065429	10	0	2	5	2	3	0	0	0	0	0	0	213.47222222222223	1148.0	5.931034482758621	5.770491803278689	3.2901234567901234	3.1169590643274856	3.289308176100629	3.139344262295082	2.3870967741935485	2.169230769230769	3.103448275862069	3.885245901639344	2.9135802469135803	2.555555555555556	2.440251572327044	2.844262295081968	2.8548387096774195	2.6769230769230767	3.680555555555556	2.6311475409836067	2.5485507246376806	2.3146433470507537	2.543859649122808	3.084206848357792	2.9961293260473583	2.8573028673835124	2.6339743589743585	19.79310344827586
CHEMBL4210787	14.906261546320335	0	0	2.4524167800885053	4.859696544832977	1.3056407774856762	4.008849574326916	106.688624470821	5.311768426526892	10	0	0	4	1	2	1	0	0	0	0	0	144.11454046639233	988.0	6.836601307189543	6.518518518518519	4.316455696202532	3.535864978902954	3.392156862745098	2.949152542372881	2.2711864406779663	1.4489795918367347	3.4411764705882355	4.138888888888889	3.1772151898734178	2.8987341772151898	2.838235294117647	2.7457627118644066	2.305084745762712	2.1020408163265305	4.238662954893892	3.1219135802469133	2.783242258652096	2.8445460228160653	2.852164400687608	2.7539034132171394	3.017263025737602	3.250156936597615	2.363567649281935	29.058823529411764
CHEMBL598805	24.834266053633407	0	1	2.489640092626313	4.903644624675879	1.3273913034504787	4.396243438989366	577.5897025999637	7.490265871002148	15	0	2	6	4	2	0	0	0	0	0	0	190.0	1254.0	6.295081967213115	6.307692307692308	3.4695121951219514	2.842391304347826	2.835294117647059	3.590909090909091	3.566666666666667	3.322834645669291	3.278688524590164	4.0	3.0304878048780486	2.597826086956522	2.4529411764705884	2.833333333333333	3.216666666666667	3.0	3.114754098360656	2.7346153846153847	2.559290382819793	2.4247967479674792	2.302234299516908	2.383496732026144	2.8495370370370363	2.7358796296296286	2.6163604549431314	20.557377049180328
CHEMBL290938	16.918192090138803	0	0	2.459551008288052	4.742067227721222	1.3421112568746982	3.999562375866428	173.91577266435854	5.900508461599186	19	0	0	5	4	0	1	0	0	0	0	0	98.61454046639231	1042.0	7.498412698412698	7.75438596491228	4.365740740740741	4.075555555555556	3.516431924882629	3.730769230769231	3.5106382978723403	4.404761904761905	3.7142857142857135	4.315789473684211	3.486111111111111	3.16	2.915492957746479	3.1538461538461537	3.191489361702128	3.071428571428572	2.817558299039781	3.012833008447044	2.7659709974524795	2.590835048010974	2.543868312757202	2.211615371239785	2.370548433048433	2.262017336485421	2.4268077601410933	29.77142857142857
CHEMBL3084780_76316952	23.420052491260314	0	1	2.478789370661868	4.897787322302771	1.3199471761691255	4.6163895637253	262.2434576213374	6.633984036851216	15	0	2	6	3	2	0	1	0	0	0	1	236.5277777777778	1208.0	7.735849056603773	7.350877192982456	4.074829931972789	3.46875	3.5	4.462962962962963	4.163461538461538	3.679245283018868	3.509433962264151	4.2631578947368425	3.129251700680272	2.69375	2.6041666666666665	3.0462962962962963	3.1538461538461537	3.0	4.462788259958072	2.9580896686159845	2.8958333333333326	2.6651549508692365	2.648958333333333	2.6141975308641974	3.0360082304526745	3.0779914529914523	3.035115303983228	22.79245283018868
CHEMBL2402902	23.89805180474491	0	1	2.457374116115581	4.8005541522383	1.2476922376034694	3.810192169739112	3178.28992009839	9.195500681644685	9	0	0	8	5	3	0	0	0	0	0	0	264.25	1300.0	5.848484848484849	5.5	2.881656804733728	2.372448979591837	2.240437158469945	1.8888888888888888	1.7735849056603774	1.6217948717948718	2.9242424242424243	3.5588235294117645	2.6923076923076925	2.321428571428572	2.3278688524590163	2.3580246913580245	2.3773584905660377	2.2115384615384617	4.003787878787879	2.8133169934640527	2.625555555555556	2.646614069690993	2.533446712018141	2.6860959319975715	2.576474622770919	2.4002445842068485	2.4496082621082618	19.69696969696969
CHEMBL2181189	20.41328588155165	0	1	2.496601460531865	4.99320292106373	1.3363919158277002	3.999244999005672	771.3667471445588	7.603675382722513	14	0	0	4	2	1	0	1	0	0	0	1	180.44444444444443	1060.0	6.509803921568627	6.277777777777778	4.082089552238806	3.3617021276595747	3.201550387596899	2.495726495726496	2.2410714285714284	2.117647058823529	3.196078431372549	3.925925925925926	2.992537313432836	2.673758865248227	2.62015503875969	2.6324786324786325	2.5892857142857144	2.617647058823529	3.538126361655773	2.754115226337449	2.5975056689342404	2.5186567164179103	2.4314420803782504	2.5661068044788973	2.378442545109212	2.360863095238095	2.253267973856209	20.7843137254902
CHEMBL365323_17982621	16.25152542347213	0	1	2.43209138586114	4.825489289748661	1.3577146845611625	4.285045798633848	109.77889227826184	5.391615453252404	9	0	2	4	2	1	1	0	0	0	0	0	123.58676268861454	1012.0	5.906432748538012	5.59349593495935	2.6100628930817606	2.423076923076923	3.057017543859649	3.4107142857142856	2.404761904761905	2.1481481481481484	3.421052631578948	4.195121951219512	2.9245283018867925	2.4711538461538463	2.5921052631578947	3.0535714285714284	3.071428571428572	2.888888888888889	3.252283228647751	2.52830472749172	2.3808885640025994	2.0837700908455625	2.128145773979108	2.595313515269656	3.2106481481481484	2.4322089947089944	1.862825788751715	26.63157894736842
CHEMBL489060	16.53925470817579	0	1	2.45940285054888	4.91880570109776	1.283064659642784	4.042595024293162	140.91827855565288	5.690117482371719	10	0	0	6	5	0	0	0	1	0	0	1	98.69974089315652	1094.0	6.13670581150256	6.397932816537467	4.099415204678363	3.001984126984127	2.6912280701754385	1.8901960784313727	1.3031400966183575	0.7407407407407408	3.2195121951219514	3.7906976744186047	3.1894736842105265	2.642857142857143	2.8	2.8705882352941177	2.2065217391304346	1.8020833333333333	2.4073107534916227	2.704612881615465	2.484768318101652	2.41535629196448	2.2395649617871847	2.3250162443144893	2.2779472282740256	1.9938271604938271	1.594135802469136	26.682926829268293
CHEMBL1242923	23.431983035078776	0	1	2.407697153746004	4.815394307492007	1.3194840131552654	3.7398973062768297	2502.015568962729	8.923464202282611	12	0	0	6	3	3	0	0	0	0	0	0	225.41666666666663	1232.0	6.440677966101695	5.983870967741935	3.212903225806452	2.426829268292683	2.198757763975155	2.2108843537414966	2.186046511627907	2.1370967741935485	3.101694915254237	3.806451612903226	2.8	2.5	2.3354037267080745	2.346938775510204	2.581395348837209	2.5725806451612905	3.820621468926553	2.806899641577061	2.676587301587301	2.5775985663082435	2.384485094850948	2.521221532091097	2.458049886621315	2.145994832041344	2.394041218637993	20.88135593220339
CHEMBL2402890	27.38266325198654	0	2	2.44603760947066	4.791199058314071	1.270069235483312	3.768720122983602	4338.306466736911	9.62800230439854	9	0	0	11	6	4	1	0	0	0	0	0	319.0494684499314	1708.0	6.033485540334856	4.907894736842105	2.735690235690236	2.249249249249249	2.075617283950617	1.7647058823529411	1.875968992248062	1.9734848484848488	3.041095890410959	3.736842105263158	2.727272727272727	2.391891891891892	2.226851851851852	2.3689839572192515	2.4651162790697674	2.363636363636364	4.370540663697691	2.5120614035087723	2.9864024864024867	2.568415637860082	2.52002002002002	2.5770961934156387	2.3701558064303163	2.36323751076658	2.63499579124579	23.3972602739726
CHEMBL3679410	20.47030502295449	0	1	2.557249689916751	5.009633221993328	1.3479962176843563	4.463430085879651	185.47369005280547	6.139203771263019	9	0	2	5	4	1	0	0	0	0	0	0	150.97222222222223	1006.0	5.882352941176471	6.1454545454545455	3.629139072847682	2.9880239520958085	2.6754966887417218	1.918367346938776	1.5704225352112675	1.396039603960396	3.372549019607843	4.2	3.298013245033113	2.8862275449101795	2.788079470198676	2.564625850340136	2.3028169014084505	2.366336633663366	2.960239651416122	2.5055555555555555	2.3118448637316567	2.2606696100073584	2.397039254823686	2.5412067696835905	2.162509448223734	2.1028951486697967	2.085258525852585	19.725490196078432
CHEMBL128047	7.289847411347834	0	3	2.1753277471610755	4.350655494322151	1.2066822110680897	2.9845060887103934	33.76321907923969	3.519372017055269	6	0	0	4	4	0	0	0	0	0	0	0	85.80555555555554	420.0	7.444444444444445	7.444444444444445	3.870967741935484	3.4074074074074074	2.7	1.2352941176470589	0.0	0.0	2.888888888888889	3.2777777777777777	2.5161290322580645	2.259259259259259	2.05	1.588235294117647	1.2727272727272727	1.0	4.766975308641975	4.064814814814815	4.247863247863249	3.3870967741935485	3.2962962962962963	3.7083333333333335	3.1568627450980395	1.9090909090909087	1.0	23.33333333333333
CHEMBL2169971	14.837311861099035	0	1	2.432448772978442	4.864897545956884	1.3301581145739207	3.908413907496492	118.40584203248552	5.415971948895636	10	0	0	4	4	0	0	0	0	0	0	0	91.36111111111111	756.0	5.589743589743589	5.853658536585366	3.5268817204301075	2.5825242718446604	2.114583333333333	1.7692307692307692	1.271604938271605	0.7435897435897436	3.076923076923077	3.707317073170732	3.075268817204301	2.592233009708738	2.53125	2.641025641025641	2.123456790123457	1.794871794871795	2.342592592592593	2.692411924119241	2.4337899543379	2.278972520908005	2.182847896440129	2.09375	2.132478632478633	1.9465020576131689	1.6452991452991454	19.384615384615383
CHEMBL43415	8.10634399227556	0	3	2.219936220708824	4.439872441417649	1.201980205567082	3.09615683644216	39.74357732297207	3.7777584310691545	6	0	0	3	3	0	0	0	0	0	0	0	86.58333333333334	446.0	5.727272727272728	5.909090909090909	2.8292682926829267	1.9545454545454544	1.9375	1.391304347826087	0.4117647058823529	0.0	2.772727272727273	3.136363636363636	2.4878048780487805	2.022727272727273	1.96875	1.6521739130434785	1.7058823529411764	1.0	3.935606060606061	3.522727272727273	3.4297385620915035	2.9905149051490514	2.420454545454545	2.930555555555556	2.77536231884058	2.1764705882352944	3.6666666666666665	20.27272727272728
CHEMBL334036	11.370577450244127	0	1	2.4255548126869644	4.851109625373929	1.2994206060970086	3.4948592437055632	73.19347358399888	4.698571366412018	6	0	0	3	1	2	0	0	0	0	0	0	107.61805555555554	626.0	5.5625	5.242424242424242	3.0875	2.494117647058824	1.3855421686746987	0.8767123287671232	0.2909090909090909	0.0	2.90625	3.606060606060606	2.8375	2.4	2.0963855421686746	1.726027397260274	1.3818181818181818	1.2083333333333333	3.3630642361111107	2.851851851851852	2.625706214689266	2.621875	2.820588235294118	2.415662650602409	2.1632420091324205	1.5	1.3333333333333333	19.5625
CHEMBL229429	13.544418642285589	0	0	2.309719466499184	4.595974748955298	1.2755803934782677	3.989454182644945	89.32847958246276	5.08010702223664	11	0	0	5	2	0	1	2	0	0	0	2	230.3089849108368	990.0	13.185185185185183	10.506666666666666	8.056910569105693	9.161904761904765	9.65432098765432	8.5	8.373333333333333	7.101449275362319	3.9166666666666665	4.44	3.365853658536585	3.171428571428572	3.3703703703703702	3.6666666666666665	3.64	2.869565217391304	9.596207704618196	4.331728395061728	4.467267706302795	4.769421860885275	5.451058201058203	7.126428898033837	4.656635802469136	4.580493827160494	5.410225442834139	41.25
CHEMBL4202582	13.38265818420606	0	0	2.468819185072196	4.750242810126204	1.3266594493971748	3.7773312305327047	93.43027510726334	5.067843688390831	9	0	0	4	2	1	1	0	0	0	0	0	106.58676268861454	900.0	6.401433691756273	6.262626262626263	3.76056338028169	3.098039215686274	2.6379310344827585	2.42	1.82	0.9285714285714286	3.419354838709677	4.151515151515151	3.112676056338028	2.926470588235294	2.810344827586207	2.68	2.22	1.6666666666666667	3.4382826673746627	2.910774410774412	2.5701754385964914	2.518735872022257	2.52119644153958	2.3215197956577263	2.3935185185185177	2.596296296296296	2.329365079365079	29.032258064516128
CHEMBL64916	15.02758188987998	0	0	2.314223084009276	4.627738102716201	1.2564346752464777	3.627821117223117	219.2873866577547	6.08353031794915	11	0	0	7	4	2	0	1	0	0	0	1	210.38888888888889	888.0	9.371428571428572	8.166666666666666	4.614285714285714	4.617647058823529	4.956521739130435	4.532258064516129	3.4901960784313726	3.4347826086956523	3.171428571428572	3.7222222222222223	2.8857142857142857	2.7058823529411766	2.391304347826087	2.435483870967742	2.4705882352941178	2.565217391304348	6.011111111111111	3.6882716049382713	3.786252354048965	3.473412698412699	3.623366013071896	3.942028985507247	4.441308243727598	4.067538126361657	2.98792270531401	25.37142857142857
76316951_CHEMBL3084779	22.603555910332588	0	1	2.477029439516358	4.896009180952968	1.338746477713006	4.565349235794551	247.48276790184835	6.540960372126999	15	0	2	5	3	2	0	0	0	0	0	0	174.75	1128.0	6.679245283018868	6.754385964912281	3.761904761904762	3.26875	3.2291666666666665	3.675925925925926	3.5576923076923075	3.1226415094339623	3.4150943396226414	4.175438596491228	3.095238095238096	2.675	2.576388888888889	2.990740740740741	3.105769230769231	2.9245283018867925	3.297169811320755	2.7826510721247564	2.6458333333333326	2.3877551020408165	2.4920138888888888	2.548225308641975	2.625	2.865384615384615	2.813941299790356	21.28301886792453
CHEMBL1813065_53363442	17.815568900106285	0	1	2.3306206276141754	4.660505148805853	1.3067176773546954	3.995207909921192	246.6338426578473	6.340813941304547	12	0	0	5	3	2	0	0	0	0	0	0	147.6388888888889	946.0	6.260869565217392	6.125	2.8672566371681416	2.3421052631578947	2.247787610619469	2.5531914893617023	2.8450704225352115	3.2962962962962963	3.0217391304347827	3.6458333333333335	2.672566371681416	2.333333333333333	2.168141592920354	2.24468085106383	2.492957746478873	2.9814814814814814	3.2095410628019327	2.9346064814814814	2.687581699346406	2.404621435594887	2.177144249512671	2.083333333333334	2.372340425531916	2.453051643192489	2.5987654320987645	20.565217391304348
CHEMBL289469	18.47030502295449	0	1	2.473926876675078	4.885977785417584	1.3158563007363293	4.249300684817115	162.40483090543168	5.923001297174879	9	0	2	5	4	1	0	0	0	0	0	0	147.94444444444446	932.0	5.872340425531915	6.0	3.128787878787879	2.4121621621621623	1.962962962962963	2.6020408163265305	2.7848101265822787	2.333333333333333	3.234042553191489	4.0	2.9696969696969697	2.5	2.237037037037037	2.489795918367347	3.0	2.7901234567901234	3.1477541371158395	2.6366666666666667	2.4338061465721044	2.327020202020201	2.246621621621621	2.322839506172838	2.6984126984126986	2.6026722925457104	2.4074074074074074	19.829787234042552
CHEMBL335754	7.8875643927932035	0	1	2.2122339691340445	4.424467938268089	1.2408316177244438	3.012407787691908	49.80707209174064	4.003467163626794	6	0	0	2	1	0	0	0	1	0	0	1	58.1164075598232	674.0	3.895866881374128	3.961352657004831	1.5381263616557734	1.0641975308641975	1.0987654320987654	1.01984126984127	0.5666666666666667	0.0	2.608695652173913	3.1739130434782608	2.215686274509804	2.022222222222222	1.9444444444444444	1.75	1.5	1.2222222222222223	2.526800328687965	2.677223116836644	2.271209243431465	1.9403695634632447	1.8604938271604927	1.9506172839506173	2.16820987654321	2.04537037037037	1.6323731138545954	29.30434782608696
CHEMBL3261484_CHEMBL3673243	19.02758188987998	0	1	2.5373062235741064	4.992070485341934	1.3597049920490007	4.429936349983111	150.9485646555388	5.849848270301695	9	0	2	5	4	1	0	0	0	0	0	0	141.19444444444446	930.0	6.444444444444445	6.530612244897959	3.857142857142857	3.1946308724832213	2.8461538461538463	2.05	2.0	1.2921348314606742	3.511111111111111	4.326530612244898	3.37593984962406	2.865771812080537	2.7153846153846155	2.683333333333333	2.65	2.292134831460674	3.1376543209876546	2.5821995464852607	2.3900709219858154	2.2959482038429413	2.382736763609248	2.6871794871794865	2.378703703703704	2.096666666666667	1.8108614232209737	20.666666666666668
CHEMBL3679418	20.470305022954488	0	1	2.5414244359976785	4.990084851211202	1.332309177192048	4.452759104278592	193.8319079133451	6.183282061294277	9	0	2	4	3	1	0	0	0	0	0	0	146.97222222222223	994.0	5.461538461538462	5.678571428571429	3.203821656050956	2.3689839572192515	1.891304347826087	1.78	1.85483870967742	1.6203703703703705	3.326923076923077	4.160714285714286	3.2738853503184715	2.727272727272727	2.369565217391304	2.466666666666667	2.5725806451612905	2.509259259259259	2.826388888888889	2.4409722222222223	2.233024691358025	2.1472045293701343	2.2026143790849675	2.129528985507246	2.069814814814815	2.200492831541219	2.0231481481481484	19.115384615384617
CHEMBL516088	21.9773293581858	0	1	2.4063562125852305	4.812712425170461	1.3063906928204745	4.19571479877482	542.378343236901	7.360674545160903	12	0	0	6	1	3	0	2	0	0	0	2	300.9444444444444	1258.0	7.714285714285714	6.310344827586207	4.029197080291971	3.212328767123288	2.7450980392156863	2.51006711409396	2.214765100671141	2.153284671532847	3.0535714285714284	3.7586206896551726	2.9197080291970803	2.650684931506849	2.5163398692810457	2.483221476510068	2.261744966442953	2.1313868613138687	5.374007936507936	3.056992337164751	2.9393696581196584	3.031832927818329	2.8502663622526634	2.7434640522875813	2.7822520507084265	2.6528709917971662	2.744728304947284	22.464285714285715
CHEMBL404232	15.003720802243048	0	3	2.476350599245391	4.759963792509339	1.310819171739052	4.0155611088016965	103.81275855953211	5.28444276418249	9	0	0	5	4	1	0	0	0	0	0	0	150.91666666666669	778.0	8.181818181818182	8.371428571428572	5.246376811594203	3.551282051282051	3.8260869565217392	4.540983606557377	3.423076923076923	1.56	3.575757575757576	4.228571428571429	3.36231884057971	2.8846153846153846	2.6666666666666665	2.80327868852459	2.6153846153846154	2.0	4.573232323232324	3.4000000000000004	3.21168582375479	3.493558776167472	3.572649572649573	2.8486312399355875	3.0291438979963576	3.4551282051282053	2.8600000000000008	23.57575757575757
CHEMBL605562	19.884518585327587	0	1	2.487986472041762	4.901632336529843	1.30775246084744	4.267781619667371	206.81596223485823	6.248120058352011	9	0	2	6	4	2	0	0	0	0	0	0	164.97222222222223	1034.0	6.2745098039215685	6.222222222222222	3.423357664233577	2.6962025316455698	2.453333333333333	3.0727272727272728	2.78021978021978	2.336842105263158	3.215686274509804	3.9444444444444446	3.058394160583941	2.556962025316456	2.28	2.581818181818182	3.043956043956044	2.736842105263158	3.2347494553376905	2.7283950617283947	2.512101210121012	2.4298459042984586	2.3066104078762306	2.3472222222222228	2.888636363636364	2.863858363858363	2.609941520467837	20.274509803921568
CHEMBL3679407	19.763198241767945	0	1	2.564971402207603	5.06340731614427	1.3335806329279591	4.326937797755351	190.3829431765004	6.124506271541229	10	0	2	5	4	1	0	0	0	0	0	0	145.72222222222223	968.0	6.083333333333333	6.384615384615385	3.6099290780141846	2.715151515151516	2.2580645161290325	2.364406779661017	2.313131313131313	1.7741935483870968	3.458333333333333	4.288461538461538	3.297872340425532	2.7515151515151515	2.458064516129032	2.694915254237288	2.8585858585858586	2.5698924731182795	3.0358796296296298	2.588675213675214	2.367003367003367	2.2907801418439715	2.247474747474748	2.2491039426523294	2.3498116760828625	2.504489337822671	2.2141577060931903	20.166666666666668
CHEMBL440678	14.211085308952253	0	0	2.2817325832447786	4.561913269881136	1.283159884297021	3.662767239651276	156.5731935879542	5.695377477477269	11	0	0	6	4	2	0	0	0	0	0	0	148.6111111111111	808.0	7.771428571428571	7.222222222222222	3.8	3.647058823529412	3.782608695652174	3.2580645161290325	3.176470588235294	3.0434782608695654	3.0285714285714285	3.583333333333333	2.8	2.617647058823529	2.333333333333333	2.338709677419355	2.392156862745098	2.4565217391304346	4.246031746031745	3.410493827160494	3.343691148775895	2.931349206349207	3.121732026143792	3.3719806763285027	3.172491039426524	3.335511982570807	2.481884057971014	23.085714285714285
46233560_CHEMBL596952	19.844078470807705	0	1	2.5041616677985328	4.920960042445868	1.308253030359224	4.1684151091353066	227.86965787981904	6.345064521393881	9	0	2	6	4	2	0	0	0	0	0	0	164.97222222222223	1034.0	6.2745098039215685	6.2407407407407405	3.671532846715329	3.0443037974683542	2.3092105263157894	2.4615384615384617	2.6354166666666665	2.404040404040404	3.215686274509804	3.962962962962963	3.1094890510948905	2.59493670886076	2.3157894736842106	2.5128205128205128	2.8541666666666665	2.737373737373737	3.2347494553376905	2.73045267489712	2.501650165016502	2.4241686942416867	2.380801687763713	2.509137426900585	2.824311490978158	2.7245370370370376	2.356902356902357	20.274509803921568
CHEMBL131109	9.411167754907478	0	1	2.236067977499791	4.472135954999581	1.1889177041612526	3.25688596472144	62.5649105717723	4.398568851418384	6	0	0	4	2	1	0	0	1	0	0	1	112.89418533760096	786.0	6.400205761316872	5.962962962962963	3.088888888888889	3.1296296296296298	2.8821548821548824	2.0740740740740744	1.0576131687242798	0.5666666666666667	2.875	3.4166666666666665	2.4	2.357142857142857	2.272727272727273	2.1333333333333333	1.7777777777777777	1.5	4.703924389066708	3.2844221536351164	3.107391579613801	2.907510288065843	3.524103468547914	3.4424491831899235	2.9590534979423864	2.433699131229996	2.0453703703703705	32.75
CHEMBL2068762	24.127159272446868	0	1	2.4385756907163945	4.877151381432788	1.3221294484774595	4.091194938439767	1300.097825795414	8.3015969027214	16	0	0	8	5	3	0	0	0	0	0	0	234.91666666666669	1294.0	7.1	6.761904761904762	3.939189189189189	2.6927710843373496	2.034682080924856	1.9375	1.9931972789115648	2.0703125	3.183333333333333	3.857142857142857	3.060810810810811	2.6144578313253013	2.439306358381503	2.425	2.3741496598639458	2.3828125	3.9152777777777774	2.946649029982363	2.781710914454277	2.801614114114114	2.7550200803212848	2.1001926782273594	2.1447916666666664	2.2108843537414966	2.2330729166666665	21.566666666666663
CHEMBL131074	11.820217383170776	0	5	2.2513399557629725	4.502679911525946	1.1647863785558514	3.651770131661524	73.8575146802552	4.772141389041665	6	0	0	6	5	0	0	0	1	0	0	1	111.17196311537876	908.0	6.453497942386831	6.637037037037037	3.7171717171717176	2.910394265232976	2.9614512471655328	2.5046296296296298	1.839002267573696	1.4545454545454546	2.933333333333333	3.3	2.709090909090909	2.2580645161290325	2.4081632653061225	2.145833333333333	2.020408163265306	2.0	3.705732103845959	3.4580932784636493	3.30956133438403	3.1204638982416766	3.1659697331740344	3.1006970689510367	3.004115226337449	2.2571596539850503	2.618780396558174	30.266666666666666
CHEMBL130703	7.8875643927932035	0	1	2.2122339691340445	4.424467938268089	1.2408316177244438	3.012407787691908	49.80707209174064	4.003467163626794	6	0	0	2	1	0	0	0	1	0	0	1	50.1164075598232	674.0	4.069779924852389	4.048309178743962	1.7175925925925926	1.1530864197530863	1.1231231231231231	0.8504273504273504	0.1798941798941798	0.0	2.608695652173913	3.130434782608696	2.2916666666666665	2.0	1.9189189189189189	1.7692307692307692	1.5714285714285714	1.2727272727272727	2.1789742417314435	2.590266595097513	2.232747704969927	1.9296982167352537	1.7827160493827157	1.8258258258258264	2.002136752136752	1.644620811287478	1.4579124579124576	29.30434782608696
CHEMBL2402903	26.037399374834745	0	1	2.457401570467315	4.808082485043304	1.2683216360446612	3.849399674153199	2143.1225613188194	8.863941653779992	9	0	0	9	5	3	1	0	0	0	0	0	279.3272462277092	1594.0	5.606349206349207	4.684931506849315	2.495726495726496	2.063348416289593	1.888888888888889	1.6419047619047618	1.717948717948718	1.6604166666666669	3.0428571428571427	3.73972602739726	2.717948717948718	2.339366515837104	2.323529411764706	2.4285714285714284	2.3131868131868134	2.39375	3.990389231824417	2.3740487062404867	2.850519584332535	2.3965337132003803	2.425870063124965	2.283655591866376	2.2067724867724863	2.3014346764346763	2.1787615740740742	22.77142857142857
CHEMBL596951	19.24636148936233	0	1	2.4979963761472432	4.913298541317806	1.2943917303530457	4.148365076038727	205.2492569797723	6.199693865605695	9	0	2	6	4	2	0	0	0	0	0	0	182.72222222222223	996.0	6.416666666666667	6.411764705882353	3.6194029850746254	2.9802631578947367	2.307142857142857	2.6862745098039214	2.9285714285714284	2.7142857142857144	3.2916666666666665	4.0588235294117645	3.044776119402985	2.526315789473684	2.2857142857142856	2.4901960784313726	3.023809523809524	2.857142857142857	3.8067129629629632	2.835511982570806	2.5964912280701755	2.5319237147595355	2.519736842105264	2.74265873015873	2.963507625272332	2.722883597883598	2.738095238095238	20.75
CHEMBL489664	17.068022004399857	0	1	2.447830907136749	4.895661814273501	1.304981699894865	4.047574439561101	181.31185821291768	5.988675882565958	10	0	0	7	5	1	0	0	1	0	0	1	133.44974089315653	1158.0	6.51440329218107	6.434343434343433	4.024202420242024	3.370020964360587	3.3498817966903074	3.0329218106995883	2.2678362573099418	1.231578947368421	3.1904761904761907	3.840909090909091	3.049504950495049	2.7358490566037736	2.893617021276596	3.08641975308642	2.421052631578948	2.0631578947368423	3.177374783170394	2.877992891881781	2.6911601772712888	2.494642056798273	2.385200714341176	2.51825584449698	2.589798303104202	2.512995451591943	2.03651721897336	27.571428571428573
CHEMBL3139682	17.85600901462617	0	1	2.369317964130304	4.738635928260607	1.288872815075882	3.559126709161752	902.0975439960116	7.637631779053265	16	0	0	4	3	0	0	0	1	0	0	1	114.72751867093432	1140.0	5.665231122595464	5.935802469135802	3.024202420242024	2.136165577342048	1.9005847953216373	1.950773558368495	1.9129129129129128	2.1604938271604937	3.1627906976744184	3.755555555555556	2.792079207920792	2.4705882352941178	2.357894736842105	2.4556962025316458	2.418918918918919	2.4166666666666665	2.668081829556612	2.856012802926384	2.6333252111760888	2.336776270219614	2.118464052287582	2.042690058479532	2.130801687763713	2.0814981648314985	2.0592421124828544	26.511627906976745
CHEMBL83954	16.47030502295449	0	1	2.37333427862361	4.746668557247217	1.284204463697766	3.567697156428172	555.8682209741874	7.108988613886566	6	0	0	6	2	3	0	0	1	0	0	1	162.19974089315656	1178.0	6.080109739368999	5.545893719806763	3.1368312757201644	2.966568338249754	2.09	2.003663003663004	1.8789173789173788	2.439316239316239	2.8666666666666667	3.5	2.6296296296296298	2.256637168141593	2.19	2.1538461538461537	2.2564102564102564	2.4923076923076923	3.60443868651459	2.8404231526212205	2.6839456591799298	2.4374618960524312	2.73127207837139	2.5350617283950623	2.839302672636006	2.317268122823679	2.662203228869897	26.177777777777777
CHEMBL3261480	19.803638356287827	0	1	2.555581704787154	5.012805665918053	1.3431891646370648	4.428149381141281	170.32935988440107	6.0132027111285655	9	0	2	5	3	1	0	0	1	0	0	1	136.78307422648987	1206.0	6.121846484165325	6.282222222222222	3.760746147607461	2.995670995670996	2.6182539682539683	1.956255468066492	1.7329255861365953	1.5454545454545454	3.565217391304348	4.4	3.4306569343065694	2.915584415584416	2.692857142857143	2.606299212598425	2.541284403669725	2.636363636363636	2.9735450918802147	2.4709670781893007	2.308963477366254	2.220878015079152	2.3075797659130988	2.4656084656084647	2.216908071676226	2.049816891305169	1.799983966650634	26.217391304347824
CHEMBL338115	12.675551403019512	0	0	2.5047910128721127	4.838098858747703	1.3343811139268769	3.613347609640104	91.31145509330312	4.98427987549669	9	0	0	3	2	1	0	0	0	0	0	0	82.66666666666667	644.0	7.0	7.15625	4.515625	3.25	2.111111111111111	1.7735849056603774	1.0769230769230769	0.2222222222222222	3.4	4.03125	3.5625	3.0	2.361111111111111	2.150943396226415	1.871794871794872	1.4814814814814814	2.7555555555555555	2.9279513888888893	2.697420634920636	2.687934027777778	2.4440359477124183	2.043209876543209	2.212264150943396	2.188034188034188	1.7777777777777777	21.466666666666665
CHEMBL2169968	13.463538413245823	0	1	2.388044781185048	4.776089562370094	1.3428980197124012	3.8282997122047866	92.5855499196078	5.058761332153123	10	0	0	2	2	0	0	0	0	0	0	0	75.33333333333334	656.0	5.085714285714285	5.324324324324325	2.7471264367816093	1.7916666666666667	1.6395348837209305	1.8305084745762712	1.5294117647058822	0.98	3.085714285714286	3.72972972972973	2.931034482758621	2.364583333333333	2.255813953488372	2.593220338983051	2.372549019607843	1.96	2.1523809523809527	2.557057057057057	2.3021885521885523	2.1143039591315453	1.871527777777778	1.7519379844961245	1.903954802259887	1.9869281045751632	1.7466666666666668	18.742857142857144
CHEMBL13823	8.10634399227556	0	3	2.226273837933604	4.452547675867207	1.161773030591738	3.0880699903181115	39.86904474106636	3.780910381569359	6	0	0	4	3	0	0	0	1	0	0	1	81.39418533760099	696.0	6.610786224821313	6.795321637426901	3.3841269841269845	2.732638888888889	2.78743961352657	1.3222222222222222	0.0	0.0	3.0526315789473686	3.473684210526316	2.571428571428572	2.3125	2.0	1.65	1.2727272727272727	1.0	4.283904491452684	3.705761316872428	3.789462081128748	3.027395649617872	2.698302469135802	3.453658972982644	2.938888888888889	2.003367003367003	1.0	36.63157894736842
76331534_CHEMBL3084766	24.86277562433483	0	1	2.491215239883754	4.910386301552945	1.312405781653491	4.69935779855542	300.1740047017137	6.835764433675605	9	0	2	7	4	3	0	0	0	0	0	0	195.52777777777777	1286.0	5.938461538461539	5.840579710144928	3.236559139784946	2.6744186046511627	2.6485148514851486	2.8461538461538463	2.833333333333333	2.7222222222222223	3.169230769230769	3.942028985507247	2.9731182795698925	2.544186046511628	2.4405940594059405	2.7628205128205128	2.9652777777777777	2.770833333333333	3.008119658119658	2.575281803542673	2.4347643097643097	2.235663082437276	2.3118863049095606	2.470709570957096	2.412037037037037	2.4589120370370368	2.689043209876543	19.784615384615385
CHEMBL289594	8.70406097372093	0	3	2.233357361997597	4.466714723995195	1.209171024398101	3.187512591389212	48.38693130887865	4.061551319776755	6	0	0	4	3	0	0	0	1	0	0	1	71.39418533760099	734.0	6.163860830527497	6.277777777777778	3.406432748538012	2.564327485380117	2.203174603174604	1.4316239316239316	0.1642512077294686	0.0	2.909090909090909	3.3181818181818183	2.763157894736842	2.289473684210526	2.0285714285714285	1.8846153846153848	1.565217391304348	1.25	3.245190242618227	3.367096894874672	3.140341321713871	2.845408273770847	2.69769330734243	2.4600235155790706	2.605887939221272	1.799248523886205	1.4197530864197532	33.36363636363637
53237671_CHEMBL2220065	15.544418642285583	0	1	2.375442526550152	4.750885053100307	1.343358229343028	4.067260997629963	119.97536477862566	5.480433608754941	12	0	0	3	2	0	1	0	0	0	0	0	86.78120713305898	986.0	4.861111111111112	4.936507936507936	2.5473684210526315	2.273049645390071	2.556776556776557	2.216117216117216	1.5333333333333334	0.9506172839506172	3.05	3.690476190476191	2.957894736842105	2.776595744680851	2.747252747252748	2.6263736263736264	2.344444444444445	1.9876543209876545	2.1695301783264744	2.5289535567313344	2.2401488246237107	1.95925925925926	1.8406225374310488	1.967032967032968	2.0847578347578355	2.005349794238684	1.8271604938271608	24.65
CHEMBL325494	19.15624236184228	0	1	2.487084421418332	4.896125943121408	1.3027138566347134	4.521734711097604	147.7686387059027	5.8711165359775865	6	0	0	6	3	2	0	0	1	0	0	1	158.0400186709343	1236.0	5.90843621399177	5.864923747276688	2.84742951907131	2.6126984126984127	1.8156028368794328	2.3015873015873014	2.928362573099415	2.974814814814815	3.2916666666666665	4.117647058823529	2.962686567164179	2.4714285714285715	2.099290780141844	2.377551020408163	2.921052631578948	3.053333333333333	3.292500388977798	2.6030722988783994	2.4144128378091723	2.264553006572078	2.4652851263962376	2.1166929340688205	2.595804988662132	2.787301007147499	2.636090534979424	25.75
CHEMBL113519	21.477071632663154	0	1	2.4849308702068456	4.962973699317086	1.2946951007096403	4.629291877868988	194.33322297614623	6.2628261028167564	10	0	2	5	2	3	0	0	0	0	0	0	210.5	1110.0	6.218181818181818	6.0344827586206895	3.496732026143791	3.1403508771929824	3.4829931972789114	2.9411764705882355	2.2479338842975207	2.269565217391305	3.2	3.948275862068965	2.9869281045751634	2.538011695906433	2.54421768707483	2.756302521008404	2.702479338842976	2.6956521739130435	3.827272727272727	2.6968390804597706	2.6139143730886847	2.422657952069716	2.5285899935022744	3.332955404383976	3.213585434173669	2.6395775941230486	2.651690821256038	20.181818181818183
CHEMBL326465	22.60355591033259	0	1	2.469275424321258	4.926571163286705	1.354990438665597	4.862838359665791	212.22519629255487	6.387267374731396	16	0	2	4	2	2	0	0	0	0	0	0	173.25	1114.0	6.769230769230769	6.785714285714286	3.9361702127659575	3.6666666666666665	4.106870229007634	4.806122448979592	3.532110091743119	2.7288135593220337	3.4615384615384617	4.214285714285714	3.198581560283688	2.768707482993197	2.763358778625954	3.397959183673469	3.192660550458716	2.940677966101695	3.331730769230769	2.8010912698412693	2.72029702970297	2.431048069345942	2.543461829176115	2.842663273960983	3.277210884353741	2.9546381243628947	2.4868173258003763	21.423076923076923
CHEMBL65277	15.02758188987998	0	0	2.3132755860385528	4.625853862649969	1.2744648064450652	3.626060838880052	220.43168287324	6.088734999200887	11	0	0	7	4	2	0	1	0	0	0	1	210.38888888888889	888.0	9.371428571428572	8.166666666666666	4.642857142857143	4.75	4.3478260869565215	3.870967741935484	4.588235294117647	3.391304347826087	3.171428571428572	3.7222222222222223	2.8857142857142857	2.661764705882353	2.4347826086956523	2.3870967741935485	2.450980392156863	2.5434782608695654	6.011111111111111	3.6882716049382713	3.786252354048965	3.4686507936507938	3.734477124183006	3.801127214170693	3.761200716845879	4.623093681917212	2.8369565217391304	25.37142857142857
CHEMBL20969	9.15194804090524	0	1	2.2784136094964453	4.55682721899289	1.3652814058258071	3.28278569299869	49.81299211670918	4.090597392677453	6	0	0	1	1	0	0	0	0	0	0	0	54.80555555555556	460.0	3.7777777777777777	3.857142857142857	1.5	1.0895522388059702	1.0714285714285714	0.8372093023255814	0.48	0.0	2.703703703703704	3.4285714285714284	2.4444444444444446	2.149253731343284	1.946428571428572	1.7906976744186047	1.52	1.25	2.029835390946502	2.3829365079365084	2.104575163398693	1.7708333333333333	1.696517412935323	1.75	1.744186046511628	1.56	1.3125	17.037037037037038
CHEMBL3104093	18.17064519443237	0	1	2.592959655581646	4.996728041247524	1.3759953477246565	4.17175012146845	162.3026383069013	5.877920090494537	15	0	0	2	2	0	0	0	0	0	0	0	90.69444444444446	838.0	5.857142857142857	6.434782608695652	4.228070175438597	3.1343283582089554	2.3740458015267176	1.5853658536585369	1.10989010989011	0.873015873015873	3.571428571428572	4.3478260869565215	3.728070175438596	3.253731343283582	2.8473282442748094	2.4715447154471546	2.142857142857143	1.9206349206349207	2.159391534391535	2.536231884057972	2.304563492063493	2.1691033138401563	2.044983416252073	1.99448685326548	1.860433604336044	1.750915750915751	1.7222222222222223	19.95238095238096
CHEMBL14435	10.825381317280574	0	0	2.298265542886934	4.535280938516949	1.2556068893721617	3.563129250387328	59.47634173111014	4.422050852137278	11	0	0	6	5	0	0	0	1	0	0	1	83.42196311537876	830.0	8.709315375982042	9.091787439613526	4.736111111111112	4.151234567901235	5.374485596707819	4.657407407407407	2.561111111111111	0.7083333333333333	3.5454545454545454	4.0	2.95	2.888888888888889	2.962962962962963	2.958333333333333	2.3	1.6875	3.791907414335398	3.7496868849525855	3.77283950617284	3.130221193415637	2.758058984910837	3.164228014022252	3.2368827160493825	3.02201646090535	2.326774691358025	37.72727272727273
CHEMBL1958329	22.615486454151053	0	1	2.395160724590813	4.790321449181625	1.343034730571835	4.215012898831877	1337.0304811195738	8.26291711197928	18	0	0	6	4	2	0	0	0	0	0	0	185.13888888888889	1178.0	6.8	6.655172413793103	3.8613138686131374	3.3703703703703702	3.173228346456693	3.095652173913044	3.511111111111111	3.743589743589744	3.163636363636364	3.827586206896552	2.832116788321168	2.577777777777778	2.47244094488189	2.495652173913044	2.7777777777777777	2.9871794871794872	3.366161616161616	2.902777777777778	2.7521786492374725	2.5752230332522297	2.544238683127572	2.5330271216097984	2.5785024154589364	2.55462962962963	2.674501424501425	21.41818181818181
CHEMBL2298806_10247701	21.758549758703445	0	1	2.4221065106974966	4.843440795471643	1.3762512902218236	4.321539213640544	309.2066440659427	6.7272615774161775	19	0	0	4	4	0	0	0	0	0	0	0	121.41666666666669	1048.0	6.078431372549019	6.381818181818182	3.323076923076924	2.397163120567376	1.855172413793104	1.992063492063492	2.0	2.060606060606061	3.372549019607843	4.072727272727272	3.1538461538461537	2.730496453900709	2.510344827586207	2.571428571428572	2.449152542372881	2.5353535353535355	2.3807189542483664	2.713636363636364	2.4936998854524632	2.194444444444444	2.018912529550827	1.8695402298850576	1.9583333333333333	1.8865348399246704	1.8950617283950617	20.54901960784314
CHEMBL131053	9.480117440128774	0	3	2.2382712983844053	4.476542596768809	1.215762700253071	3.140955634790924	73.89571937156555	4.565019166137262	6	0	0	4	3	0	0	0	1	0	0	1	89.89418533760097	772.0	5.344197530864197	5.364444444444445	1.985042735042735	1.5977777777777775	2.0723514211886305	2.67003367003367	2.5845410628019323	1.05	2.8	3.32	2.4423076923076925	2.14	2.0	2.090909090909091	2.0434782608695654	1.5	3.595767413504039	3.234156378600823	3.0962705761316864	2.447056030389364	2.204074074074074	2.318116566178581	2.497630627260257	3.620772946859903	2.8851851851851853	30.88
CHEMBL3084436_76313417	38.21692423783945	0	1	2.484562260976148	4.920692557680566	1.3022845002234409	4.323824531013166	57722.18766957573	12.55263211869945	19	0	2	12	6	6	0	0	0	0	0	0	371.6111111111111	2058.0	6.824742268041237	6.450980392156863	3.928853754940712	3.4565217391304346	2.770034843205575	3.102880658436214	3.4285714285714284	3.0191387559808613	3.154639175257732	3.882352941176471	2.984189723320158	2.6594202898550723	2.393728222996516	2.555555555555556	2.823809523809524	2.770334928229665	3.831042382588774	2.839869281045752	2.765894236482472	2.622968818620993	2.806964573268921	2.539005032907472	2.8167581161408326	3.083862433862434	2.756379585326953	21.216494845360824
CHEMBL3679420	25.43633113785633	0	1	2.5856665666149943	5.050083710764699	1.3560614376344349	4.734361482658345	317.57752717427246	6.892124080093193	15	0	2	7	3	3	1	0	0	0	0	0	256.0772462277092	1484.0	7.257936507936508	6.114754098360656	4.477642276422764	4.1098901098901095	3.869047619047619	3.208333333333333	3.264900662251656	2.4435695538057742	3.696428571428572	4.573770491803279	3.548780487804878	3.087912087912088	3.0	2.95625	2.774834437086093	2.7401574803149606	4.572807968351951	2.51143493219996	3.103665800303228	2.674947305028607	3.0316866775200104	3.1145741475602584	2.8482638888888885	3.117651868203745	2.188696898998736	26.5
CHEMBL260565	14.28003499417355	0	1	2.4018946394156924	4.8037892788313865	1.3186844667878497	3.903387264483355	102.42075699816571	5.216876062025844	10	0	0	4	3	0	0	0	1	0	0	1	78.92196311537876	956.0	5.929557007988381	6.169753086419753	3.342704149933066	2.2409488139825218	2.121345029239766	2.2285115303983227	1.7177777777777776	1.1938534278959811	3.294117647058824	3.9166666666666665	3.0240963855421685	2.4719101123595504	2.4342105263157894	2.792452830188679	2.48	2.191489361702128	2.321234209275846	2.634830818472794	2.4339313271604937	2.2612177103475632	2.025616127988163	1.932261208576998	2.029971271061418	2.040493827160493	1.7667454688731286	28.11764705882353
CHEMBL269538	12.675551403019512	0	0	2.504029839614009	4.831046883218706	1.333926719902479	3.611962812873884	91.90647700866388	4.990775134999416	13	0	0	3	2	1	0	0	0	0	0	0	84.16666666666667	642.0	7.857142857142857	8.1	5.589285714285714	3.885245901639344	2.459016393442623	2.4186046511627906	1.90625	0.5294117647058824	3.571428571428572	4.166666666666667	3.75	3.0491803278688523	2.442622950819672	2.232558139534884	2.09375	1.8823529411764703	3.005952380952381	3.192592592592593	2.944444444444445	2.958333333333335	2.6908014571949	2.223132969034608	2.325581395348837	2.312499999999999	2.588235294117647	22.928571428571427
CHEMBL3	9.220897726126536	0	1	2.34292308277717	4.596194689683312	1.3240649294000548	3.2349576482810924	50.901225123845954	4.1122085492915375	6	0	0	2	2	0	0	0	0	0	0	0	58.30555555555556	472.0	4.769230769230769	4.7407407407407405	2.0	1.4615384615384617	1.1296296296296295	0.3658536585365853	0.0	0.0	2.8461538461538463	3.5185185185185186	2.603174603174604	2.1384615384615384	1.9259259259259256	1.6829268292682926	1.4736842105263157	1.0	2.2425213675213675	2.569958847736626	2.215986394557823	1.9656084656084656	1.8589743589743588	1.9413580246913584	1.817073170731708	1.4736842105263157	1.0	18.15384615384616
CHEMBL4211311	12.008884736352847	0	0	2.445317226617632	4.738559595314659	1.3132033115008013	3.5706021716158336	79.16854619623459	4.777044184059048	6	0	0	3	1	1	1	0	0	0	0	0	93.05898491083676	814.0	5.8730158730158735	5.722222222222222	2.907407407407407	2.725146198830409	3.216216216216216	1.948717948717949	0.8095238095238095	0.1875	3.392857142857143	4.166666666666667	2.833333333333333	2.701754385964912	3.216216216216216	2.743589743589744	1.9523809523809523	1.5	3.323535175387027	2.703703703703704	2.391632373113856	2.2783779149519896	2.467836257309941	2.4614614614614605	2.4738841405508065	2.273809523809524	1.703125	29.071428571428573
CHEMBL302743	18.3324056525119	0	1	2.492920122762432	4.827141844148004	1.354373351186014	3.987488026409949	221.22207832396847	6.232076199193616	15	0	0	5	4	0	0	1	0	0	0	1	163.38888888888889	944.0	7.428571428571429	7.177777777777778	4.086538461538462	3.5619047619047617	3.7916666666666665	3.3823529411764706	2.612612612612613	2.394230769230769	3.4047619047619047	4.111111111111111	3.1826923076923075	3.066666666666667	3.21875	3.019607843137255	2.5315315315315314	2.076923076923077	3.89021164021164	2.9580246913580246	2.8762306610407884	2.6298076923076925	2.42962962962963	2.375	2.5144335511982576	2.313313313313314	2.4551282051282053	22.476190476190474
CHEMBL131570	8.813450773462108	0	3	2.2192783130388656	4.43855662607773	1.1993092845260844	3.144882781135545	52.21370665328877	4.137666596779487	6	0	0	4	3	0	0	0	1	0	0	1	85.64418533760099	734.0	5.891133557800225	5.8686868686868685	2.475452196382429	2.14021164021164	2.579124579124579	2.78743961352657	1.3222222222222222	0.0	2.909090909090909	3.363636363636364	2.511627906976744	2.119047619047619	2.1515151515151514	2.0	1.65	1.2727272727272727	3.8929175153454993	3.431490834268612	3.3870733478576613	2.6954253995597663	2.37037037037037	2.591283202394313	3.438629450706745	2.938888888888889	2.0033670033670035	33.36363636363637
CHEMBL378349	16.251525423472135	0	1	2.4187529006775432	4.822502411429466	1.3577542994279717	4.3395649139629615	105.8064498747243	5.354758661025078	9	0	2	4	2	1	1	0	0	0	0	0	123.58676268861451	1012.0	5.906432748538012	5.650406504065041	2.779874213836478	2.29874213836478	2.8458333333333337	3.56140350877193	2.103825136612022	1.6666666666666667	3.421052631578948	4.195121951219512	2.943396226415094	2.443396226415094	2.4875	3.0350877192982457	2.8852459016393444	2.7333333333333334	3.2522832286477508	2.517314062029509	2.386898960363873	2.21546703936641	2.23922664803168	2.471180555555556	3.072341347195148	2.443280712406395	1.7030864197530866	26.63157894736842
CHEMBL565547	17.625298871325345	0	1	2.5070542123818047	4.925304291434963	1.3389098959467247	3.9494589716636095	224.09648087971848	6.200534037699876	15	0	0	5	5	0	0	0	0	0	0	0	108.16666666666669	876.0	6.780487804878049	7.204545454545454	4.336633663366337	3.704761904761905	3.65625	3.310344827586207	2.076923076923077	1.3373493975903614	3.3902439024390243	4.045454545454546	3.297029702970297	3.142857142857143	3.083333333333333	3.0	2.4945054945054945	2.1204819277108435	2.638211382113821	2.83459595959596	2.6556267806267813	2.474422442244225	2.378571428571428	2.476273148148148	2.540229885057471	2.144688644688645	1.983935742971888	21.365853658536587
CHEMBL4207884	13.423098298725945	0	1	2.433550772354664	4.738143474598404	1.3301346794366464	3.692470828093066	101.34468396955128	5.149155670384725	11	0	0	4	3	0	0	0	1	0	0	1	76.19974089315653	918.0	6.116288331342095	6.457912457912458	3.418803418803419	2.809116809116809	2.428104575163399	2.161220043572985	1.2884160756501182	0.7973856209150326	3.3548387096774195	4.0606060606060606	3.1153846153846154	2.8205128205128207	2.544117647058824	2.549019607843137	2.106382978723404	1.8823529411764703	2.458056157843759	2.7447312632497822	2.468763303533419	2.214268755935423	2.267674369526222	2.1338810215444206	2.1153877188735573	1.893135452237107	1.5900508351488745	29.61290322580645
CHEMBL111059	21.229782462479378	0	1	2.458248934769236	4.896335723226958	1.316581581197613	4.658287567754186	346.5862394314088	6.841383447920881	10	0	2	5	2	3	0	0	0	0	0	0	177.47222222222223	1110.0	6.181818181818182	6.0344827586206895	3.425675675675676	3.304635761589404	3.6865671641791047	3.783505154639175	2.625	2.296	3.1272727272727274	3.8620689655172415	2.9054054054054053	2.556291390728477	2.537313432835821	3.206185567010309	3.017857142857143	2.784	3.2267676767676767	2.6724137931034484	2.608796296296296	2.318506006006005	2.505518763796909	2.937603648424544	3.0587056128293235	2.718501984126984	2.408666666666666	20.181818181818183
CHEMBL336107	8.594671173979751	0	1	2.2135095046125666	4.427019009225132	1.2248522861781044	3.0640147595406835	70.3357998167544	4.435602469471687	6	0	0	3	2	0	0	0	1	0	0	1	65.36640755982319	724.0	4.224197530864197	4.2844444444444445	1.8262626262626265	1.3498817966903074	1.168091168091168	1.1986531986531987	1.01984126984127	0.5666666666666667	2.6	3.16	2.2	2.0638297872340425	2.051282051282051	2.0303030303030303	1.75	1.5	2.614656302392928	2.7797119341563787	2.408583186360964	2.052282080059858	2.058182295770948	1.9113643558088005	2.026561915450805	2.16820987654321	2.04537037037037	28.96
CHEMBL3679399	20.510745137474373	0	1	2.576093596773807	5.08199917461527	1.3470969197014984	4.3749919955556	209.9647217323439	6.2632302567286855	10	0	2	5	4	1	0	0	0	0	0	0	149.97222222222223	1006.0	5.803921568627451	6.090909090909091	3.6621621621621614	3.018181818181818	3.088888888888889	2.292307692307692	1.853658536585366	1.135135135135135	3.372549019607843	4.181818181818182	3.175675675675676	2.806060606060606	2.8962962962962964	2.876923076923077	2.6422764227642275	2.4234234234234235	2.940631808278867	2.5343434343434343	2.323015873015873	2.2518768768768767	2.234006734006734	2.6376543209876546	2.397008547008547	2.267163504968384	2.0145145145145147	19.725490196078432
CHEMBL93919	15.544418642285589	0	0	2.397881175540545	4.707876962881169	1.320987717061288	4.072961467355177	118.92513135050768	5.471641327359562	16	0	0	5	3	1	1	0	0	0	0	0	102.83676268861454	1022.0	7.384126984126984	7.26126126126126	4.42929292929293	3.9722222222222223	3.0	2.7611111111111115	2.9019607843137254	4.375	3.4	3.945945945945946	3.409090909090909	3.0277777777777777	2.644736842105264	2.7333333333333334	2.764705882352941	2.85	2.938193219674701	3.0687354020687354	2.79062942724145	2.712308267863824	2.7009173525377235	2.273026315789474	2.2520061728395064	2.111837327523602	2.5854166666666663	29.2
CHEMBL290199	10.008884736352847	0	3	2.271920896448347	4.507565027484409	1.284431005333121	3.4716310250769817	52.80995950191777	4.229064064322145	6	0	0	4	3	0	0	0	1	0	0	1	62.14418533760098	770.0	6.50456253354804	6.62962962962963	2.967592592592593	3.20679012345679	3.293906810035842	2.2142857142857144	0.5596707818930041	0.0	3.217391304347826	3.7916666666666665	2.6875	2.7222222222222223	2.7096774193548385	2.5357142857142856	1.9259259259259256	1.4	2.701921101634825	2.9406721536351164	2.8567901234567903	2.360253772290809	2.361454046639232	2.395725474578521	2.329805996472664	1.687014174668496	1.4255144032921807	33.47826086956522
CHEMBL109955	18.47030502295449	0	1	2.4525454534793973	4.881156018795533	1.3222008040841022	4.537586092604635	135.3135514307891	5.740503811490927	10	0	2	5	3	2	0	0	0	0	0	0	177.47222222222223	944.0	6.727272727272728	6.574468085106383	3.7154471544715446	3.1278195488721803	2.631578947368421	3.8513513513513513	3.1486486486486487	2.9295774647887325	3.386363636363636	4.170212765957447	3.032520325203252	2.443609022556391	2.324561403508772	2.9054054054054053	2.891891891891892	2.8732394366197185	4.033459595959596	2.9225768321513	2.681847545219639	2.586269196025293	3.0008354218880533	2.5467836257309937	3.256756756756758	3.1816816816816824	2.8114241001564952	21.454545454545453
CHEMBL195345	18.24228652499184	0	1	2.571642231329369	5.037612020495919	1.388327478536104	3.997182908118978	266.19934325499503	6.372702799211025	12	1	2	3	2	1	0	0	0	0	0	0	101.20138888888889	866.0	6.238095238095238	6.456521739130435	3.4214876033057853	2.5426356589147288	2.786407766990292	2.902439024390244	2.5294117647058822	2.2413793103448274	3.571428571428572	4.369565217391305	3.231404958677686	2.751937984496124	2.7475728155339807	2.926829268292683	2.926470588235294	2.810344827586207	2.409556878306878	2.569142512077295	2.411175710594315	2.201101928374656	2.013781223083549	2.10571736785329	2.193766937669377	2.1348039215686283	2.008620689655172	20.61904761904762
CHEMBL14047	7.289847411347834	0	3	2.1753277471610755	4.350655494322151	1.2066822110680897	2.9845060887103934	33.76321907923969	3.519372017055269	6	0	0	3	3	0	0	0	0	0	0	0	81.80555555555556	408.0	6.2105263157894735	6.315789473684211	3.0285714285714285	2.4375	2.347826086956522	1.05	0.0	0.0	2.789473684210526	3.210526315789474	2.4285714285714284	2.15625	1.9130434782608696	1.5	1.2727272727272727	1.0	4.305555555555555	3.763157894736843	3.8075396825396814	3.023809523809524	2.677083333333333	3.528985507246377	2.833333333333333	1.9090909090909087	1.0	21.473684210526315
CHEMBL1824047	9.411167754907478	0	3	2.160195114128632	4.320390228257264	1.2457093105971402	3.1562106734392223	74.95055054518939	4.579192834488644	6	0	0	3	3	0	0	0	0	0	0	0	94.55555555555554	522.0	4.642857142857143	4.571428571428571	1.5081967213114753	1.152542372881356	1.411764705882353	1.9069767441860463	2.363636363636364	2.347826086956522	2.5357142857142856	3.0357142857142856	2.2131147540983607	2.0	1.96078431372549	1.9069767441860463	2.0303030303030303	1.9130434782608696	3.3769841269841265	3.110119047619048	2.9130434782608696	2.288251366120219	2.059322033898305	2.123093681917211	2.294573643410853	2.560606060606061	3.5289855072463765	18.642857142857142
CHEMBL1632174	24.127159272446864	1	1	2.543511262548824	4.860708889676298	1.3099092161840054	3.800942965996846	22009.580083366825	11.130635207381944	9	0	0	7	3	4	0	0	0	0	0	0	257.19444444444446	1300.0	6.125	5.686567164179104	2.965909090909091	2.777173913043478	2.2298850574712645	1.9254658385093169	1.929032258064516	1.8445945945945943	3.015625	3.776119402985074	2.7556818181818183	2.5543478260869565	2.4597701149425286	2.4285714285714284	2.3741935483870966	2.466216216216216	4.018663194444445	2.747927031509121	2.7317777777777783	2.293087121212121	2.445954106280193	2.4326309067688383	2.597135955831608	2.2940860215053767	1.9966216216216213	20.3125
CHEMBL40488	8.10634399227556	0	2	2.226273837933604	4.452547675867207	1.161773030591738	3.0880699903181115	39.86904474106636	3.780910381569359	6	0	0	3	2	0	0	0	1	0	0	1	78.39418533760099	684.0	5.680246913580247	5.655555555555556	2.678062678062678	2.0484330484330484	2.465811965811966	1.259259259259259	0.0	0.0	2.95	3.4	2.4615384615384617	2.1538461538461537	1.9230769230769231	1.619047619047619	1.2727272727272727	1.0	3.919709266880049	3.3788065843621404	3.143170051772202	2.828004642819458	2.3247863247863245	3.1838398227287112	2.8465608465608465	2.003367003367003	1.0	34.2
CHEMBL291064	10.337054135576382	0	5	2.2360679774997902	4.4721359549995805	1.183462803326775	3.4021887958724912	63.77812880410969	4.491882559486604	6	0	0	5	5	0	0	0	0	0	0	0	116.36111111111111	582.0	6.518518518518518	6.7407407407407405	3.673469387755102	3.056603773584906	2.772727272727273	2.857142857142857	2.033333333333333	0.9333333333333332	2.851851851851852	3.185185185185185	2.6122448979591835	2.2641509433962264	2.159090909090909	2.2	2.1	1.5666666666666669	4.309670781893004	3.783950617283951	3.810298102981032	3.2199546485260777	3.2442348008385755	3.313131313131313	2.995238095238095	3.259259259259259	2.7555555555555555	21.55555555555556
CHEMBL716	21.051442977516903	0	3	2.460867638154736	4.841977420805216	1.344928506559562	4.327874695805975	918.468421944274	7.815959297046448	12	0	0	6	3	2	1	0	0	0	0	0	154.55898491083678	1312.0	6.162393162393163	5.733333333333334	3.792307692307692	3.1904761904761902	2.8356807511737085	2.3406326034063256	1.7399527186761228	1.574074074074074	3.173076923076923	3.872727272727273	3.1846153846153844	2.962406015037594	2.852112676056338	2.744525547445256	2.375886524822695	2.095238095238096	2.972288171362246	2.7392817059483727	2.529241440753468	2.3342355175688505	2.127053745474797	2.2059207094418363	2.191267910246012	1.9566587864460203	1.998456790123457	25.23076923076923
CHEMBL599012	19.84407847080771	0	1	2.5018865937941226	4.915908876927294	1.3080616676842758	4.168800323333737	228.2558571019861	6.346757911926837	9	0	2	6	4	2	0	0	0	0	0	0	164.97222222222223	1034.0	6.2745098039215685	6.2407407407407405	3.6861313868613137	2.854430379746836	2.0526315789473686	2.7288135593220337	2.625	2.49438202247191	3.215686274509804	3.962962962962963	3.0948905109489053	2.59493670886076	2.289473684210526	2.415254237288136	2.8125	2.853932584269663	3.2347494553376905	2.73045267489712	2.5005500550055006	2.4302514193025138	2.39943741209564	2.394188596491228	2.777542372881356	2.5636574074074074	2.651061173533084	20.274509803921568
CHEMBL90472	10.784941202760692	0	1	2.321096014144905	4.642192028289811	1.2754461293566937	3.5234985962057626	60.40460336381308	4.437537553290461	6	0	0	4	3	0	0	0	1	0	0	1	73.14418533760099	810.0	5.128747795414462	5.314176245210728	2.256172839506173	1.546031746031746	1.4126984126984128	1.4661246612466126	1.0430107526881718	0.6666666666666666	3.0	3.655172413793104	2.5972222222222223	2.2142857142857144	2.2142857142857144	2.2439024390243905	1.806451612903225	1.588235294117647	2.6122923334857497	2.669291897261246	2.403964862298196	2.135831047096479	2.027865961199294	1.858024691358024	2.113218909966877	2.048718969865924	2.140885984023239	28.928571428571427
CHEMBL3770981	20.046279043407104	0	5	2.4492668211861326	4.898533642372264	1.26516524290094	4.1094833006271	373.0173484253119	6.877136374113295	6	1	0	7	5	2	0	0	0	0	0	0	179.70138888888889	1084.0	6.377358490566038	6.363636363636363	3.669230769230769	3.2028985507246377	3.319327731092437	2.5538461538461537	2.152317880794702	2.030075187969925	3.037735849056604	3.636363636363636	2.9	2.710144927536232	2.974789915966386	2.6153846153846154	2.2582781456953644	2.180451127819549	3.3905922431865827	2.860353535353536	2.842592592592592	2.6040598290598296	2.674919484702094	2.86437908496732	2.4861111111111103	2.1922369389256806	2.0786340852130323	20.452830188679247
CHEMBL4205064	14.170645194432373	0	0	2.382745914820976	4.674007680562388	1.3229348488945687	3.841271551714412	110.99861888402604	5.297304423650793	11	0	0	5	3	1	1	0	0	0	0	0	115.05898491083676	948.0	7.304659498207886	7.0606060606060606	3.611940298507463	3.6774193548387095	3.363095238095238	2.446540880503145	2.977777777777778	4.65625	3.4516129032258065	4.090909090909091	3.044776119402985	2.9838709677419355	2.892857142857143	2.679245283018868	2.422222222222222	2.65625	3.7115801584140895	3.1497381219603446	2.8664983164983173	2.671181131380137	2.7474113898845083	2.556712962962963	2.355171208944794	2.2621399176954733	3.166666666666666	30.580645161290324
CHEMBL274497	7.180457611606656	0	1	2.208933055022676	4.417866110045352	1.2098438275353822	2.9420152802647617	36.65489695759294	3.601547033529679	6	0	0	2	1	0	0	0	1	0	0	1	53.8664075598232	636.0	4.280246913580247	4.355555555555556	1.82010582010582	1.16358024691358	1.01984126984127	0.5666666666666667	0.0	0.0	2.7	3.25	2.2857142857142856	2.055555555555556	1.75	1.5	1.2222222222222223	1.0	2.69332037799116	2.81630658436214	2.4038533482977926	2.0744170096021946	2.0015432098765427	2.180555555555556	2.04537037037037	1.6323731138545954	1.0	31.8
CHEMBL59517	10.566161603278337	0	1	2.307250371348215	4.61450074269643	1.343901789793385	3.487209639045723	64.84123523251806	4.508413983777897	6	0	0	3	2	1	0	0	0	0	0	0	73.05555555555556	574.0	5.4	5.161290322580645	2.5217391304347827	1.6764705882352942	1.462686567164179	1.3269230769230769	1.4666666666666666	1.4	2.8	3.419354838709677	2.7246376811594204	2.323529411764706	2.0	2.0384615384615383	2.1666666666666665	1.85	2.435185185185185	2.7096774193548385	2.451515151515152	2.197262479871176	2.014705882352941	1.835820895522388	1.810897435897436	2.2111111111111112	2.470833333333333	19.133333333333333
CHEMBL3235482	20.607904013110147	0	1	2.5975881306622064	4.996499311545993	1.3306527308124925	4.10336399719007	285.1485624471048	6.569301048072113	12	0	2	6	2	2	1	1	0	0	0	1	245.04946844993145	1266.0	8.055555555555555	6.298611111111112	4.617571059431525	3.3732394366197185	3.4285714285714284	4.0	3.0357142857142856	4.028169014084507	3.7954545454545454	4.645833333333333	3.4728682170542635	2.901408450704225	2.5476190476190474	2.989583333333333	3.095238095238096	3.014084507042253	5.5693061011348055	2.542373971193416	3.3628257887517155	2.8873337161450863	2.77017040514693	2.753098667450519	3.7151331018518494	2.931327160493828	3.7702138758476793	28.77272727272728
CHEMBL2402893	29.212023125334657	0	2	2.479045928736352	4.825066198910369	1.2381469720445026	3.8920093531833295	8882.834794115899	10.40020883826381	9	0	0	11	6	4	1	0	0	0	0	0	330.3619684499314	1784.0	5.752461322081575	4.7682926829268295	2.665123456790124	2.028097062579821	2.0612535612535616	1.8592964824120604	1.7687074829931977	1.7866666666666668	3.037974683544304	3.682926829268293	2.703703703703704	2.268199233716475	2.3034188034188032	2.42713567839196	2.438775510204082	2.28	4.181797068986473	2.4878048780487805	2.895250896057348	2.585476680384088	2.4030438484461474	2.5141856600189936	2.390339040883429	2.392101284958428	2.6846296296296304	22.58227848101265
CHEMBL315861	16.987141775360097	0	1	2.518929280596393	4.9914052720962925	1.3292760578681613	4.035212966403294	157.43459005274548	5.800947415481207	13	0	0	4	3	0	0	1	0	0	0	1	148.88888888888889	858.0	7.282051282051282	7.119047619047619	4.357142857142857	3.4311926605504586	2.952830188679245	3.033707865168539	2.308641975308642	1.375	3.4871794871794872	4.190476190476191	3.3877551020408165	2.926605504587156	2.7735849056603774	2.7752808988764044	2.3703703703703702	2.046875	3.8176638176638176	2.8743386243386246	2.7444444444444445	2.579931972789116	2.331294597349644	2.2683438155136275	2.441947565543072	2.534979423868314	2.708333333333334	22.0
53237900_CHEMBL2219982	17.55634918610405	0	1	2.3899722622951693	4.779944524590338	1.3319753427329408	4.336664976155715	149.8740057310681	5.842704102272909	12	0	0	5	2	2	1	0	0	0	0	0	116.05898491083676	1152.0	6.098765432098766	5.730496453900709	3.437710437710438	3.176470588235294	2.715151515151515	2.743827160493828	2.386138613861386	1.8969072164948453	3.066666666666667	3.6808510638297873	3.1616161616161618	2.911764705882353	2.7181818181818183	2.6666666666666665	2.4653465346534653	2.237113402061856	2.5790885535741506	2.791830837930129	2.5038103947568966	2.2327908716797613	2.2033103364802726	2.1061447811447818	2.285065157750344	2.1989365603227	2.170103092783505	25.6
CHEMBL130698	9.370727640387596	0	1	2.2643528665937724	4.528705733187545	1.2374512200711365	3.2155879617169534	68.52343393863048	4.489540052526241	6	0	0	4	2	1	0	0	1	0	0	1	112.894185337601	786.0	6.400205761316872	5.962962962962963	3.328888888888889	3.1296296296296298	2.8417508417508417	1.3185185185185186	1.0576131687242798	0.5666666666666667	2.875	3.458333333333333	2.48	2.3095238095238093	2.242424242424242	2.1	1.7777777777777777	1.5	4.703924389066708	3.27863511659808	3.12591009813232	2.9613991769547328	3.351900842641584	3.963524130190797	2.717695473251028	2.2114769090077737	2.0453703703703705	32.75
CHEMBL598803	24.793825939113525	0	1	2.507300846850949	4.925364634906478	1.3278884353842144	4.3249348410703945	514.9526405423234	7.375477047814253	15	0	2	6	4	2	0	0	0	0	0	0	190.0	1254.0	6.295081967213115	6.323076923076923	3.682926829268293	3.1847826086956523	2.883720930232558	3.5035971223021583	3.7906976744186047	3.226950354609929	3.278688524590164	4.015384615384615	3.0792682926829267	2.652173913043478	2.552325581395349	2.8992805755395685	3.193798449612403	2.9574468085106385	3.114754098360656	2.7363247863247864	2.550420168067226	2.4210704607046063	2.3629227053140096	2.505490956072351	2.806754596322941	2.792420327304048	2.637509850275808	20.557377049180328
CHEMBL65580	14.9181920901388	0	0	2.287820244795473	4.574318175056096	1.2825893025511526	3.70193197050425	176.9819703207514	5.869195045350804	11	0	0	6	4	2	0	0	0	0	0	0	152.86111111111111	846.0	7.263157894736842	6.871794871794871	3.5063291139240507	3.732394366197183	3.7066666666666666	2.95945945945946	2.636363636363636	2.618181818181818	2.9473684210526314	3.5128205128205128	2.6962025316455698	2.732394366197183	2.453333333333333	2.2972972972972974	2.257575757575758	2.345454545454545	4.02266081871345	3.257122507122507	3.2222222222222228	2.804149085794656	3.05907668231612	3.304444444444445	2.981231231231232	3.020622895622896	2.662121212121213	22.26315789473684
CHEMBL3936289	17.65380844202676	0	1	2.528325663671801	5.056651327343602	1.3501761748940213	4.011282834850968	227.2313819652724	6.214426162520058	6	0	0	2	1	1	0	0	0	0	0	0	134.19444444444446	860.0	4.326530612244898	4.230769230769231	2.032051282051282	1.572972972972973	1.4891304347826086	1.525974025974026	1.3032786885245902	1.103448275862069	3.0408163265306123	3.923076923076923	2.9551282051282053	2.5135135135135136	2.2717391304347827	2.1103896103896105	2.057377049180328	2.103448275862069	2.7386621315192747	2.2836538461538463	2.0076252723311545	1.9248575498575493	1.8699699699699697	1.9476147342995167	2.1141774891774894	1.9781420765027329	1.9808429118773945	17.551020408163264
CHEMBL3673238	18.987141775360097	0	1	2.545351420872653	4.996141687777078	1.3684233224476012	4.39118991676494	155.66992965944524	5.880647053125917	9	0	2	4	3	1	0	0	0	0	0	0	137.19444444444446	918.0	5.956521739130435	6.1	3.627737226277372	2.805194805194805	2.4571428571428573	1.874015748031496	1.614678899082569	1.4025974025974026	3.4565217391304346	4.3	3.364963503649636	2.8506493506493507	2.6142857142857143	2.52755905511811	2.44954128440367	2.5324675324675323	2.9824879227053143	2.492777777777778	2.313078703703704	2.219586374695865	2.328823953823953	2.4484126984126973	2.2147856517935263	2.049439347604486	1.7943722943722935	19.95652173913044
CHEMBL421747	17.625298871325352	0	0	2.440198808520087	4.837957171370807	1.349330595565961	4.186882492139988	163.84505901258856	5.887378579501086	20	0	0	5	4	0	1	0	0	0	0	0	105.36454046639231	1078.0	7.790123456790123	7.965811965811965	4.95045045045045	4.502164502164502	4.004504504504505	3.559322033898305	3.3653846153846154	4.790697674418604	3.7222222222222223	4.307692307692308	3.581081081081081	3.25974025974026	3.0405405405405403	3.101694915254237	3.076923076923077	3.1627906976744184	2.92679279073312	3.072333016777461	2.8399402006172845	2.7100016683350017	2.661776495109829	2.3898481815148487	2.3954802259887007	2.2108262108262107	2.544788975021533	29.944444444444443
[truncated: 617 more columns]
