# Supplementary material for: SerotoninAI: Serotonergic System Focused, Artificial Intelligence-Based Application for Drug Discovery
Source: J Chem Inf Model. 2024 Jan 30;64(7):2150–7. doi: 10.1021/acs.jcim.3c01517 (PMC11005036; doi:10.1021/acs.jcim.3c01517)
Supplement: Supplementary file 4 — ci3c01517_si_004.zip [file ci3c01517_si_004.zip › databases/5-HT7_database_train.csv]

id	ABC	nAcid	nBase	SpMax_A	SpDiam_A	SpMAD_A	VE1_A	VE2_A	VE3_A	VR1_A	VR3_A	nAromAtom	nAtom	nSpiro	nBridgehead	nHetero	nC	nN	nO	nS	nF	nCl	nBr	nI	nX	ATS0dv	ATS1dv	ATS2dv	ATS3dv	ATS7dv	ATS8dv	ATS0s	ATS1s	ATS2s	ATS3s	ATS4s	ATS5s	ATS6s	ATS7s	ATS8s	ATS0Z	ATS1Z	AATS0dv	AATS1dv	AATS2dv	AATS3dv	AATS5dv	AATS6dv	AATS7dv
CHEMBL241099	19.13697168962116	0	0	2.542098227207514	4.919218426314559	1.311480272081796	4.2676847381980565	0.177820197424919	2.32654020166357	189.77103898812567	6.121287024890971	14	40	0	0	7	17	4	3	0	0	0	0	0	0	386.0	385.0	576.0	544.0	334.0	267.0	218.0	146.25	276.61111111111114	283.3611111111111	315.13888888888886	280.1666666666666	320.69444444444446	258.88888888888897	241.1111111111112	1016.0	1181.0	9.65	8.953488372093023	7.783783783783784	6.252873563218391	4.3979591836734695	4.081632653061225	3.839080459770115
BDBM163717	24.16759938696675	0	3	2.3760156215335626	4.752031243067124	1.3235641949704762	4.335846636365234	0.1398660205279107	2.598319005160952	470.0194940159402	7.284176281964733	12	58	0	0	8	23	5	1	0	0	2	0	0	2	353.2098765432099	371.22222222222223	491.6666666666666	482.60493827160496	278.44444444444446	240.1111111111111	177.56614845297972	165.5411522633745	276.91975308641975	364.49809480262144	339.4259259259258	328.1481481481482	317.49382716049394	290.8425925925925	251.7283950617284	1742.0	1605.0	6.08982545764155	6.085610200364298	4.510703363914373	3.1960591938516885	2.0202655485674352	2.0134228187919465	2.1255301102629347
CHEMBL3235741_90654704	23.420052491260314	0	1	2.442858101543388	4.77540324625364	1.3106664009796662	3.769621094938845	0.1256540364979615	2.4255867797557698	2879.118509729252	9.06385174193752	9	61	0	0	8	22	5	3	0	0	0	0	0	0	390.0	390.0	528.0	488.0	227.0	208.0	236.91666666666669	180.94444444444449	311.5	398.19444444444434	435.49999999999983	459.74999999999983	321.24999999999994	282.6666666666667	257.08333333333337	1260.0	1498.0	6.39344262295082	6.09375	4.436974789915967	2.975609756097561	1.8333333333333333	1.562091503267974	1.6214285714285714
CHEMBL1642123	25.695550851858567	0	1	2.559398772670669	5.118797545341337	1.301745473270989	4.720561428655435	0.1475175446454823	2.715078549078574	350.50989816523	7.022539756010625	16	59	0	0	7	25	3	3	1	0	0	0	0	0	416.44444444444446	377.0	657.6666666666666	714.3333333333333	497.6666666666667	382.3333333333333	266.5772462277092	164.50308641975306	360.15740740740733	435.1496913580247	560.3518518518522	581.5648148148149	590.5370370370371	459.5925925925926	422.33333333333326	1522.0	1838.0	7.058380414312618	5.984126984126984	5.769005847953216	4.608602150537634	3.537753222836096	4.0101010101010095	2.980039920159681
CHEMBL185384	18.453725996071533	0	0	2.29914158285792	4.5982831657158405	1.319336340264556	4.224736644103741	0.1760306935043225	2.316425663463759	240.1532762840128	6.3567461080284	18	46	0	0	4	20	4	0	0	0	0	0	0	0	272.0	295.0	377.0	323.0	278.0	223.0	121.88888888888889	141.05555555555554	221.0833333333334	248.27777777777777	243.9166666666667	237.5277777777778	223.6944444444445	208.50000000000003	179.38888888888894	938.0	1118.0	5.913043478260869	6.145833333333333	4.7125	3.0761904761904764	2.605769230769231	3.0631578947368423	3.3493975903614457
ZINC000013586515	26.11058024556391	0	1	2.4030685608613385	4.806137121722676	1.3198272828093098	3.765692216412841	0.110755653423907	2.54970713159554	3189.146247935292	9.291283957704584	12	73	0	0	6	28	3	3	0	0	0	0	0	0	392.0	388.0	503.0	510.0	264.0	241.0	208.19444444444449	197.77777777777777	333.0555555555555	415.8888888888888	445.4166666666666	467.8333333333333	432.94444444444446	365.5	315.25	1386.0	1675.0	5.36986301369863	5.105263157894737	3.592857142857143	2.6984126984126986	1.6380090497737556	1.5735294117647058	1.4193548387096775
ZINC000035845956	19.775128785586404	0	1	2.499147174336896	4.846162071146097	1.3374200511361811	3.3367175250902537	0.1334687010036101	2.121278278701803	2649.4313512071776	8.798391043377764	6	50	0	0	6	19	3	3	0	0	0	0	0	0	328.0	326.0	478.0	428.0	174.0	202.0	200.41666666666669	143.58333333333334	260.63888888888886	351.05555555555554	395.33333333333337	286.83333333333337	234.5	195.61111111111111	192.02777777777777	1048.0	1255.0	6.56	6.150943396226415	4.78	3.079136690647482	1.6194690265486726	1.8571428571428568	1.8125
article_review_65	22.53022484945997	0	1	2.460527183313656	4.8558212756028345	1.3136134726811508	4.046509016900174	0.1499588839163553	2.4029643437234327	2715.963427056641	7.64396388937798	6	59	0	0	9	21	3	2	0	3	1	0	0	4	464.44444444444446	396.0	654.0	519.0	299.0	294.0	202.60924279045784	157.22869050005448	290.8356629480291	347.10928065840955	381.0070557521456	368.98935770729935	328.9111708351274	288.0521274170092	256.96810722555944	1592.0	1433.0	7.871939736346516	6.6	5.891891891891892	3.437086092715232	2.3493975903614457	2.352517985611511	2.373015873015873
CHEMBL4552394	21.9083796729645	0	1	2.340434238487416	4.680868476974831	1.360556222297421	4.892726893773522	0.1747402462061972	2.6173692122290872	201.0421999727007	6.333134253316732	12	58	0	0	5	23	4	1	0	0	0	0	0	0	314.0	322.0	402.0	372.0	262.0	234.0	165.83333333333331	157.75	264.8333333333333	333.99999999999983	355.83333333333326	346.44444444444446	309.6666666666667	260.9444444444444	232.00000000000003	1118.0	1380.0	5.413793103448276	5.278688524590164	3.6216216216216215	2.431372549019608	1.68	1.7647058823529411	2.2782608695652176
CHEMBL3289997	26.8840039162546	0	1	2.455281589771953	4.820855119401246	1.2550676606981046	3.896156557891876	0.1145928399379963	2.583766000858867	3226.489204140701	9.30292532299542	15	57	0	0	12	22	3	4	1	4	0	0	0	4	618.4444444444445	480.33333333333326	906.3333333333334	641.3333333333333	344.66666666666663	604.0	484.6119684499314	191.7901234567901	637.9675925925925	447.1064814814814	550.6003086419754	517.9027777777776	426.7939814814814	291.3379629629629	715.8533950617284	1798.0	1949.0	10.84990253411306	8.005555555555555	8.391975308641976	4.453703703703703	3.355555555555556	3.517412935323383	2.8963585434173664
CHEMBL1642886	22.212387604264176	0	1	2.460527183313656	4.8558212756028345	1.3136134726811508	4.046509016900174	0.1499588839163553	2.4029643437234327	2715.963427056641	7.64396388937798	15	56	0	0	8	21	4	2	1	0	1	0	0	1	340.8888888888889	306.33333333333337	524.0	532.3333333333333	333.6666666666667	273.66666666666663	202.60924279045784	157.22869050005448	290.8356629480291	347.10928065840955	381.0070557521456	368.98935770729935	328.9111708351274	288.0521274170092	256.96810722555944	1652.0	1645.0	6.087301587301588	5.281609195402299	5.087378640776699	3.802380952380952	3.3232323232323235	3.735119047619048	3.0895061728395063
CHEMBL316039	21.078053778140667	0	1	2.590713935083437	5.058005122445195	1.3497528614946903	3.6860236040444	0.1417701386170922	2.260059707956246	1708.942005236554	8.399141192655906	11	52	0	0	5	21	4	1	0	0	0	0	0	0	306.0	335.0	489.0	441.0	218.0	236.0	157.22916666666666	144.08333333333334	251.12500000000003	328.5277777777777	368.4583333333333	342.25	259.6666666666667	207.4583333333333	186.5555555555556	1042.0	1304.0	5.884615384615385	5.982142857142857	4.613207547169812	2.959731543624161	1.329192546583851	1.2932330827067668	2.0
CHEMBL4170813	20.00568873874376	0	1	2.483985641956693	4.967971283913387	1.2917608983288658	3.915099854700534	0.1505807636423282	2.320352279815573	741.7266047371394	7.564492163070199	12	59	0	0	2	24	1	1	0	0	0	0	0	0	244.0	260.0	326.0	309.0	226.0	219.0	126.70833333333334	147.91666666666669	243.1875000000001	320.236111111111	349.6666666666667	364.375	350.81944444444446	317.08333333333337	284.08333333333337	1010.0	1243.0	4.135593220338983	4.262295081967213	2.9107142857142856	1.9807692307692308	1.3203883495145632	1.3650793650793651	1.2840909090909092
CHEMBL3290007	27.18330451486877	0	1	2.4553605750338776	4.876781549405825	1.3076880624024771	4.035876906466191	0.1187022619548879	2.618999034754966	1209.0518437168223	8.32136716280373	19	59	0	0	9	25	3	3	1	1	1	0	0	2	470.0493827160494	415.44444444444446	684.0	603.4444444444443	339.1851851851852	291.44444444444446	296.1658760097546	173.93569958847738	384.8225308641976	435.4017489711933	481.37088477366245	417.645061728395	376.5946502057613	330.9546181984452	355.5154320987654	1890.0	1985.0	7.966938690102532	6.594356261022928	6.053097345132743	3.8682336182336177	2.863636363636364	2.846031746031746	2.6498842592592595
CHEMBL3899099	19.07995254821832	0	1	2.460527183313656	4.8558212756028345	1.3136134726811508	4.046509016900174	0.1499588839163553	2.4029643437234327	2715.963427056641	7.64396388937798	15	47	0	0	5	20	2	0	1	0	2	0	0	2	238.49382716049385	259.44444444444446	336.7777777777778	287.33333333333337	146.22222222222223	159.55555555555554	202.60924279045784	157.22869050005448	290.8356629480291	347.10928065840955	381.0070557521456	368.98935770729935	328.9111708351274	288.0521274170092	256.96810722555944	1674.0	1331.0	5.074336748095614	5.294784580498867	3.9160206718346258	2.52046783625731	1.3532494758909854	1.4335748792270535	1.7202614379084968
CHEMBL417480	12.158714650613906	0	1	2.4207573492422614	4.718032720528607	1.2716348142727023	3.428723009216021	0.2142951880760013	1.7021915205824292	115.5330968162232	5.219560670680664	9	34	0	0	3	13	2	0	1	0	0	0	0	0	152.44444444444446	164.33333333333331	214.0	177.66666666666669	35.33333333333333	13.333333333333332	72.28120713305898	88.01543209876544	129.92592592592592	149.36728395061732	160.37654320987656	136.35802469135805	115.9537037037037	102.9351851851852	67.75925925925927	840.0	871.0	4.483660130718954	4.695238095238095	3.508196721311476	2.5380952380952384	1.337719298245614	1.198830409356725	0.6424242424242423
article_review_206	21.229782462479378	0	1	2.421699577202188	4.803850960410893	1.3346942475930956	4.466323052049235	0.1654193722981198	2.4898172596941857	291.89491589968947	6.669645633451419	6	56	0	0	6	21	3	3	0	0	0	0	0	0	342.0	334.0	444.0	416.0	253.0	227.0	208.41666666666663	155.74999999999997	275.38888888888886	368.8888888888889	412.8333333333334	380.33333333333337	316.16666666666663	229.5	214.1111111111112	1124.0	1356.0	6.107142857142857	5.661016949152542	3.9642857142857135	2.6666666666666665	1.489247311827957	1.4910179640718564	2.279279279279279
CHEMBL3760010	23.79760052319709	0	1	2.470008688215947	4.841664682763094	1.2745382522122584	4.269248049681004	0.1423082683227001	2.550049999623798	701.084035501994	7.651240047978493	11	62	0	2	8	22	4	3	1	0	0	0	0	0	364.44444444444446	313.33333333333337	520.0	417.33333333333337	311.3333333333333	280.0	230.5494684499314	156.52623456790124	361.1635802469135	400.17592592592587	457.80864197530855	410.0462962962961	404.1990740740741	315.7175925925925	303.5046296296296	1468.0	1780.0	5.878136200716846	4.820512820512821	4.262295081967213	2.4990019960079843	1.8757062146892656	2.4787472035794185	2.3585858585858586
CHEMBL2312637	25.06198417130913	0	1	2.4098099394701618	4.819619878940323	1.3031467544270323	3.968194810817992	0.1240060878380622	2.541462093491408	1039.7115026299273	8.10984936214086	16	58	0	0	9	23	4	2	1	0	2	0	0	2	373.65432098765433	329.55555555555554	548.0	481.60493827160496	269.1111111111111	211.77777777777777	221.6433946806889	150.87294238683126	341.99845679012344	372.4132182594116	395.0354938271604	379.41203703703707	323.91975308641986	310.88888888888897	231.6635802469136	2012.0	1923.0	6.442315879097489	5.402550091074681	5.027522935779817	3.2322479078631208	2.3304843304843303	2.082125603864734	2.205828779599272
CHEMBL3233667	26.263009682668343	0	1	2.460527183313656	4.8558212756028345	1.3136134726811508	4.046509016900174	0.1499588839163553	2.4029643437234327	2715.963427056641	7.64396388937798	12	72	0	0	8	27	4	3	0	0	1	0	0	1	424.44444444444446	430.0	619.0	625.0	249.0	260.0	202.60924279045784	157.22869050005448	290.8356629480291	347.10928065840955	381.0070557521456	368.98935770729935	328.9111708351274	288.0521274170092	256.96810722555944	1686.0	1685.0	5.895061728395062	5.8108108108108105	4.654135338345864	3.51123595505618	1.8149779735682816	1.4933333333333334	1.270408163265306
CHEMBL493402	22.912154257048066	0	1	2.37218404499834	4.744368089996679	1.286888952073956	5.015008640590866	0.1671669546863622	2.711047433029849	204.8202040234002	6.4207448294256375	12	61	0	0	8	22	3	4	1	0	0	0	0	0	382.44444444444446	309.33333333333337	509.0	480.0	249.66666666666663	223.3333333333333	238.24391289437585	163.24845679012344	357.8024691358024	382.8194444444443	448.9614197530863	446.4305555555556	395.42592592592587	322.0462962962962	349.5	1482.0	1749.0	6.269581056466302	4.910052910052911	4.504424778761062	3.287671232876712	1.622710622710623	2.1872427983539096	1.5801687763713077
CHEMBL4447846	24.034048119301698	0	1	2.563001998794308	5.02061989919205	1.3425320213121956	4.528795436083771	0.150959847869459	2.609068284653934	323.49398619498936	6.877792812621711	19	51	0	0	7	23	3	3	1	0	0	0	0	0	414.44444444444446	380.0	663.6666666666666	659.0	548.3333333333334	420.0	227.5772462277092	155.41975308641975	336.7623456790123	374.0277777777778	426.1635802469135	424.1743827160494	400.90277777777777	439.41203703703707	385.2685185185185	1444.0	1731.0	8.12636165577342	6.909090909090909	6.985964912280702	5.446280991735537	5.092307692307692	4.739247311827957	4.386666666666667
Navaron	23.695550851858567	0	2	2.5101694333701983	5.0203388667403965	1.291866972020513	4.366851246543831	0.1455617082181277	2.5726544995146234	736.9363930426265	7.70111387189905	12	59	0	0	7	23	3	2	2	0	0	0	0	0	342.8888888888889	286.3333333333333	514.6666666666667	485.33333333333337	386.0	344.0	213.6917866941015	147.08024691358025	320.5679012345679	371.9537037037037	444.28086419753095	343.9446159122085	324.804012345679	326.93981481481484	353.4259259259261	1644.0	1850.0	5.811676082862524	4.618279569892473	4.595238095238096	3.3471264367816094	2.675925925925926	2.630385487528345	2.7375886524822697
ZINC000029053660	20.411387111474006	0	1	2.536661261792285	4.920897731500899	1.335483916129384	3.5476904052842886	0.1364496309724726	2.2218082467284472	1471.4561549376094	8.249519216088249	12	54	0	0	3	23	2	1	0	0	0	0	0	0	278.0	302.0	428.0	403.0	204.0	214.0	156.7013888888889	145.30555555555557	243.22222222222229	323.7916666666666	375.1249999999999	362.0	270.58333333333337	226.29166666666669	196.0555555555556	1018.0	1255.0	5.148148148148148	5.298245614035087	4.076190476190476	2.741496598639456	1.2151162790697674	1.143835616438356	1.6585365853658536
CHEMBL4212339	20.124167246821763	0	1	2.3983164067628424	4.796632813525684	1.28408781422642	3.9154237129388783	0.1505932197284183	2.320434996695417	873.6537210572197	7.728195542011585	12	49	0	0	7	19	2	3	1	0	1	0	0	1	312.04938271604937	245.44444444444443	416.1111111111111	375.8518518518519	206.44444444444449	165.88888888888889	205.02698712086573	126.24125514403292	303.4619341563786	314.9700502972108	348.54012345679007	339.67078189300406	277.6188271604938	206.52623456790124	222.85648148148147	1542.0	1581.0	6.36835474930713	4.8126361655773415	4.572649572649572	3.0068148148148146	2.159891598915989	2.402373247033441	2.1282932416953035
CHEMBL495212	24.395317504642467	0	1	2.410138030628658	4.820276061257316	1.3089184045620623	4.004055384688469	0.1291630769254344	2.518709805188186	889.658709247579	7.922240027917278	16	56	0	0	8	23	3	2	1	0	2	0	0	2	353.6543209876543	310.55555555555554	518.2222222222222	450.7160493827161	265.66666666666663	213.77777777777777	213.3933946806889	143.84516460905348	330.19701646090533	359.92865035817704	387.47582304526753	350.824074074074	336.0586419753086	277.0864197530865	268.037037037037	1962.0	1869.0	6.315255731922398	5.263653483992467	4.935449735449735	3.1299725651577504	2.1280353200883004	2.4170812603648426	2.393393393393393
ZINC000027192958	16.268104450355086	0	1	2.561599020063894	5.123198040127788	1.346278720106136	4.100600392697918	0.2050300196348959	2.1042805807927154	116.05206484749252	5.447186105862236	6	39	0	0	3	17	1	2	0	0	0	0	0	0	240.0	259.0	384.0	439.0	92.0	15.0	144.97222222222223	120.86111111111111	192.1666666666667	300.58333333333326	319.58333333333326	302.00000000000006	254.3333333333333	187.3333333333334	112.83333333333331	808.0	988.0	6.153846153846154	6.166666666666667	4.987012987012987	3.919642857142857	2.2748091603053435	1.9230769230769231	1.1948051948051948
CHEMBL4871850	19.856009014626164	0	1	2.4533362269304084	4.768921580917775	1.336255698737044	3.73984155187733	0.1495936620750932	2.235333976594939	594.1070468447605	7.303350248543658	12	47	0	0	5	20	3	1	0	1	0	0	0	1	340.0	329.0	443.0	414.0	214.0	223.0	211.41666666666669	144.36111111111111	249.75	329.19444444444434	328.49999999999994	300.3333333333333	276.8333333333333	239.0555555555556	208.1111111111111	1034.0	1218.0	7.23404255319149	6.58	4.868131868131868	3.312	2.354330708661417	2.4166666666666665	2.14
44451984	29.962353006901715	0	1	2.4813929485784736	4.962785897156948	1.307942030508603	4.168362889851426	0.109693760259248	2.7625244330967247	4000.972979715186	9.629293922183914	18	70	0	0	8	30	5	2	0	1	0	0	0	1	524.0	523.0	723.0	755.0	652.0	510.0	317.52777777777777	224.91666666666669	385.8333333333333	502.44444444444446	550.4444444444447	559.2499999999999	523.9722222222222	571.2222222222224	443.72222222222223	1566.0	1825.0	7.485714285714286	7.067567567567568	5.561538461538461	4.339080459770115	3.410891089108911	3.218274111675127	4.075
BW-723C86	15.694248556546643	0	1	2.428694182338154	4.741373187340249	1.300476068646239	3.653629381126125	0.1826814690563062	1.9888682051083275	224.1591014827895	6.1055032547661865	14	38	0	0	4	16	2	1	1	0	0	0	0	0	222.44444444444449	233.66666666666669	318.33333333333337	270.0	149.33333333333331	101.0	105.08676268861454	113.01543209876544	175.82407407407408	201.50000000000003	197.80246913580248	184.09259259259264	169.8950617283951	154.97530864197535	118.44444444444444	1012.0	1065.0	5.853801169590644	5.841666666666667	4.681372549019608	3.2142857142857144	2.792207792207792	2.28310502283105	2.1960784313725488
68788_CHEMBL95067	19.433639492518168	0	1	2.561400933062981	5.072731672191762	1.272248754233449	4.177413527614857	0.1740588969839523	2.3051610190734784	233.45254780369785	6.328447572413146	9	48	0	0	7	17	4	2	1	0	0	0	0	0	296.44444444444446	249.0	500.33333333333337	420.6666666666667	225.3333333333333	211.66666666666669	193.7994684499314	120.99537037037038	300.9135802469136	329.4907407407407	413.320987654321	359.8888888888889	311.8873456790124	321.78395061728395	249.9305555555556	1216.0	1502.0	6.175925925925927	4.88235294117647	5.211805555555556	3.2111959287531806	2.196969696969697	2.08955223880597	1.7467700258397931
CHEMBL158973	7.059496497954959	0	1	2.128870331006085	4.257740662012168	1.003404610979486	2.833460909223289	0.2833460909223289	1.0414989005991762	34.09339672637379	3.5291037211501104	0	29	0	0	2	8	1	0	1	0	0	0	0	0	54.44444444444444	40.0	29.33333333333333	21.33333333333333	0.0	0.0	49.48259602194787	58.532407407407405	83.28240740740742	100.80092592592592	107.0925925925926	76.3888888888889	67.5	72.0	54.0	612.0	576.0	1.8773946360153253	1.4285714285714286	0.5641025641025641	0.3555555555555555	0.4107142857142857	0.1538461538461538	0.0
CHEMBL4591440	30.96751694101152	0	1	2.509935813201916	4.864426063491294	1.3367637462324702	4.193965881965081	0.1075375867170533	2.794623350619217	3514.2087024257385	9.525546211816732	18	75	0	0	8	31	4	4	0	0	0	0	0	0	514.0	528.0	743.0	713.0	503.0	379.0	270.5833333333333	227.52777777777777	382.5	489.77777777777766	571.3333333333335	537.138888888889	507.8611111111112	488.6666666666668	417.08333333333337	1604.0	1934.0	6.8533333333333335	6.6	5.089041095890411	3.675257731958762	2.769565217391305	2.624390243902439	2.647368421052632
CHEMBL3235755_90654683	25.69120274908101	0	1	2.433443666874685	4.86688733374937	1.306986341562499	3.848911541682161	0.1166336830812776	2.541712860354107	4444.644657798916	9.593377671222417	12	66	0	0	7	26	4	2	0	1	0	0	0	1	426.0	402.0	527.0	527.0	294.0	240.0	298.19444444444446	197.0	346.3611111111111	455.6666666666666	486.4722222222223	533.8333333333334	445.8333333333333	411.83333333333337	331.08333333333337	1374.0	1598.0	6.454545454545454	5.826086956521739	4.182539682539683	2.977401129943503	2.3251231527093594	1.9444444444444444	1.872611464968153
BDBM85613	22.102997804523	0	1	2.498593176821896	4.997186353643796	1.318071196969763	4.244237875184088	0.1515799241137174	2.4751816861227898	515.3812299471064	7.274526296317759	10	61	0	0	4	24	1	2	1	0	0	0	0	0	276.44444444444446	233.66666666666663	410.0	416.6666666666666	252.66666666666669	223.0	203.2716906721536	135.3425925925926	308.34722222222223	382.36882716049377	474.7037037037036	493.2037037037037	405.2407407407409	335.21296296296305	373.7283950617284	1330.0	1636.0	4.531876138433516	3.6510416666666665	3.333333333333333	2.289377289377289	1.950171821305842	1.9021956087824352	1.4274952919020716
CHEMBL1089881	30.3894298616952	0	1	2.364355794294489	4.725100065945021	1.273099196499082	5.165344149190988	0.1324447217741279	3.002948284502167	420.6398184420958	7.402753482494066	12	71	0	0	11	28	4	3	0	4	0	0	0	4	644.0	541.0	850.0	751.0	423.0	481.0	534.5625	237.66666666666669	599.8611111111111	598.8888888888889	720.8333333333336	637.5138888888889	684.3472222222222	484.6388888888888	483.18055555555554	1752.0	1874.0	9.070422535211268	7.31081081081081	6.296296296296297	3.9735449735449735	3.605405405405405	3.329608938547486	2.363128491620112
ZINC000095580141	22.912154257048066	0	1	2.3923005304366702	4.763923026637402	1.2955254471320197	4.870375460717612	0.1679439814040556	2.647881767771726	213.5497808297868	6.428580707961357	12	56	0	0	7	22	2	3	1	1	0	0	0	1	386.44444444444446	307.3333333333333	524.0	474.6666666666666	253.0	289.66666666666663	275.5216906721536	149.27623456790127	357.58024691358025	402.9074074074074	416.702160493827	398.8935185185184	397.07870370370375	268.9212962962962	302.17901234567904	1446.0	1701.0	6.900793650793651	5.209039548022599	4.807339449541284	3.1644444444444444	2.5804195804195804	2.8897849462365595	2.0737704918032787
CHEMBL81684	19.07995254821832	0	2	2.4468610703154487	4.7817520971353655	1.3355275570514056	3.935017277756951	0.1639590532398729	2.245384010003195	391.2515095368805	6.844819337442048	14	49	0	0	4	20	3	0	1	0	0	0	0	0	240.44444444444449	263.0	348.6666666666667	326.66666666666663	198.3333333333333	170.33333333333334	100.28120713305898	124.8148148148148	204.20061728395063	251.45061728395063	267.28703703703707	237.2561728395061	194.35802469135805	192.0648148148148	181.39814814814807	1148.0	1296.0	4.90702947845805	5.057692307692308	3.709219858156029	2.613333333333333	1.7300469483568075	2.2815533980582523	2.003367003367003
CHEMBL3545801	17.172671198581753	0	3	2.59887832259099	4.994337453154797	1.2797048043913852	3.823586489719943	0.173799385896361	2.129646214172869	269.9480287980023	6.386686814901525	12	39	0	0	5	17	3	2	0	0	0	0	0	0	300.0	322.0	490.0	496.0	209.0	184.0	198.25694444444443	143.6527777777778	240.1388888888889	308.3333333333333	372.0	317.99999999999994	309.19444444444446	220.38888888888897	217.6666666666667	904.0	1020.0	7.6923076923076925	7.853658536585366	7.205882352941177	5.511111111111111	3.3267326732673266	3.221052631578947	2.7142857142857144
CHEMBL4538667	25.948819787484386	0	1	2.549060518415905	4.925346970217976	1.349232327432467	3.6407618414515257	0.110326116407622	2.4861154253235687	27021.82115738718	11.39832247806274	15	69	0	0	6	27	4	2	0	0	0	0	0	0	384.0	409.0	588.0	574.0	201.0	200.0	191.16666666666669	185.5833333333333	319.25	400.02777777777777	442.4166666666666	444.8333333333333	374.4166666666666	297.5	263.6666666666667	1332.0	1656.0	5.565217391304348	5.602739726027397	4.323529411764706	3.1027027027027025	1.4685990338164252	1.1692307692307693	1.1485714285714286
CHEMBL1949965	24.326367819421165	0	1	2.460527183313656	4.8558212756028345	1.3136134726811508	4.046509016900174	0.1499588839163553	2.4029643437234327	2715.963427056641	7.64396388937798	16	60	0	0	9	23	4	2	1	0	2	0	0	2	366.4938271604938	318.44444444444446	530.0	463.44444444444446	265.55555555555554	208.2222222222222	202.60924279045784	157.22869050005448	290.8356629480291	347.10928065840955	381.0070557521456	368.98935770729935	328.9111708351274	288.0521274170092	256.96810722555944	2014.0	1844.0	6.108230452674897	5.136200716845878	4.862385321100917	3.110365398956003	2.0819088319088324	2.194641449960599	2.194674012855831
CHEMBL1221452	27.052745272828822	0	1	2.484270265758468	4.968540531516934	1.3309547435201816	4.816442725918316	0.1416600801740681	2.7958110635426885	402.07408876145735	7.2204118036615395	22	63	0	0	6	28	3	2	1	0	0	0	0	0	408.44444444444446	375.0	624.0	616.3333333333333	625.6666666666667	503.33333333333337	235.0216906721536	174.16975308641975	364.2114197530863	412.9876543209877	498.256172839506	500.3518518518519	529.4444444444445	500.8055555555554	474.0555555555554	1568.0	1910.0	6.483245149911816	5.597014925373134	5.333333333333333	3.925690021231422	3.84280303030303	4.451942740286299	3.680392156862745
ZINC000100421808	26.47335589820059	0	1	2.5190789740818893	4.920462589747272	1.311884317538213	4.086014719034694	0.1238186278495361	2.6014925671704057	1184.0470564217144	8.270616026726051	6	63	0	0	8	25	3	2	0	3	0	0	0	3	504.0	450.0	748.0	656.0	373.0	357.0	398.2847222222222	188.63888888888889	515.1111111111111	498.6666666666667	634.5833333333334	565.3333333333334	445.6388888888889	439.38888888888897	378.2222222222224	1448.0	1644.0	8.0	6.7164179104477615	5.7984496124031	3.48936170212766	2.4754901960784315	1.952127659574468	2.246987951807229
CHEMBL3262433	23.887569460573687	0	1	2.460527183313656	4.8558212756028345	1.3136134726811508	4.046509016900174	0.1499588839163553	2.4029643437234327	2715.963427056641	7.64396388937798	12	65	0	0	8	24	3	1	0	3	1	0	0	4	440.44444444444446	385.0	601.0	474.0	256.0	258.0	202.60924279045784	157.22869050005448	290.8356629480291	347.10928065840955	381.0070557521456	368.98935770729935	328.9111708351274	288.0521274170092	256.96810722555944	1640.0	1519.0	6.776068376068376	5.833333333333333	5.093220338983051	2.9625	2.0217391304347827	1.5868263473053892	1.6623376623376624
44393069_CHEMBL183862	19.16083277725808	0	0	2.2978838844390825	4.595767768878166	1.326237929772064	4.154220040471087	0.1661688016188434	2.3404154266692982	360.4128081773559	6.803540795759747	18	46	0	0	6	19	5	1	0	0	0	0	0	0	324.0	337.0	441.0	377.0	320.0	265.0	138.13888888888889	151.30555555555554	243.83333333333337	260.8611111111112	251.47222222222229	250.6388888888889	232.08333333333337	220.3611111111112	183.00000000000003	1014.0	1184.0	7.043478260869565	7.020833333333333	5.582278481012659	3.77	3.173469387755102	3.467391304347826	3.950617283950617
CHEMBL3289656	19.01100286299702	0	1	2.381924183464664	4.693766385703144	1.3569552955329949	3.698567214661309	0.1541069672775545	2.1834142427268595	423.4337819861506	6.92386588027416	15	45	0	0	6	18	5	0	1	0	0	0	0	0	280.44444444444446	294.3333333333333	384.33333333333337	313.33333333333337	171.66666666666669	168.33333333333331	111.28120713305898	128.43827160493828	208.76543209876544	231.675925925926	223.6944444444445	202.2407407407408	178.77777777777783	165.3703703703704	141.33333333333334	1170.0	1290.0	6.232098765432099	6.131944444444444	4.521568627450981	2.8484848484848486	1.887820512820513	1.8639455782312928	1.9731800766283527
ZINC000101100064	18.63206548103401	0	2	2.428082234713155	4.742992392321067	1.2865961273633748	3.6457727034506906	0.1519071959771121	2.169037070320577	684.4957195413444	7.404151128653566	12	46	0	0	4	20	2	2	0	0	0	0	0	0	306.0	306.0	396.0	357.0	242.0	189.0	162.66666666666669	142.08333333333334	240.6388888888889	273.69444444444446	264.6111111111112	268.22222222222223	252.16666666666669	219.27777777777783	175.25000000000006	968.0	1134.0	6.652173913043479	6.375	4.771084337349397	3.4326923076923075	3.18	2.649484536082474	2.688888888888889
CHEMBL4218801	13.423098298725945	0	1	2.433550772354665	4.738143474598405	1.3301346794366462	3.692470828093069	0.2172041663584158	1.8369240861410416	101.34468396955124	5.149155670384724	11	30	0	0	4	13	2	1	0	0	1	0	0	1	209.6049382716049	231.11111111111111	306.66666666666663	284.6666666666667	61.333333333333336	27.111111111111114	81.19974089315653	92.74279835390948	143.43827160493828	174.54629629629633	182.37860082304533	141.68724279835394	100.72427983539092	87.30452674897118	54.06172839506175	932.0	879.0	6.9868312757201645	7.222222222222222	5.476190476190475	3.795555555555556	3.0881226053639845	2.6744186046511627	1.362962962962963
ZINC000028523812	18.51074513747437	0	1	2.5290579832549938	4.878481082886449	1.3077856866029098	4.212544435286933	0.1831541058820405	2.270975966994017	180.10193575239597	6.026432123268004	12	43	0	0	4	19	1	2	0	0	0	1	0	1	277.06721536351165	296.03703703703707	428.55555555555554	502.8148148148148	170.07407407407408	70.85185185185185	109.35605281207134	123.55246913580248	207.84259259259264	273.5895061728395	294.4259259259259	277.5493827160494	235.3811728395061	197.2175925925926	154.6481481481482	2106.0	1296.0	6.4434236131049225	6.435587761674719	5.163319946452477	4.449688626679777	2.9335154826958103	2.020087884494664	1.683901723505684
article_review_429	23.436331137856328	0	1	2.460527183313656	4.8558212756028345	1.3136134726811508	4.046509016900174	0.1499588839163553	2.4029643437234327	2715.963427056641	7.64396388937798	19	52	0	0	10	21	4	2	1	1	2	0	0	3	427.33333333333337	379.0	679.6666666666667	688.0	498.6666666666667	367.0	202.60924279045784	157.22869050005448	290.8356629480291	347.10928065840955	381.0070557521456	368.98935770729935	328.9111708351274	288.0521274170092	256.96810722555944	2016.0	1724.0	8.217948717948719	7.018518518518518	7.46886446886447	5.639344262295082	6.541284403669724	5.3474576271186445	3.9893333333333336
CHEMBL3759558	22.912154257048066	0	1	2.421377171291013	4.810113571906383	1.279872412029845	4.17489899991809	0.1439620344799341	2.4938009033662394	530.7344500909419	7.338972539154969	17	53	0	0	8	21	4	3	1	0	0	0	0	0	388.44444444444446	334.3333333333333	534.0	459.33333333333337	251.0	265.6666666666667	227.49391289437585	152.9429012345679	336.33024691358025	341.6203703703703	393.3425925925925	353.375	304.2731481481481	263.5046296296296	260.7623456790124	1424.0	1696.0	7.329140461215933	5.970238095238095	5.5625	3.827777777777778	3.144444444444445	2.601139601139601	2.163793103448276
article_review_60	20.0627078801466	0	1	2.460527183313656	4.8558212756028345	1.3136134726811508	4.046509016900174	0.1499588839163553	2.4029643437234327	2715.963427056641	7.64396388937798	6	56	0	0	7	20	3	2	0	1	1	0	0	2	350.44444444444446	325.0	452.0	441.0	209.0	195.0	202.60924279045784	157.22869050005448	290.8356629480291	347.10928065840955	381.0070557521456	368.98935770729935	328.9111708351274	288.0521274170092	256.96810722555944	1394.0	1289.0	6.257936507936508	5.701754385964913	4.304761904761905	3.041379310344828	1.4968152866242035	1.9923076923076923	1.935185185185185
CHEMBL4866412	14.83731186109904	0	1	2.415976221493069	4.74631115596923	1.318840781990149	3.843771468406164	0.2023037614950612	1.9883079240058883	126.51728546440836	5.482232828992449	11	36	0	0	5	14	4	0	0	1	0	0	0	1	260.0	258.0	347.0	355.0	104.0	82.0	148.8611111111111	114.63888888888889	190.97222222222223	232.69444444444449	226.44444444444449	231.33333333333337	215.8333333333333	165.66666666666669	142.33333333333334	798.0	933.0	7.222222222222222	6.789473684210527	5.17910447761194	3.901098901098901	3.3181818181818183	3.333333333333333	1.5072463768115942
CHEMBL3262412	18.52267568129283	0	1	2.3150149150511474	4.630029830102294	1.3117377089704867	4.256625762056665	0.177359406752361	2.323945509143737	189.82956308686835	6.121595370551575	12	53	0	0	3	21	3	0	0	0	0	0	0	0	234.0	251.0	303.0	272.0	159.0	147.0	109.08333333333334	136.0	217.19444444444449	262.83333333333337	270.1666666666667	263.5	236.16666666666669	196.66666666666669	175.66666666666669	932.0	1164.0	4.415094339622642	4.563636363636364	3.060606060606061	2.076335877862596	1.1363636363636365	1.1884057971014492	1.3706896551724137
CHEMBL3740209	22.376046832421345	0	1	2.3510734256392127	4.7021468512784255	1.2640211300674546	4.363785750150404	0.1504753706948415	2.5380507089254323	325.8416160391972	6.851122159929902	12	61	0	0	6	23	2	3	1	0	0	0	0	0	326.44444444444446	269.0	439.0	414.0	228.3333333333333	197.0	224.24391289437585	150.38888888888889	340.4475308641975	373.7499999999999	410.3240740740739	457.361111111111	347.40277777777777	273.6898148148148	286.08796296296293	1406.0	1677.0	5.351548269581056	4.26984126984127	3.817391304347826	2.60377358490566	1.934560327198364	2.00907029478458	1.619385342789598
CHEMBL4640150	23.22978246247937	0	1	2.587712336552557	5.17542467310512	1.302083642395645	4.390484333550028	0.1463494777850009	2.578051836218645	627.873118565694	7.5409503942228895	12	60	0	0	5	25	2	3	0	0	0	0	0	0	378.0	393.0	570.0	680.0	398.0	318.0	195.0277777777778	178.3055555555556	292.75	379.4166666666666	422.69444444444446	461.3333333333335	443.9722222222223	440.52777777777777	416.9166666666666	1220.0	1459.0	6.3	6.238095238095238	5.04424778761062	4.657534246575342	3.575418994413408	3.134502923976608	2.117021276595745
CHEMBL3409037	27.731642863600893	0	1	2.402042711765982	4.7807710951171805	1.3138828769452422	3.906446238263008	0.1085123955073057	2.643561915698133	2011.0223150982115	8.887332331691406	6	84	0	0	6	30	4	2	0	0	0	0	0	0	364.0	366.0	488.0	490.0	237.0	219.0	241.16666666666669	201.6388888888889	355.19444444444446	487.4444444444444	559.5833333333335	588.6666666666666	484.5	465.25	388.1666666666666	1452.0	1788.0	4.333333333333333	4.206896551724138	2.9047619047619047	2.0588235294117645	1.4392156862745098	1.0648854961832062	0.9115384615384616
CHEMBL3931889	14.348984679394846	0	1	2.401122828487024	4.802245656974048	1.2669059123809927	3.839797273404737	0.2020945933370914	1.9872734579942275	117.25900753223308	5.406239113850653	12	37	0	0	3	16	1	1	0	0	1	0	0	1	211.6049382716049	217.11111111111111	283.44444444444446	297.7777777777778	95.55555555555556	44.0	92.19974089315652	107.90946502057614	159.93415637860082	184.471193415638	200.3127572016461	192.45679012345684	178.04012345679018	142.5987654320988	112.07407407407408	996.0	936.0	5.719052385719053	5.713450292397661	4.428819444444445	3.970370370370371	2.686111111111112	1.6781609195402298	1.34585289514867
CHEMBL569270	18.551185251994248	0	0	2.40606847265272	4.731213800864062	1.3051343821543149	4.322886910559043	0.1801202879399601	2.3393921827525133	173.47916532177513	6.031526244929362	17	38	0	0	8	16	5	1	1	1	0	0	0	1	378.44444444444446	365.6666666666666	502.33333333333337	475.0	288.33333333333337	259.66666666666663	220.1145404663923	144.5987654320988	233.3024691358025	284.90123456790127	295.1913580246913	239.45061728395063	252.32407407407413	199.76543209876544	196.8518518518519	1236.0	1237.0	9.95906432748538	9.141666666666666	7.848958333333334	6.506849315068493	5.13063063063063	4.76056338028169	4.805555555555556
CHEMBL4646359	14.199154765133787	0	1	2.442274877455669	4.868523500746719	1.320510223425542	3.867318756907882	0.2148510420504379	1.940348104155424	101.97126236317769	5.212477696952313	11	37	0	0	2	16	1	0	1	0	0	0	0	0	166.44444444444446	181.66666666666669	239.66666666666663	226.66666666666663	50.33333333333333	37.33333333333333	75.05898491083676	92.95987654320987	144.3487654320988	174.25617283950623	193.7191358024692	188.5740740740741	150.60493827160496	107.27777777777776	70.25925925925927	900.0	972.0	4.498498498498499	4.658119658119658	3.423809523809523	2.518518518518518	1.4281345565749235	1.186046511627907	0.8118279569892473
article_review_156	25.32854401371402	0	1	2.541802222310569	4.914369425932447	1.262175918640257	4.064761293185738	0.1270237904120543	2.5655058286176904	683.7849473182705	7.69079427348732	12	59	0	0	11	21	8	2	0	0	0	1	0	1	447.0672153635117	460.03703703703707	673.5555555555555	633.8148148148148	590.4074074074074	349.0740740740741	247.6407750342936	189.5246913580247	329.8564814814814	425.2422839506172	543.2361111111112	497.1296296296297	435.41126543209873	525.2839506172841	372.6898148148149	2528.0	1736.0	7.577410429890028	7.419952210274792	6.068068068068068	4.401491769547325	4.462962962962963	4.475702653007618	3.884259259259259
CHEMBL3139023_76325350	23.20127289177795	0	1	2.503964891394071	4.854556868493052	1.3605529674279957	4.190568302107719	0.1445023552450937	2.4975470946904257	585.9372377242635	7.437923417973901	21	56	0	0	3	26	3	0	0	0	0	0	0	0	318.0	367.0	505.0	488.0	299.0	262.0	126.91666666666669	160.0	254.3888888888889	306.33333333333326	323.55555555555554	325.0	314.77777777777777	285.94444444444446	246.9444444444445	1110.0	1404.0	5.678571428571429	6.116666666666666	4.809523809523809	3.5107913669064748	2.419753086419753	2.248407643312102	2.076388888888889
CHEMBL241279	17.47546895706429	0	1	2.506372937728969	4.87101348567726	1.358689449786635	3.91160037004632	0.1778000168202872	2.15240395242254	230.70268834990384	6.229587178488236	15	42	0	0	3	19	2	0	1	0	0	0	0	0	222.44444444444449	259.3333333333333	364.6666666666666	335.33333333333337	172.66666666666666	122.0	94.11454046639231	115.04320987654322	181.0987654320988	220.65740740740748	226.9753086419753	222.1635802469136	211.87654320987656	179.41049382716054	140.88888888888889	1058.0	1166.0	5.296296296296297	5.762962962962963	4.616033755274261	3.255663430420712	2.195906432748538	2.1529051987767582	1.836879432624113
ZINC000001216211	22.579394442408724	0	0	2.5555716702850884	5.0820758894409845	1.3520588429947362	4.626084485197061	0.1652173030427521	2.561330243944489	238.53902705618225	6.504152349578424	21	46	0	0	5	23	2	2	1	0	0	0	0	0	362.44444444444446	339.0	615.0	608.3333333333333	482.0	291.0	208.79946844993145	140.83641975308643	304.8765432098764	335.82098765432085	425.108024691358	415.266975308642	444.8518518518519	405.4537037037037	307.15740740740745	1328.0	1605.0	7.879227053140097	6.78	7.321428571428571	5.383480825958701	5.3252688172043	5.1015625	3.795275590551181
CHEMBL3403345	24.402958013332057	0	0	2.5139239730038305	5.027847946007661	1.2904948823709337	4.669421595325373	0.150626503075012	2.6724373201104816	294.2880103567612	6.815961026372147	22	48	0	0	7	24	2	2	0	2	1	0	0	3	497.60493827160496	484.1111111111111	712.6666666666667	816.4444444444445	684.4444444444445	518.3333333333333	335.3664075598232	184.24279835390948	309.4938271604938	431.2921810699588	546.5020576131687	530.6255144032923	506.7366255144033	510.9341563786009	406.9711934156379	1558.0	1488.0	10.366769547325104	9.492374727668844	8.484126984126984	7.559670781893004	6.293333333333333	5.714785651793526	6.057030481809243
CHEMBL112150	21.54572093759751	0	1	2.493843266788013	4.922193489739186	1.2900472931214997	4.280738179307278	0.1585458584928621	2.4473772395332034	463.18936387083977	7.131387736723134	9	55	0	0	8	19	4	3	1	0	0	0	0	0	334.44444444444446	281.0	522.3333333333334	430.6666666666666	329.6666666666667	235.0	236.27169067215365	140.91975308641975	338.0478395061729	369.1836419753087	442.3780864197531	424.2021604938272	328.074074074074	366.8981481481481	333.81172839506166	1356.0	1637.0	6.080808080808081	4.844827586206897	4.748484848484849	2.796536796536796	2.372043010752688	2.892307692307692	2.388888888888889
CHEMBL4202947	23.34920403596137	0	2	2.578678443390108	4.937796197898991	1.3383199037058615	3.704836889053381	0.1277529961742545	2.374349970224374	3217.056477510312	9.140932820033306	12	55	1	0	5	24	3	1	0	1	0	0	0	1	376.0	379.0	535.0	516.0	273.0	269.0	225.47916666666663	164.8888888888889	288.80555555555554	382.5694444444444	405.56944444444434	354.8333333333333	295.66666666666663	275.45833333333337	248.0	1182.0	1423.0	6.836363636363636	6.423728813559322	4.953703703703703	3.44	2.006097560975609	1.9854014598540144	2.2016129032258065
CHEMBL81276	20.79992262182526	0	2	2.453372759428506	4.823196509355039	1.295109620387223	4.030221556902359	0.1550085214193215	2.349332796373702	393.17686023113833	6.929770981698783	9	52	0	0	6	20	3	0	0	3	0	0	0	3	380.0	340.0	572.0	454.0	242.0	296.0	284.1736111111111	146.36111111111111	434.2777777777777	356.27777777777777	402.5833333333333	352.79166666666663	330.3472222222223	306.6388888888889	259.4722222222222	1136.0	1308.0	7.3076923076923075	6.181818181818182	5.447619047619048	3.046979865771812	2.3902439024390243	2.62406015037594	2.0508474576271185
CHEMBL478682	19.746619214884984	0	1	2.440170678353227	4.755034463743531	1.346516048010474	3.5649595376190755	0.142598381504763	2.187443435779531	826.123914294761	7.633035511449669	15	49	0	0	5	20	4	1	0	0	0	0	0	0	300.0	319.0	437.0	378.0	208.0	197.0	154.1111111111111	142.61111111111111	242.8055555555556	288.75	294.75	291.25	242.0	188.16666666666669	203.3333333333333	1004.0	1231.0	6.122448979591836	6.134615384615385	4.698924731182796	3.0	1.7647058823529411	1.907563025210084	2.236559139784946
CHEMBL2376448	20.45372599607153	0	1	2.3854591571718675	4.770918314343734	1.349453841594265	4.743067574259854	0.1824256759330713	2.512195538977169	172.5874384461189	6.106415442616461	18	52	0	0	2	24	2	0	0	0	0	0	0	0	268.0	300.0	392.0	383.0	219.0	204.0	115.13888888888889	144.0	225.94444444444449	272.66666666666663	285.6666666666667	296.6666666666667	286.9444444444444	240.5555555555556	187.72222222222223	988.0	1236.0	5.153846153846154	5.454545454545454	4.083333333333333	2.9921875	2.006622516556291	1.699346405228758	1.6343283582089552
CHEMBL49623	18.59162536651413	0	1	2.358294471182264	4.716588942364526	1.3058661987068387	4.328115263033142	0.1803381359597142	2.3406009104827223	190.04901767931128	6.122750764027109	12	51	0	0	3	21	1	2	0	0	0	0	0	0	252.0	254.0	328.0	319.0	182.0	159.0	167.91666666666666	145.33333333333334	233.27777777777777	321.1111111111111	336.6666666666667	317.1666666666667	307.6111111111111	253.3888888888889	211.2777777777778	960.0	1144.0	4.941176470588236	4.79245283018868	3.4526315789473685	2.3284671532846715	1.5063291139240509	1.618705035971223	1.456
CHEMBL480699	21.9773293581858	0	0	2.448486911225533	4.792198062479064	1.3202213921100256	3.950048243420124	0.1410731515507187	2.4033472095436865	689.369795846897	7.565397258071614	21	46	0	0	7	21	4	3	0	0	0	0	0	0	426.0	444.0	616.0	600.0	362.0	316.0	195.0	173.11111111111111	276.22222222222223	324.9999999999999	336.1388888888887	323.33333333333326	290.9166666666667	259.2222222222223	211.3333333333334	1162.0	1334.0	9.26086956521739	9.06122448979592	7.7974683544303796	6.451612903225806	5.195876288659794	5.141176470588236	4.309523809523809
ZINC000101100061	23.132323206556663	0	2	2.486945475864967	4.903886910229918	1.3575381217319968	3.9967423301157736	0.1378187010384749	2.450190348823183	639.1978176387961	7.524924717231525	12	55	0	0	6	23	2	2	2	0	0	0	0	0	332.8888888888889	348.6666666666667	481.66666666666674	490.77777777777777	264.3333333333333	253.0	132.84019204389574	152.00617283950618	245.0308641975309	297.7534293552812	314.21913580246905	301.42283950617275	256.73148148148147	239.7962962962964	200.1111111111112	1592.0	1662.0	6.052525252525253	5.909604519774011	4.501557632398755	3.690058479532164	2.2777777777777777	2.545977011494253	2.1666666666666665
ZINC000095576824	20.124167246821763	0	1	2.4045869012535497	4.707726585421879	1.270308426628148	3.963998907434589	0.1524614964397918	2.3327647858731897	562.7099280266417	7.288275714862902	11	47	0	0	9	17	2	3	3	0	1	0	0	1	298.9382716049382	223.1111111111111	408.9629629629629	301.44444444444446	193.1111111111111	202.77777777777777	196.39495694253924	113.52829218106996	279.28595107453134	265.6440329218107	303.4469021490625	326.2361111111109	219.70010288065845	207.93364197530863	224.33024691358028	1980.0	1809.0	6.360388757551877	4.55328798185941	4.700723712217965	2.7655453618756374	2.4103313840155947	2.0266666666666664	2.011574074074074
44451959	29.92191289238184	0	1	2.481397879560713	4.962795759121427	1.3088702006697548	4.179289192370472	0.109981294536065	2.7651422491367845	3194.321350323311	9.404131001067338	18	70	0	0	8	30	5	2	0	1	0	0	0	1	524.0	524.0	729.0	763.0	647.0	509.0	317.52777777777777	225.02777777777777	385.1666666666666	501.3333333333333	554.7777777777778	574.2500000000001	546.8055555555557	575.5555555555557	424.00000000000006	1566.0	1825.0	7.485714285714286	7.081081081081081	5.607692307692307	4.385057471264368	3.3125	2.944186046511628	3.828402366863905
CHEMBL600012	28.398009149980616	0	1	2.4506144137554724	4.901228827510946	1.3365238127568932	4.385577170816452	0.1218215880782347	2.7592550865279546	1320.9343945185217	8.467028485252648	16	75	0	0	6	30	3	2	1	0	0	0	0	0	380.44444444444446	338.0	568.6666666666666	522.0	428.6666666666666	362.3333333333333	239.24391289437585	179.8364197530864	389.5462962962964	455.91203703703707	528.9984567901234	502.5185185185184	549.189814814815	501.8796296296295	488.6944444444443	1650.0	2042.0	5.072592592592593	4.278481012658228	3.868480725623584	2.4857142857142858	2.0538116591928253	2.189189189189189	2.031595576619273
CHEMBL309908	15.694248556546649	0	2	2.4185261494739234	4.709600302619722	1.3033080791900686	3.5667229980128847	0.1783361499006442	1.964794427070363	276.045977160945	6.313714616320003	9	42	0	0	4	16	3	0	0	1	0	0	0	1	246.0	238.0	308.0	297.0	172.0	145.0	146.08333333333331	116.11111111111111	200.52777777777783	252.27777777777783	251.91666666666669	223.0833333333333	179.83333333333337	165.1666666666667	153.3333333333334	826.0	996.0	5.857142857142857	5.409090909090909	3.802469135802469	2.7	1.6101694915254237	1.9753086419753083	2.324324324324324
CHEMBL3979307	26.21997004530508	0	1	2.418568046114541	4.837136092229084	1.331914595243497	4.222233907373988	0.1241833502168819	2.664139781544397	9066.121462067098	10.336075260569796	18	71	0	0	4	30	3	1	0	0	0	0	0	0	354.0	371.0	471.0	457.0	297.0	239.0	196.16666666666669	192.8888888888889	314.6111111111111	393.83333333333326	411.7222222222222	426.8055555555555	429.4166666666667	394.63888888888897	333.41666666666674	1328.0	1615.0	4.985915492957746	5.013513513513513	3.5681818181818183	2.4972677595628414	1.9285714285714288	1.7281553398058251	1.5
ZINC000013586574	25.581812949339835	0	1	2.3798947417007703	4.759789483401541	1.3093214023108302	5.180447736330477	0.1569832647372871	2.8388139565935204	272.1252152342508	6.800184778965743	12	67	0	0	7	26	4	3	0	0	0	0	0	0	412.0	390.0	532.0	518.0	282.0	207.0	287.6944444444444	191.22222222222223	365.5555555555556	419.94444444444434	480.4444444444444	488.0833333333333	466.8333333333333	379.4166666666667	259.91666666666663	1358.0	1607.0	6.149253731343284	5.571428571428571	4.124031007751938	2.830601092896175	1.9899497487437183	1.715846994535519	1.843137254901961
CHEMBL210514	32.092611868654714	0	1	2.498022436726627	4.893969676527352	1.297085003504984	4.067502960911326	0.0992073892905201	2.814016261764833	19174.54146982131	11.27232568674305	17	80	0	0	11	30	5	6	0	0	0	0	0	0	592.0	595.0	861.0	854.0	696.0	640.0	272.11805555555554	250.34722222222223	435.2638888888889	528.0555555555557	567.8194444444446	599.7222222222222	560.5138888888889	525.5	524.8888888888889	1748.0	2054.0	7.4	7.083333333333333	5.701986754966887	4.566844919786096	3.776190476190476	3.7875647668393775	3.845303867403315
CHEMBL1917342	24.176537905160103	0	1	2.410198208906924	4.820396417813849	1.3240869021403203	4.041581614807116	0.1303736004776489	2.528038215666051	823.971187698854	7.845537674404348	16	59	0	0	8	23	4	3	1	0	0	0	0	0	398.44444444444446	342.3333333333333	571.3333333333333	526.0	274.66666666666663	224.3333333333333	235.24391289437585	163.1929012345679	358.2175925925925	387.4984567901234	422.9799382716048	400.7407407407407	404.61111111111103	299.6759259259258	296.69444444444434	1500.0	1791.0	6.753295668549906	5.521505376344086	5.193939393939393	3.627586206896552	2.095528455284553	2.4301075268817205	2.049751243781094
CHEMBL2159315	23.39154292055889	0	1	2.356460464841935	4.704450424670883	1.3203294898173537	5.014244019470389	0.1671414673156796	2.710894954844709	217.0269698130281	6.478633919338511	18	58	0	0	4	26	2	2	0	0	0	0	0	0	356.0	368.0	490.0	494.0	282.0	275.0	185.19444444444449	173.02777777777777	282.69444444444446	349.0555555555556	373.2222222222221	391.8333333333332	307.47222222222223	287.8888888888889	287.1666666666666	1190.0	1423.0	6.137931034482759	6.032786885245901	4.622641509433962	3.50354609929078	2.7241379310344827	2.3703703703703702	2.073529411764706
ZINC000028349608	19.775128785586404	0	1	2.472278223024833	4.944556446049665	1.336426651849629	4.507244199888139	0.1802897679955255	2.421976656472996	179.18865774787793	6.104729936594201	16	48	0	0	3	22	1	2	0	0	0	0	0	0	310.0	332.0	469.0	518.0	288.0	234.0	125.22222222222224	144.97222222222223	228.25000000000003	284.4166666666667	319.55555555555554	303.44444444444446	249.5277777777778	234.08333333333337	199.3055555555556	992.0	1212.0	6.458333333333333	6.509803921568627	5.269662921348314	4.625	2.610294117647059	2.747747747747748	2.691588785046729
article_review_283	26.81768702675045	0	1	2.381049128625661	4.762098257251321	1.350863495125718	5.312791750688994	0.1562585809026175	2.893892882141477	274.85084631894665	6.840004005127052	22	63	0	0	5	29	3	2	0	0	0	0	0	0	422.0	445.0	602.0	616.0	360.0	354.0	201.97222222222223	196.0	316.8888888888888	393.9444444444443	418.111111111111	413.1388888888888	376.33333333333326	314.0277777777777	265.94444444444446	1348.0	1627.0	6.698412698412699	6.641791044776119	5.234782608695652	4.052631578947368	2.711764705882353	2.7051282051282053	2.416107382550336
CHEMBL1088874	30.3894298616952	0	1	2.364355794294489	4.725100065945021	1.273099196499082	5.165344149190988	0.1324447217741279	3.002948284502167	420.6398184420958	7.402753482494066	12	71	0	0	11	28	4	3	0	3	1	0	0	4	595.604938271605	516.1111111111111	806.4444444444445	688.7777777777778	404.33333333333337	468.55555555555554	472.3733520042677	226.5761316872428	575.4619341563786	554.5267489711933	634.3271604938273	610.8966049382717	637.7669753086419	449.1491769547325	466.54475308641975	1960.0	1922.0	8.388801947487394	6.974474474474474	5.973662551440329	3.644326866549089	3.4708708708708707	3.19056486654252	2.258845437616388
ZINC000101100067	18.63206548103401	0	2	2.428082234713155	4.742992392321067	1.2865961273633748	3.6457727034506906	0.1519071959771121	2.169037070320577	684.4957195413444	7.404151128653566	12	46	0	0	4	20	2	2	0	0	0	0	0	0	306.0	306.0	396.0	357.0	242.0	189.0	162.66666666666669	142.08333333333334	240.6388888888889	273.69444444444446	264.6111111111112	268.22222222222223	252.16666666666669	219.27777777777783	175.25000000000006	968.0	1134.0	6.652173913043479	6.375	4.771084337349397	3.4326923076923075	3.18	2.649484536082474	2.688888888888889
CHEMBL1782801	23.948819787484386	0	1	2.423820744588415	4.797943390275355	1.3549909264590525	4.020943247192034	0.1340314415730678	2.4901288023806907	538.8231084617894	7.387999621040727	19	54	0	0	6	24	4	1	1	0	0	0	0	0	366.44444444444446	387.6666666666667	530.3333333333333	542.6666666666667	299.6666666666667	276.66666666666663	174.61454046639233	160.98765432098764	264.52160493827154	345.7098765432098	353.5185185185185	323.3333333333333	304.75925925925924	277.3888888888889	250.4814814814815	1404.0	1560.0	6.786008230452675	6.683908045977012	5.1993464052287575	3.932367149758455	2.4611872146118725	2.6368563685636857	2.628654970760234
ZINC000013806916	19.01565134606151	0	1	2.647545072566001	5.188238826619182	1.3471067293700687	4.226525485742818	0.183761977640992	2.274289380291423	182.38671913290327	6.039038386153066	12	43	0	0	3	20	2	1	0	0	0	0	0	0	282.0	319.0	484.0	529.0	139.0	61.0	139.77777777777777	126.25	221.38888888888897	283.58333333333326	309.74999999999994	323.4722222222223	289.75	226.91666666666669	158.16666666666669	902.0	1135.0	6.558139534883721	6.787234042553192	5.563218390804598	4.521367521367521	2.902097902097902	2.23728813559322	1.39
CHEMBL584690	22.56311579581272	0	1	2.4961827819604867	4.908537871935448	1.3538761464399602	4.643100184636964	0.1658250065941773	2.5650017035517254	240.2336857204301	6.51123155729583	19	50	0	0	5	23	4	1	0	0	0	0	0	0	362.0	400.0	584.0	624.0	369.0	296.0	169.47222222222223	159.0	259.6666666666667	341.7222222222223	358.44444444444446	350.66666666666663	328.8333333333333	261.2777777777778	241.50000000000003	1110.0	1357.0	7.24	7.407407407407407	6.212765957446808	5.073170731707317	3.9921875	4.336363636363636	3.727272727272727
article_review_87	24.208039501486624	0	0	2.460527183313656	4.8558212756028345	1.3136134726811508	4.046509016900174	0.1499588839163553	2.4029643437234327	2715.963427056641	7.64396388937798	21	54	0	0	11	21	7	1	0	0	3	0	0	3	401.65432098765433	435.22222222222223	595.6666666666667	494.38271604938274	478.2222222222222	464.8888888888889	202.60924279045784	157.22869050005448	290.8356629480291	347.10928065840955	381.0070557521456	368.98935770729935	328.9111708351274	288.0521274170092	256.96810722555944	2052.0	1606.0	7.438042981252858	7.771825396825397	6.5457875457875465	4.29898013955985	3.0370370370370368	3.5763239875389403	4.782222222222222
CHEMBL249592	10.594671173979751	0	0	2.439775589943787	4.700053382402606	1.3081201285779305	3.2731316442213694	0.2337951174443835	1.5222194526028263	94.49183728034546	4.884985689404354	6	26	0	0	2	12	0	2	0	0	0	0	0	0	190.0	195.0	292.0	247.0	18.0	3.0	112.86111111111111	83.91666666666667	145.00000000000003	155.75000000000003	156.75	124.66666666666664	97.83333333333331	80.5	55.5	572.0	648.0	7.3076923076923075	7.222222222222222	6.3478260869565215	4.410714285714286	2.075	1.1714285714285717	0.5625
CHEMBL3401479	22.017769472705684	0	1	2.391820700566607	4.783641401133215	1.3216509272742305	3.717494165104122	0.1327676487537186	2.34266924695688	900.2436777886918	7.83228489695701	16	53	0	0	6	22	4	1	0	0	1	0	0	1	327.60493827160496	346.1111111111111	462.6666666666667	447.44444444444446	198.88888888888889	212.5555555555556	165.7275186709343	152.38168724279836	258.5771604938272	321.9032921810699	327.8117283950618	296.7993827160494	248.9197530864197	213.2407407407408	203.35185185185185	1366.0	1405.0	6.181225250407641	6.180555555555555	4.626666666666667	3.2660178426601787	1.6979655712050077	1.6596119929453264	1.8246687054026505
CHEMBL4845947	22.017769472705684	0	1	2.3862816351499765	4.772563270299953	1.328728253618738	3.9426071587532174	0.1408073985269006	2.4014616370734845	696.7507012168963	7.5760470899537555	12	54	0	0	6	22	4	2	0	0	0	0	0	0	358.0	357.0	465.0	438.0	250.0	250.0	212.16666666666669	161.47222222222223	275.7222222222222	364.4166666666666	362.2777777777777	330.02777777777766	291.36111111111103	268.0833333333333	263.6111111111111	1142.0	1357.0	6.62962962962963	6.2631578947368425	4.514563106796117	3.106382978723404	2.265734265734266	2.1904761904761907	2.314814814814815
CHEMBL4469309	23.99360800478182	0	1	2.572466891912636	5.0573404844011245	1.3428963708790518	4.6076150314421	0.1535871677147366	2.6263226650478955	297.7226261750528	6.794774557077024	19	51	0	0	7	23	3	3	1	0	0	0	0	0	414.44444444444446	379.0	663.3333333333334	675.3333333333333	535.3333333333334	421.0	227.5772462277092	155.8641975308642	334.98765432098764	364.5648148148148	459.0401234567901	454.054012345679	432.5972222222222	414.1435185185186	384.65740740740745	1444.0	1731.0	8.12636165577342	6.890909090909091	6.982456140350878	5.581267217630853	5.291044776119403	4.612820512820513	4.248677248677249
CHEMBL3040578	28.96751694101151	0	1	2.456945636380996	4.913891272761994	1.3317712138126667	4.416937806611246	0.1193766974759796	2.793779471706132	1615.2449613255158	8.695574722644192	12	73	0	0	8	29	3	4	0	1	0	0	0	1	504.0	471.0	638.0	690.0	570.0	537.0	317.0	214.3055555555556	385.08333333333326	523.9722222222224	537.8611111111113	567.75	554.8611111111111	533.8888888888889	507.0555555555555	1564.0	1831.0	6.904109589041096	6.116883116883117	4.461538461538462	3.4673366834170856	3.0334928229665072	2.710280373831776	2.8078817733990147
CHEMBL3289969	23.647770608936035	0	1	2.442994117044037	4.817792092013047	1.3036240520823723	3.870498886774836	0.1290166295591612	2.4519956987127784	1144.694377084872	8.141505249450548	15	52	0	0	10	20	4	3	1	0	2	0	0	2	387.6543209876543	343.55555555555554	576.2222222222222	488.7160493827161	235.77777777777777	224.44444444444449	219.6433946806889	144.62294238683126	327.53034979423865	349.6508725803993	384.0724165523548	340.1151120256058	290.0401234567901	230.42592592592592	258.4475308641976	1964.0	1853.0	7.45489078822412	6.246464646464646	5.879818594104308	3.730656865516917	2.4144755442465367	2.4039548022598867	2.163098878695209
CHEMBL602087_46232652	31.64158258570184	0	1	2.450701016878232	4.901402033756463	1.297571204229746	4.482735095981862	0.1120683773995465	2.8865277337557984	1231.372546052438	8.50217907844221	16	78	0	0	9	31	3	2	1	3	0	0	0	3	550.4444444444445	444.0	830.6666666666667	684.0	534.6666666666667	477.3333333333333	430.5841906721536	208.58641975308643	620.6574074074073	551.6620370370368	664.9151234567902	621.1851851851853	644.9398148148151	670.87962962963	631.902777777778	1928.0	2234.0	7.056980056980057	5.414634146341464	5.429193899782136	3.1666666666666665	2.784482758620689	2.5584415584415585	2.334788937409025
CHEMBL2312639	25.06198417130913	0	1	2.4098099394701618	4.819619878940323	1.3031467544270323	3.968194810817992	0.1240060878380622	2.541462093491408	1039.7115026299273	8.10984936214086	16	58	0	0	9	23	4	2	1	0	2	0	0	2	373.65432098765433	329.55555555555554	543.3333333333334	507.60493827160496	269.1111111111111	217.77777777777777	221.6433946806889	150.87294238683128	340.3225308641975	387.5891441853375	384.7114197530863	366.2361111111112	335.9197530864199	308.888888888889	232.1635802469136	2012.0	1923.0	6.442315879097489	5.402550091074681	4.984709480122325	3.4067445521584228	2.203584229390681	2.112745098039216	2.2425925925925925
CHEMBL4207073	13.423098298725945	0	1	2.435793954985382	4.745669213433813	1.323179613855076	3.702951863060225	0.217820697827072	1.8397585534655192	99.55047026293276	5.131293005448036	11	30	0	0	4	13	2	1	0	0	1	0	0	1	209.6049382716049	231.11111111111111	307.6666666666667	288.44444444444446	57.11111111111112	22.666666666666664	81.19974089315653	92.74279835390946	143.54938271604942	174.09773662551444	181.3909465020577	142.40329218107	101.97119341563784	85.72839506172839	56.76543209876544	932.0	879.0	6.9868312757201645	7.222222222222222	5.49404761904762	3.845925925925926	3.206896551724138	2.5426356589147288	1.269135802469136
CHEMBL3401477	23.56988240552138	0	1	2.476757908794197	4.824889559821518	1.2934693882188553	3.510473083401175	0.1170157694467058	2.3543630986594373	8289.06128980171	10.121304296345183	15	59	0	0	7	23	4	1	1	0	1	0	0	1	330.0493827160494	344.44444444444446	458.0	436.6666666666666	191.44444444444449	187.22222222222223	169.95317024843774	157.3477366255144	264.22839506172835	327.0586419753085	349.89711934156384	337.5246913580247	276.3888888888889	224.18827160493828	214.17592592592592	1662.0	1621.0	5.594057334170329	5.555555555555555	4.053097345132743	2.9504504504504503	1.2965194109772424	1.3506698187549253	1.62241054613936
CHEMBL260023	28.96751694101151	0	1	2.478582861108744	4.957165722217489	1.3401759238468862	4.084515910505584	0.1103923219055563	2.7155360367797723	6089.945367521065	10.022727209463484	22	68	0	0	8	29	5	3	0	0	0	0	0	0	498.0	509.0	696.0	735.0	535.0	438.0	262.47222222222223	217.8888888888889	361.97222222222223	458.44444444444446	507.1944444444444	516.8333333333333	479.6111111111112	477.6111111111111	403.5	1512.0	1789.0	7.323529411764706	7.069444444444445	5.568	4.454545454545454	3.397905759162304	3.257142857142857	3.4740259740259742
CHEMBL3819427	18.59162536651413	0	1	2.349743789048366	4.699487578096732	1.3020940949855568	3.961717672832413	0.1650715697013505	2.252146424341212	263.1245458426627	6.448096215775423	12	46	0	0	4	20	2	2	0	0	0	0	0	0	298.0	291.0	378.0	352.0	248.0	206.0	202.16666666666663	143.58333333333331	241.6666666666668	311.61111111111086	326.4722222222222	269.3611111111111	200.77777777777783	269.3888888888889	207.6111111111112	968.0	1118.0	6.478260869565218	6.0625	4.5	3.087719298245614	1.991452991452992	2.2526315789473683	3.1392405063291138
ZINC000029052504	23.45859383570255	0	1	2.545852577620873	4.943350563095564	1.3079425853701063	3.612141657782088	0.1204047219260695	2.3829131421088805	4709.932206454275	9.556041082040862	12	59	0	0	6	24	3	1	0	0	2	0	0	2	315.2098765432099	341.22222222222223	468.33333333333337	444.1111111111111	232.66666666666669	218.44444444444443	166.35087067520195	155.9300411522634	263.18209876543216	349.4634773662551	396.1075102880659	396.585390946502	312.89506172839504	253.25	215.6172839506173	1682.0	1555.0	5.342540280393387	5.503584229390681	4.108187134502924	2.7756944444444445	1.3897524467472655	1.288888888888889	1.6738609112709832
ZINC000013586563	25.581812949339835	0	1	2.3798947417007703	4.759789483401541	1.3093214023108302	5.180447736330477	0.1569832647372871	2.8388139565935204	272.1252152342508	6.800184778965743	12	69	0	0	6	27	4	2	0	0	0	0	0	0	372.0	374.0	492.0	490.0	262.0	199.0	241.69444444444449	192.5555555555556	335.22222222222223	422.6111111111111	459.7777777777777	474.08333333333326	448.8333333333333	371.41666666666674	265.91666666666663	1332.0	1593.0	5.391304347826087	5.194444444444445	3.727272727272727	2.620320855614973	1.7777777777777777	1.544041450777202	1.5688622754491015
ZINC000040431320	24.78195424491607	0	1	2.382729380712622	4.765458761425244	1.2486182946986202	4.964740347091076	0.1551481358465961	2.765511809276905	270.382511998498	6.762988477321232	12	60	0	0	10	22	3	3	1	3	0	0	0	3	508.44444444444446	378.3333333333333	714.0	562.0	336.66666666666663	321.33333333333337	412.5564128943759	176.38734567901236	565.246913580247	451.0694444444444	545.0447530864197	512.0972222222223	439.67592592592587	452.4629629629629	464.06944444444446	1658.0	1833.0	8.474074074074075	6.102150537634408	6.375	3.82312925170068	2.57088122605364	2.841163310961969	2.244444444444444
CHEMBL3746806	23.26569101120445	0	1	2.4226962405894152	4.845392481178831	1.2566152595776787	4.156403503636138	0.1385467834545379	2.5232624466138103	488.3310115668117	7.289605766969172	12	64	0	0	6	24	2	3	1	0	0	0	0	0	340.44444444444446	279.0	482.6666666666666	455.6666666666666	241.3333333333333	201.0	229.52863511659808	158.25308641975312	345.12654320987656	412.3935185185185	517.4398148148148	491.3935185185185	394.31944444444446	287.2731481481481	293.4212962962963	1444.0	1730.0	5.319444444444445	4.227272727272728	3.9889807162534434	2.7784552845528454	1.5555555555555554	1.5580524344569286	1.5670995670995669
ZINC000073258851	17.775128785586404	0	1	2.347313497634124	4.694190659875747	1.3129446317442564	3.781364146162796	0.1644071367896867	2.162993952691442	279.9130023534077	6.467387971944595	6	45	0	0	6	17	2	3	1	0	0	0	0	0	290.44444444444446	271.0	350.0	313.33333333333337	155.66666666666666	137.33333333333331	189.8089849108368	128.33024691358025	218.7932098765432	287.89814814814804	304.60185185185173	220.85185185185188	198.76851851851853	195.25	154.39814814814812	1180.0	1231.0	6.454320987654321	5.76595744680851	4.069767441860465	2.7246376811594204	1.5224358974358974	1.6057347670250894	1.8755020080321283
CHEMBL3139528_76325352	24.575046339631164	0	1	2.5043248338436976	4.872145994245575	1.351506614467418	4.274451065385737	0.1378855182382495	2.584057799877377	595.7475620574776	7.5212191352374544	21	60	0	0	4	27	3	1	0	0	0	0	0	0	362.0	404.0	562.0	568.0	320.0	295.0	143.94444444444446	175.61111111111114	278.0555555555555	333.8333333333332	363.3888888888888	378.0	366.2777777777777	324.4722222222222	275.88888888888886	1212.0	1512.0	6.033333333333333	6.3125	5.017857142857143	3.9444444444444446	2.3910614525139664	2.1731843575419	1.8823529411764703
ZINC000027431914	20.539254708175783	0	1	2.568655282873336	5.096527932892313	1.3109154020484937	4.463145124883437	0.1785258049953374	2.412144434331494	187.94921312481893	6.152462515255833	9	50	0	0	4	21	3	1	0	0	0	0	0	0	294.0	333.0	482.0	498.0	256.0	212.0	150.77777777777777	139.3888888888889	234.66666666666669	318.2777777777778	378.77777777777777	361.5833333333333	322.30555555555554	277.11111111111114	229.97222222222223	992.0	1255.0	5.88	6.166666666666667	4.82	3.688888888888889	2.3594771241830066	2.089041095890411	1.969230769230769
CHEMBL3545814	17.172671198581753	0	3	2.598878322590988	4.9943374531547935	1.2797048043913846	3.8235864897199408	0.1737993858963609	2.1296462141728685	269.94802879800454	6.386686814901534	12	39	0	0	5	17	3	2	0	0	0	0	0	0	308.0	326.0	486.0	492.0	209.0	184.0	176.25694444444446	142.1527777777778	235.47222222222223	276.66666666666663	342.66666666666674	306.66666666666674	285.1944444444444	217.05555555555563	201.66666666666669	904.0	1030.0	7.897435897435898	7.951219512195122	7.147058823529412	5.857142857142857	3.1401869158878504	3.221052631578947	2.7142857142857144
CHEMBL4472629	20.05062714618465	0	0	2.460527183313656	4.8558212756028345	1.3136134726811508	4.046509016900174	0.1499588839163553	2.4029643437234327	2715.963427056641	7.64396388937798	20	43	0	0	8	18	4	2	1	0	1	0	0	1	350.8888888888889	323.0	580.6666666666666	510.66666666666674	335.66666666666663	291.0	202.60924279045784	157.22869050005448	290.8356629480291	347.10928065840955	381.0070557521456	368.98935770729935	328.9111708351274	288.0521274170092	256.96810722555944	1534.0	1486.0	8.160206718346254	7.177777777777778	7.954337899543378	5.674074074074075	4.775438596491227	4.437037037037037	4.144032921810699
CHEMBL1910139	28.97220656664685	0	1	3.1057592865063555	6.211518573012711	1.3740168392737284	3.308010673251973	0.094514590664342	2.4491099721485767	215980.0322709648	13.535704207698558	12	66	0	0	7	28	4	2	0	1	0	0	0	1	472.0	491.0	665.0	703.0	520.0	430.0	253.9027777777778	194.65277777777777	326.3611111111111	411.1875	491.5833333333333	474.33333333333337	426.7083333333333	476.625	377.1388888888889	1444.0	1818.0	7.151515151515151	6.726027397260274	5.076335877862595	4.135294117647059	3.0	2.941798941798942	2.694300518134715
CHEMBL269083	23.45859383570255	0	1	2.545852577620873	4.943350563095564	1.3079425853701063	3.612141657782088	0.1204047219260695	2.3829131421088805	4709.932206454275	9.556041082040862	12	59	0	0	6	24	3	1	0	0	2	0	0	2	315.2098765432099	341.22222222222223	468.33333333333337	444.1111111111111	232.66666666666669	218.44444444444443	166.35087067520195	155.9300411522634	263.18209876543216	349.4634773662551	396.1075102880659	396.585390946502	312.89506172839504	253.25	215.6172839506173	1682.0	1555.0	5.342540280393387	5.503584229390681	4.108187134502924	2.7756944444444445	1.3897524467472655	1.288888888888889	1.6738609112709832
CHEMBL3121423	31.267176769533624	2	1	2.460527183313656	4.8558212756028345	1.3136134726811508	4.046509016900174	0.1499588839163553	2.4029643437234327	2715.963427056641	7.64396388937798	25	71	0	0	7	33	3	4	0	0	0	0	0	0	532.0	542.0	742.0	675.0	404.0	346.0	325.25	244.1111111111112	431.1666666666666	438.7777777777777	426.3333333333333	528.5555555555555	371.6111111111111	321.77777777777777	285.9444444444444	1622.0	1876.0	7.492957746478873	7.226666666666667	5.936	4.066265060240964	3.4887640449438204	2.7294117647058824	2.573248407643312
CHEMBL4638388	29.84073228305513	0	1	2.443076869162256	4.883389663954159	1.3171511725669829	4.671408960074154	0.1229318147387935	2.8764617974221585	613.4391933681147	7.754082211656756	21	74	0	0	8	30	4	2	2	0	0	0	0	0	426.8888888888889	381.0	636.3333333333333	589.6666666666667	321.66666666666663	273.6666666666667	250.69178669410152	187.72222222222223	393.057098765432	444.3842592592592	534.9706790123457	520.6805555555554	474.59722222222223	460.4398148148149	370.89814814814815	1952.0	2238.0	5.768768768768769	4.884615384615385	4.545238095238095	3.119929453262787	2.355555555555555	2.0033167495854065	1.5390749601275917
article_review_216	19.67766952966369	0	1	2.443309213709921	4.780231404886552	1.3566358784782724	3.836966287488347	0.1534786514995338	2.260972756936271	697.8992350891447	7.464365461878813	15	48	0	0	5	20	3	2	0	0	0	0	0	0	324.0	343.0	454.0	416.0	201.0	188.0	127.8888888888889	147.30555555555557	232.5555555555556	269.6666666666667	276.4166666666667	259.9166666666667	223.83333333333337	202.86111111111111	187.86111111111111	1018.0	1244.0	6.75	6.725490196078432	5.044444444444444	3.617391304347826	1.984251968503937	2.342857142857143	1.9142857142857144
CHEMBL4089427	27.05274527282883	0	1	2.4832508483677778	4.966501696735556	1.3315089138205582	4.172728641155347	0.1227273129751572	2.6523456038359168	2507.319011848449	9.05074477012875	16	65	0	0	8	26	4	2	1	1	0	0	0	1	440.44444444444446	373.0	621.3333333333333	585.6666666666666	273.33333333333337	288.6666666666667	292.2716906721536	176.19753086419755	389.10493827160496	450.0308641975309	549.3302469135804	499.15277777777777	415.34722222222223	384.7407407407408	349.4722222222222	1628.0	1952.0	6.776068376068376	5.405797101449275	4.892388451443569	3.2718808193668525	2.4266666666666663	2.0304761904761905	1.6367265469061878
CHEMBL260756	31.755503951237813	0	1	2.48214836702946	4.964296734058918	1.3221039971187771	4.174504290228019	0.1018171778104394	2.8399825920842585	11232.173329399951	10.737524531605358	22	78	0	0	9	32	5	4	0	0	0	0	0	0	550.0	558.0	767.0	824.0	627.0	504.0	288.0	243.0	407.0555555555555	514.4444444444442	561.6111111111112	602.3055555555555	541.2222222222222	579.9444444444447	514.9722222222222	1690.0	1993.0	7.051282051282051	6.804878048780488	5.326388888888889	4.382978723404255	3.2387387387387387	2.9411764705882355	3.028985507246377
CHEMBL4100470	29.47982212762232	0	1	2.483264005062336	4.966528010124673	1.305173378969871	4.20093791735221	0.1135388626311408	2.7436406336640067	2545.3053403469385	9.150338717998872	16	68	0	0	10	27	4	2	1	3	0	0	0	3	554.4444444444445	445.0	835.3333333333333	701.6666666666666	346.33333333333337	366.6666666666667	421.8341906721536	194.94753086419755	594.216049382716	505.0030864197531	660.2469135802471	604.8194444444446	492.4305555555555	506.7407407407407	451.18055555555554	1826.0	2096.0	8.15359477124183	6.180555555555555	6.280701754385964	3.7927927927927927	3.0350877192982453	2.3278985507246377	1.8720720720720725
CHEMBL2159308	20.83127402800832	0	1	2.395308353964403	4.735137313743829	1.2801038802102465	3.9019096797075217	0.1445151733225008	2.3547178677642977	748.3719457387313	7.611151881056533	11	50	0	0	9	18	2	3	3	0	1	0	0	1	302.9382716049383	227.1111111111111	409.962962962963	310.44444444444446	193.44444444444449	161.11111111111111	200.64495694253924	118.77829218106996	288.6192844078646	281.97736625514403	329.1181984453589	335.2962962962964	266.505658436214	197.82253086419752	209.43364197530863	2018.0	1857.0	6.058765432098766	4.367521367521367	4.408203902827559	2.587037037037037	1.746395250212044	2.141141141141141	1.915291529152916
CHEMBL111956	21.54572093759751	0	1	2.493843266788013	4.922193489739186	1.2900472931214997	4.280738179307278	0.1585458584928621	2.4473772395332034	463.18936387083977	7.131387736723134	9	54	0	0	8	19	3	4	1	0	0	0	0	0	354.44444444444446	297.0	556.3333333333334	442.6666666666666	339.6666666666667	247.0	241.27169067215365	141.7530864197531	347.38117283950623	362.516975308642	440.04475308641975	420.8595679012346	343.75	353.73148148148147	338.4783950617283	1370.0	1642.0	6.563786008230453	5.2105263157894735	5.151234567901235	2.951111111111111	2.4276315789473686	3.1782945736434107	2.5160493827160497
CHEMBL3401490	23.460492605780203	0	2	2.4829770872651027	4.845982709028367	1.3103884412885	3.5225863469699426	0.117419544898998	2.357807766137771	14469.42053028024	10.678405061208435	15	62	0	0	6	24	4	1	1	0	0	0	0	0	328.44444444444446	333.33333333333337	446.33333333333337	433.33333333333337	198.3333333333333	213.3333333333333	173.58676268861456	163.60493827160496	269.3734567901235	337.39506172839504	381.8425925925925	345.38888888888886	299.1851851851852	262.35185185185185	237.51851851851853	1412.0	1578.0	5.297491039426523	5.128205128205129	3.750700280112045	2.777777777777778	1.3019607843137255	1.3671171171171173	1.349206349206349
ZINC000073258621	20.48223556677296	0	1	2.499111499000204	4.845999107077335	1.3304323834933467	3.313489018578439	0.1274418853299399	2.1535131634224545	5259.137840367193	9.52323382864926	6	51	0	0	7	19	3	3	1	0	0	0	0	0	328.44444444444446	320.66666666666663	470.0	412.0	186.3333333333333	162.66666666666666	200.83676268861456	142.85185185185185	256.35185185185185	338.6635802469135	372.5092592592593	280.26851851851853	222.1851851851852	223.85185185185185	181.77777777777777	1304.0	1421.0	6.440087145969499	5.938271604938271	4.653465346534653	2.9855072463768115	1.5112994350282485	1.582554517133956	1.844884488448845
article_review_313	24.696366683190814	0	1	2.378858489770505	4.75771697954101	1.3264952235640064	3.76598800715772	0.1176871252236787	2.4891610555315133	1238.0878201513826	8.284474197651738	12	69	0	0	5	27	3	2	0	0	0	0	0	0	348.0	352.0	456.0	456.0	226.0	187.0	191.16666666666669	182.27777777777777	308.11111111111114	390.1111111111111	413.2777777777777	432.75	394.83333333333337	328.16666666666674	264.8333333333333	1284.0	1567.0	5.043478260869565	4.888888888888889	3.4285714285714284	2.4782608695652173	1.5533980582524272	1.4450261780104712	1.3372781065088757
CHEMBL409156	31.824453636459115	0	1	2.501154726816677	5.0023094536333526	1.319962494986681	4.285263100599591	0.1045186122097461	2.86616892424838	11858.274791234542	10.79176817119824	22	75	0	0	10	31	5	4	0	1	0	0	0	1	602.0	585.0	817.0	908.0	658.0	602.0	345.52777777777777	248.8611111111112	419.83333333333326	536.9444444444445	588.8888888888891	709.8333333333334	588.0833333333335	616.7500000000002	589.2222222222223	1732.0	1993.0	8.026666666666667	7.405063291139241	5.920289855072464	5.072625698324022	4.1422018348623855	3.319634703196347	3.178743961352657
CHEMBL260870	24.2346503021104	0	1	2.563866633636448	4.979693634754399	1.2929278292422857	3.6967775332998527	0.119250888170963	2.4388636147093568	5860.392705609407	9.807374006425894	12	59	0	0	7	24	3	1	0	0	3	0	0	3	322.8148148148148	351.33333333333337	485.77777777777777	465.22222222222223	236.22222222222223	225.0	165.9395004572474	154.95061728395063	262.1718106995886	349.40483539094646	394.9512841030331	397.8878600823045	313.32098765432096	254.33024691358025	215.49382716049385	1970.0	1651.0	5.471437539234149	5.666666666666667	4.261208576998051	2.907638888888889	1.4455958549222798	1.3143790849673205	1.6994404476418865
article_review_141	23.36303334985748	0	1	2.3589114975822105	4.717822995164421	1.313171312512964	3.784832041914547	0.1220913561907918	2.462403622736628	5358.084022919861	9.717763843241988	12	63	0	0	6	25	4	2	0	0	0	0	0	0	372.0	357.0	439.0	431.0	254.0	222.0	222.13888888888889	185.69444444444449	293.1666666666665	372.3888888888887	392.08333333333326	377.4166666666665	350.86111111111103	314.33333333333337	264.5	1256.0	1471.0	5.904761904761905	5.492307692307692	3.7844827586206895	2.7628205128205128	1.735632183908046	1.7375	1.7046979865771812
CHEMBL81485	16.768362175877737	0	1	2.5215791743560825	4.849361996882402	1.3485241523034766	4.088491076057293	0.1946900512408234	2.150113316653309	155.995106942681	5.791761985734954	12	41	0	0	3	18	2	1	0	0	0	0	0	0	244.0	275.0	390.0	445.0	109.0	38.0	99.91666666666669	118.69444444444446	192.75000000000003	250.6666666666667	265.6111111111111	268.5	222.41666666666669	175.41666666666666	127.5	830.0	1041.0	5.951219512195122	6.25	4.936708860759493	4.08256880733945	2.6475409836065573	1.790909090909091	1.2247191011235956
CHEMBL4590226	20.71294571007377	0	1	2.333474138052721	4.644981944636948	1.2982843543886575	3.896549117474753	0.1443166339805464	2.3533430927692702	377.4274109152097	6.9266300342431375	11	53	0	0	7	20	4	2	1	0	0	0	0	0	322.44444444444446	307.66666666666663	389.33333333333337	347.66666666666663	180.3333333333333	182.3333333333333	214.5589849108368	156.8487654320988	267.57716049382714	310.00925925925924	338.3858024691358	330.75925925925924	325.4351851851852	236.10185185185185	231.60185185185185	1326.0	1401.0	6.083857442348009	5.593939393939393	4.013745704467354	2.674358974358974	1.8262910798122067	1.994791666666667	1.6697530864197532
ZINC000002654728	19.22978246247938	0	1	2.347565716477555	4.695131432955111	1.307455588944188	3.534586716973589	0.1413834686789435	2.1788871126407634	1149.458213711339	7.963336723708378	12	47	0	0	6	19	1	4	0	0	1	0	0	1	323.60493827160496	302.1111111111111	399.44444444444446	417.22222222222223	261.44444444444446	223.11111111111111	160.7275186709343	145.38168724279836	243.32304526748973	322.1358024691356	268.45061728395063	227.83641975308643	236.7911522633744	250.24382716049385	211.5401234567901	1300.0	1269.0	6.88521145258734	6.165532879818594	4.699346405228758	3.725198412698413	2.297453703703704	2.482993197278912	2.970959595959596
CHEMBL4217810	11.411167754907478	0	0	2.402484841637593	4.693271354718246	1.2751422315230954	3.5352236485729405	0.2356815765715293	1.6682416723784714	71.28204036690735	4.672109515537069	6	28	0	0	4	11	1	2	1	0	0	0	0	0	182.44444444444449	170.66666666666669	230.66666666666663	231.0	64.0	15.0	128.55898491083676	92.2777777777778	136.2222222222222	180.3858024691358	175.0925925925927	128.05555555555554	123.48148148148144	154.83333333333334	71.5	842.0	814.0	6.515873015873017	5.885057471264369	4.707482993197279	3.725806451612903	2.53061224489796	2.0	1.4545454545454546
ZINC000299839088	17.998256487846316	0	3	2.6060017083791207	4.985470923361441	1.2565412795443305	3.895341545555569	0.1693626758937204	2.192690486617684	291.1812379402397	6.506855007031648	12	42	0	0	5	18	3	2	0	0	0	0	0	0	308.0	333.0	502.0	512.0	217.0	204.0	203.03472222222223	149.55555555555554	252.9444444444445	319.6111111111112	376.125	342.77777777777777	360.5555555555555	253.3888888888889	218.1111111111112	942.0	1068.0	7.333333333333333	7.568181818181818	6.783783783783784	5.333333333333333	3.1415929203539825	2.809090909090909	2.2142857142857144
ZINC000013586572	24.098649701745444	0	1	2.3788340432701367	4.7576680865402725	1.3203372909763256	3.689635659793377	0.119020505154625	2.4369298274853333	1542.4837956647605	8.472551361973817	12	65	0	0	5	26	3	1	0	0	1	0	0	1	311.60493827160496	325.1111111111111	415.44444444444446	391.55555555555554	210.5555555555556	174.55555555555554	173.72751867093433	165.6872427983539	283.37860082304525	362.6975308641976	373.1975308641976	380.5154320987654	344.9074074074074	288.9351851851852	236.2932098765432	1470.0	1555.0	4.793922127255461	4.781045751633987	3.297178130511464	2.187461204220981	1.5455614344503232	1.454963839579224	1.4724164724164723
article_review_431	23.436331137856328	0	1	2.460527183313656	4.8558212756028345	1.3136134726811508	4.046509016900174	0.1499588839163553	2.4029643437234327	2715.963427056641	7.64396388937798	19	52	0	0	10	21	4	2	1	0	3	0	0	3	378.9382716049383	354.1111111111111	642.3333333333333	644.4444444444445	430.22222222222223	298.55555555555554	202.60924279045784	157.22869050005448	290.8356629480291	347.10928065840955	381.0070557521456	368.98935770729935	328.9111708351274	288.0521274170092	256.96810722555944	2224.0	1772.0	7.287274453941121	6.55761316872428	7.0586080586080575	5.2823315118397085	5.570846075433232	4.97834274952919	3.441777777777778
CHEMBL3401492	23.5294422910015	0	1	2.482979126324824	4.846148965881037	1.3031034599626543	3.529295229326337	0.1176431743108779	2.359710487931338	7985.53127104734	10.083998880735436	15	59	0	0	7	23	4	1	1	0	1	0	0	1	332.0493827160494	344.44444444444446	463.0	446.0	187.44444444444449	206.22222222222223	168.92539247065997	157.3477366255144	259.5895061728395	327.4135802469135	369.7767489711934	339.83024691358025	283.9722222222222	231.5216049382716	219.84259259259247	1662.0	1626.0	5.627955639255075	5.555555555555555	4.097345132743363	3.0135135135135136	1.3025435073627845	1.3433641975308643	1.4759405074365706
CHEMBL432713	26.43874964478745	0	1	2.456261430041704	4.804706275759177	1.30436266501183	3.802692598220311	0.1118438999476562	2.55948482591028	43350.86125427896	11.900857281090865	15	65	0	0	7	27	3	2	0	0	2	0	0	2	373.2098765432099	387.22222222222223	501.8888888888889	442.7160493827161	269.8888888888889	238.33333333333337	216.3717040085353	186.2911522633745	309.5905349794239	383.7357491236092	380.7181069958848	375.7685185185185	364.5699588477366	328.45576131687244	294.3981481481481	1856.0	1720.0	5.741690408357075	5.694444444444445	4.147842056932967	2.6042120551924475	2.061302681992337	2.015277777777778	1.835978835978836
CHEMBL261917	23.884577434948586	0	1	2.455359451153731	4.910718902307462	1.2766837402289497	4.833460043455499	0.1611153347818499	2.674174864970243	239.7379633157879	6.578158796023424	16	58	0	0	7	23	4	2	1	0	0	0	0	0	366.44444444444446	332.33333333333337	565.6666666666666	551.0	466.6666666666666	332.6666666666667	226.8341906721536	156.52623456790124	348.4660493827161	402.8518518518518	454.6080246913579	420.7538580246912	331.50462962962945	396.86111111111103	400.2870370370369	1436.0	1726.0	6.3180076628352495	5.44808743169399	5.18960244648318	3.748299319727891	2.911392405063291	3.099756690997567	4.022988505747126
CHEMBL3289965	24.802764457306893	0	1	2.456017888613047	4.857652953926541	1.3332876687073856	4.240312685048012	0.1367842801628391	2.576039124489417	476.0523157916895	7.296929866808573	18	54	0	0	10	21	5	2	3	0	0	0	0	0	385.33333333333337	330.0	579.3333333333334	493.3333333333333	242.3333333333333	245.0	218.6118827160494	142.31635802469137	327.6466049382716	336.5972222222222	414.7794924554184	358.63888888888886	295.6481481481481	239.17592592592592	263.4814814814815	1920.0	2035.0	7.135802469135803	5.689655172413793	5.624595469255664	3.681592039800994	2.404761904761905	2.0826666666666664	2.125730994152047
CHEMBL4777499	22.017769472705687	0	1	2.460527183313656	4.8558212756028345	1.3136134726811508	4.046509016900174	0.1499588839163553	2.4029643437234327	2715.963427056641	7.64396388937798	12	62	0	0	7	23	3	3	0	0	1	0	0	1	352.44444444444446	338.0	428.0	416.0	210.0	184.0	202.60924279045784	157.22869050005448	290.8356629480291	347.10928065840955	381.0070557521456	368.98935770729935	328.9111708351274	288.0521274170092	256.96810722555944	1488.0	1418.0	5.684587813620072	5.365079365079365	3.890909090909091	2.829931972789116	1.7857142857142858	2.013071895424837	1.5
article_review_330	26.52572655653893	0	1	2.417148413557651	4.834296827115301	1.2883421008774807	3.918295345386933	0.1152439807466745	2.589432129974398	3051.8745768336275	9.247286727780198	12	71	0	0	7	27	3	3	1	0	0	0	0	0	384.44444444444446	333.3333333333333	514.6666666666666	481.33333333333337	275.3333333333333	200.3333333333333	277.0216906721536	175.16975308641975	387.27160493827154	461.2129629629629	489.04629629629625	505.3425925925925	487.77777777777777	407.40277777777777	274.7175925925925	1604.0	1919.0	5.41471048513302	4.504504504504505	3.729468599033816	2.4810996563573884	1.7716049382716048	1.4504065040650405	1.5381750465549346
CHEMBL3290005	26.366807933941047	0	1	2.455333701160093	4.86543487314837	1.3245478321512358	3.981997467444416	0.120666589922558	2.5757060381133368	1381.2105417035689	8.424638066238012	19	59	0	0	8	25	3	3	1	1	0	0	0	1	462.44444444444446	406.3333333333333	672.3333333333334	591.0	322.66666666666663	277.0	296.5772462277092	175.02623456790124	385.32870370370375	434.9984567901234	481.4243827160493	417.1388888888888	375.4351851851851	336.34259259259244	350.645061728395	1602.0	1889.0	7.838041431261771	6.449735449735449	5.949852507374632	3.7884615384615374	2.807359307359308	2.8190476190476192	2.520833333333333
CHEMBL3770342	15.775128785586409	0	5	2.429928749979216	4.859857499958432	1.2641274285958215	3.828851023603284	0.1914425511801641	2.0357119449080843	161.18099251646942	5.775675091251406	6	38	1	0	6	14	5	0	0	0	0	1	0	1	227.06721536351165	255.03703703703707	355.55555555555554	318.8148148148148	142.07407407407408	79.11111111111111	105.55744170096024	112.8996913580247	195.67592592592595	228.783950617284	225.82870370370367	218.2376543209877	188.1342592592593	158.7538580246914	126.89814814814817	1992.0	1132.0	5.975453035881886	6.375925925925927	5.007824726134585	3.188148148148148	2.776906318082789	2.49789029535865	2.059044551798175
ZINC000073275716	21.896449129146045	0	1	2.499100326979568	4.845935477689754	1.3266938352846471	3.2956502684478703	0.1177017953017096	2.222222915724719	20907.26622009659	10.97747146074556	6	59	0	0	6	22	3	3	0	0	0	0	0	0	340.0	338.0	490.0	440.0	164.0	160.0	213.16666666666669	159.33333333333334	288.3888888888889	387.8055555555554	431.58333333333326	324.25	257.33333333333337	244.91666666666669	228.5	1162.0	1399.0	5.762711864406779	5.451612903225806	4.152542372881356	2.6506024096385543	1.3071428571428572	1.282442748091603	1.3225806451612905
CHEMBL3121418	27.33452377915605	0	1	2.4990382932751904	4.8593358118128975	1.3833755534364132	4.3921636361330645	0.1291812834156783	2.703597392906937	740.1477641712081	7.830625279199115	27	63	0	0	3	31	3	0	0	0	0	0	0	0	378.0	438.0	601.0	585.0	423.0	417.0	147.69444444444446	186.0	294.38888888888886	354.33333333333314	367.44444444444446	367.27777777777766	347.2777777777776	309.16666666666646	281.9444444444444	1292.0	1632.0	6.0	6.441176470588236	5.136752136752137	3.702531645569621	2.6853932584269664	2.635294117647059	2.764705882352941
Pirenperone	22.822335509814952	0	1	2.4389464177977938	4.877892835595587	1.3056626703500949	4.026803737000224	0.1388553012758697	2.457683680897369	646.0057183334712	7.53551909264525	16	53	0	0	6	23	3	2	0	1	0	0	0	1	414.0	402.0	559.0	563.0	278.0	262.0	273.72222222222223	171.47222222222223	295.0555555555555	409.72222222222223	456.9444444444445	393.0555555555556	338.05555555555554	325.05555555555554	300.5	1208.0	1386.0	7.811320754716981	7.178571428571429	5.59	4.109489051094891	2.6597222222222223	2.5307692307692307	2.171875
CHEMBL4456962	25.47242314959865	0	1	2.423325279579443	4.749843443817564	1.318919757399355	4.232541423302505	0.1282588310091668	2.6367250904083503	814.6939163265528	7.896734948382424	12	61	0	0	10	23	6	4	0	0	0	0	0	0	490.0	477.0	669.0	636.0	493.0	429.0	257.94444444444446	203.38888888888889	343.0277777777778	412.8888888888887	470.97222222222206	425.63888888888886	405.80555555555554	375.3611111111111	399.75	1406.0	1627.0	8.032786885245901	7.453125	5.973214285714286	4.542857142857143	2.888198757763975	3.3552631578947367	3.734848484848485
CHEMBL4284656	22.97935536233519	0	1	2.529895069399109	4.921338651488476	1.287444755342849	3.895251731965194	0.1343190252401791	2.424469043742839	798.3199811498486	7.74722023295621	12	53	0	0	7	22	3	3	0	1	0	0	0	1	426.0	404.0	586.0	593.0	436.0	387.0	303.50694444444446	178.15277777777777	315.2222222222221	449.0416666666666	508.80555555555554	515.5138888888888	438.0277777777777	416.1388888888889	388.6527777777778	1236.0	1401.0	8.037735849056604	7.214285714285714	5.86	4.266187050359712	3.397350993377484	3.375	4.0
CHEMBL303166	25.458593835702555	0	1	2.590694830134877	5.05801574110305	1.3281335170437985	3.6800288752594175	0.1150009023518568	2.466071408493622	7473.026760358217	10.082206194668702	12	65	0	0	5	27	3	2	0	0	0	0	0	0	374.0	395.0	560.0	575.0	280.0	248.0	223.00694444444443	179.44444444444446	311.23611111111114	426.8611111111112	478.7083333333333	484.9166666666667	411.33333333333337	319.5	246.3333333333333	1280.0	1567.0	5.753846153846154	5.72463768115942	4.341085271317829	3.159340659340659	1.5299539170506913	1.29	1.696969696969697
ZINC000013586560	25.62225306385972	0	1	2.378830490493244	4.757660980986488	1.3089593513908246	3.693807326674353	0.1119335553537682	2.500580190436112	1953.83920714802	8.771474008614522	12	70	0	0	5	28	3	2	0	0	0	0	0	0	364.0	365.0	464.0	454.0	257.0	216.0	230.69444444444449	187.1111111111112	322.22222222222223	426.7222222222221	438.4444444444444	442.08333333333326	396.9999999999999	368.0833333333333	311.0833333333333	1320.0	1591.0	5.2	5.0	3.437037037037037	2.4021164021164023	1.7391304347826086	1.5706521739130437	1.5670731707317074
ZINC000101100048	23.39154292055889	0	2	2.4240934346890826	4.848186869378165	1.3094603327139809	4.986363319520481	0.1662121106506827	2.705319139049049	229.44610068348368	6.534280435176202	12	58	0	0	6	24	2	4	0	0	0	0	0	0	412.0	407.0	551.0	570.0	342.0	302.0	200.25	178.97222222222223	307.86111111111114	365.08333333333326	380.6944444444443	396.3055555555555	353.86111111111103	328.2222222222222	253.22222222222223	1246.0	1470.0	7.103448275862069	6.672131147540983	5.055045871559633	4.160583941605839	2.871794871794872	2.7737226277372264	2.460431654676259
11430856	23.83070050931432	0	1	2.3425429569168004	4.685085913833602	1.2558235893547691	4.107112624469524	0.1324875040151459	2.54412236865333	914.0017653118748	7.949234614356815	6	69	0	0	8	23	4	3	1	0	0	0	0	0	337.30864197530866	280.0	436.33333333333337	376.33333333333337	243.22222222222223	214.22222222222223	247.45828570339887	172.11111111111111	383.6131687242799	418.0262345679012	410.21759259259255	459.63888888888886	418.537037037037	351.60185185185185	294.5154320987655	1510.0	1817.0	4.888531043120415	3.943661971830986	3.2807017543859653	2.0124777183600715	1.7242165242165242	1.5567833026396565	1.539381153305204
CHEMBL3233671	26.48353786208488	0	1	2.460527183313656	4.8558212756028345	1.3136134726811508	4.046509016900174	0.1499588839163553	2.4029643437234327	2715.963427056641	7.64396388937798	12	71	0	0	8	27	4	2	0	1	1	0	0	2	440.44444444444446	429.0	608.0	589.0	298.0	261.0	202.60924279045784	157.22869050005448	290.8356629480291	347.10928065840955	381.0070557521456	368.98935770729935	328.9111708351274	288.0521274170092	256.96810722555944	1702.0	1673.0	6.203442879499217	5.876712328767123	4.606060606060606	3.2362637362637363	2.0886699507389164	2.03061224489796	1.7426900584795322
CHEMBL4206418	10.635111288499631	0	0	2.378547832594616	4.605177181416934	1.3096372936648493	3.3938879259786447	0.2424205661413317	1.558448381667836	68.46318813782342	4.562768437990722	6	27	0	0	3	11	1	1	1	0	0	0	0	0	150.44444444444446	143.66666666666669	185.66666666666663	172.33333333333331	39.0	15.0	93.78120713305898	79.5	118.44444444444444	145.93518518518516	131.40740740740736	103.90740740740738	95.98148148148148	94.66666666666669	55.5	778.0	764.0	5.57201646090535	5.130952380952381	3.8680555555555554	2.872222222222222	2.0681818181818183	1.65	0.975
CHEMBL515789	25.420052491260314	0	1	2.538735392043111	4.9010386833452175	1.3353405795947784	4.072081044084633	0.1272525326276447	2.56730499162712	1252.0879727896436	8.295718624803623	21	62	0	0	5	27	4	1	0	0	0	0	0	0	382.0	425.0	609.0	611.0	324.0	307.0	183.94444444444449	181.41666666666669	298.11111111111103	373.16666666666646	423.9444444444443	468.3333333333333	419.50000000000006	356.1666666666667	304.88888888888874	1262.0	1560.0	6.161290322580645	6.4393939393939394	5.205128205128205	3.967532467532468	2.696335078534031	2.180327868852459	1.987730061349693
CHEMBL3990113	19.1203926627382	0	1	2.400493776145232	4.747548630566765	1.3401972131129434	3.6834573834881583	0.1534773909786732	2.1793205548575005	424.5708256524636	6.926547574070371	15	45	0	0	4	20	2	0	1	0	1	0	0	1	238.0493827160494	258.44444444444446	334.0	284.7777777777778	146.22222222222223	157.55555555555554	96.6476146928822	116.45884773662551	188.75925925925927	221.829218106996	212.6316872427984	181.30018289894832	158.5277777777778	147.43209876543216	135.96604938271605	1384.0	1314.0	5.289986282578876	5.38425925925926	3.883720930232558	2.498050682261209	1.3581411600279525	1.433574879227053	1.7202614379084968
CHEMBL258525	28.36979995956614	0	1	2.478582595057575	4.95716519011515	1.3311753443015926	4.083138516359512	0.1134205143433197	2.6877997823672155	4665.070282133759	9.72879202446791	22	64	0	0	8	28	5	2	0	0	1	0	0	1	461.60493827160496	482.1111111111111	660.6666666666666	697.6666666666667	510.1111111111111	407.8888888888889	245.03307422648987	201.29835390946505	336.5216049382716	432.5185185185185	475.295267489712	487.19135802469134	458.14814814814815	450.5308641975309	367.5740740740741	1698.0	1777.0	7.212577160493828	7.089869281045751	5.598870056497175	4.360416666666668	3.516414141414141	3.297643097643097	3.423564504101417
CHEMBL3289970	24.35487739012258	0	1	2.4428818330279727	4.816732077046181	1.2986562903135177	3.8035863656395454	0.1226963343754692	2.467346513574166	2137.714757062503	8.79889477839548	15	55	0	0	10	21	4	3	1	0	2	0	0	2	391.6543209876543	347.55555555555554	580.2222222222222	492.7160493827161	239.77777777777777	220.77777777777777	223.8933946806889	149.87294238683128	336.78034979423865	361.90087258039927	395.8224165523548	354.45307498856874	290.03086419753083	264.2962962962963	223.6049382716049	2002.0	1901.0	7.120987654320987	5.992337164750958	5.579059829059829	3.519400352733686	2.3306878306878307	1.9391534391534395	1.965391621129326
90656676	21.011362092904964	1	1	2.3322606209306778	4.664521241861355	1.2715536883629104	4.897797354165378	0.1813999020061251	2.5820373575045736	164.26550237787418	6.094735808739333	12	55	0	0	7	20	4	2	1	0	0	0	0	0	316.44444444444446	274.3333333333333	426.6666666666667	357.0	213.3333333333333	185.3333333333333	199.93835733882028	144.25	321.7808641975308	330.7962962962964	317.003086419753	346.9537037037037	313.79166666666663	268.7731481481481	275.5740740740741	1328.0	1594.0	5.753535353535354	4.812865497076023	4.224422442244225	2.6842105263157894	1.7583333333333333	1.971830985915493	1.7204301075268815
article_review_149	28.634461031893384	0	1	2.591847745577786	5.077572024340994	1.2910424250865364	4.321262432087705	0.1200350675579918	2.744481434677248	1084.0137102047088	8.269359675171994	18	60	0	0	12	24	8	2	0	0	2	0	0	2	501.2098765432099	529.2222222222222	792.3333333333334	840.3333333333334	746.6666666666666	536.7777777777778	260.6842040085353	204.19393004115227	352.95987654320965	443.8564814814815	563.7849794238682	602.8086419753087	535.5884773662551	549.025720164609	392.1080246913583	1986.0	1851.0	8.35349794238683	8.269097222222221	7.138138138138139	5.71655328798186	5.578703703703703	5.294623655913979	4.69601677148847
CHEMBL4466596	24.696366683190817	0	2	2.509705867032819	4.867624799802822	1.345152224112291	3.71772354982734	0.1199265661234625	2.444513643487816	12314.113750495377	10.549903454413124	19	59	0	0	6	25	4	1	1	0	0	0	0	0	356.44444444444446	372.33333333333337	508.0	479.0	229.3333333333333	242.3333333333333	176.36454046639233	166.35493827160496	280.12037037037027	332.45370370370364	343.5154320987654	323.787037037037	319.1851851851852	273.01851851851853	237.01851851851853	1444.0	1621.0	6.041431261770245	5.910052910052911	4.495575221238938	3.151315789473684	2.192982456140351	2.145238095238095	1.6498800959232616
CHEMBL3747148	25.85731130993809	0	1	2.470555850499206	4.920160540938754	1.2832861681289562	4.2877339829091285	0.1299313328154281	2.649680852748692	1386.541183606343	8.428490036373352	12	68	0	0	7	26	2	3	1	1	0	0	0	1	408.44444444444446	330.0	545.3333333333334	540.3333333333334	350.33333333333337	286.0	294.0494684499314	173.14197530864195	382.4645061728395	445.7129629629629	521.6851851851852	661.7870370370371	514.9583333333334	409.2731481481482	421.4212962962964	1598.0	1898.0	6.006535947712418	4.647887323943662	4.194871794871795	3.070075757575758	2.590111642743221	1.8239875389408104	1.7429519071310118
CHEMBL412143	21.93499047358828	0	1	2.53717295431282	4.923452415030821	1.314687125731689	3.5936392690999983	0.1283442596107142	2.3087848301934577	1966.9717790267296	8.613869888251601	12	56	0	0	5	23	3	1	0	0	1	0	0	1	303.60493827160496	328.1111111111111	453.6666666666667	431.44444444444446	220.88888888888889	210.5555555555556	162.51224089315653	151.77057613168722	254.5493827160494	336.0005144032922	384.56172839506166	387.2993827160493	303.66975308641975	235.7407407407408	250.4351851851852	1356.0	1411.0	5.421516754850089	5.561205273069679	4.200617283950617	2.8572479764532743	1.4516908212560384	1.5348516218081436	1.7530864197530864
ZINC000095571979	20.83127402800831	0	1	2.392429398149989	4.7567379921696	1.2693050734040623	4.1134694902186775	0.152350721859951	2.4075186036213374	480.120072711398	7.167287997111634	12	50	0	0	8	19	2	3	2	0	1	0	0	1	316.4938271604938	250.77777777777777	435.33333333333326	371.77777777777777	209.77777777777777	228.44444444444443	205.97486092059137	126.03446502057614	298.28395061728395	311.9897119341564	336.77406264288976	369.6466049382716	255.005658436214	230.49845679012344	251.5617283950617	1798.0	1737.0	6.329876543209877	4.822649572649572	4.731884057971014	3.124183006535948	2.7222222222222223	2.111111111111111	1.960539979231568
CHEMBL584554	25.31066269151914	0	0	2.5745872238967835	5.107140434115063	1.3296068670620316	4.461992868819622	0.1394372771506132	2.65874630761206	639.8870641942639	7.624442508391651	15	60	0	0	6	26	4	2	0	0	0	0	0	0	408.0	440.0	644.0	669.0	630.0	525.0	229.2777777777778	185.5555555555556	313.0277777777777	407.1388888888889	505.75	515.6666666666665	528.7499999999999	485.0277777777778	488.27777777777777	1288.0	1550.0	6.8	6.875	5.649122807017544	4.316129032258065	3.75	3.883977900552486	3.6206896551724137
ZINC000013531145	20.551185251994244	0	1	2.5491295794922944	4.925476024969462	1.320333725996652	3.663688400414866	0.1409110923236487	2.2539818446680178	2544.331080563323	8.797134502750614	10	56	0	0	3	23	2	1	0	0	0	0	0	0	272.0	299.0	435.0	427.0	191.0	193.0	154.44444444444446	143.80555555555554	245.72222222222223	326.69444444444446	364.16666666666674	339.6666666666667	252.16666666666669	204.5	193.5	1020.0	1272.0	4.857142857142857	5.067796610169491	3.918918918918919	2.7371794871794872	1.319526627218935	1.1386861313868613	1.7685185185185186
CHEMBL4469860	20.607904013110147	0	0	2.460527183313656	4.8558212756028345	1.3136134726811508	4.046509016900174	0.1499588839163553	2.4029643437234327	2715.963427056641	7.64396388937798	20	46	0	0	8	19	4	2	1	0	1	0	0	1	354.8888888888889	330.0	602.6666666666666	557.3333333333333	394.6666666666666	238.0	202.60924279045784	157.22869050005448	290.8356629480291	347.10928065840955	381.0070557521456	368.98935770729935	328.9111708351274	288.0521274170092	256.96810722555944	1572.0	1534.0	7.714975845410628	6.875	7.628691983122362	5.629629629629629	5.182389937106919	4.181547619047619	3.555555555555556
CHEMBL4163778	26.36505935400686	0	1	2.460527183313656	4.8558212756028345	1.3136134726811508	4.046509016900174	0.1499588839163553	2.4029643437234327	2715.963427056641	7.64396388937798	12	68	0	0	10	25	4	5	0	0	1	0	0	1	480.44444444444446	464.0	659.0	692.0	446.0	400.0	202.60924279045784	157.22869050005448	290.8356629480291	347.10928065840955	381.0070557521456	368.98935770729935	328.9111708351274	288.0521274170092	256.96810722555944	1738.0	1694.0	7.065359477124183	6.628571428571429	5.357723577235772	4.271604938271605	2.794117647058824	2.645833333333333	2.8227848101265822
ZINC000019362651	19.03951243369844	0	2	2.472263115858617	4.870194351643988	1.3382924478701257	4.360078755513991	0.1816699481464162	2.347958857742988	176.58691593609132	6.049281934081952	12	48	0	0	4	20	2	0	2	0	0	0	0	0	224.88888888888889	242.66666666666663	321.3333333333333	360.0	184.0	89.0	95.75685871056244	118.3148148148148	186.9567901234568	236.21296296296296	262.3024691358025	273.1515775034294	251.0679012345679	235.2962962962963	193.07407407407408	1354.0	1392.0	4.685185185185185	4.758169934640523	3.4927536231884058	2.926829268292683	2.1750181554103127	1.9054726368159207	1.393939393939394
ZINC000084687568	15.044160916762928	0	3	2.4708051519222884	4.799493219945525	1.280975658067632	4.041266851582819	0.2126982553464641	2.0384121061148828	98.86928567901516	5.235652517204676	9	30	0	0	6	13	4	1	0	0	0	1	0	1	265.06721536351165	292.03703703703707	428.8148148148149	346.85185185185185	168.8888888888889	70.03703703703704	135.82827503429357	115.21913580246914	181.4043209876544	200.966049382716	222.0601851851852	175.033950617284	164.12654320987662	159.320987654321	115.75	1964.0	1060.0	8.835573845450389	9.126157407407408	8.408133623819898	5.686095931997572	4.458254865034527	5.526666666666667	3.671497584541064
ZINC000019688796	16.17064519443237	0	1	2.518432861897978	4.906216567058527	1.3515951544369	3.921162928016847	0.1960581464008423	2.0595354556762846	149.97559640594974	5.703619770793644	15	36	0	0	3	17	2	1	0	0	0	0	0	0	242.0	273.0	395.0	382.0	158.0	90.0	119.44444444444444	117.2777777777778	187.0277777777778	232.44444444444449	226.0833333333333	218.44444444444449	205.8888888888889	169.66666666666669	115.66666666666669	790.0	964.0	6.722222222222222	7.0	5.895522388059701	4.197802197802198	3.1235955056179776	2.7906976744186047	2.289855072463768
CHEMBL4569899	29.00795705553139	0	1	2.4267668529657613	4.769325640331006	1.326842253455787	4.500249876673204	0.1216283750452217	2.812465743034424	959.1575520692918	8.174388168911888	12	71	0	0	10	27	6	4	0	0	0	0	0	0	514.0	513.0	725.0	690.0	553.0	507.0	270.7222222222222	219.1388888888889	383.50000000000006	478.94444444444457	510.86111111111103	461.4722222222221	480.19444444444434	460.9166666666666	470.8055555555555	1556.0	1843.0	7.23943661971831	6.84	5.330882352941177	3.8333333333333335	3.15819209039548	3.25	3.2151162790697674
CHEMBL4544153	24.765316368412112	0	1	2.427627433293004	4.832476203379338	1.333405790332945	5.070145757290645	0.1635530889448595	2.7547716776534625	234.0662624448507	6.587006359604183	20	56	0	0	7	24	5	0	0	2	0	0	0	2	442.0	439.0	593.0	545.0	303.0	307.0	256.47222222222223	183.94444444444449	311.1944444444444	373.1944444444444	368.08333333333326	401.08333333333326	407.8333333333333	338.5	291.44444444444446	1296.0	1521.0	7.892857142857143	7.316666666666666	5.59433962264151	3.8652482269503534	3.048780487804878	2.605095541401274	2.2279411764705883
CHEMBL4216040	22.551244101615254	0	1	2.373197462493281	4.7463949249865625	1.2564436828564236	5.018494668108186	0.1730515402795926	2.677840758816274	182.1309966829482	6.269436927159006	12	61	0	0	6	23	2	3	1	0	0	0	0	0	330.44444444444446	270.33333333333337	459.0	425.6666666666667	233.3333333333333	191.0	225.77863511659808	151.58179012345678	344.30246913580254	393.2546296296295	453.43981481481467	449.1435185185184	355.06944444444457	269.0231481481482	275.2546296296296	1406.0	1677.0	5.41712204007286	4.291005291005292	3.991304347826087	2.69409282700422	1.6803118908382064	1.7902869757174396	1.6431924882629108
article_review_48	19.01100286299702	0	1	2.359745138333192	4.719490276666381	1.3271350364861323	3.946141851626451	0.157845674065058	2.2890290870358703	430.5636367684795	6.981385865417969	12	53	0	0	4	21	2	1	1	0	0	0	0	0	248.44444444444449	258.33333333333337	322.66666666666663	297.33333333333337	163.66666666666669	156.33333333333331	117.30898491083676	137.48765432098767	216.8487654320988	260.87037037037044	269.2314814814814	267.3240740740741	246.2623456790124	212.60185185185185	185.5648148148148	1202.0	1315.0	4.687631027253669	4.696969696969697	3.2925170068027207	2.322916666666667	1.237777777777778	1.292857142857143	1.3093333333333337
CHEMBL4782149	24.136097790640225	0	1	2.479117968365955	4.844063931349218	1.3243094680353087	4.039110645191782	0.1346370215063927	2.494636819078623	1011.8909096508931	8.018188335917374	18	53	0	0	8	22	3	3	2	0	0	0	0	0	384.8888888888889	344.0	583.0	477.77777777777777	283.0	258.0	220.9695644718793	146.79166666666666	330.52160493827165	345.0649862825789	374.3101851851851	379.89660493827154	308.1898148148148	269.050925925926	256.09567901234567	1666.0	1865.0	7.262054507337527	6.035087719298246	5.715686274509804	3.539094650205761	3.0341207349081363	2.739495798319328	2.482456140350877
CHEMBL1782795	25.95651914579497	0	1	2.443118658652058	4.877019479892485	1.271350282277697	4.740733250075524	0.1436585833356219	2.75011428632428	332.8023969161161	7.001471379665535	15	57	0	0	10	23	3	3	1	3	0	0	0	3	544.4444444444445	459.6666666666666	761.3333333333334	673.0	446.6666666666667	325.6666666666667	443.9548182441701	193.7932098765432	541.3827160493827	443.5493827160493	557.0462962962965	534.7314814814815	865.9675925925925	471.20833333333337	387.91203703703707	1690.0	1710.0	9.551656920077972	7.6611111111111105	7.1152647975077885	4.578231292517007	3.607619047619047	4.230923694779117	3.167848699763593
article_review_13	21.35110280603902	0	1	2.3689504464754805	4.737900892950961	1.315383581152237	4.815733287642328	0.178360492134901	2.5651400990103097	191.02845924245068	6.245674191226702	18	55	0	0	2	25	2	0	0	0	0	0	0	0	276.0	308.0	396.0	384.0	221.0	204.0	119.91666666666669	149.77777777777777	237.44444444444449	290.2777777777777	296.6666666666667	293.33333333333337	277.44444444444446	249.6666666666667	201.50000000000009	1026.0	1284.0	5.0181818181818185	5.310344827586207	3.882352941176471	2.8656716417910446	1.9391891891891893	1.7114093959731544	1.556338028169014
CHEMBL4746695	20.603555910332588	0	1	2.467320113654875	4.8369898956273945	1.3237069072922814	3.8123532806591536	0.1466289723330443	2.2937581024589138	930.0118460685215	7.790708768801702	12	51	0	2	5	21	3	0	0	1	1	0	0	2	301.60493827160496	305.1111111111111	401.6666666666667	347.22222222222223	206.66666666666663	189.0	168.47751867093433	139.74279835390948	243.24382716049385	309.6697530864197	283.25514403292186	253.0246913580247	247.42592592592595	225.3045267489712	197.7530864197531	1298.0	1326.0	5.913822319051078	5.650205761316872	4.016666666666667	2.445226917057903	1.6775446775446776	1.698535745047373	1.751412429378531
CHEMBL4870675	14.72792206135786	0	1	2.421269899699181	4.769163672010823	1.3528423563876042	3.872446740700328	0.2038129863526487	1.995740426178268	123.136646217058	5.4551485697563695	11	37	0	0	5	14	4	1	0	0	0	0	0	0	244.0	256.0	341.0	328.0	100.0	68.0	99.86111111111111	114.88888888888889	180.5555555555556	198.94444444444449	199.7777777777778	213.33333333333337	192.33333333333337	149.33333333333337	121.83333333333334	782.0	945.0	6.594594594594595	6.564102564102564	5.014705882352941	3.9047619047619047	3.101123595505618	2.79746835443038	1.4285714285714286
CHEMBL2312937	25.06198417130913	0	1	2.4098099394701618	4.819619878940323	1.3031467544270323	3.968194810817992	0.1240060878380622	2.541462093491408	1039.7115026299273	8.10984936214086	16	58	0	0	9	23	4	2	1	0	2	0	0	2	373.65432098765433	329.55555555555554	548.0	479.60493827160496	269.1111111111111	211.77777777777777	221.6433946806889	150.87294238683128	341.99845679012344	372.74655159274494	395.0447530864196	361.8935185185185	355.0956790123458	295.888888888889	232.6635802469136	2012.0	1923.0	6.442315879097489	5.402550091074681	5.027522935779817	3.2188250890711743	2.133903133903134	2.2364066193853427	2.2240587695133147
CHEMBL3765844	21.298732147700672	0	1	2.5429299600962976	4.850886299029723	1.3053763093766464	3.738204301734681	0.1384520111753585	2.311857135909837	2208.629292726378	8.6933791455646	13	57	0	0	3	24	2	1	0	0	0	0	0	0	286.0	314.0	451.0	453.0	180.0	220.0	160.19444444444446	150.58333333333334	251.41666666666669	335.30555555555566	369.41666666666674	357.9166666666667	334.25	243.69444444444449	227.8333333333333	1056.0	1308.0	5.017543859649122	5.233333333333333	4.063063063063063	2.92258064516129	1.9539473684210529	1.4444444444444444	1.3636363636363635
CHEMBL4444280	26.84619659745187	0	1	2.42362458019634	4.78335633810611	1.3132534111504697	4.378423552362888	0.1250978157817968	2.729451708545283	669.8284224274787	7.759784562155643	12	67	0	0	9	26	4	5	0	0	0	0	0	0	502.0	486.0	678.0	688.0	504.0	437.0	266.9722222222223	215.66666666666669	359.0277777777778	442.3888888888889	507.8055555555555	482.63888888888886	466.3055555555556	409.9444444444445	428.33333333333337	1484.0	1723.0	7.492537313432836	6.942857142857143	5.512195121951219	4.496732026143791	2.505208333333333	2.9239130434782608	3.15
90654699_CHEMBL3235736	21.489002176481616	0	1	2.3577175213226647	4.687532936189181	1.2769567116306184	3.6491957876886	0.1303284209888786	2.324126228358757	625.3846637015221	7.467986339520981	6	59	0	0	7	21	4	2	0	0	1	0	0	1	313.60493827160496	302.1111111111111	384.6666666666667	361.44444444444446	185.88888888888889	170.55555555555554	214.6997408931565	158.9650205761317	280.21604938271605	362.65329218107	391.395061728395	427.466049382716	295.6697530864198	250.15740740740745	223.51851851851856	1400.0	1418.0	5.315337936806864	4.952641165755919	3.374269005847953	2.259027777777778	1.4503616042077578	1.1902687000726218	1.463692038495188
CHEMBL425190	24.696366683190814	0	2	2.395119664160776	4.790239328321553	1.3456772229769254	5.130251674207956	0.1654919894905792	2.766556828770207	232.2148751345273	6.579065240436563	20	59	0	0	5	26	4	1	0	0	0	0	0	0	376.0	406.0	547.0	554.0	295.0	268.0	149.44444444444446	174.11111111111114	285.24999999999994	348.2777777777777	347.27777777777766	325.2499999999999	295.9166666666667	272.58333333333337	251.83333333333337	1224.0	1512.0	6.372881355932203	6.444444444444445	4.927927927927928	3.820689655172414	2.188679245283019	2.176056338028169	2.234848484848485
CHEMBL116448_CHEMBL347286	18.75773392737121	0	1	2.463891734855174	4.879358278914577	1.2708209750662185	3.916837134158136	0.163201547256589	2.2407532119436766	330.23470607055486	6.675272369526696	6	51	0	0	6	18	2	2	1	0	0	1	0	1	245.5116598079561	183.03703703703704	357.8888888888889	305.48148148148147	170.22222222222223	150.51851851851853	183.5999657064472	109.08333333333334	276.4182098765433	310.1064814814815	387.775634430727	352.27777777777777	258.93364197530866	232.587962962963	262.21450617283944	2382.0	1622.0	4.8139541138814925	3.453529000698812	3.508714596949891	2.10676883780332	1.5954218106995883	1.733024691358025	1.3298611111111112
CHEMBL2159487	21.009613512970787	0	1	2.404753771262745	4.710622262650313	1.2511728112170932	4.0283981646382445	0.1491999320236386	2.386620592196393	501.786315999034	7.211426136740235	11	52	0	0	8	19	2	3	2	0	1	0	0	1	308.4938271604938	237.77777777777777	430.2962962962963	336.44444444444446	207.44444444444449	218.44444444444443	205.7526386983692	126.04063786008231	303.8538523090992	305.46810699588474	352.7154206675811	371.31944444444446	252.44084362139915	235.4891975308642	250.0123456790124	1800.0	1749.0	5.932573599240266	4.403292181069959	4.390778533635676	2.6284722222222223	2.1227197346600333	1.8027777777777776	1.8196881091617936
ZINC000029055155	24.2346503021104	0	1	2.563866633636448	4.979693634754399	1.2929278292422857	3.6967775332998527	0.119250888170963	2.4388636147093568	5860.392705609407	9.807374006425894	12	59	0	0	7	24	3	1	0	0	3	0	0	3	322.8148148148148	351.33333333333337	485.77777777777777	465.22222222222223	236.22222222222223	225.0	165.9395004572474	154.95061728395063	262.1718106995886	349.40483539094646	394.9512841030331	397.8878600823045	313.32098765432096	254.33024691358025	215.49382716049385	1970.0	1651.0	5.471437539234149	5.666666666666667	4.261208576998051	2.907638888888889	1.4455958549222798	1.3143790849673205	1.6994404476418865
CHEMBL1548	10.10634399227556	0	3	2.4050401792283207	4.810080358456642	1.2734448043285505	3.3788624691666795	0.2599124976282061	1.4799033697337485	52.948914176354656	4.2316918297202175	6	20	0	0	5	8	3	0	0	0	2	0	0	2	153.20987654320987	171.22222222222223	229.66666666666669	190.0493827160494	2.333333333333333	0.0	66.01059289742417	68.06893004115227	107.41975308641976	114.93225118122238	100.18106995884776	68.13786008230453	36.471193415637856	14.407407407407408	2.691358024691358	1020.0	711.0	7.660493827160494	8.153439153439153	6.754901960784315	4.52498530276308	2.038314176245211	1.0902777777777777	0.2916666666666667
CHEMBL4465959	31.088837284571145	0	1	2.425993966009884	4.785166759063813	1.3166352012124396	4.477355952092004	0.1119338988023	2.8853270440513663	1321.6761307750514	8.572950367232835	12	80	0	0	9	31	4	5	0	0	0	0	0	0	530.0	526.0	738.0	746.0	580.0	511.0	284.0	236.66666666666669	408.75000000000006	520.6944444444445	559.6944444444446	531.3055555555557	543.4444444444445	523.8333333333333	454.8888888888889	1672.0	1987.0	6.625	6.261904761904762	4.823529411764706	3.693069306930693	2.5990783410138247	2.5982142857142856	2.710280373831776
42635204_CHEMBL495678	26.04633789302811	0	1	2.410266284099708	4.820532568199416	1.2847110180528811	4.166239767436328	0.1262496899223129	2.620936363048344	691.1013009009472	7.732208881930835	16	59	0	0	9	24	3	2	1	3	0	0	0	3	508.44444444444446	397.3333333333333	756.3333333333334	590.0	357.6666666666667	319.3333333333333	405.5564128943759	174.66512345679013	562.6620370370371	454.41512345679007	522.3966049382716	470.75	432.6851851851852	444.0925925925925	410.3194444444443	1664.0	1869.0	8.617702448210922	6.408602150537634	6.813813813813814	3.933333333333333	3.0895833333333327	2.892773892773893	2.772609819121447
CHEMBL4212246	14.170645194432373	0	0	2.38967445261454	4.667605490945727	1.2815735854382508	3.655326711098799	0.1923856163736209	1.9380393628208488	268.0294433699714	6.232950723969507	6	40	0	0	4	15	1	2	1	0	0	0	0	0	206.44444444444449	195.66666666666663	253.66666666666669	246.3333333333333	111.33333333333334	73.33333333333334	123.55898491083676	109.75	172.94444444444437	215.29629629629628	201.3518518518519	170.52469135802477	161.5462962962963	159.6388888888889	120.85185185185183	994.0	1016.0	5.161111111111111	4.772357723577236	3.474885844748859	2.6775362318840576	2.034632034632035	1.971830985915493	1.5462962962962965
CHEMBL3764418	25.3225932353376	0	2	2.460527183313656	4.8558212756028345	1.3136134726811508	4.046509016900174	0.1499588839163553	2.4029643437234327	2715.963427056641	7.64396388937798	19	65	0	0	5	28	3	1	0	0	1	0	0	1	360.44444444444446	390.0	540.0	540.0	240.0	253.0	202.60924279045784	157.22869050005448	290.8356629480291	347.10928065840955	381.0070557521456	368.98935770729935	328.9111708351274	288.0521274170092	256.96810722555944	1540.0	1565.0	5.545299145299145	5.735294117647059	4.5	3.292682926829268	2.1954022988505746	1.867469879518072	1.4814814814814814
CHEMBL76237	19.38396047951799	0	1	2.541187691860956	4.9635102232349535	1.2762302964224188	4.094737511821584	0.1637895004728633	2.325993347447447	259.21311747155585	6.473941302600908	15	47	0	0	6	19	2	3	1	0	0	0	0	0	330.44444444444446	272.0	489.6666666666666	478.3333333333333	356.0	197.0	206.74391289437585	132.53086419753086	291.2067901234567	316.3302469135801	389.4583333333332	357.2299382716048	329.45833333333337	329.7777777777778	281.74999999999994	1252.0	1478.0	7.030732860520095	5.551020408163265	5.76078431372549	4.644012944983818	3.905172413793104	3.012345679012346	3.1785714285714284
CHEMBL3403332	26.800865687229244	0	1	2.631059455534757	5.113028393568706	1.3552540665255042	4.510492052773584	0.1366815773567752	2.700328718646316	621.3163090642543	7.625762775099788	16	61	0	0	7	26	2	4	1	0	0	0	0	0	428.44444444444446	398.33333333333337	718.6666666666666	738.6666666666667	608.0	479.0	238.86196844993145	165.22067901234567	383.3271604938272	446.2021604938272	502.89043209876553	526.5138888888889	496.3958333333333	520.0925925925926	444.5879629629629	1574.0	1929.0	7.0236794171220405	6.035353535353536	5.890710382513661	4.319688109161794	3.589225589225589	3.1691542288557213	3.1020408163265305
CHEMBL1613157	21.798989873223324	0	1	2.413843031800558	4.785193883187475	1.3438614461700151	4.065411538995467	0.1451932692498381	2.4321343946618303	953.344173834396	7.889595403417257	18	53	0	0	4	24	1	3	0	0	0	0	0	0	354.0	359.0	489.0	420.0	361.0	334.0	147.44444444444446	163.6388888888889	266.9722222222222	288.3611111111111	296.3333333333333	294.33333333333326	301.5555555555556	289.6666666666667	271.50000000000006	1130.0	1351.0	6.679245283018868	6.410714285714286	5.09375	3.471074380165289	2.380281690140845	2.6715328467153285	2.865079365079365
CHEMBL3290015	27.211814085570182	0	1	2.502124376910249	4.849878080264318	1.299298384074756	3.8400611175862185	0.1129429740466534	2.5692637141331702	2077.6868847373107	8.862785910858127	18	59	0	0	10	24	3	3	2	2	0	0	0	2	508.8888888888889	424.6666666666666	704.7777777777778	593.6666666666667	384.0	289.66666666666663	353.55289780521264	178.7422839506173	401.90603566529495	429.0663580246913	490.5663580246913	474.30864197530855	412.1574074074073	422.4444444444443	350.7561728395061	1902.0	2057.0	8.625235404896422	6.7407407407407405	6.182261208576999	3.905701754385965	2.8025477707006368	2.8264840182648405	2.931297709923664
ZINC000040937384	24.850544700229428	0	1	2.538098139234497	5.025219576411477	1.3323363772458596	4.481268762396949	0.1445570568515145	2.631308323714952	655.966480174037	7.617511801834003	19	53	0	0	8	23	4	3	1	0	0	0	0	0	426.44444444444446	388.0	666.6666666666667	695.3333333333334	468.0	437.6666666666667	268.8272462277092	161.94753086419755	352.0339506172839	428.7746913580247	505.929012345679	479.9861111111111	416.9567901234568	336.42283950617275	359.4629629629629	1494.0	1775.0	8.046121593291405	6.807017543859649	6.666666666666668	5.075425790754259	5.231182795698925	5.231231231231232	4.178571428571429
ZINC000073197697	21.1893423479595	0	1	2.4848326830253504	4.831716613967327	1.3368501372067196	3.4170800333973435	0.1265585197554571	2.222038167993038	4388.182909304072	9.379922277516611	6	56	0	0	6	21	3	3	0	0	0	0	0	0	336.0	334.0	486.0	452.0	193.0	172.0	208.91666666666663	154.08333333333334	279.13888888888886	380.5555555555554	433.25	340.16666666666674	268.4166666666667	246.0833333333333	204.86111111111111	1124.0	1351.0	6.0	5.661016949152542	4.339285714285714	2.842767295597484	1.5255474452554745	1.4426229508196722	1.6637931034482758
CHEMBL3765853	20.37284576703177	0	1	2.5428968051594945	4.848114668091937	1.3429595211087262	3.718865237188088	0.143033278353388	2.268930023010535	3892.577184118131	9.222338177471082	13	52	0	0	4	22	2	2	0	0	0	0	0	0	310.0	320.0	448.0	453.0	171.0	176.0	161.38888888888889	145.83333333333334	248.1388888888889	308.55555555555554	319.5	328.24999999999994	296.0833333333333	234.0833333333333	190.91666666666669	1044.0	1272.0	5.961538461538462	5.818181818181818	4.48	3.380597014925373	2.185185185185185	1.6904761904761905	1.4741379310344829
CHEMBL1086626	24.94365585337459	0	1	2.4078229550185224	4.783095922914923	1.3165272434282356	3.986415709307552	0.124575490915861	2.546043318508328	751.9869321320696	7.78586975612058	17	60	0	0	7	25	4	1	0	0	2	0	0	2	357.2098765432099	382.22222222222223	505.6666666666666	465.60493827160496	280.44444444444446	248.11111111111111	179.09392623075752	170.9578189300412	281.53086419753083	345.0814281359548	375.1759259259258	353.23148148148147	325.9104938271606	297.0092592592593	272.72839506172835	1766.0	1634.0	5.953497942386831	6.067019400352733	4.555555555555555	3.1459793126459794	2.0631001371742115	2.175675675675676	2.124579124579125
ZINC000013586559	25.62225306385972	0	1	2.378830490493244	4.757660980986488	1.3089593513908246	3.693807326674353	0.1119335553537682	2.500580190436112	1953.83920714802	8.771474008614522	12	70	0	0	5	28	3	2	0	0	0	0	0	0	364.0	365.0	464.0	454.0	257.0	216.0	230.69444444444449	187.1111111111112	322.22222222222223	426.7222222222221	438.4444444444444	442.08333333333326	396.9999999999999	368.0833333333333	311.0833333333333	1320.0	1591.0	5.2	5.0	3.437037037037037	2.4021164021164023	1.7391304347826086	1.5706521739130437	1.5670731707317074
CHEMBL3771331	18.56311579581272	0	5	2.43182901817566	4.863658036351319	1.2669611215906351	4.011701249808025	0.167154218742001	2.2646841405254694	311.40311476552995	6.616556999162123	6	48	1	0	7	17	6	1	0	0	0	0	0	0	300.0	320.0	454.0	429.0	277.0	226.0	174.70138888888889	147.98611111111114	259.58333333333337	316.0277777777778	335.6388888888889	328.86111111111114	274.69444444444446	261.5277777777778	215.04166666666669	994.0	1163.0	6.25	6.4	5.101123595505618	3.4878048780487805	3.072072072072072	2.678899082568808	2.77
ZINC000027442436	20.539254708175783	0	1	2.568655282873336	5.096527932892313	1.3109154020484937	4.463145124883437	0.1785258049953374	2.412144434331494	187.94921312481893	6.152462515255833	9	50	0	0	4	21	3	1	0	0	0	0	0	0	294.0	333.0	482.0	498.0	256.0	212.0	150.77777777777777	139.3888888888889	234.66666666666669	318.2777777777778	378.77777777777777	361.5833333333333	322.30555555555554	277.11111111111114	229.97222222222223	992.0	1255.0	5.88	6.166666666666667	4.82	3.688888888888889	2.3594771241830066	2.089041095890411	1.969230769230769
CHEMBL319005	17.51590907158417	0	1	2.504741670532814	4.85915555119975	1.3571635330852465	3.853127291574451	0.1751421496170205	2.137342462466072	280.60459065124945	6.425403888024428	15	42	0	0	3	19	2	1	0	0	0	0	0	0	258.0	285.0	395.0	370.0	228.0	178.0	105.94444444444446	125.38888888888889	201.22222222222229	238.72222222222223	240.75000000000003	227.5	215.36111111111111	189.72222222222229	155.75000000000006	866.0	1070.0	6.142857142857143	6.333333333333333	5.0	3.592233009708738	2.3423423423423424	2.71	2.4516129032258065
article_review_57	26.00414919857405	0	1	2.460527183313656	4.8558212756028345	1.3136134726811508	4.046509016900174	0.1499588839163553	2.4029643437234327	2715.963427056641	7.64396388937798	12	63	0	0	9	25	3	2	0	3	1	0	0	4	520.4444444444445	462.0	748.0	638.0	355.0	345.0	202.60924279045784	157.22869050005448	290.8356629480291	347.10928065840955	381.0070557521456	368.98935770729935	328.9111708351274	288.0521274170092	256.96810722555944	1736.0	1613.0	8.261022927689595	7.107692307692307	6.3931623931623935	3.9875	2.9619565217391304	2.6303030303030304	2.5357142857142856
CHEMBL433134	18.41328588155165	0	2	2.4189489661759875	4.710078518312625	1.3344588532652062	3.704379134520308	0.1610599623704481	2.1424247926126334	370.1310075924492	6.746766140477952	9	49	0	0	4	19	3	0	0	0	0	1	0	1	217.06721536351165	238.03703703703704	294.55555555555554	285.8148148148148	157.2962962962963	148.03703703703704	91.74494170096024	116.1358024691358	194.95370370370367	240.4783950617284	246.13580246913585	225.6898148148148	199.10648148148147	180.5925925925926	160.0277777777778	2082.0	1320.0	4.429943170683911	4.577635327635328	3.0682870370370368	2.181792479502403	1.2157921810699588	1.4838903944595003	1.4700588438906197
CHEMBL3092758_23151734	15.751267697949476	0	3	2.5310816337693	4.876891719091967	1.287732187833417	3.7554357961440648	0.1877717898072032	2.016351516603554	201.6348772085512	5.999605703820578	12	31	0	0	5	15	3	2	0	0	0	0	0	0	304.0	312.0	459.0	467.0	196.0	182.0	206.47222222222223	128.83333333333334	212.6111111111112	267.6111111111111	311.2777777777779	244.16666666666669	232.38888888888889	143.88888888888894	178.0	826.0	910.0	9.806451612903226	9.454545454545457	8.826923076923077	6.970149253731344	5.362068965517241	5.56	4.780487804878049
CHEMBL350221	12.33705413557638	1	1	2.424336671357827	4.72408228735235	1.242295197355226	3.4925228911456268	0.2182826806966016	1.7206279957456412	95.85485694230638	5.032838769778122	9	28	0	0	5	11	2	3	0	0	0	0	0	0	240.0	228.0	314.0	268.0	133.0	88.0	189.16666666666663	113.94444444444444	192.1111111111112	246.3055555555556	217.1666666666667	186.1666666666667	199.44444444444449	160.83333333333331	154.00000000000003	698.0	745.0	8.571428571428571	7.862068965517241	6.680851063829787	4.253968253968254	4.109090909090909	4.217391304347826	3.5945945945945947
CHEMBL1275709	14.906261546320335	0	1	2.4732109584010007	4.79577446709208	1.2979087834166765	3.8781297684800418	0.2041120930778969	1.9972069051663688	121.31816793707816	5.440270467799608	9	38	0	0	3	16	3	0	0	0	0	0	0	0	214.0	230.0	306.0	279.0	112.0	74.0	116.91666666666669	111.86111111111111	167.5555555555556	218.16666666666663	234.94444444444449	208.22222222222223	181.55555555555551	156.58333333333334	140.99999999999997	742.0	907.0	5.631578947368421	5.75	4.191780821917808	2.846938775510204	2.0283018867924527	2.1666666666666665	1.806451612903225
CHEMBL524007	20.72188422826713	0	1	2.3521397338262733	4.704279467652546	1.309307897938174	4.081367289951831	0.1511617514796974	2.3996838253723927	334.7065639109542	6.806505992361689	12	54	0	0	7	20	3	3	1	0	0	0	0	0	332.44444444444446	263.33333333333337	443.3333333333333	376.3333333333333	211.66666666666669	189.3333333333333	215.6883573388203	141.30401234567904	322.9398148148148	338.7731481481481	376.1558641975309	329.59722222222223	311.53703703703707	235.6574074074074	287.6944444444444	1342.0	1593.0	6.156378600823046	4.702380952380953	4.433333333333334	2.8510101010101008	1.6281179138321995	2.3385416666666665	2.07516339869281
ZINC000045505755	27.48435369341712	0	1	2.4036133840870293	4.80722676817406	1.3549029569788422	4.19258346152389	0.1197880989006825	2.6860800903526707	1685.8448016525128	8.68278505160579	18	72	0	0	4	31	3	1	0	0	0	0	0	0	372.0	396.0	519.0	510.0	291.0	236.0	193.66666666666669	192.91666666666669	320.2777777777777	408.19444444444434	441.6111111111111	438.5833333333333	410.25	369.75	305.58333333333337	1364.0	1692.0	5.166666666666667	5.2105263157894735	3.760869565217391	2.65625	1.9027777777777777	1.6911764705882353	1.5315789473684212
ZINC000028873155	39.43621928836711	0	2	2.36185016889254	4.723700337785079	1.3426145643367593	5.820383501354081	0.1141251666932172	3.3906066930061822	1072.036403090227	8.606555838891019	24	105	0	0	9	42	4	5	0	0	0	0	0	0	618.0	610.0	772.0	820.0	524.0	506.0	261.47222222222223	295.55555555555554	489.47222222222223	591.3333333333335	588.916666666667	651.8333333333333	614.9166666666667	528.0555555555557	517.1666666666667	2082.0	2532.0	5.885714285714286	5.545454545454546	3.918781725888325	3.203125	1.8198757763975155	2.080808080808081	1.871428571428572
CHEMBL4877051	14.72792206135786	0	1	2.4180082033453982	4.760969778003243	1.3534218963092746	3.860306448136318	0.203174023586122	1.9926004572067493	126.9296412996106	5.485486813598351	11	37	0	0	5	14	4	1	0	0	0	0	0	0	244.0	256.0	340.0	319.0	145.0	76.0	99.86111111111111	114.88888888888889	180.44444444444449	200.1111111111112	199.27777777777783	202.9444444444445	176.25000000000003	138.08333333333331	114.16666666666669	782.0	945.0	6.594594594594595	6.564102564102564	5.0	3.797619047619048	2.696629213483146	2.675324675324675	2.3015873015873014
CHEMBL380613	22.04136344514947	0	1	2.540803637768563	5.0816072755371255	1.304459579117138	3.6075958502910384	0.1288427089389656	2.312660998221324	1847.0203056113385	8.550948391153934	12	59	0	0	4	24	1	2	1	0	0	0	0	0	284.44444444444446	235.3333333333333	400.0	385.6666666666666	203.66666666666663	192.0	204.5008573388203	136.49614197530866	299.2546296296296	370.486111111111	466.99537037037015	402.28703703703695	335.6388888888889	264.9351851851852	294.5617283950617	1328.0	1624.0	4.821092278719398	3.795698924731184	3.4782608695652173	2.337373737373737	1.5074074074074073	1.4341085271317828	1.4045977011494253
CHEMBL564509	24.245487590381405	0	3	2.443117057730733	4.886234115461468	1.3187217676220286	3.734478950219822	0.1204670629103168	2.449010415717652	3135.891875600796	9.18207101392338	16	59	0	0	7	24	4	2	1	0	0	0	0	0	368.44444444444446	325.3333333333333	554.0	493.0	230.66666666666669	202.0	244.0216906721536	162.554012345679	356.6929012345678	385.7391975308642	457.9212962962962	449.2546296296296	367.8657407407407	310.78086419753083	240.7962962962963	1472.0	1757.0	6.24482109227872	5.247311827956989	5.08256880733945	3.286666666666666	2.527777777777778	1.917274939172749	1.8907103825136613
CHEMBL1222362_49864722	22.212387604264176	0	1	2.4644783312336016	4.928956662467201	1.3136634457638117	4.53902984232102	0.1621082086543221	2.5423327152804966	269.3244595075451	6.625536239118391	16	53	0	0	6	22	3	2	1	0	0	0	0	0	344.44444444444446	302.0	527.3333333333333	503.6666666666666	337.6666666666667	260.3333333333333	209.99391289437585	143.00308641975312	314.5401234567901	361.8271604938272	438.34876543209873	389.1296296296296	358.0370370370369	319.7037037037037	314.0555555555555	1348.0	1634.0	6.49895178197065	5.392857142857143	5.326599326599326	3.874358974358974	2.9748858447488584	3.5300546448087435	2.936231884057971
CHEMBL3817898	17.706179100365105	0	1	2.349244383207059	4.698488766414117	1.3255251910469494	3.822031814799234	0.1661752962956188	2.173691292841835	300.96029674164845	6.539887474471019	12	46	0	0	3	20	1	2	0	0	0	0	0	0	274.0	269.0	340.0	316.0	188.0	194.0	151.63888888888889	133.30555555555557	215.1666666666668	274.27777777777777	283.19444444444446	245.41666666666669	205.02777777777783	200.97222222222229	191.02777777777783	920.0	1092.0	5.956521739130435	5.604166666666667	4.0	2.846846846846846	1.771186440677966	2.0412371134020617	2.41025641025641
ZINC000118527394	17.217851918660916	0	1	2.3604398783157943	4.709100745903832	1.2506369029227606	4.335260655612674	0.1970573025278488	2.255239096958164	131.5055542282662	5.667506448567422	11	40	0	0	7	15	3	3	0	0	1	0	0	1	313.60493827160496	322.1111111111111	421.6666666666667	381.44444444444446	256.22222222222223	181.5555555555556	125.0052964487121	128.99279835390945	207.8271604938272	246.8755144032922	218.71502057613176	189.2818930041153	212.9012345679013	188.15329218107	133.92592592592592	1186.0	1149.0	7.840123456790124	7.669312169312168	5.856481481481482	4.541005291005291	4.246376811594203	4.258771929824561	3.284900284900285
CHEMBL3310118	17.83214792698924	0	3	2.460527183313656	4.8558212756028345	1.3136134726811508	4.046509016900174	0.1499588839163553	2.4029643437234327	2715.963427056641	7.64396388937798	12	42	0	0	7	17	3	3	0	0	1	0	0	1	336.44444444444446	332.0	497.0	523.0	238.0	222.0	202.60924279045784	157.22869050005448	290.8356629480291	347.10928065840955	381.0070557521456	368.98935770729935	328.9111708351274	288.0521274170092	256.96810722555944	1258.0	1097.0	8.010582010582011	7.72093023255814	7.202898550724638	6.226190476190476	4.376344086021505	3.8404255319148937	2.975
article_review_435	25.86340799264981	0	1	2.460527183313656	4.8558212756028345	1.3136134726811508	4.046509016900174	0.1499588839163553	2.4029643437234327	2715.963427056641	7.64396388937798	19	55	0	0	12	22	4	2	1	3	2	0	0	5	541.3333333333333	451.0	892.6666666666667	793.0	612.6666666666666	565.0	202.60924279045784	157.22869050005448	290.8356629480291	347.10928065840955	381.0070557521456	368.98935770729935	328.9111708351274	288.0521274170092	256.96810722555944	2214.0	1868.0	9.842424242424242	7.912280701754386	9.202749140893472	6.1953125	6.262711864406779	7.438461538461539	4.676844783715012
CHEMBL476463	21.827499443924744	0	1	2.439304348784617	4.798511231360992	1.3365847807016156	3.519629710113214	0.1257010610754719	2.287975205267114	1295.7456118056166	8.196460987639503	15	56	0	0	6	22	4	2	0	0	0	0	0	0	348.0	360.0	498.0	462.0	231.0	215.0	175.38888888888886	163.47222222222223	275.7222222222222	328.4999999999999	346.5833333333332	357.08333333333326	298.75	248.5833333333333	209.75	1144.0	1387.0	6.214285714285714	6.101694915254237	4.69811320754717	3.3	1.6358024691358024	1.5302013422818792	1.736842105263158
CHEMBL4572158	23.436331137856325	0	1	2.561461489899811	5.018281806555748	1.335279354265405	4.4940546366950365	0.154967401265346	2.567466068379712	299.91153399952987	6.768198281492773	19	47	0	0	7	22	3	2	1	0	1	0	0	1	378.04938271604937	353.1111111111111	628.3333333333334	616.4444444444445	438.2222222222222	347.77777777777777	210.13809823197684	138.82921810699588	311.31172839506155	348.8199588477365	393.4948559670779	386.2998971193414	366.1768404206675	366.08693415637856	304.84259259259267	1630.0	1719.0	8.043603887575518	6.923747276688452	7.140151515151516	5.314176245210728	5.142028985507246	4.875661375661376	3.912698412698412
CHEMBL259626	28.92707682649163	0	1	2.478587295190381	4.957174590380763	1.3403518888524266	4.094495536974283	0.1106620415398454	2.717976339372631	4140.850950257355	9.636989408888784	22	68	0	0	8	29	5	3	0	0	0	0	0	0	498.0	510.0	707.0	769.0	521.0	420.0	262.47222222222223	218.0	360.80555555555554	459.1666666666666	514.5277777777777	540.4999999999999	510.9444444444444	488.69444444444446	394.5277777777777	1512.0	1789.0	7.323529411764706	7.083333333333333	5.656	4.66060606060606	3.3523316062176165	3.064171122994652	2.9771428571428573
ZINC000003827662	26.81768702675045	0	2	2.445448265620965	4.781419309290634	1.336672771503835	3.9494422758003744	0.1161600669353051	2.5973498045661474	2852.174863788872	9.179612523965702	20	65	0	0	8	26	6	1	0	1	0	0	0	1	442.0	446.0	594.0	527.0	414.0	295.0	247.72222222222223	204.44444444444449	333.33333333333337	413.97222222222223	422.97222222222223	410.6666666666667	423.1388888888889	429.0555555555555	329.47222222222223	1406.0	1673.0	6.8	6.463768115942029	4.829268292682927	3.1	2.3282051282051284	2.5	2.4642857142857144
CHEMBL4302327	28.972958299336515	0	1	2.585938916115006	5.060667990566075	1.3321507734091955	4.07244040573032	0.1100659569116302	2.712575247699008	3925.75503537546	9.583646797067532	18	69	0	0	8	29	4	4	0	0	0	0	0	0	496.0	500.0	733.0	835.0	474.0	436.0	290.00694444444446	222.81944444444449	372.27777777777777	502.70833333333337	609.3333333333335	731.1527777777777	653.3055555555555	489.7222222222223	471.75000000000006	1528.0	1797.0	7.188405797101449	6.849315068493151	5.7265625	4.771428571428571	3.6392694063926943	2.891402714932126	2.4183673469387754
CHEMBL3971383	19.896449129146045	0	1	2.460527183313656	4.8558212756028345	1.3136134726811508	4.046509016900174	0.1499588839163553	2.4029643437234327	2715.963427056641	7.64396388937798	15	47	0	0	6	20	2	0	1	0	3	0	0	3	246.0987654320988	268.55555555555554	348.44444444444446	298.7777777777778	149.77777777777777	161.11111111111111	202.60924279045784	157.22869050005448	290.8356629480291	347.10928065840955	381.0070557521456	368.98935770729935	328.9111708351274	288.0521274170092	256.96810722555944	1962.0	1427.0	5.236143945363803	5.480725623582766	4.051679586563307	2.620857699805069	1.413696715583508	1.4722222222222223	1.7620915032679738
CHEMBL277120	12.606601717798217	0	1	2.4129469902988383	4.825893980597677	1.3802770296756617	3.671874872092073	0.2294921795057545	1.770706025195723	88.16703649880546	4.949236786560628	10	32	0	0	2	14	2	0	0	0	0	0	0	0	168.0	189.0	255.0	251.0	48.0	12.0	71.58333333333334	88.72222222222223	142.77777777777777	169.83333333333334	157.5	148.83333333333334	133.0	98.66666666666669	47.5	618.0	775.0	5.25	5.5588235294117645	4.25	3.098765432098765	1.8266666666666669	1.2571428571428571	0.8421052631578947
CHEMBL261099	30.669459788088258	0	1	2.486920305740089	4.973840611480176	1.2988437834523463	4.1315469830763485	0.1059371021301627	2.7796284621473486	8637.36274880672	10.424829130932654	22	73	0	0	8	31	5	2	0	1	0	0	0	1	530.0	532.0	734.0	775.0	557.0	483.0	321.02777777777777	229.75	391.9444444444444	513.3888888888888	568.0000000000001	570.4166666666666	563.3888888888891	545.7777777777779	478.1111111111111	1604.0	1873.0	7.260273972602739	6.909090909090909	5.397058823529412	4.281767955801105	3.4134615384615383	3.080952380952381	3.06043956043956
CHEMBL493816	21.53838080919486	0	1	2.3527440086708293	4.705488017341659	1.2900771032504017	4.307791004498519	0.1538496787320899	2.4900446619508854	280.6591438869611	6.666760339143054	12	54	0	0	8	20	3	3	1	1	0	0	0	1	388.44444444444446	297.33333333333337	491.3333333333333	422.3333333333333	244.66666666666669	226.3333333333333	277.4661351165981	151.30401234567904	348.9398148148148	379.55092592592587	401.1558641975308	342.59722222222223	330.20370370370364	282.6574074074074	329.19444444444434	1422.0	1641.0	7.193415637860083	5.30952380952381	4.913333333333333	3.1994949494949494	1.893424036281179	2.5885416666666665	2.3986928104575167
CHEMBL566219	21.051442977516903	0	1	2.467233418121137	4.831515920974361	1.3725781264519763	4.305887204590928	0.1656110463304203	2.4154946486871105	262.04086753106736	6.524011919567464	19	48	0	0	4	22	4	0	0	0	0	0	0	0	304.0	350.0	491.0	471.0	305.0	249.0	118.19444444444446	143.66666666666669	234.47222222222223	282.8888888888889	271.83333333333337	255.22222222222223	242.72222222222223	210.75	179.69444444444446	1010.0	1268.0	6.333333333333333	6.730769230769231	5.395604395604396	3.8925619834710745	3.0	3.101851851851852	3.177083333333333
ZINC000095572564	21.3885508949338	0	1	2.3917356850489937	4.763032281313676	1.3077691303859669	4.738792868851554	0.175510846994502	2.549034207264948	191.20308988912933	6.246587934005003	11	53	0	0	7	20	2	3	2	0	0	0	0	0	312.8888888888889	248.0	451.44444444444446	361.3333333333333	211.3333333333333	229.0	204.16400891632367	126.31944444444446	312.7162208504801	315.462962962963	358.17438271604925	359.0601851851851	247.05092592592592	231.35648148148152	249.44753086419755	1548.0	1725.0	5.903563941299791	4.428571428571429	4.340811965811966	2.5809523809523807	2.1555555555555554	1.8793103448275863	1.903903903903904
ZINC000013611461	18.51074513747437	0	1	2.5290579832549938	4.878481082886449	1.3077856866029098	4.212544435286933	0.1831541058820405	2.270975966994017	180.10193575239597	6.026432123268004	12	43	0	0	4	19	1	2	0	1	0	0	0	1	326.0	323.0	469.0	550.0	224.0	145.0	172.2222222222222	135.11111111111111	235.5833333333334	312.88888888888874	322.16666666666674	342.2777777777777	285.08333333333337	256.1666666666667	224.00000000000003	962.0	1140.0	7.5813953488372094	7.021739130434782	5.650602409638554	4.867256637168142	3.762295081967213	2.76271186440678	2.217821782178218
CHEMBL1224527	17.613368327506883	0	1	2.5252847118870623	5.050569423774124	1.3605062395567291	4.146042392627189	0.1884564723921449	2.2106115992718425	162.4292351890612	5.878699791527334	12	43	0	0	3	19	1	2	0	0	0	0	0	0	252.0	269.0	385.0	421.0	228.0	106.0	155.47222222222223	132.41666666666669	209.0555555555556	311.50000000000006	316.72222222222223	318.25000000000006	323.1666666666667	294.33333333333337	203.8333333333333	882.0	1067.0	5.8604651162790695	5.8478260869565215	4.63855421686747	3.3951612903225805	2.43448275862069	2.442748091603053	2.150943396226415
CHEMBL1834226	16.588633340889032	0	3	2.40369822369496	4.784840897307305	1.2335068383493224	4.1641354217801565	0.1892788828081889	2.214966032629506	139.43152813815803	5.726031003406128	6	41	0	0	8	14	4	2	1	0	1	0	0	1	280.0493827160494	222.11111111111111	421.3333333333333	351.1111111111111	175.66666666666669	112.0	192.02698712086573	108.3755144032922	275.08024691358025	264.8369341563787	313.4638774577045	312.932098765432	296.6548353909464	257.85185185185185	211.44753086419752	1392.0	1378.0	6.830472749171937	5.288359788359789	5.693693693693693	3.775388291517324	4.046854082998662	3.224932249322493	1.9304029304029309
ZINC000261137337	18.00888473635284	0	1	2.8242478481057525	5.283854565154652	1.382432709220985	3.532635878518558	0.1682207561199313	2.003981644822646	1948.4842695217155	8.316744396353519	6	46	0	2	1	20	1	0	0	0	0	0	0	0	184.0	225.0	332.0	272.0	160.0	150.0	80.77777777777779	104.63888888888891	187.05555555555569	246.1388888888888	233.5555555555556	196.7777777777778	176.88888888888889	161.11111111111114	134.66666666666669	794.0	1104.0	4.0	4.411764705882353	3.2233009708737863	1.7894736842105263	1.078125	1.3	1.5238095238095235
CHEMBL261573	31.50398359554618	0	1	2.478530497160221	4.957060994320442	1.299896041080501	4.064081746885671	0.1016020436721417	2.7884821860770552	9067.406720355651	10.498735944973486	22	70	0	0	10	30	5	2	0	3	0	0	0	3	628.0	583.0	916.0	849.0	584.0	503.0	441.0347222222222	236.38888888888889	577.5000000000001	539.5833333333335	620.0277777777777	624.2499999999999	542.5277777777778	641.5000000000002	546.1527777777778	1726.0	1921.0	8.971428571428572	7.878378378378378	7.046153846153846	4.851428571428571	4.202072538860104	3.4301075268817205	3.2625698324022347
ZINC000029055379	21.27022257699926	0	1	2.4544589437590467	4.76830151126916	1.3296422055524102	3.5348227093449105	0.130919359605367	2.2559149181576705	1903.896185308277	8.544909462352114	12	53	0	0	5	22	3	1	0	1	0	0	0	1	344.0	337.0	452.0	422.0	220.0	208.0	218.91666666666663	155.97222222222223	271.88888888888886	349.6666666666667	337.02777777777777	351.0833333333333	329.58333333333337	231.66666666666669	207.3333333333333	1110.0	1315.0	6.490566037735849	6.017857142857143	4.431372549019608	2.971830985915493	1.966887417218543	1.847328244274809	2.018348623853211
CHEMBL4238679	28.2362486919011	0	1	2.5062530462339256	4.984466425208039	1.3494570400973669	4.426022214185164	0.1264577775481475	2.740264229132228	860.2485686427792	8.0099843492864	19	64	0	0	9	26	5	2	2	0	0	0	0	0	428.8888888888889	387.0	672.3333333333334	621.3333333333334	333.0	308.66666666666663	236.2195644718793	168.44444444444446	369.9521604938272	406.2577160493827	530.7916666666667	508.1574074074074	429.0185185185185	368.4629629629629	380.7685185185185	1850.0	2136.0	6.701388888888889	5.608695652173913	5.335978835978836	3.612403100775194	2.693121693121693	2.4367816091954024	1.8920454545454544
CHEMBL602285	28.35756903546073	0	1	2.479516106066308	4.959032212132616	1.3368333122136646	4.25408757941823	0.1181690994282841	2.7288141495736125	1854.2517645390808	8.806170377697036	16	74	0	0	7	29	4	2	1	0	0	0	0	0	396.44444444444446	353.0	594.3333333333333	562.3333333333333	414.6666666666666	398.3333333333333	243.24391289437585	181.6141975308642	392.104938271605	449.7824074074075	555.4212962962963	540.5740740740741	568.7175925925928	481.83333333333314	500.3611111111109	1662.0	2048.0	5.357357357357357	4.5256410256410255	4.098850574712643	2.729773462783171	2.3063063063063063	2.088495575221239	1.94679186228482
CHEMBL4763106	24.99303448608783	0	1	2.467937808912544	4.773392527918683	1.3093283537009812	4.186227219681796	0.1350395877316708	2.5632020149021946	877.4434990012801	7.908414676155557	18	53	0	0	9	22	3	3	2	0	1	0	0	1	392.4938271604938	349.7777777777777	592.7777777777778	434.7777777777778	303.1111111111111	270.33333333333337	220.5581942539248	146.0406378600823	331.0310356652949	330.1100823045268	355.6720964791952	356.17335390946494	321.57344535893924	280.2175925925925	251.4022633744856	1954.0	1961.0	7.405543908688562	6.136452241715398	5.811546840958606	3.220576131687243	3.1238615664845173	3.149730927508705	2.7555555555555555
CHEMBL160903	13.682318012728182	0	1	2.3906295626830505	4.646368940832234	1.2583339779750324	3.5251782348622505	0.195843235270125	1.8477176629695709	184.00067298399384	5.802726080026122	11	36	0	0	4	14	2	0	2	0	0	0	0	0	170.88888888888889	169.33333333333334	210.77777777777777	171.66666666666666	67.0	58.0	79.45130315500685	93.01851851851852	132.78737997256516	145.86111111111111	151.99691358024694	119.07407407407408	105.07407407407406	102.2962962962963	93.31481481481484	1132.0	1062.0	4.746913580246914	4.576576576576577	3.3456790123456788	2.452380952380952	1.9292929292929293	1.7469135802469138	1.1964285714285714
article_review_308	24.65592656867093	0	1	2.4264306704974445	4.852861340994889	1.3221527450095163	3.82140581591661	0.119418931747394	2.503769179361244	1595.8997685465476	8.538343784180764	12	67	0	0	6	26	3	3	0	0	0	0	0	0	384.0	381.0	504.0	526.0	248.0	234.0	199.69444444444449	187.38888888888889	313.6111111111111	389.77777777777777	432.5555555555556	467.5833333333334	439.1666666666666	379.1666666666667	301.3611111111111	1310.0	1579.0	5.731343283582089	5.442857142857143	3.9375	3.076023391812865	1.91747572815534	1.705	1.4011299435028248
CHEMBL4208934	15.584858756805469	0	1	2.400494168492621	4.783280056491598	1.321586951296196	4.066063687898462	0.2033031843949231	2.095822559169858	120.61420780794144	5.485744267266802	11	40	0	0	5	15	4	1	0	0	0	0	0	0	258.0	272.0	369.0	325.0	126.0	80.0	104.61111111111111	118.44444444444446	193.33333333333337	214.5555555555556	229.83333333333337	209.3333333333333	189.25000000000003	198.6666666666667	177.3333333333333	820.0	996.0	6.45	6.476190476190476	4.92	3.532608695652174	3.076923076923077	3.04	1.3404255319148937
CHEMBL3892201	27.63418360767817	0	1	2.4107274527066616	4.821454905413325	1.320625086574665	4.227943691364629	0.1174428803156841	2.722649595350298	7965.079180661867	10.263756008831738	18	75	0	0	5	31	3	2	0	0	0	0	0	0	398.0	408.0	519.0	510.0	360.0	280.0	213.19444444444443	208.27777777777777	340.1666666666666	421.3055555555554	449.4444444444444	471.8611111111111	441.2499999999999	398.33333333333326	343.66666666666663	1430.0	1723.0	5.306666666666667	5.230769230769231	3.733812949640288	2.7127659574468086	1.9189189189189189	1.8497652582159625	1.855670103092784
CHEMBL1800285	22.691776267775	1	1	2.4791798545278594	4.958359709055719	1.321334936661415	4.745920572392504	0.163652433530776	2.6219961591711622	235.72075932486445	6.5273586182570735	16	49	0	0	7	22	4	3	0	0	0	0	0	0	426.0	422.0	606.0	656.0	352.0	353.0	278.72916666666663	179.62500000000003	303.0	392.75000000000006	539.3194444444445	423.4166666666667	399.19444444444446	333.1111111111111	333.19444444444446	1200.0	1364.0	8.693877551020408	8.115384615384615	6.733333333333333	5.165354330708661	3.6043165467625897	3.294573643410853	3.0085470085470085
CHEMBL405892	29.85296320716053	0	1	2.487451144654622	4.974902289309242	1.3201280604644734	4.128111434636807	0.1086345114378107	2.752821089372056	8460.14440215882	10.378122588000036	22	67	0	0	9	29	5	2	0	1	1	0	0	2	521.604938271605	521.1111111111111	719.4444444444445	759.5555555555555	547.5555555555555	468.55555555555554	311.06085200426764	216.6594650205761	371.4341563786008	482.141975308642	510.1975308641976	589.2376543209875	469.8518518518519	506.8518518518519	474.2654320987655	1816.0	1873.0	7.785148332412015	7.339593114241001	5.801971326164875	4.494411571334648	4.082125603864734	3.406151914626491	3.4009661835748792
ZINC000013586551	24.73680679771069	0	1	2.378819894917266	4.757639789834533	1.3259263338265876	3.653162425519616	0.114161325797488	2.458744020227288	2435.75617488501	8.961163341214153	12	69	0	0	5	27	3	2	0	0	0	0	0	0	348.0	351.0	446.0	432.0	243.0	190.0	191.16666666666669	182.16666666666663	309.38888888888886	388.1111111111111	407.9444444444444	414.4166666666666	381.8333333333333	330.08333333333337	271.83333333333326	1284.0	1567.0	5.043478260869565	4.875	3.3533834586466167	2.347826086956522	1.568627450980392	1.5082872928176796	1.5379746835443038
CHEMBL4300388	25.76734237256149	0	1	2.5314661376957828	4.926338317247878	1.286538950927092	3.885989418959532	0.1177572551199858	2.5513000965623016	2025.4360515819897	8.807462758946574	12	62	0	0	9	24	4	4	0	1	0	0	0	1	492.0	462.0	662.0	702.0	398.0	362.0	331.00694444444446	206.56944444444449	360.0833333333333	498.1805555555554	572.1944444444447	643.7916666666667	593.4722222222223	422.6111111111112	387.41666666666674	1426.0	1617.0	7.935483870967742	7.107692307692307	5.706896551724138	4.471337579617835	3.232804232804233	3.010989010989011	2.6184210526315788
CHEMBL3409256	29.16213507257001	0	1	2.531137116235993	4.972736894119668	1.317730745145338	4.294907478521565	0.1160785805005828	2.7657628331830253	7535.5236245423075	10.2357164206045	21	67	0	0	9	28	4	4	1	0	0	0	0	0	494.44444444444446	445.0	734.6666666666667	731.6666666666667	431.6666666666666	388.33333333333337	308.5494684499314	201.2530864197531	422.5401234567901	480.9660493827161	586.743827160494	524.0555555555557	467.7962962962963	387.2685185185185	382.4444444444444	1746.0	2068.0	7.379767827529021	6.267605633802817	5.9247311827957	4.407630522088354	2.864912280701754	2.6810035842293907	2.632113821138211
ZINC000028978554	22.91774580551655	0	0	2.564900992676317	5.129801985352635	1.290236917055156	4.177457830517288	0.1440502700178375	2.49441362399856	1103.6323243921206	8.071072868859607	18	46	0	0	6	23	1	3	0	0	2	0	0	2	389.2098765432099	404.2222222222222	586.1111111111111	670.5555555555555	325.33333333333337	306.66666666666663	213.9342040085353	157.6522633744856	256.55298353909467	369.8621399176954	475.1446997408932	375.1301440329218	348.86111111111114	240.8652263374485	230.88888888888897	1664.0	1447.0	8.461084272678475	8.249433106575962	7.14769647696477	6.095959595959596	4.628019323671497	4.725028058361392	3.460992907801419
CHEMBL3765836	19.7751287855864	0	1	2.5428942590591044	4.847930587252519	1.30425412839696	3.714677987538959	0.1428722302899599	2.267803440446767	7073.881669658121	9.819676087151985	13	56	0	0	3	23	2	1	0	0	0	0	0	0	272.0	293.0	412.0	423.0	157.0	151.0	158.8888888888889	148.33333333333334	240.6388888888889	306.05555555555554	337.5	342.74999999999994	318.5833333333333	253.66666666666663	204.0833333333333	1020.0	1236.0	4.857142857142857	5.051724137931035	3.923809523809524	3.021428571428572	1.9586206896551723	1.3958333333333333	1.145985401459854
ZINC000014976014	26.329359845046262	0	1	2.378916214391855	4.757832428783711	1.3015057074631706	3.951154317842693	0.1162104211130203	2.5977832002088244	958.0550395633414	8.088680660513978	12	72	0	0	6	28	4	2	0	0	0	0	0	0	380.0	382.0	488.0	483.0	265.0	224.0	237.94444444444449	195.27777777777777	338.2222222222222	433.0555555555555	440.94444444444434	482.4166666666667	457.1666666666666	399.6666666666667	322.3333333333333	1370.0	1646.0	5.277777777777778	5.093333333333334	3.536231884057971	2.502590673575129	1.9248826291079808	1.5951219512195125	1.456043956043956
CHEMBL3289984	26.366807933941043	0	1	2.4555714948742384	4.788516357277591	1.3138031825897152	4.006182938871968	0.1213994829961202	2.581761370892055	904.1488100439108	8.00091642819783	18	58	0	0	10	23	4	3	2	0	1	0	0	1	416.4938271604938	373.77777777777777	632.1111111111111	497.44444444444446	264.44444444444446	227.5555555555556	230.2804164761469	158.45730452674897	351.75171467764056	355.97582304526736	389.6504915409235	357.15483539094635	354.0040009144948	304.3611111111111	234.4753086419753	2042.0	2069.0	7.180928054491273	6.028673835125448	5.694694694694695	3.383975812547241	2.4498456790123457	2.5878585352269567	2.0659722222222223
CHEMBL480127	21.37961237674044	0	0	2.4442750209326705	4.783213164475728	1.3116734834735704	3.908832327695411	0.1447715676924226	2.356490464988471	637.2942570184664	7.450483263864331	21	45	0	0	6	21	4	2	0	0	0	0	0	0	390.0	418.0	582.0	559.0	332.0	282.0	182.75	163.61111111111114	261.38888888888897	315.4999999999999	323.3055555555554	301.4166666666667	266.8333333333333	248.22222222222229	173.50000000000009	1098.0	1274.0	8.666666666666666	8.708333333333334	7.461538461538462	5.946808510638298	4.846153846153846	4.585365853658536	4.0
CHEMBL343755_CHEMBL138989_CHEMBL137781	20.539254708175783	0	1	2.568655282873336	5.096527932892313	1.3109154020484937	4.463145124883437	0.1785258049953374	2.412144434331494	187.94921312481893	6.152462515255833	9	50	0	0	4	21	3	1	0	0	0	0	0	0	294.0	333.0	482.0	498.0	256.0	212.0	150.77777777777777	139.3888888888889	234.66666666666669	318.2777777777778	378.77777777777777	361.5833333333333	322.30555555555554	277.11111111111114	229.97222222222223	992.0	1255.0	5.88	6.166666666666667	4.82	3.688888888888889	2.3594771241830066	2.089041095890411	1.969230769230769
CHEMBL380863	17.132056091363527	0	1	2.540691745125102	5.081383490250203	1.2786346913156468	3.552905714303261	0.1614957142865118	2.0562231401254265	483.57314999998687	6.969659956471716	6	49	0	0	4	18	1	2	1	0	0	0	0	0	218.44444444444449	159.33333333333331	302.0	292.66666666666663	152.66666666666669	141.33333333333331	178.19530178326474	103.77391975308645	250.4212962962964	308.15277777777777	392.2453703703704	316.53703703703707	259.8888888888889	209.14351851851853	245.9490740740741	1108.0	1348.0	4.458049886621316	3.124183006535948	3.11340206185567	2.120772946859903	1.4577114427860696	1.4160206718346255	1.3391812865497077
CHEMBL83090	17.177411804141038	0	2	2.4332254510602573	4.758260096697104	1.290052345089037	3.710122749799014	0.1686419431726824	2.099522322635473	326.091573536815	6.575635602705519	9	51	0	0	3	19	3	0	0	0	0	0	0	0	208.0	228.0	293.0	281.0	156.0	139.0	98.86111111111111	123.66666666666669	204.19444444444449	262.50000000000006	282.1388888888889	243.75000000000003	198.66666666666663	199.0	186.3333333333333	860.0	1092.0	4.078431372549019	4.30188679245283	2.95959595959596	2.0970149253731343	1.1655629139072847	1.5555555555555556	1.4579439252336448
CHEMBL489255	20.45372599607153	0	1	2.439302464068392	4.759298115752415	1.3449940781598992	3.481309241374796	0.133896509283646	2.202919886847138	1277.6762557565396	8.108309726869459	12	54	0	0	3	23	2	1	0	0	0	0	0	0	276.0	291.0	388.0	355.0	198.0	196.0	154.13888888888889	143.25	240.97222222222223	310.6666666666666	314.74999999999994	311.25	262.4166666666667	231.0833333333333	198.44444444444449	1018.0	1260.0	5.111111111111111	5.105263157894737	3.695238095238096	2.4149659863945576	1.522875816993464	1.3453237410071943	1.5714285714285714
CHEMBL181066	21.355450908816568	0	1	2.557954032991173	4.986843005299734	1.308709331994558	4.3073587973600365	0.1595318073096309	2.453576681245235	260.9730472567284	6.557668907784951	15	48	0	0	7	20	3	3	1	0	0	0	0	0	364.44444444444446	320.0	570.6666666666666	563.3333333333333	411.33333333333337	307.0	223.79946844993145	144.97530864197535	314.65123456790127	351.1358024691358	408.8487654320989	372.0632716049384	386.3657407407408	395.6435185185186	350.9907407407408	1336.0	1583.0	7.592592592592593	6.2745098039215685	6.484848484848484	5.029761904761904	4.520661157024794	4.286549707602338	3.485875706214689
CHEMBL4473885	23.948819787484386	0	1	2.509708472805468	4.867946327358837	1.3573571638476387	3.722975448204499	0.1240991816068166	2.4131354889101653	6207.395162260811	9.83210891702514	19	56	0	0	6	24	4	1	1	0	0	0	0	0	352.44444444444446	374.33333333333337	514.0	483.0	210.3333333333333	229.3333333333333	172.11454046639233	161.18827160493828	270.95370370370364	321.6203703703703	330.8487654320988	318.537037037037	305.2685185185185	241.76851851851853	217.76851851851853	1406.0	1573.0	6.2936507936507935	6.23888888888889	4.803738317757009	3.3541666666666665	2.164414414414414	2.090686274509804	1.7675070028011206
CHEMBL28833	19.67766952966369	0	1	2.4163948195982607	4.761246635186328	1.346824117139169	4.128465610401622	0.1651386244160649	2.334196546910188	358.5335207431393	6.798312890312982	15	51	0	0	4	21	4	0	0	0	0	0	0	0	272.0	303.0	408.0	365.0	204.0	192.0	114.88888888888889	140.30555555555554	227.6111111111112	270.02777777777777	273.00000000000006	260.1666666666667	227.61111111111111	196.77777777777783	171.61111111111111	978.0	1225.0	5.333333333333333	5.611111111111111	4.206185567010309	2.8515625	1.7391304347826086	1.834710743801653	2.0
CHEMBL28607	18.970562748477143	0	1	2.4163242441623787	4.759999335873724	1.3608355497344704	4.110465047423467	0.1712693769759778	2.2890049096857275	266.3199937207894	6.460167307042979	15	46	0	0	5	19	4	1	0	0	0	0	0	0	300.0	319.0	426.0	379.0	211.0	204.0	118.63888888888889	139.3888888888889	224.1111111111112	255.8611111111112	256.3333333333333	240.6666666666668	208.94444444444449	193.27777777777783	164.11111111111111	966.0	1189.0	6.521739130434782	6.510204081632653	4.953488372093023	3.477064220183486	1.984126984126984	2.1401869158878504	2.3707865168539324
CHEMBL1782806	25.95651914579498	0	1	2.44679832687485	4.893154385025242	1.2717882758213983	4.467926483054867	0.1353917116077232	2.6908468954381246	482.2408295156304	7.372366104039375	15	55	0	0	10	23	3	3	1	3	0	0	0	3	558.4444444444445	472.6666666666666	776.3333333333334	666.6666666666667	346.0	352.6666666666667	457.7325960219479	191.8487654320988	537.6049382716052	441.4876543209876	543.5740740740741	508.4444444444444	831.9722222222222	395.8317901234568	377.3842592592592	1688.0	1691.0	10.153535353535354	8.14942528735632	7.537216828478964	4.796163069544365	4.075055187637969	4.551801801801802	2.9827586206896552
CHEMBL4592256	15.809735038999555	0	0	2.495552142856167	4.88107300353798	1.2638168266469931	4.024377206668225	0.2012188603334112	2.0855173481958023	117.90905769211784	5.463060810361168	14	32	0	0	6	14	3	0	0	3	0	0	0	3	368.0	334.0	584.0	424.0	245.0	217.0	268.95138888888886	122.41666666666669	372.5	245.25000000000003	294.0277777777778	252.45833333333337	262.5	229.7083333333333	225.75	906.0	961.0	11.5	9.823529411764708	10.06896551724138	6.235294117647059	5.591549295774648	6.133333333333334	4.537037037037037
CHEMBL4548926	23.43198303507878	0	2	2.362341818079938	4.724683636159876	1.3276572952469174	4.29211864859987	0.1430706216199956	2.555392757183051	627.6029488303717	7.540520008098441	12	61	0	0	6	24	4	1	0	0	1	0	0	1	325.60493827160496	330.1111111111111	412.44444444444446	383.55555555555554	288.1111111111111	233.22222222222223	169.67196311537876	161.9372427983539	272.9341563786008	344.9197530864195	368.2530864197531	352.45987654321	325.101851851852	289.90946502057614	252.04938271604945	1444.0	1524.0	5.337785873304999	5.157986111111111	3.5251661918328585	2.3823326432022083	1.760397268777157	1.8719037508846428	2.134156378600823
CHEMBL71	16.429864908434606	0	1	2.484765485602764	4.969530971205525	1.2944012043762176	3.881739734754367	0.1848447492740174	2.098220783115905	234.38023896328505	6.198882094114246	12	40	0	0	4	17	2	0	1	0	1	0	0	1	208.04938271604937	226.44444444444449	300.0	299.77777777777777	135.55555555555557	63.55555555555556	85.8698369151044	106.1255144032922	162.0524691358025	189.40329218107	194.83230452674903	190.16129401005952	191.2458847736626	165.19753086419755	140.69135802469137	1274.0	1164.0	5.201234567901234	5.391534391534392	4.109589041095891	3.2234169653524494	2.3867888507063766	1.942760942760943	1.5947712418300657
CHEMBL3409045	33.12927739909103	0	1	2.456086345259335	4.91217269051867	1.3605227672409046	4.322455469306012	0.1029156064120478	2.898908161742394	3269.3749269434497	9.527438617068476	18	86	0	0	6	36	4	2	0	0	0	0	0	0	470.0	491.0	668.0	708.0	464.0	372.0	264.97222222222223	232.63888888888889	395.8888888888889	530.8055555555557	611.8888888888889	667.5	613.0833333333333	593.5	533.7500000000001	1664.0	2052.0	5.465116279069767	5.395604395604396	3.976190476190476	2.974789915966386	2.6254681647940075	2.201492537313433	1.6996336996336996
CHEMBL3262430	20.64399602485247	0	1	2.311220046443445	4.62244009288689	1.314301326540598	3.812810471456671	0.1412152026465433	2.331618346764329	705.1701290578204	7.5516908645226035	12	60	0	0	4	23	3	1	0	0	0	0	0	0	270.0	279.0	339.0	312.0	150.0	143.0	151.83333333333331	158.41666666666669	254.6111111111112	314.24999999999994	315.33333333333326	308.41666666666663	286.5	233.5	207.8333333333333	1072.0	1310.0	4.5	4.5	3.0267857142857144	2.0259740259740258	1.0514285714285714	1.0126582278481011	1.1029411764705883
ZINC000029052514	24.2346503021104	0	1	2.5638669091804767	4.979707144129859	1.2876116732680256	3.697387806793148	0.1192705744126821	2.4390286836432016	5492.770277149169	9.742590122941388	12	59	0	0	7	24	3	1	0	0	3	0	0	3	322.8148148148148	351.33333333333337	486.77777777777777	470.0	234.0	222.66666666666663	165.9395004572474	154.95061728395063	262.28292181069963	348.84516460905354	394.7455227861607	397.2458847736625	315.03703703703707	255.48456790123453	213.2716049382716	1970.0	1651.0	5.471437539234149	5.666666666666667	4.269980506822612	2.9375	1.441565918249856	1.3202614379084967	1.683453237410072
CHEMBL263700	17.913028156029	0	1	2.500159515586235	4.84879252540679	1.289209072071265	3.930251353948173	0.1708804936499205	2.201612504518691	227.07522582287487	6.258190476808739	15	43	0	0	4	19	2	2	0	0	0	0	0	0	298.0	308.0	433.0	444.0	279.0	156.0	178.16666666666669	141.75	221.6666666666668	284.38888888888886	310.3888888888888	287.1111111111111	279.27777777777777	294.3333333333333	240.66666666666669	930.0	1082.0	6.930232558139535	6.844444444444444	5.697368421052632	4.625	4.010309278350515	3.369565217391304	2.8181818181818183
CHEMBL401745	12.25617390653662	0	3	2.480024434819309	4.960048869638618	1.2351929428580448	3.628554107933775	0.2267846317458609	1.7588378807994427	75.30746458486834	4.791582890411555	6	30	0	0	5	11	3	1	0	0	1	0	0	1	203.6049382716049	220.11111111111111	310.44444444444446	317.0	2.333333333333333	0.0	93.7552964487121	97.0761316872428	152.32304526748976	177.24485596707822	192.5617283950617	208.99074074074068	142.66255144032922	83.21604938271605	35.691358024691354	910.0	819.0	6.786831275720164	7.100358422939069	5.857442348008386	5.112903225806452	1.660968660968661	0.4107744107744108	0.0614035087719298
ZINC000062224408	22.60355591033259	0	1	2.4480284395058485	4.798131750680092	1.3190150878234872	4.80290370200443	0.1656173690346355	2.6339314099226803	231.4555885254672	6.509098749892041	17	55	0	0	6	23	3	2	0	1	0	0	0	1	408.0	406.0	559.0	549.0	292.0	328.0	205.72222222222223	175.97222222222223	283.77777777777777	346.1388888888888	394.4999999999999	385.33333333333326	366.0555555555554	315.0277777777777	253.2777777777778	1210.0	1423.0	7.418181818181818	7.0	5.480392156862745	4.392	2.954248366013072	2.103896103896104	1.972972972972973
CHEMBL3360995	24.1152287286284	0	1	2.460527183313656	4.8558212756028345	1.3136134726811508	4.046509016900174	0.1499588839163553	2.4029643437234327	2715.963427056641	7.64396388937798	15	63	0	0	10	22	6	3	0	0	1	0	0	1	434.44444444444446	437.0	638.0	633.0	245.0	263.0	202.60924279045784	157.22869050005448	290.8356629480291	347.10928065840955	381.0070557521456	368.98935770729935	328.9111708351274	288.0521274170092	256.96810722555944	1598.0	1571.0	6.895943562610229	6.723076923076923	5.5	4.277027027027027	1.734463276836158	1.4709302325581397	1.6225165562913908
CHEMBL4104216	25.619261038234622	0	1	2.457945599162249	4.902172129895142	1.320972161725385	4.745491426635797	0.1482966070823686	2.720345803762134	316.6204949930915	6.92085468981656	19	56	0	0	7	25	3	2	1	0	1	0	0	1	386.0493827160494	358.44444444444446	612.6666666666667	556.4444444444445	286.77777777777777	275.55555555555554	221.88809823197684	155.26903292181072	345.4922839506172	366.42026748971193	418.6646090534978	435.1409465020575	340.6558641975309	315.0030864197532	256.9753086419753	1744.0	1864.0	6.893738977072311	5.974074074074074	5.834920634920636	3.946414499605989	2.93001443001443	2.431275720164609	2.3898148148148146
ZINC000014976021	27.29444289454413	0	1	2.3824259909234105	4.76485198184682	1.280543448454103	4.834838366500259	0.1381382390428645	2.828610666955642	408.6909454722153	7.265722204360228	12	73	0	0	8	27	4	3	1	0	0	0	0	0	400.44444444444446	349.33333333333337	540.6666666666667	483.6666666666666	272.3333333333333	247.3333333333333	284.2716906721536	182.10648148148147	411.11419753086415	467.7993827160493	457.2129629629629	522.0185185185185	495.4259259259258	447.6111111111111	362.3194444444444	1654.0	1984.0	5.485540334855403	4.596491228070176	3.834515366430261	2.4427609427609425	2.086021505376344	1.6936507936507934	1.440917107583774
CHEMBL4443201	20.49416611059141	0	1	2.407600856950909	4.737281355991104	1.342298440028704	3.4981107758879686	0.1345427221495372	2.2077344894723203	1323.5212107977418	8.143562492858385	15	50	0	0	6	20	4	1	1	0	0	0	0	0	302.44444444444446	311.6666666666667	416.33333333333337	366.0	182.3333333333333	198.3333333333333	156.55898491083676	140.51543209876542	238.85493827160496	281.36111111111114	292.6450617283951	265.05555555555554	226.10185185185185	193.9351851851852	185.26851851851853	1260.0	1381.0	6.048888888888889	5.880503144654089	4.382456140350878	2.881889763779528	1.3980099502487562	1.5861111111111112	1.8052805280528053
CHEMBL2181166	26.179529930785208	0	1	2.496606854249961	4.993213708499922	1.3400272944979184	4.010055197094336	0.1215168241543738	2.582727474557608	8374.746225866047	10.226898523317477	20	60	0	0	6	27	3	1	0	1	0	0	1	2	419.02419753086417	429.6222222222222	606.9333333333334	646.9333333333334	341.3111111111112	296.77777777777777	208.3003972345679	180.1803703703704	303.90511111111107	396.427111111111	402.0912592592593	383.23177777777767	324.53155555555554	330.6426666666666	310.1828888888889	4100.0	1860.0	6.983736625514402	6.712847222222222	5.323976608187135	4.120594479830149	3.315758896151053	2.6901497241922776	2.437936507936508
CHEMBL14460	24.58274569794177	0	0	2.4944899756259025	4.91510198320792	1.2651234718352296	4.106907353376437	0.1324808823669818	2.544072387987667	1331.9424125569285	8.325795727840706	18	50	0	0	9	22	4	2	0	3	0	0	0	3	552.0	515.0	834.0	719.0	554.0	384.0	371.5625	190.3333333333333	496.6388888888889	405.8055555555555	488.7222222222222	501.69444444444446	372.2638888888889	559.1666666666666	262.1388888888889	1378.0	1483.0	11.04	9.716981132075473	9.266666666666667	6.5963302752293576	5.466666666666667	5.663366336633663	5.326923076923077
CHEMBL3262428	19.229782462479378	0	1	2.312457666507736	4.624915333015473	1.3180539906470168	4.076497159162445	0.1630598863664978	2.321528812113211	274.6559541358271	6.531809970422254	12	54	0	0	4	21	3	1	0	0	0	0	0	0	262.0	271.0	331.0	304.0	157.0	158.0	143.33333333333334	147.91666666666669	236.1111111111112	289.75000000000006	290.8333333333333	284.16666666666663	261.83333333333337	212.16666666666669	184.66666666666669	996.0	1214.0	4.851851851851852	4.839285714285714	3.31	2.235294117647059	1.178343949044586	1.1928571428571428	1.319327731092437
53214-57-6	8.623180744681168	0	1	2.263820977852395	4.527641955704791	1.2740962844524204	3.189258240034235	0.2657715200028529	1.3421099199171624	45.96496148843725	4.010200956263945	6	27	0	0	2	10	1	1	0	0	0	0	0	0	122.0	115.0	147.0	145.0	3.0	0.0	91.58333333333334	78.83333333333333	118.22222222222224	162.16666666666663	174.49999999999994	140.66666666666669	85.33333333333333	48.5	18.0	488.0	549.0	4.518518518518518	4.25925925925926	3.1956521739130435	2.4166666666666665	0.9836065573770492	0.4772727272727273	0.0967741935483871
ZINC000038214789	19.775128785586404	0	1	2.4991003220000807	4.7588704120947645	1.304129058514514	3.2939783508798217	0.1266914750338393	2.147607504472223	15827.789739205282	10.625033963340732	6	55	0	0	6	20	3	3	0	0	0	0	0	0	324.0	314.0	448.0	404.0	184.0	152.0	208.88888888888889	153.08333333333334	268.58333333333337	350.8333333333333	405.58333333333326	315.75	247.66666666666669	247.75000000000003	200.66666666666669	1088.0	1279.0	5.890909090909091	5.508771929824562	4.226415094339623	2.8450704225352115	1.368	1.421487603305785	1.6140350877192982
ZINC000254100318	23.407821567154915	0	1	2.4719437191730145	4.943887438346032	1.317422867097874	3.959441314759186	0.1319813771586395	2.4747152218499604	1359.1598802267674	8.313234341393875	10	65	0	0	6	24	3	2	1	0	0	0	0	0	316.44444444444446	266.0	485.3333333333333	459.0	219.66666666666669	204.3333333333333	216.99391289437585	148.47530864197535	340.9382716049383	392.4151234567901	516.9583333333334	478.5879629629629	392.8703703703703	337.80555555555554	281.54783950617286	1430.0	1760.0	4.868376068376069	3.911764705882353	3.733333333333333	2.4545454545454546	1.7728026533996686	1.3202979515828677	1.315369261477046
ZINC000029130454	10.882400458683405	0	3	2.4417229420351285	4.883445884070256	1.2362492958506714	3.473093306626451	0.2480780933304607	1.5815178763126263	58.666001420816414	4.408332603509061	6	23	0	0	5	9	3	0	0	0	2	0	0	2	159.20987654320987	182.22222222222223	249.66666666666669	217.8271604938272	2.333333333333333	0.0	71.53837067520195	74.37448559670783	118.5864197530864	134.43019356805365	129.13580246913585	110.35390946502056	56.50823045267491	17.40740740740741	2.691358024691358	1058.0	759.0	6.922168545356951	7.592592592592593	6.241666666666667	4.271120793996611	1.4292929292929293	0.5627240143369175	0.2121212121212121
ZINC000013586520	25.40347346437736	0	1	2.40466783096888	4.8093356619377605	1.3269397470541469	3.8286719345806857	0.1160203616539601	2.536440458158948	1798.5145613982404	8.688638827988036	12	70	0	0	6	27	3	3	0	0	0	0	0	0	388.0	384.0	499.0	507.0	273.0	218.0	203.94444444444449	192.52777777777777	323.8055555555555	403.69444444444434	432.1944444444444	459.1111111111112	427.3333333333333	370.9166666666667	331.00000000000006	1348.0	1627.0	5.542857142857143	5.260273972602739	3.723880597014925	2.816666666666667	1.8066037735849056	1.7743589743589745	1.5166666666666666
CHEMBL1642865	22.062557690003125	0	1	2.460527183313656	4.8558212756028345	1.3136134726811508	4.046509016900174	0.1499588839163553	2.4029643437234327	2715.963427056641	7.64396388937798	19	48	0	0	9	20	4	3	1	0	1	0	0	1	400.8888888888889	357.33333333333337	601.6666666666667	634.0	423.33333333333337	365.33333333333337	202.60924279045784	157.22869050005448	290.8356629480291	347.10928065840955	381.0070557521456	368.98935770729935	328.9111708351274	288.0521274170092	256.96810722555944	1672.0	1604.0	8.351851851851853	7.146666666666667	7.337398373983741	5.925233644859813	5.727564102564103	5.512027491408936	4.601449275362319
CHEMBL3818989	16.291965537992013	0	1	2.348674672541757	4.697349345083512	1.336004389273562	3.671606373054593	0.1748383987168854	2.042566614861068	286.3733848860293	6.3992338456304045	12	42	0	0	2	19	1	1	0	0	0	0	0	0	230.0	233.0	294.0	270.0	166.0	175.0	134.61111111111111	117.80555555555556	190.3333333333334	247.50000000000009	250.5833333333334	218.75	170.61111111111111	171.38888888888889	151.11111111111111	818.0	984.0	5.476190476190476	5.295454545454546	3.769230769230769	2.547169811320755	1.6796116504854368	1.6551724137931034	2.2739726027397262
CHEMBL4641478	16.539254708175786	0	1	2.450378940861325	4.90075788172265	1.2715020064264957	4.111754699870969	0.1957978428509985	2.1557872164021887	128.8908583499602	5.600903331678241	12	40	0	0	3	18	1	0	0	2	0	0	0	2	296.0	275.0	371.0	399.0	187.0	103.0	208.19444444444443	125.91666666666669	217.3611111111111	276.4722222222222	332.94444444444446	277.77777777777777	264.16666666666663	247.61111111111103	186.0	878.0	996.0	7.4	6.547619047619048	4.946666666666666	3.99	2.6186440677966103	2.816326530612245	2.3974358974358974
CHEMBL3262390	19.07995254821832	0	1	2.4201380098047096	4.7436395648708825	1.3500604937884049	3.8184455646489033	0.1591018985270376	2.2153121569088947	392.3149159611036	6.847533611669444	15	47	0	0	4	20	3	1	0	0	0	0	0	0	276.0	299.0	393.0	347.0	202.0	185.0	136.6388888888889	140.1388888888889	224.72222222222223	271.8055555555556	263.25000000000006	257.50000000000006	222.6666666666668	194.27777777777783	171.44444444444454	954.0	1173.0	5.872340425531915	5.98	4.465909090909091	2.9159663865546217	1.8931297709923665	1.898148148148148	2.172043010752688
CHEMBL4793191	23.07107287964596	0	1	2.460527183313656	4.8558212756028345	1.3136134726811508	4.046509016900174	0.1499588839163553	2.4029643437234327	2715.963427056641	7.64396388937798	12	67	0	0	6	25	3	2	0	0	1	0	0	1	338.44444444444446	341.0	431.0	430.0	224.0	207.0	202.60924279045784	157.22869050005448	290.8356629480291	347.10928065840955	381.0070557521456	368.98935770729935	328.9111708351274	288.0521274170092	256.96810722555944	1500.0	1464.0	5.051409618573798	5.014705882352941	3.56198347107438	2.670807453416149	1.696808510638298	1.6162790697674418	1.4640522875816993
42625440	19.03951243369844	0	1	2.4394261088484086	4.787071305326736	1.3449560708792656	3.5297060621694945	0.1470710859237289	2.1366833363248654	640.8196666624837	7.338216823433732	15	48	0	0	3	21	2	1	0	0	0	0	0	0	264.0	290.0	397.0	345.0	187.0	197.0	133.63888888888889	137.22222222222223	222.3055555555556	271.75	279.9166666666667	262.25	209.08333333333337	184.16666666666669	162.05555555555554	942.0	1166.0	5.5	5.686274509803922	4.362637362637362	2.782258064516129	1.441860465116279	1.3818181818181818	1.9479166666666667
CHEMBL4243932	27.52914191071455	0	1	2.5216727447003944	5.043254802233097	1.3257317049690212	4.256745633489177	0.1251984009849758	2.6722803641550827	1027.5220277174428	8.15868081593054	19	62	0	0	8	26	4	2	2	0	0	0	0	0	408.8888888888889	375.6666666666666	632.6666666666666	613.0	303.0	271.66666666666663	227.9695644718793	162.5462962962963	353.8996913580247	386.8333333333333	472.4120370370368	502.9074074074073	402.5	323.7129629629629	325.63888888888874	1800.0	2072.0	6.594982078853047	5.6069651741293525	5.272222222222222	3.83125	2.606382978723404	2.229166666666667	1.881987577639752
CHEMBL3941102	28.687487014618448	0	1	2.4035710779041604	4.807142155808321	1.297899765923333	4.09306900840954	0.1106234867137713	2.71762787712326	9152.94217428148	10.430163475335714	18	68	0	0	9	28	4	2	0	3	0	0	0	3	566.0	497.0	754.0	658.0	428.0	390.0	393.9791666666666	219.88888888888889	544.9444444444447	475.05555555555554	538.6666666666667	475.20833333333337	426.2361111111111	446.75	365.45833333333337	1606.0	1777.0	8.323529411764707	7.0	6.032	4.012195121951219	2.830601092896175	2.705521472392638	2.609756097560976
CHEMBL4515075	18.701015166255303	0	1	2.3862072482317567	4.772414496463512	1.2815260254982224	4.349240714822171	0.1812183631175904	2.34547001890242	168.67566637879875	6.003446474526838	12	45	0	0	8	16	6	0	1	0	1	0	0	1	278.04938271604937	294.77777777777777	396.44444444444446	340.85185185185185	260.88888888888886	175.44444444444446	122.8976146928822	132.3539094650206	215.39094650205763	232.2857796067673	247.7078189300412	245.6625514403292	250.90740740740745	232.3559670781893	191.0	1436.0	1328.0	6.178875171467764	6.2718676122931445	4.834688346883469	3.3092412801150664	2.879180151024811	3.0678362573099416	2.583058305830583
CHEMBL2159491	23.61926103823461	0	1	2.405148338261992	4.753230934775228	1.299357999329506	4.221171554418216	0.1407057184806072	2.538724997717242	548.1738663876465	7.405204799725248	17	53	0	0	8	22	2	3	2	0	1	0	0	1	358.4938271604938	295.7777777777777	512.2962962962963	430.44444444444446	258.44444444444446	275.44444444444446	216.7526386983692	140.59619341563786	323.4094078646548	321.3014403292181	357.38208733424773	385.6527777777777	286.9408436213992	262.98919753086426	272.7901234567901	1906.0	1881.0	6.764034474726299	5.281746031746031	5.227513227513228	3.3367786391042205	3.04919423240034	2.420765027322404	2.171802054154996
CHEMBL71170	28.982197197816824	0	1	2.590845259774455	5.058209861804926	1.3296665653299615	3.864664570645569	0.1073517936290436	2.6328087373563984	2624.074965649154	9.153417564344002	15	72	0	0	6	30	4	2	0	0	0	0	0	0	432.0	467.0	687.0	691.0	359.0	310.0	239.5625	201.8055555555556	347.7083333333333	478.1666666666666	549.2638888888889	532.1666666666667	490.1666666666666	428.4583333333333	387.8055555555556	1440.0	1783.0	6.0	6.064935064935065	4.770833333333333	3.48989898989899	2.113924050632912	1.9054054054054053	1.7860696517412935
BDBM163715	23.3915429205589	0	3	2.3558870908636944	4.711774181727389	1.3303747349840471	5.069143387424194	0.1689714462474731	2.7217841348807963	209.8850567517901	6.4451723207345415	12	58	0	0	7	23	5	1	0	1	0	0	0	1	394.0	386.0	522.0	537.0	285.0	249.0	240.16666666666663	177.61111111111114	302.05555555555554	410.6666666666665	385.611111111111	382.3333333333333	357.0	299.25000000000006	275.66666666666674	1246.0	1461.0	6.793103448275862	6.327868852459017	4.7889908256880735	3.556291390728477	2.1320754716981134	2.1677852348993287	2.175572519083969
CHEMBL1949979	23.61926103823462	0	1	2.460527183313656	4.8558212756028345	1.3136134726811508	4.046509016900174	0.1499588839163553	2.4029643437234327	2715.963427056641	7.64396388937798	16	57	0	0	9	22	4	2	1	0	2	0	0	2	362.4938271604938	314.44444444444446	527.0	456.0	263.77777777777777	220.22222222222223	202.60924279045784	157.22869050005448	290.8356629480291	347.10928065840955	381.0070557521456	368.98935770729935	328.9111708351274	288.0521274170092	256.96810722555944	1976.0	1796.0	6.359540827377085	5.329566854990584	5.116504854368932	3.257142857142857	2.209876543209876	2.4410517387616624	2.44238683127572
CHEMBL4876545	26.971865043789062	0	1	2.5583714280185053	4.9307206241602834	1.3259684408422272	3.728965101419006	0.1096754441593825	2.5399061740780384	6438.39909193041	9.99381063160778	18	61	0	0	8	26	3	4	1	0	0	0	0	0	464.44444444444446	408.0	697.6666666666666	694.6666666666667	360.33333333333337	305.33333333333337	283.2994684499314	179.39197530864195	383.15895061728384	433.966049382716	588.648148148148	471.0185185185184	434.9104938271605	329.5694444444444	236.462962962963	1622.0	1934.0	7.61384335154827	6.276923076923077	6.066666666666666	4.631111111111111	2.970059880239521	2.6916666666666664	2.45124716553288
CHEMBL585313	22.60355591033259	0	1	2.4876982184844305	4.871982216221799	1.3533044290199536	4.531773805200982	0.1618490644714636	2.5407328485102094	264.6137859676676	6.60789076866756	19	50	0	0	5	23	4	1	0	0	0	0	0	0	362.0	399.0	577.0	600.0	378.0	296.0	169.47222222222223	158.8888888888889	260.22222222222223	345.05555555555566	349.38888888888897	316.7222222222223	309.05555555555554	272.16666666666663	249.11111111111111	1110.0	1357.0	7.24	7.388888888888889	6.138297872340425	4.878048780487805	3.7983870967741935	4.519230769230769	3.978947368421053
CHEMBL313631	9.968444621832964	0	2	2.299147158447607	4.512188453844953	1.3039497101219693	3.358491308117292	0.2583454852397917	1.473856122163702	59.31880603934587	4.345290654079266	6	26	0	0	3	10	3	0	0	0	0	0	0	0	156.0	157.0	189.0	133.0	15.0	0.0	67.30555555555556	76.75	119.44444444444444	126.16666666666666	114.16666666666666	100.16666666666664	81.66666666666666	69.0	26.0	520.0	624.0	6.0	5.814814814814815	4.0212765957446805	2.462962962962963	2.489795918367347	2.121212121212121	0.4166666666666667
CHEMBL4592941	23.476771252376214	0	1	2.5516733682958685	4.879510356781447	1.3161867310167252	3.460714082531488	0.1153571360843829	2.340087238678393	22852.50393758532	11.135428260500426	12	58	0	0	8	22	4	3	1	0	0	0	0	0	384.44444444444446	323.0	568.6666666666667	525.3333333333333	187.3333333333333	179.33333333333334	261.7161351165981	154.3641975308642	350.49228395061726	392.9398148148147	525.5972222222223	392.875	309.4675925925926	267.9675925925926	245.46296296296296	1464.0	1748.0	6.628352490421456	5.295081967213115	5.077380952380953	3.43355119825708	1.7521367521367524	1.3995271867612291	1.4867724867724863
CHEMBL3765848	25.3225932353376	0	1	2.5429246792789	4.850380075142625	1.349641457247941	3.736206865625928	0.1167564645508102	2.48122169952425	16469.50381384828	10.872416505859814	19	64	0	0	3	29	2	1	0	0	0	0	0	0	344.0	378.0	524.0	518.0	236.0	245.0	179.69444444444443	175.58333333333337	289.94444444444446	372.47222222222223	400.33333333333337	403.08333333333337	378.4166666666667	304.9166666666667	270.47222222222223	1238.0	1536.0	5.375	5.5588235294117645	4.260162601626016	2.994219653179191	2.078212290502793	1.7790697674418603	1.4216867469879515
CHEMBL523519	23.965457663988342	0	1	2.370038829508637	4.740077659017274	1.2627023424663388	4.721095816031311	0.1522934134203648	2.683443048555991	309.36948762669823	6.865938426883028	12	57	0	0	10	21	3	3	1	3	0	0	0	3	502.44444444444446	369.33333333333337	704.3333333333334	530.3333333333333	316.6666666666667	295.3333333333333	407.028635116598	170.05401234567904	553.939814814815	435.0509259259258	520.4058641975308	417.0972222222222	357.95370370370364	307.4074074074074	456.6944444444444	1620.0	1785.0	8.814814814814815	6.259887005649718	6.644654088050315	3.842995169082125	2.2264957264957266	3.239185750636133	2.932098765432099
article_review_14	21.091883092036777	0	1	2.374146361295597	4.748292722591193	1.353131980900368	4.721787499749502	0.1748810185092408	2.5454392084901807	204.53248534141133	6.3139785884026525	18	53	0	0	3	24	2	1	0	0	0	0	0	0	304.0	325.0	426.0	432.0	228.0	224.0	127.38888888888889	153.3888888888889	240.7777777777778	286.4444444444444	296.1666666666667	306.99999999999994	285.9444444444444	235.19444444444449	193.7777777777778	1052.0	1296.0	5.735849056603773	5.803571428571429	4.391752577319588	3.4015748031496065	2.08843537414966	1.8958333333333333	1.7272727272727273
CHEMBL302766	26.57314756955353	0	1	2.590829573493381	5.058186151929977	1.354026297809925	3.83643792293868	0.1162556946345054	2.5384667803277363	1842.3459828864536	8.7127174976642	15	66	0	0	4	29	3	1	0	0	0	0	0	0	366.0	417.0	625.0	622.0	268.0	276.0	185.78472222222223	181.3055555555556	306.875	408.2777777777778	466.875	470.83333333333337	407.0	323.625	275.47222222222223	1288.0	1627.0	5.545454545454546	5.873239436619718	4.734848484848484	3.3440860215053765	1.6210045662100456	1.3	1.5141242937853108
CHEMBL3581253	24.49416611059141	0	1	2.5934285370135552	5.18685707402711	1.3394849959807391	4.513562207063765	0.1455987808730246	2.63848879959681	562.3474672696464	7.463522039498227	12	64	0	0	5	26	1	4	0	0	0	0	0	0	394.0	412.0	609.0	748.0	425.0	263.0	160.55555555555554	179.25	301.72222222222223	392.5833333333333	431.72222222222223	468.8888888888889	466.80555555555554	462.8611111111112	408.2777777777778	1274.0	1572.0	6.15625	6.0588235294117645	4.7952755905511815	4.533333333333333	3.2139303482587063	3.0052631578947366	2.014218009478673
ZINC000095579518	20.34294684630412	0	1	2.4046481832038653	4.708172911329761	1.252773967835633	3.9877151667389534	0.1533736602591905	2.338729871993304	481.0082188080221	7.131395801906183	11	43	0	0	10	16	2	3	2	0	3	0	0	3	305.7037037037037	232.0	417.40740740740745	311.22222222222223	196.44444444444449	207.44444444444443	190.37434270690443	106.304012345679	273.0596136259717	259.14300411522635	280.4664494741656	292.6920248437737	196.86676954732508	188.90895061728395	209.85596707818928	2262.0	1797.0	7.109388458225667	5.155555555555556	5.2175925925925934	2.9925213675213675	2.7975560594608213	2.473544973544973	2.425240054869685
ZINC000013586549	26.110580245563902	0	1	2.385029817495508	4.770059634991016	1.3199649226550358	4.412439366917928	0.1297776284387626	2.708203112578718	557.7989798794044	7.547774077985228	12	73	0	0	6	28	3	3	0	0	0	0	0	0	392.0	388.0	503.0	513.0	263.0	206.0	208.19444444444449	197.77777777777777	333.0555555555555	415.7222222222221	446.11111111111103	472.33333333333326	441.3333333333332	387.66666666666674	312.41666666666663	1386.0	1675.0	5.36986301369863	5.105263157894737	3.592857142857143	2.7142857142857144	1.7828054298642535	1.58128078817734	1.4216216216216215
CHEMBL589390	19.21785191866092	0	1	2.5450956781896217	4.870931832551721	1.3130068318856782	3.879858825248768	0.1616607843853653	2.23126750508196	418.0667106381231	6.911109751972802	15	49	0	0	3	21	3	0	0	0	0	0	0	0	264.0	300.0	408.0	370.0	247.0	202.0	108.69444444444446	134.0	216.19444444444449	264.0	276.9166666666667	251.5555555555556	245.0	240.0	220.72222222222223	928.0	1170.0	5.387755102040816	5.769230769230769	4.340425531914893	3.135593220338983	2.0902255639097747	2.169354838709677	2.008130081300813
CHEMBL3759925	23.36774068254298	0	1	2.38001061080128	4.76002122160256	1.239326407967165	4.871093951251132	0.1623697983750377	2.681930831183972	215.4648528430397	6.471410089054372	12	61	0	0	7	23	2	3	1	1	0	0	0	1	386.44444444444446	304.33333333333337	507.0	471.6666666666666	258.3333333333333	223.0	287.55641289437585	161.58179012345678	370.3024691358024	434.03240740740745	478.99845679012327	445.91203703703695	469.79166666666674	284.0231481481481	300.9212962962964	1486.0	1725.0	6.335154826958106	4.830687830687832	4.408695652173913	2.985232067510548	1.8011695906432748	2.551876379690949	1.81924882629108
ZINC000029052761	23.45859383570255	0	1	2.544771553338292	4.938000035497549	1.2988883799265656	3.611720142937129	0.1203906714312376	2.382796441414137	4378.3548590681785	9.483040618529676	12	59	0	0	6	24	3	1	0	1	1	0	0	2	363.60493827160496	366.1111111111111	506.6666666666667	492.44444444444446	249.8888888888889	225.5555555555556	228.5400186709343	167.02057613168728	289.91049382716045	386.19495884773664	431.7978395061728	422.716049382716	378.9197530864198	303.65740740740745	257.85185185185185	1474.0	1507.0	6.162795563925508	5.905017921146953	4.444444444444445	3.077777777777778	1.6327000575705235	1.671241830065359	1.797761790567546
11582132	22.086719157926986	0	1	2.453695010763892	4.780149658951018	1.3070273037512916	3.543654723206946	0.1265590972573909	2.294778019446124	1996.7385448229747	8.628889818051208	15	53	0	0	6	22	3	1	0	1	1	0	0	2	347.60493827160496	352.1111111111111	473.6666666666666	429.6666666666666	227.11111111111111	211.88888888888889	206.5052964487121	159.49279835390948	269.4938271604938	334.96296296296293	337.9063786008231	327.94135802469134	299.9537037037037	239.9197530864197	205.07407407407408	1398.0	1413.0	6.558583740973679	6.287698412698412	4.736666666666666	3.1362530413625302	1.9125925925925928	1.821724709784412	2.0277777777777777
article_review_80	24.696366683190814	0	0	2.460527183313656	4.8558212756028345	1.3136134726811508	4.046509016900174	0.1499588839163553	2.4029643437234327	2715.963427056641	7.64396388937798	21	59	0	0	9	23	8	0	0	0	1	0	0	1	392.44444444444446	439.0	613.0	524.0	461.0	453.0	202.60924279045784	157.22869050005448	290.8356629480291	347.10928065840955	381.0070557521456	368.98935770729935	328.9111708351274	288.0521274170092	256.96810722555944	1536.0	1539.0	6.651600753295669	7.080645161290323	5.838095238095238	3.7971014492753614	2.6122448979591835	2.9705882352941178	3.747967479674797
CHEMBL4591601	27.7316428636009	0	1	2.422511626838638	4.797810321550385	1.2960983150898682	4.269632011164482	0.1186008891990134	2.732461488933726	860.6553920424867	8.038628028241563	12	66	0	0	10	26	4	4	0	0	2	0	0	2	477.2098765432099	473.2222222222222	654.6666666666666	641.6049382716049	510.44444444444446	424.1111111111111	253.3717040085353	203.34670781893004	342.80864197530866	427.6369836915104	480.1203703703703	442.287037037037	419.5493827160494	400.6203703703703	354.64506172839504	1996.0	1855.0	7.230452674897119	6.858293075684379	5.366120218579234	4.0866556577809225	2.4414251207729465	2.776470588235294	3.448948948948949
CHEMBL4791316	23.07107287964596	0	1	2.460527183313656	4.8558212756028345	1.3136134726811508	4.046509016900174	0.1499588839163553	2.4029643437234327	2715.963427056641	7.64396388937798	12	67	0	0	6	25	3	2	0	0	1	0	0	1	338.44444444444446	341.0	430.0	423.0	236.0	222.0	202.60924279045784	157.22869050005448	290.8356629480291	347.10928065840955	381.0070557521456	368.98935770729935	328.9111708351274	288.0521274170092	256.96810722555944	1500.0	1464.0	5.051409618573798	5.014705882352941	3.553719008264463	2.627329192546584	1.627659574468085	1.6144578313253013	1.7481481481481482
CHEMBL3289956	27.07391471512759	0	1	2.44292974152879	4.8640910737189085	1.3156793593022889	3.9505899132935207	0.1161938209792212	2.597640344521872	1330.3368376462	8.416962882160783	19	61	0	0	9	25	4	2	2	0	1	0	0	1	398.4938271604938	353.44444444444446	606.3333333333333	525.7777777777778	308.5185185185185	245.44444444444449	228.0304164761469	157.65483539094652	355.86265432098764	387.1887860082304	422.713477366255	375.4459876543208	346.97427983539086	333.3805441243713	260.07407407407413	2052.0	2101.0	6.532685691155637	5.437606837606838	5.2270114942528725	3.3489030431705595	2.3501048218029346	2.1932707355242567	2.251959989186266
ZINC000073258615	21.189342347959503	0	1	2.499102563839519	4.84595022870136	1.3324586740201074	3.30163929631311	0.1222829369004855	2.1876708745985924	10476.987421805405	10.25018822980945	10	54	0	0	5	22	3	2	0	0	0	0	0	0	326.0	333.0	479.0	427.0	196.0	160.0	203.16666666666669	153.33333333333334	266.9444444444444	350.9444444444444	403.75	299.41666666666663	229.3333333333333	237.91666666666669	198.0833333333333	1094.0	1315.0	6.037037037037037	5.842105263157895	4.561904761904762	2.9448275862068964	1.5655737704918034	1.6181818181818182	1.8148148148148149
CHEMBL301265	10.675551403019512	0	1	2.395293466565521	4.665649723627062	1.285449691008086	3.296084911925198	0.2354346365660855	1.5292076104498282	104.87024894181606	4.989196098278155	5	31	0	0	4	10	3	0	1	0	0	0	0	0	128.44444444444446	131.33333333333334	164.33333333333331	129.33333333333331	28.666666666666664	15.0	74.03120713305898	78.02160493827161	122.03395061728394	145.15123456790127	131.5092592592592	117.16666666666666	103.10185185185186	76.09259259259261	50.61111111111112	780.0	795.0	4.143369175627241	4.104166666666667	2.7853107344632764	1.6796536796536794	1.211640211640212	0.768361581920904	0.6231884057971014
CHEMBL281048	16.78494120276069	0	2	2.6407766198041527	5.181324841305226	1.3853232426826438	4.111112449246881	0.205555622462344	2.106840841360382	123.25197883266202	5.507378048791278	12	38	0	0	2	18	2	0	0	0	0	0	0	0	222.0	272.0	430.0	462.0	24.0	0.0	91.75	108.58333333333331	181.8333333333333	242.19444444444443	272.86111111111114	251.00000000000003	189.33333333333337	125.66666666666669	69.0	764.0	998.0	5.842105263157895	6.476190476190476	5.512820512820513	4.317757009345795	1.9761904761904765	1.180851063829787	0.3428571428571428
CHEMBL4536315	21.9773293581858	0	1	2.458757530608988	4.762975817089674	1.3136816399038211	3.651525689314985	0.1304116317612494	2.3247644945117174	1289.8321646956344	8.191886801185396	20	52	0	0	5	23	2	3	0	0	0	0	0	0	368.0	390.0	527.0	457.0	288.0	280.0	172.75	171.36111111111114	269.1388888888889	316.6944444444444	309.55555555555554	286.94444444444434	277.66666666666674	252.3055555555556	222.44444444444449	1142.0	1348.0	7.076923076923077	7.090909090909091	5.666666666666667	4.008771929824562	2.6015625	2.435897435897436	2.769230769230769
CHEMBL2159490	21.009613512970787	0	1	2.404753771262745	4.710622262650313	1.2511728112170932	4.0283981646382445	0.1491999320236386	2.386620592196393	501.786315999034	7.211426136740235	11	52	0	0	8	19	2	3	2	0	1	0	0	1	308.4938271604938	237.77777777777777	430.2962962962963	336.44444444444446	207.44444444444449	218.44444444444443	205.7526386983692	126.04063786008231	303.8538523090992	305.46810699588474	352.7154206675811	371.31944444444446	252.44084362139915	235.4891975308642	250.0123456790124	1800.0	1749.0	5.932573599240266	4.403292181069959	4.390778533635676	2.6284722222222223	2.1227197346600333	1.8027777777777776	1.8196881091617936
ZINC000029053265	23.34920403596137	0	1	2.5364896524492404	4.91808547470152	1.3120756468943056	3.4979272520849745	0.1165975750694991	2.350782868045679	8003.351942355727	10.086228014371578	12	62	0	0	5	25	3	1	0	0	1	0	0	1	311.60493827160496	336.1111111111111	461.6666666666667	439.44444444444446	190.88888888888889	215.5555555555556	171.01224089315656	162.27057613168725	273.04938271604937	360.5005144032921	409.1867283950616	411.0077160493827	322.7530864197531	261.0740740740741	231.10185185185185	1432.0	1507.0	5.025886101154919	5.17094017094017	3.8472222222222223	2.6002629848783694	1.2233223322332232	1.0788330229671013	1.28978978978979
44452243	31.82445363645912	0	1	2.501154726816677	5.0023094536333526	1.319962494986681	4.285263100599592	0.1045186122097461	2.86616892424838	11858.274791234577	10.791768171198244	18	75	0	0	10	31	5	4	0	1	0	0	0	1	600.0	580.0	811.0	897.0	674.0	609.0	346.2777777777778	249.27777777777777	423.08333333333326	535.277777777778	593.0555555555559	722.2777777777779	596.0833333333336	622.3333333333336	578.5555555555557	1732.0	1993.0	8.0	7.341772151898734	5.876811594202898	4.955801104972376	4.140909090909091	3.426605504587156	3.3201970443349755
ZINC000095574394	20.83127402800832	0	1	2.3891102628000964	4.748563961734784	1.2701768150429602	4.127218120400534	0.1528599303852049	2.4108553744317294	458.52771257773406	7.121272504707388	12	50	0	0	8	19	2	3	2	1	0	0	0	1	364.8888888888889	275.66666666666663	471.6666666666666	408.6666666666667	224.66666666666663	256.0	268.1640089163237	137.125	324.79012345679007	351.9166666666667	367.016975308642	361.1435185185185	370.2546296296297	246.6157407407408	275.6358024691358	1590.0	1689.0	7.297777777777778	5.30128205128205	5.126811594202898	3.434173669467788	2.765027322404372	3.117283950617284	2.099688473520249
CHEMBL3924565	17.815568900106285	0	1	2.460527183313656	4.8558212756028345	1.3136134726811508	4.046509016900174	0.1499588839163553	2.4029643437234327	2715.963427056641	7.64396388937798	12	47	0	0	4	20	1	1	0	0	2	0	0	2	242.04938271604937	246.1111111111111	308.6666666666667	308.6666666666667	177.55555555555554	201.5555555555556	202.60924279045784	157.22869050005448	290.8356629480291	347.10928065840955	381.0070557521456	368.98935770729935	328.9111708351274	288.0521274170092	256.96810722555944	1434.0	1145.0	5.1499868662989225	5.127314814814814	3.674603174603175	2.615819209039548	1.6675925925925923	1.4737945492662474	2.0645994832041343
CHEMBL260901	29.145856425973985	0	1	2.478584703751104	4.957169407502207	1.3276350271667712	4.090237433195984	0.1105469576539455	2.7169358401460872	4307.398914221636	9.676422320387845	22	70	0	0	7	30	5	2	0	0	0	0	0	0	470.0	494.0	677.0	715.0	518.0	413.0	255.0	214.5	356.5833333333333	463.4444444444444	522.3611111111112	525.1666666666667	483.1111111111112	490.6111111111111	410.8333333333333	1486.0	1777.0	6.714285714285714	6.675675675675675	5.207692307692308	4.156976744186046	3.0935960591133007	3.1299435028248586	2.994219653179191
CHEMBL4577789	14.958632204658684	0	1	2.184401942721871	4.368803885443743	1.316654935110797	4.255702574621155	0.2127851287310577	2.14140704637468	103.66231264032746	5.334285802934958	12	40	0	0	3	17	2	1	0	0	0	0	0	0	222.0	212.0	248.0	212.0	166.0	142.0	138.83333333333331	119.16666666666669	188.25000000000009	222.02777777777783	218.66666666666663	183.27777777777783	187.91666666666669	170.50000000000003	158.11111111111114	794.0	914.0	5.55	5.170731707317073	3.5942028985507246	2.32967032967033	2.2051282051282053	2.5217391304347827	2.5538461538461537
CHEMBL3233669	27.08125484353025	0	1	2.460527183313656	4.8558212756028345	1.3136134726811508	4.046509016900174	0.1499588839163553	2.4029643437234327	2715.963427056641	7.64396388937798	12	75	0	0	8	28	4	3	0	0	1	0	0	1	428.44444444444446	431.0	605.0	585.0	301.0	261.0	202.60924279045784	157.22869050005448	290.8356629480291	347.10928065840955	381.0070557521456	368.98935770729935	328.9111708351274	288.0521274170092	256.96810722555944	1724.0	1733.0	5.712592592592593	5.597402597402597	4.35251798561151	3.128342245989305	1.940909090909091	1.8211009174311927	1.5279187817258884
CHEMBL2037528	22.017769472705684	0	1	2.402451472082782	4.72805181690214	1.3279725490685388	3.56073581669604	0.1271691363105728	2.2995866307708024	1372.424918129474	8.253953884609102	15	52	0	0	6	22	3	1	1	0	1	0	0	1	312.04938271604937	319.44444444444446	406.3333333333333	368.0	189.44444444444449	190.5555555555556	158.8976146928822	143.7088477366255	235.0061728395061	295.90740740740733	281.1286008230452	269.608024691358	261.47222222222223	211.179012345679	203.35185185185185	1572.0	1506.0	6.000949667616334	5.808080808080808	4.14625850340136	2.8091603053435112	1.887192536047498	2.0376647834274952	1.8042328042328044
CHEMBL1642117	24.91949438545073	0	1	2.538240729332896	5.076481458665793	1.31965770475964	4.727417950650267	0.1524973532467828	2.6847812771321617	314.1628009604164	6.881313437434175	16	56	0	0	7	24	3	3	1	0	0	0	0	0	410.44444444444446	367.0	642.0	676.6666666666666	476.6666666666666	364.3333333333333	261.0494684499314	158.08641975308643	349.6003086419753	420.3811728395061	518.4907407407408	495.6759259259258	555.314814814815	420.92592592592587	386.0	1484.0	1790.0	7.32936507936508	6.116666666666666	5.944444444444445	4.634703196347032	3.756646216768916	4.2377777777777785	3.2648401826484017
ZINC000072124529	24.97026665399837	0	1	2.577432138927133	5.017670202918738	1.293411995581519	3.792128016043667	0.1185040005013645	2.496078153133804	6507.2639469110045	9.94382517201126	12	59	0	0	8	24	3	1	0	1	3	0	0	4	378.8148148148148	387.33333333333337	551.3333333333334	537.8888888888889	257.0	238.66666666666663	227.7172782350252	165.17283950617286	283.49691358024694	391.6291152263375	429.60663389727176	421.3292181069959	382.53703703703707	305.817901234568	257.60493827160496	2050.0	1699.0	6.42059008160703	6.24731182795699	4.836257309941521	3.361805555555556	1.7835348301669545	1.749673202614379	1.8489208633093528
CHEMBL4528701	22.65592656867093	0	2	2.3360890212086964	4.672178042417392	1.3467448308337715	4.50504730023253	0.1553464586287079	2.569909127494288	358.4547268902785	6.946513104232618	12	60	0	0	6	23	5	1	0	0	0	0	0	0	334.0	334.0	418.0	382.0	293.0	229.0	174.08333333333334	164.58333333333334	277.3333333333333	344.83333333333314	369.49999999999983	349.69444444444446	319.25	299.0	245.2777777777778	1168.0	1434.0	5.566666666666666	5.301587301587301	3.634782608695652	2.43312101910828	1.8430232558139528	1.9342105263157887	2.1865671641791047
CHEMBL1963099	23.57882092371474	0	1	2.443388751007794	4.886777502015587	1.3129656594498398	3.807531543224455	0.1269177181074818	2.435593378918532	1787.5708272712002	8.5872251860995	16	55	0	0	8	22	4	2	1	0	1	0	0	1	362.0493827160494	313.44444444444446	524.6666666666667	472.0	224.77777777777777	231.22222222222223	217.8047648986435	146.93569958847738	332.1589506172839	350.8873456790123	418.00360082304536	394.108024691358	346.66666666666663	239.5216049382716	259.85185185185185	1686.0	1779.0	6.582716049382717	5.404214559386974	5.093851132686085	3.3714285714285714	2.378955114054452	2.071895424836601	2.062181447502548
CHEMBL239899	26.47335589820059	0	1	2.5190789740818893	4.920462589747272	1.311884317538213	4.086014719034694	0.1238186278495361	2.6014925671704057	1184.0470564217144	8.270616026726051	6	63	0	0	8	25	3	2	0	3	0	0	0	3	504.0	450.0	748.0	656.0	373.0	357.0	398.2847222222222	188.63888888888889	515.1111111111111	498.6666666666667	634.5833333333334	565.3333333333334	445.6388888888889	439.38888888888897	378.2222222222224	1448.0	1644.0	8.0	6.7164179104477615	5.7984496124031	3.48936170212766	2.4754901960784315	1.952127659574468	2.246987951807229
CHEMBL181950	18.453725996071533	0	0	2.29914158285792	4.5982831657158405	1.319336340264556	4.224736644103741	0.1760306935043225	2.316425663463759	240.1532762840128	6.3567461080284	18	47	0	0	3	21	3	0	0	0	0	0	0	0	256.0	279.0	345.0	309.0	250.0	211.0	117.88888888888889	139.72222222222223	214.4166666666668	250.27777777777777	243.9166666666667	238.3611111111112	221.69444444444449	202.33333333333337	184.72222222222229	926.0	1112.0	5.446808510638298	5.6938775510204085	4.2073170731707314	2.834862385321101	2.279279279279279	2.584158415841584	2.8735632183908044
CHEMBL326263_10885636	28.491120303125783	0	1	2.361132875609014	4.72226575121803	1.3037502528972087	4.447284141678678	0.1201968686940183	2.800626424275529	1928.2359575348755	8.87269367194581	18	68	0	0	7	30	3	2	0	2	0	0	0	2	526.0	478.0	622.0	571.0	533.0	506.0	359.97222222222223	223.44444444444449	382.2777777777777	478.6666666666666	504.22222222222223	454.47222222222223	439.00000000000006	510.3611111111112	503.75	1548.0	1740.0	7.735294117647059	6.732394366197183	4.976	3.300578034682081	2.652631578947368	2.857142857142857	2.944751381215469
CHEMBL3310116	16.52732416435732	0	3	2.460527183313656	4.8558212756028345	1.3136134726811508	4.046509016900174	0.1499588839163553	2.4029643437234327	2715.963427056641	7.64396388937798	12	38	0	0	6	16	3	2	0	0	1	0	0	1	296.44444444444446	310.0	463.0	468.0	199.0	183.0	202.60924279045784	157.22869050005448	290.8356629480291	347.10928065840955	381.0070557521456	368.98935770729935	328.9111708351274	288.0521274170092	256.96810722555944	1156.0	989.0	7.801169590643275	7.948717948717949	7.467741935483871	6.0	3.546511627906977	3.95774647887324	3.372881355932204
CHEMBL4442332	24.879054270930844	0	0	2.460527183313656	4.8558212756028345	1.3136134726811508	4.046509016900174	0.1499588839163553	2.4029643437234327	2715.963427056641	7.64396388937798	24	53	0	0	9	23	4	3	1	0	1	0	0	1	444.8888888888889	425.0	737.3333333333333	711.0	681.6666666666667	456.0	202.60924279045784	157.22869050005448	290.8356629480291	347.10928065840955	381.0070557521456	368.98935770729935	328.9111708351274	288.0521274170092	256.96810722555944	1782.0	1786.0	8.39412997903564	7.589285714285714	8.014492753623188	6.348214285714286	5.671532846715328	5.08641975308642	5.453333333333334
article_review_2	20.534606225111293	0	1	2.3582944711822624	4.716588942364526	1.338794434544977	4.799523614333877	0.1845970620897645	2.524028111002196	170.8034570775989	6.096024966678234	18	49	0	0	3	23	2	0	0	1	0	0	0	1	316.0	322.0	418.0	409.0	244.0	210.0	172.13888888888889	147.77777777777777	243.22222222222223	296.94444444444446	290.0	279.66666666666663	281.44444444444446	238.16666666666669	174.22222222222223	1030.0	1236.0	6.448979591836735	6.1923076923076925	4.644444444444445	3.3524590163934427	2.330769230769231	2.2131147540983607	2.30188679245283
CHEMBL1836791	23.697299431792747	0	1	2.43930849870263	4.818742053623812	1.292413521250342	3.552719928286161	0.1184239976095387	2.366325775773704	1291.2068427364334	8.261944885686816	12	55	0	0	6	24	2	1	0	3	0	0	0	3	454.0	407.0	666.0	526.0	311.0	309.0	348.00694444444446	173.75	472.63888888888886	400.5277777777777	441.8333333333333	410.125	351.33333333333337	349.3333333333333	325.0972222222222	1294.0	1435.0	8.254545454545454	7.017241379310345	6.342857142857143	3.6783216783216783	2.6026490066225167	2.313432835820896	2.591666666666667
CHEMBL268921	21.785160559327217	0	1	2.5925094502053816	5.064260760457365	1.3620109126177933	3.789395804201626	0.1403479927482083	2.3254583609796944	1487.0993347092983	8.297834519330266	12	54	0	0	4	23	3	1	0	0	0	0	0	0	306.0	336.0	479.0	473.0	232.0	226.0	157.95138888888889	148.38888888888889	255.62500000000009	340.9027777777777	379.0	378.08333333333326	289.6666666666667	259.75	233.5555555555556	1066.0	1339.0	5.666666666666667	5.793103448275862	4.435185185185185	3.071428571428572	1.8192090395480225	1.6644295302013423	1.856
article_review_129	23.989259902004264	0	1	2.367752081524636	4.735504163049272	1.337603448878893	4.3101830526548754	0.1390381629888669	2.592382486318524	422.11708596665454	7.176684841940906	12	66	0	0	5	26	3	2	0	0	0	0	0	0	348.0	350.0	453.0	443.0	225.0	188.0	185.1388888888889	176.30555555555557	295.1666666666667	374.0277777777777	409.1111111111111	399.9166666666667	352.58333333333337	301.5	252.0	1246.0	1524.0	5.2727272727272725	5.072463768115942	3.566929133858268	2.5755813953488373	1.5	1.4606741573033708	1.4150943396226414
CHEMBL4797980	31.7269943805364	0	1	2.423948643074426	4.836004823732004	1.3514429274201682	4.3869052057326	0.109672630143315	2.8649183750770306	1092.511770251019	8.382529061716744	27	74	0	0	7	33	4	3	0	0	0	0	0	0	512.0	543.0	738.0	733.0	509.0	438.0	225.0	233.75	378.80555555555554	474.3055555555555	457.3888888888888	472.77777777777766	483.0555555555555	413.7777777777777	357.22222222222223	1610.0	1952.0	6.918918918918919	6.873417721518988	5.426470588235294	4.094972067039106	2.848780487804878	2.7794117647058822	2.7513513513513512
CHEMBL3403335	22.579394442408724	0	0	2.5555716702850884	5.0820758894409845	1.3520588429947362	4.626084485197061	0.1652173030427521	2.561330243944489	238.53902705618225	6.504152349578424	21	46	0	0	5	23	2	2	1	0	0	0	0	0	362.44444444444446	339.0	615.0	608.3333333333333	482.0	291.0	208.79946844993145	140.83641975308643	304.8765432098764	335.82098765432085	425.108024691358	415.266975308642	444.8518518518519	405.4537037037037	307.15740740740745	1328.0	1605.0	7.879227053140097	6.78	7.321428571428571	5.383480825958701	5.3252688172043	5.1015625	3.795275590551181
CHEMBL3121432	27.81252309264065	2	1	2.460527183313656	4.8558212756028345	1.3136134726811508	4.046509016900174	0.1499588839163553	2.4029643437234327	2715.963427056641	7.64396388937798	21	64	0	0	8	28	4	4	0	0	0	0	0	0	498.0	489.0	651.0	565.0	303.0	262.0	313.69444444444446	225.8888888888889	400.0555555555556	393.33333333333337	372.33333333333337	472.83333333333337	315.1111111111111	262.2777777777778	217.2777777777778	1488.0	1690.0	7.78125	7.298507462686567	5.864864864864865	3.896551724137931	3.394736842105264	2.4859154929577465	2.3488372093023258
ZINC000038214790	19.775128785586404	0	1	2.4991003220000807	4.7588704120947645	1.304129058514514	3.2939783508798217	0.1266914750338393	2.147607504472223	15827.789739205282	10.625033963340732	6	55	0	0	6	20	3	3	0	0	0	0	0	0	324.0	314.0	448.0	404.0	184.0	152.0	208.88888888888889	153.08333333333334	268.58333333333337	350.8333333333333	405.58333333333326	315.75	247.66666666666669	247.75000000000003	200.66666666666669	1088.0	1279.0	5.890909090909091	5.508771929824562	4.226415094339623	2.8450704225352115	1.368	1.421487603305785	1.6140350877192982
CHEMBL283036	20.799922621825264	0	1	2.418508735575522	4.791905602071566	1.3084404798132443	4.438314080841528	0.1707043877246741	2.445786037840717	208.9258597320809	6.29749089593378	15	45	0	0	7	19	4	0	0	3	0	0	0	3	426.0	389.0	641.0	487.0	283.0	274.0	292.95138888888886	152.6388888888889	430.27777777777766	325.36111111111103	368.08333333333337	298.8333333333333	235.19444444444449	237.52777777777783	295.6111111111111	1142.0	1273.0	9.466666666666669	8.104166666666666	7.541176470588235	4.427272727272728	2.6666666666666665	3.21	3.1444444444444444
CHEMBL28651	18.970562748477143	0	1	2.4163242441623787	4.759999335873724	1.3608355497344704	4.110465047423467	0.1712693769759778	2.2890049096857275	266.3199937207894	6.460167307042979	15	46	0	0	5	19	4	0	1	0	0	0	0	0	264.44444444444446	292.33333333333337	394.0	347.0	189.66666666666669	177.33333333333331	106.80898491083676	128.9320987654321	204.1481481481482	238.75000000000009	245.87654320987653	234.96296296296305	200.3888888888889	173.31481481481487	147.0	1158.0	1285.0	5.748792270531402	5.965986394557824	4.5813953488372094	3.18348623853211	1.7724867724867723	1.940809968847352	2.131086142322097
CHEMBL209821	23.83070050931432	0	1	2.342542956916801	4.685085913833601	1.255823589354769	4.107112624469518	0.1324875040151457	2.544122368653328	914.001765311893	7.949234614356835	6	69	0	0	8	23	4	3	1	0	0	0	0	0	340.44444444444446	270.0	424.3333333333333	361.0	237.66666666666669	209.66666666666663	267.2161351165981	161.16666666666669	377.1126543209877	424.8472222222222	430.5972222222222	468.33333333333337	417.11111111111103	353.3888888888889	303.7685185185186	1510.0	1804.0	4.933977455716587	3.8028169014084505	3.1432098765432097	1.8802083333333333	1.6905982905982904	1.5766283524904217	1.4947589098532497
ZINC000028889421	18.889682519437383	0	1	2.5065529936667725	4.873357631451121	1.3505243856196458	3.939352150751438	0.1641396729479765	2.246485018400565	435.80820742319554	6.952670992691201	15	48	0	0	3	21	2	0	1	0	0	0	0	0	230.44444444444449	266.0	372.0	351.0	204.66666666666663	160.0	102.61454046639231	125.96913580246914	200.0895061728395	240.75000000000003	240.1697530864197	241.4135802469136	249.45987654320987	227.99382716049385	186.97222222222223	1134.0	1262.0	4.800925925925927	5.215686274509804	4.087912087912088	2.900826446280992	2.2710027100271004	2.0682414698162725	1.650537634408602
article_review_200	19.81556890010628	0	1	2.42090895602086	4.798604004531908	1.344164243132152	4.348531003913374	0.1739412401565349	2.3861288196913786	241.0440506549028	6.401270431462496	6	52	0	0	5	20	3	2	0	0	0	0	0	0	298.0	298.0	398.0	370.0	220.0	190.0	191.3888888888889	140.25	250.5555555555556	342.1111111111111	380.3333333333333	351.0	296.0	202.0	176.55555555555554	1022.0	1248.0	5.730769230769231	5.418181818181818	3.7904761904761903	2.450331125827814	1.3976608187134505	1.375796178343949	2.0754716981132075
CHEMBL4217761	21.351102806039023	0	2	2.460527183313656	4.8558212756028345	1.3136134726811508	4.046509016900174	0.1499588839163553	2.4029643437234327	2715.963427056641	7.64396388937798	12	66	0	0	6	24	2	2	0	0	2	0	0	2	300.8888888888889	290.0	342.0	333.0	206.0	187.0	202.60924279045784	157.22869050005448	290.8356629480291	347.10928065840955	381.0070557521456	368.98935770729935	328.9111708351274	288.0521274170092	256.96810722555944	1704.0	1402.0	4.55892255892256	4.393939393939394	2.9482758620689653	2.2348993288590604	1.2808988764044944	1.828358208955224	1.5846153846153843
ZINC000101446125	23.697299431792747	0	1	2.43930849870263	4.818742053623812	1.292413521250342	3.552719928286161	0.1184239976095387	2.366325775773704	1291.2068427364334	8.261944885686816	12	55	0	0	6	24	2	1	0	3	0	0	0	3	454.0	407.0	666.0	526.0	311.0	309.0	348.00694444444446	173.75	472.63888888888886	400.5277777777777	441.8333333333333	410.125	351.33333333333337	349.3333333333333	325.0972222222222	1294.0	1435.0	8.254545454545454	7.017241379310345	6.342857142857143	3.6783216783216783	2.6026490066225167	2.313432835820896	2.591666666666667
ZINC000013581255	17.65380844202676	0	1	2.478742802715612	4.95748560543122	1.3110916137048845	4.239568612717071	0.1843290701181335	2.277370644719164	152.6745440379418	5.8612176155518245	12	48	0	0	3	20	1	2	0	0	0	0	0	0	272.0	281.0	385.0	439.0	143.0	121.0	118.69444444444446	137.1388888888889	212.69444444444449	256.1388888888889	308.8611111111111	325.72222222222223	312.61111111111114	256.5	194.0	922.0	1116.0	5.666666666666667	5.62	4.325842696629214	3.9909090909090894	2.2828947368421053	1.762589928057554	1.1349206349206349
ZINC000013586561	25.62225306385972	0	1	2.3788216860557023	4.757643372111405	1.309173599676793	3.664753878842397	0.111053147843709	2.492683647079251	2445.4985249259016	8.995926745272724	12	70	0	0	5	28	3	2	0	0	0	0	0	0	364.0	365.0	463.0	446.0	256.0	221.0	230.69444444444449	187.11111111111111	322.1111111111111	427.38888888888886	441.2222222222222	431.0833333333333	372.0	325.2499999999999	311.75000000000006	1320.0	1591.0	5.2	5.0	3.4296296296296296	2.35978835978836	1.6231884057971016	1.6388888888888888	1.7066666666666668
ZINC000056768878	17.65380844202676	0	1	2.4787428027156104	4.95748560543122	1.311091613704884	4.239568612717073	0.1843290701181336	2.277370644719164	152.6745440379418	5.8612176155518245	12	46	0	0	4	19	1	3	0	0	0	0	0	0	304.0	305.0	429.0	507.0	143.0	121.0	126.69444444444446	140.47222222222223	218.69444444444449	263.13888888888886	315.19444444444446	335.0555555555556	292.611111111111	254.50000000000009	179.99999999999997	948.0	1128.0	6.608695652173913	6.354166666666667	5.107142857142857	5.07	3.126865671641791	2.264957264957265	1.2327586206896552
CHEMBL4218231	11.411167754907478	0	0	2.402484841637593	4.693271354718246	1.2751422315230954	3.5352236485729405	0.2356815765715293	1.6682416723784714	71.28204036690735	4.672109515537069	6	28	0	0	4	11	1	2	1	0	0	0	0	0	182.44444444444449	170.66666666666669	230.66666666666663	231.0	64.0	15.0	128.55898491083676	92.2777777777778	136.2222222222222	180.3858024691358	175.0925925925927	128.05555555555554	123.48148148148144	154.83333333333334	71.5	842.0	814.0	6.515873015873017	5.885057471264369	4.707482993197279	3.725806451612903	2.53061224489796	2.0	1.4545454545454546
ZINC000095580606	22.79382593911353	0	1	2.38164995210766	4.752929300803392	1.316794049650556	4.347060850403039	0.1498986500138978	2.534210687153476	468.20719039853793	7.213621649467703	12	51	0	0	8	21	2	4	0	0	2	0	0	2	389.2098765432099	383.2222222222222	516.6666666666667	504.38271604938274	290.0	292.0	182.59392623075752	156.59670781893004	274.61419753086426	342.04439109891786	310.0925925925925	314.5586419753086	268.28703703703707	249.55864197530863	257.64917695473247	1710.0	1531.0	7.631566206729605	7.0967078189300405	5.3819444444444455	4.003037428963356	3.3140096618357484	3.215811965811966	2.871287128712871
CHEMBL3289968	23.578820923714733	0	1	2.442874868588864	4.793679929905625	1.3005310518730748	3.784807827292136	0.1261602609097378	2.429607402086837	2436.836017031436	8.897068051162448	15	58	0	0	8	22	4	3	1	0	0	0	0	0	384.44444444444446	338.3333333333333	569.3333333333333	485.0	236.66666666666669	217.66666666666663	229.49391289437585	157.9429012345679	348.2453703703704	376.6373456790122	413.8379629629628	381.2638888888888	339.29629629629625	274.3888888888889	236.35185185185185	1464.0	1757.0	6.628352490421456	5.546448087431694	5.175757575757575	3.3219178082191783	2.102908277404922	1.6690821256038646	1.8489583333333333
CHEMBL4565558	24.850544700229424	0	1	2.551673513829808	4.910634344529553	1.3101969985758184	3.462371386353283	0.10819910582354	2.405104535893741	24847.52031556113	11.283664050257372	12	63	0	0	8	24	3	4	1	0	0	0	0	0	412.44444444444446	346.0	603.6666666666666	591.3333333333334	202.3333333333333	191.3333333333333	274.74391289437585	168.30864197530866	370.8256172839506	420.4398148148148	564.4305555555557	447.875	365.4675925925927	304.55092592592587	274.0462962962963	1554.0	1850.0	6.546737213403881	5.242424242424242	4.988980716253443	3.650205761316873	1.6629629629629632	1.365079365079365	1.3224400871459696
CHEMBL590501	16.498814593655904	0	1	2.4399227274703987	4.8798454549407975	1.2765140666776438	4.194452860505385	0.1997358505002564	2.175700249564284	122.84352408394533	5.552848728297734	12	44	0	0	2	19	1	1	0	0	0	0	0	0	232.0	252.0	341.0	354.0	114.0	84.0	102.19444444444446	121.36111111111111	191.0833333333333	240.8611111111111	273.1666666666667	261.7777777777779	204.388888888889	160.77777777777777	117.49999999999996	820.0	1008.0	5.2727272727272725	5.478260869565218	4.158536585365853	3.4705882352941178	1.8125	1.7184466019417477	1.4805194805194806
article_review_250	14.68748194683798	0	0	2.4810707044568674	4.8188044109523	1.3226583773388494	3.847616767203656	0.2025061456422976	1.989307821293628	133.28317529336223	5.534329888537044	14	34	0	0	4	15	3	1	0	0	0	0	0	0	254.0	274.0	383.0	342.0	141.0	51.0	103.63888888888889	117.16666666666669	172.83333333333334	184.00000000000003	202.77777777777777	203.00000000000003	173.33333333333337	149.58333333333337	110.0	766.0	913.0	7.470588235294118	7.611111111111111	6.491525423728813	5.029411764705882	3.857142857142857	2.9411764705882355	2.473684210526316
CHEMBL259001	32.531560417645665	0	1	2.501154769681904	5.002309539363809	1.3150505412386988	4.285759614721788	0.102041895588614	2.890382334608648	15667.375077634046	11.09442033401244	22	78	0	0	10	32	5	4	0	1	0	0	0	1	606.0	593.0	827.0	919.0	667.0	609.0	349.77777777777777	253.1111111111112	432.0	553.2777777777779	594.0555555555559	724.3333333333334	612.0833333333335	642.7500000000003	618.4722222222224	1770.0	2041.0	7.769230769230769	7.23170731707317	5.743055555555555	4.888297872340425	4.111607142857143	3.1948051948051948	3.0045045045045047
CHEMBL113192	20.729224356669786	0	1	2.486727570721556	4.915048497537349	1.306032852758468	4.193783626507666	0.1612993702502948	2.389114784976404	422.3897668780623	7.00143995098508	6	57	0	0	6	20	3	2	1	0	0	0	0	0	276.44444444444446	225.0	428.33333333333337	359.6666666666667	218.66666666666669	184.0	195.99391289437585	125.25308641975307	309.74228395061726	353.1836419753087	427.4382716049382	395.4814814814815	314.35185185185185	313.35185185185185	304.3117283950617	1282.0	1593.0	4.849902534113061	3.75	3.660968660968661	2.17979797979798	1.9202453987730064	2.2531328320802007	1.5185185185185186
ZINC000013586555	24.73680679771069	0	1	2.378819894917266	4.757639789834533	1.3259263338265876	3.653162425519616	0.114161325797488	2.458744020227288	2435.75617488501	8.961163341214153	12	66	0	0	5	27	4	1	0	0	0	0	0	0	352.0	357.0	450.0	442.0	249.0	206.0	214.16666666666669	182.5	298.55555555555554	393.4444444444444	413.6111111111111	413.4166666666667	375.8333333333333	340.08333333333337	273.33333333333337	1266.0	1531.0	5.333333333333333	5.173913043478261	3.543307086614173	2.441988950276244	1.7916666666666667	1.6337209302325582	1.6711409395973154
CHEMBL3765872	22.672505595553886	0	1	2.5428978134658182	4.848583384686348	1.3144731821735272	3.7227114018077776	0.1283693586830268	2.379163011233391	7272.933378676521	9.95662571701654	13	58	0	0	5	24	3	2	0	0	0	0	0	0	352.0	364.0	501.0	492.0	191.0	196.0	211.91666666666669	165.66666666666669	282.63888888888886	365.2222222222222	399.25	400.5	328.16666666666663	270.66666666666663	233.50000000000009	1168.0	1404.0	6.068965517241379	5.967213114754099	4.513513513513513	3.28	2.048780487804878	1.595890410958904	1.4921875
CHEMBL3233672	26.52397797660476	0	1	2.460527183313656	4.8558212756028345	1.3136134726811508	4.046509016900174	0.1499588839163553	2.4029643437234327	2715.963427056641	7.64396388937798	12	71	0	0	8	27	4	2	0	1	1	0	0	2	440.44444444444446	428.0	596.0	551.0	315.0	282.0	202.60924279045784	157.22869050005448	290.8356629480291	347.10928065840955	381.0070557521456	368.98935770729935	328.9111708351274	288.0521274170092	256.96810722555944	1702.0	1673.0	6.203442879499217	5.863013698630137	4.515151515151516	3.027472527472528	2.118226600985221	2.0051020408163267	1.8421052631578947
CHEMBL4778076	20.41328588155165	0	1	2.443523646999297	4.887047293998594	1.3524120246968647	4.224678382452415	0.1624876300943236	2.39645458044264	449.75474057406456	7.064213858267375	12	50	0	0	4	22	2	2	0	0	0	0	0	0	320.0	327.0	451.0	510.0	294.0	264.0	162.88888888888889	147.16666666666669	246.97222222222223	317.66666666666663	362.6388888888889	369.9166666666666	320.24999999999994	263.1666666666667	253.8333333333333	1042.0	1260.0	6.4	6.169811320754717	4.797872340425532	3.953488372093023	2.7655172413793103	2.451851851851852	2.45
CHEMBL2179222	23.69555085185857	0	1	2.539375270905494	4.993413323009884	1.2853640614649868	4.311993414049375	0.1437331138016458	2.560012594919598	576.0484989946713	7.454804145462936	15	55	0	0	9	21	4	3	1	0	1	0	0	1	394.0493827160494	347.1111111111111	609.3333333333334	591.3333333333333	428.1111111111111	345.0	226.6380982319768	153.3014403292181	334.08950617283955	388.4341563786008	468.3822016460904	418.5694444444444	434.3743712848651	358.6008230452673	386.2160493827161	1714.0	1803.0	7.164534231200898	5.984674329501916	5.85897435897436	4.446115288220551	3.5920745920745927	3.772641254393079	3.37095363079615
CHEMBL2164354	22.575046339631168	0	1	2.3652550861434247	4.73051017228685	1.352517116131895	4.765682850925169	0.1643338914112127	2.626151569377016	239.3029624745538	6.54244111158171	12	60	0	0	4	25	3	1	0	0	0	0	0	0	314.0	328.0	434.0	431.0	307.0	260.0	172.38888888888889	162.0	269.8611111111111	349.2222222222221	395.25	389.6666666666666	360.41666666666674	362.13888888888897	319.7777777777778	1142.0	1398.0	5.233333333333333	5.206349206349207	3.773913043478261	2.6604938271604937	2.4207317073170733	2.154320987654321	1.8606060606060608
CHEMBL603093_46232978	26.86283447395583	0	1	2.4176499125556474	4.835299825111294	1.2709442349041342	4.339043672049188	0.1276189315308584	2.691429403390948	622.1652042604525	7.656981090800314	16	62	0	0	9	25	3	2	1	3	0	0	0	3	514.4444444444445	406.3333333333333	765.0	613.6666666666667	379.6666666666666	338.33333333333337	411.0841906721536	180.99845679012344	573.8580246913582	470.9614197530864	555.368827160494	534.6388888888889	464.5740740740741	491.64814814814815	447.6527777777777	1702.0	1917.0	8.297491039426523	6.251282051282051	6.538461538461538	3.859538784067088	2.895131086142322	2.817204301075269	2.3878406708595383
ZINC000022925772	23.19937412170032	0	2	2.590692439853149	5.057962206959031	1.3551802816842382	3.672757842582005	0.1266468221580002	2.365653572601821	6332.696039345243	9.818192076043283	6	66	0	0	4	25	3	1	0	0	0	0	0	0	282.0	307.0	441.0	437.0	220.0	212.0	162.7013888888889	154.8888888888889	281.4583333333333	389.3611111111111	429.2083333333333	418.5833333333333	333.1666666666667	258.0	224.25	1148.0	1471.0	4.2727272727272725	4.385714285714286	3.1956521739130435	2.142156862745098	1.0577777777777777	0.9591836734693876	1.4193548387096775
ZINC000029052520	24.2346503021104	0	1	2.5638669091804767	4.979707144129859	1.2876116732680256	3.697387806793148	0.1192705744126821	2.4390286836432016	5492.770277149169	9.742590122941388	12	59	0	0	7	24	3	1	0	0	3	0	0	3	322.8148148148148	351.33333333333337	486.77777777777777	470.0	234.0	222.66666666666663	165.9395004572474	154.95061728395063	262.28292181069963	348.84516460905354	394.7455227861607	397.2458847736625	315.03703703703707	255.48456790123453	213.2716049382716	1970.0	1651.0	5.471437539234149	5.666666666666667	4.269980506822612	2.9375	1.441565918249856	1.3202614379084967	1.683453237410072
CHEMBL380114	14.522408566099696	0	1	2.540345987267134	5.080691974534268	1.2063895339135684	3.494019395750924	0.1838957576711012	1.8929066490282465	208.4128481603872	5.981374845592632	6	42	0	0	4	15	1	2	1	0	0	0	0	0	200.44444444444449	133.33333333333331	263.0	262.66666666666663	90.0	48.0	170.94530178326474	93.77391975308645	221.9212962962963	266.6527777777777	360.9953703703702	286.037037037037	233.71296296296296	202.1111111111112	206.0	996.0	1180.0	4.772486772486773	3.1007751937984493	3.329113924050633	2.501587301587301	1.6085626911314983	1.419753086419753	0.967741935483871
CHEMBL4777550	19.94123734644348	0	1	2.532399727160868	4.977794510937729	1.3141685496035385	4.254720200078259	0.1701888080031303	2.3643197338238937	222.1225786973612	6.319520117658658	15	41	0	0	9	16	5	2	1	0	1	0	0	1	348.0493827160494	305.1111111111111	560.3333333333333	545.1111111111111	265.0	187.11111111111111	199.0547648986435	121.35699588477368	284.42283950617286	310.55761316872423	382.2354823959761	321.3672839506171	293.01748971193405	202.86316872427983	205.71965020576133	1510.0	1557.0	8.48900933453779	6.934343434343433	7.277056277056276	5.451111111111111	4.694444444444445	4.626262626262626	3.354430379746836
CHEMBL1631545	23.989259902004264	0	1	2.433803094631386	4.867515380754577	1.3528591779900432	4.180893063204594	0.1393631021068198	2.5291371638689	768.8446095746558	7.7435011695818305	21	57	0	0	5	25	5	0	0	0	0	0	0	0	354.0	400.0	530.0	492.0	267.0	247.0	139.16666666666669	168.47222222222223	271.49999999999994	320.7777777777777	322.9444444444444	325.0	304.83333333333326	266.7777777777778	220.94444444444449	1172.0	1465.0	6.2105263157894735	6.557377049180328	4.953271028037383	3.5142857142857142	2.196319018404908	1.9735099337748343	1.963235294117647
CHEMBL4648581	24.615486454151053	0	1	2.4429147478591675	4.775332688874178	1.353248590069641	4.0361553127798695	0.1301985584767699	2.526694695100298	744.6741864831948	7.744348900632835	18	59	0	0	8	23	6	1	1	0	0	0	0	0	378.44444444444446	400.0	577.3333333333334	502.3333333333333	206.3333333333333	205.3333333333333	179.80898491083678	167.33024691358025	286.34567901234567	356.45370370370364	353.7037037037036	311.60185185185173	270.3888888888889	257.30555555555554	231.26851851851853	1470.0	1667.0	6.414312617702448	6.349206349206349	5.064327485380117	3.28322440087146	1.7511111111111108	1.5821256038647344	1.5398009950248757
CHEMBL4061189	20.050627146184663	0	1	2.576756586689121	5.018013561597529	1.2898069412352835	4.191774040144127	0.167670961605765	2.3494147748027223	254.28892218225616	6.454761841348879	6	45	0	0	6	19	2	3	1	0	0	0	0	0	336.44444444444446	287.0	534.6666666666666	561.6666666666667	236.3333333333333	204.3333333333333	203.2716906721536	127.6141975308642	294.4567901234568	341.38888888888886	399.7839506172839	358.50771604938257	354.25462962962945	239.96296296296296	238.2962962962964	1250.0	1502.0	7.476543209876543	5.979166666666667	6.290196078431372	5.106060606060606	3.901587301587302	3.96604938271605	2.387205387205387
44452276	30.66945978808826	0	1	2.4869204220852685	4.973840844170539	1.3052191471287868	4.132113472862515	0.1059516275092952	2.779765565986519	8315.879516143916	10.386898713810368	18	73	0	0	8	31	5	2	0	1	0	0	0	1	528.0	527.0	728.0	768.0	569.0	480.0	321.77777777777777	230.16666666666669	395.1944444444444	511.77777777777766	569.4444444444447	586.7500000000003	582.6388888888888	557.5277777777778	455.94444444444446	1604.0	1873.0	7.232876712328767	6.8441558441558445	5.352941176470588	4.19672131147541	3.4285714285714284	3.297560975609756	2.903061224489796
PSILOCIN	11.520557554648654	0	1	2.434138361129531	4.744293254874893	1.2550689924652698	3.349582100168611	0.223305473344574	1.6143006999453575	104.5487360743897	5.055118444712121	9	31	0	0	3	12	2	1	0	0	0	0	0	0	176.0	182.0	245.0	226.0	37.0	6.0	101.86111111111111	95.75	142.8333333333334	172.4166666666667	189.5833333333333	151.66666666666666	118.33333333333331	108.50000000000004	90.0	610.0	717.0	5.67741935483871	5.6875	4.454545454545454	3.373134328358209	1.5454545454545454	1.6666666666666667	0.7872340425531915
CHEMBL489447	27.44391357889724	0	1	2.453221688893952	4.876264551554472	1.362733837132426	4.231824995846992	0.1244654410543232	2.666408772734932	688.1554258913475	7.757790153767496	22	63	0	0	4	30	3	1	0	0	0	0	0	0	402.0	442.0	612.0	607.0	338.0	299.0	187.97222222222223	186.8333333333333	307.3333333333332	390.41666666666646	406.1111111111109	407.5833333333333	372.0	311.55555555555554	227.8611111111112	1320.0	1644.0	6.380952380952381	6.5	5.1	3.746913580246914	2.6	2.351515151515152	2.1528662420382165
CHEMBL578411	17.556349186104047	0	1	2.4631121565521767	4.825386229084952	1.36325759042726	3.9481014303847015	0.1794591559265773	2.1616921731922862	221.24957139215985	6.187748707039856	15	42	0	0	4	18	4	0	0	0	0	0	0	0	254.0	286.0	394.0	372.0	200.0	135.0	102.63888888888889	123.55555555555556	201.02777777777783	236.6111111111112	223.3888888888889	216.9444444444445	210.1666666666667	169.9166666666667	136.58333333333331	864.0	1076.0	6.047619047619048	6.355555555555555	4.987341772151899	3.576923076923077	2.9894736842105263	2.8369565217391304	2.469135802469136
article_review_77	28.272340703643422	0	1	2.460527183313656	4.8558212756028345	1.3136134726811508	4.046509016900174	0.1499588839163553	2.4029643437234327	2715.963427056641	7.64396388937798	21	73	0	0	10	27	9	0	0	0	1	0	0	1	424.44444444444446	465.0	629.0	526.0	437.0	438.0	202.60924279045784	157.22869050005448	290.8356629480291	347.10928065840955	381.0070557521456	368.98935770729935	328.9111708351274	288.0521274170092	256.96810722555944	1738.0	1786.0	5.814307458143075	6.118421052631579	4.765151515151516	2.9717514124293785	1.87434554973822	2.171428571428572	2.78343949044586
44452005	31.864893750979	0	1	2.490621101579931	4.981242203159862	1.3197662843488565	4.236364651681088	0.1033259671141728	2.8546924817106727	10085.73966404163	10.629864764397867	18	75	0	0	10	31	5	4	0	1	0	0	0	1	600.0	579.0	800.0	860.0	699.0	588.0	346.2777777777777	249.16666666666669	424.25	534.5555555555557	588.1111111111113	681.5833333333334	542.9722222222223	594.6944444444446	549.5277777777778	1732.0	1993.0	8.0	7.329113924050633	5.797101449275362	4.751381215469613	3.798165137614679	3.4347826086956523	3.7783783783783775
CHEMBL4647184	17.515909071584165	0	1	2.4444104928981925	4.888820985796386	1.3276262480799623	4.082890059093125	0.1775169590910054	2.239714208408212	209.5087014860508	6.177674395974383	12	52	0	0	1	22	1	0	0	0	0	0	0	0	200.0	229.0	305.0	311.0	139.0	105.0	101.63888888888889	126.41666666666669	202.94444444444449	253.75	268.47222222222223	295.05555555555554	302.50000000000006	252.16666666666663	179.33333333333331	870.0	1092.0	3.8461538461538463	4.2407407407407405	3.080808080808081	2.286764705882353	1.463855421686747	1.067039106145251	0.8910256410256411
CHEMBL3401491	23.5294422910015	0	1	2.4829792837359537	4.846182345545853	1.3009013947577996	3.5299517183746647	0.1176650572791555	2.3598964820055177	7518.415760366273	10.02372301325386	15	59	0	0	7	23	4	1	1	0	1	0	0	1	332.0493827160494	344.44444444444446	464.0	450.7777777777778	185.22222222222223	203.8888888888889	168.92539247065997	157.3477366255144	259.7006172839507	326.8539094650206	369.57098765432096	339.1882716049382	285.6882716049383	232.67592592592592	217.6203703703704	1662.0	1626.0	5.627955639255075	5.555555555555555	4.106194690265487	3.045795795795796	1.2978580990629185	1.3503086419753088	1.4584426946631672
CHEMBL261009	24.2346503021104	0	1	2.556308460035716	4.970220303500918	1.2902197506632176	3.703726864289147	0.1194750601383596	2.4407416848133803	5052.13391404926	9.658968101745817	12	59	0	0	7	24	3	1	0	1	2	0	0	3	371.2098765432099	376.22222222222223	526.1111111111111	511.33333333333337	253.44444444444449	232.11111111111111	228.1286484529797	166.0411522633745	286.95576131687244	389.2680041152264	430.7628600823044	420.0267489711934	382.1111111111112	304.7376543209877	257.72839506172835	1762.0	1603.0	6.291692822766269	6.06810035842294	4.615009746588694	3.1958333333333337	1.72769142199194	1.7241830065359478	1.8233413269384493
CHEMBL4071451	25.6597011527545	0	1	2.456782102341881	4.868131356366034	1.3206451663332306	4.130650409115239	0.1290828252848512	2.5815856884265846	769.9205103971545	7.809438086074043	19	56	0	0	7	25	3	2	1	1	0	0	0	1	434.44444444444446	382.3333333333333	646.3333333333334	580.0	342.66666666666663	291.66666666666663	284.0772462277092	166.24845679012347	372.21759259259255	411.4151234567901	434.0864197530863	418.8425925925925	364.3935185185185	389.0864197530864	307.06790123456784	1536.0	1816.0	7.757936507936508	6.372222222222222	6.155555555555556	4.113475177304965	3.2747747747747744	3.0807291666666665	2.9039548022598867
article_review_316	26.110580245563902	0	1	2.4233773863936814	4.802179654041469	1.3393972795029516	3.8106723782192815	0.1154749205520994	2.53172811926368	3938.404719974512	9.472453495365462	15	68	0	0	6	27	5	1	0	0	0	0	0	0	368.0	394.0	535.0	479.0	256.0	217.0	190.94444444444443	184.27777777777777	318.66666666666663	398.2777777777777	411.6111111111111	398.9166666666666	355.5833333333333	333.3333333333333	279.66666666666663	1316.0	1628.0	5.411764705882353	5.472222222222222	4.022556390977444	2.575268817204301	1.8368421052631576	1.748502994011976	1.610062893081761
CHEMBL3423338	31.88147277786195	0	1	2.610017596112144	5.046332036256072	1.3300057630360744	4.24022402506484	0.106005600626621	2.8309104650681776	31646.03973633112	11.748662654049015	24	74	0	0	10	30	7	2	0	0	1	0	0	1	519.604938271605	566.1111111111111	846.6666666666667	837.6666666666667	496.1111111111111	480.8888888888889	260.06085200426764	223.74279835390945	381.1327160493827	491.6296296296296	608.795267489712	487.7469135802469	470.9814814814814	439.6975308641976	447.7407407407408	1874.0	2034.0	7.021688355021689	7.165963431786216	5.962441314553991	4.455673758865249	2.948078920041537	2.5169535732916013	2.5572737686139746
CHEMBL2035282	18.94939330617838	0	1	2.5735621172069765	4.909736005469471	1.3424572392206866	3.697071887115455	0.1540446619631439	2.183009861835458	1640.5670476070168	8.278265959146662	11	49	1	0	5	19	3	2	0	0	0	0	0	0	296.0	302.0	445.0	369.0	166.0	170.0	123.14583333333334	137.54166666666669	240.76388888888889	269.3333333333333	290.7083333333333	277.29166666666663	239.9583333333333	211.3333333333333	169.41666666666669	984.0	1218.0	6.040816326530612	5.807692307692308	4.635416666666667	2.975806451612903	1.7426470588235294	1.3622047244094488	1.3949579831932772
ZINC000095572057	25.102424285829	0	1	2.421564610577827	4.82493916974068	1.295148151788211	4.224236424166347	0.1320073882551983	2.6039893262735783	816.3688594242678	7.868017096241546	18	56	0	0	8	24	2	3	1	2	0	0	0	2	480.44444444444446	383.3333333333333	631.6666666666666	611.0	351.0	360.6666666666667	350.2994684499314	174.304012345679	392.9166666666667	435.9012345679012	550.5509259259262	616.5138888888891	363.2731481481481	363.5046296296297	373.2623456790124	1596.0	1809.0	8.579365079365079	6.497175141242938	6.132686084142394	4.39568345323741	4.534772182254196	2.8794871794871795	2.7
ZINC000072140993	24.51379601272048	0	1	2.454490025457144	4.833954272993159	1.2802688146624008	3.593225593467498	0.1159105030150805	2.41045240458926	1799.7839334310245	8.626824011187576	12	55	0	0	7	24	2	1	0	4	0	0	0	4	510.0	441.0	715.0	582.0	327.0	328.0	409.7847222222222	183.75	498.75	438.8611111111112	467.61111111111103	452.9583333333333	430.6666666666667	372.6666666666667	348.2638888888889	1374.0	1483.0	9.272727272727272	7.603448275862069	6.809523809523809	4.06993006993007	3.119205298013245	2.746268656716418	2.725
CHEMBL4099997	25.171373971050304	0	1	2.491928374124841	4.853405327184105	1.2790602350245508	3.848355700873855	0.1202611156523079	2.5107967761940566	5504.943354537512	9.776552569088905	15	62	0	0	7	25	3	2	1	0	1	0	0	1	360.0493827160494	323.44444444444446	553.0	474.44444444444446	242.77777777777777	216.22222222222223	224.38809823197684	157.49125514403295	350.9336419753085	383.5961934156377	424.0581275720164	406.5303497942386	383.2932098765431	296.4166666666667	236.4212962962963	1750.0	1864.0	5.807248108323377	4.976068376068376	4.726495726495727	3.080808080808081	1.968063872255489	1.3662790697674418	1.6293810589112605
CHEMBL506875	24.615486454151053	0	1	2.4391105528698938	4.859660963113839	1.3521307635994932	3.669609759666832	0.1183745083763494	2.431487435388027	987.5251980519548	8.026604124955462	16	62	0	0	4	27	3	1	0	0	0	0	0	0	346.0	376.0	514.0	493.0	225.0	230.0	175.16666666666669	170.5	285.7499999999999	364.4166666666665	370.99999999999983	374.4166666666666	319.5833333333333	272.08333333333337	240.66666666666669	1214.0	1512.0	5.580645161290323	5.696969696969697	4.283333333333333	2.987878787878788	1.628415300546448	1.3988095238095235	1.5
CHEMBL567073	22.60355591033259	0	1	2.477737578725505	4.888963267664372	1.3530770937445624	4.682324654605853	0.1672258805216376	2.573414124855267	249.6902894516568	6.549840724850689	19	50	0	0	5	23	4	1	0	0	0	0	0	0	362.0	399.0	574.0	593.0	358.0	288.0	169.47222222222223	158.8888888888889	260.6666666666667	341.2222222222223	353.11111111111114	336.6666666666667	300.8333333333333	240.7777777777778	205.94444444444443	1110.0	1357.0	7.24	7.388888888888889	6.1063829787234045	4.821138211382114	3.9047619047619047	4.235294117647059	4.068181818181818
CHEMBL3233679	25.76734237256149	0	1	2.460527183313656	4.8558212756028345	1.3136134726811508	4.046509016900174	0.1499588839163553	2.4029643437234327	2715.963427056641	7.64396388937798	12	64	0	0	10	24	4	4	0	1	1	0	0	2	492.44444444444446	462.0	661.0	692.0	452.0	393.0	202.60924279045784	157.22869050005448	290.8356629480291	347.10928065840955	381.0070557521456	368.98935770729935	328.9111708351274	288.0521274170092	256.96810722555944	1716.0	1634.0	7.694444444444445	7.0	5.698275862068965	4.407643312101911	3.015873015873016	2.818681318681319	2.973684210526316
CHEMBL308461	25.946921017406744	0	1	2.59075752756935	5.058083266778116	1.351942609778145	3.75057590457035	0.1172054970178234	2.4850602125487296	2924.596948766636	9.144062764683536	15	63	0	0	5	27	3	2	0	0	0	0	0	0	384.0	423.0	624.0	605.0	278.0	277.0	185.8125	177.97222222222223	306.56944444444434	401.4999999999999	449.7361111111112	431.4166666666666	351.1666666666667	284.12500000000006	249.9305555555556	1278.0	1598.0	6.095238095238095	6.220588235294118	4.913385826771654	3.4571428571428573	1.7213930348258706	1.446927374301676	1.9172413793103449
CHEMBL2035276	20.40404698307135	0	1	2.5378651070885643	5.017567275061635	1.3446403981233304	3.83307795716514	0.1474260752755823	2.299179569639365	1905.956182111038	8.50825053952876	12	55	1	0	3	23	1	2	0	0	0	0	0	0	284.0	293.0	411.0	402.0	163.0	171.0	127.17361111111111	144.98611111111111	252.09722222222223	307.7638888888888	316.54166666666663	326.04166666666674	288.0416666666667	244.8333333333333	202.7777777777778	1034.0	1284.0	5.163636363636364	5.051724137931035	3.841121495327103	2.7724137931034485	1.7604790419161678	1.2564102564102564	1.1560283687943262
CHEMBL3215930	19.856009014626164	0	2	2.460527183313656	4.8558212756028345	1.3136134726811508	4.046509016900174	0.1499588839163553	2.4029643437234327	2715.963427056641	7.64396388937798	14	51	0	0	7	20	2	3	0	0	2	0	0	2	346.8888888888889	351.0	498.0	545.0	258.0	207.0	202.60924279045784	157.22869050005448	290.8356629480291	347.10928065840955	381.0070557521456	368.98935770729935	328.9111708351274	288.0521274170092	256.96810722555944	1612.0	1270.0	6.801742919389978	6.75	5.595505617977528	4.823008849557522	3.094017094017094	3.695652173913044	2.8666666666666667
CHEMBL4867109	23.5861610521174	0	1	2.5516900806394296	4.88177058622401	1.3038663256671053	3.4727408965962274	0.1157580298865409	2.343556454578199	12730.816966667262	10.550393154646375	12	56	0	0	8	22	3	3	1	0	1	0	0	1	372.04938271604937	314.11111111111114	553.3333333333333	516.0	192.44444444444449	246.5555555555556	253.0547648986435	146.35699588477365	337.29166666666663	381.5416666666666	512.9480452674898	382.31635802469134	300.67129629629625	252.8827160493828	248.71296296296296	1702.0	1790.0	6.64373897707231	5.32391713747646	5.1234567901234565	3.4864864864864864	1.7352092352092352	1.4995944849959448	1.6308851224105465
CHEMBL24474	18.05062714618466	0	1	2.454642247086998	4.909284494173996	1.2771465528169983	4.179757677157849	0.1817285946590369	2.263162395819523	169.37766955459978	5.965040075652832	12	40	0	0	8	15	4	2	1	0	0	1	0	1	297.5116598079561	244.37037037037035	429.0740740740741	415.4074074074074	215.25925925925924	177.03703703703704	198.3777434842249	114.55864197530866	263.6944444444445	304.5648148148148	330.8018689986282	294.1543209876544	241.1296296296296	258.3055555555556	209.29320987654327	2362.0	1531.0	7.437791495198903	5.818342151675485	5.877727042110604	4.282550591828942	4.475589225589226	3.858674463937621	2.759734093067426
article_review_259	14.756431632059275	0	0	2.512439793046215	4.859075236472799	1.3107890911101954	3.8539657458315935	0.2028403024121891	1.9909565681727088	121.24698431203343	5.43968354402735	14	36	0	0	4	15	3	1	0	0	0	0	0	0	250.0	276.0	389.0	344.0	106.0	19.0	99.41666666666669	115.11111111111111	176.50000000000003	190.83333333333337	212.72222222222223	222.00000000000003	200.66666666666669	165.58333333333334	108.0	768.0	925.0	6.944444444444445	7.263157894736842	5.984615384615385	4.712328767123288	3.1797752808988764	1.9770114942528736	1.452054794520548
CHEMBL1949968	24.326367819421165	0	1	2.460527183313656	4.8558212756028345	1.3136134726811508	4.046509016900174	0.1499588839163553	2.4029643437234327	2715.963427056641	7.64396388937798	16	60	0	0	9	23	4	2	1	0	2	0	0	2	366.4938271604938	318.44444444444446	529.0	458.6666666666666	267.7777777777778	210.5555555555556	202.60924279045784	157.22869050005448	290.8356629480291	347.10928065840955	381.0070557521456	368.98935770729935	328.9111708351274	288.0521274170092	256.96810722555944	2014.0	1844.0	6.108230452674897	5.136200716845878	4.853211009174312	3.0782997762863533	2.0868945868945867	2.1875492513790387	2.213039485766759
CHEMBL258075_16006607	12.33705413557638	0	3	2.4300043628779893	4.860008725755979	1.228371590004747	3.5769563348215656	0.2235597709263478	1.7445158822413886	86.09601872683828	4.925466799503906	6	33	0	0	4	12	3	1	0	0	0	0	0	0	198.0	216.0	297.0	287.0	18.0	0.0	99.16666666666669	102.11111111111111	169.38888888888889	202.41666666666669	188.22222222222223	203.3333333333333	160.83333333333331	118.66666666666666	93.0	660.0	771.0	6.0	6.352941176470588	5.033898305084746	3.9315068493150687	2.053333333333333	0.7368421052631579	0.3
ZINC000096933072	23.22978246247938	0	1	2.499101293301292	4.917211253947071	1.3216390420856867	3.3044273372466013	0.11014757790822	2.293875475323579	13288.533151488604	10.593269061935436	10	59	0	0	7	23	3	4	0	0	0	0	0	0	406.0	399.0	580.0	570.0	232.0	206.0	232.44444444444449	177.63888888888889	306.47222222222223	395.6944444444445	459.50000000000006	374.25000000000006	293.5	286.9166666666667	234.16666666666669	1260.0	1483.0	6.88135593220339	6.435483870967742	5.132743362831858	3.825503355704698	2.0431654676258995	1.6222222222222222	1.856
CHEMBL4858771	20.822335509814952	0	1	2.3990506771671267	4.798101354334254	1.2680806530628772	4.592584628187957	0.1700957269699243	2.517694738424608	196.71924149992788	6.275029315176383	12	51	0	0	9	18	6	1	0	0	2	0	0	2	329.2098765432099	350.2222222222222	490.1111111111112	482.7777777777778	338.3333333333333	242.11111111111111	142.81614845297972	150.4022633744856	255.73353909465024	299.0360082304527	304.8600823045268	318.71208657216886	317.61316872427983	336.0411522633745	289.6831275720165	1608.0	1424.0	6.455095618494311	6.60796645702306	5.213947990543735	3.989898989898992	3.624834200591776	3.3706896551724137	2.524875621890548
article_review_201	18.591625366514126	0	1	2.336407877741064	4.666425310502689	1.2942648210141428	4.654300149109592	0.1939291728795663	2.4132602928724385	135.08732465685904	5.781390155985554	6	48	0	0	6	18	3	2	0	0	1	0	0	1	287.60493827160496	277.1111111111111	353.6666666666667	306.44444444444446	194.88888888888889	162.55555555555554	185.4219631153788	131.40946502057614	230.43827160493828	304.5421810699589	324.2283950617284	248.71604938271605	223.58641975308643	202.4074074074074	166.51851851851853	1236.0	1224.0	5.991769547325103	5.542222222222222	3.802867383512545	2.4129483814523187	1.3854700854700854	1.5799220272904484	2.051461988304093
CHEMBL152595	22.102997804523	0	1	2.498593176821896	4.997186353643796	1.318071196969763	4.244237875184088	0.1515799241137174	2.4751816861227898	515.3812299471064	7.274526296317759	10	60	0	0	5	23	2	2	1	0	0	0	0	0	292.44444444444446	245.0	454.0	438.6666666666666	258.6666666666667	225.0	204.49391289437585	136.1141975308642	320.63425925925924	367.6466049382717	470.4814814814814	487.8703703703703	402.2407407407408	327.4351851851852	369.395061728395	1342.0	1658.0	4.874074074074074	3.888888888888889	3.783333333333333	2.535645472061657	2.185585585585586	2.072916666666667	1.5489021956087825
CHEMBL4634558	16.498814593655904	0	1	2.457530574662413	4.915061149324827	1.2763462417120468	4.116595947681119	0.1960283784610056	2.156963940286756	128.40135539683234	5.59709829197962	12	40	0	0	3	18	1	0	0	1	1	0	0	2	247.6049382716049	251.1111111111111	336.44444444444446	344.55555555555554	160.33333333333331	108.88888888888889	146.0052964487121	114.93724279835392	190.18415637860085	242.99485596707825	249.51440329218107	226.81069958847743	207.43209876543213	181.522633744856	152.92592592592592	1086.0	1044.0	6.190123456790124	5.978835978835979	4.485925925925926	3.4455555555555555	2.0508474576271185	2.0657596371882088	2.055555555555556
CHEMBL408976	22.642097254774825	0	1	2.536621812014187	4.919369362011334	1.3153734299827	3.531038664469691	0.1217599539472307	2.326302803884304	3942.481004493065	9.344276237680557	12	59	0	0	5	24	3	1	0	0	1	0	0	1	307.60493827160496	332.1111111111111	457.6666666666667	435.44444444444446	226.88888888888889	209.5555555555556	166.76224089315653	157.02057613168725	263.7993827160494	348.25051440329213	396.93672839506166	398.6327160493827	311.41975308641986	253.32407407407408	213.51851851851853	1394.0	1459.0	5.213643021552627	5.356630824372759	4.014619883040936	2.7215277777777778	1.2907311456534254	1.2418300653594772	1.6322941646682654
CHEMBL3818805	24.017769472705684	0	1	2.491088419312556	4.848218135967542	1.3345296993119422	3.883681723636735	0.1294560574545578	2.455395890228847	2021.238507920116	8.71007801391314	18	57	0	0	6	24	4	1	0	0	1	0	0	1	343.60493827160496	380.1111111111111	540.6666666666667	471.44444444444446	232.1111111111111	215.1111111111111	169.53307422648987	161.49279835390945	277.27160493827165	336.62551440329224	356.31378600823047	360.0853909465022	303.7973251028806	231.4660493827161	216.891975308642	1440.0	1526.0	6.028156811782544	6.231329690346083	4.870870870870872	3.061327561327561	1.8231707317073167	1.7891156462585034	1.7854700854700851
CHEMBL4061131	27.05274527282883	0	1	2.483252556874523	4.966505113749046	1.330043142986424	4.174836942446958	0.1227893218366752	2.6528507334609133	2365.534511015045	8.992534715897843	16	65	0	0	8	26	4	2	1	1	0	0	0	1	440.44444444444446	373.0	622.3333333333333	596.6666666666666	277.33333333333337	267.66666666666663	292.2716906721536	176.19753086419755	389.2160493827161	447.2530864197531	557.996913580247	511.8194444444444	443.68055555555554	379.2407407407408	317.30555555555554	1628.0	1952.0	6.776068376068376	5.405797101449275	4.900262467191601	3.333333333333333	2.391666666666666	2.036190476190476	1.660678642714571
CHEMBL260029	29.85296320716053	0	1	2.47853097873096	4.957061957461919	1.320251803390202	4.063355548103985	0.1069304091606311	2.7370101886722407	7103.433324826658	10.203334579757955	22	73	0	0	7	31	5	2	0	0	0	0	0	0	474.0	498.0	685.0	721.0	489.0	396.0	259.25	219.75	365.83333333333326	475.61111111111103	529.4444444444445	548.2500000000002	499.2777777777778	526.3333333333333	428.1111111111111	1524.0	1825.0	6.493150684931507	6.467532467532467	5.036764705882353	3.983425414364641	3.081730769230769	2.652173913043478	2.4088669950738915
CHEMBL3262410	17.746619214884987	0	1	2.3118964131399498	4.623792826279901	1.326600040240083	3.857349649780881	0.1677108543382991	2.182889451353154	320.1822543948841	6.601799501583701	12	49	0	0	3	20	2	1	0	0	0	0	0	0	236.0	244.0	297.0	265.0	148.0	150.0	132.33333333333334	134.08333333333334	215.1111111111112	263.4166666666667	249.83333333333337	241.5	210.66666666666669	179.66666666666669	162.83333333333334	908.0	1106.0	4.816326530612245	4.784313725490196	3.263736263736264	2.103174603174604	1.218045112781955	1.3220338983050848	1.510204081632653
CHEMBL3746079	24.082187592132176	0	1	2.429013973187056	4.85802794637411	1.2401164560842746	4.193792067619265	0.1352836150844924	2.5650074642055936	565.7559474646747	7.469564908480954	12	64	0	0	7	24	2	3	1	1	0	0	0	1	396.44444444444446	313.0	530.6666666666666	501.6666666666666	273.3333333333333	233.0	291.30641289437585	168.25308641975312	371.12654320987656	453.1712962962963	542.9984567901234	488.3287037037037	505.2083333333333	308.2731481481481	340.08796296296293	1524.0	1778.0	6.194444444444445	4.742424242424242	4.3856749311294765	3.058943089430894	1.6666666666666667	2.249063670411985	1.7748917748917747
CHEMBL4075673	24.395317504642463	0	1	2.456283405318998	4.80932872654327	1.2860569094796983	3.841408069641737	0.1239163893432818	2.4772410956808297	3189.533542697583	9.199032071718404	15	59	0	0	7	24	3	2	1	1	0	0	0	1	400.44444444444446	336.3333333333333	570.3333333333333	495.0	263.6666666666667	243.3333333333333	281.7994684499314	162.63734567901236	367.3842592592592	405.304012345679	431.2824074074072	416.1805555555554	377.0462962962962	310.9722222222222	269.5138888888889	1504.0	1768.0	6.787193973634651	5.424731182795699	5.138138138138137	3.3445945945945947	2.453763440860215	1.7816091954022988	2.059895833333333
CHEMBL484345	22.022117575483247	0	1	2.544150489082124	5.031027616356901	1.2976401170505212	4.435167277554018	0.1583988313412149	2.519184749830964	378.83906132977256	6.966730891787528	19	46	0	0	8	20	4	3	1	0	0	0	0	0	402.44444444444446	359.0	623.6666666666667	661.3333333333333	361.3333333333333	359.3333333333333	268.29946844993145	152.75308641975312	324.78395061728384	382.8024691358024	460.0956790123456	451.736111111111	407.401234567901	292.1435185185184	333.57870370370347	1382.0	1602.0	8.748792270531402	7.326530612244898	7.60569105691057	6.180685358255451	5.626543209876544	5.461279461279462	3.8439716312056738
CHEMBL2377591	29.55330337863842	0	1	2.5012511935738906	4.855651249499225	1.3432120255921751	4.100992000411513	0.1108376216327436	2.719561715414822	2632.9531217847407	9.184194174880412	18	71	0	0	7	30	4	3	0	0	0	0	0	0	470.0	492.0	696.0	657.0	399.0	314.0	253.5555555555556	212.02777777777777	357.5555555555556	464.0555555555555	539.1111111111113	498.9444444444444	472.0	430.0	353.1666666666667	1502.0	1826.0	6.619718309859155	6.473684210526316	5.0071942446043165	3.4761904761904763	2.6186046511627907	2.471502590673575	2.2670454545454546
CHEMBL3765875	25.35110280603901	0	1	2.542927181879285	4.891302240598598	1.3437981618850152	3.743320786625684	0.1169787745820526	2.4831239381349373	7525.096699938114	10.089149749830304	19	61	0	0	5	27	3	2	0	0	0	0	0	0	388.0	419.0	592.0	606.0	233.0	252.0	211.44444444444449	184.86111111111111	301.0555555555555	393.9722222222222	422.0	440.33333333333326	397.5	283.8333333333333	268.0	1276.0	1550.0	6.360655737704918	6.446153846153846	5.147826086956521	3.835443037974684	2.251428571428572	1.8994082840236688	1.5850340136054422
CHEMBL4866053	19.856009014626164	0	1	2.4533362269304084	4.768921580917775	1.336255698737044	3.73984155187733	0.1495936620750932	2.235333976594939	594.1070468447605	7.303350248543658	12	49	0	0	5	20	3	1	0	1	0	0	0	1	322.0	313.0	425.0	395.0	205.0	214.0	199.41666666666669	147.02777777777777	254.52777777777777	329.6944444444444	333.6111111111111	307.16666666666663	282.16666666666663	248.0555555555556	214.5555555555556	1036.0	1232.0	6.571428571428571	6.019230769230769	4.473684210526316	2.969924812030075	1.9787234042553192	2.102564102564102	1.8807339449541285
CHEMBL3235740	22.712945710073768	0	1	2.4429063951681766	4.77577663454187	1.3158086420709774	3.806865550787236	0.131271225889215	2.401516897453744	1529.6080450949394	8.39747753888278	9	58	0	0	8	21	5	3	0	0	0	0	0	0	386.0	386.0	524.0	484.0	223.0	221.0	232.66666666666669	175.69444444444446	302.25	385.94444444444434	423.2499999999999	447.5833333333332	311.5833333333333	265.25	269.41666666666663	1222.0	1450.0	6.655172413793103	6.327868852459017	4.6371681415929205	3.1225806451612903	1.949685534591195	1.805555555555556	1.6893939393939394
CHEMBL601886	31.601142471181955	0	1	2.47954595777919	4.95909191555838	1.2978497539223337	4.300784850217776	0.1075196212554443	2.8450918904705147	1998.7041760587445	8.986548698705677	16	77	0	0	10	30	4	2	1	3	0	0	0	3	566.4444444444445	459.0	856.3333333333334	724.3333333333333	520.6666666666667	513.3333333333333	434.5841906721536	210.3641975308642	623.2160493827158	545.5324074074073	691.337962962963	659.240740740741	664.467592592593	650.8333333333337	643.5694444444448	1940.0	2240.0	7.3564213564213565	5.666666666666667	5.671081677704194	3.4166666666666665	3.0303030303030303	2.4553191489361703	2.2539682539682544
CHEMBL2159317	23.47242314959865	0	1	2.334651947620133	4.654271818273636	1.3178565912921278	5.170801692065027	0.1723600564021675	2.741640031330381	202.87551504615024	6.4112048532360575	18	55	0	0	5	25	2	2	0	1	0	0	0	1	404.0	390.0	513.0	505.0	305.0	307.0	242.19444444444449	176.80555555555554	300.52777777777777	373.1111111111112	362.0	409.2222222222221	297.30555555555554	284.16666666666674	304.66666666666674	1232.0	1423.0	7.345454545454546	6.724137931034483	5.13	3.740740740740741	3.5078125	2.8135593220338984	2.6293103448275863
article_review_251	13.38265818420606	0	0	2.475876739814132	4.800232264779275	1.318634275833134	3.75639757898128	0.220964563469487	1.854088658505248	93.78550838187287	5.071638600276026	14	29	0	0	4	13	3	0	0	0	0	1	0	1	205.06721536351165	235.03703703703704	330.55555555555554	271.8148148148148	48.07407407407408	6.592592592592592	76.522719478738	92.10802469135804	139.7592592592593	147.92283950617283	157.77932098765433	148.33024691358025	114.33950617283948	83.25925925925925	44.31944444444445	1852.0	973.0	7.071283288396954	7.58183990442055	6.356837606837607	4.38410991636798	2.948626045400238	2.039941902687001	1.144620811287478
CHEMBL4795807	23.54137283481996	0	1	2.460527183313656	4.8558212756028345	1.3136134726811508	4.046509016900174	0.1499588839163553	2.4029643437234327	2715.963427056641	7.64396388937798	12	70	0	0	6	26	3	2	0	0	1	0	0	1	338.44444444444446	339.0	427.0	425.0	212.0	182.0	202.60924279045784	157.22869050005448	290.8356629480291	347.10928065840955	381.0070557521456	368.98935770729935	328.9111708351274	288.0521274170092	256.96810722555944	1538.0	1512.0	4.834920634920636	4.774647887323944	3.3622047244094486	2.5	1.4845360824742269	1.4111111111111112	1.2926829268292683
article_review_7	20.49416611059141	0	1	2.367449003324587	4.734898006649174	1.3483282025116878	4.737951024019874	0.1822288855392259	2.511116213863807	180.07847166295866	6.148904154600553	18	52	0	0	2	24	2	0	0	0	0	0	0	0	268.0	299.0	387.0	370.0	213.0	202.0	115.13888888888889	143.88888888888889	226.44444444444449	274.6111111111111	281.6666666666667	280.9999999999999	263.94444444444446	214.94444444444449	171.7777777777778	988.0	1236.0	5.153846153846154	5.4363636363636365	4.03125	2.890625	1.9310344827586208	1.7062937062937062	1.7603305785123966
CHEMBL4448285	23.879870102263087	0	1	2.422194949908018	4.790246689068807	1.3550189368404633	4.273062909461706	0.1424354303153902	2.550943167772922	388.4474667781984	7.060770228684538	24	53	0	0	5	25	3	2	0	0	0	0	0	0	394.0	430.0	592.0	532.0	326.0	305.0	152.75	174.52777777777777	275.36111111111103	316.63888888888886	313.9444444444444	282.0555555555555	251.8888888888889	245.97222222222223	217.16666666666669	1198.0	1448.0	7.433962264150943	7.543859649122807	6.166666666666667	4.470588235294118	3.1463414634146343	3.0476190476190474	3.196078431372549
BDBM233048	18.37284576703177	0	2	2.4209542769530463	4.7183472031260285	1.3368273239474675	3.910467358313202	0.1700203199266609	2.1965660187697176	252.41017808224728	6.363964577996125	9	48	0	0	5	18	4	0	0	0	0	1	0	1	233.06721536351165	257.03703703703707	343.0740740740741	323.8148148148148	191.2962962962963	194.03703703703704	95.74494170096024	117.3858024691358	204.9351851851852	260.9969135802469	263.7191358024692	237.27314814814807	196.3287037037037	177.7314814814815	164.08333333333334	2094.0	1326.0	4.855566986739826	5.039941902687001	3.5368461244749905	2.329602984279243	1.228685060899826	1.500153045607591	1.8940227356068944
CHEMBL182938	18.453725996071533	0	0	2.29914158285792	4.5982831657158405	1.3193363402645557	4.22473664410373	0.1760306935043221	2.316425663463757	240.15327628401903	6.3567461080284255	18	48	0	0	2	22	2	0	0	0	0	0	0	0	240.0	265.0	325.0	295.0	236.0	199.0	113.88888888888889	138.05555555555554	210.5833333333333	251.77777777777777	242.75	236.0277777777778	221.69444444444449	204.16666666666669	187.3888888888889	914.0	1106.0	5.0	5.3	3.869047619047619	2.6106194690265485	2.0608695652173914	2.2685185185185186	2.5106382978723403
CHEMBL3121436	28.58857955904849	2	1	2.460527183313656	4.8558212756028345	1.3136134726811508	4.046509016900174	0.1499588839163553	2.4029643437234327	2715.963427056641	7.64396388937798	21	66	0	0	8	29	3	5	0	0	0	0	0	0	514.0	504.0	683.0	611.0	301.0	281.0	344.47222222222223	236.66666666666669	416.0555555555556	430.33333333333326	412.0	516.1666666666666	352.4444444444444	273.05555555555554	239.8888888888889	1540.0	1734.0	7.787878787878788	7.304347826086956	5.991228070175438	4.046357615894039	3.24375	2.379084967320261	2.181159420289855
article_review_138	23.36303334985748	0	1	2.3589114975822105	4.717822995164421	1.313171312512964	3.784832041914547	0.1220913561907918	2.462403622736628	5358.084022919861	9.717763843241988	12	63	0	0	6	25	4	1	1	0	0	0	0	0	336.44444444444446	330.33333333333337	401.6666666666666	372.3333333333333	243.3333333333333	211.3333333333333	210.3089849108368	175.23765432098764	274.1543209876543	352.4259259259257	372.1203703703703	354.60185185185173	333.74999999999994	310.05555555555554	254.5185185185186	1448.0	1567.0	5.340388007054674	5.082051282051283	3.46264367816092	2.3867521367521367	1.6130268199233715	1.5708333333333333	1.633109619686801
CHEMBL3289709	22.871714142528187	0	1	2.442968411459295	4.7960382092074525	1.305726948066568	3.835294048075624	0.1322515188991594	2.4089568437290283	1299.6210579941571	8.234538744098819	15	55	0	0	8	21	4	2	2	0	0	0	0	0	344.8888888888889	286.33333333333337	506.6666666666666	422.33333333333337	222.0	210.66666666666669	213.41400891632367	139.38425925925924	323.7854938271605	344.4243827160493	382.125	344.1111111111111	322.1944444444444	236.2407407407408	261.212962962963	1618.0	1813.0	6.270707070707071	4.936781609195403	4.871794871794871	3.0827250608272507	2.0142857142857142	1.8692307692307693	1.930434782608696
CHEMBL352315	16.458374479136022	0	1	2.5025035842744976	4.860785582972225	1.2668161096718973	3.7313274637558016	0.1776822601788477	2.058701403478225	263.68370407302257	6.316687638958851	9	45	0	0	4	17	2	2	0	0	0	0	0	0	254.0	273.0	397.0	329.0	181.0	118.0	110.94444444444446	124.36111111111111	212.47222222222223	234.47222222222217	263.5277777777778	274.5277777777778	222.05555555555569	180.6111111111112	197.0	862.0	1051.0	5.644444444444445	5.808510638297872	4.616279069767442	3.10377358490566	1.5310344827586206	1.4384615384615385	2.234567901234568
CHEMBL182797	19.97732935818581	0	0	2.324254769429293	4.648509538858587	1.3025063421676597	4.1587156231670495	0.1599506008910403	2.3807177271982365	416.9920604985692	6.988578627073206	18	48	0	0	7	19	6	1	0	0	0	0	0	0	340.0	359.0	479.0	414.0	366.0	304.0	153.91666666666666	161.97222222222223	265.05555555555554	280.19444444444446	280.52777777777777	278.4166666666667	262.08333333333337	271.63888888888886	228.3333333333333	1064.0	1234.0	7.083333333333333	7.18	5.841463414634147	3.980769230769231	3.201923076923077	3.52	3.935483870967742
CHEMBL3423333	31.84103266334208	0	1	2.610017660757052	5.046332278582281	1.330324416021336	4.240771712028212	0.1060192928007053	2.8310396213562155	25446.178307763126	11.530615207098274	24	75	0	0	10	30	7	3	0	0	0	0	0	0	544.0	584.0	882.0	891.0	500.0	487.0	295.25	237.6111111111112	399.4166666666666	527.1111111111112	647.527777777778	533.0555555555555	509.7777777777778	451.6111111111112	464.0	1650.0	1988.0	7.253333333333333	7.3	6.167832167832168	4.689473684210526	2.958904109589041	2.527272727272728	2.512562814070352
CHEMBL2164330	14.83731186109904	0	1	2.380688331852662	4.761376663705323	1.3438303346459204	4.00905322305699	0.2110028012135258	2.030408995638128	110.650483867817	5.3482303256180215	12	39	0	0	2	17	2	0	0	0	0	0	0	0	194.0	217.0	282.0	273.0	108.0	68.0	86.36111111111111	106.72222222222224	168.88888888888889	202.6111111111112	199.27777777777783	196.6666666666667	172.8333333333334	137.33333333333337	117.0	730.0	907.0	4.974358974358975	5.2926829268292686	3.9166666666666665	2.873684210526316	2.071428571428572	1.808988764044944	1.5211267605633805
CHEMBL1739655	22.062557690003125	0	1	2.5376482462881804	5.024415973070996	1.2963793917371351	4.406387032645142	0.1573709654516122	2.5126745038834253	452.0684149872512	7.143452946150795	19	46	0	0	8	20	4	3	1	0	0	0	0	0	400.44444444444446	357.33333333333337	601.6666666666667	634.0	423.33333333333337	365.33333333333337	269.3272462277092	153.81172839506175	321.1728395061727	383.1867283950618	458.04012345679007	437.7083333333332	381.4012345679009	315.060185185185	330.32870370370347	1382.0	1587.0	8.705314009661835	7.292517006802722	7.337398373983741	5.925233644859813	5.727564102564103	5.512027491408936	4.601449275362319
CHEMBL4459410	24.765316368412112	0	1	2.427627433293004	4.832476203379338	1.333405790332945	5.070145757290645	0.1635530889448595	2.7547716776534625	234.0662624448507	6.587006359604183	20	56	0	0	6	25	3	0	1	2	0	0	0	2	410.44444444444446	402.6666666666667	548.6666666666667	516.6666666666666	279.33333333333337	287.33333333333337	245.6423182441701	171.98765432098764	294.5154320987654	360.533950617284	350.57098765432085	369.1574074074073	368.6851851851852	324.38888888888886	282.4166666666667	1490.0	1615.0	7.32936507936508	6.711111111111111	5.1761006289308185	3.664302600472813	2.6625514403292185	2.2927350427350426	2.084577114427861
CHEMBL3304318_90654847	27.300034443012606	0	1	2.531170809021976	4.896345626560372	1.280780065365304	3.5975674996271816	0.1027876428464909	2.5330208910249814	8692.57017482117	10.322986905375704	12	69	0	0	8	27	4	2	0	2	0	0	0	2	496.0	463.0	657.0	649.0	331.0	298.0	356.72916666666663	210.69444444444449	373.84722222222223	523.8333333333334	661.7916666666669	535.4583333333335	500.95833333333326	443.58333333333337	407.9166666666666	1492.0	1704.0	7.188405797101449	6.430555555555555	4.977272727272728	3.565934065934066	2.2807881773399017	2.193877551020408	1.935672514619883
CHEMBL3545467	16.52732416435732	0	3	2.549375660045889	4.898345480472836	1.263261105378606	3.827156703408952	0.1822455573051882	2.084059497136044	224.47869862828395	6.1557181637942895	12	33	0	0	6	15	3	2	0	0	1	0	0	1	293.60493827160496	305.1111111111111	452.44444444444446	463.7777777777778	198.11111111111111	186.77777777777777	194.06085200426764	130.40946502057614	216.7674897119342	266.35185185185185	318.33127572016457	250.1851851851852	241.23662551440333	150.14403292181072	182.0617283950617	1116.0	1020.0	8.897119341563787	8.717460317460317	8.079365079365079	6.267267267267268	4.323809523809524	4.557407407407408	4.215130023640662
CHEMBL2159306	19.1203926627382	0	1	2.303971269652189	4.589938242713558	1.3163352715812755	4.591734049127322	0.1836693619650929	2.440548473083407	169.03741752775815	6.046410827780344	11	49	0	0	6	19	2	2	2	0	0	0	0	0	274.8888888888889	263.0	338.3333333333333	297.66666666666663	181.0	161.0	154.72908093278463	132.14197530864195	217.7808641975309	258.01851851851853	283.2438271604938	275.4259259259259	227.04629629629628	192.97222222222223	191.89814814814807	1446.0	1423.0	5.609977324263039	5.15686274509804	3.759259259259259	2.5660919540229883	1.6747967479674797	1.962264150943396	1.81
ZINC000254133735	19.994905232313272	0	1	2.9370548657288102	5.379290033865534	1.3727641984394618	3.6838537901580417	0.1601675560938279	2.1368685527441773	2861.338028837129	8.791953759595682	6	46	0	4	3	20	1	2	0	0	0	0	0	0	264.0	308.0	503.0	432.0	267.0	256.0	125.11805555555556	122.47222222222226	227.2916666666668	309.5555555555556	296.3888888888889	228.5555555555556	180.11111111111114	180.6805555555556	187.8055555555556	920.0	1238.0	5.739130434782608	5.923076923076923	4.79047619047619	2.8609271523178808	1.6198347107438016	2.6881720430107525	3.0689655172413794
CHEMBL4214208	23.34920403596137	0	2	2.578678443390108	4.937796197898991	1.3383199037058615	3.704836889053381	0.1277529961742545	2.374349970224374	3217.056477510312	9.140932820033306	12	57	1	0	5	24	3	1	0	0	1	0	0	1	315.60493827160496	340.1111111111111	476.6666666666666	457.6666666666666	238.11111111111111	223.88888888888889	162.5400186709343	152.99279835390945	263.7716049382716	352.3101851851852	394.6980452674897	354.9609053497942	281.3827160493827	239.5030864197531	212.9074074074074	1392.0	1483.0	5.536928741607104	5.5755919854280505	4.181286549707602	2.807770961145194	1.6516007532956685	1.5721844293272864	1.831623931623932
CHEMBL4565881	13.38265818420606	0	0	2.476917026354033	4.804992987140823	1.3190139003526162	3.756546506416458	0.2209733239068505	1.8541283040645664	93.58413312622406	5.069489102293715	14	29	0	0	4	13	3	0	0	1	0	0	0	1	254.0	262.0	371.0	319.0	107.0	10.0	139.3888888888889	103.66666666666669	167.50000000000003	187.50000000000003	187.27777777777789	190.08333333333343	155.00000000000003	136.33333333333334	79.5	708.0	817.0	8.758620689655173	8.451612903225806	7.134615384615385	5.145161290322581	4.225806451612903	3.156862745098039	2.5476190476190474
CHEMBL18772	12.647041832318097	0	1	2.382453651131254	4.764907302262509	1.379347320452517	3.7149798273183854	0.2321862392073991	1.78237687733837	87.34535037864659	4.93987343462824	10	31	0	0	3	13	3	0	0	0	0	0	0	0	184.0	204.0	277.0	256.0	64.0	36.0	75.58333333333334	89.94444444444446	147.77777777777783	174.27777777777786	154.50000000000003	128.49999999999997	99.66666666666664	85.0	68.16666666666667	630.0	781.0	5.935483870967742	6.181818181818182	4.775862068965517	3.324675324675325	2.278688524590164	1.9	1.4545454545454546
46866711_CHEMBL1222234	23.65511073733869	0	1	2.510500244714433	5.021000489428867	1.28410529884056	4.527709601016517	0.1509236533672172	2.6088284934611927	348.9469425362035	6.953532172196348	16	59	0	0	6	24	3	2	1	0	0	0	0	0	354.44444444444446	319.0	551.3333333333333	578.0	352.66666666666663	293.3333333333333	219.7716906721536	154.44753086419752	336.10493827160485	375.5771604938271	504.9290123456789	573.6851851851854	449.0648148148147	385.7129629629629	400.94444444444434	1424.0	1730.0	6.007532956685499	5.145161290322581	4.966966966966966	3.905405405405405	3.0128205128205123	2.8767676767676766	2.1635991820040896
article_review_220	19.677669529663685	0	1	2.364269226771172	4.728538453542345	1.3301190983871185	4.422400520671865	0.1700923277181486	2.4421940979137244	213.0270984682601	6.3169308255004015	12	54	0	0	5	21	2	3	0	0	0	0	0	0	328.0	320.0	414.0	440.0	209.0	192.0	140.13888888888889	157.6388888888889	248.6111111111112	293.0277777777777	312.4166666666666	328.50000000000006	282.74999999999994	236.8611111111112	207.02777777777783	1074.0	1284.0	6.074074074074074	5.714285714285714	4.181818181818182	3.636363636363636	1.4720496894409938	1.6503496503496504	1.5714285714285714
BDBM163712	22.615486454151053	0	3	2.352926217379509	4.705852434759018	1.3459284286689828	4.202881342316354	0.1449269428384949	2.500481060952922	446.47722318156633	7.166099124096445	12	58	0	0	6	23	5	1	0	0	0	0	0	0	338.0	351.0	462.0	453.0	269.0	233.0	178.38888888888889	167.5	278.7222222222222	364.0	339.2777777777777	328.33333333333337	315.5	289.9166666666667	252.3333333333333	1166.0	1413.0	5.827586206896552	5.754098360655738	4.238532110091743	3.0	1.9245283018867925	1.919463087248322	2.053435114503817
CHEMBL1651091	11.520557554648656	0	0	2.3822897634012685	4.674237896328191	1.2611477794082149	3.5599179614430407	0.2373278640962027	1.6752026081681022	69.68197937679538	4.649406846919377	11	23	0	0	5	10	2	2	1	0	0	0	0	0	220.44444444444449	211.66666666666669	286.6666666666667	265.33333333333337	111.0	27.0	152.30898491083676	95.04320987654322	148.97530864197535	182.3456790123457	151.14814814814818	105.98148148148148	95.98148148148148	145.33333333333337	79.66666666666666	850.0	790.0	9.584541062801932	8.819444444444445	7.962962962962964	6.317460317460318	4.647058823529412	5.12	5.045454545454546
CHEMBL836	20.94975253608632	0	1	2.395589549831609	4.791179099663219	1.2312815727930015	3.6694906639917577	0.1310532379997056	2.3296722859628227	1756.158782414614	8.500503610075691	12	56	0	0	8	20	2	5	1	0	0	0	0	0	376.44444444444446	297.66666666666663	491.6666666666666	462.6666666666666	262.33333333333337	205.3333333333333	249.7716906721536	158.26234567901236	365.9197530864197	368.341049382716	400.9120370370369	391.8209876543209	393.0046296296296	312.5601851851852	310.0787037037037	1422.0	1619.0	6.722222222222222	5.222222222222221	4.966329966329966	3.761517615176152	1.9791666666666667	1.5416666666666663	2.1155913978494625
CHEMBL402179_44456396	12.93477111702175	0	3	2.43581255756777	4.87162511513554	1.2526484486474048	3.640869289928808	0.2141687817605181	1.8228507201133464	98.12581975579232	5.116878781329004	6	36	0	0	4	13	3	1	0	0	0	0	0	0	206.0	224.0	310.0	303.0	26.0	2.0	95.41666666666669	105.11111111111111	174.30555555555557	209.91666666666669	199.22222222222223	205.91666666666663	182.3333333333333	146.49999999999997	106.0	698.0	824.0	5.722222222222222	6.054054054054054	4.769230769230769	3.835443037974684	2.083333333333333	0.8409090909090909	0.3333333333333333
CHEMBL1940404	19.407971757298387	0	1	2.4140840528329326	4.828168105665865	1.291316566492991	3.730523221008297	0.1492209288403318	2.232839229421206	996.0610937733768	7.820099326707482	12	48	0	0	5	20	1	2	0	1	1	0	0	2	315.60493827160496	297.1111111111111	380.6666666666667	350.66666666666663	181.11111111111111	187.88888888888889	201.4844631153788	143.65946502057614	249.3827160493827	339.8796296296296	324.39248971193416	270.7237654320988	235.4861111111112	203.4737654320988	191.6574074074074	1290.0	1250.0	6.575102880658437	5.942222222222222	4.277153558052435	2.805333333333333	1.871077184054283	1.6810344827586208	2.0123456790123457
CHEMBL501235	12.158714650613906	1	0	2.373352925341541	4.746705850683082	1.2343790108257175	3.4799403723344966	0.2047023748432057	1.7776434103151193	114.39107582674256	5.270251318457551	6	31	0	0	5	12	0	5	0	0	0	0	0	0	288.0	247.0	330.0	357.0	211.0	92.0	177.63888888888889	121.72222222222224	205.16666666666663	199.7222222222224	210.4166666666667	234.22222222222217	210.94444444444449	204.0	145.50000000000003	766.0	794.0	9.290322580645162	7.967741935483871	6.73469387755102	7.14	2.771428571428572	2.769230769230769	3.3492063492063493
CHEMBL4533865	28.096750931667803	0	1	2.5908416382784254	5.058205101538466	1.345845732847422	3.856598861992942	0.110188538914084	2.602548639718296	2464.6485464465213	9.062567467300536	15	69	0	0	6	29	4	2	0	0	0	0	0	0	422.0	457.0	674.0	675.0	346.0	300.0	235.8125	196.1388888888889	340.79166666666663	457.50000000000006	513.0138888888889	518.0833333333334	477.0	406.2916666666667	318.1388888888889	1402.0	1730.0	6.115942028985507	6.175675675675675	4.884057971014493	3.515625	2.087719298245614	1.695852534562212	1.8602150537634408
CHEMBL3985152	28.272340703643422	0	1	2.4035705686742026	4.807141137348404	1.3291058129558129	4.086711470028982	0.1104516613521346	2.7160734247323988	30724.90726142696	11.641161735737368	18	76	0	0	6	31	3	3	0	0	0	0	0	0	432.0	421.0	543.0	522.0	332.0	300.0	224.16666666666663	215.47222222222223	358.5277777777777	419.22222222222206	443.0833333333332	447.08333333333326	450.44444444444446	398.58333333333337	353.3333333333333	1494.0	1783.0	5.684210526315789	5.329113924050633	3.878571428571429	2.8216216216216217	2.15311004784689	1.9268292682926829	1.676767676767677
CHEMBL3289947	23.647770608936035	0	1	2.442994117044037	4.817792092013047	1.3036240520823723	3.870498886774836	0.1290166295591612	2.4519956987127784	1144.694377084872	8.141505249450548	15	52	0	0	10	20	4	2	2	1	1	0	0	2	400.4938271604938	320.44444444444446	561.1111111111111	472.2222222222223	237.5555555555556	226.2222222222222	270.00263869836914	142.40483539094652	336.7196502057613	371.9140946502057	388.5086305441244	319.4567901234568	382.7253086419753	242.78395061728395	271.7561728395062	1948.0	1909.0	7.701804368471035	5.8262626262626265	5.725623582766439	3.604749787955895	2.2832909245122983	3.0216572504708097	2.17940876656473
CHEMBL3310713	17.400539506400946	0	3	2.460527183313656	4.8558212756028345	1.3136134726811508	4.046509016900174	0.1499588839163553	2.4029643437234327	2715.963427056641	7.64396388937798	12	41	0	0	6	17	3	2	0	0	1	0	0	1	304.44444444444446	327.0	491.0	494.0	209.0	189.0	202.60924279045784	157.22869050005448	290.8356629480291	347.10928065840955	381.0070557521456	368.98935770729935	328.9111708351274	288.0521274170092	256.96810722555944	1194.0	1037.0	7.425474254742547	7.785714285714286	7.220588235294118	5.67816091954023	3.257425742574257	3.0842105263157893	2.6125
CHEMBL4214709	24.12526050236921	0	2	2.578681494491112	4.9404824134633785	1.3333699778975183	3.7101403461365017	0.1236713448712167	2.4096819937192544	3237.986447802737	9.181319237536442	12	56	1	0	7	23	4	1	0	0	2	0	0	2	339.2098765432099	366.22222222222223	509.88888888888886	493.7160493827161	252.0	239.44444444444449	163.35087067520195	153.7911522633745	265.7016460905349	349.7218602347203	386.53755144032914	352.074074074074	279.62345679012344	239.0771604938272	213.75925925925927	1692.0	1591.0	6.057319223985891	6.103703703703704	4.593593593593593	3.1852648347272003	1.7630057803468209	1.742812742812743	1.984251968503937
ZINC000072140989	25.06917410956832	0	1	2.536624404768512	4.92297420706951	1.2879970866906432	3.540388182875524	0.1106371307148601	2.427387187119092	4977.779489341616	9.675889994713428	12	62	0	0	7	25	3	1	0	3	0	0	0	3	470.0	429.0	708.0	584.0	327.0	321.0	358.51388888888886	186.86111111111111	495.4166666666666	443.7083333333332	532.4583333333335	518.25	406.75	420.75	357.375	1384.0	1555.0	7.580645161290323	6.6	5.9	3.5180722891566263	2.128712871287129	1.7206703910614525	2.082802547770701
CHEMBL1242923	23.43198303507878	0	1	2.407697153746004	4.815394307492007	1.3194840131552654	3.739897306276832	0.124663243542561	2.417670441502816	2502.015568962244	8.923464202282418	12	59	0	0	6	24	3	3	0	0	0	0	0	0	380.0	371.0	491.0	498.0	282.0	265.0	225.41666666666663	174.02777777777777	299.7777777777777	399.52777777777777	391.0555555555554	405.9166666666666	361.33333333333326	276.83333333333337	296.86111111111114	1232.0	1459.0	6.440677966101695	5.983870967741935	4.383928571428571	3.212903225806452	2.198757763975155	2.2108843537414966	2.186046511627907
ZINC000096933073	23.22978246247938	0	1	2.499101293301292	4.917211253947071	1.3216390420856867	3.3044273372466013	0.11014757790822	2.293875475323579	13288.533151488604	10.593269061935436	10	59	0	0	7	23	3	4	0	0	0	0	0	0	406.0	399.0	580.0	570.0	232.0	206.0	232.44444444444449	177.63888888888889	306.47222222222223	395.6944444444445	459.50000000000006	374.25000000000006	293.5	286.9166666666667	234.16666666666669	1260.0	1483.0	6.88135593220339	6.435483870967742	5.132743362831858	3.825503355704698	2.0431654676258995	1.6222222222222222	1.856
90656692_CHEMBL3304130_CHEMBL3304130	24.87470616815329	0	1	2.420549366445005	4.841098732890009	1.318597672826856	3.928578624232851	0.1227680820072766	2.531428497044123	4414.165468009192	9.555724883008365	16	65	0	0	5	27	3	2	0	0	0	0	0	0	368.0	382.0	500.0	493.0	240.0	212.0	214.91666666666669	187.88888888888889	305.0833333333333	396.83333333333337	422.3611111111112	411.66666666666674	408.50000000000006	320.83333333333337	262.1666666666667	1280.0	1538.0	5.661538461538462	5.617647058823529	4.132231404958677	2.969879518072289	1.7591623036649215	1.6	1.4723926380368098
CHEMBL4208428	17.924958699847462	0	2	2.460527183313656	4.8558212756028345	1.3136134726811508	4.046509016900174	0.1499588839163553	2.4029643437234327	2715.963427056641	7.64396388937798	6	60	0	0	7	19	2	3	0	0	2	0	0	2	272.8888888888889	242.0	286.0	303.0	150.0	139.0	202.60924279045784	157.22869050005448	290.8356629480291	347.10928065840955	381.0070557521456	368.98935770729935	328.9111708351274	288.0521274170092	256.96810722555944	1586.0	1224.0	4.548148148148148	4.101694915254237	2.723809523809524	2.312977099236641	1.0993788819875776	1.5853658536585369	1.3636363636363635
CHEMBL3121422	25.351102806039016	0	1	2.5106352218154147	4.8863879584177	1.3464926990834742	4.350437345581092	0.1359511670494091	2.6334271890665897	647.7021070548631	7.636581689123217	21	63	0	0	4	28	3	1	0	0	0	0	0	0	370.0	415.0	577.0	584.0	336.0	307.0	148.72222222222223	181.72222222222223	287.4999999999999	348.83333333333326	389.83333333333326	404.5555555555555	384.4444444444444	347.30555555555554	302.0555555555555	1250.0	1560.0	5.873015873015873	6.1940298507462686	4.889830508474576	3.8933333333333335	2.263959390862944	2.1702127659574466	1.8461538461538465
ZINC000040429392	29.456203352623643	0	1	2.4035706768247964	4.807141353649593	1.287184663903291	4.088669002629094	0.1075965527007656	2.7432205565940686	17599.638515271312	11.110634708642618	18	75	0	0	8	30	3	4	1	0	0	0	0	0	464.44444444444446	403.6666666666666	625.6666666666666	536.0	336.6666666666667	320.6666666666667	305.7716906721536	201.29166666666663	449.79012345679	469.0185185185184	463.1944444444443	504.77160493827154	481.18055555555554	394.70833333333337	387.9475308641976	1776.0	2107.0	6.192592592592593	5.175213675213675	4.501199040767386	2.851063829787234	2.288888888888889	2.001610305958132	1.7534722222222223
CHEMBL3262416	20.75338582459365	0	1	2.3175238882687865	4.635047776537572	1.2899398710005665	4.659111789249152	0.1725596958981167	2.532076599815328	204.9462543047494	6.315999543651874	12	57	0	0	5	22	4	1	0	0	0	0	0	0	302.0	307.0	371.0	345.0	194.0	184.0	168.11111111111111	158.50000000000003	261.80555555555554	316.8333333333333	314.77777777777777	327.0833333333333	299.9166666666667	251.75	248.50000000000003	1082.0	1303.0	5.298245614035087	5.203389830508475	3.533333333333333	2.4820143884892087	1.606060606060606	1.5555555555555556	1.552
CHEMBL4871980	14.130205079912493	0	1	2.416185423408303	4.755060560360521	1.3395846288105693	3.8048361202991607	0.2113797844610644	1.9240595857216671	108.87406836512405	5.277978543116237	11	33	0	0	5	13	4	0	0	1	0	0	0	1	256.0	254.0	342.0	319.0	148.0	68.0	144.6111111111111	109.38888888888889	181.6111111111112	214.11111111111111	191.7777777777778	185.1111111111112	182.91666666666669	153.0	109.66666666666669	760.0	885.0	7.757575757575758	7.257142857142857	5.60655737704918	4.037974683544304	3.2432432432432434	3.149253731343284	2.5517241379310347
CHEMBL3740691	24.21697801967998	0	1	2.369472714632946	4.738945429265893	1.3238884567459674	4.770420300942725	0.153884525836862	2.693836525914776	290.6628362930218	6.8035660687541615	18	59	0	0	6	25	2	3	1	0	0	0	0	0	372.44444444444446	318.3333333333333	528.0	500.6666666666666	275.33333333333337	239.0	230.99391289437585	159.4429012345679	352.24691358024694	383.1296296296296	421.0648148148147	432.8518518518517	368.90277777777777	279.27314814814804	283.67129629629625	1474.0	1761.0	6.312617702448211	5.134408602150537	4.844036697247707	3.3377777777777777	2.5341880341880345	2.4278959810874703	2.0395061728395065
article_review_17	22.50609665440988	0	1	2.379682241471897	4.759364482943793	1.343655287685715	4.794571277439736	0.165330044049646	2.6321950309946662	244.8952272157902	6.5655412120541925	18	57	0	0	4	25	2	2	0	0	0	0	0	0	348.0	361.0	474.0	492.0	276.0	249.0	144.41666666666669	168.88888888888889	265.22222222222223	316.1388888888888	331.33333333333337	337.0	305.11111111111114	273.66666666666663	237.97222222222229	1154.0	1404.0	6.105263157894737	6.016666666666667	4.557692307692308	3.727272727272727	2.1490683229813663	2.02	2.0444444444444443
article_review_177	25.581812949339835	0	1	2.379894741700769	4.759789483401539	1.3093214023108302	5.180447736330528	0.1569832647372887	2.83881395659353	272.1252152342453	6.800184778965723	12	74	0	0	4	29	3	1	0	0	0	0	0	0	322.0	340.0	440.0	430.0	225.0	183.0	188.69444444444449	184.3333333333333	313.66666666666663	408.9444444444443	439.1111111111111	457.4166666666667	426.83333333333326	366.9166666666667	279.74999999999994	1296.0	1603.0	4.351351351351352	4.415584415584416	3.055555555555556	2.118226600985221	1.381578947368421	1.2045454545454546	1.125
CHEMBL73979	18.632065481034008	0	1	2.343958358575592	4.687916717151184	1.302364966259177	4.198976169678031	0.1749573404032512	2.310309463802422	224.4417761893666	6.289085062077067	12	45	0	0	4	20	1	1	0	1	0	0	1	2	295.02419753086417	274.6222222222222	346.93333333333334	327.93333333333334	180.77777777777777	170.6222222222222	200.21706390123447	131.95814814814815	222.82177777777787	304.87155555555546	307.86903703703695	258.59288888888887	253.47600000000003	218.2106666666667	204.18577777777776	3744.0	1392.0	6.556093278463648	5.843026004728132	4.130158730158731	2.77909604519774	2.230799220272905	2.413111111111111	1.844671201814059
CHEMBL3899832	24.27698918670793	2	0	2.3826267435214312	4.764771828602629	1.3017267620821864	4.372651543782202	0.1410532756058774	2.6067716971847124	406.1871735418223	7.138216183432337	23	50	0	0	9	22	5	4	0	0	0	0	0	0	496.0	508.0	691.0	643.0	390.0	400.0	244.77777777777777	199.97222222222223	309.2222222222222	368.22222222222223	435.8333333333333	361.5833333333333	326.3888888888889	255.1666666666667	275.5	1312.0	1476.0	9.92	9.58490566037736	8.129411764705882	6.43	4.543859649122807	4.721153846153846	4.239130434782608
ZINC000035977629	17.172671198581753	0	3	2.598878322590988	4.9943374531547935	1.2797048043913846	3.8235864897199408	0.1737993858963609	2.1296462141728685	269.94802879800454	6.386686814901534	12	39	0	0	5	17	3	2	0	0	0	0	0	0	306.0	322.0	477.0	490.0	210.0	193.0	182.50694444444449	141.65277777777777	234.3055555555556	287.5	351.8333333333334	305.7083333333334	286.36111111111103	219.63888888888897	211.08333333333337	904.0	1030.0	7.846153846153846	7.853658536585366	7.014705882352941	5.697674418604652	3.0642201834862384	3.1041666666666665	2.727272727272727
CHEMBL259549	23.45859383570255	0	1	2.544771553338292	4.938000035497549	1.2988883799265656	3.611720142937129	0.1203906714312376	2.382796441414137	4378.3548590681785	9.483040618529676	12	59	0	0	6	24	3	1	0	1	1	0	0	2	363.60493827160496	366.1111111111111	506.6666666666667	492.44444444444446	249.8888888888889	225.5555555555556	228.5400186709343	167.02057613168728	289.91049382716045	386.19495884773664	431.7978395061728	422.716049382716	378.9197530864198	303.65740740740745	257.85185185185185	1474.0	1507.0	6.162795563925508	5.905017921146953	4.444444444444445	3.077777777777778	1.6327000575705235	1.671241830065359	1.797761790567546
CHEMBL4779459	25.512863264118536	0	1	2.410744331268166	4.82148866253633	1.3211605062214815	4.248202299625175	0.1287334030189447	2.6404183736004763	2083.819856156542	8.835880426225803	18	63	0	0	6	27	2	2	0	1	1	0	0	2	415.60493827160496	409.1111111111111	537.6666666666667	559.4444444444445	332.55555555555554	307.55555555555554	213.7552964487121	186.74279835390945	308.1882716049383	393.3477366255144	375.8816872427982	373.8209876543209	351.0185185185184	336.37654320987656	300.0432098765432	1598.0	1644.0	6.596903782088968	6.198653198653198	4.635057471264369	3.6564996368917937	2.1224105461393594	2.0321130378933847	2.0655624568668047
CHEMBL2159455	25.033474600607708	0	1	2.378080199722368	4.728446306596398	1.3075380697729742	4.136699958455327	0.1292718737017289	2.5830491682963985	619.677353998425	7.592349755614687	17	59	0	0	8	24	2	3	2	0	1	0	0	1	366.4938271604938	301.7777777777777	516.6296296296296	430.7777777777777	298.33333333333337	247.77777777777777	225.2526386983692	151.26286008230454	340.96342021033377	350.36316872427983	394.5780749885688	373.5493827160493	347.9567901234568	318.0643004115226	256.71141975308643	1982.0	1977.0	6.211759782381251	4.8673835125448015	4.696632996632996	2.891126025354213	2.2955840455840453	2.216706067769897	2.226368159203981
CHEMBL2442999	26.858127141270327	0	1	2.4107252423893843	4.821450484778769	1.3331790284726563	4.220949723830312	0.1205985635380089	2.6928231242630103	11635.45182876345	10.614574877062926	18	69	0	0	7	28	4	3	0	0	0	0	0	0	440.0	425.0	529.0	530.0	412.0	329.0	219.66666666666663	206.97222222222223	338.11111111111114	400.55555555555554	423.6944444444444	418.61111111111103	413.3333333333333	379.75	333.33333333333326	1430.0	1693.0	6.376811594202898	5.902777777777778	4.198412698412699	3.251533742331288	2.312820512820513	2.465909090909091	2.5121951219512195
CHEMBL4287623	29.00357567988006	0	1	2.462049373569044	4.92409874713809	1.258237067122134	4.1822360181995695	0.1130334058972856	2.739178855745042	2825.103780724951	9.254633199095757	18	64	0	0	8	29	1	1	0	5	1	0	0	6	591.604938271605	512.1111111111111	801.4444444444445	705.7777777777778	491.1111111111111	477.8888888888889	477.9080742264899	217.9927983539095	554.9897119341564	532.3271604938271	571.3068415637861	476.7793209876544	631.8194444444443	576.4320987654321	526.3935185185186	1878.0	1790.0	9.243827160493828	7.643449419568822	6.791902071563088	4.277441077441078	3.1770647653000594	3.271276595744681	2.743637492240844
CHEMBL116292	27.12169495805012	0	1	2.486920288066929	4.9157065199033525	1.3145527192332818	4.29459302117303	0.1263115594462656	2.6811322261479464	1595.1909354064212	8.598524148395303	15	64	0	0	8	26	3	3	1	0	1	0	0	1	406.0493827160494	356.1111111111111	608.0	540.3333333333334	318.7777777777778	294.1111111111111	269.63809823197687	166.66255144032922	369.7638888888889	443.8688271604938	546.8168724279835	507.2705761316873	427.9176954732511	375.9567901234568	377.9537037037037	1850.0	1989.0	6.344521604938272	5.2369281045751634	4.825396825396825	3.035580524344569	2.486111111111111	2.509578544061303	1.7908863920099878
ZINC000000595350	22.56311579581272	0	1	2.4645850578227075	4.896085363103103	1.351206948022357	4.5220175604293535	0.1615006271581912	2.5385776743618496	267.5149767386826	6.61879496975812	10	54	0	0	6	22	4	2	0	0	0	0	0	0	360.0	370.0	531.0	547.0	269.0	258.0	203.91666666666669	156.94444444444443	275.83333333333337	376.8611111111111	422.75	414.5	309.6666666666667	301.44444444444446	223.27777777777777	1142.0	1404.0	6.666666666666667	6.379310344827586	4.916666666666667	3.6466666666666665	2.335483870967742	1.972413793103448	2.0074626865671643
CHEMBL1086754	25.67927220526256	0	1	2.4570403552754936	4.83231750314059	1.3085924372864055	3.772357683452336	0.1143138691955253	2.5216226546897147	2275.7938349526103	8.924006677433335	17	63	0	0	7	26	4	1	0	0	2	0	0	2	367.2098765432099	395.22222222222223	525.6666666666667	487.60493827160496	284.44444444444446	255.11111111111111	182.8439262307575	176.7911522633745	290.1975308641975	357.5814281359548	399.0925925925925	394.4814814814814	376.6604938271606	319.2592592592593	287.7283950617282	1804.0	1687.0	5.8287281990985695	5.988215488215488	4.4928774928774935	3.1662658329325	1.9411050394656952	1.9819277108433733	1.9349962207105065
ZINC000013491358	20.539254708175783	0	1	2.568655282873336	5.096527932892313	1.3109154020484937	4.463145124883437	0.1785258049953374	2.412144434331494	187.94921312481893	6.152462515255833	9	50	0	0	4	21	3	1	0	0	0	0	0	0	294.0	333.0	482.0	498.0	256.0	212.0	150.77777777777777	139.3888888888889	234.66666666666669	318.2777777777778	378.77777777777777	361.5833333333333	322.30555555555554	277.11111111111114	229.97222222222223	992.0	1255.0	5.88	6.166666666666667	4.82	3.688888888888889	2.3594771241830066	2.089041095890411	1.969230769230769
ZINC000095571998	20.19311693204306	0	1	2.388602245195414	4.69294773565895	1.2610764278986968	4.05491757477805	0.1559583682606942	2.355441805576396	372.6653404437901	6.876192251330445	11	52	0	0	7	19	2	3	2	0	0	0	0	0	300.8888888888889	231.0	420.44444444444446	330.3333333333333	197.3333333333333	211.0	206.16400891632367	126.68055555555556	304.4939986282578	304.29629629629625	357.7577160493826	366.3935185185185	252.96759259259247	236.60648148148147	248.58641975308643	1512.0	1653.0	5.786324786324787	4.277777777777778	4.290249433106576	2.5807291666666665	2.0074626865671643	1.75	1.7309941520467835
CHEMBL3914155	26.858127141270334	0	1	2.4035705473134907	4.80714109462698	1.3332629790897073	4.086263588079169	0.1167503882308334	2.660393972863753	13300.71405931174	10.748335969934084	18	67	0	0	6	29	4	2	0	0	0	0	0	0	428.0	419.0	521.0	534.0	360.0	322.0	238.66666666666663	205.3055555555556	325.27777777777777	407.88888888888886	434.25	410.0833333333333	408.8611111111112	374.58333333333337	326.08333333333337	1400.0	1651.0	6.388059701492537	5.985714285714286	4.270491803278689	3.256097560975609	2.391304347826087	2.347058823529412	2.1951219512195124
CHEMBL3961059	13.42309829872594	0	1	2.39836778438499	4.796735568769979	1.2975996629301922	3.7673081751039166	0.2092948986168842	1.9141473994253573	109.264090767983	5.281554467842273	12	34	0	0	3	15	1	1	0	0	1	0	0	1	201.6049382716049	209.11111111111111	276.44444444444446	287.7777777777778	75.77777777777777	28.0	88.44974089315653	102.15946502057614	150.76748971193416	169.30452674897123	179.14609053497946	176.9567901234568	159.212962962963	128.83641975308643	91.53703703703704	958.0	883.0	5.929557007988381	5.974603174603175	4.766283524904215	4.1706924315619975	2.7012012012012017	1.7362962962962964	1.222222222222222
ZINC000013493242	20.56311579581271	0	1	2.359304021439911	4.71860804287982	1.3127376039601382	3.96123413226406	0.1467123752690392	2.3698073992856665	524.1121153147106	7.254957394969294	12	55	0	0	5	22	2	3	0	0	0	0	0	0	332.0	322.0	418.0	434.0	195.0	203.0	201.1388888888889	164.25	262.11111111111114	344.24999999999994	391.6666666666666	352.99999999999994	299.83333333333337	245.25000000000009	240.08333333333337	1110.0	1298.0	6.036363636363636	5.649122807017544	4.138613861386139	3.214814814814815	1.5225806451612902	1.5448275862068963	1.5
ZINC000003947621	19.056091460581392	0	1	2.5861681929927256	5.1723363859854485	1.3098908392555977	4.313619673981316	0.1797341530825548	2.337246120558554	176.42510119236556	6.048365167812207	12	45	0	0	5	19	1	4	0	0	0	0	0	0	342.0	352.0	526.0	635.0	265.0	107.0	179.02777777777777	152.58333333333334	239.1666666666667	335.52777777777777	368.4166666666666	399.75000000000006	381.63888888888886	326.5833333333333	235.8333333333333	1010.0	1192.0	7.6	7.333333333333333	6.188235294117647	5.87962962962963	3.3378378378378377	3.290322580645161	2.3043478260869565
ZINC000013586566	24.696366683190814	0	1	2.378858489770505	4.75771697954101	1.3264952235640064	3.76598800715772	0.1176871252236787	2.4891610555315133	1238.0878201513826	8.284474197651738	12	69	0	0	5	27	3	1	1	0	0	0	0	0	312.44444444444446	325.33333333333337	418.6666666666666	397.33333333333337	215.3333333333333	176.33333333333331	179.33676268861456	171.820987654321	289.0987654320988	370.1481481481481	393.3148148148148	409.9351851851852	377.7222222222223	323.8888888888889	254.85185185185185	1476.0	1663.0	4.528180354267311	4.518518518518519	3.1478696741854635	2.1594202898550727	1.4498381877022652	1.3054101221640488	1.274161735700197
UNII-28PGH5X4OQ	19.03951243369844	0	1	2.487626984278526	4.792568499178015	1.3375968275148846	4.050433216684541	0.1687680506951892	2.27429257983438	237.2042284142344	6.344390230685507	17	44	0	0	4	20	3	0	0	0	1	0	0	1	263.60493827160496	300.1111111111111	406.6666666666666	404.6666666666667	242.5555555555556	176.66666666666666	104.97751867093432	126.90946502057614	202.854938271605	248.57407407407413	254.43415637860087	237.4650205761317	231.05761316872432	235.78600823045275	209.0246913580247	1176.0	1202.0	5.991021324354659	6.385342789598108	4.959349593495935	3.645645645645646	3.3468328141225334	2.914285714285714	2.0909961685823752
ZINC000035907396	20.60355591033259	0	1	2.346834220986705	4.693664126005183	1.307697720661528	3.4485104986711925	0.127722611061896	2.231194171311617	2475.191842972527	8.807324957321283	6	57	0	0	6	21	2	3	1	0	0	0	0	0	306.44444444444446	287.0	366.0	329.33333333333337	143.33333333333331	133.33333333333331	206.8089849108368	149.33024691358025	255.79320987654324	336.898148148148	353.60185185185173	269.3518518518519	248.4351851851852	231.51851851851853	216.26851851851853	1332.0	1423.0	5.376218323586745	4.864406779661017	3.327272727272727	2.1810154525386314	1.2023809523809523	1.188630490956072	1.214689265536723
ZINC000101103234	23.83942998774321	0	2	2.4564540541508144	4.912908108301631	1.3631202514869991	4.47783338271644	0.1492611127572146	2.5977515981838013	372.9614217128663	7.020087275919726	12	58	0	0	6	24	2	2	2	0	0	0	0	0	336.8888888888889	352.6666666666667	483.6666666666666	512.4444444444445	276.3333333333333	263.0	137.09019204389574	157.25617283950618	254.30864197530863	314.5342935528121	335.3549382716049	325.6543209876543	281.02777777777777	255.44444444444449	214.1111111111112	1630.0	1710.0	5.8084291187739465	5.688172043010753	4.28023598820059	3.558641975308642	2.207547169811321	2.310776942355889	2.1256410256410256
CHEMBL3290009	25.61926103823462	0	1	2.466544831486466	4.822554289441364	1.3195471701172354	4.239399307627628	0.1324812283633633	2.607572396283685	500.5835166428729	7.3789252610596305	18	56	0	0	9	23	3	3	2	1	0	0	0	1	444.8888888888889	382.0	641.3333333333334	559.4444444444445	273.0	270.33333333333337	286.9973422496571	162.18055555555557	364.99228395061726	399.1807270233196	447.1527777777777	399.9166666666666	348.7314814814814	281.6203703703703	321.9043209876544	1784.0	1961.0	7.944444444444445	6.366666666666666	5.938271604938272	3.8318112633181127	2.7546296296296293	2.601503759398496	2.275
CHEMBL4210787	14.906261546320334	0	0	2.452416780088506	4.859696544832977	1.3056407774856766	4.008849574326916	0.2109920828593114	2.0303581971350124	106.68862447082114	5.311768426526893	10	34	0	0	4	15	1	2	1	0	0	0	0	0	232.44444444444449	234.66666666666669	328.66666666666663	341.0	134.0	71.0	144.11454046639233	112.38888888888889	169.77777777777777	224.7191358024691	225.32098765432104	187.26543209876547	178.01851851851853	191.75925925925927	115.8148148148148	988.0	1006.0	6.836601307189543	6.518518518518519	5.387978142076502	4.316455696202532	3.3921568627450984	2.949152542372881	2.2711864406779663
cisapride	24.3174293012278	0	1	2.3984154584767547	4.796830916953509	1.282547568902035	4.384332037807939	0.137010376181498	2.641188095134457	1349.4070166494275	8.370571337814617	12	61	0	0	9	23	3	4	0	1	1	0	0	2	453.60493827160496	410.1111111111111	542.4444444444445	574.7777777777778	397.8888888888889	346.77777777777777	275.31085200426764	196.6872427983539	330.40637860082313	422.3014403292181	456.7448559670781	451.1882716049382	428.1090534979422	390.72325102880654	351.9228395061729	1630.0	1605.0	7.436146529042705	6.5097001763668425	4.886886886886887	3.9639846743295024	2.603835978835979	2.4319444444444445	2.5505698005698005
CHEMBL3745882	25.150204528751544	0	1	2.4781086638316934	4.902061544391815	1.2845720347669916	4.216149383276324	0.1317546682273851	2.6020730528829485	1519.8738112597844	8.489533401291705	11	68	0	0	8	24	4	3	1	0	0	0	0	0	376.44444444444446	320.0	523.3333333333334	467.33333333333337	311.33333333333337	229.0	237.2716906721536	167.14197530864195	364.0200617283951	406.14506172839504	522.7685185185185	516.2129629629629	531.236111111111	363.6064814814815	350.4212962962964	1544.0	1881.0	5.5359477124183005	4.507042253521127	3.994910941475828	2.717054263565892	1.9579288025889967	1.6959876543209875	1.6131260794473232
pimozide	26.955586397193045	0	1	2.4810656060837006	4.846773072324171	1.3229257733816482	3.869910605944298	0.1138209001748323	2.577006839157815	2537.4107911083893	9.062674898140722	21	63	0	0	6	28	3	1	0	2	0	0	0	2	466.0	454.0	631.0	593.0	427.0	380.0	307.0	198.72222222222223	350.5277777777777	447.94444444444434	446.2777777777778	453.2222222222222	455.50000000000006	419.69444444444446	417.63888888888886	1410.0	1639.0	7.396825396825397	6.776119402985074	5.258333333333334	3.488235294117647	2.3743589743589744	2.421875	2.454022988505747
CHEMBL4449590	27.00037461449049	0	1	2.460527183313656	4.8558212756028345	1.3136134726811508	4.046509016900174	0.1499588839163553	2.4029643437234327	2715.963427056641	7.64396388937798	16	65	0	0	9	26	3	2	1	0	3	0	0	3	382.0987654320988	354.22222222222223	614.3333333333334	592.6049382716051	200.77777777777777	190.44444444444449	202.60924279045784	157.22869050005448	290.8356629480291	347.10928065840955	381.0070557521456	368.98935770729935	328.9111708351274	288.0521274170092	256.96810722555944	2364.0	2059.0	5.878442545109212	5.209150326797386	4.994579945799458	3.485911401597677	1.9277180406212664	1.2894211576846306	1.4239558707643811
ZINC000013531234	21.785160559327217	0	1	2.5925094502053816	5.064260760457365	1.3620109126177933	3.789395804201626	0.1403479927482083	2.3254583609796944	1487.0993347092983	8.297834519330266	12	54	0	0	4	23	3	1	0	0	0	0	0	0	306.0	336.0	479.0	473.0	232.0	226.0	157.95138888888889	148.38888888888889	255.62500000000009	340.9027777777777	379.0	378.08333333333326	289.6666666666667	259.75	233.5555555555556	1066.0	1339.0	5.666666666666667	5.793103448275862	4.435185185185185	3.071428571428572	1.8192090395480225	1.6644295302013423	1.856
CHEMBL3290008	27.89041129605532	0	1	2.4552358842778936	4.876399972742678	1.3021324294260674	3.924239307351132	0.1121211230671752	2.61993549390243	2268.975516185089	8.979846662641886	19	62	0	0	9	26	3	3	1	1	1	0	0	2	474.0493827160494	419.44444444444446	688.0	607.4444444444445	347.1851851851852	281.1111111111111	300.41587600975464	179.18569958847738	394.0725308641976	447.6517489711934	493.1208847736624	431.983024691358	376.58539094650206	365.4916552354823	317.55555555555554	1928.0	2033.0	7.645957785742732	6.355218855218856	5.781512605042017	3.6814814814814816	2.766871165644172	2.4264264264264264	2.462306277909115
CHEMBL4869695	14.83731186109904	0	1	2.413391452860809	4.739318694472881	1.3243359103915366	3.837475136042411	0.2019723755811795	1.986668519857531	127.31544426953944	5.488521706211417	11	36	0	0	5	14	4	0	0	1	0	0	0	1	260.0	258.0	346.0	345.0	160.0	80.0	148.8611111111111	114.63888888888889	190.8611111111112	235.3611111111112	220.77777777777783	203.94444444444449	202.50000000000009	176.83333333333334	128.66666666666666	798.0	933.0	7.222222222222222	6.789473684210527	5.164179104477612	3.791208791208791	2.886363636363636	3.16	2.318840579710145
CHEMBL4645292	25.31066269151913	0	1	2.6039460750840595	4.962849190096082	1.340439646498527	3.50966914853663	0.1096771608917696	2.4186725831645592	58591.01848302889	12.141487505416316	6	69	0	2	6	26	3	3	0	0	0	0	0	0	372.0	372.0	532.0	531.0	193.0	192.0	226.72222222222223	179.72222222222223	318.1666666666667	433.86111111111103	514.6666666666666	451.5	360.4166666666666	300.5	270.6666666666667	1312.0	1620.0	5.391304347826087	5.095890410958904	3.746478873239437	2.64179104477612	1.326530612244898	1.229050279329609	1.128654970760234
CHEMBL69257	23.19937412170032	0	1	2.590692439853149	5.057962206959031	1.3551802816842382	3.672757842582005	0.1266468221580002	2.365653572601821	6332.696039345243	9.818192076043283	12	59	0	0	3	26	2	1	0	0	0	0	0	0	310.0	342.0	488.0	474.0	237.0	230.0	165.97916666666669	157.91666666666669	269.87499999999994	358.86111111111103	397.625	388.33333333333326	308.4166666666667	237.625	211.75	1128.0	1411.0	5.254237288135593	5.428571428571429	4.170940170940171	2.838323353293413	1.424731182795699	1.2606060606060605	1.823076923076923
CHEMBL4241081	28.94335547308765	0	1	2.4989805544203003	4.997690713742019	1.3536695106909182	4.504649294186153	0.1251291470607264	2.7860438853646627	818.9338376657365	7.988937141760987	19	67	0	0	9	27	5	2	2	0	0	0	0	0	432.8888888888889	393.0	680.3333333333333	646.0	369.0	332.66666666666663	240.4695644718793	173.36111111111111	380.8688271604938	425.8503086419753	531.3425925925927	573.3981481481483	463.0185185185185	403.9629629629629	427.6018518518519	1888.0	2184.0	6.461028192371477	5.458333333333333	5.154040404040403	3.530054644808743	2.719806763285024	2.322916666666667	1.873096446700508
CHEMBL4441943	24.765316368412112	0	1	2.5097090242697755	4.868268610761495	1.336732402062948	3.725436794470819	0.1201753804668006	2.4465862167088	6500.234914697267	9.910995707444425	19	56	0	0	7	24	4	1	1	0	1	0	0	1	360.04938271604937	383.44444444444446	525.6666666666666	496.44444444444446	216.22222222222223	232.88888888888889	171.70317024843774	160.0977366255144	270.44753086419746	321.91255144032925	331.2438271604938	317.58641975308643	305.6882716049383	243.34259259259247	217.1203703703704	1694.0	1669.0	6.429453262786596	6.390740740740741	4.9127725856697815	3.447530864197531	2.2124624624624625	2.150326797385621	1.816993464052288
CHEMBL31354	23.94881978748438	0	1	2.37655677291373	4.753113545827459	1.3440070260625347	5.123290530675418	0.1652674364734006	2.765199025883571	227.35017152431348	6.557893546212302	12	65	0	0	6	25	4	2	0	0	0	0	0	0	362.0	367.0	490.0	512.0	317.0	286.0	189.88888888888889	178.58333333333334	297.7777777777778	383.3888888888889	440.1666666666667	451.6666666666666	419.08333333333337	399.50000000000006	361.47222222222223	1258.0	1530.0	5.569230769230769	5.397058823529412	3.92	2.976744186046512	2.247368421052632	2.0105263157894737	1.634020618556701
CHEMBL4208185	20.124167246821763	0	1	2.367390811853081	4.734781623706162	1.289697903101093	4.018239649463339	0.154547678825513	2.346355353609527	453.4939337581883	7.072493337995231	12	49	0	0	7	19	2	3	1	0	0	0	1	1	311.4686419753086	242.95555555555555	417.0888888888889	358.5333333333333	202.9555555555556	163.6222222222222	204.266532351166	125.7066049382716	301.2270617283951	318.3411851851852	341.2017037037037	338.6305185185185	277.669	203.84781481481485	219.67885185185187	4062.0	1797.0	6.356502897455278	4.763834422657952	4.583394383394383	2.8682666666666665	2.1515808491418245	2.3797195253505934	2.0923253150057275
ZINC000028652682	24.822335509814945	0	1	2.545929208419273	4.981008587509567	1.3166697145926014	3.8906978526101583	0.1215843078940674	2.521739347904279	2939.1591380115306	9.149029621751398	15	64	0	0	9	23	6	3	0	0	0	0	0	0	438.0	448.0	669.0	654.0	355.0	322.0	240.16666666666669	191.22222222222223	332.2222222222222	424.6388888888889	540.7777777777778	429.75	424.6666666666667	380.25	394.83333333333337	1346.0	1602.0	6.84375	6.686567164179104	5.483606557377049	4.165605095541402	2.5919540229885056	2.150837988826816	2.164634146341464
fluphenazine enanthate	29.354153681285123	0	2	2.5017637214695085	5.003527442939017	1.284822606808423	4.222445439627644	0.111116985253359	2.775415515005313	94068.64848533436	12.786781164478452	12	76	0	0	9	29	3	2	1	3	0	0	0	3	526.4444444444445	461.33333333333337	721.3333333333334	605.3333333333333	545.3333333333333	486.6666666666666	385.3992626886145	213.96604938271605	549.2530864197532	475.5277777777777	528.3858024691358	522.6296296296294	477.8657407407407	546.6342592592594	550.6944444444443	1856.0	1968.0	6.926900584795322	5.839662447257385	4.940639269406393	3.072758037225042	2.805555555555556	2.710217755443886	2.8853615520282183
CHEMBL1917350	21.3885508949338	0	1	2.4098977641344885	4.819633568347074	1.316507416363827	3.9563933562459934	0.1465330872683701	2.3685846146501803	558.1587081491692	7.317895118157379	15	50	0	0	7	20	3	2	2	0	0	0	0	0	318.8888888888889	263.0	470.33333333333337	390.6666666666667	232.0	183.3333333333333	202.41400891632367	127.06944444444444	302.7145061728395	317.80401234567904	345.0262345679012	314.98611111111114	260.77777777777777	265.98148148148147	194.42438271604937	1530.0	1695.0	6.377777777777778	4.962264150943396	4.950877192982457	3.1005291005291005	2.3939393939393936	2.17948717948718	2.391752577319588
article_review_292	21.080311778126266	0	1	2.3812600993214774	4.762520198642957	1.2601759925888814	4.222282463945088	0.1563808319979662	2.433627623075134	400.30333067192106	6.9854743594136695	12	50	0	0	8	19	3	2	1	0	2	0	0	2	307.6543209876544	259.55555555555554	419.0	327.2716049382716	213.77777777777777	178.0	198.3656169029112	124.1198559670782	302.6466049382716	310.63081085200423	287.94444444444446	278.6759259259259	283.7098765432098	225.02314814814807	145.52674897119343	1816.0	1677.0	6.153086419753087	4.991452991452992	4.505376344086022	2.6392871365989645	2.1314673452078035	2.1971014492753627	2.035978835978836
CHEMBL605787	27.133625501868583	0	1	2.4191107607735747	4.838221521547151	1.3076874862778198	4.298063182173755	0.1228018052049644	2.7109274669737973	807.7202228321064	7.946978708183863	12	73	0	0	8	27	3	3	1	1	0	0	0	1	430.44444444444446	344.0	565.6666666666666	516.3333333333333	406.6666666666666	364.33333333333337	302.49391289437585	185.2253086419753	406.9351851851853	476.797839506173	543.5077160493827	493.699074074074	543.8194444444447	507.6944444444443	542.1111111111112	1686.0	2006.0	5.896499238964992	4.526315789473684	3.9835680751173705	2.607744107744108	1.9406392694063928	2.313271604938272	2.013201320132013
CHEMBL3928716	22.46565653988999	0	1	2.386585912388296	4.773171824776592	1.3438554083899037	5.029088115408819	0.1734168315658213	2.679949415486069	196.67197260746235	6.346247964220126	18	57	0	0	4	25	2	2	0	0	0	0	0	0	348.0	362.0	482.0	508.0	267.0	257.0	144.41666666666669	169.0	264.5555555555556	312.77777777777766	338.27777777777766	358.1666666666667	332.8611111111111	275.69444444444446	222.44444444444449	1154.0	1404.0	6.105263157894737	6.033333333333333	4.634615384615385	3.8484848484848486	2.213414634146341	1.920731707317073	1.78
CHEMBL3113600	27.67462372219806	0	1	2.408959792776308	4.817919585552614	1.3195017918817178	4.171901260662378	0.1158861461295105	2.709305715173438	14961.204473467842	10.894149606681882	18	70	0	0	7	29	3	3	0	1	0	0	0	1	480.0	447.0	565.0	568.0	436.0	375.0	277.44444444444446	214.97222222222223	362.11111111111103	443.6666666666666	451.0277777777777	425.3611111111111	441.6944444444444	410.4166666666666	383.75	1498.0	1735.0	6.857142857142857	6.123287671232877	4.4140625	3.40119760479042	2.3622448979591835	2.564245810055866	2.6107784431137726
CHEMBL2159458	25.740581381794257	0	1	2.359173745372009	4.718347490744018	1.3063234403678077	5.08665763816532	0.1541411405504642	2.8205434307243267	272.4635483936279	6.801427306265248	18	62	0	0	7	26	2	3	1	1	0	0	0	1	432.44444444444446	354.3333333333333	579.3333333333333	538.0	327.3333333333333	289.33333333333337	297.0216906721536	174.85956790123458	386.46759259259255	436.6358024691357	458.3734567901234	407.77777777777766	493.11111111111103	357.2638888888889	306.1064814814814	1592.0	1857.0	6.974910394265233	5.451282051282051	5.0376811594202895	3.3836477987421385	2.556910569105691	2.935123042505593	2.305164319248826
CHEMBL3818398	24.05820958722556	0	1	2.491076322688626	4.848067973029644	1.3318376853899916	3.868815255817328	0.1289605085272442	2.451560613393059	2583.1705353338634	8.955385101781198	18	55	0	0	7	23	4	1	1	0	1	0	0	1	344.04938271604937	369.44444444444446	517.0	454.77777777777777	217.77777777777777	203.77777777777777	166.70317024843774	153.8755144032922	264.1759259259259	317.21810699588485	326.7582304526749	331.41872427983543	288.8065843621399	219.5771604938272	207.7623456790124	1658.0	1633.0	6.255443322109988	6.261770244821093	4.831775700934579	3.1149162861491626	2.029680365296804	1.884803921568628	1.7562724014336917
CHEMBL3302235	23.887569460573687	0	1	2.379304266131093	4.758608532262186	1.2669074891971164	3.984151858446544	0.128521027691824	2.513726567566971	3585.9051806180305	9.316168323761149	12	63	0	0	7	24	3	1	0	3	0	0	0	3	440.0	385.0	601.0	474.0	256.0	258.0	343.1736111111111	187.16666666666669	485.7222222222222	410.0	451.25	427.08333333333326	382.25	402.5	351.04166666666663	1350.0	1502.0	6.984126984126984	5.923076923076923	5.093220338983051	2.9625	2.0217391304347827	1.5868263473053892	1.6623376623376624
CHEMBL394080	21.82749944392474	0	1	2.439304348784616	4.79851123136099	1.336584780701616	3.519629710113217	0.125701061075472	2.2879752052671147	1295.7456118056048	8.196460987639494	12	57	0	0	5	23	3	2	0	0	0	0	0	0	336.0	344.0	462.0	446.0	221.0	207.0	172.38888888888889	160.6388888888889	267.38888888888886	334.6666666666666	345.5833333333332	360.08333333333326	299.75	248.0833333333333	210.75	1132.0	1380.0	5.894736842105263	5.733333333333333	4.238532110091743	3.0972222222222223	1.5535714285714286	1.4640522875816993	1.625
CHEMBL422146	18.33835643088831	0	1	2.426761250111712	4.853522500223424	1.235149764935027	3.887447481095757	0.1619769783789899	2.233221505082017	335.3722826557008	6.690709943661201	6	51	0	0	6	18	1	2	1	0	2	0	0	2	227.6543209876543	169.88888888888889	304.55555555555554	277.38271604938274	147.1111111111111	143.88888888888889	183.8933946806889	107.63374485596708	255.06893004115224	325.0860577655845	403.10019433013264	350.9895976223137	263.2705761316873	232.63683127572017	258.2345679012345	1686.0	1516.0	4.463810215444202	3.267094017094017	3.0763187429854093	1.9672533053147712	1.2631072631072633	1.478703703703704	1.1403962101636518
CHEMBL4446978	25.403473464377363	0	2	2.509673197497028	4.867146940635024	1.3440359544966751	3.702106483150755	0.1156908275984611	2.472052787225317	24713.51157394635	11.278256210142144	19	62	0	0	6	26	4	1	1	0	0	0	0	0	360.44444444444446	376.33333333333337	512.0	483.0	222.3333333333333	214.3333333333333	180.6145404663924	171.60493827160496	289.37037037037027	344.70370370370364	355.7654320987654	335.95370370370364	330.60185185185185	286.1851851851852	238.85185185185185	1482.0	1669.0	5.813620071684588	5.702020202020202	4.302521008403361	3.0	2.057971014492754	1.9149888143176736	1.512471655328798
ZINC000029054084	22.642097254774825	0	1	2.53662126408244	4.919301693273564	1.317934745071374	3.530096060231154	0.1217274503527984	2.326035820097452	4196.362766109412	9.406684157993078	12	60	0	0	4	25	2	1	0	1	0	0	0	1	340.0	341.0	474.0	446.0	250.0	235.0	227.72916666666663	166.33333333333334	287.6388888888888	391.736111111111	430.0972222222222	410.0833333333333	338.83333333333326	299.9166666666667	257.0	1174.0	1399.0	5.666666666666667	5.412698412698413	4.051282051282051	2.6547619047619047	1.3350253807106598	1.3275862068965518	1.7605633802816902
article_review_146	25.32854401371402	0	1	2.5419118518339774	4.926772898760541	1.2651980702331542	4.069255197393419	0.1271642249185443	2.566610794330539	666.4087901924497	7.66505409113622	12	59	0	0	11	21	8	2	0	0	1	0	0	1	447.60493827160496	462.1111111111111	675.6666666666666	635.6666666666667	573.2222222222222	387.33333333333337	248.31779644871207	189.99279835390948	330.8688271604938	427.2268518518519	544.5452674897119	492.9074074074075	463.1882716049383	473.9855967078189	424.8518518518518	1592.0	1628.0	7.58652437748483	7.453405017921146	6.087087087087086	4.414351851851852	4.341269841269841	4.545963229416467	4.03677621283255
CHEMBL4571077	25.4482616816748	0	1	2.6002578021919867	4.987472568038333	1.336519605379369	3.699813782839189	0.1156191807137246	2.4714332992269337	40375.07787690983	11.76911879916865	16	62	0	0	7	25	4	2	1	0	0	0	0	0	382.44444444444446	348.0	606.6666666666666	577.0	195.3333333333333	187.3333333333333	225.49391289437585	160.14197530864195	355.71450617283944	397.378086419753	442.0601851851851	445.0231481481481	342.8009259259259	272.3009259259259	247.7962962962963	1510.0	1856.0	6.168458781362007	5.2727272727272725	5.013774104683195	3.4759036144578315	1.973929236499069	1.2674897119341564	1.3952380952380952
CHEMBL1222364	22.810104585709546	0	1	2.473791788012079	4.947583576024158	1.3037975767074708	4.57423520289666	0.1577322483757469	2.5851502529799	286.9887589009416	6.724153784392441	16	56	0	0	6	23	3	2	1	0	0	0	0	0	348.44444444444446	309.0	537.0	530.3333333333333	358.6666666666667	278.33333333333337	214.24391289437585	148.00308641975312	325.0447530864197	365.9845679012346	459.1543209876543	452.4629629629629	393.3703703703703	354.37037037037027	347.0555555555555	1386.0	1682.0	6.222222222222222	5.237288135593221	5.114285714285714	3.815347721822541	2.871635610766045	3.261904761904762	2.6372549019607843
CHEMBL3139445	25.62834974657144	0	1	2.521862202959063	4.938313665659466	1.3262646952219304	4.426267401098631	0.1383208562843322	2.650707465583049	732.2686626764071	7.759298281943821	21	56	0	0	6	26	3	0	0	3	0	0	0	3	480.0	463.0	757.0	668.0	491.0	442.0	313.47916666666663	182.75	475.6388888888888	378.08333333333326	464.8055555555555	480.5	463.90277777777777	416.44444444444446	411.9444444444444	1350.0	1548.0	8.571428571428571	7.716666666666667	7.20952380952381	4.805755395683454	3.919753086419753	3.872611464968153	3.4097222222222223
ZINC000013586525	25.36303334985748	0	1	2.426277359993435	4.85255471998687	1.327006602551301	3.7467509546330287	0.1135379077161523	2.514811520804996	2968.180709557977	9.189626956875898	12	70	0	0	6	27	3	3	0	0	0	0	0	0	388.0	385.0	508.0	530.0	239.0	212.0	203.94444444444449	192.6388888888889	322.8611111111111	402.0277777777777	444.7222222222222	477.00000000000006	457.33333333333326	366.0833333333333	324.0	1348.0	1627.0	5.542857142857143	5.273972602739726	3.791044776119403	2.9444444444444446	1.7534883720930232	1.6826923076923077	1.2645502645502646
CHEMBL716	21.0514429775169	0	3	2.460867638154736	4.841977420805218	1.344928506559562	4.32787469580598	0.1602916554002214	2.4583283621496674	918.4684219442544	7.815959297046427	12	52	0	0	6	21	3	2	1	0	0	0	0	0	320.44444444444446	315.33333333333337	421.3333333333333	493.0	245.3333333333333	198.3333333333333	154.55898491083676	150.6604938271605	245.3364197530865	303.4506172839506	282.8981481481482	313.2407407407408	300.2037037037037	275.8888888888889	251.8055555555556	1312.0	1436.0	6.162393162393163	5.733333333333334	4.3436426116838485	3.792307692307692	2.835680751173709	2.3406326034063256	1.739952718676123
CHEMBL1949974	26.38607860616216	0	1	2.460527183313656	4.8558212756028345	1.3136134726811508	4.046509016900174	0.1499588839163553	2.4029643437234327	2715.963427056641	7.64396388937798	16	64	0	0	9	25	4	2	1	0	2	0	0	2	388.4938271604938	345.1111111111111	585.3333333333333	532.3333333333333	333.7777777777778	266.55555555555554	202.60924279045784	157.22869050005448	290.8356629480291	347.10928065840955	381.0070557521456	368.98935770729935	328.9111708351274	288.0521274170092	256.96810722555944	2088.0	1969.0	6.070216049382716	5.150912106135986	4.837465564738292	3.131372549019608	2.249846531614488	2.049382716049383	2.112517580872012
CHEMBL492793	22.314437275602707	0	1	2.358294471182264	4.716588942364529	1.2869075249175603	5.031481812290148	0.1734993728375913	2.68042527260822	186.03064061493	6.290622131627265	12	54	0	0	9	20	3	3	1	0	2	0	0	2	347.6543209876544	282.55555555555554	467.22222222222223	399.0493827160494	225.66666666666669	198.7777777777778	214.8656169029112	139.2340534979424	321.58590534979425	340.0366750495351	377.1517489711935	328.33796296296293	310.6604938271605	237.65123456790124	288.6203703703703	1918.0	1785.0	6.438042981252858	5.04563492063492	4.672222222222223	3.023101384212496	1.7301587301587302	2.4574652777777777	2.212418300653595
CHEMBL4093971	27.7883616247168	0	1	2.4832744251489585	4.966548850297917	1.328424495141887	4.203630220913023	0.1201037205975149	2.6887114587720595	1857.7245201055805	8.779870609979639	16	65	0	0	9	26	4	2	1	0	2	0	0	2	399.65432098765433	359.2222222222222	603.0	569.2716049382716	249.77777777777777	259.77777777777777	229.67117245846669	164.23868312757202	361.3024691358025	409.7511812223746	524.4783950617285	485.9675925925926	398.67438271604937	338.6666666666667	307.42283950617286	2124.0	2096.0	6.148528015194682	5.206119162640901	4.748031496062992	3.180288295744534	2.307777777777778	1.927619047619048	1.4956753160345977
CHEMBL329383	20.928733283931024	0	1	2.449028689900712	4.898057379801424	1.2637195485483066	4.592452462148878	0.1700908319314399	2.517665959871448	193.2672155456466	6.257325540834215	12	45	0	0	10	17	3	3	1	1	0	2	0	3	388.57887517146776	306.4074074074074	530.2962962962963	520.8148148148148	321.037037037037	300.1481481481481	263.5671296296296	133.1033950617284	315.0802469135804	342.97685185185185	369.9639060356652	356.73971193415616	454.4043209876541	345.20524691358014	327.79938271604925	3756.0	1900.0	8.635086114921506	6.519306540583136	6.467028003613369	4.913347309573725	4.141635462623117	5.000349406009784	2.945293917770982
CHEMBL408191	24.27509041663028	0	1	2.5464948633591327	4.94819856470067	1.2909074674385703	3.650808053178548	0.117768001715437	2.4263506390160625	4365.920014594482	9.51298632836778	12	65	0	0	5	26	3	1	0	0	1	0	0	1	317.60493827160496	342.1111111111111	470.6666666666667	463.44444444444446	246.8888888888889	227.5555555555556	176.54001867093433	168.6872427983539	283.63271604938274	378.52829218107	423.99228395061726	454.63271604938274	425.4197530864198	321.9907407407408	266.51851851851853	1470.0	1555.0	4.8862298195631535	5.031045751633987	3.735449735449736	2.603620474406992	1.436545550289626	1.118448637316562	1.3640270104358505
CHEMBL3310110	16.567764278877203	0	3	2.460527183313656	4.8558212756028345	1.3136134726811508	4.046509016900174	0.1499588839163553	2.4029643437234327	2715.963427056641	7.64396388937798	12	35	0	0	7	15	3	2	0	0	2	0	0	2	296.0493827160494	308.1111111111111	457.6666666666666	454.44444444444446	193.44444444444443	182.11111111111111	202.60924279045784	157.22869050005448	290.8356629480291	347.10928065840955	381.0070557521456	368.98935770729935	328.9111708351274	288.0521274170092	256.96810722555944	1406.0	1037.0	8.458553791887127	8.55864197530864	8.172619047619047	6.311728395061729	4.531045751633987	4.774011299435028	4.115839243498818
ZINC000013586529	23.28215312081772	0	1	2.3797749348112105	4.759549869622421	1.3289786460436763	4.195780680093785	0.1398593560031261	2.532691709030995	423.6671596377027	7.147560434771081	12	63	0	0	5	25	3	2	0	0	0	0	0	0	340.0	344.0	448.0	448.0	226.0	215.0	182.66666666666663	171.77777777777777	289.6111111111111	365.611111111111	388.8611111111111	411.1666666666666	367.2499999999999	323.0833333333333	255.44444444444449	1208.0	1471.0	5.396825396825397	5.212121212121212	3.7024793388429753	2.698795180722892	1.8085106382978724	1.637931034482759	1.516778523489933
ZINC000040972487	22.912154257048066	0	1	2.37218404499834	4.744368089996679	1.286888952073956	5.015008640590866	0.1671669546863622	2.711047433029849	204.8202040234002	6.4207448294256375	12	61	0	0	8	22	3	4	1	0	0	0	0	0	382.44444444444446	309.33333333333337	509.0	480.0	249.66666666666663	223.3333333333333	238.24391289437585	163.24845679012344	357.8024691358024	382.8194444444443	448.9614197530863	446.4305555555556	395.42592592592587	322.0462962962962	349.5	1482.0	1749.0	6.269581056466302	4.910052910052911	4.504424778761062	3.287671232876712	1.622710622710623	2.1872427983539096	1.5801687763713077
CHEMBL4202720	13.38265818420606	0	1	2.446492726208372	4.777110979562692	1.33098606624152	3.72006457405524	0.2188273278856023	1.8443692778135663	97.44128266920772	5.109878218619462	11	33	0	0	3	14	2	1	0	0	0	0	0	0	210.0	233.0	313.0	298.0	54.0	18.0	86.38888888888889	99.94444444444446	153.5	188.47222222222223	207.7777777777778	174.66666666666669	126.66666666666669	108.66666666666669	82.0	682.0	831.0	6.363636363636363	6.6571428571428575	5.048387096774194	3.679012345679012	2.506849315068493	1.9272727272727272	0.9473684210526316
CHEMBL3235733	20.741455280775188	0	1	2.359824794114437	4.707728828134515	1.2858449105651248	4.411200243580115	0.1633777867992635	2.477398589516238	217.3440596808608	6.374733399410729	6	57	0	0	7	20	4	3	0	0	0	0	0	0	334.0	316.0	415.0	406.0	188.0	192.0	245.63888888888889	167.58333333333334	289.13888888888886	386.44444444444434	418.08333333333326	461.25	323.08333333333337	243.50000000000003	254.33333333333337	1138.0	1324.0	5.859649122807017	5.3559322033898304	3.807339449541285	2.65359477124183	1.606060606060606	1.4701986754966887	1.5161290322580645
CHEMBL8618	22.56311579581271	0	1	2.4850058515170588	4.844116244147333	1.3338921950489118	3.486428641259891	0.1202216772848238	2.313588637305697	2720.199206850566	8.973171131413421	12	56	0	0	6	23	3	3	0	0	0	0	0	0	384.0	384.0	549.0	552.0	252.0	233.0	219.91666666666669	169.86111111111114	286.8333333333333	368.9166666666666	441.5	377.1666666666666	313.83333333333337	268.75	224.75	1194.0	1416.0	6.857142857142857	6.508474576271187	5.179245283018868	3.942857142857143	1.7756410256410255	1.643835616438356	1.894736842105263
ZINC000029055355	23.239814236220194	0	1	2.536622202830125	4.919464784732176	1.3283672037219456	3.532449627201084	0.1177483209067028	2.360603864327296	5157.398726759161	9.646799897310045	12	63	0	0	5	25	3	2	0	0	0	0	0	0	344.0	359.0	493.0	478.0	257.0	225.0	184.20138888888889	173.61111111111111	289.25	373.4583333333332	431.0416666666666	434.2499999999999	349.5	292.25	249.75000000000003	1208.0	1471.0	5.4603174603174605	5.4393939393939394	4.074380165289257	2.896969696969697	1.3365384615384617	1.2967032967032968	1.6688311688311688
CHEMBL4213352	22.086719157926986	0	1	2.460527183313656	4.8558212756028345	1.3136134726811508	4.046509016900174	0.1499588839163553	2.4029643437234327	2715.963427056641	7.64396388937798	12	67	0	0	7	24	2	3	0	0	2	0	0	2	344.8888888888889	335.0	421.0	442.0	206.0	195.0	202.60924279045784	157.22869050005448	290.8356629480291	347.10928065840955	381.0070557521456	368.98935770729935	328.9111708351274	288.0521274170092	256.96810722555944	1768.0	1462.0	5.147595356550581	5.0	3.5982905982905984	3.090909090909091	1.3602150537634408	1.5950920245398772	1.3733333333333333
44451931	28.369799959566144	0	1	2.4785825950575764	4.957165190115153	1.3311753443015926	4.083138516359509	0.1134205143433196	2.687799782367215	4665.070282133382	9.728792024467827	18	64	0	0	8	28	5	2	0	0	1	0	0	1	459.60493827160496	477.1111111111111	654.6666666666666	687.6666666666666	516.1111111111111	408.8888888888889	245.78307422648984	201.71502057613168	339.7716049382716	430.7407407407408	480.7119341563787	500.94135802469134	461.2314814814815	443.03086419753095	353.5740740740741	1698.0	1777.0	7.181327160493828	7.016339869281046	5.548022598870056	4.244855967078189	3.5780274656679154	3.415311653116531	3.7130295763389287
CHEMBL4080398	27.05274527282883	0	1	2.4832508483677778	4.966501696735556	1.3315089138205582	4.172728641155347	0.1227273129751572	2.6523456038359168	2507.319011848449	9.05074477012875	16	65	0	0	8	26	4	2	1	0	1	0	0	1	392.0493827160494	350.1111111111111	588.0	553.0	250.44444444444449	259.55555555555554	230.0825426764213	164.77366255144034	364.1543209876543	412.4475308641976	504.5792181069959	512.520061728395	380.3842592592592	344.8271604938272	310.712962962963	1836.0	2000.0	6.031528964862299	5.0740740740740735	4.62992125984252	3.089385474860335	2.347634763476348	1.8775252525252528	1.4560723514211886
CHEMBL1963027	25.142864400348888	0	1	2.4216017781829664	4.843203556365934	1.2860901755046248	3.917267712380108	0.1224146160118783	2.5285452084342186	2494.833983028247	8.985128275908986	16	58	0	0	9	23	4	2	1	0	2	0	0	2	373.65432098765433	327.55555555555554	543.6666666666666	477.2222222222222	280.0	211.77777777777777	221.6433946806889	150.65072016460908	342.45524691358025	372.60133744855966	412.5252057613168	348.65483539094646	332.31572930955656	315.7530864197531	231.3179012345679	2012.0	1923.0	6.442315879097489	5.36976320582878	4.987767584097859	3.2028337061894105	2.2098765432098766	2.160405009325873	2.31404958677686
CHEMBL178870	20.7577339273712	0	1	2.556541010084944	4.985671584708903	1.299263453271674	4.267977997378895	0.1641529998991882	2.40665162320035	239.4297531376029	6.433771512540886	15	46	0	0	7	19	3	2	1	0	1	0	0	1	316.04938271604937	279.1111111111111	514.3333333333333	496.7777777777777	281.44444444444446	226.77777777777777	205.61032045419904	127.5792181069959	290.6450617283951	335.67798353909467	391.74588477366245	334.9906264288978	374.2407407407405	336.9274691358024	277.15123456790127	1524.0	1583.0	6.870638754696725	5.696145124716553	5.911877394636014	4.139814814814814	3.9370053814498256	3.7718253968253967	2.468810916179337
CHEMBL4799851	24.810104585709546	0	1	2.583814898930125	5.051888384798645	1.3307411794112585	4.517216701619423	0.1457166677941749	2.6392981416905754	354.659379249095	7.002559945283489	21	51	0	0	9	22	5	2	1	0	1	0	0	1	416.0493827160494	391.1111111111111	693.0	716.7777777777778	549.1111111111111	372.77777777777777	224.61032045419904	153.13477366255145	335.2037037037037	371.2181069958848	456.087334247828	449.0895061728394	479.3096707818929	399.5843621399177	381.102366255144	1730.0	1833.0	8.157831033648028	7.111111111111111	7.294736842105263	5.734222222222223	6.007226738934056	5.625106022052587	4.067489711934156
CHEMBL3262407	18.52267568129283	0	1	2.3150149150511465	4.630029830102292	1.3117377089704865	4.2566257620566565	0.1773594067523607	2.323945509143735	189.82956308687085	6.121595370551589	12	51	0	0	4	20	3	1	0	0	0	0	0	0	258.0	267.0	327.0	300.0	167.0	167.0	139.08333333333331	142.66666666666669	226.86111111111111	277.5	278.83333333333326	271.5	253.16666666666669	197.66666666666669	184.66666666666669	958.0	1166.0	5.0588235294117645	5.037735849056604	3.478723404255319	2.3622047244094486	1.2635135135135136	1.303030303030303	1.6057692307692308
CHEMBL2164339	16.36091522321331	0	1	2.37349886204836	4.746997724096721	1.331435338097794	4.1883312215886805	0.1994443438851752	2.174239722859803	129.22425495008295	5.603486650270255	12	38	0	0	5	16	3	2	0	0	0	0	0	0	294.0	280.0	389.0	360.0	214.0	187.0	195.13888888888889	125.05555555555554	241.1111111111112	250.3888888888889	265.38888888888886	222.44444444444449	174.94444444444449	182.7777777777778	187.1666666666667	868.0	1007.0	7.736842105263157	7.0	5.63768115942029	3.870967741935484	2.943820224719101	3.0526315789473686	3.242424242424242
ZINC000029053852	19.704280330287457	0	1	2.5366740416369566	4.919156129462144	1.3288967987774731	3.5529903313955327	0.1421196132558213	2.184080327658437	1069.0271714014116	7.890795060164029	11	51	0	0	4	21	2	1	1	0	0	0	0	0	260.44444444444446	276.66666666666663	398.0	360.6666666666666	193.3333333333333	203.3333333333333	147.12148491083676	132.3487654320988	223.2191358024692	293.8472222222222	346.68055555555554	334.97222222222223	249.85185185185188	207.5601851851852	177.32407407407408	1200.0	1327.0	5.106753812636166	5.1234567901234565	3.98	2.6326034063260337	1.160337552742616	1.1495098039215683	1.6959064327485378
CHEMBL3752576	13.354148613504645	0	1	2.3987059360817646	4.653648819838044	1.2886823248771868	3.3879472077895354	0.1882192893216408	1.808010859454095	246.4068001109623	6.094770494033601	9	38	0	0	2	16	2	0	0	0	0	0	0	0	176.0	189.0	244.0	207.0	133.0	92.0	93.58333333333334	108.97222222222224	157.69444444444446	181.5833333333333	190.75000000000003	187.16666666666669	168.6666666666667	154.8333333333334	140.00000000000003	694.0	835.0	4.631578947368421	4.846153846153846	3.696969696969697	2.4352941176470586	1.5591397849462365	1.6705882352941177	1.8472222222222223
CHEMBL3819494	18.2634559672906	0	1	2.396574277341736	4.74400634744512	1.363093255644975	3.668590844854189	0.1595039497762691	2.1327167452879867	338.812346889916	6.658355528053448	15	47	0	0	2	21	2	0	0	0	0	0	0	0	230.0	260.0	346.0	287.0	157.0	168.0	99.88888888888889	125.16666666666669	202.36111111111123	241.1666666666668	241.00000000000009	209.66666666666669	174.16666666666669	159.27777777777783	145.05555555555554	878.0	1111.0	4.893617021276596	5.2	3.844444444444445	2.3524590163934427	1.1370967741935485	1.3106796116504855	1.7252747252747254
ZINC000013531237	22.492267340513767	0	1	2.591026678948276	5.059254039494437	1.351086490191074	3.7138960202262647	0.1326391435795094	2.341700883011697	3033.341638241203	9.047039558895955	12	57	0	0	4	24	3	1	0	0	0	0	0	0	310.0	340.0	483.0	471.0	233.0	223.0	162.20138888888889	153.6388888888889	264.875	353.2777777777777	390.3333333333333	386.2499999999999	306.6666666666667	224.66666666666669	248.75	1104.0	1387.0	5.43859649122807	5.573770491803279	4.2368421052631575	2.8895705521472395	1.5053763440860215	1.5432098765432098	1.925619834710744
CHEMBL1729	24.3174293012278	0	1	2.3984154584767547	4.796830916953509	1.282547568902035	4.384332037807939	0.137010376181498	2.641188095134457	1349.4070166494275	8.370571337814617	12	61	0	0	9	23	3	4	0	1	1	0	0	2	453.60493827160496	410.1111111111111	542.4444444444445	574.7777777777778	397.8888888888889	346.77777777777777	275.31085200426764	196.6872427983539	330.40637860082313	422.3014403292181	456.7448559670781	451.1882716049382	428.1090534979422	390.72325102880654	351.9228395061729	1630.0	1605.0	7.436146529042705	6.5097001763668425	4.886886886886887	3.9639846743295024	2.603835978835979	2.4319444444444445	2.5505698005698005
article_review_12	21.310662691519138	0	1	2.3798557235267763	4.759711447053553	1.3354954385837186	4.668828357310625	0.1729195687892824	2.53415992612814	216.64789119166528	6.371525187438537	18	55	0	0	2	25	2	0	0	0	0	0	0	0	276.0	309.0	400.0	386.0	220.0	208.0	119.91666666666669	149.88888888888889	236.55555555555563	290.7222222222221	301.66666666666663	296.6666666666667	286.94444444444446	250.44444444444449	190.0555555555556	1026.0	1284.0	5.0181818181818185	5.327586206896552	3.92156862745098	2.880597014925373	1.8766233766233769	1.6644736842105263	1.4864864864864864
CHEMBL4437523	20.60355591033259	0	1	2.4159201794338148	4.703125422546524	1.3188221237861888	3.659539721450905	0.1407515277481117	2.252848825365945	664.5647747087643	7.454643797299452	20	45	0	0	5	21	2	2	0	1	0	0	0	1	372.0	376.0	511.0	440.0	276.0	262.0	212.7222222222222	159.91666666666669	260.0833333333334	313.36111111111103	284.1111111111111	257.94444444444446	241.8055555555556	219.72222222222229	184.25000000000003	1082.0	1240.0	8.266666666666667	7.833333333333333	6.3875	4.271844660194175	3.2142857142857144	3.1547619047619047	3.5384615384615383
CHEMBL3759617	24.50470730438364	0	1	2.4673411440891493	4.865726529640238	1.2735199520251148	4.248525001562344	0.1370491935987852	2.577973975732783	705.4579756801869	7.690249314291427	12	62	0	2	7	24	2	3	1	1	0	0	0	1	396.44444444444446	323.33333333333337	542.0	490.3333333333333	329.3333333333333	307.0	287.3272462277092	162.5262345679012	379.608024691358	439.7438271604938	456.05864197530855	560.787037037037	386.8657407407407	338.16203703703707	346.17129629629625	1522.0	1797.0	6.39426523297491	4.974358974358975	4.479338842975206	2.867446393762183	2.594444444444445	2.614512471655329	2.4577114427860693
article_review_281	23.3225932353376	0	1	2.368484760264841	4.736969520529682	1.341444471472126	4.510160839384103	0.1503386946461367	2.6049451043814056	412.1540752723952	7.120009537216373	18	57	0	0	5	25	3	2	0	0	0	0	0	0	372.0	381.0	505.0	515.0	276.0	278.0	186.41666666666669	175.8888888888889	283.44444444444446	347.7222222222221	371.5	369.36111111111103	321.55555555555554	262.0277777777778	227.00000000000009	1202.0	1435.0	6.526315789473684	6.35	4.902912621359223	3.814814814814815	2.463576158940397	2.309859154929577	2.0145985401459856
article_review_6	20.53460622511129	0	1	2.356522428073804	4.713044856147608	1.3477998159436242	4.795539773843185	0.1844438374555071	2.523197717171859	171.5142321957805	6.100177694754554	18	49	0	0	3	23	2	0	0	0	1	0	0	1	267.60493827160496	297.1111111111111	379.6666666666666	360.6666666666666	215.11111111111111	197.88888888888889	109.94974089315652	136.6872427983539	216.49382716049385	259.79629629629625	256.93415637860085	253.69135802469137	233.14814814814807	197.08641975308643	166.51851851851856	1238.0	1284.0	5.4613252708490805	5.713675213675213	4.218518518518518	2.956284153005464	2.1452991452991457	2.000910746812386	2.029350104821803
CHEMBL4166804	29.969542945160896	0	2	2.460527183313656	4.8558212756028345	1.3136134726811508	4.046509016900174	0.1499588839163553	2.4029643437234327	2715.963427056641	7.64396388937798	18	73	0	0	9	30	4	3	0	0	2	0	0	2	470.0493827160494	479.1111111111111	684.6666666666666	722.6666666666667	454.6666666666666	400.22222222222223	202.60924279045784	157.22869050005448	290.8356629480291	347.10928065840955	381.0070557521456	368.98935770729935	328.9111708351274	288.0521274170092	256.96810722555944	2080.0	1898.0	6.439032639945882	6.304093567251462	5.147869674185463	3.864527629233512	3.138888888888889	2.4851063829787234	2.1049382716049383
CHEMBL2205811	19.994905232313272	0	1	2.9370548657288102	5.379290033865534	1.3727641984394618	3.6838537901580417	0.1601675560938279	2.1368685527441773	2861.338028837129	8.791953759595682	6	46	0	4	3	20	1	2	0	0	0	0	0	0	264.0	308.0	503.0	432.0	267.0	256.0	125.11805555555556	122.47222222222226	227.2916666666668	309.5555555555556	296.3888888888889	228.5555555555556	180.11111111111114	180.6805555555556	187.8055555555556	920.0	1238.0	5.739130434782608	5.923076923076923	4.79047619047619	2.8609271523178808	1.6198347107438016	2.6881720430107525	3.0689655172413794
CHEMBL2159460	23.130933856530422	0	1	2.3617704544524063	4.723540908904813	1.262794995754756	4.142343534541698	0.1380781178180566	2.5198739874928373	543.5018382616378	7.396645377489777	12	61	0	0	7	23	2	3	1	0	1	0	0	1	334.04938271604937	271.44444444444446	461.0	407.1111111111111	265.6666666666667	215.44444444444449	223.83254267642127	149.21347736625515	340.40586419753095	380.8755144032921	423.4638774577045	401.8919753086418	343.6975308641975	313.1939300411523	260.32253086419746	1694.0	1773.0	5.476219388787695	4.3086419753086425	4.0086956521739125	2.576652601969057	1.785096473719228	1.693121693121693	1.939172749391728
article_review_180	25.581812949339835	0	1	2.379894741700769	4.759789483401539	1.3093214023108302	5.180447736330528	0.1569832647372887	2.83881395659353	272.1252152342453	6.800184778965723	12	73	0	0	5	28	4	1	0	0	0	0	0	0	338.0	352.0	454.0	452.0	229.0	187.0	189.91666666666663	186.77777777777777	314.4444444444444	403.94444444444434	436.77777777777777	455.75	422.8333333333333	361.9166666666667	280.5833333333333	1308.0	1615.0	4.63013698630137	4.631578947368421	3.219858156028369	2.317948717948718	1.4484304932735426	1.2910798122065728	1.1743589743589744
CHEMBL1829961	14.268104450355084	0	0	2.484586961447212	4.873056655266812	1.2847163243512043	3.819341205178053	0.2121856225098918	1.9278646132703008	102.90758093458253	5.221617977862063	15	27	0	0	6	12	4	1	0	0	1	0	0	1	257.60493827160496	284.1111111111111	403.77777777777777	390.44444444444446	92.33333333333334	20.55555555555556	126.5052964487121	110.79835390946504	164.9074074074075	188.8786008230453	214.9711934156378	191.8786008230453	176.9897119341564	108.1954732510288	44.13580246913581	990.0	899.0	9.540923639689073	9.796934865900385	8.97283950617284	7.098989898989899	4.844054580896685	4.832098765432098	2.715686274509804
ZINC000013491360	20.539254708175783	0	1	2.568655282873336	5.096527932892313	1.3109154020484937	4.463145124883437	0.1785258049953374	2.412144434331494	187.94921312481893	6.152462515255833	9	50	0	0	4	21	3	1	0	0	0	0	0	0	294.0	333.0	482.0	498.0	256.0	212.0	150.77777777777777	139.3888888888889	234.66666666666669	318.2777777777778	378.77777777777777	361.5833333333333	322.30555555555554	277.11111111111114	229.97222222222223	992.0	1255.0	5.88	6.166666666666667	4.82	3.688888888888889	2.3594771241830066	2.089041095890411	1.969230769230769
CHEMBL4634062	14.906261546320335	0	1	2.438256938211079	4.876513876422161	1.330326565451461	3.905614721404768	0.2055586695476194	2.0042690761286828	117.91465665892962	5.411815000314437	12	40	0	0	1	18	1	0	0	0	0	0	0	0	184.0	207.0	272.0	273.0	83.0	51.0	84.63888888888889	105.91666666666669	165.02777777777783	204.9166666666667	221.72222222222223	216.55555555555563	183.16666666666669	139.83333333333334	99.33333333333334	718.0	900.0	4.6	4.928571428571429	3.6266666666666665	2.73	1.6355932203389831	1.3877551020408163	1.064102564102564
CHEMBL2436555	9.370727640387596	0	3	2.460527183313656	4.8558212756028345	1.3136134726811508	4.046509016900174	0.1499588839163553	2.4029643437234327	2715.963427056641	7.64396388937798	6	22	0	0	5	8	3	0	0	0	2	0	0	2	146.04938271604937	160.11111111111111	213.66666666666663	170.44444444444446	2.333333333333333	0.0	202.60924279045784	157.22869050005448	290.8356629480291	347.10928065840955	381.0070557521456	368.98935770729935	328.9111708351274	288.0521274170092	256.96810722555944	1022.0	632.0	6.638608305274971	7.277777777777778	6.284313725490196	4.058201058201059	1.827586206896552	0.9444444444444444	0.2916666666666667
CHEMBL3321795	19.03951243369844	0	1	2.439426108848412	4.787071305326739	1.3449560708792656	3.529706062169488	0.1470710859237286	2.136683336324864	640.819666662514	7.338216823433779	6	54	0	0	3	21	2	1	0	0	0	0	0	0	236.0	248.0	338.0	306.0	172.0	173.0	141.88888888888889	128.97222222222223	229.47222222222223	309.66666666666663	316.75	293.66666666666663	223.5	195.66666666666663	175.3611111111111	948.0	1200.0	4.37037037037037	4.350877192982456	3.045045045045045	1.8888888888888888	1.09375	1.09375	1.5357142857142858
CHEMBL3233402	28.91134874251788	0	1	2.460527183313656	4.8558212756028345	1.3136134726811508	4.046509016900174	0.1499588839163553	2.4029643437234327	2715.963427056641	7.64396388937798	18	75	0	0	7	31	4	2	0	0	1	0	0	1	440.44444444444446	465.0	685.0	746.0	323.0	298.0	202.60924279045784	157.22869050005448	290.8356629480291	347.10928065840955	381.0070557521456	368.98935770729935	328.9111708351274	288.0521274170092	256.96810722555944	1766.0	1805.0	5.872592592592593	5.961538461538462	4.963768115942029	3.905759162303665	2.776371308016877	1.9721115537848608	1.374468085106383
CHEMBL606547	21.5264502653764	0	1	2.461691579331012	4.871909824453848	1.2822680990101205	4.593512213270975	0.170130081972999	2.517896692552063	208.65326826911829	6.3339256438078335	15	49	0	0	7	20	3	2	1	0	1	0	0	1	324.04938271604937	286.44444444444446	500.7777777777778	442.1851851851852	351.44444444444446	225.8888888888889	201.86032045419904	130.1301440329218	305.0977366255145	321.3867169638775	371.7191358024692	342.7458847736625	276.3271604938272	289.49279835390945	248.3451646090535	1562.0	1636.0	6.613252708490803	5.5085470085470085	5.384707287933095	3.566009557945042	3.3019713261648747	3.6430976430976414	3.2242609582059125
ZINC000029052770	23.45859383570255	0	1	2.54585300998978	4.943382378494078	1.3025084438034962	3.61295209289356	0.1204317364297853	2.383137481098197	4421.828303129431	9.492920821455025	12	59	0	0	6	24	3	1	0	1	1	0	0	2	363.60493827160496	366.1111111111111	506.6666666666667	492.44444444444446	242.8888888888889	228.5555555555556	228.5400186709343	167.02057613168725	289.91049382716045	386.6116255144033	421.9645061728394	443.6327160493827	417.7530864197531	297.65740740740745	236.6851851851852	1474.0	1507.0	6.162795563925508	5.905017921146953	4.444444444444445	3.077777777777778	1.7725964306275186	1.6241830065359475	1.7474020783373303
ZINC000095607165	24.16759938696674	0	1	2.367088753853876	4.7155032742385234	1.3170195155868565	5.088453192161027	0.1641436513600331	2.75837600434872	235.2953480825421	6.592243636874043	18	55	0	0	6	25	2	2	0	2	0	0	0	2	460.0	427.0	595.0	659.0	359.0	338.0	303.9722222222222	187.1388888888889	318.1388888888889	465.1666666666667	463.38888888888886	444.0555555555554	336.47222222222223	346.38888888888897	337.0	1312.0	1471.0	8.363636363636363	7.362068965517241	5.95	4.881481481481481	3.7384615384615385	2.9285714285714284	2.826771653543307
ZINC000299868547	22.765316368412115	0	2	2.43388610199001	4.760704512269344	1.312440972445207	3.464493383275087	0.1194652890784512	2.30727714921159	7694.183954300806	10.012930728818027	15	59	0	0	6	23	4	1	1	0	0	0	0	0	316.44444444444446	325.33333333333337	431.6666666666667	397.33333333333337	201.3333333333333	192.3333333333333	159.58676268861456	160.8827160493827	264.92283950617286	315.97530864197523	323.16666666666663	292.66666666666663	280.0185185185186	246.6851851851852	216.51851851851853	1374.0	1526.0	5.36346516007533	5.24731182795699	3.854166666666667	2.684684684684685	1.4194260485651211	1.405275779376499	1.4913580246913578
CHEMBL3770981	20.046279043407104	0	5	2.4492668211861326	4.898533642372264	1.26516524290094	4.1094833006271	0.1580570500241192	2.3688087480234805	373.0173484253076	6.877136374113284	6	53	1	0	7	19	5	2	0	0	0	0	0	0	338.0	350.0	505.0	477.0	325.0	270.0	179.70138888888889	157.31944444444446	281.41666666666663	338.5277777777778	369.1388888888889	340.86111111111103	323.19444444444434	331.02777777777777	276.4583333333333	1084.0	1274.0	6.377358490566038	6.363636363636363	5.101010101010101	3.669230769230769	3.319327731092437	2.5538461538461537	2.152317880794702
CHEMBL74756	18.591625366514126	0	1	2.345571077212616	4.691142154425232	1.3030465174429766	4.303986249524531	0.1793327603968554	2.335010365395206	188.0328997956589	6.112085683786405	12	45	0	0	4	20	1	1	0	1	0	0	1	2	295.02419753086417	275.6222222222222	349.0888888888889	329.2444444444444	179.6222222222222	170.46666666666667	200.21706390123447	132.06925925925927	222.6468148148149	303.60622222222213	306.7977777777777	258.84666666666664	252.4635555555556	217.5075555555556	205.6882962962963	3744.0	1392.0	6.556093278463648	5.864302600472813	4.155820105820106	2.790207156308851	2.2524366471734893	2.406222222222222	1.832879818594104
article_review_53	23.57707234378056	0	1	2.460527183313656	4.8558212756028345	1.3136134726811508	4.046509016900174	0.1499588839163553	2.4029643437234327	2715.963427056641	7.64396388937798	12	60	0	0	7	24	3	2	0	1	1	0	0	2	406.44444444444446	390.0	534.0	522.0	282.0	267.0	202.60924279045784	157.22869050005448	290.8356629480291	347.10928065840955	381.0070557521456	368.98935770729935	328.9111708351274	288.0521274170092	256.96810722555944	1538.0	1469.0	6.774074074074075	6.290322580645161	4.8108108108108105	3.389610389610389	2.262857142857143	2.3141025641025643	2.3114754098360657
CHEMBL3331390	23.948819787484386	0	1	2.438906471328936	4.7977943039147455	1.3289808922360802	3.3547121302960985	0.1082165203321322	2.3417680750430088	8819.756376319434	10.21615163837796	15	64	0	0	6	25	3	3	0	0	0	0	0	0	380.0	388.0	546.0	490.0	184.0	177.0	193.13888888888889	180.05555555555557	312.80555555555554	359.08333333333337	384.33333333333337	390.58333333333337	334.8333333333333	278.6666666666667	249.66666666666669	1272.0	1536.0	5.9375	5.791044776119403	4.475409836065574	3.0061349693251533	1.4863387978142075	1.2790697674418603	1.1794871794871795
CHEMBL3423332	31.133925882155527	0	1	2.6100410921473274	5.046361385688544	1.3318630461981054	4.252993064486362	0.109051104217599	2.8085995386713125	11977.976467343193	10.751801501301474	24	72	0	0	10	29	7	3	0	0	0	0	0	0	540.0	580.0	878.0	887.0	535.0	507.0	291.0	232.3611111111112	390.1666666666666	514.8611111111111	635.2777777777779	521.0555555555555	496.94444444444446	444.1111111111111	447.83333333333337	1612.0	1940.0	7.5	7.532467532467533	6.408759124087592	4.900552486187845	3.1095238095238096	2.6872037914691944	2.8010471204188483
ZINC000013531273	21.136971689621152	0	1	2.5746699490090155	5.149339898018032	1.3384057857533214	4.50182507695338	0.1731471183443607	2.459994332237658	203.5293646484152	6.271321737526738	18	49	0	0	2	24	1	1	0	0	0	0	0	0	298.0	346.0	512.0	581.0	272.0	174.0	140.5277777777778	147.02777777777777	232.8333333333333	306.75000000000006	356.25000000000006	381.55555555555554	345.1666666666667	305.0	238.16666666666669	1000.0	1250.0	6.081632653061225	6.528301886792453	5.446808510638298	4.574803149606299	3.0061349693251533	2.562913907284768	2.0148148148148146
CHEMBL4469539	28.3174293012278	0	1	2.5339863221135377	5.067972644227077	1.3257825774076446	3.866615213354688	0.1074059781487413	2.6333133479267072	25925.655438636026	11.44392216034767	16	66	0	0	8	28	4	4	0	0	0	0	0	0	506.0	495.0	738.0	787.0	281.0	244.0	340.5	209.5277777777778	395.7777777777778	473.3611111111111	608.6666666666667	556.7500000000002	503.66666666666674	380.6666666666667	282.6666666666667	1490.0	1744.0	7.666666666666667	7.071428571428571	5.857142857142857	4.471590909090909	2.6391752577319587	1.7912087912087913	1.848684210526316
CHEMBL4246202	28.2362486919011	0	1	2.5062530462339256	4.984466425208039	1.3494570400973669	4.426022214185164	0.1264577775481475	2.740264229132228	860.2485686427792	8.0099843492864	19	64	0	0	9	26	5	2	2	0	0	0	0	0	428.8888888888889	389.0	676.3333333333334	626.0	341.0	302.66666666666663	236.2195644718793	168.11111111111114	371.6188271604939	408.6003086419753	510.4398148148149	535.0	413.1851851851852	374.1296296296297	384.2685185185185	1850.0	2136.0	6.701388888888889	5.63768115942029	5.367724867724868	3.63953488372093	2.759162303664921	2.411428571428572	1.8839779005524864
CHEMBL559260	24.39531750464246	0	3	2.369539381957965	4.73907876391593	1.2834284544951398	4.14539358787516	0.1295435496210987	2.585148548740298	798.3155185889929	7.8456547158137635	12	65	0	0	9	23	5	3	1	0	0	0	0	0	392.44444444444446	328.3333333333333	540.3333333333334	480.33333333333337	294.66666666666663	284.0	260.74391289437585	176.7484567901235	378.1064814814815	414.77314814814815	483.3225308641976	445.9768518518519	372.5416666666667	381.8641975308642	297.29629629629625	1554.0	1829.0	6.0376068376068375	4.900497512437811	4.5406162464986	3.0594479830148624	1.9096045197740112	1.688888888888889	1.8768577494692145
ZINC000073199171	21.448411871818266	0	1	2.5224311066323217	4.971797078731499	1.3036889455136966	3.876140328497741	0.1435607529073237	2.3480916708462187	1443.052306012586	8.267767579230178	12	54	0	2	4	23	1	1	0	1	1	0	0	2	301.60493827160496	303.1111111111111	405.6666666666666	376.6666666666667	210.66666666666663	191.0	199.04001867093427	148.0761316872428	261.49382716049377	367.9074074074073	364.7258230452676	318.05709876543204	284.54166666666663	250.52520576131687	219.50308641975312	1338.0	1358.0	5.585276634659351	5.317738791423001	3.827044025157232	2.399150743099788	1.4916833000665335	1.5547945205479452	1.6205128205128203
CHEMBL3741281	24.32636781942116	0	1	2.3956678980753137	4.749777031008299	1.3069866798559324	4.143030207258439	0.1336461357180141	2.552829565715576	654.7376486577829	7.615636730489891	17	59	0	0	8	23	4	3	1	0	0	0	0	0	396.44444444444446	342.3333333333333	555.0	480.3333333333333	283.3333333333333	251.0	235.99391289437585	163.4429012345679	359.9135802469136	382.1203703703703	440.24999999999983	403.8333333333332	401.2361111111112	282.9398148148147	283.67129629629625	1500.0	1792.0	6.71939736346516	5.521505376344086	5.045454545454546	3.289954337899544	2.4531590413943354	2.463869463869464	2.1303258145363406
ZINC000254132547	19.95446511779339	0	1	2.937075385893436	5.379403321577458	1.3740792963864912	3.688970660582629	0.1603900287209838	2.1382565883010543	1971.9771660214903	8.41970107893404	6	46	0	4	3	20	1	2	0	0	0	0	0	0	264.0	309.0	510.0	439.0	324.0	226.0	125.11805555555556	122.58333333333336	226.18055555555563	309.9722222222222	304.3888888888889	238.77777777777777	183.31944444444449	204.3888888888889	199.66666666666669	920.0	1238.0	5.739130434782608	5.9423076923076925	4.857142857142857	2.9072847682119205	1.7419354838709675	2.696078431372549	3.767441860465116
CHEMBL485818	25.179014479739905	1	0	2.50455409302586	5.009108186051719	1.2805150681545396	4.79673946505293	0.149898108282904	2.731087218791645	301.9415394645438	6.87338423050995	16	50	0	0	11	21	0	11	0	0	0	0	0	0	582.0	531.0	835.0	1078.0	741.0	755.0	430.63888888888886	227.5	395.8611111111111	675.6111111111111	738.8611111111111	664.9444444444445	570.75	517.9444444444445	606.7777777777778	1478.0	1548.0	11.64	10.0188679245283	9.597701149425289	8.693548387096774	7.198347107438017	7.238532110091743	7.125
CHEMBL4648289	14.906261546320335	0	1	2.438256938211079	4.876513876422161	1.330326565451461	3.905614721404768	0.2055586695476194	2.0042690761286828	117.91465665892962	5.411815000314437	12	40	0	0	1	18	1	0	0	0	0	0	0	0	184.0	207.0	272.0	273.0	83.0	51.0	84.63888888888889	105.91666666666669	165.02777777777783	204.9166666666667	221.72222222222223	216.55555555555563	183.16666666666669	139.83333333333334	99.33333333333334	718.0	900.0	4.6	4.928571428571429	3.6266666666666665	2.73	1.6355932203389831	1.3877551020408163	1.064102564102564
CHEMBL4784726	23.778179660832507	0	1	2.460527183313656	4.8558212756028345	1.3136134726811508	4.046509016900174	0.1499588839163553	2.4029643437234327	2715.963427056641	7.64396388937798	12	70	0	0	6	26	3	2	0	0	1	0	0	1	342.44444444444446	345.0	435.0	434.0	216.0	194.0	202.60924279045784	157.22869050005448	290.8356629480291	347.10928065840955	381.0070557521456	368.98935770729935	328.9111708351274	288.0521274170092	256.96810722555944	1538.0	1512.0	4.8920634920634924	4.859154929577465	3.425196850393701	2.552941176470588	1.5279187817258884	1.5777777777777775	1.309090909090909
CHEMBL1632206	22.834266053633414	0	1	2.4336509537142983	4.867301907428597	1.3027309297487315	4.09686311399523	0.1412711418619044	2.474932323721285	1031.5973809629393	8.00357447218575	16	57	0	0	5	24	4	1	0	0	0	0	0	0	346.0	367.0	473.0	465.0	245.0	232.0	177.19444444444446	166.97222222222223	278.77777777777766	342.4444444444444	331.63888888888886	343.41666666666663	319.99999999999994	281.44444444444446	237.94444444444449	1152.0	1393.0	6.0701754385964914	6.116666666666666	4.462264150943396	3.3453237410071943	2.130434782608696	1.9078947368421053	1.8148148148148149
ZINC000028873160	41.06921245022256	0	2	2.3621805570396304	4.72436111407926	1.321621199256466	5.939095819725818	0.1120584116929399	3.44926372344478	955.5551680789812	8.529999319964633	24	103	0	0	11	42	4	7	0	0	0	0	0	0	714.0	690.0	908.0	972.0	640.0	682.0	356.52777777777777	314.55555555555554	539.8611111111111	664.8333333333334	647.0000000000002	748.5	741.9722222222224	592.3888888888889	600.0555555555558	2206.0	2604.0	6.932038834951456	6.388888888888889	4.7539267015706805	3.9193548387096775	2.4740259740259742	2.832167832167832	2.3703703703703702
ZINC000073275712	21.896449129146045	0	1	2.499100326979568	4.845935477689754	1.3266938352846471	3.2956502684478703	0.1177017953017096	2.222222915724719	20907.26622009659	10.97747146074556	6	59	0	0	6	22	3	3	0	0	0	0	0	0	340.0	338.0	490.0	440.0	164.0	160.0	213.16666666666669	159.33333333333334	288.3888888888889	387.8055555555554	431.58333333333326	324.25	257.33333333333337	244.91666666666669	228.5	1162.0	1399.0	5.762711864406779	5.451612903225806	4.152542372881356	2.6506024096385543	1.3071428571428572	1.282442748091603	1.3225806451612905
CHEMBL3423335	27.0815552238172	0	1	2.597269818842689	5.03069263594216	1.3103504603595983	3.98630415109574	0.1172442397381099	2.6066399553425303	13877.972711457734	10.761833596763042	18	64	0	0	10	24	7	2	0	0	1	0	0	1	455.60493827160496	490.1111111111111	734.6666666666667	698.6666666666667	297.1111111111111	266.8888888888889	235.03307422648987	192.3816872427984	332.5493827160494	432.7685185185185	548.7674897119341	413.1913580246914	378.4814814814815	341.0864197530865	304.7407407407408	1654.0	1758.0	7.118827160493828	7.20751633986928	5.9247311827957	4.366666666666667	2.431831831831832	1.909206349206349	1.941902687000726
CHEMBL12777	20.20045706044572	0	1	2.4769323209451493	4.9538646418902985	1.2837705841432023	4.009278302751386	0.154203011644284	2.344122695772369	534.7357927692242	7.237284224650526	10	56	0	0	5	21	2	2	1	0	0	0	0	0	278.44444444444446	225.0	419.33333333333337	393.6666666666666	185.66666666666663	180.0	201.49391289437585	131.0308641975309	301.54629629629625	346.64660493827154	458.5879629629629	444.1388888888888	352.2407407407408	293.1018518518519	314.5617283950618	1268.0	1538.0	4.972222222222222	3.8793103448275854	3.882716049382717	2.6420581655480984	1.8507751937984496	1.830917874396136	1.2804597701149425
9834183_CHEMBL371300	10.853890887981988	0	1	2.4195366957320026	4.71097076438824	1.2435842012507468	3.3538452856204435	0.2395603775443174	1.546579770639993	71.37259382522677	4.604386192298511	9	27	0	0	4	10	3	1	0	0	0	0	0	0	182.0	193.0	258.0	222.0	32.0	0.0	110.36111111111111	94.11111111111111	142.2777777777778	177.33333333333337	161.72222222222223	139.72222222222223	112.0	99.0	59.0	584.0	671.0	6.7407407407407405	6.892857142857143	5.48936170212766	3.7	2.6	1.2682926829268293	0.8888888888888888
CHEMBL4541526	12.784941202760692	0	0	2.472181871423764	4.7953027424604056	1.313233210004734	3.69100437951772	0.2306877737198575	1.7759022398325084	81.50777860393467	4.870702087931223	14	26	0	0	4	12	3	0	0	0	0	0	1	1	201.0241975308642	227.6222222222222	317.93333333333334	252.0888888888889	28.4	0.0	72.1892861234568	87.04148148148148	129.93288888888887	136.14103703703705	140.718962962963	122.98681481481476	94.81599999999996	58.86577777777779	24.09955555555556	3398.0	1033.0	7.7316999050332385	8.129365079365078	6.91159420289855	4.756394129979036	3.374222222222222	2.101058201058201	0.9466666666666668
CHEMBL3991399	19.1203926627382	0	1	2.400493776145231	4.747548630566765	1.3401972131129434	3.683457383488193	0.1534773909786747	2.17932055485751	424.5708256524248	6.92654757407028	9	51	0	0	4	20	2	0	1	0	1	0	0	1	204.04938271604937	220.44444444444449	285.0	243.77777777777783	132.22222222222223	137.88888888888889	93.6476146928822	113.20884773662551	195.59259259259247	248.4958847736625	245.04835390946505	205.466849565615	174.19444444444446	159.04320987654324	147.61111111111114	1390.0	1350.0	4.000968288549988	4.082304526748971	2.7403846153846154	1.6251851851851855	0.9335511982570806	1.0609636184857425	1.283710895361381
trazodone	20.56311579581272	0	1	2.436622154828067	4.767193610032102	1.3256847096220865	3.574308430633217	0.1374734011782006	2.229283156483598	842.8991412185269	7.692358753188886	15	48	0	0	7	19	5	1	0	0	1	0	0	1	325.60493827160496	348.1111111111111	480.66666666666674	422.44444444444446	215.88888888888889	212.5555555555556	156.67196311537873	142.90946502057614	242.5216049382716	304.1255144032922	293.0617283950617	265.71604938271605	229.9197530864197	194.07407407407408	198.6851851851852	1304.0	1339.0	6.78343621399177	6.825708061002178	5.282051282051283	3.4626593806921675	1.904121863799283	2.0992063492063493	2.3724053724053724
CHEMBL3423328	26.26505864288946	0	1	2.582760244962335	5.01464537635348	1.3190452419613692	3.904381661936574	0.1183145958162598	2.556021894011451	10732.866807302758	10.47498844523406	18	62	0	0	10	23	7	3	0	0	0	0	0	0	472.0	496.0	751.0	730.0	280.0	259.0	265.44444444444446	200.25	340.88888888888886	452.8055555555554	563.1111111111115	432.0	385.50000000000006	305.16666666666663	278.33333333333326	1392.0	1664.0	7.612903225806452	7.515151515151516	6.310924369747899	4.67948717948718	2.5085714285714285	1.9461077844311376	2.0
CHEMBL3952849	12.647041832318097	0	1	2.364000999336448	4.728001998672895	1.306096705516098	3.691454615240591	0.2171443891317994	1.8366488361086049	100.41179302629702	5.139907911843149	12	34	0	0	2	15	1	1	0	0	0	0	0	0	194.0	199.0	261.0	269.0	75.0	28.0	88.86111111111111	103.13888888888889	151.72222222222223	169.44444444444446	179.94444444444446	177.00000000000003	157.91666666666669	127.41666666666669	90.5	670.0	787.0	5.705882352941177	5.685714285714286	4.5	3.898550724637681	2.445945945945946	1.64	1.2096774193548387
CHEMBL410043	30.491120303125783	0	1	2.487450706911769	4.974901413823537	1.3244236783778114	4.126519351706597	0.1058081885052973	2.7784108327927024	12570.066925245026	10.80005017890978	22	71	0	0	9	30	5	3	0	1	0	0	0	1	558.0	547.0	750.0	800.0	580.0	484.0	328.5	233.13888888888889	397.4444444444444	507.5555555555555	544.9444444444447	623.1388888888889	506.7777777777779	548.0000000000001	509.80555555555554	1630.0	1885.0	7.859154929577465	7.293333333333333	5.7251908396946565	4.597701149425287	3.914572864321608	3.333333333333333	3.2954545454545454
90654839_CHEMBL3302757	27.08125484353025	0	1	2.531170765611859	4.890237380007521	1.3064912467941638	3.597109539718362	0.1027745582776674	2.5328935858222787	9322.424015189044	10.39294092982476	12	73	0	0	7	28	4	3	0	0	0	0	0	0	428.0	431.0	605.0	585.0	301.0	261.0	250.20138888888889	206.19444444444449	348.06944444444446	468.5555555555554	581.291666666667	521.4583333333334	492.29166666666674	425.83333333333337	371.6666666666667	1434.0	1716.0	5.863013698630137	5.671052631578948	4.35251798561151	3.128342245989305	1.940909090909091	1.8211009174311927	1.5279187817258884
CHEMBL3759593	24.13908981626532	0	1	2.350576546227184	4.701153092454369	1.3255752770628848	4.355019677118436	0.1404845057134979	2.6027312400674343	434.79796334506153	7.206283582608191	18	58	0	0	5	26	2	2	0	0	1	0	0	1	359.60493827160496	370.1111111111111	485.6666666666667	492.44444444444446	277.1111111111111	255.1111111111111	184.2552964487121	171.07613168724282	282.07716049382714	352.6255144032922	363.946502057613	368.1018518518517	321.38991769547323	272.5216049382716	266.9753086419753	1478.0	1519.0	6.200085142613879	6.067395264116575	4.581761006289308	3.372907153729072	2.5903250188964475	2.4098765432098768	2.067993366500829
ZINC000014976004	24.696366683190814	0	1	2.378858489770505	4.75771697954101	1.3264952235640064	3.76598800715772	0.1176871252236787	2.4891610555315133	1238.0878201513826	8.284474197651738	12	70	0	0	5	27	4	1	0	0	0	0	0	0	328.0	342.0	442.0	434.0	222.0	183.0	186.16666666666669	181.11111111111111	305.1111111111111	389.77777777777766	413.2777777777777	431.75	396.8333333333333	332.6666666666667	262.8333333333333	1270.0	1562.0	4.685714285714286	4.684931506849315	3.274074074074074	2.2962962962962963	1.4786729857819905	1.3434343434343434	1.2758620689655171
CHEMBL3039719	20.52267568129283	0	2	2.4997181631001006	4.999436326200201	1.3138742135341108	4.153901146047384	0.1597654286941301	2.3795593729058004	498.5081183639666	7.167131319881408	14	47	0	0	6	20	2	3	0	0	1	0	0	1	341.60493827160496	344.1111111111111	494.6666666666667	559.4444444444445	261.2222222222222	216.22222222222223	187.2552964487121	146.71502057613168	245.3827160493828	323.4310699588478	355.9650205761316	316.62448559670776	284.15534979423865	223.567901234568	222.51543209876544	1320.0	1322.0	7.268190175991595	6.882222222222222	5.558052434456929	4.662037037037037	3.033777777777778	2.9989615784008303	2.6122222222222216
CHEMBL274384	19.76319824176793	0	1	2.5815875840604128	5.100163986155198	1.3046800693894618	4.215938810333749	0.1686375524133499	2.3551630293299386	293.0316884884477	6.596571486880939	9	49	0	0	5	20	3	1	0	0	0	1	0	1	287.06721536351165	318.03703703703707	467.0740740740741	482.5925925925926	226.77777777777777	184.03703703703704	148.3838305898491	135.44135802469137	226.6867283950617	304.93364197530866	374.3425925925926	353.5154320987654	316.3472222222223	268.9197530864198	224.5061728395062	2180.0	1387.0	5.85851459925534	6.116096866096867	4.865354938271605	3.7702546296296298	2.170182841068917	1.900383141762452	1.8437217705510387
ZINC000029052738	24.2346503021104	0	1	2.556308460035716	4.970220303500918	1.2902197506632176	3.703726864289147	0.1194750601383596	2.4407416848133803	5052.13391404926	9.658968101745817	12	59	0	0	7	24	3	1	0	1	2	0	0	3	371.2098765432099	376.22222222222223	526.1111111111111	511.33333333333337	253.44444444444449	232.11111111111111	228.1286484529797	166.0411522633745	286.95576131687244	389.2680041152264	430.7628600823044	420.0267489711934	382.1111111111112	304.7376543209877	257.72839506172835	1762.0	1603.0	6.291692822766269	6.06810035842294	4.615009746588694	3.1958333333333337	1.72769142199194	1.7241830065359478	1.8233413269384493
CHEMBL4091193	23.68821072345592	0	1	2.456346789498116	4.812580914413282	1.2916722852625295	3.880423618135453	0.1293474539378484	2.4545566162754144	1678.5389513970952	8.524291310894066	15	53	0	0	8	22	3	2	1	0	2	0	0	2	347.6543209876544	306.55555555555554	527.6666666666667	445.8888888888889	229.0	234.1111111111111	210.17117245846669	139.20627572016463	320.89969135802465	339.6383744855968	371.5220050297211	339.3847736625514	286.820987654321	224.4645061728395	263.0462962962963	1924.0	1816.0	6.5595154903331006	5.474206349206349	5.3299663299663305	3.3525480367585634	2.177615571776156	2.1448888888888886	2.1009174311926606
CHEMBL2037531	21.20127289177796	0	1	2.402437849275791	4.7139969051439525	1.34853384279885	3.539396961517838	0.1310887763525125	2.257208135791064	1406.0538060496988	8.241794113531801	15	53	0	0	4	23	2	1	1	0	0	0	0	0	288.44444444444446	294.3333333333333	375.6666666666666	337.3333333333333	177.33333333333331	176.66666666666669	158.08676268861456	143.02160493827162	232.95679012345684	298.05555555555554	288.86111111111103	272.4166666666666	264.9351851851852	211.92592592592592	202.8333333333333	1272.0	1398.0	5.4423480083857445	5.2559523809523805	3.719471947194719	2.4268585131894485	1.7432098765432098	1.8797814207650272	1.641975308641975
CHEMBL4846153	23.395891023336446	0	1	2.582662440690708	5.091319819919626	1.3317219597058227	4.499758147852124	0.1551640740638663	2.5687343874026425	301.1469956520611	6.772309240181561	19	48	0	0	8	21	4	2	1	0	1	0	0	1	382.0493827160494	358.1111111111111	649.3333333333333	668.4444444444445	425.22222222222223	298.22222222222223	210.61032045419904	139.57921810699588	315.7561728395062	357.0144032921811	414.5533836305441	393.44135802469134	409.4248971193416	349.00411522633743	326.6291152263375	1644.0	1743.0	7.959362139917697	6.886752136752136	7.135531135531135	5.524334251606979	5.133520074696546	4.6913580246913575	3.2962962962962963
article_review_291	20.1152287286284	0	1	2.381093585710581	4.762187171421162	1.286192174585545	4.171280527681061	0.1604338664492715	2.3837345146771045	459.5986396802528	7.085865031207084	12	49	0	0	6	20	3	1	0	0	2	0	0	2	287.2098765432099	292.22222222222223	359.6666666666667	328.60493827160496	196.44444444444449	182.66666666666669	152.03837067520195	137.2911522633745	229.5308641975309	277.0536503581771	267.6481481481481	258.73148148148147	246.6327160493827	201.3703703703704	140.39711934156378	1532.0	1339.0	5.861426051902242	5.729847494553377	3.996296296296297	2.76138603589584	2.040482342807924	2.072072072072072	1.925925925925926
ZINC000299837332	16.527324164357324	0	3	2.550289445437447	4.913936111013042	1.2635442788463895	3.826884234436181	0.182232582592199	2.0839883010253617	224.39372523354808	6.155339555569619	12	36	0	0	5	16	3	2	0	0	0	0	0	0	296.0	310.0	464.0	466.0	199.0	183.0	193.0	138.0	228.22222222222229	272.55555555555554	329.2222222222222	286.4444444444444	282.77777777777777	158.5555555555556	185.77777777777777	866.0	972.0	8.222222222222221	8.157894736842104	7.483870967741935	5.974358974358975	3.6987951807228914	3.6103896103896105	3.372881355932204
CHEMBL51	22.82233550981494	0	1	2.4389464177977933	4.877892835595587	1.305662670350095	4.026803737000221	0.1388553012758697	2.457683680897368	646.0057183334761	7.535519092645258	16	51	0	0	7	22	3	3	0	1	0	0	0	1	440.0	413.0	588.0	604.0	294.0	281.0	313.97222222222223	174.47222222222223	309.2222222222222	428.6388888888889	514.6944444444445	408.88888888888897	350.6666666666667	342.11111111111114	308.61111111111114	1234.0	1387.0	8.627450980392156	7.648148148148148	6.125	4.474074074074074	3.2706766917293235	3.0948275862068964	2.5565217391304347
CHEMBL3409044	31.93384343620029	0	1	2.4559685887137856	4.911937177427571	1.3288075952569791	4.206433043666796	0.1025959278943121	2.847602004242209	9779.615969335362	10.599042469029037	12	91	0	0	6	35	4	2	0	0	0	0	0	0	428.0	441.0	594.0	623.0	380.0	305.0	262.47222222222223	228.5833333333333	394.8333333333333	539.9722222222224	629.7222222222224	677.9166666666666	609.2499999999998	591.0833333333334	500.0833333333333	1634.0	2016.0	4.703296703296704	4.642105263157895	3.3	2.443137254901961	2.0207612456747404	1.629757785467128	1.3103448275862069
CHEMBL4287320	28.595769497307693	0	2	2.529708437304071	4.922946346199321	1.3059252244282908	3.864747241539188	0.1073540900427552	2.63283012860728	4044.647806103248	9.586083602215416	16	67	0	0	8	28	4	3	0	1	0	0	0	1	502.0	488.0	700.0	720.0	497.0	416.0	333.7847222222222	216.34722222222223	378.4166666666666	528.375	595.9166666666666	611.7916666666666	539.5277777777778	505.38888888888886	471.3611111111112	1508.0	1749.0	7.492537313432836	6.873239436619718	5.511811023622047	4.067796610169491	3.08955223880597	2.946524064171123	2.940828402366864
CHEMBL601859_46232817	25.012305158308944	0	1	2.432160536635869	4.840761221676534	1.3064521869303851	4.169597192990016	0.1302999122809379	2.5909702445453857	883.205547276024	7.946708766191967	12	64	0	0	8	24	3	3	1	1	0	0	0	1	418.44444444444446	332.0	537.6666666666666	494.33333333333326	338.6666666666667	304.33333333333337	289.74391289437585	169.47530864197532	372.9351851851852	421.4645061728395	487.0910493827161	453.2268518518519	468.28703703703707	376.1296296296296	432.5277777777778	1572.0	1862.0	6.538194444444445	4.955223880597015	4.443526170798898	3.1090146750524106	2.150709219858156	2.24645390070922	2.1434599156118144
CHEMBL4516076	23.3225932353376	0	1	2.3318731755559243	4.66374635111185	1.35406949056674	4.534182194192637	0.1511394064730878	2.610257023932117	331.19212161196407	6.901310923492799	12	64	0	0	5	25	4	1	0	0	0	0	0	0	322.0	330.0	410.0	374.0	250.0	228.0	174.33333333333334	168.25	283.33333333333337	358.41666666666663	377.6666666666667	373.44444444444446	315.16666666666663	271.83333333333337	279.3333333333333	1194.0	1476.0	5.03125	4.925373134328358	3.333333333333333	2.1871345029239766	1.4583333333333333	1.5895953757225434	1.7605633802816902
CHEMBL1917345	24.84320457182677	0	1	2.443178913719794	4.886357827439588	1.3170457865515357	3.76865722844146	0.1177705383887956	2.489869574993795	2790.323378762998	9.097063584271137	16	62	0	0	8	24	4	3	1	0	0	0	0	0	402.44444444444446	347.33333333333337	581.0	551.3333333333333	236.66666666666669	223.66666666666663	239.49391289437585	168.554012345679	367.0262345679012	392.1188271604937	465.6527777777776	458.7546296296295	401.4537037037036	312.72222222222223	250.6851851851852	1538.0	1839.0	6.491039426523297	5.343589743589744	5.008620689655173	3.58008658008658	2.223484848484848	1.615079365079365	1.5883668903803134
CHEMBL3121429	29.186296540493863	2	1	2.460527183313656	4.8558212756028345	1.3136134726811508	4.046509016900174	0.1499588839163553	2.4029643437234327	2715.963427056641	7.64396388937798	21	66	0	0	8	30	4	4	0	0	0	0	0	0	530.0	520.0	696.0	638.0	363.0	314.0	349.7222222222222	239.83333333333337	411.55555555555554	423.94444444444446	423.7222222222223	526.0000000000001	366.0277777777778	310.44444444444446	272.94444444444446	1560.0	1756.0	8.030303030303031	7.536231884057971	6.105263157894737	4.225165562913907	3.725	2.8609271523178808	2.6496350364963503
CHEMBL4799274	29.007957055531392	0	1	2.4108431556850127	4.821686311370025	1.332873822857449	4.524117041879906	0.1222734335643217	2.8177552488956352	803.5068181385273	7.997318490340627	18	72	0	0	7	30	3	4	0	0	0	0	0	0	480.0	491.0	664.0	678.0	366.0	320.0	229.0	216.3888888888889	365.47222222222223	472.3055555555555	449.0555555555555	437.50000000000006	417.8333333333333	375.1666666666666	337.99999999999994	1518.0	1819.0	6.666666666666667	6.4605263157894735	4.918518518518519	3.808988764044944	2.4362745098039214	2.2448979591836733	2.022099447513812
CHEMBL3765840	19.66573898584522	0	1	2.542897739874412	4.847929061488989	1.3409921701119063	3.719198177742916	0.1487679271097166	2.2297988333088505	2609.5042839620805	8.783206284635556	13	51	0	0	3	22	2	1	0	0	0	0	0	0	274.0	300.0	428.0	415.0	159.0	164.0	149.13888888888889	137.58333333333334	231.88888888888889	293.0555555555556	306.25	308.0	283.8333333333333	221.8333333333333	178.66666666666669	980.0	1212.0	5.372549019607843	5.555555555555555	4.323232323232324	3.074074074074074	2.282258064516129	1.6341463414634143	1.407079646017699
CHEMBL260250	28.36979995956614	0	1	2.478582595057576	4.957165190115154	1.3311753443015926	4.083138516359504	0.1134205143433195	2.687799782367214	4665.0702821349005	9.728792024468156	22	67	0	0	7	29	5	2	0	0	0	0	0	0	462.0	483.0	662.0	699.0	511.0	409.0	250.2222222222222	208.3888888888889	347.1388888888889	448.4444444444444	495.6944444444444	499.5	466.1111111111112	464.1111111111112	392.5	1448.0	1729.0	6.895522388059701	6.802816901408451	5.338709677419355	4.210843373493976	3.351351351351352	3.244047619047619	3.296774193548387
BDBM233045	18.33240565251189	0	2	2.43770066507134	4.753841626528491	1.3379308424285277	3.808827903944244	0.1656012132149671	2.170230627983777	294.8605665036342	6.51941171161802	9	48	0	0	5	18	4	0	0	0	1	0	0	1	233.6049382716049	258.1111111111111	343.0	329.33333333333337	192.11111111111111	192.88888888888889	96.42196311537876	118.29835390946502	204.5576131687243	258.5421810699589	268.85493827160496	242.1635802469136	197.18827160493828	172.39814814814815	168.52880658436214	1158.0	1218.0	4.866769547325103	5.061002178649237	3.536082474226804	2.3693045563549164	1.1812865497076022	1.562091503267974	1.9211111111111112
article_review_133	21.948819787484386	0	1	2.358910191086078	4.717820382172155	1.3197446253793976	3.7781212096029417	0.1302800417104462	2.393937588564758	4576.010415516051	9.49329354616749	12	62	0	0	5	24	3	2	0	0	0	0	0	0	324.0	315.0	389.0	373.0	210.0	168.0	182.1111111111111	169.86111111111111	279.1666666666667	340.611111111111	351.08333333333326	354.6666666666665	335.99999999999994	286.16666666666663	236.91666666666669	1172.0	1399.0	5.225806451612903	4.921875	3.382608695652174	2.4220779220779223	1.5789473684210529	1.559748427672956	1.4383561643835616
CHEMBL1788231	22.102997804523	0	1	2.498593176821896	4.997186353643796	1.318071196969763	4.244237875184088	0.1515799241137174	2.4751816861227898	515.3812299471064	7.274526296317759	10	60	0	0	5	23	2	2	1	0	0	0	0	0	292.44444444444446	245.0	454.0	438.6666666666666	258.6666666666667	225.0	204.49391289437585	136.1141975308642	320.63425925925924	367.6466049382717	470.4814814814814	487.8703703703703	402.2407407407408	327.4351851851852	369.395061728395	1342.0	1658.0	4.874074074074074	3.888888888888889	3.783333333333333	2.535645472061657	2.185585585585586	2.072916666666667	1.5489021956087825
ZINC000095574395	20.83127402800832	0	1	2.3891102628000964	4.748563961734784	1.2701768150429602	4.127218120400534	0.1528599303852049	2.4108553744317294	458.52771257773406	7.121272504707388	12	50	0	0	8	19	2	3	2	1	0	0	0	1	364.8888888888889	275.66666666666663	471.6666666666666	408.6666666666667	224.66666666666663	256.0	268.1640089163237	137.125	324.79012345679007	351.9166666666667	367.016975308642	361.1435185185185	370.2546296296297	246.6157407407408	275.6358024691358	1590.0	1689.0	7.297777777777778	5.30128205128205	5.126811594202898	3.434173669467788	2.765027322404372	3.117283950617284	2.099688473520249
CHEMBL81488	17.924958699847462	0	2	2.418699156502097	4.7098490900961725	1.2768480438804786	3.616906142844599	0.1572567888193304	2.118528126672782	542.2647191397992	7.128663416837626	9	51	0	0	4	19	3	0	0	0	0	1	0	1	211.06721536351165	228.03703703703704	291.55555555555554	275.8148148148148	153.2962962962963	144.03703703703704	97.24494170096024	121.21913580246914	202.1203703703704	257.4783950617284	266.13580246913585	238.6898148148148	220.6064814814815	199.09259259259264	170.5277777777778	2084.0	1296.0	4.138572850264934	4.302585604472397	2.9450056116722783	2.0132468234658014	1.1288788788788788	1.2482853223593966	1.288204170557112
CHEMBL4742201	18.60820439339708	0	1	2.4913515801366586	4.982703160273315	1.286893522421259	4.286938369312237	0.1786224320546765	2.331041548685445	196.71458549196367	6.157222610950369	12	45	0	0	5	19	3	2	0	0	0	0	0	0	326.0	333.0	487.0	600.0	196.0	78.0	196.16666666666669	145.36111111111111	234.44444444444449	322.9444444444445	435.3333333333336	446.1666666666668	433.1666666666666	305.49999999999994	217.0	980.0	1140.0	7.2444444444444445	7.085106382978723	6.012345679012346	5.714285714285714	3.9318181818181817	2.646153846153846	1.6610169491525424
CHEMBL4241497	29.65046225427419	0	1	2.4953546036519128	4.983520023910423	1.3444699529300312	4.502383228422615	0.1216860332006112	2.81293968255066	890.0444328065369	8.099604205631906	19	71	0	0	8	29	4	2	2	0	0	0	0	0	420.8888888888889	387.6666666666666	660.6666666666666	662.3333333333333	389.0	347.66666666666663	240.7195644718793	178.2962962962963	386.6496913580247	444.4861111111112	558.6157407407406	633.5370370370372	532.0000000000001	426.7129629629629	459.3055555555555	1914.0	2216.0	5.928012519561816	5.100877192982456	4.719047619047619	3.3451178451178447	2.431535269709544	2.0722713864306788	1.8009259259259258
ZINC000013584488	20.660274671448487	0	1	2.3964174009167656	4.792834801833531	1.3012905500162883	4.634592906009634	0.1716515891114679	2.526800137752152	190.92013487294733	6.245106971584705	12	55	0	0	6	21	2	3	1	0	0	0	0	0	324.44444444444446	257.0	454.6666666666666	412.0	207.0	232.66666666666663	213.21613511659808	140.08641975308643	313.79629629629625	338.736111111111	434.65277777777766	396.2037037037037	318.1388888888889	259.3225308641976	295.8641975308642	1330.0	1586.0	5.898989898989899	4.508771929824562	4.414239482200647	3.074626865671642	1.59958071278826	1.6480186480186478	1.556390977443609
CHEMBL3943658	13.423098298725945	0	1	2.398367784384991	4.796735568769981	1.297599662930193	3.7673081751039215	0.2092948986168845	1.914147399425359	109.2640907679825	5.281554467842269	12	37	0	0	2	16	1	1	0	0	0	0	0	0	202.0	210.0	278.0	290.0	76.0	28.0	93.63888888888889	109.25	161.16666666666669	184.6666666666667	203.9444444444445	205.50000000000009	196.0833333333334	164.9166666666667	114.5	708.0	835.0	5.45945945945946	5.526315789473684	4.34375	3.866666666666666	2.2808988764044944	1.4666666666666666	0.9156626506024096
CHEMBL4126145	16.889682519437386	0	1	2.370428044842162	4.740856089684324	1.3477698289346969	3.4304261432294263	0.155928461055883	2.021141853833547	1351.8977127367343	7.997721957845289	10	49	0	0	2	20	1	1	0	0	0	0	0	0	212.0	223.0	288.0	275.0	114.0	123.0	102.08333333333334	120.97222222222224	202.2777777777778	248.25000000000003	236.41666666666663	204.66666666666669	177.25	159.08333333333334	156.75	860.0	1068.0	4.326530612244898	4.372549019607843	3.0638297872340425	2.1153846153846154	1.2	1.1153846153846154	1.1875
ZINC000066111805	18.33240565251189	0	1	2.4957056948341907	4.828973450660762	1.3462214379509154	3.9898668697583473	0.173472472598189	2.216666987304868	227.1097573548802	6.258342536138532	17	42	0	0	3	20	2	0	0	1	0	0	0	1	292.0	303.0	417.0	400.0	260.0	186.0	158.91666666666666	131.08333333333334	217.6666666666668	260.00000000000006	254.33333333333337	245.8055555555556	258.66666666666663	255.6111111111112	230.83333333333337	918.0	1099.0	6.9523809523809526	6.733333333333333	5.346153846153846	3.883495145631068	3.495145631067961	3.3365384615384617	2.549019607843137
ZINC000118542109	15.734688671066529	0	1	2.355359038660842	4.703873133848012	1.2629362888859803	4.08267041965225	0.2041335209826125	2.0998984694953875	122.47729876426165	5.501072877161447	11	35	0	0	6	14	2	2	1	0	1	0	0	1	252.04938271604937	250.77777777777777	316.3333333333333	311.77777777777777	161.22222222222223	98.8888888888889	99.3976146928822	103.81378600823044	166.87962962962962	194.65329218107	151.9465020576132	154.19547325102886	176.30555555555557	135.27366255144034	107.48148148148148	1290.0	1141.0	7.201410934744268	6.777777777777778	5.102150537634408	4.518518518518518	3.912568306010929	3.296296296296296	2.5190972222222223
ZINC000066252450	18.33240565251189	0	1	2.492900713300146	4.814434162453405	1.3461535583515087	3.969887157517967	0.1726037894573029	2.2116467934312385	226.36209685180887	6.255045038516093	17	42	0	0	3	20	2	0	0	0	1	0	0	1	243.6049382716049	278.1111111111111	379.6666666666666	354.44444444444446	213.77777777777777	154.22222222222223	96.7275186709343	119.99279835390948	191.04938271604945	222.34773662551444	223.1111111111112	215.70061728395063	217.3230452674898	205.62757201646093	174.47119341563788	1126.0	1147.0	5.800117577895356	6.180246913580247	4.867521367521367	3.441208198489752	3.018338727076592	2.667735042735043	2.0958605664488017
article_review_155	25.32854401371402	0	1	2.541802222310569	4.914369425932447	1.262175918640257	4.064761293185738	0.1270237904120543	2.5655058286176904	683.7849473182705	7.69079427348732	12	59	0	0	11	21	8	2	0	1	0	0	0	1	496.0	487.0	714.0	681.0	705.0	403.0	310.50694444444446	201.0833333333333	357.5972222222221	464.5416666666666	574.4444444444445	531.8055555555557	455.63888888888886	627.0	473.25000000000006	1384.0	1580.0	8.40677966101695	7.854838709677419	6.4324324324324325	4.729166666666667	4.681818181818182	4.858156028368795	4.6381578947368425
ZINC000029055159	22.642097254774825	0	1	2.53662126408244	4.919301693273564	1.317934745071374	3.530096060231154	0.1217274503527984	2.326035820097452	4196.362766109412	9.406684157993078	12	59	0	0	5	24	3	1	0	1	0	0	0	1	356.0	357.0	494.0	468.0	254.0	243.0	228.95138888888889	168.11111111111111	290.3055555555555	388.7361111111109	421.5416666666666	412.5833333333333	329.66666666666663	298.75	255.66666666666669	1186.0	1411.0	6.033898305084746	5.758064516129032	4.333333333333333	2.925	1.455958549222798	1.3823529411764706	1.8273381294964028
42626293	20.453725996071533	0	1	2.439248354188745	4.7516350494161	1.3455542745989428	3.459379297002688	0.1330530498847187	2.1966006240741947	1524.245069972918	8.284765975414802	15	53	0	0	4	22	3	1	0	0	0	0	0	0	286.0	311.0	415.0	364.0	202.0	191.0	144.11111111111111	150.02777777777777	243.3888888888889	295.91666666666663	301.3333333333333	299.83333333333337	249.5	209.5	180.66666666666669	1030.0	1274.0	5.39622641509434	5.553571428571429	4.15	2.656934306569343	1.46	1.4029850746268655	1.8035714285714288
CHEMBL4243579	28.2362486919011	0	1	2.5062530462339256	4.984466425208039	1.3494570400973669	4.426022214185164	0.1264577775481475	2.740264229132228	860.2485686427792	8.0099843492864	19	64	0	0	9	26	5	3	1	0	0	0	0	0	464.44444444444446	435.0	729.0	678.6666666666667	349.66666666666663	321.3333333333333	248.04946844993145	181.7530864197531	385.4953703703704	426.5632716049382	533.7453703703704	543.7962962962963	458.1388888888889	359.5740740740741	398.9166666666667	1658.0	2032.0	7.256944444444445	6.304347826086956	5.785714285714286	3.945736434108528	2.717013888888889	2.685606060606061	1.9534450651769089
ZINC000013493244	21.27022257699926	0	1	2.359009575580068	4.718019151160135	1.305250126215175	3.873426147884207	0.1383366481387216	2.383758842098309	895.8284517453707	7.82736835171965	12	58	0	0	5	23	2	3	0	0	0	0	0	0	336.0	326.0	422.0	438.0	192.0	183.0	205.38888888888889	169.5	271.3611111111111	356.4999999999999	403.9166666666666	365.1666666666666	309.6666666666667	261.9166666666667	228.25000000000003	1148.0	1346.0	5.793103448275862	5.433333333333334	3.94392523364486	3.0416666666666665	1.4268292682926829	1.3376623376623376	1.391304347826087
ZINC000013611468	18.51074513747437	0	1	2.5290579832549938	4.878481082886449	1.3077856866029098	4.212544435286933	0.1831541058820405	2.270975966994017	180.10193575239597	6.026432123268004	12	43	0	0	4	19	1	1	1	1	0	0	0	1	290.44444444444446	280.33333333333337	394.33333333333337	454.0	197.3333333333333	134.33333333333334	160.3923182441701	125.60493827160496	214.66975308641983	276.7654320987654	280.3395061728395	307.10493827160485	277.9537037037037	244.75925925925927	212.5925925925926	1154.0	1236.0	6.754521963824289	6.0942028985507255	4.7510040160642575	4.017699115044247	3.325136612021858	2.672316384180791	1.9537953795379537
CHEMBL3289978	26.257418134199867	0	1	2.442906956688229	4.852648995000351	1.332790936082256	3.8790384049977633	0.1175466183332655	2.549509757628292	1700.9319902894945	8.632854077875862	19	61	0	0	8	25	4	3	1	0	0	0	0	0	426.44444444444446	392.3333333333333	653.3333333333333	572.0	302.6666666666667	241.66666666666663	240.2716906721536	172.05401234567904	371.5787037037037	406.7484567901233	442.7299382716048	397.7546296296295	362.92592592592587	343.0462962962963	265.1851851851852	1572.0	1901.0	6.990892531876138	6.035897435897436	5.632183908045977	3.643312101910828	2.429769392033544	2.354460093896713	2.2092457420924574
CHEMBL3331384	21.867939558444625	0	1	2.4389242668965783	4.750135090747303	1.340376338129094	3.363794590230186	0.1201355210796495	2.242689096259354	5469.6198301430295	9.636583809293958	15	57	0	0	5	23	3	2	0	0	0	0	0	0	332.0	347.0	485.0	406.0	170.0	172.0	171.86111111111111	159.19444444444446	279.88888888888886	319.33333333333326	332.24999999999994	325.33333333333337	271.0833333333333	228.0833333333333	208.25	1132.0	1380.0	5.824561403508772	5.783333333333333	4.4495412844036695	2.7248322147651005	1.4777070063694266	1.2765957446808511	1.4049586776859504
ZINC000013586564	25.581812949339835	0	1	2.3798947417007703	4.759789483401541	1.3093214023108302	5.180447736330477	0.1569832647372871	2.8388139565935204	272.1252152342508	6.800184778965743	12	69	0	0	6	27	4	2	0	0	0	0	0	0	372.0	374.0	492.0	490.0	262.0	199.0	241.69444444444449	192.5555555555556	335.22222222222223	422.6111111111111	459.7777777777777	474.08333333333326	448.8333333333333	371.41666666666674	265.91666666666663	1332.0	1593.0	5.391304347826087	5.194444444444445	3.727272727272727	2.620320855614973	1.7777777777777777	1.544041450777202	1.5688622754491015
ZINC000045385736	23.61926103823461	0	1	2.4173568851645224	4.834713770329048	1.3141366825257303	4.082245512849799	0.1360748504283266	2.50525949648224	897.5369528314545	7.898266581254214	16	59	0	0	6	24	3	2	1	0	0	0	0	0	344.44444444444446	300.33333333333337	503.0	451.6666666666666	273.66666666666663	223.3333333333333	219.74391289437585	152.24845679012344	342.7469135802469	375.2114197530863	419.452160493827	415.97222222222223	368.824074074074	322.6481481481481	304.44444444444446	1424.0	1725.0	5.838041431261771	4.844086021505377	4.531531531531532	2.9520697167755987	1.9368836291913216	2.2716894977168947	1.940898345153664
CHEMBL3745975	24.082187592132176	0	1	2.431883273723259	4.863766547446518	1.2392691237552134	4.178095439690699	0.134777272248087	2.5612576177563104	596.9913650613679	7.523304760895294	12	64	0	0	7	24	2	3	1	1	0	0	0	1	396.44444444444446	313.0	531.6666666666666	508.3333333333333	273.3333333333333	234.0	291.30641289437585	168.25308641975312	371.2376543209877	450.9521604938272	535.0416666666666	609.2824074074074	415.31944444444446	333.93981481481484	340.4212962962963	1524.0	1778.0	6.194444444444445	4.742424242424242	4.393939393939394	3.09959349593496	2.186324786324786	1.737827715355805	1.7748917748917747
CHEMBL2376460	21.82749944392474	0	1	2.404006959069565	4.80801391813913	1.3403646244028948	4.8152879307705305	0.1719745689560903	2.6014152593496127	202.89542594267112	6.3423101203515815	18	56	0	0	3	25	2	1	0	0	0	0	0	0	312.0	337.0	448.0	465.0	242.0	235.0	132.16666666666669	159.61111111111114	249.72222222222223	299.611111111111	325.33333333333326	350.49999999999994	338.11111111111114	286.4722222222223	226.72222222222223	1090.0	1344.0	5.571428571428571	5.711864406779661	4.349514563106796	3.4962406015037595	2.0595238095238093	1.7810650887573964	1.4846625766871169
CHEMBL4214853	20.164607361341645	0	1	2.377357121205589	4.754714242411179	1.2837757027160148	4.00323607463919	0.1539706182553534	2.3426144977279253	672.0785530939843	7.465886673204054	12	49	0	0	7	19	2	3	1	0	1	0	0	1	312.04938271604937	244.44444444444449	414.6666666666666	360.3333333333333	204.66666666666669	167.11111111111111	205.02698712086573	126.13014403292182	303.3518518518519	320.8148148148148	343.7242798353909	334.4638774577046	283.4953703703703	205.57973251028807	220.3317901234568	1542.0	1581.0	6.36835474930713	4.793028322440088	4.556776556776557	2.8826666666666667	2.2426979825353808	2.483279395900755	2.109965635738832
CHEMBL3326988	28.858127141270334	0	1	2.431415376151621	4.862830752303241	1.3274930581930633	3.978702772223528	0.1047027045321981	2.715956896272545	7376.428651638976	10.241045944656411	18	77	0	0	7	31	3	4	0	0	0	0	0	0	476.0	468.0	618.0	670.0	379.0	362.0	237.47222222222223	228.0555555555556	366.52777777777777	440.4166666666665	498.52777777777766	543.9444444444445	561.4722222222224	469.4166666666666	453.75	1558.0	1843.0	6.181818181818182	5.85	4.382978723404255	3.7222222222222223	2.356223175965665	2.123404255319149	1.6919642857142858
CHEMBL3819642	20.672355405410418	0	1	2.460527183313656	4.8558212756028345	1.3136134726811508	4.046509016900174	0.1499588839163553	2.4029643437234327	2715.963427056641	7.64396388937798	15	51	0	0	6	21	2	1	1	0	2	0	0	2	272.4938271604938	287.44444444444446	377.0	333.0	177.77777777777777	180.5555555555556	202.60924279045784	157.22869050005448	290.8356629480291	347.10928065840955	381.0070557521456	368.98935770729935	328.9111708351274	288.0521274170092	256.96810722555944	1776.0	1429.0	5.343016218833212	5.423480083857442	4.053763440860215	2.581395348837209	1.6140797285835455	1.6695402298850577	1.851851851851852
CHEMBL2113386	21.51911013697374	0	1	2.447043732191993	4.815626956153075	1.2934032737143488	4.272552025336972	0.158242667605073	2.445463085734153	298.5070181668759	6.692045217013371	15	49	0	0	7	20	3	2	1	0	0	0	1	1	317.4686419753086	280.62222222222226	465.4222222222222	384.9111111111111	327.93333333333334	227.0888888888889	201.5998656844993	128.95814814814815	302.92150617283954	322.67412345679014	315.9382633744856	355.1361728395062	306.77933333333334	281.4946172839506	240.6502962962963	4082.0	1847.0	6.478951877047115	5.396581196581197	5.004540023894863	3.0307961504811898	3.653294001966568	3.53482905982906	3.246864686468647
CHEMBL152309	25.4482616816748	0	1	2.6002578021919867	4.987472568038333	1.336519605379369	3.699813782839189	0.1156191807137246	2.4714332992269337	40375.07787690983	11.76911879916865	16	63	0	0	6	26	3	2	1	0	0	0	0	0	366.44444444444446	334.0	584.6666666666666	563.0	191.3333333333333	183.3333333333333	221.49391289437585	158.47530864197532	352.3811728395061	397.378086419753	441.0601851851851	447.0231481481481	347.3009259259259	270.3009259259259	247.7962962962963	1498.0	1850.0	5.81657848324515	4.985074626865671	4.753387533875339	3.3117647058823527	1.845878136200717	1.2055888223552895	1.3569739952718676
ZINC000003874895	14.199154765133787	0	1	2.4353867217268896	4.870773443453777	1.276429696082867	3.752632578919649	0.1975069778378762	1.964311500898446	148.00513963235755	5.639100886579192	6	43	0	0	3	16	1	1	0	1	0	0	0	1	220.0	208.0	286.0	296.0	104.0	64.0	172.63888888888889	117.08333333333334	195.44444444444449	265.47222222222223	290.9722222222221	326.16666666666663	257.0	220.3333333333333	205.3333333333333	794.0	914.0	5.116279069767442	4.727272727272728	3.4878048780487805	2.6194690265486726	1.548148148148148	1.0592592592592591	0.9454545454545454
CHEMBL4783987	22.655926568670928	0	1	2.359764138376088	4.719528276752177	1.3446955389284674	4.280451661526456	0.1476017814319467	2.518769269412436	823.7421250234545	7.77856826285262	18	57	0	0	4	25	3	0	0	1	0	0	0	1	344.0	348.0	446.0	411.0	240.0	229.0	188.88888888888889	165.19444444444446	273.6666666666666	337.8055555555555	322.77777777777777	295.6666666666667	264.3333333333333	229.66666666666669	223.66666666666669	1156.0	1386.0	6.035087719298246	5.8	4.2075471698113205	2.8344827586206898	1.9078947368421053	1.9699248120300752	2.142857142857143
CHEMBL576315	16.33675375528945	0	1	2.530901968325283	4.945926633537248	1.307071267311508	3.926974538016201	0.186998787524581	2.10980663647846	159.5084123484077	5.814034007559753	15	36	0	0	6	15	3	2	1	0	0	0	0	0	284.44444444444446	237.3333333333333	443.6666666666666	430.0	183.0	78.0	193.71613511659808	110.08950617283952	248.2067901234568	271.71604938271605	327.5046296296296	317.26388888888886	260.6018518518519	247.14814814814807	149.00000000000003	1086.0	1260.0	7.901234567901235	6.245614035087719	6.932291666666666	5.243902439024391	4.965367965367965	3.3205128205128207	2.6142857142857143
CHEMBL4462108	18.56311579581272	0	1	2.325753196229017	4.651506392458035	1.3114570681787436	3.893886958905824	0.1622452899544093	2.234876614325743	426.3110123437549	6.930637893171792	12	47	0	0	5	19	3	0	0	1	1	0	0	2	283.60493827160496	275.1111111111111	342.6666666666667	295.22222222222223	161.11111111111111	149.88888888888889	162.92196311537873	131.99279835390948	223.71604938271608	274.891975308642	249.5884773662552	222.6913580246914	207.37037037037044	185.75308641975303	165.07407407407413	1224.0	1206.0	6.034147622800106	5.6145124716553285	3.893939393939394	2.460185185185185	1.4950316169828364	1.5698267074413863	1.7139479905437354
ZINC000028363041	18.453725996071533	0	0	2.29914158285792	4.5982831657158405	1.3193363402645557	4.22473664410373	0.1760306935043221	2.316425663463757	240.15327628401903	6.3567461080284255	18	46	0	0	4	20	4	0	0	0	0	0	0	0	272.0	295.0	377.0	325.0	268.0	217.0	121.88888888888889	141.05555555555557	221.0833333333334	248.11111111111111	245.25000000000009	239.8611111111112	221.02777777777783	202.33333333333337	179.72222222222226	938.0	1118.0	5.913043478260869	6.145833333333333	4.7125	3.095238095238096	2.625	3.064516129032258	3.308641975308642
CHEMBL2159461	22.2454875903814	0	1	2.361611101017262	4.723222202034526	1.280389866104883	4.041734399697476	0.139370151713706	2.461384643695476	691.4205481432605	7.60345898365543	12	56	0	0	8	21	2	3	2	0	1	0	0	1	324.4938271604938	256.77777777777777	439.6666666666666	372.1111111111111	251.3333333333333	202.11111111111111	214.47486092059137	136.70113168724282	315.837962962963	341.0514403292181	374.19535893918606	356.8086419753086	310.9567901234568	285.6383744855967	234.5262345679012	1874.0	1833.0	5.794532627865961	4.4272030651340994	4.227564102564102	2.6770583533173458	1.962207105064248	1.852143482064742	2.112044817927171
CHEMBL70764	25.458593835702555	0	1	2.610698561358197	5.112937970821896	1.3289509759678793	3.8761397259875694	0.1211293664371115	2.5179905522008514	7920.338281367302	10.14034000599586	12	63	0	0	5	27	3	2	0	0	0	0	0	0	378.0	401.0	579.0	583.0	319.0	261.0	233.53472222222223	183.8055555555556	320.9305555555555	418.1666666666664	474.6805555555554	483.86111111111103	431.9166666666667	405.6250000000001	278.25000000000006	1278.0	1545.0	6.0	5.985074626865671	4.7073170731707314	3.3314285714285714	1.9951456310679607	1.851851851851852	2.0448717948717947
2-Aminopropiophenone	8.025463763235798	0	1	2.2508745945255435	4.501749189051088	1.238154075753899	3.095000336889224	0.2813636669899294	1.2250981947903854	38.33694134346479	3.741724137073696	6	22	0	0	2	9	1	1	0	0	0	0	0	0	132.0	124.0	157.0	148.0	0.0	0.0	107.33333333333334	72.66666666666667	108.22222222222224	168.00000000000003	147.66666666666666	99.0	66.33333333333333	27.0	5.0	448.0	482.0	6.0	5.636363636363637	4.361111111111111	3.217391304347826	1.6451612903225807	0.3870967741935484	0.0
CHEMBL4856702	14.130205079912493	0	1	2.4186933056745934	4.761295019454499	1.3332611203371942	3.812313930001783	0.2117952183334323	1.9260230003992005	107.642592869509	5.266603078816199	11	33	0	0	5	13	4	0	0	1	0	0	0	1	256.0	254.0	343.0	329.0	92.0	68.0	144.6111111111111	109.38888888888889	181.72222222222223	211.44444444444449	197.44444444444449	212.50000000000003	196.25000000000003	141.83333333333334	123.83333333333334	760.0	885.0	7.757575757575758	7.257142857142857	5.622950819672131	4.1645569620253164	3.756756756756757	3.343283582089552	1.5862068965517242
CHEMBL3403341	22.212387604264176	0	0	2.512801467415557	5.025602934831115	1.3040953959738573	4.426469942139884	0.1580882122192815	2.5172218307921628	283.7115317755294	6.677577405951076	22	45	0	0	6	22	2	2	1	0	1	0	0	1	360.0493827160494	330.44444444444446	561.3333333333333	580.1111111111111	484.7777777777778	315.0	210.3880982319768	138.02674897119343	291.7561728395061	333.4943415637859	414.1800411522632	352.3878600823044	359.63260173754	381.4341563786009	283.8271604938271	1580.0	1613.0	8.001097393689987	6.88425925925926	7.10548523206751	5.687363834422658	5.635076252723311	5.649629629629629	4.367367367367367
CHEMBL4301925	25.726902258041616	0	1	2.5404950652439253	4.953301658622081	1.2877999228527095	3.89220971837871	0.1179457490417791	2.5528995158199934	2279.709999292487	8.9257259890384	12	62	0	0	9	24	4	4	0	1	0	0	0	1	492.0	463.0	672.0	728.0	367.0	388.0	331.00694444444446	206.6805555555556	357.5555555555555	500.29166666666646	610.7777777777783	705.3472222222223	552.0277777777779	384.72222222222223	424.75000000000006	1426.0	1617.0	7.935483870967742	7.123076923076923	5.793103448275862	4.636942675159236	3.417989417989418	2.7142857142857144	2.414473684210526
CHEMBL4468683	22.65592656867093	0	2	2.3360890212086964	4.672178042417392	1.3467448308337715	4.50504730023253	0.1553464586287079	2.569909127494288	358.4547268902785	6.946513104232618	12	59	0	0	7	22	6	1	0	0	0	0	0	0	350.0	348.0	444.0	396.0	309.0	233.0	178.08333333333334	166.25	281.6666666666667	342.83333333333314	371.49999999999983	347.69444444444446	314.9166666666667	305.83333333333337	240.2777777777778	1180.0	1440.0	5.932203389830509	5.612903225806452	3.9292035398230087	2.588235294117647	1.981818181818182	2.054421768707483	2.323308270676692
CHEMBL4750587	22.981103942269367	0	1	2.409941088032486	4.794802586352931	1.29283816216549	5.016570982289832	0.1729852062858562	2.6774573660395977	191.6282760624456	6.320268170254553	15	50	0	0	9	20	3	3	1	1	1	0	0	2	416.0493827160494	348.44444444444446	584.4444444444445	472.22222222222223	283.44444444444446	262.1111111111111	276.36032045419904	148.5468106995885	340.4588477366256	378.261316872428	386.0178898033836	356.0817901234568	373.468621399177	261.73919753086426	264.75308641975306	1706.0	1745.0	8.320987654320989	6.5744234800838575	6.152046783625731	3.689236111111111	3.0715630885122414	3.4242424242424243	2.649013499480789
ZINC000028876318	22.53037503960343	0	1	2.434799474052901	4.814196193255938	1.2585824425508565	3.4094932805167124	0.1175687338109211	2.291274419157124	1131.5325447898051	8.096038964170996	6	57	0	0	8	21	3	2	0	3	0	0	0	3	462.0	393.0	648.0	502.0	309.0	292.0	388.2291666666666	174.22222222222223	479.83333333333326	447.5	557.5833333333334	434.1666666666666	345.74999999999994	396.5	338.375	1302.0	1416.0	8.105263157894736	6.661016949152542	5.837837837837838	3.3245033112582782	2.30625	2.021276595744681	2.3587786259541983
CHEMBL2159471	22.80276445730689	0	1	2.389562935419146	4.737635990667762	1.309898570060109	4.387825996905643	0.1513043447208842	2.543544624313244	361.09015055688775	6.953838388683643	17	53	0	0	7	22	2	3	2	0	0	0	0	0	350.8888888888889	289.0	502.44444444444446	424.3333333333333	248.3333333333333	268.0	217.16400891632367	141.23611111111111	324.0495541838134	320.1296296296296	362.4243827160493	380.7268518518517	287.4675925925926	264.10648148148147	271.36419753086415	1618.0	1785.0	6.620545073375262	5.160714285714286	5.126984126984127	3.289405684754522	2.931297709923664	2.3688524590163933	2.0868347338935576
CHEMBL3924375	28.27234070364342	0	1	2.410725388011912	4.821450776023823	1.3269454720019884	4.22268626725222	0.1141266558716816	2.7488043014030303	15589.671524375548	10.962696711844083	18	73	0	0	6	31	4	2	0	0	0	0	0	0	440.0	439.0	551.0	544.0	400.0	327.0	247.69444444444443	217.8055555555556	343.11111111111103	433.3333333333332	457.1944444444444	444.361111111111	429.6944444444444	410.0833333333333	357.91666666666663	1476.0	1747.0	6.027397260273973	5.776315789473684	4.111940298507463	3.005524861878453	2.178743961352657	2.142857142857143	2.1621621621621623
ZINC000072124513	23.41815372118267	0	1	2.5366265433506983	4.920805406674488	1.299626720838578	3.539569563150143	0.1179856521050047	2.362617416090378	3675.089279527611	9.307944993768968	12	59	0	0	6	24	3	1	0	0	2	0	0	2	315.2098765432099	342.22222222222223	474.1111111111112	447.77777777777777	232.66666666666663	215.44444444444443	166.35087067520195	156.0411522633745	262.73353909465027	348.6661522633744	397.0150701112634	400.0401234567901	311.27777777777777	251.5216049382716	215.78395061728395	1682.0	1555.0	5.342540280393387	5.519713261648746	4.158869395711501	2.798611111111111	1.3367875647668397	1.2705882352941176	1.6738609112709832
CHEMBL4647589	18.728281291265805	0	1	2.5484658549530024	5.096931709906006	1.2842201474703414	4.16287166499948	0.1809944202173687	2.259114263144415	198.531383530662	6.123856313994347	12	43	0	0	5	18	2	2	1	0	0	0	0	0	286.44444444444446	258.3333333333333	459.6666666666667	435.0	190.66666666666663	148.66666666666666	185.54946844993145	111.24537037037038	284.1141975308641	302.8796296296297	298.9753086419753	317.32098765432096	255.67438271604945	213.00925925925927	204.5138888888889	1150.0	1401.0	6.6614987080103365	5.615942028985507	5.472222222222222	3.849557522123894	2.525252525252525	2.308411214953271	2.1666666666666665
ZINC000040956122	25.44391357889723	0	1	2.403570346122144	4.807140692244286	1.340257217365339	4.084159116515138	0.1237623974701556	2.601038328964754	10085.191043184614	10.412745861981731	18	67	0	0	5	28	4	1	0	0	0	0	0	0	364.0	373.0	467.0	448.0	292.0	220.0	194.63888888888889	188.47222222222223	306.27777777777777	372.4444444444444	381.4166666666667	396.3333333333333	391.8333333333333	360.25	285.5	1302.0	1573.0	5.432835820895522	5.328571428571428	3.766129032258065	2.635294117647059	2.0851063829787235	1.8736263736263736	1.6685714285714286
CHEMBL1851948	25.39154292055889	0	1	2.4810849352846405	4.962169870569282	1.3455669577657163	3.9256743773535385	0.122677324292298	2.5306889621676456	3481.1975139850388	9.31828243659492	20	58	0	0	7	25	5	1	0	0	1	0	0	1	395.60493827160496	426.1111111111111	600.4444444444445	613.5555555555555	274.55555555555554	239.5555555555556	184.2552964487121	174.38168724279836	288.6008230452674	369.89197530864186	408.8641975308642	346.0987654320987	314.40740740740733	267.51851851851853	221.37654320987653	1524.0	1608.0	6.820774797786292	6.872759856630824	5.458585858585859	4.09037037037037	2.414720452937013	2.140062597809077	2.30718954248366
CHEMBL258956	31.04839717005127	0	1	2.482148277744115	4.964296555488231	1.327317700417448	4.17371548997268	0.1043428872493169	2.8151010050110736	8643.46885838616	10.450853630582294	22	75	0	0	9	31	5	4	0	0	0	0	0	0	546.0	550.0	757.0	813.0	618.0	497.0	283.75	238.75000000000003	394.8888888888888	498.1111111111109	556.4444444444446	587.8055555555555	517.2222222222223	553.9444444444446	485.7222222222222	1652.0	1945.0	7.28	6.962025316455696	5.485507246376812	4.541899441340783	3.2453703703703702	3.057416267942584	3.21875
CHEMBL2058427	16.41793436461614	0	3	2.488630239651748	4.799111343737627	1.279598890754884	4.161987196678532	0.1981898665085015	2.167929996453545	122.81676391419056	5.552630865084443	9	36	0	0	6	15	4	1	0	0	0	1	0	1	287.06721536351165	309.03703703703707	455.55555555555554	391.8148148148148	214.3333333333333	105.14814814814817	139.82827503429354	121.10802469135804	190.3148148148148	234.3117283950617	266.1141975308642	227.08796296296296	224.19135802469137	173.01543209876547	147.32098765432102	2040.0	1165.0	7.974089315653101	8.132553606237817	7.118055555555555	5.441872427983538	3.5011431184270694	3.506318082788672	3.695402298850575
CHEMBL3884095	24.72487625389223	0	1	2.435122164724194	4.87024432944839	1.3146224172888012	3.671417984489328	0.1147318120152915	2.463728769045256	3170.557696520581	9.224813590704988	16	66	0	0	6	26	4	2	0	0	0	0	0	0	382.0	400.0	547.0	560.0	217.0	235.0	195.41666666666669	184.25	310.91666666666663	393.44444444444446	430.0833333333333	424.6666666666667	366.33333333333337	313.4166666666667	285.6666666666667	1294.0	1566.0	5.787878787878788	5.797101449275362	4.376	3.3734939759036147	1.5572916666666667	1.299465240641711	1.2329545454545454
ZINC000028652760	22.701015166255303	0	1	2.545689313974885	4.980996662100647	1.3109227231777592	3.896145729097507	0.1343498527275002	2.42469852687233	1170.2960201805074	8.129722741484215	15	56	0	0	8	21	5	3	0	0	0	0	0	0	412.0	423.0	643.0	625.0	323.0	332.0	225.44444444444443	173.16666666666669	302.8888888888888	385.3055555555554	503.69444444444446	384.58333333333337	368.08333333333337	341.0555555555556	349.5277777777779	1220.0	1446.0	7.357142857142857	7.169491525423729	6.009345794392523	4.62962962962963	2.6533333333333333	2.2416107382550337	2.323741007194245
CHEMBL3331257	21.827499443924744	0	1	2.439304348784617	4.798511231360992	1.3365847807016156	3.519629710113214	0.1257010610754719	2.287975205267114	1295.7456118056166	8.196460987639503	15	55	0	0	6	22	3	2	1	0	0	0	0	0	332.44444444444446	333.33333333333337	438.0	435.33333333333337	214.3333333333333	201.66666666666669	168.55898491083673	154.7993827160494	248.93209876543213	303.7962962962962	326.19444444444434	341.24999999999994	287.76851851851853	237.67592592592592	200.19444444444443	1350.0	1488.0	6.044444444444444	5.74712643678161	4.211538461538462	3.200980392156863	1.6559829059829063	1.5264367816091955	1.6487179487179489
CHEMBL126667	16.332405652511895	0	1	2.3473668901706226	4.6947337803412434	1.3285677517386365	3.545383342158451	0.1688277781980214	2.0075836348780376	416.1613235061067	6.77301032670654	12	41	0	0	3	18	1	1	0	1	0	0	0	1	270.0	255.0	322.0	284.0	160.0	164.0	156.8611111111111	121.94444444444446	207.9166666666668	253.1944444444445	223.25000000000003	194.0833333333333	165.08333333333334	154.94444444444449	143.7777777777778	862.0	1008.0	6.585365853658536	5.930232558139535	4.2368421052631575	2.811881188118812	1.824742268041237	1.761904761904762	2.388059701492537
CHEMBL4754138	24.84320457182677	0	1	2.4591488475829704	4.908793151898159	1.3298882506429954	4.282507114380652	0.1381453907864726	2.585940723973962	693.3640873402218	7.672957351275328	19	56	0	0	7	24	3	3	1	0	0	0	0	0	402.44444444444446	369.3333333333333	617.6666666666666	529.3333333333334	311.33333333333337	283.6666666666667	230.54946844993145	159.74845679012347	350.75	373.5956790123457	421.9953703703703	454.2268518518517	348.09722222222223	295.5231481481482	287.32716049382714	1484.0	1793.0	7.186507936507937	6.155555555555555	5.772585669781932	3.65057471264368	3.205128205128205	2.588972431077694	2.5107526881720434
article_review_18	22.96168307990478	0	1	2.38664417152946	4.773288343058919	1.3061807636403335	4.731854174263376	0.1631673853194267	2.6190278656986745	269.4462487927589	6.661079659555816	18	52	0	0	5	24	2	0	0	3	0	0	0	3	430.0	394.0	631.0	514.0	313.0	309.0	301.7013888888889	166.52777777777777	448.22222222222223	354.69444444444446	392.25	372.6666666666667	330.19444444444446	365.6666666666667	308.0972222222222	1228.0	1380.0	8.26923076923077	7.163636363636364	6.572916666666667	4.015625	3.302158273381295	2.6106870229007635	2.524193548387097
CHEMBL3401474	22.765316368412112	0	2	2.4338861019900087	4.760704512269342	1.3124409724452066	3.46449338327509	0.1194652890784513	2.307277149211591	7694.183954300979	10.01293072881805	15	59	0	0	6	23	4	1	1	0	0	0	0	0	318.44444444444446	321.33333333333337	423.6666666666667	399.3333333333333	198.3333333333333	190.3333333333333	169.83676268861456	157.38271604938274	264.67283950617286	326.2253086419753	329.40740740740733	294.41666666666663	283.26851851851853	248.1851851851852	219.01851851851853	1374.0	1525.0	5.397363465160075	5.182795698924732	3.749262536873157	2.6622222222222223	1.4100877192982455	1.4052757793764987	1.4691358024691357
CHEMBL1916745	28.870908627997995	0	1	2.6263012329292272	5.136430585364264	1.3388295875163738	4.029367567308097	0.108901826143462	2.7019422521047254	6032.830361341521	10.013304379237384	18	71	0	0	7	30	4	3	0	0	0	0	0	0	476.0	494.0	734.0	818.0	424.0	355.0	258.22916666666663	217.02777777777777	357.4027777777777	475.6805555555554	615.6250000000002	652.8333333333333	664.0833333333333	521.6666666666666	413.75	1502.0	1800.0	6.704225352112676	6.586666666666667	5.518796992481203	4.595505617977528	3.0084745762711864	2.32421875	1.781512605042017
CHEMBL3289948	26.06750733532688	0	1	2.4429742153996283	4.808058973661703	1.2665008349273768	3.855795975852689	0.1168423022985663	2.543499932994322	2394.071422084522	8.974673187931685	15	56	0	0	12	21	4	3	2	3	0	0	0	3	542.8888888888889	414.3333333333333	824.6666666666667	559.6666666666667	310.0	561.6666666666666	412.2265089163237	170.25925925925927	599.7577160493828	386.6435185185185	480.19290123456784	461.3657407407407	397.1828703703703	259.89351851851853	655.2546296296298	1922.0	2017.0	9.694444444444445	7.0225988700564965	7.8539682539682545	4.1151960784313735	2.9178082191780823	3.309895833333333	2.6956521739130435
CHEMBL3121414	21.776731461185268	2	1	2.460527183313656	4.8558212756028345	1.3136134726811508	4.046509016900174	0.1499588839163553	2.4029643437234327	2715.963427056641	7.64396388937798	15	55	0	0	6	23	2	4	0	0	0	0	0	0	394.0	374.0	496.0	416.0	129.0	70.0	283.94444444444446	190.75	336.8888888888888	320.94444444444446	311.55555555555554	399.1666666666666	244.50000000000003	209.83333333333337	168.66666666666669	1208.0	1324.0	7.163636363636364	6.678571428571429	5.391304347826087	3.7142857142857135	3.3076923076923075	1.9245283018867925	1.2285714285714286
CHEMBL4571469	24.25282771878405	0	0	2.5727249170061635	4.9954594714140415	1.284961435206587	4.532525615266705	0.1462105037182808	2.642681426587352	362.0354759779241	7.023144318454208	20	53	0	0	9	22	4	4	1	0	0	0	0	0	458.44444444444446	414.0	708.6666666666667	685.3333333333333	687.0	470.6666666666667	282.105024005487	171.50308641975312	366.0123456790124	400.746913580247	477.4845679012346	467.9737654320988	439.317901234568	502.8935185185184	474.3364197530864	1522.0	1762.0	8.649895178197065	7.392857142857143	7.459649122807018	6.011695906432748	5.458646616541353	4.7104622871046224	4.9071428571428575
CHEMBL158285	9.520557554648656	0	1	2.216354930620183	4.432709861240367	1.1848157159248731	3.170950581530528	0.2439192755023483	1.4163956753959634	72.01367518779173	4.5392202986123005	6	26	0	0	4	9	2	0	1	0	0	1	0	1	119.51165980795612	111.03703703703704	110.74074074074072	76.81481481481481	30.296296296296298	6.518518518518518	57.60948216735254	65.74382716049382	93.11111111111111	94.91975308641976	84.9216392318244	66.69907407407409	64.39351851851853	68.42592592592592	48.25925925925927	1916.0	870.0	4.596602300306004	4.27065527065527	2.516835016835017	1.567649281934996	1.712962962962963	1.983397190293742	1.0098765432098766
ZINC000254132328	20.661571898979936	0	1	2.9377067561864	5.380936087409816	1.3696642071477758	3.722484628420382	0.1551035261841825	2.1898600935514567	1861.146466381567	8.404416693952193	6	47	0	4	4	20	1	3	0	0	0	0	0	0	304.0	341.0	563.0	528.0	320.0	260.0	137.89583333333334	132.83333333333337	241.2916666666667	329.0138888888889	326.80555555555543	266.0277777777777	217.81944444444449	214.65277777777783	195.6388888888889	984.0	1298.0	6.468085106382978	6.433962264150943	5.311320754716981	3.591836734693877	2.2357723577235773	3.0297029702970297	3.1683168316831685
[truncated: 2,844 more rows]
[truncated: 679 more columns]
