# Supplementary material for: SerotoninAI: Serotonergic System Focused, Artificial Intelligence-Based Application for Drug Discovery
Source: J Chem Inf Model. 2024 Jan 30;64(7):2150–7. doi: 10.1021/acs.jcim.3c01517 (PMC11005036; doi:10.1021/acs.jcim.3c01517)
Supplement: Supplementary file 4 — ci3c01517_si_004.zip [file ci3c01517_si_004.zip › databases/BBB_database_test.csv]

Smiles	nAcid	nBase	SpAbs_A	SpMax_A	LogEE_A	VE2_A	VE3_A	VR1_A	VR3_A	nAromAtom	nAtom	nSpiro	nBridgehead	nHetero	nB	nN	nO	nS	nP	nF	nCl	nBr	nI	nX	ATS0s	ATS1s	ATS2s	ATS0Z	ATS0p	AATS0dv	AATS1dv	AATS2dv	AATS3dv	AATS4dv	AATS5dv	AATS6dv	AATS7dv	AATS8dv	AATS0d	AATS2d	AATS3d	AATS4d	AATS5d	AATS6d	AATS7d	AATS8d	AATS0s	AATS1s	AATS2s
CCCCC[C@@H](C=C[C@H]([C@@H](CCCCCCC(O)=O)C(C1)=O)[C@@H]1O)O	1	0	30.120915239618853	2.405206390631582	4.084637269347052	0.1363736783197287	2.142810030352128	1153.5631852961014	7.966901585010818	0	59	0	0	5	0	0	5	0	0	0	0	0	0	0	289.41666666666663	162.77777777777774	294.38888888888886	1074.0	74.110858764866	4.711864406779661	3.7796610169491527	2.5135135135135136	1.656441717791411	1.5555555555555556	1.4805194805194806	1.6174496644295302	1.3673469387755102	1.3093525179856116	2.4745762711864407	2.7387387387387387	2.128834355828221	2.067901234567901	2.0974025974025974	2.1073825503355703	2.0340136054421767	2.021582733812949	4.905367231638418	2.7589453860640294	2.652152152152152
[O-][N+](c1ccc([C@H]([C@@H](CO)NC(C(Cl)Cl)=O)O)cc1)=O	0	0	24.212498445092216	2.336045738284076	3.874384395758167	0.1965341900688526	2.0619605865670314	112.716759244327	5.418025297243162	6	32	0	0	9	0	2	5	0	0	0	2	0	0	2	290.56614845297975	126.58847736625516	245.1822511812224	1404.0	51.154074858188	9.975308641975309	7.958333333333333	6.845795481015607	4.979655712050078	4.312236286919831	4.263703703703704	3.4057239057239057	4.6394557823129245	4.686274509803921	3.3125	3.452830188679245	2.915492957746479	2.5316455696202533	2.3466666666666667	2.212121212121212	2.26530612244898	2.235294117647059	9.080192139155615	3.9558899176954734	4.62608021096646
OC(c(cccc1)c1O)=O	1	0	11.945821561028191	2.2671838628845	3.1976660618289543	0.2964744156001725	1.0867907407002635	32.36704987804933	3.477140926251645	6	16	0	0	3	0	0	3	0	0	0	0	0	0	0	151.33333333333331	75.88888888888889	131.77777777777777	450.0	24.119589429094	10.625	9.1875	8.826086956521738	6.344827586206897	5.6923076923076925	1.8333333333333333	0.0	0.0	0.0	3.25	3.608695652173913	2.793103448275862	2.0384615384615383	1.3888888888888888	1.1428571428571428	1.0	0.0	9.458333333333332	4.743055555555555	5.729468599033816
CC(C(c1cccc(Cl)c1)=O)NC(C)(C)C	0	1	18.238314804247544	2.320009504807204	3.663695043168346	0.2296572294594779	1.7714249631170609	67.36747014917978	4.680165891920228	6	34	0	0	3	0	1	1	0	0	0	1	0	0	1	118.73446311537876	92.7011316872428	148.5493827160494	888.0	50.86433628728201	4.870733478576616	4.826797385620915	3.344444444444445	2.524613220815753	1.7233796296296298	1.6849315068493151	0.7913279132791328	0.7523148148148149	0.2266666666666666	2.823529411764706	3.1	2.367088607594937	2.052083333333333	2.0136986301369864	1.8414634146341464	1.9375	1.66	3.492190091628787	2.7265038731542	2.47582304526749
C[C@](CC1)([C@@H](CC2)[C@H](CC3)[C@H]1c(cc1)c3cc1O)[C@H]2O	0	0	26.5006938616216	2.5767042469412305	3.9798701808335935	0.2013797545736134	2.08631662689578	131.7607424060468	5.574134900946294	6	44	0	0	2	0	0	2	0	0	0	0	0	0	0	142.50694444444446	116.18055555555556	199.81944444444449	800.0	62.15731771637601	4.590909090909091	4.638297872340425	3.4565217391304346	2.145833333333333	1.3295454545454546	1.0804597701149423	1.2142857142857142	1.518987341772152	1.68	3.227272727272727	3.8260869565217392	3.0347222222222223	2.4318181818181817	2.0919540229885056	2.015873015873016	2.075949367088608	1.98	3.238794191919192	2.471926713947991	2.171950483091788
OC[C@H]([C@H]([C@@H]([C@@H](CO)O)O)O)O	0	0	14.195669358089216	2.2469796037174654	3.3233807999435294	0.2576481911530993	1.3110679817908948	42.12131970714731	3.9228755756474114	0	26	0	0	6	0	0	6	0	0	0	0	0	0	0	241.6111111111111	106.66666666666669	164.22222222222217	614.0	26.817204667886	7.461538461538462	4.76	4.047619047619048	4.063492063492063	2.909090909090909	2.3035714285714284	1.75	1.0416666666666667	0.0	2.4615384615384617	2.8095238095238093	2.0793650793650795	1.7272727272727273	1.5178571428571428	1.3	1.0833333333333333	1.0	9.292735042735044	4.266666666666667	3.910052910052909
NCCc(cc1)cc(O)c1O	0	1	13.419574942391506	2.2683533164782297	3.2867185642168613	0.2767528031995866	1.2085748741538032	43.87773761754574	3.8767172554853135	6	22	0	0	3	0	1	2	0	0	0	0	0	0	0	123.83333333333334	82.86111111111111	115.94444444444444	476.0	29.69834995333899	6.454545454545454	5.954545454545454	4.828571428571428	3.5869565217391304	1.9318181818181817	1.4	1.48	1.0	0.0	2.772727272727273	3.085714285714286	2.4130434782608696	2.022727272727273	1.8285714285714283	1.6	1.3333333333333333	1.0	5.628787878787879	3.766414141414141	3.312698412698412
C[C@](CC1)([C@@H](CC2)[C@H](CC3)[C@H]1c(cc1)c3cc1O)C2=O	0	0	26.5006938616216	2.5767042469412305	3.9798701808335935	0.2013797545736134	2.08631662689578	131.7607424060468	5.574134900946294	6	42	0	0	2	0	0	2	0	0	0	0	0	0	0	154.50694444444446	113.43055555555556	195.2638888888889	798.0	61.26809190667801	5.238095238095238	5.177777777777778	3.772727272727273	2.3851851851851853	1.525	1.251572327044025	1.4310344827586208	1.9	2.186046511627907	3.333333333333333	3.886363636363636	3.111111111111111	2.53125	2.157232704402516	2.0517241379310347	2.128571428571429	2.0232558139534884	3.678736772486773	2.5206790123456795	2.2189078282828287
CN(CCC1)C1c1cccnc1	0	1	15.88877915280066	2.3429230827771703	3.422366970266897	0.2695798040234243	1.3563373929396665	50.901225123846	4.112208549291538	6	26	0	0	2	0	2	0	0	0	0	0	0	0	0	58.30555555555556	69.3888888888889	108.58333333333331	472.0	36.533580667886	4.769230769230769	4.7407407407407405	3.2857142857142856	2.0	1.4615384615384617	1.1296296296296295	0.3658536585365853	0.0	0.0	2.8461538461538463	3.204081632653061	2.603174603174604	2.1384615384615384	1.9259259259259256	1.6829268292682926	1.4736842105263157	1.0	2.2425213675213675	2.569958847736626	2.215986394557823
C[C@@H](Cc1ccccc1)NC	0	1	13.796486381433128	2.186699214005255	3.278308820749653	0.2815165722275187	1.2256414906131805	40.80077775298174	3.804011323605834	6	26	0	0	1	0	1	0	0	0	0	0	0	0	0	56.05555555555556	67.0	98.4722222222222	424.0	35.768193572735	3.5384615384615383	3.576923076923077	2.2444444444444445	1.456140350877193	0.9666666666666668	0.8653846153846154	0.5526315789473685	0.1	0.0	2.423076923076923	2.688888888888889	2.2280701754385963	1.8666666666666667	1.7692307692307692	1.6578947368421053	1.4	1.2142857142857142	2.155982905982906	2.576923076923077	2.188271604938272
C[C@@H]([C@H]([C@H](C1)N)O)O[C@H]1O[C@@H](C[C@@](C1)(C(CO)=O)O)c(c(O)c2C(c(c3ccc4)c4OC)=O)c1c(O)c2C3=O	0	1	49.7823439037901	2.624726205848704	4.610174789661352	0.1276160610459703	2.965809153539028	636.9606887355508	7.817684493672427	12	68	0	0	12	0	1	11	0	0	0	0	0	0	0	481.53472222222223	264.27777777777777	450.7083333333333	1754.0	96.47931824062098	9.529411764705882	8.347222222222221	7.4765625	6.950276243093922	6.370892018779343	5.659192825112108	5.553398058252427	5.402912621359223	4.674418604651163	3.661764705882353	4.234375	3.6685082872928176	3.1690140845070425	2.977578475336323	3.1650485436893203	3.0728155339805827	2.823255813953488	7.081392973856209	3.670524691358025	3.5211588541666665
O=C(C(c1ccccc1)(c1ccccc1)N1)NC1=O	0	0	25.111326943360588	2.5497429824853763	3.892952525948008	0.1969603864697414	1.961540210964665	128.0337480808786	5.494147772222509	12	31	0	0	4	0	2	2	0	0	0	0	0	0	0	175.17361111111111	115.54166666666669	196.5694444444445	778.0	50.875262858188016	8.838709677419354	8.484848484848484	7.851851851851852	6.301369863013699	6.08	4.8	3.081081081081081	1.5	0.4285714285714285	3.6774193548387095	4.314814814814815	3.5616438356164384	3.2666666666666666	2.8	2.216216216216216	1.7916666666666667	1.5238095238095235	5.65076164874552	3.5012626262626263	3.640174897119343
CC(Nc(cc1)ccc1O)=O	0	0	13.221782261237903	2.219936220708825	3.285957659279416	0.2814688033129235	1.2254717920142997	39.7435773229721	3.777758431069155	6	20	0	0	3	0	1	2	0	0	0	0	0	0	0	128.58333333333334	77.16666666666669	122.27777777777776	474.0	28.809124143641	8.1	7.3	5.483870967741935	3.783783783783784	3.0	3.0	2.2857142857142856	2.6923076923076925	0.0	2.95	3.193548387096774	2.5405405405405403	2.2058823529411766	2.0384615384615383	1.619047619047619	1.6153846153846154	1.0	6.429166666666667	3.8583333333333343	3.944444444444444
CC(C)(C)NCC(c(cc1)cc(CO)c1O)O.OS(O)(=O)=O	2	1	0.0	0.0	0.0	0.0	0.0	0.0	0.0	6	45	0	0	9	0	1	7	1	0	0	0	0	0	0	347.5286351165981	140.4675925925926	442.6342592592592	1244.0	60.60422481152702	7.209876543209877	4.424242424242424	5.594594594594595	2.557894736842105	1.947368421052632	1.8651685393258424	1.8421052631578947	1.25	0.9508196721311476	2.7777777777777777	2.918918918918919	2.305263157894737	1.9035087719298245	2.056179775280899	2.026315789473684	1.838235294117647	1.819672131147541	7.722858558146624	3.192445286195287	5.981544044044043
O=C1N=CN=C2NNC=C12	0	0	13.098357873904222	2.36983750562897	3.2613112742453896	0.302608134534886	1.1072684971426057	35.990740492855934	3.583261696840543	9	14	0	0	5	0	4	1	0	0	0	0	0	0	0	99.83333333333331	66.97222222222223	111.6111111111111	444.0	21.206155619396	13.142857142857142	12.133333333333333	11.434782608695652	8.583333333333334	7.722222222222222	0.0	0.0	0.0	0.0	4.0	4.260869565217392	3.4166666666666665	2.4444444444444446	1.6666666666666667	1.0	0.0	0.0	7.13095238095238	4.464814814814815	4.852657004830918
NC1(CC(C2)C3)CC3CC2C1	0	1	13.962565838810978	2.5105329389856648	3.416615800401537	0.295513835177015	1.2741658289206763	42.34448533272566	3.841148375958923	0	28	0	4	1	0	1	0	0	0	0	0	0	0	0	53.395833333333336	58.62499999999999	109.83333333333331	426.0	36.657419382433005	2.7142857142857144	3.0	2.0476190476190474	1.0294117647058822	0.2702702702702703	0.0	0.0	0.0	0.0	3.0357142857142856	3.619047619047619	2.4411764705882355	1.7837837837837838	1.375	1.0	0.0	0.0	1.906994047619048	1.9541666666666664	1.7433862433862433
CN(c1c(C(N2C)=O)[nH]cn1)C2=O	0	0	16.642378047747908	2.476346575379802	3.5146506699342064	0.2587430129780278	1.4753936841784152	51.329341182242494	4.200626806011737	9	21	0	0	6	0	4	2	0	0	0	0	0	0	0	152.36111111111111	86.8888888888889	146.66666666666669	584.0	29.20561123879199	11.333333333333334	10.590909090909092	9.83783783783784	8.1	5.688888888888889	1.696969696969697	0.0	0.0	0.0	3.7142857142857135	4.081081081081081	3.625	2.533333333333333	1.93939393939394	1.2	1.0	0.0	7.255291005291006	3.94949494949495	3.963963963963964
CN(C)CCC=C(c1c(CC2)cccc1)c1c2cccc1	0	1	27.54501083422356	2.4476334782893145	3.974821296661781	0.187712144649456	2.113614147417834	212.80106608333384	6.102295111974421	12	44	0	0	1	0	1	0	0	0	0	0	0	0	0	93.88888888888889	117.2777777777778	181.33333333333343	792.0	67.21409681152699	4.636363636363637	4.956521739130435	3.7160493827160495	3.138888888888889	2.246031746031746	2.073170731707317	1.6637931034482758	1.4134615384615383	0.6966292134831461	2.977272727272727	3.3950617283950617	3.101851851851852	2.6746031746031744	2.569105691056911	2.353448275862069	2.201923076923077	1.9662921348314608	2.133838383838384	2.549516908212561	2.238683127572018
CC(C)([C@@H]1C(O)=O)S[C@H]([C@@H]2NC([C@@H](c(cc3)ccc3O)N)=O)N1C2=O	1	1	30.669438204806987	2.6310501032270674	4.166798272397401	0.1460224757938866	2.2111718314141693	752.4100888027334	7.539572238039859	6	44	0	0	9	0	3	5	1	0	0	0	0	0	0	311.23259602194787	164.67438271604937	282.6543209876543	1318.0	68.32606519213098	8.601010101010102	7.53623188405797	6.210970464135021	4.861111111111111	3.816	3.945945945945946	3.82051282051282	4.397260273972603	4.2898550724637685	3.5681818181818183	4.050632911392405	3.185185185185185	2.616	2.468468468468469	2.4945054945054945	2.8493150684931505	2.8115942028985508	7.073468091407906	3.579877885131508	3.5779027973120794
CC(C)([C@@H]1C(O)=O)S[C@H]([C@@H]2NC([C@@H](c3ccccc3)N)=O)N1C2=O	1	1	29.90643907713467	2.631025478532464	4.127387276227918	0.1516953067867582	2.1676412371319325	630.6873241161269	7.322278952702187	6	43	0	0	8	0	3	4	1	0	0	0	0	0	0	276.4548182441701	152.0077160493827	262.9876543209877	1254.0	67.68286119213099	8.056847545219638	7.125925925925925	5.82905982905983	4.632075471698113	3.7520661157024793	3.851851851851852	3.3629629629629627	3.8285714285714287	4.215384615384616	3.511627906976744	3.9871794871794872	3.160377358490566	2.628099173553719	2.4444444444444446	2.433333333333333	2.842857142857143	2.8	6.429181819631863	3.377949245541838	3.371636593858817
CN(CCc1ccc2)[C@H](Cc3ccc4O)c1c2-c3c4O	0	1	26.925574402122727	2.5615990200638943	3.973786876096999	0.2050300196348958	2.104280580792715	116.05206484749252	5.447186105862236	12	37	0	0	3	0	1	2	0	0	0	0	0	0	0	144.97222222222223	121.47222222222224	190.83333333333337	806.0	57.46612738243301	6.864864864864865	6.975	5.901408450704225	4.877551020408164	3.413793103448276	2.6153846153846154	2.2222222222222223	1.3333333333333333	0.3571428571428571	3.5945945945945947	4.211267605633803	3.683673469387755	3.0258620689655173	2.623931623931624	2.311111111111111	1.884057971014493	1.5	3.918168168168168	3.0368055555555555	2.6877934272300474
CC(Oc(cccc1)c1C(O)=O)=O	1	0	15.284972566451405	2.306767717527756	3.4508649813536003	0.2503024531508337	1.4422283421789155	53.7177387969563	4.246107542849357	6	21	0	0	4	0	0	4	0	0	0	0	0	0	0	185.36111111111111	92.55555555555556	177.22222222222226	588.0	31.229819238792	11.142857142857142	9.666666666666666	8.5625	6.756756756756757	7.606060606060606	4.96875	3.3793103448275863	0.0	0.0	3.238095238095238	3.46875	3.081081081081081	2.8484848484848486	2.1875	1.6551724137931034	1.15	1.0	8.826719576719578	4.407407407407407	5.5381944444444455
CCOC(c(cc1)ccc1N)=O	0	0	14.591850041640496	2.256020982416852	3.3684694394248105	0.2641955145544369	1.3361623420815358	50.07163886405271	4.09577631405716	6	23	0	0	3	0	1	2	0	0	0	0	0	0	0	118.83333333333331	81.52777777777779	134.00000000000003	512.0	32.487249953339	7.391304347826087	6.782608695652174	5.567567567567568	4.0	3.128205128205128	2.5161290322580645	2.0	0.3846153846153846	0.2142857142857142	2.8260869565217392	2.972972972972973	2.604651162790698	2.282051282051282	2.129032258064516	1.96	1.5769230769230769	1.5714285714285714	5.166666666666666	3.5446859903381647	3.6216216216216224
CC(C)([C@@H]1C(O)=O)S[C@H]([C@@H]2NC(Cc3ccccc3)=O)N1C2=O	1	0	28.404838746629338	2.62996529670666	4.086024651863242	0.1553876737797364	2.106571175363006	777.7589488137975	7.489325764675326	6	41	0	0	7	0	2	4	1	0	0	0	0	0	0	259.9270404663923	140.89660493827162	248.57098765432104	1204.0	66.028248287282	8.10840108401084	7.062015503875969	5.528888888888889	4.34	3.690265486725664	3.8993055555555554	3.3418803418803416	4.016666666666667	4.016393442622951	3.5121951219512195	3.96	3.11	2.5929203539823007	2.458333333333333	2.435897435897436	2.95	2.622950819672131	6.339683913814447	3.276665231122596	3.314279835390947
O=C1Nc(ccc(Br)c2)c2C(c2ncccc2)=NC1	0	0	24.938982345837665	2.428453250453677	3.8850802982681314	0.2077982552140406	2.0151052685190125	112.19139777965547	5.36206020769128	12	29	0	0	5	0	3	1	0	0	0	0	1	0	1	131.30049725651577	105.2746913580247	170.45370370370375	1950.0	57.06643304849001	9.140248805638333	8.839904420549583	7.571111111111111	6.827920227920227	5.888291517323776	5.446955430006278	3.671688637790333	2.219806763285024	1.1111111111111112	3.793103448275862	4.12	3.7384615384615385	3.4838709677419355	3.220338983050848	2.610169491525424	2.130434782608696	1.68	4.527603353672958	3.3959577857427323	3.409074074074076
Cn1c(C(N(C)C(N2C)=O)=O)c2nc1	0	0	17.668228976605825	2.50497689874648	3.586589811148481	0.2468631593603743	1.5766084596749437	57.286650373743	4.384539855427742	9	24	0	0	6	0	4	2	0	0	0	0	0	0	0	156.11111111111111	92.55555555555556	155.66666666666669	622.0	32.883737048490005	10.333333333333334	9.8	8.930232558139535	7.673913043478261	4.87719298245614	1.619047619047619	0.1538461538461538	0.0	0.0	3.583333333333333	4.0	3.630434782608696	2.56140350877193	2.1904761904761907	1.3076923076923077	1.0	0.0	6.50462962962963	3.702222222222223	3.6201550387596906
CC(C)C(CCCN(C)CCc(cc1)cc(OC)c1OC)(c(cc1)cc(OC)c1OC)C#N	0	1	41.74235718622521	2.4538345355648894	4.385221354346626	0.1191487345778755	2.563047334032841	2112.908814329736	8.849743330557086	12	71	0	0	6	0	2	4	0	0	0	0	0	0	0	216.50694444444449	210.22222222222223	311.65277777777777	1364.0	97.18840638426197	5.802816901408451	5.402777777777778	3.9453125	3.6392405063291138	2.140096618357488	1.6553191489361705	1.7534246575342465	1.441747572815534	1.305263157894737	2.788732394366197	3.1484375	2.962025316455696	2.42512077294686	2.1617021276595745	2.127853881278539	2.150485436893204	2.0157894736842104	3.04939358372457	2.919753086419753	2.434787326388889
NC(N1c(cccc2)c2C=Cc2c1cccc2)=O	0	0	23.66875565321943	2.4617906568975387	3.837566181945826	0.2162027965721477	1.946619984053914	96.7388663454002	5.1598019136568665	12	30	0	0	3	0	2	1	0	0	0	0	0	0	0	134.88888888888889	109.8888888888889	179.3333333333334	714.0	50.23205885818801	8.0	8.21875	7.431372549019608	6.2	5.301369863013699	4.1688311688311686	1.7205882352941178	0.6136363636363636	0.0	3.6	4.176470588235294	3.8	3.315068493150685	2.7012987012987013	1.9852941176470589	1.6136363636363635	1.3529411764705883	4.496296296296296	3.434027777777778	3.516339869281047
CC(C)([C@@H]1C(O)=O)S[C@H]([C@@H]2NC(C(C(O)=O)c3ccccc3)=O)N1C2=O	2	0	31.682098183474267	2.631692175753719	4.20168691382799	0.1426372826020836	2.2661576266976557	639.1927601518162	7.415717512994544	6	44	0	0	9	0	2	6	1	0	0	0	0	0	0	347.23259602194787	168.56327160493822	310.20987654320976	1368.0	70.10355628728199	9.41919191919192	7.992753623188405	6.654008438818565	5.50925925925926	5.153225806451613	4.6875	4.420138888888889	5.30701754385965	5.1	3.636363636363636	4.151898734177215	3.2685185185185186	2.782258064516129	2.6160714285714284	2.552083333333333	2.9473684210526314	2.8857142857142857	7.891649909589725	3.66441894793344	3.926707298015313
C[C@](Cc(cc1)cc(O)c1O)(C(O)=O)NN	1	0	18.99001362807399	2.358294471182264	3.6647322102202624	0.22904687227514	1.7687637375372225	67.11786909311809	4.676453943181976	6	30	0	0	6	0	2	4	0	0	0	0	0	0	0	224.17361111111111	127.36111111111111	197.6944444444445	728.0	39.10639666788601	8.266666666666667	7.366666666666666	6.229166666666667	4.462686567164179	2.6666666666666665	2.7971014492753623	3.7547169811320753	4.071428571428571	2.6923076923076925	3.066666666666667	3.5	2.746268656716418	2.0595238095238093	2.101449275362319	2.037735849056604	1.761904761904762	1.3461538461538465	7.472453703703704	4.24537037037037	4.11863425925926
Cc1nnc(SCC(CS[C@@H]2[C@@H]3NC(Cn4nnnc4)=O)=C(C(O)=O)N2C3=O)s1	3	0	37.25513366666709	2.5722822037221973	4.3141580637324	0.1319366933800904	2.406573499935004	742.5203276843729	7.674760984647221	10	43	0	0	15	0	8	4	3	0	0	0	0	0	0	295.2602880658436	172.43827160493828	280.7781207133058	1934.0	82.75199666788599	11.10077519379845	9.753623188405795	7.562865497076024	5.868217054263566	5.607182940516274	6.166666666666666	5.431524547803617	6.961538461538462	7.746478873239437	3.953488372093023	4.157894736842105	3.686046511627907	3.292929292929293	3.1739130434782608	3.2209302325581395	3.371794871794872	3.1690140845070425	6.866518327112642	3.7486580783682233	3.694448956754024
OC(CCCc(cc1)ccc1N(CCCl)CCCl)=O	1	0	23.16189731751197	2.293861862724075	3.811418431126393	0.1900099636437926	1.925614097372731	161.9703684970787	5.729267294162751	6	38	0	0	5	0	1	2	0	0	0	2	0	0	2	151.70503734186863	105.37037037037038	188.75308641975303	1278.0	59.49345319213101	5.242365172189733	4.871345029239766	3.330016583747927	2.0893997445721584	1.700374531835206	1.5196408529741865	1.6897413286302172	2.1965811965811968	1.9328165374677004	2.710526315789474	2.91044776119403	2.5517241379310347	2.404494382022472	2.04040404040404	2.0	2.2115384615384617	2.116279069767442	3.9922378247860166	2.7729044834307994	2.817210245070941
CNC(C1)=Nc(ccc(Cl)c2)c2C(c2ccccc2)=[N+]1[O-]	0	2	27.364957594757986	2.460339844129963	3.979004127019824	0.194018975677381	2.14666047052064	135.31778870454403	5.649563347276796	12	35	0	0	5	0	3	1	0	0	0	1	0	0	1	152.7552964487121	118.35390946502058	184.5771604938272	1090.0	59.87258466788601	7.988712522045856	7.786786786786786	6.502732240437159	6.118055555555555	6.0777777777777775	4.501291989664083	2.784019975031211	1.517996870109546	0.6273148148148148	3.5428571428571427	3.950819672131148	3.675	3.425	3.0232558139534884	2.5168539325842696	2.0985915492957745	1.75	4.364437041391774	3.198754309865421	3.0258550900627403
NS(c(cc(c(NC=N1)c2)S1(=O)=O)c2Cl)(=O)=O	0	2	19.65512384137929	2.493535048960794	3.772794438871048	0.2228068333978597	1.8623914942659936	76.74442535331175	4.871109001058441	6	23	0	0	10	0	3	4	2	0	0	1	0	0	1	258.3820111263527	65.22119341563786	318.66255144032914	1462.0	49.965193429094015	12.45625335480408	6.3657407407407405	11.319444444444445	7.509448223733939	6.653333333333332	4.171296296296296	12.700854700854702	3.0	0.0	4.3478260869565215	4.35	3.795918367346939	3.08	2.65	2.1153846153846154	1.6666666666666667	1.2857142857142858	11.234000483754466	2.717549725651577	7.966563786008228
CN(C)CCCN1c(cc(cc2)Cl)c2Sc2c1cccc2	0	1	27.18242529190057	2.484765485602763	3.979167846201879	0.1848447492740176	2.098220783115906	234.3802389632839	6.198882094114241	12	40	0	0	4	0	2	0	1	0	0	1	0	0	1	85.8698369151044	106.1255144032922	162.0524691358025	1274.0	71.44134519213101	5.201234567901234	5.391534391534392	4.109589041095891	3.2234169653524494	2.4761904761904763	2.3867888507063766	1.942760942760943	1.5947712418300657	0.8827160493827161	3.225	3.602739726027397	3.150537634408602	2.7904761904761903	2.77319587628866	2.494949494949495	2.388235294117647	2.0694444444444446	2.14674592287761	2.526797961983147	2.219896837476747
CCCNC(NS(c(cc1)ccc1Cl)(=O)=O)=O	0	0	20.141727737394103	2.3586662412518096	3.715820763317817	0.2056602979833952	1.78231208484899	136.232415055432	5.44499061246273	6	30	0	0	7	0	2	3	1	0	0	1	0	0	1	207.24920934308795	83.46347736625513	234.87654320987664	1208.0	51.180979763037016	7.801646090534978	5.0814814814814815	6.026143790849674	3.7128205128205134	5.273069679849341	3.996913580246913	3.1693121693121693	2.2462462462462462	0.9650793650793652	3.1	3.0980392156862746	2.6	2.389830508474576	2.458333333333333	2.333333333333333	2.2432432432432434	1.9714285714285715	6.908306978102932	2.7821159122085044	4.605422415879934
NS(c(cc(C(c1c2cccc1)(NC2=O)O)cc1)c1Cl)(=O)=O	0	0	27.13503311841688	2.5640239961449427	4.042778697806234	0.1836503770545084	2.1847783601186843	147.58846499497713	5.782885119036203	12	33	0	0	8	0	2	4	1	0	0	1	0	0	1	264.39504267642127	114.07458847736626	311.60390946502054	1414.0	62.09055795333901	10.122708567153012	7.993650793650794	9.46743295019157	6.767331433998101	5.896921017402946	4.59212376933896	5.43097643097643	4.555555555555556	5.213675213675214	4.090909090909091	4.5344827586206895	3.692307692307693	3.180722891566265	2.911392405063291	2.878787878787879	2.4545454545454546	2.128205128205128	8.011970990194584	3.259273956496179	5.372481197672768
O=C1Oc(ccc(Cl)c2)c2N1	0	0	13.899856008705228	2.386202229903992	3.3523429773633837	0.285210825306558	1.2386788183357191	41.86609110880303	3.829786397674616	9	15	0	0	4	0	1	2	0	0	0	1	0	0	1	96.42196311537874	62.52057613168725	117.79938271604938	722.0	28.549559619396	11.973662551440327	11.256944444444445	10.546666666666663	6.3730158730158735	5.058201058201059	4.148148148148148	1.5555555555555556	0.0	0.0	4.133333333333334	4.36	3.25	2.9047619047619047	1.8333333333333333	1.0	0.0	0.0	6.428130874358583	3.907536008230453	4.711975308641975
CN(c(ccc(Cl)c1)c1N(c1ccccc1)C(C1)=O)C1=O	0	0	26.833283177325868	2.482099866754361	3.983179226641668	0.1946996147062382	2.150162436936937	132.09794980815886	5.625481036138424	12	34	0	0	5	0	2	2	0	0	0	1	0	0	1	175.72751867093433	119.02057613168724	193.04938271604937	1104.0	58.86117576303701	8.694262890341323	8.475308641975309	7.161111111111111	6.543055555555556	6.094117647058823	4.240338164251208	2.962962962962964	1.89247311827957	0.850877192982456	3.676470588235294	4.116666666666666	3.8125	3.3294117647058825	2.858695652173913	2.413793103448276	2.0161290322580645	1.631578947368421	5.168456431498068	3.3061271147690903	3.217489711934156
CN(C)CCCN(c1c(CC2)cccc1)c1c2ccc(Cl)c1	0	1	28.33375757571428	2.4582340946914645	4.020585764144597	0.1830374421644195	2.181435268645101	226.9105093822454	6.213013068319613	12	45	0	0	3	0	2	0	0	0	0	1	0	0	1	93.94974089315652	117.21502057613168	185.1882716049384	1094.0	70.38759681152699	4.7912208504801095	5.130023640661938	3.793650793650794	3.1189773844641104	2.18796992481203	2.0167084377610696	1.5875420875420874	1.5209643605870022	0.7890137328339576	3.0444444444444443	3.4285714285714284	3.1150442477876106	2.699248120300752	2.593984962406015	2.287878787878788	2.2641509433962264	2.0	2.087772019847923	2.493936608002802	2.204622281011171
[O-][N+](c(cc1)cc(C(c(cccc2)c2Cl)=NC2)c1NC2=O)=O	0	0	28.12028571559803	2.4533634767141668	4.024576459358748	0.190821225852287	2.223081534172469	136.5881642765932	5.705427658626946	12	32	0	0	7	0	3	3	0	0	0	1	0	0	1	241.53307422648984	128.63168724279836	249.90637860082307	1178.0	56.59164104849	11.175154320987655	9.91503267973856	8.917171717171717	7.449010654490107	6.484444444444445	6.753623188405797	6.064814814814814	5.34608378870674	5.127777777777778	3.9375	4.254545454545455	3.863013698630137	3.48	3.463768115942029	2.9027777777777777	2.377049180327869	1.725	7.547908569577808	3.783284918905834	4.543752338196783
Clc1c(C(c2ccccc2)(c2ccccc2)n2cncc2)cccc1	0	0	33.83174028004555	2.5791501076641965	4.166533262788926	0.1682578447572116	2.352908870798186	199.3374581379942	6.211289889942551	23	42	0	0	3	0	2	0	0	0	0	1	0	0	1	112.48446311537876	135.77057613168725	201.5174897119342	1196.0	76.08661938243299	6.752498530276308	7.269135802469135	6.471841704718417	5.34467120181406	5.5175175175175175	4.5851851851851855	2.63973063973064	1.3381642512077296	0.375	3.595238095238096	4.315068493150685	3.948979591836735	3.81981981981982	3.2666666666666666	2.4727272727272727	1.9710144927536235	1.5833333333333333	2.6782015027471133	3.0171239140374944	2.7605135576977284
CN([C@H](CC1)C[C@H]2OC(c3ccccc3)=O)[C@@H]1[C@@H]2C(OC)=O	0	1	28.763369580235448	2.505757734923883	4.02688028032454	0.1723322455922115	2.1211688087168152	266.0308549518137	6.372069658478397	6	43	0	2	5	0	1	4	0	0	0	0	0	0	0	197.69444444444449	133.80555555555554	244.3333333333333	938.0	60.53098700182901	7.255813953488372	6.422222222222223	5.0120481927710845	3.631578947368421	3.614173228346457	3.112068965517241	3.510869565217391	2.376344086021505	1.8461538461538465	3.186046511627907	3.602409638554217	3.0964912280701755	2.5511811023622046	2.3879310344827585	2.5543478260869565	2.419354838709677	2.10989010989011	4.597545219638243	2.9734567901234565	2.9437751004016066
CN(CC[C@]12c3c(C4)ccc(OC)c3O[C@H]22)[C@H]4[C@@H]1C=C[C@@H]2O	0	1	29.861282750795905	2.7080984023862658	4.095856467094675	0.1886962146638898	2.211882926838972	157.14271450105304	5.845611762374436	6	43	1	2	4	0	1	3	0	0	0	0	0	0	0	136.03472222222223	127.26388888888891	223.47222222222217	910.0	62.67668300182901	6.697674418604652	6.574468085106383	5.566666666666666	4.72093023255814	3.228395061728395	2.142857142857143	2.0338983050847457	0.6111111111111112	0.1746031746031746	3.651162790697674	4.422222222222223	3.852713178294574	3.1049382716049383	2.5527950310559007	2.2288135593220337	1.7555555555555555	1.380952380952381	3.1635981912144704	2.7077423167848704	2.483024691358024
Nc(cc1)ccc1S(c(cc1)ccc1N)(=O)=O	0	0	21.01931406908029	2.419870349137735	3.757444011783126	0.216657539622441	1.8344042646510448	89.74060305401083	5.027551571600921	12	29	0	0	5	0	2	2	1	0	0	0	0	0	0	185.21613511659805	93.61728395061728	213.70370370370387	926.0	50.91856285818801	7.808429118773946	5.644444444444444	6.75	4.903225806451613	3.784313725490197	3.923076923076923	4.7368421052631575	2.1	2.08	3.4482758620689653	3.75	3.129032258064516	2.5	2.5	2.6842105263157894	2.2	2.12	6.386763279882691	3.1205761316872427	4.452160493827164
CCCCCc1cc(OC(C)(C)[C@H]2[C@H]3C=C(C)CC2)c3c(O)c1	0	0	28.35836222729692	2.550602643353114	4.072683071722587	0.1751856030549108	2.226494060663795	413.0156159234157	6.856394526133902	6	53	0	0	2	0	0	2	0	0	0	0	0	0	0	138.75694444444446	134.76388888888889	227.59722222222223	914.0	73.19169514546998	4.339622641509434	4.618181818181818	3.4711538461538463	2.73972602739726	2.1494252873563218	1.621301775147929	1.1164383561643836	0.7479674796747967	0.4883720930232558	2.9056603773584904	3.3846153846153846	2.863013698630137	2.5172413793103448	2.289940828402367	2.328767123287671	1.991869918699187	1.7674418604651163	2.618055555555556	2.4502525252525253	2.188434829059829
CNCCCN(c1c(CC2)cccc1)c1c2cccc1	0	1	26.815454606618022	2.4472615713621617	3.9270690708581673	0.1955526066121804	2.056953605889998	190.1148705371519	5.940775651808983	12	42	0	0	2	0	2	0	0	0	0	0	0	0	0	90.61111111111111	112.55555555555556	176.4444444444445	768.0	62.40168390667802	4.714285714285714	5.090909090909091	3.871794871794872	3.121495327102804	2.3391304347826085	1.9193548387096773	1.3902439024390243	1.17	0.5194805194805194	2.952380952380953	3.358974358974359	3.102803738317757	2.834782608695652	2.532258064516129	2.16260162601626	1.99	1.7272727272727273	2.1574074074074074	2.558080808080808	2.262108262108263
C[C@H](C[C@@H]([C@H](CCC([C@]1(C)C=C2)=CC2=O)[C@@]11F)[C@]2(C)C[C@@H]1O)[C@@]2(C(CO)=O)O	0	0	35.27529318025625	2.72389235328757	4.302534848811815	0.1625565469349196	2.54509457075059	220.6527349658576	6.4262095478611725	0	57	0	0	6	0	0	5	0	0	1	0	0	0	1	355.94444444444446	177.19444444444443	322.59722222222223	1222.0	77.775843240621	6.912280701754386	6.033333333333333	5.111111111111111	4.113513513513514	2.541501976284585	1.936842105263158	1.8764940239043824	2.2215568862275448	2.1596638655462184	3.456140350877193	4.239316239316239	3.45945945945946	2.739130434782609	2.175438596491228	1.9641434262948207	2.029940119760479	1.9327731092436973	6.244639376218323	2.9532407407407404	2.757241215574549
CC(Cc1ccccc1)N	0	1	12.066822110680892	2.1753277471610746	3.1880732105814933	0.2984506088710393	1.0934342687351897	33.76321907923969	3.519372017055269	6	23	0	0	1	0	1	0	0	0	0	0	0	0	0	59.80555555555556	63.5	92.38888888888889	386.0	32.09006776303699	3.652173913043478	3.739130434782609	2.435897435897436	1.4901960784313726	0.9411764705882352	0.9705882352941176	0.375	0.0	0.0	2.4782608695652173	2.769230769230769	2.0980392156862746	1.8823529411764703	1.8235294117647056	1.46875	1.2777777777777777	1.0	2.60024154589372	2.760869565217391	2.3689458689458687
CN(c(ccc(Cl)c1)c1C(c1ccccc1)=NC1)C1=O	0	0	26.03402514779877	2.456695848348652	3.935426021777863	0.200697631460061	2.082923629469642	123.6804477391402	5.510848385534324	12	33	0	0	4	0	2	1	0	0	0	1	0	0	1	131.7275186709343	109.90946502057614	174.82716049382717	1040.0	58.217971763037006	7.866816311260757	7.86031746031746	6.6321839080459775	6.045925925925926	4.736990154711674	3.724867724867725	2.7834757834757835	1.9555555555555555	0.8508771929824562	3.606060606060606	3.9827586206896552	3.7466666666666666	3.2531645569620253	2.845238095238096	2.525641025641025	2.05	1.631578947368421	3.991742990028312	3.140270429159318	3.0142613878246065
CCN(CC)CCOC(C1(CCCCC1)C1CCCCC1)=O	0	1	28.722358388942204	2.45847450369231	3.990175503610308	0.166742771847568	2.0881968713556924	380.661881695912	6.730368891857401	0	57	0	0	3	0	1	2	0	0	0	0	0	0	0	145.86805555555554	124.83333333333334	228.43055555555551	896.0	71.04695966971501	3.43859649122807	3.206896551724138	2.1913043478260867	1.5808383233532934	1.360655737704918	1.1458333333333333	0.888235294117647	0.75	0.6451612903225806	2.473684210526316	2.8086956521739133	2.455089820359281	2.191256830601093	1.9427083333333333	1.9411764705882355	1.993055555555556	2.048387096774193	2.559088693957115	2.152298850574713	1.9863526570048309
C[C@H]([C@H]([C@H](C1)O)O)O[C@H]1O[C@H]([C@@H](C)O[C@H](C1)O[C@H]([C@@H](C)O[C@H](C2)O[C@@H](CC3)C[C@@H](CC4)[C@@]3(C)[C@@H](C[C@H]([C@]3(C)[C@H](CC5)C(CO6)=CC6=O)O)[C@@H]4[C@]35O)[C@H]2O)[C@H]1O	0	0	70.34555219246565	2.696385416127113	4.967856115653886	0.0825791925554834	3.21808374117407	214924.76256095135	13.982791396527412	0	119	0	0	14	0	0	14	0	0	0	0	0	0	0	507.99305555555554	339.4791666666667	669.597222222222	2436.0	151.80498191033604	6.235294117647059	5.420634920634921	4.304	3.1015625	2.3493723849372383	1.949438202247191	1.941532258064516	2.097777777777778	1.8434579439252337	3.226890756302521	3.744	3.0885416666666665	2.6234309623430963	2.3707865168539324	2.350806451612903	2.3266666666666667	2.170560747663552	4.268849206349207	2.6942791005291005	2.678388888888888
CN(CC1)[C@H](C2)[C@H](CC3)[C@@]11c4c2ccc(OC)c4O[C@H]1[C@H]3O	0	1	29.861282750795898	2.7080984023862653	4.095856467094675	0.1886962146638898	2.211882926838972	157.14271450105326	5.845611762374436	6	45	1	2	4	0	1	3	0	0	0	0	0	0	0	134.53472222222223	126.18055555555556	222.84722222222217	912.0	63.56590881152702	6.177777777777778	6.081632653061225	5.0	4.107142857142857	2.778409090909091	1.8370786516853927	1.6466165413533835	0.5247524752475248	0.1617647058823529	3.533333333333333	4.270833333333333	3.707142857142857	3.0170454545454546	2.4831460674157304	2.1503759398496243	1.7227722772277227	1.3529411764705883	2.9896604938271607	2.5751133786848075	2.321325231481481
CN(C)CCOC(c1ccccc1)c1ccccc1	0	1	24.61663314122859	2.336045738284077	3.844324391238585	0.1972428529120664	1.962973311773839	145.52259609368454	5.622185260339157	12	40	0	0	2	0	1	1	0	0	0	0	0	0	0	97.08333333333334	112.27777777777776	173.19444444444449	746.0	58.601375001829005	5.05	4.829268292682927	3.6142857142857134	3.126436781609196	2.386138613861386	2.539325842696629	2.090909090909091	1.346938775510204	0.7777777777777778	2.775	3.1142857142857143	2.71264367816092	2.396039603960396	2.550561797752809	2.4545454545454546	2.142857142857143	1.8271604938271604	2.427083333333333	2.738482384823848	2.4742063492063497
CCCC(CCC)C(O)=O	1	0	11.252719553356007	2.135779205069857	3.124531227491921	0.2821785098148391	1.0373696982092682	33.25373563679605	3.504167110769905	0	26	0	0	2	0	0	2	0	0	0	0	0	0	0	122.55555555555554	69.72222222222223	127.25	432.0	30.711414477584	4.0	3.2	2.152173913043478	1.1935483870967742	1.0	0.4814814814814814	0.0222222222222222	0.0	0.0	2.076923076923077	2.239130434782609	1.870967741935484	1.7166666666666666	1.4814814814814814	1.1333333333333333	1.0	1.0	4.713675213675213	2.788888888888889	2.766304347826087
O=C1N(CCCN(CC2)CCC2N(c(ccc(Cl)c2)c2N2)C2=O)c(cccc2)c2N1	0	1	39.64792843988137	2.491376817498905	4.357982121787292	0.1353671578450851	2.5000451658691483	696.7672258264001	7.64506367783385	18	54	0	0	8	0	5	2	0	0	0	1	0	0	1	213.28307422648987	166.13168724279836	296.63271604938274	1478.0	84.11531771637598	7.251943301326018	7.208812260536398	5.844444444444445	3.747892720306513	2.828347578347578	2.3548387096774195	2.2949640287769784	2.242337164750958	2.3408845738942827	3.5185185185185186	3.876190476190476	3.110344827586207	2.8076923076923075	2.490322580645161	2.446043165467626	2.655172413793104	2.766990291262136	3.949686559749813	2.864339435220661	2.8250734861845976
CN(C)CCC=C1c(cccc2)c2OCc2c1cccc2	0	1	27.545010834223547	2.447633478289313	3.97482129666178	0.1877121446494558	2.1136141474178336	212.80106608333347	6.102295111974419	12	42	0	0	2	0	1	1	0	0	0	0	0	0	0	101.88888888888889	120.61111111111111	188.6666666666668	818.0	64.17917500182901	5.619047619047619	5.727272727272728	4.539473684210527	4.153061224489796	2.9035087719298245	2.522935779816514	1.932692307692308	1.7395833333333333	0.8433734939759037	3.071428571428572	3.473684210526316	3.2142857142857144	2.7280701754385963	2.697247706422018	2.4711538461538463	2.28125	1.987951807228916	2.425925925925926	2.7411616161616164	2.482456140350878
O=C(CCCN(CC1)CC=C1N(c(cccc1)c1N1)C1=O)c(cc1)ccc1F	0	1	36.70474574054567	2.480972775751104	4.2693851655436905	0.1353698798149846	2.362079530745454	2218.25500358974	8.734095548541415	15	50	0	0	6	0	3	2	0	0	1	0	0	0	1	267.19444444444446	166.13888888888889	289.7777777777777	1170.0	76.36394090667798	8.08	7.415094339622642	5.903225806451613	4.168	3.253846153846154	2.8217054263565893	2.7457627118644066	2.392156862745098	2.647058823529412	3.4	3.698924731182796	3.048	2.746153846153846	2.511627906976744	2.4661016949152543	2.5294117647058822	2.670588235294117	5.343888888888889	3.134696016771489	3.1158900836320185
Clc1ccc(COC(Cn2cncc2)c(ccc(Cl)c2)c2Cl)cc1	0	0	30.75973122752183	2.363969671622282	4.100479298585451	0.1758284728604749	2.3152762225200907	196.74838869844183	6.157394435029272	17	39	0	0	6	0	2	1	0	0	0	3	0	0	3	105.8492226794696	119.14506172839508	187.11625514403292	1692.0	74.18979757273497	7.046533713200379	6.910569105691057	5.305555555555555	3.708010335917313	3.3448650115316783	3.992248062015504	3.841269841269841	3.333333333333333	3.013888888888889	3.5128205128205128	3.75	3.116279069767442	2.802197802197802	2.988372093023256	3.0595238095238093	2.8043478260869565	2.625	2.714082632806913	2.905977115326709	2.751709634471073
CC[C@H]([C@](C)([C@@H]([C@@H](C)C([C@H](C)C[C@](C)([C@@H]([C@@H](C)[C@@H]([C@H]1C)O[C@@H](C[C@@]2(C)OC)O[C@@H](C)[C@@H]2O)O[C@@H]([C@@H]2O)O[C@H](C)C[C@@H]2N(C)C)O)=O)O)O)OC1=O	0	1	61.428715419622456	2.4869467033580404	4.838790592558521	0.1234299236901193	3.4689844689839227	446.6069353067373	7.73091940813967	0	118	0	0	14	0	1	13	0	0	0	0	0	0	0	520.4097222222222	338.2361111111111	617.4027777777777	2280.0	142.55001662488303	5.779661016949152	4.991666666666666	3.9260869565217393	3.3644578313253013	2.615212527964206	2.3326771653543306	2.3390705679862305	2.4554973821989527	2.069321533923304	2.8559322033898304	3.3	2.8644578313253013	2.48993288590604	2.3877952755905514	2.359724612736661	2.432809773123909	2.144542772861357	4.410251883239171	2.81863425925926	2.684359903381642
Clc(cc1)cc(C(c2ccccc2)=NC2)c1-n1c2nnc1	0	0	28.308624238172374	2.490483884540865	4.008638930666913	0.1963083012999305	2.1583908927021835	147.2249451555703	5.733899001038769	17	32	0	0	5	0	4	0	0	0	0	1	0	0	1	98.72751867093432	114.24279835390948	173.82716049382717	1072.0	59.105541953339	8.800154320987655	9.174603174603174	7.959064327485381	6.6636225266362255	6.042962962962963	4.984984984984985	3.522522522522522	2.7446393762183234	1.92156862745098	3.96875	4.4035087719298245	4.027397260273973	3.7066666666666666	3.3378378378378377	2.851351351351352	2.3859649122807016	2.0588235294117645	3.0852349584666974	3.2640799529688422	3.0495993069092484
CCC(C(c(c(Cl)c1Cl)ccc1OCC(O)=O)=O)=C	1	0	23.01141467651588	2.399259859762328	3.826141794482502	0.1932685418307319	1.9426182165992296	135.65423119455335	5.551963116789057	6	31	0	0	6	0	0	4	0	0	0	2	0	0	2	206.8161484529797	114.45781893004114	198.58230452674903	1314.0	53.668670858188015	8.942254082039028	8.039426523297491	6.688888888888889	5.594616474397895	4.193078324225866	3.856873822975518	3.695473251028807	2.6666666666666665	3.6296296296296298	3.290322580645161	3.48	3.0327868852459017	2.737704918032787	2.542372881355932	2.2777777777777777	2.090909090909091	2.2962962962962963	6.67148865977354	3.692187707420682	3.971646090534981
CCC(C)(CC(N1)=O)C1=O	0	0	11.576737174882895	2.406774854694537	3.2198185305642717	0.2902121003578145	1.065441850208204	32.48833241912501	3.48088102239041	0	21	0	0	3	0	1	2	0	0	0	0	0	0	0	134.86805555555554	66.0	116.98611111111111	440.0	26.909449953338992	6.9523809523809526	6.0	4.410256410256411	2.607843137254902	1.1929824561403508	0.1666666666666666	0.0	0.0	0.0	2.9047619047619047	3.230769230769231	2.215686274509804	1.5087719298245614	1.25	1.0	0.0	0.0	6.422288359788359	3.142857142857143	2.999643874643875
CC(C)([C@@H]1C(O)=O)S[C@H]([C@@H]2NC(c3c(C)onc3-c(c(F)ccc3)c3Cl)=O)N1C2=O	1	0	37.01372262060878	2.6331419309765964	4.359267238946758	0.13052156064772	2.463592820155608	682.7808260504146	7.624786197838533	11	47	0	0	11	0	3	5	1	0	1	1	0	0	2	353.62678135954883	183.8060699588477	319.08847736625506	1794.0	80.86618838243298	10.681901759915943	9.495555555555557	8.001291989664082	6.76868686868687	6.250218722659668	6.119960668633235	5.498910675381264	5.129032258064516	5.580687830687831	3.978723404255319	4.441860465116279	3.6454545454545455	3.125984251968504	3.0	3.0	3.075268817204301	3.1547619047619047	7.523974071479762	3.676121399176954	3.7103311321657566
OCCN1CCN(CCCN2c(cc(C(F)(F)F)cc3)c3Sc3c2cccc3)CC1	0	2	38.80513486916168	2.501762400405455	4.335906453171979	0.1406171893601014	2.538095620436113	1374.3313356057158	8.324334879108257	12	56	0	0	8	0	3	1	1	0	3	0	0	0	3	330.1214849108367	170.71604938271605	460.66975308641975	1528.0	86.529686526074	7.900793650793651	6.531073446327684	5.881619937694705	3.710648148148148	3.080745341614907	3.0545454545454547	2.935555555555556	3.358024691358025	3.316939890710383	3.321428571428572	3.532710280373832	3.111111111111111	2.751552795031056	2.575757575757576	2.6	2.674074074074074	2.7131147540983607	5.895026516264942	2.893492362418916	4.3053247952001845
CCN(CC)CCN(c(ccc(Cl)c1)c1C(c(cccc1)c1F)=NC1)C1=O	0	1	34.70114821429441	2.478044848652959	4.213576499618942	0.1604051654849569	2.4590362587179118	314.77737851640086	6.7451174271125325	12	50	0	0	6	0	3	1	0	0	1	1	0	0	2	221.50529644871207	154.27057613168725	257.35493827160496	1360.0	78.128849811527	7.1520987654321	6.7905982905982905	5.424908424908425	5.062037037037038	4.44017094017094	3.551226551226552	3.525114155251141	2.879781420765028	1.3406795224977044	3.22	3.527472527472528	3.325	3.015384615384616	2.655844155844156	2.6301369863013697	2.5491803278688523	2.0991735537190084	4.430105928974242	2.966741848686293	2.8280762447429115
NS(c(cc(C(O)=O)c(NCc1ccco1)c1)c1Cl)(=O)=O	1	0	25.1387676952684	2.4347826845601848	3.960162601945137	0.1833331317559462	2.090009393515445	186.7815980230741	5.971877354017749	11	32	0	0	9	0	2	5	1	0	0	1	0	0	1	269.33254267642127	116.0329218106996	314.187242798354	1406.0	57.155961953339	10.626543209876544	7.872053872053872	8.737945492662472	5.81257014590348	5.753267973856208	4.995098039215685	7.701754385964913	5.013888888888889	3.825396825396826	3.71875	3.924528301886793	3.333333333333333	2.985294117647059	2.7205882352941178	2.719298245614035	2.6875	2.2857142857142856	8.416641958638165	3.516149145778776	5.928061184874603
NC(NC1=O)=Nc2c1ncn2COC(CO)CO	0	0	22.531119151455066	2.450609054134825	3.806522734625448	0.1947501104871319	1.842120395894864	192.99582168960205	5.850455204295982	9	31	0	0	9	0	5	4	0	0	0	0	0	0	0	214.13888888888889	130.30555555555554	216.91666666666663	838.0	39.50288376303702	10.193548387096774	8.8125	7.943396226415095	6.859375	5.651515151515151	3.7586206896551726	4.470588235294118	4.395833333333333	4.125	3.3225806451612905	3.660377358490566	3.015625	2.6515151515151514	2.586206896551724	2.5686274509803924	2.375	2.53125	6.907706093189963	4.072048611111111	4.0927672955974845
OC1(CCN(CCCC(c(cc2)ccc2F)=O)CC1)c(cc1)ccc1Cl	0	1	33.29228497038044	2.414448617630173	4.17904739051443	0.1464884694269006	2.292799422442733	697.0166919844092	7.502320803828907	12	49	0	0	5	0	1	2	0	0	1	1	0	0	2	241.0122408931565	149.52057613168725	257.79938271604937	1326.0	76.352053811527	6.767447719828673	6.061002178649237	4.402930402930403	2.943589743589744	2.2150793650793648	2.022708840227088	2.1260504201680672	2.053240740740741	2.518037518037518	3.204081632653061	3.43956043956044	2.792307692307692	2.357142857142857	2.18978102189781	2.294117647058824	2.4375	2.571428571428572	4.918617161084827	2.931776002582103	2.832960249626916
CN([C@H](CC1)C2)[C@@H]1C[C@H]2OC(C(c1ccccc1)O)=O	0	1	26.2857105639163	2.434396071451682	3.937328788255568	0.1826956730755163	1.98894595501427	226.36423506796808	6.115292542095404	6	41	0	2	4	0	1	3	0	0	0	0	0	0	0	167.91666666666669	120.19444444444446	216.91666666666669	838.0	57.09888300182901	6.146341463414634	5.5813953488372094	4.2375	3.017543859649123	2.3445378151260505	2.4411764705882355	3.390625	2.484375	1.5857142857142856	3.097560975609756	3.45	2.754385964912281	2.26890756302521	2.117647058823529	2.71875	2.65625	2.357142857142857	4.095528455284553	2.7952196382428944	2.7114583333333337
NNc1nncc2ccccc12	0	0	16.12942565392836	2.3648709778844017	3.419958385349096	0.2701156668675157	1.3583231906685218	49.79034374184387	4.090142621257191	10	20	0	0	4	0	4	0	0	0	0	0	0	0	0	76.58333333333334	82.22222222222223	105.7777777777778	492.0	30.708103238791995	8.4	8.714285714285714	7.4375	5.948717948717949	4.25	2.3	0.45	0.0	0.0	3.4	3.875	3.3076923076923075	2.7222222222222223	2.1333333333333333	1.55	1.2	1.0	3.829166666666667	3.915343915343916	3.305555555555556
NS(c(cc(c(NCN1)c2)S1(=O)=O)c2Cl)(=O)=O	0	0	19.65512384137929	2.493535048960794	3.772794438871048	0.2228068333978597	1.8623914942659936	76.74442535331175	4.871109001058441	6	25	0	0	10	0	3	4	2	0	0	1	0	0	1	255.8820111263527	65.05915637860082	315.4079218106995	1464.0	50.854419238792	10.899753086419754	5.427350427350428	9.51358024691358	5.895913154533845	5.5906432748538	3.4219001610305955	9.805555555555555	1.5	0.0	4.08	4.111111111111111	3.5	2.929824561403509	2.565217391304348	2.125	1.65	1.1666666666666667	10.235280445054109	2.5022752453308006	7.009064929126656
C[C@](C[C@@H]1O)([C@@H](CC2)[C@H](CC3)[C@H]1[C@@](C)(CC1)C3=CC1=O)[C@]2(C(CO)=O)O	0	0	33.006887264415816	2.670616887506551	4.228268910877081	0.1699317948983675	2.441249854131999	199.44843088048356	6.251067156115433	0	56	0	0	5	0	0	5	0	0	0	0	0	0	0	286.13194444444446	161.10416666666669	286.4305555555555	1106.0	75.12130714547001	5.75	5.11864406779661	3.940170940170941	2.967741935483871	1.9596774193548387	1.4642857142857142	1.380952380952381	1.794871794871795	1.7256637168141593	3.2857142857142856	4.0	3.2580645161290325	2.592741935483871	2.107142857142857	1.948051948051948	2.0064102564102564	1.9026548672566368	5.109499007936508	2.730579096045198	2.448124406457739
NS(c(c(C(F)(F)F)c1)cc2c1NCNS2(=O)=O)(=O)=O	0	0	22.70317089951013	2.5278151561388738	3.931841413841824	0.2025317523739578	2.0920208512329737	97.91831566023536	5.277280797993782	6	28	0	0	12	0	3	4	2	0	3	0	0	0	3	447.6336591220851	94.89969135802468	547.0570987654321	1454.0	49.82166623879201	15.531746031746032	8.206896551724139	13.366013071895429	8.026041666666666	8.025764895330113	10.140625	8.964539007092197	10.457142857142856	0.0	4.285714285714286	4.15686274509804	3.875	3.246376811594203	2.6875	2.404255319148936	1.542857142857143	1.1333333333333333	15.986916397217325	3.2724031502767126	10.726609779714355
OCCOCCN(CC1)CCN1C(c1ccccc1)c(cc1)ccc1Cl	0	2	34.38005123636801	2.4111153707273068	4.169050913343677	0.1621134273826605	2.394148963323956	566.4262276892101	7.294858292283323	12	53	0	0	5	0	2	2	0	0	0	1	0	0	1	149.17196311537876	146.1872427983539	238.0771604938272	1298.0	79.03025643092298	5.313300722105754	4.874747474747474	3.4557823129251704	2.830808080808081	2.254185692541857	2.160337552742616	1.9748427672955973	1.4985754985754984	1.5062724014336917	2.9245283018867925	3.26530612244898	2.863636363636364	2.6575342465753424	2.518987341772152	2.3836477987421385	2.2115384615384617	2.0725806451612905	2.8145653417996	2.65794986906098	2.4293587805492574
CN([C@H](CC1)C2)[C@@H]1C[C@H]2OC(C(CO)c1ccccc1)=O	0	1	27.341896559198467	2.435873971237169	3.9810136169967554	0.1783976921639764	2.062719787232317	227.1439659945549	6.16752137261346	6	44	0	2	4	0	1	3	0	0	0	0	0	0	0	172.16666666666669	126.19444444444446	221.25	876.0	60.77700881152701	5.818181818181818	5.239130434782608	3.8372093023255816	2.682926829268293	2.6307692307692307	2.353448275862069	2.888888888888889	1.9285714285714288	1.7586206896551724	3.022727272727273	3.4186046511627906	2.7642276422764227	2.3076923076923075	2.155172413793104	2.617283950617284	2.5	2.2873563218390807	3.912878787878789	2.7433574879227054	2.572674418604651
CC(C)Cc1ccc(C(C)C(O)=O)cc1	1	0	17.72062983782931	2.298128421040075	3.5917961747704865	0.2325877979328315	1.6550278094906328	69.53193405049957	4.647251237890043	6	33	0	0	2	0	0	2	0	0	0	0	0	0	0	145.13888888888889	97.6111111111111	168.83333333333334	614.0	45.545140287282	5.151515151515151	4.757575757575758	3.4482758620689653	2.272727272727273	1.6590909090909092	1.6571428571428573	1.2241379310344829	1.131578947368421	1.3870967741935485	2.6666666666666665	2.9482758620689653	2.3766233766233764	2.011363636363636	1.957142857142857	1.8448275862068968	2.0789473684210527	1.935483870967742	4.398148148148148	2.9579124579124576	2.910919540229885
CCN(CC)CC(Nc1c(C)cccc1C)=O	0	1	20.81175590666961	2.3210539348634454	3.710609997823812	0.2062132532082597	1.7849971592145628	116.37103645160332	5.287411927661384	6	39	0	0	3	0	2	1	0	0	0	0	0	0	0	127.11111111111111	105.88888888888889	167.72222222222229	688.0	51.889287906678014	4.717948717948718	4.615384615384615	3.2028985507246377	2.6506024096385543	1.8969072164948453	1.4476190476190476	1.238095238095238	1.0327868852459017	0.4912280701754385	2.5641025641025643	2.840579710144928	2.5903614457831323	2.164948453608248	1.8857142857142857	1.8333333333333333	2.2459016393442623	2.0526315789473686	3.2592592592592595	2.715099715099715	2.430756843800323
CN(C)CCCN(c1c(CC2)cccc1)c1c2cccc1	0	1	27.54501083422356	2.4476334782893145	3.974821296661781	0.187712144649456	2.113614147417834	212.80106608333384	6.102295111974421	12	45	0	0	2	0	2	0	0	0	0	0	0	0	0	94.36111111111111	118.30555555555556	185.6944444444445	806.0	66.07980971637599	4.622222222222222	4.9361702127659575	3.6547619047619047	2.9911504424778763	2.075187969924812	1.887218045112782	1.4621212121212122	1.3867924528301887	0.6966292134831461	2.933333333333333	3.345238095238096	3.0530973451327434	2.646616541353384	2.4962406015037595	2.2045454545454546	2.179245283018868	1.9662921348314608	2.096913580246913	2.517139479905438	2.210648148148149
Cc1c(CC(O)=O)c(cc(cc2)OC)c2n1C(c(cc1)ccc1Cl)=O	1	0	31.63770373185538	2.54412070772956	4.148907527905201	0.1618762362080483	2.314243346991337	242.15434794016969	6.405866056127628	15	41	0	0	6	0	1	4	0	0	0	1	0	0	1	231.3108520042676	151.52057613168725	260.4938271604938	1294.0	68.63812247758399	9.063535079795242	8.560723514211885	7.347417840375588	6.2054263565891485	5.715419501133787	5.067085953878406	4.176719576719576	4.460648148148148	2.5277777777777777	3.609756097560976	4.098591549295775	3.755813953488372	3.3877551020408165	2.943396226415094	2.7333333333333334	2.458333333333333	2.1666666666666665	5.641728097665064	3.5237343286438896	3.6689271431055466
NNC(c1ccncc1)=O	0	0	12.85727897351014	2.2143197433775352	3.1888842878226584	0.2963010154238296	1.0862056955981434	33.968318422983764	3.525428279121619	6	17	0	0	4	0	3	1	0	0	0	0	0	0	0	108.80555555555556	73.77777777777779	102.33333333333331	434.0	24.118894333943	9.058823529411764	8.235294117647058	6.88	5.241379310344827	3.92	3.4	1.0714285714285714	0.0	0.0	3.0	3.24	2.7586206896551726	2.24	1.7	1.4285714285714286	1.3333333333333333	0.0	6.400326797385621	4.339869281045752	4.093333333333333
CC(C)NCC(c(cc1)cc(O)c1O)O	0	1	18.076156137587592	2.3089688500283985	3.5918026210097613	0.2255353680639094	1.62423701972789	88.50038794585737	4.888472043681451	6	32	0	0	4	0	1	3	0	0	0	0	0	0	0	165.3888888888889	108.91666666666669	166.77777777777777	654.0	41.375931382433	5.9375	5.375	4.185185185185185	3.2739726027397262	2.1265822784810124	2.088235294117647	1.8909090909090909	1.297872340425532	0.8048780487804879	2.71875	3.0	2.3835616438356166	2.0	2.014705882352941	2.0	1.8085106382978724	1.7073170731707317	5.168402777777779	3.403645833333333	3.088477366255144
CNC(CCCC1)(C1=O)c(cccc1)c1Cl	0	1	20.57592733294012	2.47773875588848	3.69854464543734	0.222816074190404	1.7411837242305903	79.27246419403383	4.842894461697595	6	32	0	0	3	0	1	1	0	0	0	1	0	0	1	111.95668533760096	87.27057613168725	140.12860082304528	886.0	49.975110477584	5.300154320987654	5.276094276094276	4.057407407407408	3.19973544973545	2.23989898989899	1.3247863247863247	0.589310829817159	0.1333333333333333	0.0	3.0625	3.466666666666667	2.9642857142857144	2.534090909090909	2.0	1.6329113924050631	1.4	1.2142857142857142	3.4986464168000304	2.644562913081432	2.335476680384088
CC(CCc1ccccc1)NCC(c(cc1)cc(C(N)=O)c1O)O	0	1	30.22746375005933	2.3495008371570627	4.073705497060773	0.1537725093908282	2.1812415872325017	608.5031432503943	7.286470815339864	12	48	0	0	5	0	2	3	0	0	0	0	0	0	0	227.44444444444449	158.77777777777777	256.6388888888889	998.0	68.00942171637601	6.125	5.6938775510204085	4.385542168674699	3.2	2.642857142857143	2.128	2.272727272727273	1.830188679245283	1.8958333333333333	2.9166666666666665	3.216867469879518	2.643478260869565	2.2777777777777777	2.192	2.2363636363636363	2.0943396226415096	2.15625	4.738425925925927	3.240362811791383	3.092034805890228
CN(CC1)[C@H](C2)[C@H](CCCC3)[C@]13c1c2ccc(O)c1	0	1	25.57218774518073	2.607726109073241	3.930432376136768	0.2064414908935234	2.008554621532884	116.26651458697552	5.397738981513387	6	42	0	2	2	0	1	1	0	0	0	0	0	0	0	108.20138888888889	106.22222222222224	182.9305555555556	748.0	59.49060081152701	4.476190476190476	4.711111111111111	3.511363636363636	2.485074626865672	1.6484848484848484	1.1488095238095235	0.8267716535433071	0.5294117647058824	0.131578947368421	3.2142857142857144	3.840909090909091	3.246268656716418	2.6121212121212123	2.196428571428572	1.8503937007874016	1.4470588235294115	1.3157894736842106	2.576223544973545	2.360493827160494	2.078756313131313
OC1N=C(c(cccc2)c2Cl)c(cc(cc2)Cl)c2NC1=O	0	0	27.05064337504561	2.459433817966294	3.982985969943956	0.1975942383787401	2.1649201303570007	122.64256583579484	5.551211500761905	12	31	0	0	6	0	2	2	0	0	0	2	0	0	2	163.09392623075752	114.6522633744856	195.42798353909464	1354.0	59.490837048490015	9.264834727200318	8.976430976430976	8.228511530398322	7.294753086419752	6.322222222222222	5.953565505804312	4.263492063492064	2.285206110064867	0.946236559139785	3.935483870967742	4.30188679245283	3.8333333333333335	3.5428571428571427	3.492537313432836	2.685714285714285	2.016949152542373	1.5806451612903225	5.2610943945405655	3.4743110113480484	3.687320444133861
Cc1cccc(Nc(cccc2)c2C(O)=O)c1C	1	0	22.631394707882	2.364230304338871	3.804325382080525	0.2189127861774753	1.959076557682848	86.56932942681603	5.048732254077114	12	33	0	0	3	0	1	2	0	0	0	0	0	0	0	158.91666666666669	115.61111111111111	194.00000000000003	732.0	50.99910157273501	7.212121212121212	7.088235294117647	5.963636363636364	4.588235294117647	3.551282051282051	2.851851851851852	3.377049180327869	2.6666666666666665	1.037037037037037	3.1818181818181817	3.5636363636363635	3.2058823529411766	2.602564102564102	2.320987654320988	2.5737704918032787	2.263157894736842	1.6296296296296295	4.815656565656567	3.4003267973856213	3.527272727272728
N[C@@H](Cc(cc1)ccc1N(CCCl)CCCl)C(O)=O	1	1	23.043383330100472	2.306140199791129	3.816336516355756	0.1990603647472304	1.9721457055211256	114.26757313908648	5.380396717152276	6	37	0	0	6	0	2	2	0	0	0	2	0	0	2	163.9828151196464	111.25925925925928	192.891975308642	1290.0	57.469940287282014	5.654320987654321	5.3003003003003	3.939236111111111	2.771164021164021	2.1481481481481484	1.8808705612829328	1.722147850661907	2.1473922902494333	2.651651651651652	2.810810810810811	3.0625	2.6666666666666665	2.388888888888889	2.082474226804124	1.9397590361445785	2.183673469387755	2.4054054054054053	4.43196797620666	3.007007007007007	3.013937114197532
CCOC(C1(CCN(C)CC1)c1ccccc1)=O	0	1	22.980674312737836	2.468258644228422	3.805259421764854	0.2029863940306087	1.8835420961319331	111.2503961108962	5.299570146489511	6	39	0	0	3	0	1	2	0	0	0	0	0	0	0	132.61805555555554	107.83333333333334	184.6527777777778	738.0	53.66677900182902	5.435897435897436	5.075	3.808219178082192	2.9183673469387754	2.424778761061947	2.196428571428572	1.292929292929293	0.425531914893617	0.1111111111111111	2.8461538461538463	3.246575342465753	2.897959183673469	2.4513274336283186	2.205357142857143	2.0303030303030303	1.6063829787234043	1.4444444444444444	3.400462962962963	2.6958333333333337	2.5294901065449014
CCCC(C)(COC(N)=O)COC(N)=O	0	0	16.7532570285668	2.263820977852395	3.549233937035297	0.2171650985537286	1.5864179173179689	74.05284140842024	4.710244019570212	0	33	0	0	6	0	2	4	0	0	0	0	0	0	0	196.6180555555556	112.20833333333334	225.79166666666663	696.0	38.095948287282006	6.909090909090909	5.5625	4.214285714285714	1.9722222222222223	1.882978723404256	2.128205128205128	2.048780487804878	1.5517241379310345	2.53125	2.484848484848485	2.6785714285714284	2.2777777777777777	1.904255319148936	2.025641025641025	1.5121951219512195	1.4827586206896552	1.25	5.958122895622895	3.506510416666667	4.031994047619048
COc(cccc1)c1OCC(COC(N)=O)O	0	0	21.049470953297035	2.268041762475857	3.7048775210146263	0.2007440313157562	1.758116936594624	146.2439127216773	5.5159041138920175	6	32	0	0	6	0	1	5	0	0	0	0	0	0	0	187.3611111111111	122.11111111111111	216.25	780.0	41.773113572735	8.75	7.25	5.807692307692308	4.721311475409836	3.4754098360655736	3.45	3.4098360655737703	2.981818181818182	3.5526315789473686	2.84375	3.0	2.6885245901639343	2.4754098360655736	2.3833333333333333	2.065573770491804	1.981818181818182	2.0526315789473686	5.855034722222221	3.8159722222222223	4.158653846153846
CN(Cc1nc2c(N)nc(N)nc2nc1)c(cc1)ccc1C(N[C@@H](CCC(O)=O)C(O)=O)=O	2	0	41.13008545635903	2.4173572613279566	4.405512708904215	0.1284185494635775	2.637969598005637	1313.2376738433843	8.37417334226846	16	55	0	0	13	0	8	5	0	0	0	0	0	0	0	379.55555555555554	228.47222222222223	409.4166666666666	1454.0	78.45550390667796	9.89090909090909	9.087719298245617	7.795698924731183	5.8429752066115705	4.762962962962963	4.822222222222222	5.088	4.7889908256880735	4.411764705882353	3.4545454545454546	3.741935483870968	3.2231404958677685	2.829629629629629	2.674074074074074	2.664	2.8073394495412844	2.696078431372549	6.901010101010101	4.008284600389864	4.4023297491039415
CN(C(CCl)Nc(c1c2)cc(Cl)c2S(N)(=O)=O)S1(=O)=O	0	0	23.50773140129677	2.5399672558387136	3.9280647976754697	0.198919446824505	2.074024128080166	106.94956563220364	5.365504554670141	6	31	0	0	11	0	3	4	2	0	0	2	0	0	2	264.22064090839814	76.24897119341564	326.21913580246905	1828.0	62.518457953339016	9.422540820390282	5.166666666666667	8.364522417153996	5.56570268899036	4.391656023839932	2.666179337231969	6.997777777777777	1.732293697205978	1.1303155006858712	3.903225806451613	4.087719298245614	3.616438356164384	2.793103448275862	2.4342105263157894	2.34	2.131578947368421	1.5925925925925926	8.523246480916068	2.382780349794239	5.72314273337665
COC(C(C1NCCCC1)c1ccccc1)=O	0	1	22.290780113477982	2.3675300182941097	3.742142926031448	0.2172908360004307	1.83732303039906	90.02364185438077	5.030700574167073	6	36	0	0	3	0	1	2	0	0	0	0	0	0	0	128.61111111111111	102.38888888888889	173.72222222222226	700.0	49.98865319213101	5.555555555555555	5.0	3.701492537313433	2.8369565217391304	2.905263157894737	2.5164835164835164	1.4090909090909092	0.3493975903614458	0.109090909090909	2.805555555555556	3.149253731343284	2.7282608695652173	2.526315789473684	2.3736263736263736	2.011363636363636	1.6265060240963856	1.3818181818181818	3.572530864197531	2.767267267267268	2.592868988391377
C[C@@H](C[C@@H]([C@H](CC1)[C@](C)(C[C@@H]2O)[C@]1(C(CO)=O)O)[C@H]2[C@@]1(C)C=C2)C1=CC2=O	0	0	33.88630802305956	2.678182185779836	4.264119940628151	0.1669602551981795	2.499089151299172	205.3521628541324	6.317978145882987	0	57	0	0	5	0	0	5	0	0	0	0	0	0	0	293.1597222222223	168.7847222222222	298.04166666666663	1142.0	77.91020714547001	5.9298245614035086	5.4	4.2905982905982905	3.2486486486486488	2.152	1.6140350877192982	1.4314516129032258	1.8411764705882352	1.717557251908397	3.333333333333333	4.085470085470085	3.3405405405405406	2.684	2.1789473684210527	1.9838709677419355	1.988235294117647	1.801526717557252	5.1431530214424965	2.813078703703704	2.547364672364672
C[C@](CC1)([C@@](C)(CC2)[C@@H]1[C@H](CC1)[C@H]2[C@@](C)(CC2)C1=CC2=O)O	0	0	28.08308073947454	2.6360980623145456	4.077542652185069	0.1920840626482065	2.2296776372430083	141.96266156762047	5.744021436682086	0	52	0	0	2	0	0	2	0	0	0	0	0	0	0	164.57638888888889	123.49305555555556	227.7777777777778	878.0	70.40279514546998	4.076923076923077	4.1454545454545455	2.9285714285714284	1.7966101694915255	1.0378151260504205	0.7868217054263565	0.9116022099447514	1.065040650406504	1.0	3.1538461538461537	3.7857142857142856	3.056497175141243	2.319327731092437	1.941860465116279	1.950276243093923	1.975609756097561	1.680851063829787	3.164930555555556	2.245328282828283	2.033730158730159
Clc1cc(Cl)c(COC(Cn2cncc2)c(ccc(Cl)c2)c2Cl)cc1	0	0	31.545958943422963	2.3696304692047625	4.141111010727787	0.1783509630748726	2.411164589465721	171.1465419603855	6.058810891915793	17	39	0	0	7	0	2	1	0	0	0	4	0	0	4	105.43785246151504	118.16563786008231	186.3281893004116	1980.0	78.49758466788596	7.241532130421019	7.157181571815719	5.517973856209149	3.903100775193799	3.461402794736128	4.089147286821705	4.03968253968254	3.5736714975845416	3.288117283950617	3.641025641025641	3.8676470588235294	3.209302325581396	2.8461538461538463	3.058139534883721	3.1785714285714284	2.9130434782608696	2.7625	2.703534678500385	2.8820887282946908	2.740120430888405
CN(CC[C@]12c3c(C4)ccc(O)c3O[C@H]22)[C@H]4[C@@H]1C=C[C@@H]2O	0	1	28.42585050571912	2.706556669882999	4.0570082867502535	0.1959500626859214	2.1565643480239918	135.01149810860042	5.647297290715766	6	40	1	2	4	0	1	3	0	0	0	0	0	0	0	153.78472222222223	124.43055555555556	217.47222222222217	872.0	58.998557192131	6.9	6.795454545454546	5.833333333333333	4.674603174603175	3.198717948717949	2.174496644295302	2.018867924528302	0.4533333333333333	0.1666666666666666	3.775	4.571428571428571	3.809523809523809	3.0576923076923075	2.523489932885906	2.018867924528302	1.5466666666666666	1.2666666666666666	3.844618055555556	2.827967171717172	2.588955026455026
C=CCN(CC[C@@]12c(c(C3)ccc4O)c4O[C@@H]2C(CC2)=O)[C@@H]3[C@]12O	0	1	31.86712109848277	2.750089352557505	4.176413192687996	0.1759130126308082	2.3157569151619786	219.0837955630082	6.264923022128511	6	45	1	2	5	0	1	4	0	0	0	0	0	0	0	213.31944444444449	145.45138888888889	249.80555555555563	1010.0	66.10878700182899	7.377777777777778	7.1020408163265305	6.161290322580645	5.134751773049645	3.7175141242937855	2.6538461538461537	2.3732394366197185	1.1428571428571428	1.2758620689655171	3.755555555555556	4.612903225806452	3.879432624113475	3.135593220338983	2.5494505494505493	2.112676056338028	1.7904761904761906	1.6551724137931034	4.7404320987654325	2.9683956916099774	2.686081242532856
[O-][N+](c(cc1)cc(C(c2ccccc2)=NC2)c1NC2=O)=O	0	0	27.23870382950112	2.4402307695744208	3.978806095901717	0.1945795615906023	2.149545639909241	133.74398018382172	5.6378647215211775	12	32	0	0	6	0	3	3	0	0	0	0	0	0	0	241.9444444444444	129.61111111111111	250.8611111111112	890.0	52.283853953339	10.9375	9.617647058823527	8.636363636363637	7.178082191780822	6.24	6.434782608695652	5.722222222222222	4.967213114754099	4.875	3.78125	4.109090909090909	3.73972602739726	3.373333333333333	3.27536231884058	2.7916666666666665	2.3278688524590163	1.725	7.560763888888887	3.812091503267974	4.561111111111112
C[C@](CC1)([C@@H](CC2)[C@H](CC3)[C@H]1[C@@H](CC1)C3=CC1=O)[C@@]2(C#C)O	0	0	28.89582720114116	2.622029943915245	4.069905919936346	0.1848226037083486	2.1911410009073475	172.52025223282328	5.938971994192596	0	48	0	0	2	0	0	2	0	0	0	0	0	0	0	175.04166666666666	125.32638888888889	222.5555555555556	874.0	68.624343526074	4.75	4.686274509803922	3.450980392156863	2.159509202453988	1.2955665024630545	1.0239234449760766	1.1592356687898089	1.5339805825242718	1.8676470588235292	3.25	3.852941176470588	3.067484662576687	2.4433497536945814	2.062200956937799	2.006369426751593	2.058252427184466	1.9852941176470589	3.646701388888889	2.457380174291939	2.181917211328976
CNCCC=C(c1c(CC2)cccc1)c1c2cccc1	0	1	26.815454606618022	2.4472615713621617	3.9270690708581673	0.1955526066121804	2.056953605889998	190.1148705371519	5.940775651808983	12	41	0	0	1	0	1	0	0	0	0	0	0	0	0	90.13888888888889	111.5277777777778	172.0833333333334	754.0	63.53597100182901	4.7317073170731705	5.116279069767442	3.9466666666666654	3.2745098039215685	2.555555555555556	2.131578947368421	1.5545454545454545	1.1938775510204085	0.5194805194805194	3.0	3.4133333333333336	3.156862745098039	2.888888888888889	2.6140350877192984	2.2818181818181817	2.010204081632653	1.7272727272727273	2.198509485094851	2.593669250645995	2.294444444444445
Cc1c(C(c2ccccc2)OCCN(C)C)cccc1	0	1	25.428819675988503	2.36935185735961	3.896513962104506	0.1906328707214802	2.0314736106718225	165.40394152612186	5.801537793132359	12	43	0	0	2	0	1	1	0	0	0	0	0	0	0	101.86111111111111	118.38888888888889	182.75000000000003	784.0	62.27950081152701	4.883720930232558	4.75	3.539473684210526	3.161290322580645	2.31858407079646	2.2616822429906542	2.0	1.1932773109243695	0.6565656565656566	2.7674418604651163	3.131578947368421	2.806451612903226	2.415929203539823	2.4953271028037385	2.46	2.042016806722689	1.8282828282828285	2.368863049095608	2.6906565656565657	2.404605263157895
OC(CCc1nc(-c2ccccc2)c(-c2ccccc2)o1)=O	1	0	28.98090305655856	2.4475714988764663	4.018432528764684	0.1781966539031741	2.1546322724020657	197.83897796216525	6.075910817582311	17	37	0	0	4	0	1	3	0	0	0	0	0	0	0	182.41666666666663	136.25	233.19444444444449	904.0	60.00900557273501	8.54054054054054	8.205128205128204	6.984126984126984	4.875	5.6	6.492753623188406	4.585714285714285	2.975609756097561	2.7804878048780486	3.4324324324324325	3.7777777777777777	3.2375	3.306666666666666	3.550724637681159	3.2	2.5121951219512195	2.1219512195121952	4.93018018018018	3.493589743589744	3.701499118165785
OC1N=C(c2ccccc2)c(cc(cc2)Cl)c2NC1=O	0	0	26.251454698801837	2.4460711293288733	3.935224703324359	0.2018353314609867	2.088576349297115	120.536893874865	5.485103059864589	12	31	0	0	5	0	2	2	0	0	0	1	0	0	1	163.5052964487121	115.63168724279836	196.3827160493827	1066.0	55.183049953339015	9.019514137793708	8.67003367003367	7.937106918238994	7.020061728395062	6.046031746031746	5.538971807628523	3.901587301587301	2.156308851224105	0.946236559139785	3.774193548387097	4.150943396226415	3.7083333333333335	3.414285714285714	3.298507462686567	2.585714285714286	2.0	1.5806451612903225	5.274364401571358	3.5039905225090413	3.705334265082693
CN(CC[C@]12c(c(C3)ccc4OC)c4O[C@H]2C(CC2)=O)[C@H]3[C@@]12O	0	1	30.774396691689304	2.749380616703214	4.140782796190267	0.1827136764893348	2.2685683780962123	170.77477089498865	5.973254681991518	6	44	1	2	5	0	1	4	0	0	0	0	0	0	0	182.31944444444443	135.2847222222222	239.22222222222223	974.0	63.31988700182902	7.454545454545454	7.104166666666667	6.021505376344086	5.3059701492537314	3.658959537572254	2.432584269662921	2.2698412698412698	0.6666666666666666	0.1896551724137931	3.75	4.548387096774194	3.970149253731343	3.098265895953757	2.4775280898876404	2.1507936507936507	1.8	1.4137931034482758	4.143623737373737	2.8184317129629624	2.572281959378734
CN(CC[C@]12c(c(C3)ccc4O)c4O[C@H]2C(CC2)=O)[C@H]3[C@@]12O	0	1	29.30149854433528	2.7482503334198625	4.103673369169917	0.1895591216591156	2.2164454982519524	144.93246121838413	5.764725209572656	6	41	1	2	5	0	1	4	0	0	0	0	0	0	0	200.06944444444449	132.45138888888889	233.22222222222223	936.0	59.64176119213101	7.7073170731707314	7.355555555555555	6.310344827586207	5.274809160305344	3.646706586826348	2.469879518072289	2.2280701754385963	0.4666666666666667	0.1785714285714285	3.8780487804878048	4.7011494252873565	3.931297709923664	3.053892215568862	2.4397590361445785	1.956140350877193	1.5333333333333334	1.2857142857142858	4.879742547425475	2.943364197530864	2.680715197956577
COc(ccc(Cc1c(cc(c(OC)c2)OC)c2ccn1)c1)c1OC	0	0	32.81858156703529	2.4448246752439897	4.1406357660145385	0.1694178276510954	2.3597792944118825	221.3262283977466	6.3159284915546525	16	46	0	0	5	0	1	4	0	0	0	0	0	0	0	147.47222222222223	157.44444444444446	238.22222222222223	1046.0	68.89768700182897	8.0	7.520833333333333	6.1375	6.333333333333333	4.047169811320755	3.139344262295082	3.36697247706422	3.130841121495327	3.4302325581395348	3.239130434782609	3.6375	3.7126436781609193	3.047169811320755	2.6557377049180326	2.5779816513761467	2.392523364485981	2.511627906976744	3.2059178743961354	3.280092592592593	2.977777777777778
CCCC(C)C(CC)(C(NC(N1)=O)=O)C1=O	0	0	18.5842899880162	2.4928537348544024	3.666128564515792	0.2151947385094464	1.7063804511865737	84.7830176919904	4.910098888922117	0	34	0	0	5	0	2	3	0	0	0	0	0	0	0	207.92361111111111	105.625	190.2361111111111	704.0	43.030544287282005	6.705882352941177	6.029411764705882	4.9523809523809526	3.9318181818181817	3.019607843137255	0.875	0.5888888888888889	0.3333333333333333	0.2857142857142857	2.823529411764706	3.2222222222222223	2.6931818181818183	2.2058823529411766	1.6607142857142858	1.5333333333333334	1.2708333333333333	1.2857142857142858	6.115400326797386	3.106617647058824	3.0196208112874774
CCCN(C[C@H](CSC)C1)[C@H](Cc2c[nH]3)[C@H]1c1c2c3ccc1	0	1	29.327795893204843	2.5625304546764287	4.053851173633781	0.1853206453184334	2.193832077467344	208.5435315766735	6.128605164351068	9	48	0	0	3	0	2	0	1	0	0	0	0	0	0	90.61454046639231	112.6851851851852	187.3827160493828	1064.0	75.379035526074	4.050925925925927	4.549019607843137	3.556701030927835	2.5945273631840795	1.8654244306418213	1.409937888198758	0.9775051124744376	0.6058394160583942	0.3429487179487179	3.083333333333333	3.639175257731959	3.156716417910448	2.7888198757763973	2.527950310559006	2.1901840490797544	2.0145985401459856	1.7403846153846154	1.8878029263831733	2.209513435003631	1.931780577828688
Nc(nc1N)ccc1/N=N/c1ccccc1	0	0	20.43598459616795	2.291364117549096	3.685831406495072	0.2251104181935064	1.7514281018573092	91.47830078240504	4.986105423483652	12	27	0	0	5	0	5	0	0	0	0	0	0	0	0	109.11111111111111	108.44444444444446	153.4444444444445	652.0	41.618641953339	8.148148148148149	8.5	7.214285714285714	5.509803921568627	4.488888888888889	4.444444444444445	4.575757575757576	3.6176470588235294	2.2058823529411766	3.2962962962962963	3.571428571428572	2.9607843137254903	2.688888888888889	2.805555555555556	2.9696969696969697	2.647058823529412	2.2058823529411766	4.041152263374486	3.8730158730158735	3.6534391534391553
CCC(c1ccccc1)(C(NC(N1)=O)=O)C1=O	0	0	21.13413871406479	2.5105329389856625	3.758700364903248	0.2123118086578623	1.814142305803825	92.20940509513166	5.054690383961693	6	29	0	0	5	0	2	3	0	0	0	0	0	0	0	210.42361111111111	109.45833333333331	192.5555555555556	734.0	43.151766858188005	9.310344827586206	8.466666666666667	7.529411764705882	6.257142857142857	5.702702702702703	2.857142857142857	2.0806451612903225	1.5	2.0	3.4482758620689653	3.941176470588236	3.271428571428572	2.7432432432432434	2.1298701298701297	1.8387096774193548	1.5625	1.3333333333333333	7.255986590038314	3.648611111111111	3.7755991285403048
CC(COc1ccccc1)N(CCCl)Cc1ccccc1	0	1	27.30430951622056	2.266759419848775	3.9374047354706256	0.1965020105456767	2.159377166512249	128.88186826625758	5.600833579662004	12	43	0	0	3	0	1	1	0	0	0	1	0	0	1	100.394185337601	115.85185185185183	181.95987654321	1072.0	66.58728790667799	4.874533448176859	4.853535353535353	3.402046783625731	2.4886621315192747	1.7933541017653167	1.673429951690821	1.7133956386292837	1.5312169312169313	1.4943820224719102	2.7906976744186047	3.0526315789473686	2.663265306122449	2.3738317757009346	2.252173913043478	2.2523364485981308	2.104761904761905	2.033707865168539	2.3347484962232787	2.632996632996633	2.3942089018843413
C[C@]12c(cc(cc3)OC(NC)=O)c3N(C)[C@H]1N(C)CC2	0	1	25.430043609369008	2.6266526556448806	3.953064694758928	0.1839704424831772	1.9958992811586256	273.05555965571887	6.302822470260905	6	41	0	0	5	0	3	2	0	0	0	0	0	0	0	143.45138888888889	122.48611111111111	217.7083333333333	836.0	56.08677900182901	6.487804878048781	6.488372093023256	5.367088607594937	3.5544554455445545	2.1627906976744184	2.033613445378151	1.6991150442477876	2.4375	1.9387755102040816	3.2439024390243905	3.848101265822785	3.267326732673267	2.643410852713178	2.226890756302521	1.893805309734513	2.296875	2.183673469387755	3.4988143631436315	2.848514211886305	2.755801687763713
CC(C)(C)NCC(c(cc1)nc(CO)c1O)O	0	1	19.9339969060726	2.328311716816108	3.720732375247507	0.2130667722710192	1.8176919175600343	89.59075586532148	5.025880394574581	6	37	0	0	5	0	2	3	0	0	0	0	0	0	0	179.42361111111111	121.375	192.1527777777778	742.0	46.70867009698001	5.891891891891892	5.297297297297297	4.015625	3.3294117647058825	2.2115384615384617	2.1219512195121952	1.972972972972973	1.3076923076923077	1.1153846153846154	2.756756756756757	3.0625	2.388235294117647	1.9711538461538465	2.1341463414634148	2.0135135135135136	1.876923076923077	1.9615384615384612	4.849286786786787	3.2804054054054053	3.002387152777778
CN(C(CSCC(F)(F)F)Nc(c1c2)cc(Cl)c2S(N)(=O)=O)S1(=O)=O	0	0	28.410554150420648	2.5416446743542136	4.1405229961878085	0.1632806050175192	2.3228815016537627	341.76144822488465	6.750403705746357	6	38	0	0	14	0	3	4	3	0	3	1	0	0	4	460.6423849260783	111.04989711934157	559.7505144032922	2112.0	73.57383076303697	12.077322936972058	6.626780626780628	9.6015873015873	4.923821548821549	4.445533769063181	3.171957671957672	7.6766381766381775	3.706706706706707	7.783333333333333	3.9210526315789473	3.8857142857142857	3.4545454545454546	2.9411764705882355	2.693877551020408	2.7564102564102564	2.5	2.05	12.12216802437048	2.8474332594702965	7.996435920047031
COc(cc1c(N)nc(N(CC2)CCN2C(c2ccco2)=O)nc1c1)c1OC	0	0	37.069800808839005	2.4667513166482204	4.272664812615336	0.1583113725642558	2.5186324545269048	308.15228165497825	6.760213498926685	15	49	0	0	9	0	5	4	0	0	0	0	0	0	0	207.97222222222223	177.7777777777778	291.05555555555554	1206.0	70.948787001829	9.06122448979592	8.615384615384615	7.280898876404494	6.245283018867925	4.805084745762712	3.8	3.4782608695652173	3.0504201680672267	3.717391304347826	3.489795918367347	3.808988764044944	3.5754716981132075	3.093220338983051	2.832	2.782608695652174	2.436974789915966	2.619565217391304	4.244331065759638	3.418803418803419	3.270287141073658
C[C@](C[C@@H]1O)([C@@H](CC2)[C@H](CC3)[C@H]1[C@@](C)(C=C1)C3=CC1=O)[C@]2(C(CO)=O)O	0	0	33.006887264415816	2.670616887506551	4.228268910877081	0.1699317948983675	2.441249854131999	199.44843088048356	6.251067156115433	0	54	0	0	5	0	0	5	0	0	0	0	0	0	0	287.63194444444446	162.3125	287.9722222222222	1104.0	74.23208133577198	6.148148148148148	5.526315789473684	4.378378378378378	3.278409090909091	2.1531914893617023	1.621212121212121	1.544186046511628	2.06993006993007	2.099009900990099	3.3703703703703702	4.099099099099099	3.3295454545454546	2.6382978723404253	2.140151515151515	1.9813953488372087	2.041958041958042	1.9504950495049505	5.326517489711934	2.8475877192982457	2.594344344344344
C[C@](C1)([C@@H](CC2)[C@H](CCC([C@]3(C)C=C4)=CC4=O)[C@@H]3C1=O)[C@]2(C(CO)=O)O	0	0	33.00688726441582	2.670616887506551	4.228268910877081	0.1699317948983675	2.441249854131999	199.44843088048376	6.251067156115435	0	52	0	0	5	0	0	5	0	0	0	0	0	0	0	299.63194444444446	159.59027777777777	282.91666666666663	1102.0	73.34285552607399	6.730769230769231	5.9818181818181815	4.691588785046729	3.62874251497006	2.4660633484162897	1.9288702928870287	1.9086021505376345	2.417322834645669	2.208333333333333	3.4615384615384617	4.168224299065421	3.3892215568862274	2.665158371040724	2.192468619246862	2.0806451612903225	2.1496062992125986	2.0	5.762152777777778	2.901641414141414	2.644080996884735
CCC(c1ccccc1)(C(NCN1)=O)C1=O	0	0	20.408258605896336	2.4963227585929006	3.6988115416297633	0.2201529267995998	1.7291594991868358	83.76233765853546	4.897987104426871	6	30	0	0	4	0	2	2	0	0	0	0	0	0	0	162.89583333333331	99.95833333333334	167.6666666666667	672.0	43.39778866788601	7.4	6.903225806451613	5.925925925925926	4.837837837837838	4.077922077922078	2.151898734177215	1.1194029850746268	0.1538461538461538	0.0	3.2	3.6666666666666665	3.121621621621621	2.6493506493506493	2.050632911392405	1.671641791044776	1.4102564102564104	1.25	5.42986111111111	3.224462365591398	3.104938271604939
CCCN(CCC)S(c(cc1)ccc1C(O)=O)(=O)=O	1	0	22.785133354517317	2.409628946385018	3.82658513479044	0.1947710639521008	1.9503624241912825	118.68270142018932	5.4183074435552845	6	38	0	0	6	0	1	4	1	0	0	0	0	0	0	247.4383573388203	106.00308641975307	275.1851851851851	1048.0	56.89616119213102	6.853801169590644	4.526315789473684	5.412935323383084	3.616858237547892	2.9894736842105263	2.207407407407408	1.350877192982456	2.851851851851852	1.0625	2.8684210526315788	3.014925373134328	2.7011494252873565	2.4105263157894736	2.2333333333333334	1.926315789473684	1.7777777777777777	1.75	6.51153571944264	2.789554905782976	4.107241569928136
CCN(CC)CCOC(c(cc1)ccc1N)=O	0	1	21.12380470442878	2.2613155878789435	3.705108034023228	0.2030863747305179	1.7697176959656296	141.32942410091215	5.481721757580126	6	37	0	0	4	0	2	2	0	0	0	0	0	0	0	142.58333333333334	110.7777777777778	182.50000000000009	714.0	48.854366096980016	5.621621621621622	5.1891891891891895	3.8125	2.810126582278481	2.1547619047619047	1.862068965517241	2.161290322580645	1.8333333333333333	1.3478260869565215	2.5945945945945947	2.75	2.4430379746835444	2.0476190476190474	1.793103448275862	2.096774193548387	2.4166666666666665	2.282608695652174	3.853603603603604	2.9939939939939944	2.851562500000001
C[C@](CC1)([C@@H](CC2)[C@H](CC3)[C@H]1[C@@](C)(CC1)C3=CC1=O)[C@H]2C(C)=O	0	0	29.528118959637997	2.618252200712491	4.11156762362816	0.1865087788476191	2.289126369427159	152.45322496288009	5.859766950379009	0	53	0	0	2	0	0	2	0	0	0	0	0	0	0	180.56944444444449	126.2777777777778	229.47222222222223	914.0	73.19169514546998	4.377358490566038	4.25	2.894736842105264	1.915254237288136	1.2413793103448276	0.8671875	0.900497512437811	1.203125	1.303030303030303	3.1320754716981134	3.754385964912281	3.0847457627118646	2.4482758620689653	2.0	1.920398009950249	2.0	1.8282828282828285	3.4069706498951784	2.2549603174603177	2.012914230019493
CC(CN(C)C)N1c(cccc2)c2Sc2c1cccc2	0	1	25.87789251535811	2.4953330598525008	3.9358027430297167	0.1952941038997019	2.0556308225930224	141.22283921721805	5.643486243368988	12	40	0	0	3	0	2	0	1	0	0	0	0	0	0	87.55898491083676	108.38271604938272	163.58641975308646	986.0	67.13355809698001	5.061111111111112	5.317460317460318	4.1689497716894985	3.433691756272401	2.5225225225225225	2.2803738317757007	1.317204301075269	0.7333333333333334	0.1578947368421052	3.15	3.643835616438356	3.236559139784946	2.8828828828828827	2.7289719626168223	2.177419354838709	1.94	1.5526315789473684	2.188974622770919	2.580540858318636	2.240909859631321
CC(C)c1cccc(C(C)C)c1O	0	0	15.169973566907393	2.358294471182264	3.458249509115294	0.2526996740169152	1.4517600673398714	49.718419464218336	4.168739741872193	6	31	0	0	1	0	0	1	0	0	0	0	0	0	0	93.88888888888889	84.00000000000001	123.5555555555556	514.0	42.113036287282014	3.935483870967742	4.193548387096774	3.145454545454545	2.3380281690140845	1.0975609756097562	0.3076923076923077	0.0625	0.0	0.0	2.5806451612903225	2.9454545454545453	2.507042253521127	2.0853658536585367	1.7564102564102564	1.5625	1.0	1.0	3.028673835125448	2.709677419354839	2.246464646464647
CC(C)NCC(COc1cccc2ccccc12)O	0	1	24.3165353121176	2.3730877821241982	3.848899079240801	0.1848037507246557	1.897832041487408	302.4463681113182	6.353757852424812	10	40	0	0	3	0	1	2	0	0	0	0	0	0	0	127.8888888888889	117.55555555555556	188.0277777777778	774.0	56.455679001829004	5.4	5.219512195121951	3.929577464788733	3.1702127659574466	2.40625	2.1547619047619047	1.9135802469135803	1.8311688311688312	1.8363636363636364	2.825	3.112676056338028	2.5638297872340425	2.3125	2.369047619047619	2.135802469135802	2.0779220779220777	2.363636363636364	3.1972222222222224	2.8672086720867207	2.648278560250392
CNCCCC1c(cccc2)c2C=Cc2c1cccc2	0	1	26.815454606618022	2.447261571362165	3.9270690708581686	0.1955526066121803	2.0569536058899978	190.1148705371521	5.940775651808984	12	41	0	0	1	0	1	0	0	0	0	0	0	0	0	90.88888888888889	112.08333333333334	172.0555555555556	754.0	63.53597100182901	4.682926829268292	5.046511627906977	3.8933333333333335	3.142857142857143	2.3771929824561404	2.0330578512396693	1.5486725663716814	1.3157894736842106	0.5915492957746479	3.0	3.44	3.1142857142857143	2.789473684210526	2.5289256198347108	2.230088495575221	2.0210526315789474	1.7605633802816902	2.21680216802168	2.606589147286822	2.2940740740740746
CN(C)CCN(Cc(cc1)ccc1OC)c1ncccc1	0	1	27.03502902722872	2.311716696250933	3.941560343349674	0.1949159689021567	2.151273040451063	133.7584082806262	5.637972594179073	12	44	0	0	4	0	3	1	0	0	0	0	0	0	0	111.33333333333334	128.58333333333334	195.0833333333334	846.0	61.91060081152701	5.590909090909091	5.377777777777778	3.831168831168831	3.0543478260869565	2.1150442477876106	2.333333333333333	2.4901960784313726	1.8888888888888888	1.5368421052631578	2.7954545454545454	3.090909090909091	2.8043478260869565	2.345132743362832	2.462962962962963	2.480392156862745	2.203703703703704	2.031578947368421	2.5303030303030307	2.857407407407408	2.5335497835497844
FC(CN(c(ccc(Cl)c1)c1C(c(cccc1)c1F)=NC1)C1=S)(F)F	0	0	30.95790679375885	2.484979764716477	4.15018412465742	0.1753953423383149	2.3944538028321265	169.4627815438572	6.048924056671554	12	36	0	0	8	0	2	0	1	0	4	1	0	0	5	336.9981805365036	138.38940329218107	405.6419753086419	1590.0	69.12543795333897	12.390260631001372	10.152046783625732	9.739583333333332	7.485449735449735	7.41437908496732	6.349537037037038	6.424242424242424	4.602880658436214	4.99290780141844	4.027777777777778	4.203125	3.940476190476191	3.752941176470588	3.34375	2.717171717171717	2.430555555555556	2.1702127659574466	9.361060570458433	3.6418264024258176	6.33815586419753
C[C@@H]([C@@H](c1ccccc1)O)NC	0	1	15.289155413429045	2.2638209778523946	3.368800383653877	0.265771520002853	1.3421099199171629	45.96496148843724	4.010200956263945	6	27	0	0	2	0	1	1	0	0	0	0	0	0	0	91.58333333333334	78.83333333333333	118.22222222222224	488.0	36.411397572735005	4.518518518518518	4.25925925925926	3.1956521739130435	2.4166666666666665	1.476923076923077	0.9836065573770492	0.4772727272727273	0.0967741935483871	0.0	2.555555555555556	2.869565217391304	2.4166666666666665	1.9538461538461536	1.7049180327868851	1.5909090909090908	1.3870967741935485	1.2142857142857142	3.3919753086419755	2.9197530864197527	2.5700483091787443
CO[C@@H]([C@@H](C[C@H]1[C@@H]2C[C@H](c3c(CC4)c(ccc(OC)c5)c5[nH]3)N4C1)OC(C=Cc(cc1OC)cc(OC)c1OC)=O)[C@H]2C(OC)=O	0	1	60.71022033427027	2.5789577104792176	4.76739486192181	0.1076056181328725	3.12541528049742	5336.5205898394015	10.108385448145643	15	88	0	0	11	0	2	9	0	0	0	0	0	0	0	340.47222222222223	283.69444444444446	489.47222222222223	1976.0	124.494078003658	7.772727272727272	7.0	5.579881656804734	4.8807339449541285	3.7870036101083033	3.0865384615384617	3.052980132450331	3.557093425605536	3.213740458015267	3.3181818181818183	3.8165680473372783	3.596330275229358	3.0541516245487363	2.717948717948718	2.609271523178808	2.519031141868512	2.618320610687023	3.8690025252525255	3.0504778972520907	2.8962853385930307
CO[C@@H]([C@@H](C[C@H]1[C@@H]2C[C@H](c3c(CC4)c(ccc(OC)c5)c5[nH]3)N4C1)OC(c(cc1OC)cc(OC)c1OC)=O)[C@H]2C(OC)=O	0	1	58.21668404753682	2.579541866757729	4.727950302876178	0.11517570893691	3.104497761965395	1369.1783323073755	8.703570622380076	15	84	0	0	11	0	2	9	0	0	0	0	0	0	0	330.4722222222222	271.8055555555556	470.6388888888889	1902.0	118.02705219396	7.928571428571429	7.123595505617978	5.748466257668712	5.128571428571429	4.011152416356877	3.4768211920529803	3.1559322033898307	3.2989690721649483	3.524904214559387	3.357142857142857	3.8650306748466257	3.6666666666666665	3.100371747211896	2.771523178807947	2.705084745762712	2.642611683848797	2.7624521072796937	3.934193121693121	3.053995006242198	2.8873551465576006
CN1[C@@H](C2)[C@@H]3O[C@@H]3[C@H]1C[C@H]2OC([C@H](CO)c1ccccc1)=O	0	1	29.211723252296757	2.6299655831075155	4.083430400028518	0.1497104745000182	1.9804477936582512	1023.535440397306	7.719475391536673	6	43	0	2	5	0	1	4	0	0	0	0	0	0	0	181.47222222222223	131.27777777777777	227.63888888888889	938.0	60.53098700182901	7.023255813953488	6.260869565217392	4.595238095238095	3.3846153846153846	3.048387096774193	2.9626168224299065	3.45	2.7804878048780486	2.511904761904762	3.372093023255814	3.7857142857142856	3.034188034188034	2.532258064516129	2.355140186915888	2.75	2.707317073170732	2.5357142857142856	4.220284237726099	2.853864734299517	2.709986772486772
CCCC(C)C(CC=C)(C(NC(N1)=O)=O)C1=O	0	0	20.017385491626825	2.49790573743033	3.722804650227573	0.2058461146321849	1.78321518942147	97.54679253881406	5.11096043741455	0	35	0	0	5	0	2	3	0	0	0	0	0	0	0	216.9236111111111	113.625	196.7361111111111	740.0	45.819444287282	6.857142857142857	6.142857142857143	5.142857142857143	4.224719101123595	3.580952380952381	1.4054054054054057	0.8315789473684211	0.4838709677419355	0.2307692307692307	2.857142857142857	3.333333333333333	2.764044943820225	2.2666666666666666	1.855855855855856	1.5789473684210529	1.3548387096774193	1.2307692307692308	6.197817460317459	3.2464285714285714	3.1227954144620806
C[C@](CC[C@@H]1[C@@](C)(CC2)C(C3)=CC2=O)([C@@H](CC2)[C@@H]1[C@@H]3SC(C)=O)[C@@]2(CC1)OC1=O	0	0	37.06360272698564	2.680376104733777	4.346938718887131	0.1576464608334901	2.584606224217859	286.8577430951468	6.7236971612097065	0	61	1	0	5	0	0	4	1	0	0	0	0	0	0	250.8298182441701	156.7986111111111	292.804012345679	1408.0	92.14402895516795	5.5810564663023685	5.133333333333334	3.6259541984732815	2.3433333333333333	1.7131782945736431	1.4725877192982455	1.657516339869281	1.9949748743718596	1.7595628415300546	3.377049180327869	3.984732824427481	3.35	2.7829457364341086	2.351973684210526	2.313725490196078	2.3467336683417086	1.9398907103825136	4.111964233510985	2.4122863247863244	2.235145132409764
CN(c(ccc(Cl)c1)c1C(c1ccccc1)=NC1O)C1=O	0	0	27.36444121688106	2.475240275602021	3.983170561204436	0.1949217092786672	2.1513024905367386	133.47816493595542	5.635875250660357	12	34	0	0	5	0	2	2	0	0	0	1	0	0	1	167.2552964487121	121.46502057613168	202.71604938271605	1104.0	58.86117576303701	8.51779230210603	8.30864197530864	7.536723163841807	6.9415954415954415	5.502710027100271	4.38510101010101	3.363398692810458	2.003267973856209	0.7519379844961239	3.676470588235294	4.084745762711864	3.807692307692308	3.3536585365853657	2.977272727272727	2.5176470588235293	2.014705882352941	1.5813953488372092	4.919273424962121	3.374028349336992	3.4358652437748485
CC(C)N(CC1)CCN1c(cc1)ccc1OC[C@@H]1O[C@@](Cn2ncnc2)(c(ccc(Cl)c2)c2Cl)OC1	0	1	47.00087483379328	2.507902722055354	4.523953888197813	0.1162460843170976	2.7124068655424245	2240.1096701808224	8.995213949014806	17	67	0	0	10	0	5	3	0	0	0	2	0	0	2	180.12864845297975	196.1383744855967	343.5529835390947	1982.0	103.778812050319	6.853878754376268	6.74960876369327	5.180555555555555	3.688622754491018	3.4274773882617025	3.140237324703344	2.955436720142602	3.308045977011494	3.491039426523298	3.3582089552238807	3.640625	3.143712574850299	2.8128342245989306	2.529126213592233	2.609625668449198	2.793103448275862	2.798387096774193	2.688487290342981	2.762512316698545	2.684007683899177
C[C@](CC1)([C@@H](CC2)[C@H](CC3)[C@H]1[C@@](C)(C=C1)C3=CC1=O)OC2=O	0	0	28.3594403536758	2.591128598867014	4.06778333936104	0.1927244400683137	2.233005931741374	139.32818160413223	5.725289529404335	0	46	0	0	3	0	0	3	0	0	0	0	0	0	0	184.54166666666663	123.6388888888889	240.1111111111112	900.0	65.589421716376	5.826086956521739	5.571428571428571	4.041237113402062	2.52	1.5989304812834224	1.2537313432835822	1.358974358974359	1.8526315789473684	2.360655737704918	3.347826086956522	3.865979381443299	3.18	2.588235294117647	2.129353233830846	2.0064102564102564	2.0210526315789474	1.901639344262295	4.011775362318841	2.523242630385488	2.475372279495992
C[C@](CC1)([C@@H](CC2)[C@H](CC3)[C@H]1[C@@](C)(CC1)C3=CC1=O)[C@H]2O	0	0	27.395456184271865	2.6090834442881605	4.029965320952854	0.1991985205562926	2.17300642166734	126.8847255806732	5.585216346410638	0	49	0	0	2	0	0	2	0	0	0	0	0	0	0	158.79166666666669	117.05555555555554	213.0555555555556	840.0	66.724669335772	4.163265306122449	4.096153846153846	2.9150943396226414	1.8154761904761905	1.0921658986175116	0.8421052631578947	0.9156626506024096	1.101851851851852	1.0759493670886076	3.142857142857143	3.7547169811320753	3.017857142857143	2.3548387096774195	1.986842105263158	1.933734939759036	1.9166666666666667	1.620253164556962	3.2406462585034017	2.251068376068376	2.009958071278826
CN1C(CCN2c(cc(cc3)SC)c3Sc3c2cccc3)CCCC1	0	1	33.52978570137276	2.490077131627684	4.164281827857442	0.1645666868663954	2.3307271571018777	298.26867809917667	6.614285416538139	12	51	0	0	4	0	2	0	2	0	0	0	0	0	0	100.00685871056244	123.75925925925928	196.04012345679013	1392.0	89.36683552607398	4.4880174291939	4.753086419753085	3.564625850340136	2.6259541984732824	2.0273972602739727	1.899853801169591	2.0271604938271603	1.947658402203857	1.2222222222222223	3.1372549019607843	3.5	3.099236641221374	2.712328767123288	2.546052631578948	2.7111111111111112	2.8264462809917354	2.484126984126984	1.960918798246322	2.291838134430728	2.000409423028471
Cc(cc1)ccc1S(NC(NN1CCCCCC1)=O)(=O)=O	0	0	25.713254427532767	2.3638621968919318	3.949696255304112	0.1801202925092767	2.072329422871607	206.4629959621672	6.07205854476377	6	42	0	0	7	0	3	3	1	0	0	0	0	0	0	226.43835733882028	109.804012345679	284.3271604938272	1120.0	62.35108300182901	6.534391534391535	4.6356589147286815	4.7008547008547	3.0802469135802464	3.1206896551724137	3.1575091575091574	3.688172043010753	2.45771144278607	2.3666666666666667	2.9761904761904763	3.08974358974359	2.592592592592593	2.2413793103448274	2.208791208791209	2.7419354838709675	2.4328358208955225	2.5166666666666666	5.391389460448102	2.553581682457652	3.645220006331118
CCCCNC(NS(c1ccc(C)cc1)(=O)=O)=O	0	0	21.183189777220772	2.3587803015204765	3.769811434636383	0.1951117431552929	1.8439755800761413	210.0259291106444	5.935017659953003	6	36	0	0	6	0	2	3	1	0	0	0	0	0	0	216.68835733882028	95.804012345679	254.74382716049388	996.0	54.22944428728201	6.623456790123457	4.37037037037037	4.962962962962963	3.1083333333333334	4.0	3.121212121212121	2.8888888888888893	1.935897435897436	1.2340425531914894	2.833333333333333	2.9047619047619047	2.4625	2.1875	2.242424242424242	2.4901960784313726	2.0961538461538463	2.127659574468085	6.019121037189453	2.6612225651577504	4.043552812071331
NC(C1)C1c1ccccc1	0	1	13.36922066421387	2.4236217310713477	3.313391987330365	0.2819958354841175	1.0367221170541605	46.00593672789002	3.828770447463617	6	21	0	0	1	0	1	0	0	0	0	0	0	0	0	55.583333333333336	59.66666666666667	84.72222222222221	384.0	31.20084195333899	4.380952380952381	4.636363636363637	3.138888888888889	2.0	1.425	1.03125	0.391304347826087	0.0	0.0	3.0	3.2222222222222223	2.533333333333333	2.275	1.90625	1.4782608695652173	1.2	1.0	2.6468253968253967	2.7121212121212124	2.3533950617283947
O=C1N(C=CC=C2)C2=NN1CCCN(CC1)CCN1c1cccc(Cl)c1	0	1	34.46780245017424	2.436622154828066	4.200127241666894	0.1374734011782007	2.229283156483599	842.899141218516	7.6923587531888735	15	48	0	0	7	0	5	1	0	0	0	1	0	0	1	156.67196311537873	142.90946502057614	242.5216049382716	1304.0	74.216187906678	6.78343621399177	6.825708061002178	5.282051282051283	3.4626593806921675	2.3403324584426946	1.904121863799283	2.0992063492063493	2.3724053724053724	2.690576652601969	3.333333333333333	3.593406593406593	2.9344262295081966	2.606299212598425	2.3870967741935485	2.4375	2.56043956043956	2.7721518987341773	3.26399923157039	2.8021463729524734	2.665072581739248
C[C@](C[C@@H]1O)([C@@H](C[C@H]2O)[C@H](CCC([C@]3(C)C=C4)=CC4=O)[C@@]13F)[C@]2(C(CO)=O)O	0	0	35.275293180256256	2.7238923532875705	4.302534848811815	0.1625565469349195	2.5450945707505896	220.652734965858	6.426209547861174	0	55	0	0	7	0	0	6	0	0	1	0	0	0	1	385.9444444444444	182.52777777777777	331.9305555555555	1248.0	74.74092143092297	7.6	6.448275862068965	5.553571428571429	4.608938547486034	2.900414937759336	2.243542435424354	2.392070484581498	2.6688741721854305	2.6261682242990654	3.5454545454545454	4.348214285714286	3.4972067039106145	2.767634854771784	2.206642066420664	2.013215859030837	2.0860927152317883	1.9813084112149533	7.017171717171716	3.147030651340996	2.963665674603174
Nc1c(-c2ccccc2)nc(c(N)nc(N)n2)c2n1	0	0	24.379096922055933	2.456899812555787	3.8900306565385696	0.2065469484322855	2.0090653260999485	117.95971318409993	5.412197038649067	16	30	0	0	7	0	7	0	0	0	0	0	0	0	0	134.44444444444446	127.77777777777776	197.6666666666668	786.0	46.82754195333901	9.466666666666669	10.0	9.673469387755102	8.220338983050848	6.758620689655173	5.228070175438597	4.12962962962963	3.0	2.189189189189189	3.7666666666666666	4.224489795918367	3.745762711864407	3.4655172413793105	3.0701754385964914	2.7962962962962963	2.369565217391304	2.054054054054054	4.481481481481482	3.9930555555555554	4.034013605442178
OC(CCN1CCCCC1)(C1CCCCC1)c1ccccc1	0	1	29.669950138033517	2.439934063657427	4.0173933995726365	0.1761327749281452	2.1429826483605177	208.0026636646889	6.126008246063826	6	53	0	0	2	0	1	1	0	0	0	0	0	0	0	124.11805555555556	122.375	213.1805555555556	864.0	71.41420405031899	3.471698113207548	3.527272727272728	2.462264150943396	1.6729559748427674	1.4970760233918128	1.4	1.2363636363636363	0.9683544303797468	0.5733333333333334	2.69811320754717	3.047169811320755	2.540880503144654	2.298245614035088	2.223529411764706	2.242424242424242	2.1265822784810124	1.9	2.341850104821803	2.225	2.011137316561845
CC(CN(C)C)CN(c1c(CC2)cccc1)c1c2cccc1	0	1	28.34750392009879	2.4538469651136525	4.020581452902381	0.1838697135752318	2.1859719631480483	191.31629436458343	6.042385410206557	12	48	0	0	2	0	2	0	0	0	0	0	0	0	0	99.88888888888889	124.80555555555556	195.3611111111112	844.0	69.75793552607401	4.458333333333333	4.78	3.566666666666667	2.9344262295081966	1.9867549668874167	1.9379310344827587	1.3271604938271604	1.176923076923077	0.5210084033613446	2.9166666666666665	3.3666666666666667	3.0163934426229506	2.6357615894039736	2.5517241379310347	2.1666666666666665	2.1153846153846154	1.773109243697479	2.0810185185185186	2.4961111111111114	2.1706790123456794
CC(C(N1)=O)=CN([C@@H](C2)O[C@H](CO)[C@H]2N=[N+]=[N-])C1=O	0	0	23.74793697896838	2.4389200501401933	3.8606582007696666	0.2040698211972158	1.996999782413724	112.04511433984108	5.360755482968411	6	32	0	0	9	0	5	4	0	0	0	0	0	0	0	259.91666666666663	132.72222222222223	226.0555555555556	874.0	42.291783763037	10.75	8.909090909090908	7.241379310344827	5.493506493506493	5.275	4.555555555555555	4.901639344262295	4.877551020408164	4.75	3.40625	3.7586206896551726	3.103896103896104	2.675	2.5972222222222223	2.377049180327869	2.204081632653061	1.75	8.122395833333332	4.0218855218855225	3.897509578544061
C[C@](CC1)([C@@](C)(CC2)[C@@H]1[C@H](CC1)[C@H]2[C@@](C)(CO2)[C@@H]1CC2=O)O	0	0	28.08308073947454	2.6360980623145456	4.077542652185069	0.1920840626482065	2.2296776372430083	141.96266156762047	5.744021436682086	0	52	0	0	3	0	0	3	0	0	0	0	0	0	0	171.82638888888889	126.07638888888889	242.9027777777778	906.0	68.25709914547	4.461538461538462	4.290909090909091	3.0973451327433628	1.805555555555556	1.0685483870967742	0.8494208494208494	1.0057142857142858	1.226890756302521	1.1666666666666667	3.1538461538461537	3.787610619469026	3.0388888888888888	2.2661290322580645	1.9305019305019304	1.977142857142857	2.008403361344538	1.625	3.3043536324786325	2.29229797979798	2.1495821042281222
CC(C)CC(CN(CC1)C(C2)c(cc3OC)c1cc3OC)C2=O	0	1	29.520927675400564	2.4996831105709827	4.068834411694938	0.1810343228342467	2.259334702089142	179.46457653747458	6.022886966193185	6	50	0	0	4	0	1	3	0	0	0	0	0	0	0	158.97222222222223	136.91666666666669	227.27777777777777	952.0	68.133260430923	5.64	5.25	3.836734693877551	3.3076923076923075	2.367088607594937	1.9872611464968155	1.7253521126760565	1.540983606557377	1.158878504672897	2.98	3.4183673469387754	3.046153846153846	2.5822784810126582	2.4076433121019107	2.211267605633803	2.0327868852459017	1.8785046728971964	3.1794444444444445	2.6330128205128207	2.319160997732426
C(CC1)CCC1(c1ccccc1)N1CCCCC1	0	1	24.741114845565694	2.478171930204876	3.833767276501884	0.2070802106972648	1.903509353317288	111.5942882902399	5.302656533344596	6	43	0	0	1	0	1	0	0	0	0	0	0	0	0	75.84027777777777	95.0	163.83333333333334	686.0	59.73662262122502	3.302325581395349	3.644444444444445	2.574712643678161	1.751937984496124	1.3722627737226278	1.0134228187919463	0.567741935483871	0.2786885245901639	0.1	2.7674418604651163	3.183908045977012	2.744186046511628	2.532846715328468	2.2013422818791946	1.864516129032258	1.5737704918032789	1.3666666666666667	1.7637273901808783	2.111111111111111	1.883141762452108
CN(c1c(C(N2C)=O)[nH]cn1)C2=O.CN(c1c(C(N2C)=O)[nH]cn1)C2=O.NCCN	0	2	0.0	0.0	0.0	0.0	0.0	0.0	0.0	18	54	0	0	14	0	10	4	0	0	0	0	0	0	0	349.22222222222223	210.02777777777777	337.33333333333337	1346.0	69.96592571637598	9.296296296296296	8.763636363636364	8.043478260869565	6.5049504950495045	5.019607843137255	1.6	0.0	0.0	0.0	3.2222222222222223	3.5869565217391304	3.118811881188119	2.3529411764705883	1.8857142857142857	1.2	1.0	0.0	6.467078189300412	3.8186868686868687	3.666666666666667
C[C@](CC1)([C@@H](CC2)[C@H](CC3)[C@H]1[C@@H](CC1)C3=CC1=O)[C@H]2O	0	0	26.5006938616216	2.5767042469412305	3.9798701808335935	0.2013797545736134	2.08631662689578	131.7607424060468	5.574134900946294	0	46	0	0	2	0	0	2	0	0	0	0	0	0	0	153.00694444444446	110.2638888888889	202.7083333333333	802.0	63.04654352607402	4.260869565217392	4.081632653061225	2.88	1.7735849056603774	1.1088082901554404	0.90625	0.9929577464788732	1.2258064516129032	1.4655172413793105	3.130434782608696	3.69	2.9245283018867925	2.3678756476683938	2.036458333333333	1.9577464788732395	1.956989247311828	1.8448275862068968	3.3262379227053143	2.2502834467120185	2.027083333333333
O=C1N(C2CCN(CCCC(c(cc3)ccc3F)c(cc3)ccc3F)CC2)c(cccc2)c2N1	0	1	44.979476294976045	2.4810656060837	4.467226132517346	0.1138209001748323	2.577006839157816	2537.4107911083256	9.062674898140695	21	63	0	0	6	0	3	1	0	0	2	0	0	0	2	307.0	198.72222222222223	350.5277777777777	1410.0	95.87667624062097	7.396825396825397	6.776119402985074	5.258333333333334	3.488235294117647	2.661290322580645	2.3743589743589744	2.421875	2.454022988505747	2.6206896551724137	3.3492063492063493	3.691666666666667	3.0352941176470587	2.752688172043011	2.5589743589743588	2.4479166666666665	2.4942528735632186	2.6206896551724137	4.873015873015873	2.9660033167495854	2.921064814814814
CN(CC1)[C@H](Cc2ccc3OC)[C@H](CC4)[C@@]11c2c3O[C@H]1C4=O	0	1	29.861282750795905	2.7080984023862675	4.095856467094675	0.1886962146638897	2.2118829268389715	157.14271450105332	5.845611762374437	6	43	1	2	4	0	1	3	0	0	0	0	0	0	0	146.53472222222223	123.45833333333334	218.59722222222223	910.0	62.67668300182901	6.883720930232558	6.638297872340425	5.402173913043479	4.580152671755725	3.1402439024390243	2.175757575757576	2.0338983050847457	0.632183908045977	0.1964285714285714	3.651162790697674	4.358695652173913	3.83206106870229	3.091463414634146	2.515151515151515	2.1864406779661016	1.7701149425287357	1.4285714285714286	3.4077842377260983	2.6267730496453905	2.376056763285024
C[C@](C1)([C@@H](CC2)[C@H](CCC([C@]3(C)CC4)=C[C@@H]4O)[C@@H]3C1=O)[C@]2(C(CO)=O)O	0	0	33.00688726441582	2.670616887506551	4.228268910877081	0.1699317948983675	2.441249854131999	199.44843088048376	6.251067156115435	0	56	0	0	5	0	0	5	0	0	0	0	0	0	0	286.13194444444446	160.88194444444443	286.6527777777777	1106.0	75.12130714547001	5.75	5.11864406779661	3.982905982905983	3.0702702702702704	2.102880658436214	1.631178707224335	1.5211267605633805	1.814569536423841	1.5555555555555556	3.2857142857142856	3.991452991452992	3.2378378378378376	2.584362139917696	2.1444866920152093	2.014084507042253	2.066225165562914	1.931623931623932	5.109499007936508	2.726812617702448	2.450023741690408
NC(NC1=S)=Nc2c1[nH]cn2	0	0	13.87816275765246	2.3967772572540422	3.3526053845127604	0.2860610788247309	1.241655523963458	41.1045927392206	3.811430040543273	9	16	0	0	6	0	5	0	1	0	0	0	0	0	0	68.29149519890261	67.88271604938272	105.73456790123458	686.0	30.627564524245	10.27777777777778	10.686274509803924	9.8974358974359	6.678571428571429	4.246376811594202	1.4	0.0	0.0	0.0	3.9375	4.307692307692308	3.392857142857143	2.652173913043478	2.0	1.5714285714285714	1.0	0.0	4.268218449931413	3.9931009440813368	4.066714150047484
C[C@H]([C@@H]([C@H](C)[C@H]([C@@H](C)[C@@H](/C=C/O[C@@](C)(C(c1c2c(O)c3/C=N/N4CCN(C)CC4)=O)Oc1c(C)c(O)c2c(O)c3NC(/C(/C)=C\C=C\[C@H]1C)=O)OC)OC(C)=O)O)[C@@H]1O	0	1	73.90718723457539	2.639345383431984	4.995161138484702	0.0790957511296804	3.3153936739914425	9527.135071241675	10.936851680248786	10	117	0	5	16	0	4	12	0	0	0	0	0	0	0	584.9236111111112	390.5555555555556	653.5277777777778	2570.0	158.268696481242	7.35042735042735	6.8347107438016526	5.686635944700461	4.983050847457627	4.358638743455497	4.094562647754137	3.874449339207049	3.511879049676026	3.265346534653465	3.17948717948718	3.6313364055299537	3.2508474576271187	2.8089005235602094	2.683215130023641	2.594713656387665	2.613390928725702	2.502970297029703	4.999347103513771	3.227731864095501	3.0116487455197136
C[C@H]([C@@H]([C@@H]([C@@H]([C@@H](C(O)=C(C(N)=O)C1=O)N(C)C)[C@]11O)O)C2=C1O)c1cccc(O)c1C2=O	0	1	39.57625423463668	2.67902178624524	4.416955786718121	0.1495778606371367	2.728948497818518	265.7223030607248	6.745602599811604	6	56	0	0	10	0	2	8	0	0	0	0	0	0	0	433.2291666666666	225.66666666666663	368.13888888888886	1426.0	79.592141716376	9.25	8.35593220338983	7.759615384615385	7.396103896103896	6.302439024390244	4.86936936936937	3.616438356164384	3.373684210526316	3.2275862068965515	3.7142857142857135	4.605769230769231	3.948051948051948	3.1951219512195124	2.7972972972972974	2.452054794520548	2.2	2.0965517241379312	7.736235119047619	3.8248587570621466	3.539797008547008
C[C@]([C@@H]([C@@H]([C@@H]([C@@H](C(O)=C(C(N)=O)C1=O)N(C)C)[C@]11O)O)C2=C1O)(c1cccc(O)c1C2=O)O	0	1	40.263065452182	2.697120862166281	4.449478561092965	0.1480203865181762	2.780024761979115	270.31118625804294	6.7934963055009705	6	57	0	0	11	0	2	9	0	0	0	0	0	0	0	469.01388888888886	237.41666666666663	393.5	1490.0	80.235345716376	9.649122807017545	8.683333333333334	8.2	7.847133757961783	6.727699530516432	5.343478260869565	3.942982456140351	3.686868686868687	3.2913907284768213	3.789473684210526	4.742857142857143	4.025477707006369	3.215962441314554	2.834782608695652	2.456140350877193	2.2323232323232323	2.0794701986754967	8.228313840155945	3.956944444444445	3.747619047619047
[truncated: 687 more columns]
