# Supplementary material for: SerotoninAI: Serotonergic System Focused, Artificial Intelligence-Based Application for Drug Discovery
Source: J Chem Inf Model. 2024 Jan 30;64(7):2150–7. doi: 10.1021/acs.jcim.3c01517 (PMC11005036; doi:10.1021/acs.jcim.3c01517)
Supplement: Supplementary file 4 — ci3c01517_si_004.zip [file ci3c01517_si_004.zip › databases/5-HT3_database_train.csv]

id	ABC	nAcid	nBase	SpMax_A	SpDiam_A	SpMAD_A	VE1_A	VR1_A	VR3_A	nAromAtom	nSpiro	nBridgehead	nHetero	nN	nO	nS	nF	nCl	nBr	nI	nX	ATS0s	ATS0Z	AATS0dv	AATS1dv	AATS3dv	AATS4dv	AATS5dv	AATS6dv	AATS7dv	AATS8dv	AATS0d	AATS1d	AATS3d	AATS4d	AATS5d	AATS6d	AATS7d	AATS8d	AATS0s	AATS1s	AATS2s	AATS3s	AATS4s	AATS5s	AATS6s	AATS7s	AATS8s	AATS0Z
CHEMBL3746146	16.849242404917504	0	1	2.4578454030127075	4.867134701331365	1.3767031961916718	4.098133905557673	168.82661684178206	5.870809597172601	11	0	2	5	4	1	0	0	0	0	0	0	105.38888888888889	856.0	6.536585365853658	6.568181818181818	3.259259259259259	2.884955752212389	3.1578947368421053	3.4	2.3666666666666667	2.25	3.317073170731707	4.045454545454546	3.083333333333333	2.575221238938053	2.6210526315789475	3.015384615384616	2.8666666666666667	2.8	2.570460704607046	2.7702020202020203	2.445816186556927	2.171296296296296	2.1735496558505405	2.3058479532163743	2.552136752136753	2.2120370370370366	2.1152777777777776	20.87804878048781
CHEMBL1224527	17.61336832750688	0	1	2.5252847118870605	5.050569423774121	1.3605062395567291	4.146042392627185	162.42923518906184	5.878699791527338	12	0	0	3	1	2	0	0	0	0	0	0	155.47222222222223	882.0	5.8604651162790695	5.8478260869565215	3.3951612903225805	2.571428571428572	2.43448275862069	2.442748091603053	2.150943396226415	1.4324324324324325	3.3255813953488373	4.173913043478261	3.2661290322580645	2.8857142857142857	2.606896551724138	2.404580152671756	2.1320754716981134	1.7837837837837838	3.615633074935401	2.8786231884057973	2.5187416331994648	2.512096774193549	2.262301587301588	2.1948275862068964	2.466921119592876	2.776729559748428	2.7545045045045047	20.511627906976745
CHEMBL2402889	25.261342908426897	0	2	2.4198777895275048	4.77756704228042	1.2736839354397316	3.937932276741497	1280.2480766071435	8.317959957789972	9	0	0	11	6	4	1	0	0	0	0	0	305.7716906721536	1594.0	6.631944444444445	5.253731343283582	2.96360153256705	2.452991452991453	2.201754385964912	1.9506172839506173	2.0597701149425287	2.1851851851851856	3.15625	3.8656716417910446	2.7873563218390807	2.41025641025641	2.210526315789474	2.382716049382716	2.5586206896551724	2.366013071895425	4.7776826667524	2.609452736318408	3.1851111111111114	2.6662941677309497	2.634188034188034	2.781505847953216	2.4161332114007013	2.231449553001277	2.7168361171629147	24.90625
CHEMBL56564	16.987141775360097	0	1	2.4559458575833064	4.788852080387287	1.33660974280052	4.373314779269592	117.22090718300232	5.505997594896343	9	0	2	4	2	2	0	0	0	0	0	0	140.94444444444446	858.0	6.487804878048781	6.363636363636363	3.192982456140351	2.857142857142857	2.494949494949495	3.9661016949152543	2.6875	2.2	3.365853658536585	4.159090909090909	2.982456140350877	2.4285714285714284	2.282828282828283	3.152542372881356	3.109375	2.742857142857143	3.437669376693768	2.7215909090909096	2.638550135501356	2.318713450292398	2.5189075630252096	2.5202020202020203	3.2532956685499066	2.6605902777777777	2.221428571428572	20.92682926829268
CHEMBL462417	17.10846211891974	0	1	2.420933142449382	4.841369493860031	1.2976308624504325	3.763524274503131	322.8590725843084	6.56567328058847	10	0	0	6	5	0	0	0	1	0	0	1	105.22751867093432	1132.0	5.581930415263749	5.806763285024154	3.1059670781893005	2.4580896686159845	2.143184421534937	1.7601010101010102	2.0260631001371743	1.9796557120500784	3.090909090909091	3.717391304347826	2.7777777777777777	2.43859649122807	2.463917525773196	2.4318181818181817	2.382716049382716	2.619718309859155	2.391534515248507	2.65322508498837	2.4406886806485195	2.1794029111415942	2.1086564146993	2.213567519409444	2.109556210250655	2.0632525529644874	1.9440966788384624	25.727272727272727
CHEMBL1110_2099	17.68231801272818	0	0	2.555708698608404	4.948814756577789	1.3319375404284204	3.929262035239693	223.08322462807084	6.196002266811053	14	0	0	5	4	1	0	0	0	0	0	0	144.44444444444446	890.0	7.45	7.604651162790698	4.634408602150538	3.861111111111111	3.0654205607476634	2.956989247311828	2.575	2.85	3.55	4.255813953488372	3.5591397849462365	3.0462962962962963	2.635514018691589	2.6129032258064515	2.3875	2.5166666666666666	3.611111111111112	2.9877260981912146	2.7671783625731	2.728195937873357	2.8508230452674903	2.731308411214953	2.879032258064516	2.363888888888889	2.1222222222222222	22.25
CHEMBL4215875	13.423098298725945	0	1	2.433550772354664	4.738143474598403	1.3301346794366462	3.692470828093071	101.34468396955111	5.149155670384723	11	0	0	3	2	1	0	0	0	0	0	0	86.38888888888889	682.0	6.363636363636363	6.628571428571429	3.5308641975308643	2.813953488372093	2.6865671641791047	2.5434782608695654	1.2549019607843137	0.6511627906976745	3.212121212121212	3.857142857142857	3.037037037037037	2.6744186046511627	2.5970149253731343	2.782608695652174	2.196078431372549	1.976744186046512	2.6178451178451176	2.8523809523809525	2.484767025089606	2.3515089163237315	2.3578811369509047	2.295190713101161	2.3647342995169085	2.071895424836601	1.798449612403101	20.666666666666668
76313440_CHEMBL3084781	23.420052491260314	0	1	2.478789370661868	4.897787322302771	1.3199471761691255	4.6163895637253	262.2434576213374	6.633984036851216	15	0	2	6	3	2	0	0	1	0	0	1	174.33862978204542	1416.0	6.822734684369905	6.914230019493177	3.820861678004536	3.313194444444444	3.32716049382716	3.8292181069958846	3.68482905982906	3.268343815513627	3.509433962264151	4.2631578947368425	3.129251700680272	2.69375	2.6041666666666665	3.0462962962962963	3.1538461538461537	3.0	3.2894081090951963	2.763518879503285	2.6398979107312432	2.393550012597632	2.496463477366255	2.5371799268404205	2.635516689529035	2.864711934156378	2.80493438931594	26.71698113207547
CHEMBL335877	11.710827583429596	0	5	2.3152321023127334	4.630464204625467	1.1648968039754284	3.473392765973672	90.9319869299515	4.980115459948513	6	0	0	7	5	1	0	0	1	0	0	1	121.94974089315652	934.0	7.914462081128748	7.932539682539683	5.792270531400966	4.872340425531915	3.675555555555556	2.66	2.49002849002849	0.7962962962962963	3.071428571428572	3.4285714285714284	3.0869565217391304	2.851063829787234	2.34	2.26	1.948717948717949	1.7222222222222223	4.355347889041305	3.970972957084068	4.0091122868900655	3.61987833243872	3.798178793450662	3.5712757201646097	2.774444444444445	3.4693468397172103	2.724965706447187	33.357142857142854
CHEMBL371300	10.853890887981988	0	1	2.419536695732003	4.71097076438824	1.2435842012507474	3.353845285620442	71.37259382522684	4.604386192298512	9	0	0	4	3	1	0	0	0	0	0	0	110.36111111111111	584.0	6.7407407407407405	6.892857142857143	3.7	2.9682539682539684	2.6	1.2682926829268293	0.8888888888888888	0.0	3.1481481481481484	3.7142857142857135	2.75	2.4603174603174605	2.466666666666667	2.073170731707317	1.6111111111111112	1.238095238095238	4.087448559670782	3.361111111111111	3.027186761229315	2.955555555555556	2.5670194003527342	3.104938271604938	2.7317073170731705	2.75	2.8095238095238093	21.62962962962963
CHEMBL13791	9.520557554648656	0	5	2.201762717692933	4.403525435385868	1.1862325907495648	3.332873885676378	53.4668362303325	4.2414258426170255	6	0	0	5	5	0	0	0	0	0	0	0	117.83333333333331	544.0	6.916666666666667	7.0	3.7777777777777777	3.5454545454545454	3.2	2.727272727272727	2.16	1.0	2.875	3.2916666666666665	2.511111111111111	2.340909090909091	2.2	2.090909090909091	1.88	1.4761904761904765	4.909722222222222	3.986111111111112	4.161111111111111	3.3518518518518525	3.627525252525253	3.723809523809524	3.0808080808080804	3.5266666666666664	2.746031746031746	22.666666666666668
CHEMBL76370_5362436	16.291965537992013	0	3	2.421262465266722	4.721582690486041	1.2877221543885002	3.464954403764308	1978.5835265003257	8.378593837382446	9	0	0	6	5	1	0	0	0	0	0	0	132.63888888888889	908.0	6.0	6.043478260869565	3.5	3.073684210526316	2.815217391304348	2.9220779220779223	2.8857142857142857	2.068493150684932	2.8222222222222224	3.369565217391304	2.680851063829788	2.4526315789473685	2.2717391304347827	2.4285714285714284	2.4285714285714284	2.191780821917808	2.947530864197531	3.089975845410628	2.757122507122508	2.578605200945627	2.500292397660819	2.4405193236714986	2.6323953823953827	2.8313492063492074	2.4691780821917817	20.177777777777777
CHEMBL92712	13.463538413245823	0	1	2.397972761894131	4.795945523788262	1.3419528489352983	3.796476957206427	96.76496650297362	5.1029132635456	10	0	0	4	3	0	0	0	1	0	0	1	75.17196311537876	918.0	6.180804460374353	6.457912457912458	3.5122655122655124	2.6901408450704225	2.499089253187614	2.104444444444445	1.616161616161616	1.1345029239766082	3.3548387096774195	4.03030303030303	3.012987012987013	2.718309859154929	2.6557377049180326	2.7	2.5	2.0526315789473686	2.42490203597996	2.692542711061229	2.5391656023839926	2.264256319811876	2.186431345273286	2.1000134925453686	2.0012345679012338	1.910213243546576	1.8005198180636783	29.61290322580645
CHEMBL2402888	27.301783022946776	0	2	2.468605300866748	4.846541427939803	1.285654386899615	4.676335523504291	543.6099683495488	7.522007451386506	9	0	2	11	6	4	1	0	0	0	0	0	311.3272462277092	1668.0	6.506535947712418	5.305555555555555	2.8656462585034017	2.4235474006116204	2.300623052959501	2.1868131868131866	2.216962524654833	2.5345167652859963	3.264705882352941	4.041666666666667	2.903061224489796	2.5091743119266057	2.299065420560748	2.505494505494505	2.727810650887574	2.710059171597633	4.578341856289842	2.5358796296296293	3.0502838605028386	2.538218065003779	2.50203873598369	2.646871754932502	2.4589268755935425	2.2485481043173348	2.677569581415735	24.529411764705884
CHEMBL2181170_71455625	20.41328588155165	0	1	2.496601460531867	4.993202921063734	1.3363919158277004	3.99924499900568	771.3667471445385	7.6036753827224866	14	0	0	5	3	1	0	1	0	0	0	1	184.44444444444443	1072.0	6.96	6.660377358490566	4.423076923076923	3.75	3.5528455284552845	2.6371681415929205	2.3981481481481484	2.2626262626262625	3.24	3.962264150943396	3.015384615384616	2.6911764705882355	2.658536585365854	2.672566371681416	2.6296296296296298	2.646464646464646	3.6888888888888887	2.837526205450734	2.6793981481481484	2.611538461538462	2.549019607843137	2.6939927732610656	2.390363815142576	2.445216049382716	2.351851851851852	21.44
CHEMBL42538	11.820217383170776	0	5	2.28392365447247	4.567847308944941	1.163094728688222	3.5244283826235425	87.54283407093644	4.942131835066761	6	0	0	8	6	2	0	0	0	0	0	0	225.13888888888889	720.0	10.615384615384617	9.461538461538462	5.9361702127659575	5.551020408163265	5.27906976744186	4.238095238095238	6.241379310344827	3.740740740740741	3.230769230769231	3.6538461538461537	2.9574468085106385	2.673469387755102	2.372093023255814	2.2142857142857144	2.2413793103448274	1.7777777777777777	8.659188034188032	4.638888888888889	6.039473684210527	4.2718676122931445	4.76984126984127	5.021963824289407	3.8359788359788367	6.624521072796936	4.3580246913580245	27.692307692307693
CHEMBL1958333	23.4604926057802	0	1	2.42931567614706	4.858601029275144	1.323252688006328	4.224347611534558	1138.1120680853924	8.135738376612407	18	0	0	6	4	2	0	0	0	0	0	0	191.19444444444449	1216.0	6.620689655172414	6.639344262295082	3.8652482269503534	3.395833333333333	2.9133333333333336	2.801470588235294	3.009259259259259	3.488372093023256	3.1724137931034484	3.819672131147541	2.936170212765957	2.645833333333333	2.433333333333333	2.389705882352941	2.6203703703703702	2.976744186046512	3.296455938697318	2.8738615664845173	2.709876543209877	2.6308116627265568	2.5484182098765427	2.470925925925925	2.6482843137254903	2.45216049382716	2.6388888888888897	20.96551724137931
CHEMBL2181171	19.63722941514381	0	1	2.478355974924587	4.956711949849173	1.3515934526956286	3.933854281527403	660.0070595656073	7.408541263148948	14	0	0	4	3	1	0	0	0	0	0	0	122.66666666666666	992.0	5.84	6.0	3.692307692307693	3.073529411764706	2.6341463414634148	2.088495575221239	1.9722222222222223	1.93939393939394	3.14	3.849056603773585	2.9461538461538463	2.6323529411764706	2.609756097560976	2.5929203539823007	2.574074074074074	2.5656565656565657	2.453333333333333	2.6467505241090152	2.438657407407408	2.214957264957265	2.2455065359477127	2.1872177055103883	2.071288102261554	1.98533950617284	2.0218855218855216	19.84
CHEMBL481425	22.72487625389223	0	1	2.4379801540450234	4.875960308090047	1.29485737882828	4.199999094702008	411.5760849915212	7.08470463671698	12	0	2	5	2	3	0	0	0	0	0	0	186.47222222222223	1184.0	6.0	5.758064516129032	3.0641025641025643	2.5454545454545454	2.717647058823529	2.52	2.034965034965035	2.115942028985508	3.0847457627118646	3.774193548387097	2.9615384615384617	2.602272727272727	2.447058823529412	2.566666666666667	2.4965034965034967	2.4420289855072466	3.160546139359699	2.7302867383512543	2.64331366764995	2.2804487179487176	2.2170138888888884	2.48937908496732	2.573333333333333	2.602952602952604	2.1445249597423515	20.06779661016949
CHEMBL492884	15.694248556546649	0	1	2.3891675402488204	4.778335080497639	1.3118075823922857	4.064285253455533	121.69058460031373	5.494628811909883	12	0	0	5	5	0	0	0	0	0	0	0	109.11111111111111	804.0	6.256410256410256	6.463414634146342	3.681318681318681	3.01010101010101	2.9782608695652173	2.96	2.039473684210526	1.0985915492957747	3.1538461538461537	3.731707317073171	3.043956043956044	2.6161616161616164	2.652173913043478	2.8266666666666667	2.3157894736842106	2.0704225352112675	2.797720797720798	2.9417344173441737	2.767605633802817	2.410866910866912	2.262626262626263	2.355072463768116	2.7466666666666666	2.4736842105263164	1.934272300469484	20.615384615384617
CHEMBL3679415	18.21108530895225	0	1	2.527343430595264	4.976412962634116	1.3855213328329208	4.38823032748245	138.12122116349605	5.716589074169712	9	0	2	4	3	1	0	0	0	0	0	0	133.44444444444446	880.0	6.1395348837209305	6.212765957446808	3.5877862595419847	2.8943661971830985	2.578125	2.0	1.797872340425532	1.391891891891892	3.511627906976744	4.382978723404255	3.3435114503816794	2.830985915492957	2.6171875	2.642201834862385	2.5531914893617023	2.3783783783783785	3.1033591731266155	2.5348699763593383	2.3611111111111103	2.198473282442749	2.3603286384976525	2.535156249999999	2.231396534148828	1.9884751773049647	1.8333333333333333	20.46511627906977
CHEMBL569270	18.551185251994248	0	0	2.4060684726527213	4.731213800864063	1.3051343821543149	4.32288691055904	173.47916532177564	6.031526244929364	17	0	0	8	5	1	1	1	0	0	0	1	220.1145404663924	1236.0	9.95906432748538	9.141666666666666	6.506849315068493	5.298701298701299	5.13063063063063	4.76056338028169	4.805555555555555	4.721212121212121	3.631578947368421	4.175	3.547945205479452	3.103896103896104	3.0675675675675675	2.8732394366197185	2.933333333333333	2.872727272727273	5.792487907010324	3.614969135802469	3.645351080246914	3.902756637916456	3.833654000320666	3.23581915248582	3.5538601982263964	3.329423868312758	3.57912457912458	32.526315789473685
CHEMBL40999	8.882400458683405	0	3	2.2791663271627822	4.558332654325563	1.1763269023579297	3.172749738695038	47.564896655284855	4.044416580744977	6	0	0	5	3	0	0	0	2	0	0	2	80.98281511964639	984.0	7.011046133853151	7.327485380116959	3.649029982363316	2.954861111111111	3.096618357487923	1.827777777777778	0.494949494949495	0.0	3.3157894736842106	3.789473684210526	2.7142857142857144	2.375	2.1739130434782608	1.75	1.5454545454545454	1.0	4.26225342734981	3.6542126922243887	3.759185773074662	3.055148387658676	2.711869855967078	3.4525854356772228	2.8349794238683126	2.195286195286195	1.345679012345679	51.78947368421053
CHEMBL255898	20.184178413849708	0	3	2.442577297391185	4.814617396877194	1.2628423469659735	4.180587057982717	716.5356331527455	7.529939423302943	9	0	0	9	6	2	0	0	0	1	0	1	234.8838305898491	2278.0	7.890382563633592	7.575256107171001	4.2390260631001375	3.618855218855219	4.078148148148148	4.772784019975031	4.889346136259717	4.251028806584362	3.4	4.0638297872340425	2.9722222222222223	2.727272727272727	2.7	2.808988764044944	2.7777777777777777	2.638888888888889	5.219640679774424	3.420147097452062	3.42627754336615	3.1654378143575683	3.052539281705948	3.473858024691358	3.572097378277152	3.90062490474013	4.234846536351165	50.62222222222222
CHEMBL1794855	21.369284508520845	4	1	2.433586043172359	4.8185127268036725	1.3091479948639189	4.037227979849608	7704.057723105813	6.301549514979184	6	0	0	10	2	8	0	0	0	0	0	0	442.4444444444444	1356.0	8.571428571428571	7.036363636363636	3.0535714285714284	2.6842105263157894	2.8623853211009176	0.2375	0.0625	0.0	2.7857142857142856	3.290909090909091	2.5982142857142856	2.1842105263157894	1.81651376146789	1.55	1.3333333333333333	1.1666666666666667	7.90079365079365	4.012121212121213	4.879837702871409	3.219990079365079	2.8194444444444446	4.724006116207952	2.225	1.4791666666666667	1.2222222222222223	24.214285714285715
24995992_CHEMBL1958324	18.522675681292835	0	1	2.3677296676709103	4.735459335341819	1.3227921211066007	3.819229114095243	759.2427605475484	7.507790306229424	12	0	0	5	3	2	0	0	0	0	0	0	151.13888888888889	984.0	6.0	5.901960784313726	2.9421487603305785	2.341463414634146	2.264957264957265	2.238532110091743	2.55421686746988	2.918032786885246	2.959183673469388	3.5686274509803924	2.6859504132231407	2.4065040650406506	2.282051282051282	2.1559633027522938	2.3734939759036147	2.78688524590164	3.084467120181406	2.85239651416122	2.612332112332113	2.387741046831956	2.1682475158084915	2.1968186134852803	2.376401630988787	2.276104417670683	2.568306010928962	20.081632653061224
CHEMBL129150	9.520557554648656	0	3	2.210144297267977	4.420288594535952	1.2141480771161623	3.181149452747191	71.3849077724166	4.530450735733568	6	0	0	4	3	0	0	0	1	0	0	1	89.89418533760099	772.0	5.344197530864197	5.3244444444444445	1.935897435897436	1.5422222222222224	1.9896640826873384	2.531986531986532	2.657004830917874	1.5555555555555556	2.8	3.28	2.3846153846153846	2.08	2.0	2.1515151515151514	2.0869565217391304	1.6	3.5957674135040394	3.229711934156379	3.1033179012345675	2.468304843304844	2.2042386831275715	2.279500430663221	2.551814440703329	3.557971014492753	2.7294238683127574	30.88
CHEMBL1643895_107999	16.946701660840212	0	0	2.489058418308616	4.851233032792654	1.350433502689204	4.142259028830298	136.50407823025486	5.658291836052803	14	0	0	4	3	1	0	0	0	0	0	0	138.44444444444446	840.0	7.2105263157894735	7.268292682926829	3.873684210526316	3.445544554455445	3.1777777777777776	3.2911392405063293	2.971830985915493	2.462686567164179	3.5526315789473686	4.2926829268292686	3.294736842105263	2.9207920792079207	2.7	2.759493670886076	2.6338028169014085	2.328358208955224	3.64327485380117	2.941056910569106	2.668949771689498	2.63421052631579	2.867436743674367	2.850617283950617	2.817158931082982	2.363067292644758	2.0621890547263684	22.105263157894736
CHEMBL475331	14.23959487965367	0	1	2.4230972751023296	4.846194550204659	1.3129345123355547	3.856089660209207	106.34718575704144	5.254495744111181	10	0	0	5	5	0	0	0	0	0	0	0	99.11111111111111	730.0	6.457142857142857	6.702702702702703	4.048192771084337	2.868131868131868	2.493506493506493	2.345454545454545	1.5161290322580645	0.9629629629629628	3.2285714285714286	3.8378378378378377	3.0843373493975905	2.527472527472528	2.5584415584415585	2.8545454545454545	2.2096774193548385	2.0185185185185186	2.831746031746032	2.9384384384384385	2.72051282051282	2.5093708165997324	2.4652014652014658	2.363636363636364	2.478787878787879	2.188172043010753	1.820987654320988	20.857142857142858
CHEMBL116622	15.763198241767943	0	1	2.3950584468482643	4.7761367337819465	1.2683001561501666	4.230267382101184	109.10215007397012	5.434221944743327	6	0	0	6	3	2	0	0	1	0	0	1	156.26224089315656	1126.0	5.8047660063163935	5.57070707070707	3.2264550264550262	2.7497665732959846	2.0473429951690822	2.225925925925926	2.2414814814814816	1.665165165165165	2.976744186046512	3.636363636363636	2.7904761904761903	2.218487394957984	2.139130434782609	2.355555555555556	2.52	2.445945945945946	3.634005602166432	2.897563598952488	2.599904933062457	2.56504017244758	2.6979026178372583	2.481105743424583	3.0621913580246907	2.777695473251029	2.2723139806473154	26.186046511627907
CHEMBL2219966	17.068022004399857	0	1	2.378985670951403	4.751160155839594	1.3048405885092365	4.236217348216403	141.33753252529183	5.739608237750605	12	0	0	3	2	0	1	0	0	0	0	0	95.80898491083676	1062.0	4.48792270531401	4.611111111111112	2.47787610619469	1.8333333333333333	2.2046783625731	2.036036036036036	1.619047619047619	1.1122448979591837	2.9565217391304346	3.5625	2.902654867256637	2.620967741935484	2.5789473684210527	2.5495495495495497	2.4380952380952383	2.142857142857143	2.0828040198007995	2.4472093621399176	2.1516702977487294	1.9777941658472635	1.794105933890881	1.8853151397011056	1.954120787454121	1.9677248677248689	1.8571428571428577	23.08695652173913
CHEMBL3040578	28.96751694101152	0	1	2.4569456363809965	4.913891272761994	1.331771213812666	4.416937806611244	1615.2449613255103	8.695574722644189	12	0	0	8	3	4	0	1	0	0	0	1	317.0	1564.0	6.904109589041096	6.116883116883117	3.4673366834170856	3.263681592039801	3.0334928229665072	2.710280373831776	2.8078817733990147	3.1588235294117646	3.150684931506849	3.9220779220779214	2.979899497487437	2.845771144278607	2.6794258373205744	2.532710280373832	2.458128078817734	2.5647058823529414	4.342465753424658	2.783189033189033	2.6928904428904428	2.6330262423227246	2.6759259259259256	2.7165071770334928	2.5928089304257527	2.629994526546251	2.982679738562092	21.42465753424657
CHEMBL42752	10.2966140210565	0	5	2.263302543612108	4.526605087224214	1.1851737954570247	3.346325502623189	66.90642287631182	4.539767206266766	6	0	0	6	5	0	0	0	1	0	0	1	117.42196311537874	832.0	7.233539094650205	7.421296296296297	4.106172839506173	3.851010101010101	3.492063492063492	3.0336700336700337	2.3777777777777778	1.0	3.083333333333333	3.5416666666666665	2.688888888888889	2.4318181818181817	2.342857142857143	2.1515151515151514	2.0	1.4761904761904765	4.892581796474114	3.945301783264746	4.125896531452088	3.36008230452675	3.615506921062477	3.77283950617284	3.028307769048509	3.6111111111111103	2.795414462081129	34.666666666666664
CHEMBL113118	20.55118525199425	0	1	2.482050345869525	4.956441382869871	1.3165097380335653	4.595709559079728	181.5844060991025	6.157232038009298	10	0	2	5	3	2	0	0	0	0	0	0	199.97222222222223	1058.0	5.962264150943396	5.892857142857143	3.3288590604026846	2.937888198757764	3.0	2.7606837606837606	2.2035398230088497	2.2803738317757007	3.188679245283019	3.982142857142857	3.0067114093959733	2.590062111801242	2.433333333333333	2.658119658119658	2.699115044247788	2.7196261682243	3.7730607966457024	2.669642857142857	2.5230158730158725	2.369500372856077	2.528985507246377	3.07925925925926	2.984567901234568	2.625122910521141	2.5903426791277253	19.9622641509434
CHEMBL320480	21.99390838506876	0	1	2.5107525464422853	5.017751167341322	1.2960452336525656	4.474424553280969	261.10554541355145	6.594544131318504	10	0	2	6	3	3	0	0	0	0	0	0	239.0	1160.0	6.175438596491228	6.033333333333333	3.83125	3.67816091954023	2.882716049382716	3.255813953488372	2.5522388059701493	2.3435114503816794	3.175438596491228	3.983333333333333	2.99375	2.5977011494252875	2.5246913580246915	2.8217054263565893	2.6791044776119404	2.5877862595419847	4.192982456140351	2.7939814814814814	2.574900793650793	2.512847222222222	3.365900383141763	2.841049382716049	3.4549956933677866	3.22533167495854	2.860899067005937	20.35087719298245
CHEMBL63863	21.011002862997024	0	1	2.4970306772401583	4.876453069437391	1.381937267826442	4.259747767654414	263.23148788803417	6.528545272155879	19	0	0	4	4	0	0	0	0	0	0	0	117.16666666666669	1010.0	6.375	6.788461538461538	3.950413223140496	3.336	3.530434782608696	3.2796610169491527	2.8412698412698414	2.4214876033057853	3.458333333333333	4.173076923076923	3.28099173553719	3.096	3.1739130434782608	3.0762711864406778	2.753968253968254	2.5289256198347108	2.4409722222222223	2.7542735042735043	2.578754578754579	2.3057851239669422	2.2262222222222228	2.2439613526570046	2.208333333333333	2.1529982363315696	2.074380165289256	21.041666666666668
CHEMBL41433	11.113110601984229	0	5	2.28778487667965	4.5755697533593	1.1644608458566448	3.413978482435416	81.45862067358101	4.805560277624075	6	0	0	7	5	0	0	0	2	0	0	2	117.01059289742416	1120.0	7.550411522633745	7.8009259259259265	4.260356652949246	3.921717171717172	3.7206349206349207	3.373737373737374	2.973333333333333	1.740740740740741	3.2916666666666665	3.75	2.7333333333333334	2.5	2.4	2.333333333333333	2.16	1.7142857142857142	4.875441370726008	3.899862825788752	4.122427983539095	3.376226523734525	3.6528245417134304	3.6878894767783663	3.074510537473499	3.512181069958848	2.76406035665295	46.66666666666666
CHEMBL199824	24.127159272446868	0	1	2.4385756907163936	4.877151381432787	1.32212944847746	4.091194938439755	1300.097825795511	8.301596902721474	16	0	0	8	5	3	0	0	0	0	0	0	234.91666666666669	1294.0	7.1	6.761904761904762	3.939189189189189	2.6927710843373496	2.034682080924856	1.9375	1.9931972789115648	2.0703125	3.183333333333333	3.857142857142857	3.060810810810811	2.6144578313253013	2.439306358381503	2.425	2.3741496598639458	2.3828125	3.9152777777777774	2.946649029982364	2.781710914454277	2.801614114114113	2.7550200803212843	2.1001926782273594	2.1447916666666664	2.2108843537414966	2.2330729166666665	21.566666666666663
CHEMBL840	10.337054135576382	0	5	2.23606797749979	4.47213595499958	1.183462803326775	3.402188795872492	63.77812880410975	4.491882559486605	6	0	0	6	5	0	0	0	1	0	0	1	117.42196311537876	832.0	7.233539094650205	7.37962962962963	3.9703703703703694	3.707070707070707	3.403174603174603	3.063973063973064	2.568888888888889	1.4814814814814814	3.083333333333333	3.5	2.6222222222222222	2.386363636363636	2.3142857142857145	2.1818181818181817	2.08	1.5714285714285714	4.892581796474115	3.940672153635117	4.143474426807761	3.370781893004116	3.637392442947999	3.7231040564373896	3.032984162613792	3.581481481481481	2.663531256123849	34.666666666666664
44456033_CHEMBL404372	10.10634399227556	0	3	2.416720131520188	4.833440263040375	1.2288495198243707	3.3693316271909426	52.866883694935545	4.230141390192249	6	0	0	4	3	0	0	0	1	0	0	1	71.94974089315653	770.0	6.591519055287171	7.12962962962963	4.055555555555555	2.5124716553287985	1.176328502415459	0.3541666666666666	0.0	0.0	3.391304347826087	4.0	3.2	2.693877551020408	1.826086956521739	1.40625	1.2	1.0	3.128249604050284	3.1328017832647466	3.0039094650205755	2.6570370370370373	2.6378180901990427	2.419663624977634	1.76195987654321	1.5691358024691358	1.0	33.47826086956522
CHEMBL1170237	15.820217383170776	0	3	2.481774712665876	4.791806895333283	1.2894808479726234	4.126642842108437	108.93772352362288	5.38392355569004	9	0	0	6	4	1	0	0	0	1	0	1	149.82827503429354	2002.0	8.395976223136717	8.572486772486773	5.3886205045625335	3.7060778727445394	3.921631776704241	4.705525197328477	3.775641025641025	1.742962962962963	3.727272727272727	4.371428571428571	3.463768115942029	2.9615384615384617	2.753623188405797	2.901639344262295	2.769230769230769	2.1	4.540250758614956	3.355467372134039	3.1835887611749687	3.4779477545178032	3.5484726179170627	2.832192699946323	3.014065978546853	3.3785018993352334	2.8097530864197533	60.66666666666666
CHEMBL297076	8.70406097372093	0	3	2.23606797749979	4.472135954999579	1.210567911604273	3.1865553556644515	47.49430190218386	4.042931300684756	6	0	0	4	3	1	0	0	0	0	0	0	98.83333333333331	510.0	7.043478260869565	6.782608695652174	3.8	2.6666666666666665	2.263157894736842	1.8666666666666667	2.875	0.6363636363636364	2.8260869565217392	3.217391304347826	2.725	2.238095238095238	1.921052631578948	1.7666666666666666	1.8125	1.818181818181818	4.297101449275362	3.782608695652174	3.755555555555556	3.3152777777777778	2.8095238095238093	2.9437134502923974	2.5444444444444447	3.458333333333334	3.3181818181818183	22.17391304347826
CHEMBL42751	10.077834421574144	0	3	2.3132886744710657	4.626577348942133	1.2116410385989749	3.330761185275468	64.59171175107124	4.504558338111474	6	0	0	5	3	2	0	0	0	0	0	0	115.86111111111111	612.0	7.62962962962963	7.148148148148148	5.444444444444445	3.4038461538461537	2.314814814814815	2.125	1.4722222222222223	0.35	2.851851851851852	3.259259259259259	3.0444444444444443	2.519230769230769	2.092592592592593	1.75	1.6111111111111112	1.45	4.291152263374486	3.800411522633745	3.683862433862435	3.619135802469138	3.112713675213677	3.0560699588477376	2.784722222222222	2.8009259259259256	3.475	22.666666666666668
CHEMBL295000	8.10634399227556	0	3	2.226273837933602	4.452547675867204	1.161773030591738	3.0880699903181106	39.869044741066325	3.7809103815693583	6	0	0	3	3	0	0	0	0	0	0	0	86.58333333333334	446.0	5.727272727272728	5.909090909090909	2.926829268292683	2.022727272727273	2.03125	0.9655172413793104	0.0	0.0	2.772727272727273	3.136363636363636	2.4878048780487805	2.159090909090909	1.90625	1.6551724137931034	1.1764705882352942	1.0	3.935606060606061	3.522727272727273	3.433006535947712	2.967479674796748	2.430555555555556	3.072916666666667	2.6091954022988504	3.0	1.0	20.27272727272728
CHEMBL489271	21.420052491260314	0	1	2.450426558538652	4.900853117077304	1.314333870510272	4.250519365290246	341.6911754433324	6.827159106346868	16	0	0	7	6	0	0	0	1	0	0	1	135.7552964487121	1326.0	6.432098765432099	6.700209643605869	4.020370370370371	3.182121971595656	3.3783524904214564	3.9228070175438594	3.2035398230088497	2.5481481481481483	3.34	3.943396226415094	3.1416666666666666	2.6766917293233083	2.9224137931034484	3.389473684210526	2.884955752212389	2.675	2.715105928974242	2.8845601366565727	2.679280730005368	2.4945644718792868	2.3128500263003184	2.276766709237974	2.570132120424518	2.342801995702684	2.1442386831275724	26.52
CHEMBL2169964	14.23959487965367	0	1	2.4230972751023296	4.846194550204659	1.3129345123355547	3.856089660209207	106.34718575704144	5.254495744111181	10	0	0	5	4	1	0	0	0	0	0	0	118.11111111111111	744.0	7.117647058823529	7.111111111111111	4.419753086419753	3.3295454545454546	2.861111111111111	2.74	1.8909090909090909	1.1020408163265305	3.294117647058824	3.9166666666666665	3.098765432098765	2.522727272727273	2.5972222222222223	2.98	2.327272727272727	2.0816326530612246	3.473856209150327	3.0570987654321	2.912698412698413	2.6454046639231823	2.715909090909092	2.583333333333333	2.9066666666666663	2.5393939393939395	1.9659863945578235	21.88235294117647
CHEMBL109322	20.741455280775188	0	1	2.4593382001980286	4.899619094997999	1.2937061873860762	4.684737245912942	189.1735482192584	6.198176283304798	10	0	2	4	2	2	0	0	0	0	0	0	166.5	1046.0	5.666666666666667	5.684210526315789	3.1476510067114094	2.754601226993865	3.082089552238806	3.149532710280374	2.2280701754385963	1.6923076923076923	3.1481481481481484	3.8596491228070176	2.879194630872483	2.4907975460122698	2.567164179104477	2.9906542056074765	2.929824561403509	2.5384615384615383	3.083333333333333	2.589181286549708	2.467030114226376	2.277777777777777	2.305385139740968	2.748134328358209	2.881100726895119	2.706140350877193	2.3794871794871795	19.37037037037037
CHEMBL1643885	19.09653157510128	0	1	2.578674268089064	5.091753700993575	1.3543949665033228	4.3176054722380375	163.26688431467116	5.928295311867092	9	0	2	6	4	1	0	1	0	0	0	1	198.72222222222223	972.0	8.142857142857142	7.6521739130434785	4.578512396694215	4.151515151515151	4.426086956521739	2.82	2.6506024096385543	2.287878787878788	3.738095238095238	4.565217391304348	3.495867768595041	3.007575757575758	2.782608695652174	2.85	2.8433734939759034	2.606060606060606	4.731481481481482	2.852657004830918	2.752525252525252	2.65036730945822	2.66372053872054	3.6014492753623184	2.8394444444444447	2.8674698795180724	2.7626262626262625	23.142857142857142
CHEMBL61778	11.34221806968618	0	1	2.3648148616552205	4.72962972331044	1.305487760981166	3.5394036864995178	72.12471604565336	4.683861895953335	6	0	0	4	2	1	0	0	1	0	0	1	72.64418533760097	862.0	5.653497942386832	5.487455197132617	3.2238325281803544	2.25	1.5619967793880836	1.1232638888888888	0.3747276688453159	0.0	2.966666666666667	3.612903225806452	2.9130434782608696	2.617647058823529	2.318840579710145	1.953125	1.431372549019608	1.2083333333333333	2.4214728445867	2.678083101022169	2.421099887766555	2.21357428281744	2.114409343984508	2.112274109858652	1.9822048611111105	1.5970709271362864	1.3477366255144032	28.73333333333333
CHEMBL292066	11.939935051131547	0	1	2.4166804594803657	4.643371311283126	1.3707084716630702	3.5352884419445774	84.50246646530128	4.842245830983781	9	0	0	4	4	0	0	0	0	0	0	0	72.83333333333334	606.0	6.275862068965517	6.548387096774194	3.2535211267605635	2.5384615384615383	2.30188679245283	2.0	1.170731707317073	0.7058823529411765	3.2413793103448274	3.935483870967742	2.887323943661972	2.646153846153846	2.641509433962264	2.725	2.1219512195121952	1.6470588235294117	2.511494252873564	2.7777777777777777	2.6222222222222227	2.2605633802816905	2.194871794871794	2.1430817610062896	2.116666666666667	1.9105691056910568	1.6764705882352942	20.89655172413793
CHEMBL3673253	18.99907231917856	0	1	2.51771423412917	4.971869856067126	1.3758512388372632	4.483251875900876	146.43494382438016	5.819490383306029	9	0	2	5	4	1	0	0	0	0	0	0	140.9236111111111	930.0	6.4	6.408163265306122	3.485294117647059	2.670886075949367	2.398496240601504	2.108108108108108	2.091743119266055	1.9534883720930232	3.511111111111111	4.326530612244898	3.264705882352941	2.607594936708861	2.548872180451128	2.6486486486486487	2.568807339449541	2.6511627906976742	3.131635802469136	2.5748299319727894	2.3813534278959816	2.248059640522876	2.287710970464135	2.354010025062656	2.3738738738738747	2.179663608562692	1.9864341085271329	20.666666666666668
CHEMBL319673	17.76319824176794	0	1	2.5649356684013105	4.957880967337023	1.3223068480631996	3.6570744315509582	321.8042464776946	6.562400790850696	6	0	4	6	3	2	0	0	1	0	0	1	151.31085200426764	1160.0	6.51440329218107	6.224691358024691	3.303201506591337	2.874779541446208	3.0483091787439616	3.4093567251461985	2.654008438818565	2.0125	3.4761904761904763	4.311111111111111	3.093220338983051	2.4365079365079363	2.6630434782608696	2.986842105263158	2.8987341772151898	2.6	3.602639333434944	2.772062185642433	2.522427983539094	2.377083769268326	2.514729897445947	2.8429280730005373	3.494124972926142	2.369888524248581	2.131417181069959	27.61904761904762
CHEMBL45773	9.968444621832964	0	1	2.305134148858484	4.610268297716967	1.315515130895028	3.399556277510341	55.35590022029203	4.276147516320193	6	0	0	4	3	0	0	0	1	0	0	1	59.6164075598232	772.0	5.664197530864198	5.735042735042735	2.590740740740741	1.8343815513626835	1.6691358024691358	1.165165165165165	0.6296296296296297	0.0	3.04	3.692307692307693	2.7	2.4339622641509435	2.2888888888888888	2.054054054054054	1.5833333333333333	1.25	2.384656302392928	2.643953782842672	2.467525496511004	2.0796639231824416	1.9980200326112272	2.027023319615912	1.8581915248581915	1.6630658436213992	1.3557098765432098	30.88
CHEMBL6310	11.899494936611667	0	1	2.4834162505963606	4.793514554975601	1.3556983670406453	3.519826612412994	84.0273155077574	4.836607038706579	9	0	0	3	2	1	0	0	0	0	0	0	75.38888888888889	608.0	6.482758620689655	6.548387096774194	3.746268656716418	2.739130434782609	1.8688524590163933	1.446808510638298	1.3333333333333333	0.375	3.310344827586207	4.0	3.238805970149253	2.8115942028985508	2.278688524590164	2.127659574468085	2.066666666666667	1.6875	2.599616858237548	2.825268817204301	2.5914141414141425	2.395936981757877	2.242351046698873	2.0382513661202184	1.9468085106382973	2.15	2.28125	20.96551724137931
CHEMBL523797	21.993908385068767	0	0	2.6302369171855218	5.016561219433365	1.319960903929539	3.8322465883140153	1464.8882879899315	8.282786037622184	15	0	0	9	5	2	0	0	2	0	0	2	179.92725956409083	1616.0	8.209315375982042	8.087962962962964	5.33033033033033	4.315789473684211	4.588675213675213	5.054931335830212	5.388888888888888	3.6450617283950617	3.9318181818181817	4.791666666666667	3.414414414414414	3.1403508771929824	3.2115384615384617	3.3258426966292136	3.4054054054054053	2.958333333333333	4.0892558991838825	3.1009730795610424	2.9539640041648085	3.1021021021021014	2.8476463793227933	2.9498852484963587	3.0595783048966565	3.2238210432654872	2.93488511659808	36.72727272727273
76316934_CHEMBL3084442	36.16455357950111	0	1	2.5038379748479973	4.9400383038588025	1.296537584647806	4.313550720962887	7092.338967388405	10.392826765287014	19	0	2	11	6	5	0	0	0	0	0	0	351.3888888888889	1918.0	6.911111111111111	6.778947368421052	4.160337552742616	3.6412213740458017	2.684014869888476	3.101694915254237	3.083743842364532	3.335	3.2444444444444445	3.968421052631579	3.080168776371308	2.7251908396946565	2.460966542750929	2.567796610169492	2.8472906403940885	2.8	3.904320987654321	2.86608187134503	2.7758620689655173	2.640178152836382	2.924936386768449	2.556794712928542	2.9183145009416203	2.779967159277505	2.9688888888888907	21.31111111111111
CHEMBL195800	17.665738985845223	0	1	2.4142586984353978	4.807902222243518	1.3574822981512111	4.319973265143568	155.93598003212952	5.837902898973654	11	0	2	4	2	1	1	0	0	0	0	0	133.58676268861456	1086.0	5.772486772486773	5.548148148148148	2.7339181286549707	2.2690058479532165	3.0	3.396135265700483	2.588235294117647	2.2111111111111112	3.333333333333333	4.088888888888889	2.921052631578948	2.473684210526316	2.629213483146068	2.9855072463768115	2.823529411764706	2.7666666666666666	3.180637206871775	2.5602194787379973	2.412865100873231	2.197260125622699	2.131985055230669	2.3838257733388826	2.885176239040974	2.724128540305012	2.1589506172839505	25.857142857142858
CHEMBL3679394	19.09653157510128	0	1	2.578674268089064	5.091753700993575	1.3543949665033228	4.3176054722380375	163.26688431467116	5.928295311867092	10	0	2	6	4	1	0	1	0	0	0	1	197.72222222222223	972.0	8.047619047619047	7.6521739130434785	4.677685950413223	4.166666666666667	4.495495495495495	2.978723404255319	2.571428571428572	2.0972222222222223	3.738095238095238	4.565217391304348	3.479338842975207	2.977272727272727	2.855855855855856	2.9574468085106385	2.869047619047619	2.5	4.707671957671958	2.885265700483092	2.774584929757343	2.674471992653812	2.6384680134680143	3.646396396396396	3.1075650118203315	2.744047619047619	2.601851851851852	23.142857142857142
CHEMBL2179862	22.534606225111293	0	1	2.475442402566016	4.950884805132031	1.3726399585557751	4.332725051928189	319.12302173800174	6.795196093704405	16	0	2	5	4	1	0	0	0	0	0	0	171.72222222222223	1112.0	6.615384615384615	6.517857142857143	3.5416666666666665	2.883116883116883	3.4295774647887325	3.704	3.0551181102362204	2.727272727272727	3.423076923076923	4.196428571428571	3.1597222222222223	2.7467532467532467	2.76056338028169	2.96	2.8188976377952755	2.702479338842976	3.302350427350428	2.817460317460317	2.618811881188119	2.406442901234568	2.257215007215007	2.4800469483568075	2.9035555555555552	2.7502187226596675	2.4389348025711666	21.384615384615383
CHEMBL14070	11.53248809846712	0	0	2.283488503009712	4.566977006019425	1.2484664647306198	3.698340737271282	64.99798666842649	4.579821403192187	12	0	0	5	4	0	0	0	1	0	0	1	86.17196311537876	854.0	8.066872427983538	8.364444444444445	4.748792270531402	3.9620596205962064	4.030864197530864	3.9756944444444446	3.053497942386832	1.511111111111111	3.458333333333333	3.92	3.065217391304348	2.8780487804878048	2.75	2.75	2.3703703703703702	1.8	3.590498463140781	3.5763786008230456	3.619720597790773	2.973743066738236	2.8485395965070763	2.771319158664837	2.8179012345679006	2.9115988416399943	2.538271604938272	35.583333333333336
CHEMBL2220212	16.95863220465868	0	1	2.387224652270264	4.774449304540527	1.3313511192188534	4.272688662368158	135.20656343248098	5.695261068893043	12	0	0	4	2	1	1	0	0	0	0	0	103.80898491083676	1088.0	5.41919191919192	5.289855072463768	2.993333333333333	2.5673076923076925	2.6955128205128203	2.6666666666666665	1.961165048543689	1.3707865168539326	3.0454545454545454	3.652173913043478	3.05	2.8173076923076925	2.7596153846153846	2.621359223300971	2.3980582524271843	2.258426966292135	2.3592951116099266	2.6460010735373056	2.349691358024692	2.1154629629629635	2.0110992402659083	2.085292022792024	2.174128011506653	2.0710176195613097	2.1310861423220984	24.727272727272727
CHEMBL49	22.017769472705684	0	1	2.463165879338339	4.880200527456647	1.314609305763611	3.616748609009498	2632.8590367778124	8.905445038129916	6	1	0	7	5	2	0	0	0	0	0	0	212.3958333333333	1160.0	5.830508474576271	5.419354838709677	2.523529411764706	1.93048128342246	1.658682634730539	1.5572519083969465	1.782258064516129	1.8623853211009167	3.0338983050847457	3.7903225806451615	2.688235294117648	2.288770053475936	2.191616766467066	2.3053435114503817	2.274193548387097	2.477064220183486	3.599929378531073	2.577956989247312	2.399393090569561	2.232843137254901	2.4369429590017817	2.538173652694611	2.317111959287532	2.0178091397849465	2.029051987767584	19.661016949152543
CHEMBL324756	24.07478861410852	0	1	2.531556466844874	5.060922198324006	1.3218376256093938	4.561539557269808	298.6431892129739	6.797861802339349	16	0	2	6	3	3	0	0	0	0	0	0	247.0277777777778	1228.0	7.272727272727272	7.152542372881356	4.782894736842105	4.686746987951807	4.148387096774194	4.741935483870968	3.609375	3.139344262295082	3.5090909090909093	4.322033898305085	3.3026315789473686	2.86144578313253	2.7806451612903227	3.1370967741935485	2.9140625	2.844262295081968	4.4914141414141415	3.019303201506592	2.832023060796645	2.7233187134502925	3.5947121820615795	3.1645161290322585	3.793010752688173	3.586805555555556	3.0496357012750464	22.327272727272728
CHEMBL278509	12.647041832318097	0	1	2.382453651131255	4.764907302262509	1.379347320452517	3.7149798273183903	87.34535037864634	4.939873434628237	10	0	0	2	2	0	0	0	0	0	0	0	71.58333333333334	618.0	5.25	5.529411764705882	2.8395061728395063	2.08974358974359	1.845070422535212	1.6964285714285714	1.4222222222222225	0.9473684210526316	3.125	3.823529411764706	2.9135802469135803	2.5641025641025643	2.380281690140845	2.446428571428572	2.2888888888888888	1.894736842105263	2.236979166666667	2.606209150326797	2.390740740740741	2.11042524005487	1.9679487179487176	1.8732394366197185	1.8958333333333333	1.9111111111111112	1.7938596491228072	19.3125
CHEMBL40567	10.784941202760692	0	3	2.3508493845215765	4.701698769043153	1.2691597444143952	3.408980375476504	71.14955863207918	4.6012563577939005	10	0	0	3	3	0	0	0	0	0	0	0	97.36111111111111	554.0	6.72	7.076923076923077	3.980769230769231	3.0384615384615383	2.9047619047619047	2.5	2.347826086956522	1.2352941176470589	3.24	3.769230769230769	3.0	2.5961538461538463	2.357142857142857	2.117647058823529	2.0434782608695654	1.588235294117647	3.894444444444445	3.5235042735042734	3.501388888888889	2.91880341880342	2.5982905982905984	2.895502645502645	2.705882352941176	3.1811594202898545	3.1568627450980395	22.16
CHEMBL2220268_53237892	16.36091522321331	0	1	2.3759410935704186	4.751882187140836	1.3216928119131	4.192295032129012	124.25607062811422	5.564281866686551	12	0	0	3	2	0	1	0	0	0	0	0	91.55898491083676	1024.0	4.708010335917313	4.829629629629629	2.4752475247524752	2.0	2.172955974842768	2.336996336996337	1.8735632183908049	1.1666666666666667	3.0232558139534884	3.6222222222222222	2.9603960396039604	2.6320754716981134	2.5283018867924527	2.681318681318681	2.505747126436781	2.2261904761904763	2.129278718856669	2.493689986282579	2.192295671198625	2.015829360713849	1.878989051945028	1.812718378756116	2.0084452584452595	2.0361856108982552	1.930555555555556	23.813953488372093
CHEMBL62023	19.09653157510128	0	1	2.523077633184687	4.865096890805682	1.3120501082093636	4.146188870901852	195.1264690493612	6.149116644921494	9	0	2	6	4	2	0	0	0	0	0	0	191.94444444444443	996.0	6.5	6.470588235294118	3.649253731343284	3.193103448275862	2.5454545454545454	3.0526315789473686	2.5	2.629213483146068	3.2916666666666665	4.117647058823529	3.029850746268657	2.579310344827586	2.371212121212121	2.7578947368421054	2.8297872340425534	2.7752808988764044	3.998842592592592	2.745642701525054	2.6362847222222228	2.4572968490878937	2.993486590038314	2.81797138047138	3.228654970760233	2.855791962174941	2.5093632958801497	20.75
CHEMBL1824048_56672434	14.320475108693431	0	1	2.411180971441208	4.657200103407588	1.306901786253459	3.685429478802613	134.51431434053256	5.489457284604796	9	0	0	4	3	0	0	0	1	0	0	1	79.94974089315653	956.0	5.870733478576616	6.141975308641976	3.0301783264746227	2.1494252873563218	2.0915032679738563	2.819444444444444	2.215130023640662	1.4704491725768325	3.294117647058824	3.888888888888889	2.851851851851852	2.4022988505747125	2.426470588235294	2.9791666666666665	2.8297872340425534	2.3617021276595747	2.35146296744578	2.648719707361684	2.4530285493827164	2.223085911700452	1.907572962489949	1.962357782619221	2.246141975308642	2.0479817879345066	2.0397951142632	28.11764705882353
76309734_CHEMBL3084433	35.38849711309326	0	1	2.484636192850911	4.920789603833732	1.30487783719466	4.443971897182194	3930.9778457188986	9.780720886394642	19	0	2	10	6	4	0	0	0	0	0	0	338.6111111111111	1854.0	6.53932584269663	6.48936170212766	3.775933609958506	3.2954545454545454	2.5655430711610485	2.8558951965065504	2.9748743718592965	2.98	3.213483146067416	3.9574468085106393	3.0	2.6666666666666665	2.445692883895131	2.606986899563319	2.879396984924623	2.81	3.804619225967541	2.794326241134752	2.694926140012845	2.521207929921624	2.7880892255892253	2.482625884311278	2.79718583212033	2.8729759910664443	2.804166666666668	20.831460674157302
CHEMBL2391541	14.76836217587774	0	1	2.423257902233556	4.7266419301155045	1.2815567514652983	3.5377128630076147	301.1799678916024	6.400855166609948	9	0	0	3	2	1	0	0	0	0	0	0	110.61111111111111	796.0	5.238095238095238	5.232558139534884	2.922222222222222	2.150943396226415	1.935185185185185	1.731958762886598	1.965116279069768	1.6075949367088609	2.8095238095238093	3.4186046511627906	2.833333333333333	2.4339622641509435	2.2222222222222223	2.237113402061856	2.244186046511628	2.0253164556962027	2.633597883597884	2.894702842377261	2.5019025875190266	2.303395061728396	2.102987421383648	2.092592592592593	2.124570446735395	2.242248062015504	2.1434599156118144	18.95238095238096
CHEMBL66429	15.613368327506882	0	0	2.461879920531317	4.74994377980696	1.317610232836164	3.5084456547831664	415.8960678941588	6.723582572813911	14	0	0	6	5	1	0	0	0	0	0	0	144.88888888888889	828.0	8.17142857142857	8.108108108108109	4.594594594594595	4.319444444444445	3.338235294117647	3.419354838709677	4.038461538461538	4.020833333333333	3.4	4.027027027027027	3.0945945945945947	2.930555555555556	2.6029411764705883	2.5161290322580645	2.673076923076923	2.625	4.139682539682539	3.324324324324325	3.182347670250896	3.0499249249249254	3.2087191358024696	3.223447712418301	3.2840501792114702	2.9155982905982905	2.583333333333333	23.65714285714286
CHEMBL3673246	19.584858756805467	0	1	2.5504129730268827	4.999484345591964	1.372313444333375	4.425419590646803	171.60264697957615	6.020650349577699	9	0	2	5	4	1	0	0	0	0	0	0	145.44444444444446	968.0	6.125	6.307692307692308	3.753521126760564	3.104575163398693	2.698630136986301	1.9142857142857144	1.6349206349206349	1.5108695652173914	3.4166666666666665	4.269230769230769	3.352112676056338	2.973856209150327	2.7054794520547945	2.5642857142857145	2.4603174603174605	2.4347826086956523	3.030092592592593	2.519764957264957	2.356666666666667	2.2464788732394365	2.428467683369644	2.5273972602739727	2.1615079365079364	2.0826719576719577	2.01268115942029	20.166666666666668
CHEMBL1643887_CHEMBL1643886	18.87775197561892	0	1	2.5736708071703016	5.079411697348336	1.380115867926554	4.306674190708336	166.08390215100405	5.945402218247184	9	0	2	5	4	1	0	0	0	0	0	0	141.19444444444446	930.0	6.444444444444445	6.63265306122449	3.8846153846153846	3.3043478260869565	3.048387096774193	2.3482142857142856	1.881188118811881	1.3066666666666666	3.511111111111111	4.36734693877551	3.3615384615384616	2.971014492753623	2.798387096774193	2.732142857142857	2.623762376237624	2.52	3.1376543209876546	2.5759637188208617	2.395390070921985	2.301068376068377	2.432971014492754	2.6151433691756267	2.3888888888888893	2.3094059405940595	2.0866666666666664	20.666666666666668
CHEMBL490633	22.575046339631164	0	1	2.4063878095336344	4.812775619067265	1.3176521476254508	4.210782520363205	660.8231252823256	7.592098506149833	12	0	0	6	1	4	0	1	0	0	0	1	244.19444444444443	1282.0	6.483870967741935	5.5	3.493333333333333	2.567251461988304	2.1550802139037435	2.103448275862069	1.8682634730538925	1.7329192546583851	2.903225806451613	3.59375	2.9066666666666667	2.5497076023391814	2.3475935828877006	2.367816091954023	2.203592814371257	2.0434782608695654	3.9386200716845874	2.8980034722222223	2.689613526570048	2.668703703703704	2.493989603638726	2.412655971479501	2.4423690932311626	2.342648037258816	2.401828847481021	20.677419354838708
CHEMBL1272121	18.3324056525119	0	1	2.461553764232558	4.872973133083558	1.3329880326222006	4.316209662880191	164.58584446906363	5.936341407899482	9	0	2	6	4	2	0	0	0	0	0	0	155.69444444444446	958.0	6.755555555555556	6.6875	3.644628099173554	3.4201680672268906	3.8842105263157896	3.448717948717949	2.8255813953488373	2.2333333333333334	3.2888888888888888	4.041666666666667	2.950413223140496	2.655462184873949	2.736842105263158	3.17948717948718	2.9069767441860463	2.588888888888889	3.459876543209877	2.7853009259259256	2.705992509363295	2.391873278236916	2.6531279178338	3.133625730994151	2.9319800569800587	2.6459948320413447	2.4324074074074087	21.288888888888888
CHEMBL4209942	19.03951243369844	0	0	2.459752410354753	4.760323709259146	1.3427372596538252	4.221551540267576	194.0764062776761	6.143720665672084	17	0	0	5	3	1	1	0	0	0	0	0	141.36454046639233	1168.0	7.13279132791328	7.015151515151515	3.872340425531915	3.9574468085106393	4.253623188405797	4.083333333333333	4.043956043956044	3.636363636363636	3.5365853658536586	4.227272727272728	3.297872340425532	3.24468085106383	3.260869565217391	3.1847826086956523	2.879120879120879	2.5568181818181817	3.44791562113152	3.109848484848485	2.8189582276340275	2.5260703966377727	2.5319805621224063	2.454307568438004	2.5323067632850247	2.7779812779812785	3.056818181818181	28.48780487804878
CHEMBL2219980_53237896	16.32047510869343	0	1	2.386495442436215	4.77299088487243	1.325281819260815	4.215846335068078	122.48466142297816	5.549923154000725	12	0	0	5	2	0	1	0	2	0	0	2	81.18068891937206	1524.0	5.450116783450117	5.552706552706552	2.811624358440838	2.670280036133695	3.0534458509142057	2.630081300813008	1.948717948717949	1.2962962962962965	3.351351351351352	4.051282051282051	3.044943820224719	2.975609756097561	2.962025316455696	2.792682926829268	2.5	2.212121212121212	2.1940726734965423	2.5165664239738312	2.2745531601253	1.9359125852629344	1.862664079315691	2.0081783612022712	2.073986249121751	1.987021209243432	1.841189674523008	41.18918918918919
CHEMBL597843	14.72792206135786	0	1	2.4560715082757163	4.728297233317713	1.3780425396509428	4.001325451961245	100.50912560639912	5.198035190332715	9	0	2	5	4	1	0	0	0	0	0	0	89.86111111111111	744.0	7.176470588235294	7.243243243243243	3.8125	2.366336633663366	2.7468354430379747	3.260869565217391	2.25	1.148936170212766	3.4705882352941178	4.216216216216216	3.1666666666666665	2.613861386138614	2.4936708860759493	3.5	2.7291666666666665	2.106382978723404	2.6429738562091503	2.725975975975976	2.632045088566828	2.2369791666666665	2.067931793179318	2.166666666666667	2.5724637681159424	2.322916666666667	1.9148936170212767	21.88235294117647
CHEMBL324243	21.2582920331808	0	1	2.482486722285292	4.957440736825083	1.310357829304362	4.615082898846968	221.76666220978296	6.394877530992839	10	0	2	5	3	2	0	0	0	0	0	0	204.22222222222223	1096.0	5.714285714285714	5.661016949152542	3.1835443037974684	2.8588235294117648	2.981132075471698	2.83739837398374	2.128	2.139344262295082	3.125	3.915254237288136	2.9430379746835444	2.5588235294117645	2.440251572327044	2.747967479674797	2.688	2.639344262295082	3.6468253968253967	2.622881355932204	2.469969969969969	2.3104781997187054	2.4705882352941178	2.9615653389238297	2.992095754290876	2.715777777777778	2.4637978142076498	19.571428571428573
CHEMBL479683	15.653808442026763	0	0	2.427135677755875	4.854271355511748	1.306928688415612	3.6804450883469992	263.9014405504774	6.26872288275261	16	0	0	3	0	3	0	0	0	0	0	0	168.41666666666666	818.0	8.294117647058824	7.944444444444445	5.243589743589744	4.7105263157894735	3.115942028985508	3.5	4.104166666666667	4.0	3.4705882352941178	4.111111111111111	3.141025641025641	2.763157894736842	2.608695652173913	2.732142857142857	2.875	2.727272727272727	4.953431372549019	3.4143518518518525	3.29331450094162	3.20477207977208	3.957602339181287	3.034621578099839	2.781746031746032	3.061342592592593	3.3068181818181825	24.058823529411764
CHEMBL15928	29.186296540493867	0	1	2.418350413688671	4.826069926680757	1.3080262953199335	5.431966798215851	337.2759280760629	7.129234192660735	23	0	0	8	5	3	0	0	0	0	0	0	232.3055555555556	1512.0	7.5	7.513888888888889	4.647058823529412	3.6022099447513813	3.3097826086956523	3.3705882352941177	3.365853658536585	3.458333333333333	3.367647058823529	3.9444444444444446	3.333333333333333	2.861878453038674	2.739130434782609	2.7058823529411766	2.609756097560976	2.701388888888889	3.41625816993464	3.097993827160494	2.887544802867384	2.815904139433551	2.6660527931246163	2.589221014492753	2.5222222222222217	2.532520325203252	2.9197530864197527	22.23529411764705
CHEMBL3679411	23.827499443924747	0	1	2.554200230227096	5.006298266951381	1.3790557662293337	4.591394463312601	348.5581391766476	6.918515780184678	15	0	2	5	4	1	0	0	0	0	0	0	166.22222222222223	1150.0	6.4363636363636365	6.583333333333333	3.91875	3.4597701149425286	3.4465408805031448	2.8684210526315788	2.641379310344828	2.408333333333333	3.527272727272728	4.35	3.3875	3.011494252873564	2.9245283018867925	2.9407894736842106	2.779310344827586	2.708333333333333	3.022222222222222	2.627314814814815	2.441964285714287	2.2855902777777786	2.4112388250319285	2.601851851851852	2.311403508771929	2.2724137931034485	2.203935185185186	20.90909090909091
53238128_CHEMBL2220240	17.177411804141038	0	1	2.3983850914580804	4.796770182916163	1.296053664150147	4.233936825845772	136.89108563504365	5.707642974651352	12	0	0	3	2	0	1	0	0	0	0	0	96.33676268861456	1062.0	4.57487922705314	4.736111111111111	2.5233644859813085	1.9745762711864403	2.293577981651376	2.0684523809523805	1.5263157894736843	0.9814814814814816	3.0	3.5625	2.9626168224299065	2.6610169491525424	2.752293577981652	2.571428571428572	2.3508771929824563	2.083333333333333	2.0942774497524903	2.4628343621399176	2.1618010167029778	2.0406715126341304	1.8128792634442363	1.934420659191303	1.94039351851852	1.9325860948667977	1.851337448559672	23.08695652173913
CHEMBL3084782_76327887	24.017769472705687	0	1	2.479309204170067	4.8983136140270505	1.3305702135240445	4.645518133569067	296.9583759772783	6.792204269424477	15	0	2	6	3	3	0	0	0	0	0	0	191.77777777777777	1230.0	6.982456140350878	6.901639344262295	3.9407894736842106	3.276470588235294	3.169811320754717	4.02542372881356	4.0	3.429824561403509	3.3859649122807016	4.114754098360656	3.151315789473684	2.670588235294117	2.5220125786163523	2.9745762711864407	3.18348623853211	2.991228070175439	3.364522417153996	2.854280510018215	2.702702702702702	2.485380116959064	2.537254901960784	2.4797344514325648	2.652306967984934	2.9643221202854213	2.906920077972708	21.57894736842105
CHEMBL2181169_71462776	20.41328588155165	0	1	2.496601460531865	4.99320292106373	1.3363919158277002	3.999244999005672	771.3667471445588	7.603675382722513	14	0	0	4	2	1	0	0	0	0	1	1	117.49484167901235	3788.0	5.5494940692326304	5.770781893004115	3.4691542288557216	2.8277383766745467	2.5118001722652887	2.027730294396961	1.874404761904762	1.8492374727668843	3.196078431372549	3.925925925925926	2.992537313432836	2.673758865248227	2.62015503875969	2.6324786324786325	2.5892857142857144	2.617647058823529	2.3038204250786736	2.5388340192043897	2.3365321239606955	2.1195831951354345	2.118139217231416	2.124530002871088	1.990936372269705	1.904159391534392	1.9113507625272328	74.27450980392157
CHEMBL490634	23.4604926057802	0	1	2.4064547994328955	4.812909598865789	1.2996990811139577	4.242370849512476	654.2828636325812	7.614941882641092	12	0	0	8	2	5	0	1	0	0	0	1	352.7222222222222	1354.0	8.344827586206897	6.766666666666667	4.340425531914893	3.4740259740259742	2.930817610062893	2.609271523178808	2.2	2.4335664335664338	3.1206896551724137	3.8333333333333335	2.978723404255319	2.655844155844156	2.509433962264151	2.529801324503312	2.290322580645161	2.167832167832168	6.081417624521072	3.1958333333333333	3.377206645898235	3.101851851851852	3.13582251082251	2.926100628930817	2.747608535688005	2.725448028673835	2.9162781662781665	23.344827586206897
CHEMBL14243	11.53248809846712	0	0	2.283488503009712	4.566977006019425	1.2484664647306198	3.698340737271282	64.99798666842649	4.579821403192187	12	0	0	6	5	0	0	0	1	0	0	1	90.17196311537876	866.0	9.113258185721952	9.296296296296296	5.582010582010582	4.748538011695906	4.821548821548822	5.183760683760683	3.435185185185185	1.590643274853801	3.565217391304348	4.0	3.1904761904761907	2.921052631578948	2.8484848484848486	3.0384615384615383	2.5	1.8421052631578947	3.9205201354512496	3.794838820301784	3.982853223593965	3.1339408191260043	3.1699155295646526	3.013156253896994	3.3404558404558395	3.136145404663923	2.6192332683560755	37.65217391304348
CHEMBL2058419_62705129	15.779777268650893	0	3	2.489541961516009	4.819001708470099	1.2905711531886102	4.15533829193504	104.52606561995508	5.3425836526317845	9	0	0	6	4	1	0	0	0	1	0	1	149.82827503429354	2002.0	8.395976223136717	8.601058201058201	5.476113794954375	3.6457739791073127	3.971551261406334	4.841530054644808	3.599002849002849	1.5859259259259262	3.727272727272727	4.4	3.4927536231884058	2.9743589743589745	2.753623188405797	2.9344262295081966	2.7115384615384617	2.08	4.540250758614956	3.3586419753086423	3.1793848446147304	3.4536142422615854	3.556327160493827	2.836240830202183	2.9638231127302173	3.4068138651472	2.8462962962962965	60.66666666666666
CHEMBL274866	12.39552147662646	0	1	2.3695938571536863	4.739187714307372	1.2607132841557145	3.6854639635504434	78.6246946551483	4.834689460699477	6	0	0	5	2	0	0	3	0	0	0	3	247.3680555555556	750.0	9.93103448275862	7.666666666666667	4.142857142857143	3.742857142857143	4.065573770491803	2.7450980392156863	2.604651162790698	3.652173913043478	3.2758620689655173	3.966666666666667	2.9	2.5142857142857142	2.377049180327869	2.372549019607843	1.8837209302325584	1.3478260869565215	8.52993295019157	3.2416666666666667	6.316872427983539	3.1511904761904765	3.43452380952381	3.480874316939892	3.325163398692811	4.843992248062016	7.25	25.86206896551724
CHEMBL4212435	14.946701660840215	0	0	2.417405443180184	4.709241938061207	1.302888822711724	3.881622861134721	122.95365336862343	5.453661368656036	11	0	0	5	3	1	1	0	0	0	0	0	120.58676268861454	986.0	6.836601307189543	6.657407407407408	3.4342105263157894	3.391891891891892	3.2549019607843133	2.3179487179487177	2.075757575757576	2.98	3.3823529411764706	4.027777777777778	3.026315789473684	2.945945945945946	2.897058823529412	2.707692307692308	2.1666666666666665	2.12	3.5466694908416043	3.072530864197531	2.7285974499089254	2.5551494476933074	2.6449783116449783	2.4278322440087146	2.556267806267806	2.395903479236813	2.466666666666667	29.0
CHEMBL3633757	26.01776947270568	0	1	2.598747438122606	5.190393850485535	1.3493287343866198	4.589920244208273	736.2077974157384	7.764663222131267	18	0	0	6	1	4	0	0	0	1	0	1	157.71716392318243	2490.0	7.840485988634136	7.623557984213722	5.511437908496732	4.407636031092822	4.213558587827594	4.62049062049062	3.624491543566689	2.6454087223317995	3.7142857142857135	4.426229508196721	3.889705882352941	3.388888888888889	3.2748538011695905	3.357142857142857	2.92485549132948	2.662721893491124	2.8163779271996865	2.862426634284558	2.7493204213387705	2.573937908496733	2.3742379210486213	2.377599090318389	2.6713263588263585	2.475094555056019	2.3641975308641974	44.46428571428572
CHEMBL471035	16.182575738250836	0	1	2.3692934086150137	4.738586817230026	1.3366591437363344	4.068191938130578	153.98943493984223	5.778821340502886	10	0	0	3	1	2	0	0	0	0	0	0	108.88888888888889	848.0	5.409090909090909	5.108695652173913	2.9285714285714284	2.288135593220339	2.279279279279279	2.128712871287129	1.6699029126213591	1.393939393939394	2.9318181818181817	3.630434782608696	2.7767857142857144	2.483050847457627	2.4234234234234235	2.4554455445544554	2.2815533980582523	2.141414141414141	2.4747474747474745	2.640700483091788	2.414658634538152	2.203125	2.0640301318267418	2.211211211211212	2.194444444444445	1.9757281553398065	1.8737373737373744	19.27272727272728
CHEMBL2169972	14.23959487965367	0	1	2.4230972751023296	4.846194550204658	1.3129345123355542	3.856089660209208	106.34718575704136	5.25449574411118	10	0	0	4	4	0	0	0	0	0	0	0	95.11111111111111	718.0	5.833333333333333	6.105263157894737	3.5402298850574714	2.484536082474227	2.0919540229885056	2.015873015873016	1.492063492063492	0.912280701754386	3.1666666666666665	3.789473684210526	3.057471264367816	2.4948453608247423	2.413793103448276	2.6507936507936507	2.1904761904761907	1.9649122807017545	2.6419753086419755	2.826023391812865	2.5597014925373136	2.382503192848021	2.257731958762887	2.160919540229885	2.275132275132276	2.1375661375661377	1.777777777777778	19.944444444444443
CHEMBL4292719	23.39154292055889	0	0	2.3744552222499173	4.748910444499834	1.3508098552304963	4.627855467950065	429.13559946026646	7.160385240310491	18	0	0	4	2	2	0	0	0	0	0	0	219.94444444444449	1188.0	6.5	6.271186440677966	3.330985915492957	2.829931972789116	2.933333333333333	2.8661417322834644	3.211864406779661	3.067961165048544	3.2142857142857144	3.915254237288136	2.936619718309859	2.598639455782313	2.533333333333333	2.5826771653543306	2.610169491525424	2.70873786407767	3.927579365079365	2.9298493408662902	2.772875816993464	2.614241001564945	2.901360544217687	2.761316872427983	2.415573053368329	2.851694915254238	2.715210355987055	21.214285714285715
CHEMBL1182327	53.80837139035784	0	2	2.787380266269267	5.433162264274875	1.366165770706155	5.745922876797486	5069.335302420894	10.387262974296972	24	1	4	12	6	6	0	0	0	0	0	0	470.2986111111111	2604.0	7.067796610169491	6.694656488549619	4.108641975308642	3.424131627056673	3.282009724473258	3.034379671150972	2.6386206896551725	2.4607703281027105	3.847457627118644	4.854961832061068	3.995061728395062	3.531992687385741	3.4100486223662885	3.294469357249626	3.049655172413793	2.8873038516405134	3.9855814500941618	2.640267175572519	2.749808617672792	2.2000685871056245	2.1430022344099124	2.058661984512876	2.043991861816974	2.027509578544061	2.0320474718655888	22.06779661016949
CHEMBL2219967	15.584858756805469	0	1	2.3848106546616727	4.769621309323346	1.3419300079517085	3.9517764730990574	137.51668566837796	5.616892440619694	12	0	0	3	2	0	1	0	0	0	0	0	86.78120713305898	986.0	4.861111111111112	4.912698412698412	2.5719298245614035	2.269503546099291	2.583333333333333	2.216117216117216	1.4444444444444444	0.896551724137931	3.05	3.6666666666666665	2.9263157894736844	2.776595744680851	2.875	2.6483516483516483	2.202020202020202	1.896551724137931	2.1695301783264744	2.526308054085832	2.244630475224083	1.9734892787524367	1.8341870239033369	1.982112794612796	2.056674806674807	1.9122708567153013	1.81992337164751	24.65
CHEMBL131771	8.594671173979751	0	1	2.2135095046125666	4.427019009225132	1.2248522861781044	3.0640147595406835	70.3357998167544	4.435602469471687	6	0	0	2	1	0	0	0	1	0	0	1	62.3664075598232	712.0	3.600189933523267	3.6581196581196576	1.374074074074074	0.9238683127572016	1.0123456790123455	1.0987654320987654	1.01984126984127	0.5666666666666667	2.5384615384615383	3.1153846153846154	2.15	2.0	1.933333333333333	1.9444444444444444	1.75	1.5	2.398707983070123	2.570235834124724	2.173936899862825	1.853480795610425	1.7695473251028802	1.819753086419753	1.9410150891632376	2.16820987654321	2.04537037037037	27.384615384615383
CHEMBL3673240_CHEMBL3673239	18.9181920901388	0	1	2.5145002140281414	4.990110317614164	1.3796732627939223	4.487392106029753	145.317171711478	5.81182786761232	9	0	2	4	3	1	0	0	0	0	0	0	136.66666666666666	918.0	5.869565217391305	5.96	3.3642857142857143	2.889610389610389	2.531468531468532	1.7538461538461538	1.6153846153846154	1.3870967741935485	3.4130434782608696	4.28	3.2357142857142858	2.857142857142857	2.664335664335664	2.5538461538461537	2.452991452991453	2.3225806451612905	2.971014492753623	2.475555555555556	2.31105324074074	2.14623015873016	2.318362193362194	2.4990287490287475	2.219658119658119	1.8803418803418808	1.7293906810035848	19.95652173913044
CHEMBL2219968_53237429	16.999072319178563	0	1	2.388233598444704	4.776467196889408	1.3309675460049128	4.10642886846084	165.40290117280998	5.896841683143501	12	0	0	4	2	1	1	0	0	0	0	0	103.80898491083676	1088.0	5.41919191919192	5.268115942028985	2.9033333333333333	2.3461538461538463	2.323624595469256	2.31023102310231	1.941747572815534	1.7282608695652173	3.0454545454545454	3.630434782608696	3.02	2.75	2.7281553398058254	2.633663366336634	2.3300970873786406	2.130434782608696	2.3592951116099266	2.6435856146001075	2.3586419753086423	2.1425925925925933	1.97465574548908	1.9497482919813027	2.003942060872755	1.9555915138439413	2.0211352657004835	24.727272727272727
CHEMBL40929	11.153550716504109	0	5	2.283488503009713	4.5669770060194255	1.12232385753167	3.427875827617532	79.03763964496667	4.775389298310461	6	0	0	7	5	0	0	0	2	0	0	2	117.01059289742416	1120.0	7.550411522633745	7.7592592592592595	4.3654320987654325	3.988496071829405	3.834920634920635	3.346801346801347	2.9688888888888894	1.5185185185185184	3.2916666666666665	3.7083333333333335	2.7333333333333334	2.5681818181818183	2.3714285714285714	2.393939393939394	2.04	1.761904761904762	4.875441370726008	3.895233196159122	4.135361552028218	3.3523090992226794	3.661105222319215	3.653380364491476	3.1638608305274967	3.3880658436213995	2.9470899470899465	46.66666666666666
CHEMBL3235480	20.567463898590265	0	1	2.607357978146917	5.011472374236776	1.3311209025290909	4.086915898918208	298.38431825659416	6.614673046063413	12	0	2	6	2	2	1	1	0	0	0	1	245.04946844993145	1266.0	8.055555555555555	6.3194444444444455	4.770025839793281	4.100938967136151	3.2486772486772484	3.208333333333333	3.119047619047619	4.042253521126761	3.7954545454545454	4.666666666666667	3.503875968992248	2.8732394366197185	2.5476190476190474	2.9791666666666665	3.119047619047619	3.0704225352112675	5.5693061011348055	2.544688786008231	3.339403292181071	2.809311895875204	3.5565336463223787	2.8444419949049577	2.7452256944444446	2.8724647266313945	3.8304642670839866	28.77272727272728
CHEMBL2169965	14.837311861099035	0	1	2.432448772978442	4.864897545956884	1.3301581145739207	3.908413907496492	118.40584203248552	5.415971948895636	10	0	0	5	5	0	0	0	0	0	0	0	95.36111111111111	768.0	6.157894736842105	6.4	4.0	2.9690721649484537	2.5	2.0	1.3376623376623376	0.7733333333333333	3.131578947368421	3.75	3.101123595505618	2.628865979381444	2.6627906976744184	2.8	2.1818181818181817	1.8266666666666669	2.5095029239766085	2.793055555555556	2.5774647887323945	2.392634207240949	2.357388316151203	2.296511627906977	2.304761904761905	2.0216450216450217	1.6711111111111112	20.21052631578948
CHEMBL3679419	19.0560914605814	0	1	2.567520058994777	5.047597322886869	1.352317994697747	4.357726396681725	157.1331443841256	5.890002622291376	10	0	2	5	4	1	0	0	0	0	0	0	141.47222222222223	930.0	6.4	6.6938775510204085	3.746153846153846	2.8993288590604025	2.537313432835821	2.704081632653061	2.208791208791209	1.7439024390243902	3.555555555555556	4.387755102040816	3.3461538461538463	2.76510067114094	2.529850746268657	2.9183673469387754	2.8241758241758244	2.548780487804878	3.1438271604938275	2.6400226757369616	2.420250896057348	2.3538461538461544	2.3154362416107395	2.3652570480928694	2.569160997732427	2.4572649572649574	2.121951219512196	20.666666666666668
CHEMBL273932	14.211085308952253	0	0	2.363124986105853	4.726249972211708	1.3174386849643849	3.8528093832577417	111.26862692144223	5.299734004934856	16	0	0	5	5	0	0	0	0	0	0	0	106.13888888888889	724.0	8.689655172413794	8.96774193548387	5.47457627118644	4.327586206896552	4.173076923076923	5.075	4.916666666666667	4.129032258064516	3.6206896551724137	4.129032258064516	3.389830508474576	2.9655172413793105	2.826923076923077	3.05	2.9166666666666665	2.677419354838709	3.659961685823754	3.621863799283154	3.694444444444445	3.0075329566855	2.9176245210727974	2.7232905982905984	2.977777777777777	3.1836419753086416	3.021505376344085	24.96551724137931
CHEMBL40459	10.337054135576382	0	3	2.2419674282172264	4.483934856434452	1.1524252883656534	3.388811815297601	64.5030069524909	4.503184078754752	6	0	0	6	4	1	0	0	1	0	0	1	140.42196311537876	846.0	8.41760601180891	8.048309178743962	4.61498708010336	4.786111111111111	4.422939068100359	4.145299145299145	2.9141414141414144	1.3222222222222222	3.1739130434782608	3.608695652173913	2.6511627906976742	2.5	2.3870967741935485	2.4615384615384617	2.0454545454545454	1.65	6.105302744146902	4.039541957416354	4.513707334785766	3.642453823332376	4.523919753086421	4.304327625116155	3.963912630579296	3.82220351664796	2.938888888888889	36.78260869565217
CHEMBL419496	17.02758188987998	0	1	2.4545463599241266	4.874008284866186	1.3353630203425906	4.28674958949143	122.4383341595906	5.549544853352965	6	0	2	5	2	2	0	0	1	0	0	1	133.5052964487121	1110.0	6.440123456790124	6.142118863049095	3.2212475633528266	3.088088088088088	3.0	2.887254901960784	2.9225589225589226	1.7746478873239435	3.425	4.232558139534884	3.0	2.5855855855855854	2.561797752808989	2.9558823529411766	3.1515151515151514	2.704225352112676	3.337632411217802	2.566369987558618	2.4741794640168626	2.2700707530142226	2.4627497868238604	2.7494798168955468	2.9366527475187603	2.408966205262501	1.963832376977916	27.75
CHEMBL76495	12.647041832318097	0	0	2.382453651131255	4.764907302262509	1.379347320452517	3.7149798273183903	87.34535037864634	4.939873434628237	10	0	0	2	2	0	0	0	0	0	0	0	72.58333333333334	618.0	5.375	5.764705882352941	2.963855421686747	2.223684210526316	1.9838709677419355	1.5576923076923077	1.0638297872340423	0.5853658536585366	3.125	3.823529411764706	2.819277108433735	2.5657894736842106	2.564516129032258	2.576923076923077	2.297872340425532	1.902439024390244	2.268229166666667	2.571895424836601	2.373406193078324	2.111780455153949	2.0899122807017547	2.0188172043010755	1.9230769230769231	1.8085106382978724	1.6544715447154474	19.3125
CHEMBL4212246	14.170645194432373	0	0	2.389674452614539	4.667605490945724	1.2815735854382506	3.655326711098798	268.02944336997	6.232950723969503	6	0	0	4	1	2	1	0	0	0	0	0	123.55898491083676	994.0	5.161111111111111	4.772357723577236	2.677536231884058	2.189922480620155	2.034632034632035	1.971830985915493	1.5462962962962965	1.2643678160919545	2.825	3.463414634146341	2.5543478260869565	2.476744186046512	2.4545454545454546	2.380281690140845	2.0416666666666665	2.0517241379310347	3.088974622770919	2.676829268292683	2.3691019786910195	2.3401771336553945	2.3413006029285106	2.214606381273049	2.275299947835159	2.217206790123457	2.0836526181353765	24.85
CHEMBL277120	12.606601717798217	0	1	2.412946990298839	4.825893980597678	1.380277029675662	3.6718748720920726	88.16703649880549	4.949236786560628	10	0	0	2	2	0	0	0	0	0	0	0	71.58333333333334	618.0	5.25	5.5588235294117645	3.098765432098765	2.3846153846153846	1.8266666666666669	1.2571428571428571	0.8421052631578947	0.3870967741935484	3.125	3.852941176470588	3.0123456790123457	2.769230769230769	2.506666666666667	2.185714285714285	1.7894736842105263	1.4838709677419355	2.236979166666667	2.6094771241830066	2.37962962962963	2.096707818930041	2.0192307692307696	1.984444444444445	1.9	1.7309941520467835	1.532258064516129	19.3125
46233635_CHEMBL599011	19.246361489362336	0	1	2.496090934341288	4.909489597713115	1.2931368362042472	4.150598100401346	205.0555884257093	6.198749842786493	9	0	2	6	4	2	0	0	0	0	0	0	182.72222222222223	996.0	6.416666666666667	6.411764705882353	3.626865671641791	2.8026315789473686	2.107142857142857	2.9902912621359223	2.950617283950617	2.5903614457831323	3.2916666666666665	4.0588235294117645	3.029850746268657	2.539473684210526	2.242857142857143	2.4757281553398056	3.0246913580246915	2.891566265060241	3.8067129629629632	2.835511982570805	2.595321637426901	2.5443615257048093	2.5369152046783623	2.488690476190476	3.0760517799352747	2.783264746227709	2.591700133868809	20.75
CHEMBL472219	18.51793507573356	0	1	2.51416763057792	4.887692586652138	1.3011893639647858	3.755596203174693	274.16209034574933	6.446628625019186	9	0	0	6	4	1	0	0	1	0	0	1	144.0400186709343	1182.0	6.263748597081931	6.342789598108746	2.9772313296903463	2.590686274509804	2.114503816793893	2.698216735253772	3.2401960784313726	3.1361502347417844	3.4318181818181817	4.23404255319149	3.0245901639344264	2.411764705882353	2.068702290076336	2.6790123456790123	3.1911764705882355	3.1690140845070425	3.2736367879757795	2.665626915331407	2.4918806116722783	2.270006914929501	2.346730513192931	2.189543869569315	2.67062947721384	2.8159646574679256	2.489501825769431	26.863636363636363
CHEMBL2402898	26.39830953026756	0	2	2.457359972706376	4.800444984014625	1.3077364956213915	3.811052189346064	6486.126522071682	10.001196225248194	9	0	0	9	6	3	0	0	0	0	0	0	250.72222222222223	1424.0	5.944444444444445	5.6	2.7830687830687832	2.2110091743119265	2.094059405940594	1.8430232558139528	1.6397849462365592	1.7	2.9722222222222223	3.653333333333333	2.772486772486773	2.3440366972477062	2.3465346534653464	2.488372093023256	2.338709677419355	2.2666666666666666	3.482253086419753	2.696296296296296	2.5817460317460323	2.345091122868901	2.44750254841998	2.282728272827282	2.22609819121447	2.232377538829151	2.1256172839506173	19.77777777777778
CHEMBL476839	21.9773293581858	0	1	2.4063562125852305	4.812712425170461	1.3063906928204745	4.19571479877482	542.378343236901	7.360674545160903	12	0	0	5	1	3	0	1	0	0	0	1	231.94444444444449	1218.0	6.0	5.174603174603175	3.2317880794701987	2.38728323699422	2.149171270718232	2.119760479041916	1.6764705882352942	1.6075949367088609	2.8852459016393444	3.571428571428572	2.8410596026490067	2.491329479768786	2.3701657458563536	2.377245508982036	2.147058823529412	2.0443037974683542	3.802367941712204	2.79320987654321	2.583089668615984	2.584805003679176	2.3986833654463706	2.401012891344383	2.456420492348636	2.2601307189542488	2.3778129395218004	19.9672131147541
CHEMBL313631	9.968444621832964	0	2	2.2991471584476075	4.512188453844953	1.3039497101219693	3.358491308117292	59.3188060393458	4.345290654079265	6	0	0	3	3	0	0	0	0	0	0	0	67.30555555555556	520.0	6.0	5.814814814814815	2.462962962962963	2.145454545454545	2.489795918367347	2.121212121212121	0.4166666666666667	0.0	2.9615384615384617	3.5185185185185186	2.7222222222222223	2.309090909090909	2.224489795918368	2.363636363636364	1.7222222222222223	1.5294117647058822	2.588675213675214	2.842592592592593	2.5413711583924354	2.3364197530864192	2.075757575757576	2.0442176870748296	2.474747474747475	1.9166666666666667	1.5294117647058822	20.0
CHEMBL2179529_24795080	12.825381317280574	0	1	2.443617653224852	4.661647740537068	1.2982843619580389	3.6836423956021074	85.9375188932421	4.923624136955238	5	0	0	5	2	2	0	0	1	0	0	1	115.19974089315652	924.0	7.365687526607067	6.874551971326165	3.082621082621083	2.866366366366366	3.0532407407407405	2.953929539295393	1.907407407407408	1.2444444444444445	3.4827586206896552	4.290322580645161	2.7948717948717947	2.391891891891892	2.6875	2.902439024390244	2.333333333333333	2.08	3.972404858384708	2.799946900305324	2.6668795232013607	2.5042998839295127	2.6198142587031485	2.915509259259259	3.0158084914182464	2.316329446730681	1.90246913580247	31.86206896551724
76320661_CHEMBL3084438	30.43874964478745	0	1	2.48535805352357	4.897411237950118	1.3162217585899738	4.74575200628361	594.3031250492519	7.722390567461064	18	0	2	12	8	4	0	0	0	0	0	0	328.0833333333333	1614.0	8.411764705882353	8.027397260273972	4.446236559139785	3.9371980676328495	3.358974358974359	3.394904458598726	3.5850340136054424	4.02027027027027	3.5294117647058822	4.301369863013699	3.161290322580645	2.743961352657005	2.5384615384615383	2.815286624203821	3.08843537414966	3.114864864864865	4.824754901960784	3.1579147640791474	3.1524644945697573	2.6494922341696534	2.8793612453032744	2.9628205128205134	2.8315640481245574	2.8567649281934995	2.9337462462462462	23.73529411764705
CHEMBL3679405	23.78705932940487	0	1	2.586495341425502	5.093243721547997	1.383756580716109	4.559417997513165	343.0525926475459	6.902594503738274	16	0	2	6	4	2	0	0	0	0	0	0	173.75	1176.0	7.283018867924528	7.396551724137931	4.7172413793103445	4.006329113924051	3.952380952380953	3.7906976744186047	3.5	2.8545454545454545	3.660377358490566	4.465517241379311	3.56551724137931	3.107594936708861	3.0340136054421767	3.193798449612403	3.114754098360656	2.890909090909091	3.2783018867924527	2.8314176245210727	2.6378406708595383	2.5072796934865904	2.527074542897328	2.6717687074829937	2.6337209302325584	2.576502732240437	2.431313131313132	22.18867924528302
CHEMBL2220040	16.182575738250836	0	1	2.370826733495996	4.741653466991989	1.3400359019584729	4.097544385404204	140.61031491955512	5.687929684996439	12	0	0	4	2	1	1	0	0	0	0	0	99.03120713305898	1050.0	5.62059620596206	5.403100775193798	2.978723404255319	2.528985507246377	2.6524822695035466	2.587813620071685	2.4069767441860463	1.6578947368421053	3.073170731707317	3.697674418604651	3.021276595744681	2.847826086956522	2.723404255319149	2.634408602150537	2.453488372093023	2.25	2.415395295928268	2.688486936548952	2.414748081414748	2.0991594431310747	1.994867149758455	2.014972419227739	2.0877140581441664	2.1586993970714907	2.11842105263158	25.60975609756097
CHEMBL2402899	25.80059254882219	0	2	2.4573597445991973	4.800376676294793	1.296741887220482	3.8097809151392807	5002.300509932498	9.711575656060708	9	0	0	8	6	2	0	0	0	0	0	0	238.47222222222223	1360.0	5.52112676056338	5.324324324324325	2.6052631578947367	2.1203703703703702	1.8942307692307687	1.8414634146341464	1.69364161849711	1.524590163934426	2.9577464788732395	3.635135135135135	2.731578947368421	2.310185185185185	2.264423076923077	2.5365853658536586	2.393063583815029	2.2131147540983607	3.358763693270736	2.6043543543543546	2.4396482813749003	2.330116959064328	2.310442386831276	2.1639957264957266	2.2295054200542004	2.2744059087989723	2.052519732847601	19.154929577464788
CHEMBL3104092	18.211085308952253	0	1	2.586223918509726	4.942407507043628	1.3671746103703273	4.148280282016403	168.33780543404094	5.914430067553522	15	0	0	2	2	0	0	0	0	0	0	0	90.69444444444446	838.0	5.857142857142857	6.3478260869565215	4.123893805309734	2.9855072463768115	2.4846153846153847	1.9026548672566368	1.1770833333333333	0.6901408450704225	3.571428571428572	4.326086956521739	3.7168141592920354	3.1449275362318843	2.8692307692307693	2.646017699115044	2.1875	1.7887323943661972	2.159391534391535	2.535628019323672	2.305224867724868	2.179203539823009	1.989935587761675	1.947008547008547	1.9579646017699115	1.828125	1.6338028169014085	19.95238095238096
CHEMBL322751	19.844078470807705	0	1	2.4803509534156323	4.952546408121082	1.3129034148439742	4.57260617313699	159.4044939682701	5.987735690858388	10	0	2	5	2	3	0	0	0	0	0	0	200.72222222222223	1034.0	6.775510204081633	6.538461538461538	3.77037037037037	3.395833333333333	3.4074074074074074	3.3263157894736843	2.571428571428572	2.5384615384615383	3.306122448979592	4.096153846153846	3.1185185185185187	2.6319444444444446	2.3703703703703702	2.8	2.912087912087912	2.879120879120879	4.096371882086168	2.7836538461538463	2.737972508591065	2.5028806584362138	2.7858796296296298	3.331275720164609	3.103801169590644	2.963980463980464	2.734432234432234	21.10204081632653
CHEMBL66485	15.02758188987998	0	0	2.314223084009276	4.627738102716201	1.2564346752464777	3.627821117223117	219.2873866577547	6.08353031794915	11	0	0	7	4	2	0	0	1	0	0	1	148.19974089315656	1096.0	7.988712522045856	7.475308641975308	3.992063492063492	3.88562091503268	4.05475040257649	3.42831541218638	3.2461873638344225	3.1642512077294684	3.171428571428572	3.7222222222222223	2.8857142857142857	2.7058823529411766	2.391304347826087	2.435483870967742	2.4705882352941178	2.565217391304348	4.234278311233044	3.3802011888431647	3.3351119481062987	2.934729570840682	3.117768094892278	3.347319138784518	3.207039028275588	3.349915274751877	2.481615673644659	31.31428571428572
CHEMBL2401750	25.093485767635645	0	1	2.4573937281422418	4.802233077065615	1.2894031328908513	3.833049229416221	2607.01317673431	9.029111278093234	9	0	0	7	5	2	0	0	0	0	0	0	233.0	1310.0	5.391304347826087	5.25	2.5052631578947366	2.055813953488372	1.879396984924623	1.6878612716763006	1.6536312849162011	1.6139240506329111	2.971014492753623	3.6666666666666665	2.710526315789474	2.3348837209302324	2.3316582914572863	2.4104046242774566	2.301675977653632	2.348101265822785	3.3768115942028984	2.5806327160493825	2.4064542483660136	2.288011695906433	2.298966408268734	2.170295924064769	2.1621708413615925	2.2060831781502173	2.132911392405064	18.98550724637681
CHEMBL1958330	23.3225932353376	0	1	2.395156480945607	4.790303914083697	1.332680219305446	4.213930496979589	1856.6481303265468	8.62514034920536	18	0	0	6	4	2	0	0	0	0	0	0	189.38888888888889	1216.0	6.517241379310345	6.39344262295082	3.697986577181208	2.9805194805194803	2.826388888888889	2.903225806451613	3.313131313131313	3.5294117647058822	3.103448275862069	3.7704918032786887	2.8053691275167787	2.5064935064935066	2.3472222222222223	2.443548387096774	2.686868686868687	2.9058823529411764	3.2653256704980835	2.84608378870674	2.6849279835390942	2.5003728560775538	2.413780663780664	2.374614197530864	2.4901433691756267	2.476430976430977	2.613071895424837	20.96551724137931
CHEMBL2220238	16.36091522321331	0	1	2.381907166990404	4.763814333980808	1.3185397306722126	4.194068619502972	124.43412698006492	5.565713820049317	12	0	0	4	2	0	1	0	1	0	0	1	86.3698369151044	1274.0	5.0512345679012345	5.1534391534391535	2.655750487329435	2.3144208037825056	2.679292929292929	2.473202614379085	1.906721536351166	1.307098765432099	3.175	3.809523809523809	2.978947368421053	2.797872340425532	2.8068181818181817	2.7294117647058824	2.5185185185185186	2.2222222222222223	2.15924592287761	2.502988438173624	2.2362027171768424	1.9764541669674875	1.8421548025566945	1.944046950991396	2.0414306463326075	1.9905502210028965	1.9087791495198896	31.85
CHEMBL183776	19.67766952966369	0	1	2.3773412057799743	4.73991882820355	1.3557656481570302	4.713898543282868	158.95631276678068	5.984920133867185	15	0	0	6	5	1	0	0	0	0	0	0	126.88888888888889	1016.0	6.666666666666667	6.686274509803922	3.4869565217391303	2.3410852713178296	1.711111111111111	1.9745762711864407	1.9541284403669723	2.146067415730337	3.2291666666666665	3.882352941176471	3.0695652173913044	2.612403100775194	2.3703703703703702	2.3983050847457625	2.302752293577982	2.4831460674157304	2.6435185185185186	2.904684095860567	2.5734567901234566	2.3256038647343	2.117571059431525	1.9672839506172843	2.040254237288136	1.879459734964322	1.989076154806492	21.166666666666668
CHEMBL418854	21.908379672964504	0	1	2.373781388811836	4.747562777623674	1.3283873186062327	4.7453931524959945	213.4080418910364	6.392825439926564	12	0	0	6	2	3	0	0	1	0	0	1	141.0052964487121	1398.0	6.1746352413019086	5.950191570881225	3.3974960876369327	2.185185185185185	1.64	1.4973180076628352	1.572263993316625	1.986868686868687	3.145454545454545	3.844827586206896	2.901408450704225	2.58	2.4	2.289655172413793	2.210526315789474	2.390909090909091	2.5637326627038566	2.684741734071236	2.494121105232216	2.335390946502057	2.131803840877914	1.9942866941015085	1.8478501489995744	1.836234103777964	2.0096240179573512	25.41818181818181
CHEMBL597984	23.310662691519138	0	1	2.478426239656922	4.918491554071727	1.3371607780064017	4.648790082379802	336.4657577641503	6.883207120911646	15	0	2	5	4	1	0	0	0	0	0	0	172.97222222222223	1152.0	5.964912280701754	6.114754098360656	3.251572327044025	2.647727272727273	2.3233532934131738	2.456953642384106	2.204081632653061	2.197080291970803	3.298245614035088	4.065573770491803	3.056603773584906	2.727272727272727	2.592814371257485	2.642384105960265	2.673469387755102	2.532846715328468	3.034600389863548	2.672131147540984	2.48313492063492	2.2931516422082456	2.1974431818181817	2.3087159015302725	2.468727005150846	2.2089947089947093	2.1419302514193026	20.21052631578948
CHEMBL333371	23.33917226222056	0	1	2.5034121352446514	5.003089998863111	1.3365822630337325	4.656307494821933	248.19214595791323	6.578913965257069	16	0	2	5	2	3	0	0	0	0	0	0	217.25	1178.0	7.320754716981132	7.157894736842105	4.4206896551724135	4.233766233766234	4.503496503496503	4.390909090909091	3.351351351351352	3.1545454545454548	3.509433962264151	4.298245614035087	3.296551724137931	2.863636363636364	2.7202797202797204	3.109090909090909	3.036036036036036	2.9	4.099056603773585	2.9078947368421053	2.870280474649406	2.583908045977012	2.818903318903319	3.5384615384615383	3.397979797979798	2.975475475475476	2.857575757575757	22.22641509433962
CHEMBL426317	20.672505595553886	0	1	2.3455379073720817	4.691075814744163	1.3063752298531175	4.755496502094258	181.3889212982264	6.193895235497858	12	0	0	8	5	3	0	0	0	0	0	0	219.36111111111111	1148.0	6.962962962962963	6.446428571428571	3.5114503816793894	2.280821917808219	1.5266666666666666	1.7272727272727273	2.077586206896552	1.990566037735849	3.0185185185185186	3.6607142857142856	2.839694656488549	2.3767123287671232	2.2266666666666666	2.2803030303030303	2.2586206896551726	2.30188679245283	4.06224279835391	2.953869047619048	2.787678767876788	2.81997455470738	2.785388127853881	2.028888888888889	2.146464646464646	2.2298850574712645	2.1863207547169816	21.25925925925926
CHEMBL2219983	16.36091522321331	0	1	2.381907166990404	4.763814333980808	1.3185397306722126	4.194068619502972	124.43412698006492	5.565713820049317	12	0	0	5	2	0	1	0	2	0	0	2	81.18068891937205	1524.0	5.450116783450117	5.527065527065527	2.817311693716188	2.6401686239084614	2.982653539615565	2.5528455284552845	1.96011396011396	1.388888888888889	3.351351351351352	4.0256410256410255	3.044943820224719	2.951219512195122	2.9367088607594938	2.756097560975609	2.5	2.196969696969697	2.194072673496542	2.5137174211248285	2.277992752287944	1.9332059205828107	1.872404749424724	2.007784781186876	2.0791051892000407	1.972248601878232	1.8462401795735128	41.18918918918919
CHEMBL112224	22.67250559555389	0	1	2.482626973614784	4.957763569223936	1.3081469567875332	4.634014100690264	454.8437085853641	7.184664599319976	10	0	2	5	2	3	0	0	0	0	0	0	217.72222222222223	1186.0	5.704918032786885	5.5625	3.1403508771929824	2.9833333333333334	3.1547619047619047	3.0229007633587788	2.406015037593985	2.264705882352941	3.0491803278688523	3.828125	2.853801169590643	2.5166666666666666	2.4107142857142856	2.786259541984733	2.8345864661654137	2.7573529411764706	3.569216757741348	2.58984375	2.4986225895316805	2.264457439896036	2.4847222222222225	2.990410052910053	2.888252756573366	2.7316207184628234	2.656249999999999	19.442622950819672
CHEMBL4209274	13.423098298725945	0	1	2.433550772354664	4.738143474598404	1.3301346794366464	3.692470828093066	101.34468396955128	5.149155670384725	11	0	0	4	3	0	0	1	0	0	0	1	138.38888888888889	710.0	7.67741935483871	7.212121212121212	3.897435897435898	3.128205128205128	2.794117647058824	3.1372549019607843	2.74468085106383	1.5294117647058822	3.3548387096774195	4.0606060606060606	3.1153846153846154	2.8205128205128207	2.544117647058824	2.549019607843137	2.106382978723404	1.8823529411764703	4.46415770609319	3.080808080808081	2.9276819923371664	2.726139601139602	2.5804843304843312	2.296977124183007	2.659041394335512	2.9078014184397167	2.5686274509803915	22.90322580645161
CHEMBL3679406	18.32047510869343	0	1	2.5613982070147494	5.073314169074392	1.369745497314653	4.2944432837798	146.82645611418218	5.777708679068694	10	0	2	6	4	1	0	0	0	1	0	1	131.1060528120713	2078.0	7.155569624705427	7.256675279931095	4.261513687600644	3.659259259259259	3.46389824167602	2.855133614627285	2.2439506172839505	1.2275132275132274	3.8205128205128207	4.674418604651163	3.4521739130434783	2.966666666666667	2.878787878787879	3.0632911392405062	2.88	2.4444444444444446	3.3616936618479825	2.691788687912719	2.514174668495656	2.356146001073538	2.4151877572016462	2.8030458910088534	2.666354117830911	2.2552880658436214	1.838918283362728	53.282051282051285
CHEMBL128567	11.34221806968618	0	1	2.3561016591426323	4.7122033182852645	1.3051468681523437	3.544758509511208	73.5382206118446	4.703270387493896	6	0	0	3	2	1	0	0	0	0	0	0	77.83333333333334	612.0	5.151515151515151	5.029411764705882	2.6533333333333333	1.65	1.304878048780488	0.9605263157894736	0.8148148148148148	1.2173913043478262	2.787878787878788	3.3823529411764706	2.8266666666666667	2.4375	2.073170731707317	1.8026315789473684	1.7037037037037035	1.7391304347826086	2.358585858585859	2.650326797385621	2.365209471766849	2.214814814814815	2.0395833333333337	1.9308943089430888	1.7543859649122808	1.7746913580246917	2.278985507246377	18.545454545454547
CHEMBL3673247	23.07995254821832	0	1	2.564335450825898	5.013408900776133	1.3888877623180658	4.61345706102952	258.64269902771423	6.5850669860052005	15	0	2	5	4	1	0	0	0	0	0	0	161.97222222222223	1112.0	6.730769230769231	6.912280701754386	4.322368421052632	3.75	3.65359477124183	2.986577181208053	2.571428571428572	2.361344537815126	3.615384615384616	4.456140350877193	3.5	3.1341463414634148	3.045751633986928	2.966442953020134	2.7551020408163267	2.680672268907563	3.114850427350428	2.666179337231969	2.509433962264151	2.32547514619883	2.488313008130081	2.6728395061728394	2.350111856823266	2.2350718065003776	2.2464985994397764	21.384615384615383
CHEMBL489408	22.575046339631164	0	1	2.4063878095336344	4.812775619067265	1.3176521476254508	4.210782520363205	660.8231252823256	7.592098506149833	12	0	0	6	1	4	0	1	0	0	0	1	256.19444444444446	1280.0	7.0	5.935483870967742	3.887323943661972	3.019230769230769	2.511904761904762	2.352201257861635	2.109677419354839	1.9865771812080537	2.966666666666667	3.645161290322581	2.9507042253521125	2.628205128205128	2.4404761904761907	2.459119496855346	2.270967741935484	2.100671140939597	4.269907407407407	2.94847670250896	2.743493493493493	2.826486697965571	2.7156339031339023	2.609126984126984	2.596261355695318	2.508243727598566	2.557233407904549	21.33333333333333
CHEMBL2402891	28.26810951813556	0	2	2.457377424257026	4.802722245139283	1.2559540756517475	3.825458096228095	5573.397806412555	9.90669401150196	9	0	0	11	6	4	1	0	0	0	0	0	324.5772462277092	1746.0	5.874269005847953	4.822784810126582	2.698872785829308	2.170182841068917	2.068148148148148	1.8134715025906736	1.818840579710145	1.8741134751773048	3.026315789473684	3.708860759493671	2.714975845410628	2.350210970464135	2.2666666666666666	2.3989637305699483	2.4510869565217392	2.3191489361702127	4.270753239838278	2.497538677918425	2.934936614466816	2.5619520486670235	2.4838255977496484	2.5431481481481484	2.37807842384699	2.378044484702093	2.660657998423956	22.973684210526315
62705130_CHEMBL2058420	15.779777268650893	0	3	2.486536614740336	4.803706418273614	1.291234636657596	4.155281678389735	104.97587828116752	5.346877773669792	9	0	0	6	4	1	0	0	0	1	0	1	149.82827503429354	2002.0	8.395976223136717	8.601058201058201	5.43263553408481	3.62298195631529	3.895330112721417	4.705525197328477	3.775641025641026	1.742962962962963	3.727272727272727	4.4	3.4927536231884058	2.935897435897436	2.7246376811594204	2.901639344262295	2.769230769230769	2.1	4.540250758614956	3.3586419753086423	3.174595572584079	3.463253712649848	3.5619262424817983	2.8395061728395063	3.0119409026512853	3.3785018993352334	2.8097530864197533	60.66666666666666
CHEMBL3770342	15.775128785586409	0	5	2.4299287499792186	4.859857499958436	1.264127428595822	3.828851023603284	161.18099251647035	5.775675091251412	6	1	0	6	5	0	0	0	0	1	0	1	105.55744170096024	1992.0	5.975453035881886	6.375925925925927	3.228148148148148	2.804232804232804	2.8799643016510488	2.594567901234568	1.986383442265796	1.1154684095860563	3.263157894736842	3.9	2.83	2.683673469387755	2.6506024096385543	2.68	2.514705882352941	2.176470588235294	2.777827413183164	2.822492283950617	2.7454355764214924	2.306172839506173	2.325633030990174	2.593224750855273	2.4422222222222225	2.299348674655048	1.90488834422658	52.42105263157895
CHEMBL1672288	12.946701660840215	0	0	2.304592595964293	4.590731649448991	1.265133541177658	3.889326079000429	80.00516593407352	4.912719457827149	11	0	0	5	2	0	1	2	0	0	0	2	226.0589849108368	952.0	14.878306878306878	12.212121212121213	9.304761904761904	10.057471264367816	12.031746031746032	9.333333333333334	9.606060606060607	9.490196078431373	4.190476190476191	4.636363636363637	3.4571428571428573	3.206896551724138	3.809523809523809	3.761904761904762	3.5454545454545454	2.7058823529411766	10.7647135671827	4.7330246913580245	4.993827160493827	5.225661375661376	6.098978288633463	8.269694297472077	4.647266313932981	5.6293490460157125	7.0059912854030495	45.333333333333336
CHEMBL3217984	18.17064519443237	0	1	2.6029970305201333	4.982185468200004	1.3751095442079777	4.16304835683151	159.59205461898011	5.861078261051662	12	0	0	3	2	0	1	0	0	0	0	0	86.86454046639233	1058.0	5.439153439153439	5.869565217391305	3.669467787114846	2.7697841726618706	2.310945273631841	1.5628415300546448	0.8705501618122978	0.3484848484848485	3.571428571428572	4.391304347826087	3.689075630252101	3.194244604316547	2.9402985074626864	2.5327868852459017	1.9902912621359223	1.6515151515151516	2.0682033444379124	2.40150295222759	2.1444807552650698	2.003760763564685	1.877076116884271	1.8748618021006085	1.885321797207043	1.7225818051060768	1.5294612794612796	25.19047619047619
CHEMBL467094	20.25152542347213	0	1	2.5969316735779584	5.1865821098443465	1.355886272334112	4.463091393682833	184.5023608353224	6.133952991128276	12	0	0	5	1	4	0	0	0	0	0	0	133.77777777777777	1046.0	8.0	7.68	5.889908256880734	4.382352941176471	3.5827814569536423	3.5454545454545454	2.355072463768116	1.18018018018018	3.630434782608696	4.36	4.073394495412844	3.426470588235294	3.052980132450331	2.871212121212121	2.27536231884058	1.9189189189189189	2.908212560386473	2.915	2.753663003663004	2.6218144750254857	2.409926470588235	2.3736203090507737	2.609638047138047	2.320652173913043	2.223723723723724	22.73913043478261
CHEMBL461360	14.946701660840215	0	1	2.4511820388043004	4.885198803439907	1.3039274923517297	3.9727768545660633	108.17494288939268	5.325603644336753	10	0	0	6	5	0	0	0	1	0	0	1	100.47751867093432	1018.0	6.560141093474427	6.948948948948948	4.255291005291006	3.768175582990398	3.255892255892256	1.9983416252072967	1.2555555555555555	0.6583747927031509	3.3714285714285714	4.027027027027027	3.107142857142857	2.851851851851852	3.121212121212121	2.776119402985074	2.171428571428572	1.805970149253732	2.8707862477409805	2.9202257813368924	2.7101614434947767	2.545806388398981	2.5678758319361887	2.762532734754957	2.3669461335298814	2.0461199294532624	1.804864566058596	29.085714285714285
CHEMBL2219969_53237430	16.401355337733193	0	1	2.387325405253439	4.774650810506879	1.31917963539295	4.052697326622167	142.53602080030691	5.701532090041235	12	0	0	4	2	0	1	0	1	0	0	1	86.36983691510441	1274.0	5.0512345679012345	5.12962962962963	2.663157894736842	2.309692671394799	2.6346801346801345	2.3272283272283274	1.610549943883277	1.086845466155811	3.175	3.7857142857142856	2.978947368421053	2.797872340425532	2.909090909090909	2.7032967032967035	2.282828282828283	2.0	2.15924592287761	2.5003429355281206	2.2361745306950795	1.9824561403508776	1.8453725593205508	1.9783456997963176	2.0495749106860224	1.901504759529451	1.822193841350929	31.85
CHEMBL112237	21.2582920331808	0	1	2.482486722285292	4.957440736825083	1.310357829304362	4.615082898846968	221.76666220978296	6.394877530992839	10	0	2	5	2	3	0	0	0	0	0	0	209.22222222222223	1110.0	6.181818181818182	6.0	3.457516339869281	3.246913580246914	3.4	3.1769911504424777	2.288135593220339	2.2457627118644066	3.163636363636364	3.948275862068965	2.980392156862745	2.592592592592593	2.466666666666667	2.8672566371681416	2.7711864406779663	2.6864406779661016	3.804040404040404	2.6767241379310347	2.603975535168196	2.370733478576615	2.611111111111111	3.183703703703704	3.155113077679449	2.842984934086629	2.538841807909604	20.181818181818183
76335134_CHEMBL3084443	39.70008748543383	0	1	2.5038011032233123	4.939931377363247	1.2970673494045442	4.24169751298855	222959.9912438689	13.943988162613904	19	0	2	13	6	7	0	0	0	0	0	0	388.6388888888889	2160.0	6.99009900990099	6.566037735849057	4.178294573643411	3.5830388692579507	2.7133333333333334	3.1737451737451736	3.294117647058824	2.972602739726028	3.1485148514851486	3.858490566037736	3.0155038759689923	2.6925795053003534	2.3866666666666667	2.517374517374517	2.778280542986425	2.7168949771689497	3.847909790979098	2.8729035639413	2.8002577319587627	2.7014427217915595	2.848939929328622	2.5750925925925925	2.856928356928357	2.9201860231272003	2.8338406900050743	21.386138613861387
CHEMBL113045	19.246361489362336	0	1	2.4728060929182254	4.934131810658807	1.29879611052714	4.588048823004948	142.11821732809284	5.8321279650006215	10	0	2	5	3	2	0	0	0	0	0	0	182.25	982.0	6.468085106382978	6.44	3.806201550387597	3.147887323943662	2.449612403100775	3.239130434782609	2.6956521739130435	2.369565217391304	3.3404255319148937	4.1	3.0775193798449614	2.5492957746478875	2.333333333333333	2.782608695652174	2.717391304347826	2.630434782608696	3.877659574468085	2.862777777777777	2.626509661835749	2.563738156761412	3.031690140845071	2.7403100775193794	2.95048309178744	2.8780193236714977	2.474033816425121	20.8936170212766
CHEMBL2219965	17.177411804141038	0	1	2.388118240695615	4.77623648139123	1.29400349568646	4.277730118132273	132.40343760090445	5.674310967283181	12	0	0	3	2	0	1	0	0	0	0	0	95.30898491083676	1062.0	4.618357487922705	4.715277777777778	2.457943925233645	1.8413978494623653	2.1594202898550727	2.135220125786164	1.713804713804714	1.101010101010101	3.0	3.5625	2.9626168224299065	2.532258064516129	2.5565217391304347	2.5943396226415096	2.525252525252525	2.1313131313131315	2.071934454583408	2.4628343621399176	2.1428467683369647	2.0115957078573907	1.7712564715252896	1.8602254428341392	1.952306079664572	2.026561915450805	1.8580246913580247	23.08695652173913
CHEMBL356359	21.07995254821832	0	1	2.543511042337452	4.860620259797923	1.3425049198903454	3.799772556237815	2338.7084373034177	8.750605879111292	9	0	0	5	3	2	0	0	0	0	0	0	166.91666666666669	1098.0	5.310344827586207	5.295081967213115	3.056603773584906	2.8433734939759034	2.2051282051282053	1.7902097902097902	1.55	1.6666666666666667	2.9827586206896552	3.7540983606557377	2.8050314465408803	2.5843373493975905	2.480769230769231	2.391608391608392	2.2785714285714285	2.4552845528455283	2.877873563218391	2.499089253187614	2.3345410628019323	2.1179245283018866	2.340194109772424	2.3137464387464384	2.4928127428127427	2.0589285714285714	1.8326558265582653	18.93103448275862
CHEMBL1278088	25.43198303507878	0	1	2.4330660466853984	4.866132093370796	1.354151638381162	3.815443981219553	1291.1265201065662	8.32642119748221	16	0	0	7	6	1	0	0	0	0	0	0	197.44444444444449	1290.0	6.0	6.132352941176471	3.329479768786128	2.316666666666667	1.8218390804597704	1.7341772151898731	1.7161290322580645	1.9148936170212767	3.1875	3.911764705882353	2.930635838150289	2.605555555555556	2.4597701149425286	2.4367088607594938	2.341935483870968	2.397163120567376	3.0850694444444446	2.70343137254902	2.475555555555556	2.45407835581246	2.4254629629629627	2.236111111111111	2.085443037974684	1.9397849462365595	2.007683215130024	20.15625
CHEMBL131525	11.93993505113155	0	1	2.369657612153414	4.739315224306829	1.3281299867990626	3.611855157702081	82.87064517675483	4.887284529484306	6	0	0	4	2	2	0	0	0	0	0	0	90.08333333333334	676.0	6.0588235294117645	5.628571428571429	3.5945945945945947	2.67948717948718	1.7261904761904765	1.3066666666666666	0.7741935483870968	0.6222222222222222	2.823529411764706	3.4285714285714284	2.972972972972973	2.576923076923077	2.25	2.04	1.6935483870967742	1.4444444444444444	2.649509803921569	2.846031746031746	2.5582437275985663	2.397897897897898	2.3301282051282053	2.188492063492064	2.2144444444444447	1.9005376344086025	1.775925925925926	19.88235294117647
76309747_CHEMBL3084772	22.603555910332588	0	2	2.477029439516358	4.896009180952968	1.338746477713006	4.565349235794551	247.48276790184835	6.540960372126999	9	0	2	7	5	2	0	0	0	0	0	0	175.22222222222223	1158.0	6.140350877192983	6.114754098360656	3.206060606060606	2.7865168539325844	2.8860759493670884	3.284482758620689	2.931034482758621	2.614754098360656	3.245614035087719	4.032786885245901	2.951515151515152	2.5730337078651684	2.5126582278481013	2.9741379310344827	3.0086206896551726	2.7540983606557377	3.0740740740740744	2.6065573770491803	2.488505747126436	2.2249158249158247	2.357365792759051	2.475210970464135	2.522988505747126	2.6130268199233706	2.667577413479052	20.31578947368421
CHEMBL43459	8.70406097372093	0	3	2.2437447046914687	4.487489409382938	1.2074079093184644	3.177582689944575	47.48694309207342	4.042776347775355	6	0	0	4	3	1	0	0	0	0	0	0	98.83333333333334	510.0	7.043478260869565	6.782608695652174	4.025	3.119047619047619	2.421052631578948	2.09375	0.3181818181818182	0.0	2.8260869565217392	3.217391304347826	2.75	2.333333333333333	2.026315789473684	1.71875	1.5454545454545454	1.0	4.297101449275362	3.782608695652174	3.758730158730159	3.2791666666666672	2.893518518518518	3.0350877192982453	3.1875	2.613636363636364	3.0	22.17391304347826
CHEMBL2169973	14.23959487965367	0	1	2.413500979512608	4.827001959025216	1.3131763321691563	3.877993387219968	105.12963904905932	5.242980911106806	10	0	0	4	4	0	0	0	0	0	0	0	95.11111111111111	718.0	5.833333333333333	6.105263157894737	3.5172413793103448	2.2989690721649483	1.9534883720930232	2.1864406779661016	1.807692307692308	1.2941176470588236	3.1666666666666665	3.789473684210526	3.022988505747126	2.4329896907216493	2.3255813953488373	2.694915254237288	2.576923076923077	2.156862745098039	2.6419753086419755	2.826023391812866	2.5281923714759538	2.432311621966795	2.2657502863688435	2.023255813953489	2.028248587570621	2.173076923076923	2.1437908496732025	19.944444444444443
CHEMBL288055	8.922840573203286	0	3	2.273782418488196	4.547564836976392	1.1233398836963018	3.1799266374589044	46.85453239540028	4.029369303497091	6	0	0	5	3	0	0	0	2	0	0	2	80.9828151196464	984.0	7.011046133853151	7.274853801169591	3.784126984126984	3.046682098765432	3.2270531400966185	1.5944444444444443	0.0	0.0	3.3157894736842106	3.736842105263158	2.7142857142857144	2.46875	2.0869565217391304	1.8	1.2727272727272727	1.0	4.262253427349811	3.6483647390080143	3.7753527336860673	3.024397413286302	2.7232557918000304	3.378332438718912	3.0444444444444447	2.0976430976430978	1.0	51.78947368421053
CHEMBL348890	24.79192716903588	0	1	2.603373793850777	5.091349123237071	1.332643810368906	3.758368150086266	8620.855573746661	10.19334172471841	12	0	0	5	2	1	0	0	2	0	0	2	165.15642623075752	1704.0	5.5120318058171165	5.7336860670194	2.992015968063872	2.112912912912913	1.5615292712066906	1.3582491582491585	1.912820512820513	2.224260958205912	3.389830508474576	4.206349206349207	3.119760479041916	2.702702702702702	2.338709677419355	2.2303030303030305	2.4846153846153847	2.743119266055046	2.799261461538263	2.4737572669671435	2.2946123949210366	2.1519307064882582	2.150514403292181	2.077481304482499	1.8856154133931915	1.8287867996201328	1.955968965907804	28.88135593220339
CHEMBL1632158	24.72487625389224	0	1	2.543511266201192	4.860713324683897	1.3221868417281195	3.8010384193099775	35262.22525661333	11.63371837370985	9	0	0	7	3	4	0	0	0	0	0	0	239.44444444444449	1338.0	6.029850746268656	5.585714285714285	2.972067039106145	2.710526315789474	2.1420765027322406	1.847058823529412	1.8658536585365848	1.7961783439490446	2.970149253731343	3.7142857142857135	2.782122905027933	2.542105263157895	2.4262295081967213	2.3941176470588235	2.347560975609756	2.426751592356688	3.5737976782752905	2.670634920634921	2.560220525869381	2.281191806331472	2.4752923976608185	2.341681845780206	2.490522875816993	2.192581300813008	1.926751592356688	19.970149253731343
76320660_CHEMBL3084431	34.68139033190672	0	1	2.484851444264151	4.921066687738818	1.3058208820087795	4.559565578706768	2086.3494273026213	9.124775673148156	19	0	2	10	6	4	0	0	0	0	0	0	334.3611111111111	1816.0	6.72093023255814	6.65934065934066	3.905172413793104	3.4196078431372547	2.693798449612403	3.1040723981900453	3.3526315789473684	3.5473684210526315	3.255813953488372	4.0	3.0474137931034484	2.6980392156862747	2.4689922480620154	2.6289592760180995	2.9368421052631577	2.889473684210526	3.8879198966408266	2.828754578754579	2.736360612109116	2.566211685823756	2.8404139433551205	2.522717484926788	2.8552036199095028	2.967251461988304	2.96154970760234	21.11627906976744
CHEMBL3084768_76320682	25.806689231533927	0	1	2.500617340781318	4.920324223345627	1.2900326681393972	4.769626538615023	328.1284503378691	6.956555958411694	9	0	2	7	4	3	0	0	0	0	0	0	201.3125	1324.0	5.794117647058823	5.722222222222222	3.1846153846153844	2.479338842975207	2.5622119815668203	2.6842105263157894	2.7243589743589745	2.7466666666666666	3.176470588235294	3.9027777777777777	2.958974358974359	2.4421487603305785	2.4331797235023043	2.690058479532164	2.9423076923076925	2.793333333333333	2.9604779411764706	2.561342592592593	2.4101247987117547	2.2646723646723648	2.2164830119375574	2.463773681515617	2.4052956465237165	2.39227207977208	2.69287037037037	19.47058823529412
CHEMBL304534	18.93012263395726	0	1	2.4840981933315414	4.789824880748945	1.3661398694098388	3.821285530251064	497.1982555763306	7.084457588489391	15	0	0	4	4	0	0	0	0	0	0	0	110.11111111111111	940.0	5.5	5.823529411764706	2.9754098360655736	2.39344262295082	2.362068965517241	2.2459016393442623	2.131782945736434	2.102564102564102	3.125	3.843137254901961	2.918032786885246	2.8278688524590163	2.836206896551724	2.6639344262295084	2.395348837209302	2.333333333333333	2.2939814814814814	2.6198257080610023	2.413614163614164	2.1065573770491803	2.069672131147541	2.072318007662836	1.9756375227686704	1.915374677002584	1.9522792022792024	19.58333333333333
CHEMBL305582	18.22301585277072	0	1	2.485787078954436	4.797951008510338	1.3706809929118773	3.873374880171004	300.9410230253937	6.539823431693146	15	0	0	4	4	0	0	0	0	0	0	0	105.86111111111111	902.0	5.777777777777778	6.104166666666667	3.230088495575221	2.707964601769912	2.888888888888889	2.790909090909091	2.231404958677686	1.8037383177570088	3.2	3.9166666666666665	3.017699115044248	2.920353982300885	2.953703703703704	2.8181818181818183	2.487603305785124	2.2710280373831777	2.3524691358024694	2.674189814814815	2.475163398692811	2.1666666666666674	2.1273352999016724	2.129115226337449	2.090151515151515	2.039256198347108	2.037383177570094	20.044444444444444
CHEMBL3326982	26.88663671197176	0	1	2.380967294796214	4.761934589592428	1.3242355934449428	3.980056141564236	1477.6586108987335	8.550977062876017	18	0	0	6	3	2	0	0	1	0	0	1	203.0052964487121	1642.0	5.733404902487028	5.612654320987654	3.069281045751634	2.4118357487922704	2.1116694584031266	2.0589919816723943	1.7733585858585856	1.8337218337218333	3.0434782608695654	3.7222222222222223	2.9352941176470586	2.641304347826087	2.412060301507537	2.252577319587629	2.176136363636364	2.3146853146853146	2.942105745633509	2.720193187014175	2.503199831502544	2.2879024449285885	2.237833243871891	2.176903033686953	2.2068696703576425	2.06922816124205	2.3824354657687987	23.797101449275363
CHEMBL116913	17.884518585327587	0	1	2.391294521771836	4.782589043543672	1.2948268914499863	4.090474109241058	194.276198316142	6.102189972155214	6	0	2	7	3	3	0	0	1	0	0	1	165.2275186709343	1226.0	6.613443072702332	5.981087470449172	3.619981325863679	3.2121971595655805	2.6481481481481484	3.071111111111111	2.175710594315245	1.0257201646090537	3.111111111111111	3.808510638297872	2.8487394957983194	2.5413533834586466	2.5072463768115942	2.728	2.387596899224806	2.009259259259259	3.6717226371318734	2.8331801068207687	2.707244712412671	2.601972887920601	2.6148318326680893	2.539609053497942	2.887045267489712	2.510407694516221	1.9659350708733427	27.244444444444444
CHEMBL40647	9.3017779551663	0	3	2.242093499009984	4.484186998019968	1.238539644678555	3.295836818852488	55.417539720031456	4.277260409557679	6	0	0	4	3	0	0	0	1	0	0	1	67.64418533760099	772.0	5.744197530864198	5.844444444444445	3.2601010101010104	2.4646464646464645	2.047979797979798	1.170731707317073	0.2158730158730158	0.0	2.8	3.24	2.772727272727273	2.409090909090909	2.113636363636364	1.804878048780488	1.6571428571428573	1.2857142857142858	2.70576741350404	3.0830452674897124	2.7922067901234566	2.605125327347549	2.5722502805836136	2.2409277964833514	2.143932550436616	1.7493827160493831	1.4797178130511464	30.88
CHEMBL13864	9.370727640387596	0	3	2.358294471182264	4.716588942364526	1.2641644639089495	3.285095762219897	47.181550582747086	4.036324495488776	6	0	0	4	3	0	0	0	1	0	0	1	66.42196311537876	732.0	7.280246913580247	7.624338624338624	4.12962962962963	2.710526315789474	1.8505747126436785	0.9027777777777778	0.0	0.0	3.5	4.047619047619048	3.119047619047619	2.526315789473684	2.1379310344827585	1.75	1.25	1.0	3.321098155768938	3.282725847540662	3.189360929557008	2.754311189496375	2.624648039852718	2.2331488576699305	2.381558641975309	1.7546296296296298	1.0	36.6
CHEMBL112941	19.10846211891974	0	1	2.457230455695762	4.893183127888255	1.332546187553587	4.5958732783847775	149.04768231338676	5.879735007631398	10	0	2	5	2	3	0	0	0	0	0	0	164.72222222222223	996.0	7.130434782608695	6.816326530612245	3.9421487603305785	3.546153846153846	3.853448275862069	3.835443037974684	2.522727272727273	2.4347826086956523	3.347826086956522	4.081632653061225	3.165289256198347	2.607692307692308	2.4827586206896552	3.113924050632912	2.9318181818181817	2.8043478260869565	3.5809178743961354	2.862244897959183	2.800925925925926	2.488062442607897	2.6128205128205133	3.047174329501915	3.3115330520393824	2.8226010101010104	2.307971014492754	21.65217391304348
CHEMBL4277264	21.856009014626167	0	0	2.4852406136659413	4.929999853864937	1.338198319035946	4.471967830378869	255.8553211026021	6.537863905788331	24	0	0	6	4	2	0	0	0	0	0	0	144.5	1096.0	9.488372093023257	9.74468085106383	7.056179775280899	5.96875	4.105769230769231	3.607476635514019	3.28	4.82258064516129	3.9069767441860463	4.48936170212766	3.966292134831461	3.5625	3.125	2.7757009345794392	2.58	3.0	3.36046511627907	3.4054373522458627	3.281385281385283	3.16541822721598	3.1183449074074066	2.7451923076923084	2.644340602284528	2.368333333333334	2.6693548387096784	25.48837209302325
CHEMBL13535	9.65845692509125	0	3	2.3318146560531883	4.663629312106378	1.1525107735935751	3.2493308016612468	56.05976164064268	4.288782558333565	6	0	0	6	3	0	0	0	3	0	0	3	80.57144490169182	1272.0	7.41130604288499	7.859649122807018	4.0663139329806	3.2689043209876543	3.5362318840579707	2.1	0.494949494949495	0.0	3.5789473684210527	4.105263157894737	2.857142857142857	2.53125	2.260869565217391	1.9	1.5454545454545454	1.0	4.240602363246938	3.6026640675763484	3.736845972957085	3.0555642650292865	2.7368231786313064	3.3772589014134904	2.9405349794238687	2.2895622895622894	1.345679012345679	66.94736842105263
76313441_CHEMBL3084783	22.603555910332588	0	1	2.477029439516358	4.896009180952968	1.338746477713006	4.565349235794551	247.48276790184835	6.540960372126999	15	0	2	5	3	2	0	0	0	0	0	0	174.75	1128.0	6.679245283018868	6.754385964912281	3.782312925170068	3.30625	3.180555555555556	3.685185185185185	3.576923076923077	3.150943396226415	3.4150943396226414	4.175438596491228	3.095238095238096	2.675	2.576388888888889	2.990740740740741	3.105769230769231	2.9245283018867925	3.297169811320755	2.7826510721247564	2.6442307692307683	2.391156462585034	2.519618055555556	2.523341049382716	2.632716049382716	2.878205128205128	2.815513626834381	21.28301886792453
76327886_CHEMBL3084778	20.48223556677295	0	1	2.4956415061748007	4.914523770631016	1.3409515629814224	4.263321324903929	242.7844012323039	6.408464543659203	9	0	2	5	3	2	0	0	0	0	0	0	158.25	1020.0	6.2	6.2407407407407405	3.35	2.813333333333333	2.627737226277372	2.894230769230769	2.66	2.4574468085106385	3.38	4.203703703703703	3.007142857142857	2.66	2.5036496350364965	2.8173076923076925	2.86	2.8404255319148937	3.165	2.573559670781893	2.448844884488449	2.284920634920635	2.4277777777777776	2.396999188969992	2.4278846153846154	2.6588888888888893	2.5916075650118207	20.4
CHEMBL38465	14.170645194432373	0	0	2.370203720096804	4.601981778913986	1.3321853188498756	3.94510218568323	99.54281170431624	5.188374484912855	16	0	0	4	3	0	1	0	0	0	0	0	85.80898491083677	920.0	6.917562724014338	7.02020202020202	3.5628415300546448	3.338709677419355	3.304093567251462	3.463414634146341	3.0526315789473686	3.3529411764705883	3.4516129032258065	4.0	3.180327868852459	2.8870967741935485	2.771929824561404	3.048780487804878	2.8684210526315788	2.7058823529411766	2.768031771317315	2.9676393565282453	2.7074188385916784	2.526158672333536	2.4095977698128235	2.1314165042235214	2.3523035230352303	2.2538986354775825	2.455882352941176	29.677419354838708
CHEMBL113742	21.44856206196173	0	1	2.458548430277952	4.897266727744874	1.3048862775039376	4.679503769926551	258.2382104193397	6.547134228155137	10	0	2	5	2	3	0	0	0	0	0	0	178.75	1110.0	6.218181818181818	6.068965517241379	3.439189189189189	3.13125	3.890625	3.7	2.643478260869565	2.256	3.163636363636364	3.8620689655172415	2.8986486486486487	2.475	2.65625	3.15	3.017391304347826	2.8	3.25	2.692528735632184	2.616512345679012	2.389264264264264	2.434375	3.025390625	3.0730555555555554	2.639613526570048	2.568888888888889	20.181818181818183
CHEMBL34291	17.096531575101277	0	1	2.424184032700931	4.799988401316668	1.2872971687041743	4.075274362282875	157.3604279433801	5.846996253959552	6	0	0	6	3	2	0	0	1	0	0	1	154.2552964487121	1162.0	5.991021324354659	5.719806763285024	2.9458937198067634	2.720844811753903	2.094949494949495	2.526515151515152	2.4848484848484844	2.5401234567901234	3.136363636363636	3.891304347826087	2.8521739130434782	2.363636363636364	2.263636363636364	2.4545454545454546	2.636363636363636	2.75	3.505802192016184	2.768563249239578	2.5198136044541264	2.3634907854714617	2.569516715981363	2.407772166105499	2.986742424242424	2.578576773021219	2.4589906264288994	26.40909090909091
CHEMBL2220135	17.177411804141038	0	1	2.397978284953356	4.795956569906711	1.292605208064853	4.237722318550012	136.60825477426516	5.705574735940609	12	0	0	3	2	0	1	0	0	0	0	0	96.33676268861456	1062.0	4.57487922705314	4.736111111111112	2.482866043613708	1.9745762711864407	2.36085626911315	2.1529051987767587	1.6666666666666667	0.8888888888888888	3.0	3.5625	2.953271028037383	2.6610169491525424	2.706422018348624	2.669724770642202	2.5619047619047617	1.948717948717949	2.0942774497524903	2.4628343621399176	2.161801016702978	2.0448828891196498	1.801370579619168	1.903499830105336	1.9642371729527697	2.0611992945326283	1.8618233618233624	23.08695652173913
CHEMBL56900	17.515909071584172	0	1	2.4920994968433177	4.82022961537804	1.3745216934823707	3.933234046570623	205.3452487325553	6.113150063087697	15	0	0	4	4	0	0	0	0	0	0	0	101.61111111111111	864.0	6.095238095238095	6.422222222222223	3.644230769230769	3.276190476190476	3.59375	2.9607843137254903	1.954954954954955	1.1538461538461535	3.2857142857142856	4.0	3.1346153846153846	3.0476190476190474	3.1666666666666665	2.9607843137254903	2.4414414414414414	1.990384615384616	2.4193121693121693	2.7358024691358027	2.547116736990155	2.237713675213676	2.1899470899470908	2.279513888888889	2.2508169934640527	2.129129129129129	1.8974358974358967	20.571428571428573
CHEMBL112942	23.33917226222056	0	1	2.5034121352446514	5.003089998863111	1.3365822630337325	4.656307494821933	248.19214595791323	6.578913965257069	16	0	2	5	3	2	0	0	0	0	0	0	212.25	1164.0	6.814814814814815	6.793103448275862	4.1	3.7777777777777777	4.0	3.908333333333333	3.0508474576271185	2.9646017699115044	3.462962962962963	4.258620689655173	3.2466666666666666	2.814814814814815	2.6776315789473686	2.966666666666667	2.940677966101695	2.8672566371681416	3.9305555555555554	2.8491379310344827	2.723544973544973	2.5133333333333328	2.661179698216736	3.2850877192982453	3.20925925925926	2.830037664783428	2.7728613569321534	21.55555555555556
CHEMBL4216246	16.99907231917856	0	0	2.389701684458491	4.6678939370545365	1.2819811887573196	3.668915245100021	2549.882080914363	8.676711517239665	6	0	0	4	1	2	1	0	0	0	0	0	140.55898491083676	1146.0	4.277777777777778	3.993710691823899	2.0494791666666665	1.7076502732240435	1.616519174041298	1.6074766355140186	1.4836601307189543	1.3568627450980393	2.6346153846153846	3.2830188679245285	2.3359375	2.2704918032786887	2.230088495575221	2.1682242990654204	2.049019607843137	2.1411764705882352	2.703057402131476	2.4669811320754715	2.164375715922108	2.064814814814815	2.043867638129933	1.9596580356167377	2.022239529248876	2.0413943355119826	2.0511982570806104	22.03846153846154
CHEMBL461729	17.625298871325345	0	1	2.4753125474622144	4.909789247022855	1.3397906785068463	4.324709383928656	138.94655809214052	5.722546745408561	10	0	0	6	5	0	0	0	1	0	0	1	101.00529644871207	1130.0	6.038212815990594	6.380246913580247	3.6003898635477585	3.088888888888889	2.7720504009163807	2.457516339869281	1.9034391534391533	1.3465608465608463	3.380952380952381	4.133333333333334	3.0964912280701755	2.773913043478261	2.8762886597938144	2.8823529411764706	2.607142857142857	2.4047619047619047	2.404888010683621	2.614654778235025	2.438680648520006	2.187017182874882	2.2188226874217216	2.2519409443808067	2.269305252965384	2.0602586713697826	1.7835097001763676	26.904761904761905
44592241_CHEMBL444985	15.51590907158417	0	1	2.3786999059961165	4.757399811992233	1.349706943222976	3.744684765336291	216.05878731321343	6.068697714701447	10	0	0	3	2	1	0	0	0	0	0	0	126.88888888888889	792.0	6.315789473684211	6.1	3.1313131313131315	2.571428571428572	2.961038961038961	3.3684210526315788	2.622950819672131	1.8852459016393444	3.1578947368421053	3.85	2.757575757575758	2.3877551020408165	2.493506493506493	2.8421052631578947	2.6557377049180326	2.5245901639344264	3.3391812865497075	2.913194444444444	2.545383411580594	2.3580246913580245	2.3132086167800456	2.3870851370851374	2.642787524366472	2.5377959927140257	2.081967213114754	20.84210526315789
21864917_CHEMBL2220208	15.584858756805469	0	1	2.367681673858293	4.735363347716584	1.3422176535087211	4.013322889949245	127.27282248897686	5.53948017149232	12	0	0	3	2	0	1	0	0	0	0	0	86.78120713305898	986.0	4.861111111111112	4.912698412698412	2.508771929824561	2.173758865248227	2.492424242424242	2.2901960784313724	1.7901234567901234	1.2083333333333333	3.05	3.6666666666666665	2.905263157894737	2.702127659574468	2.715909090909091	2.635294117647059	2.4074074074074074	2.138888888888889	2.1695301783264744	2.526308054085832	2.2431084052088623	1.9805068226120863	1.844825321775677	1.9404461279461287	2.0404139433551203	1.993598536808414	1.900462962962963	24.65
CHEMBL30713	10.037394307054262	0	1	2.400503249007212	4.654107847679549	1.2782845847634912	3.2481206680245123	64.11213519032101	4.42299792701767	9	0	0	2	2	0	0	0	0	0	0	0	72.61111111111111	508.0	4.888888888888889	5.321428571428571	2.548387096774193	1.796875	1.3877551020408163	0.7333333333333333	0.375	0.0	2.962962962962963	3.571428571428572	2.629032258064516	2.359375	2.183673469387755	1.8444444444444448	1.46875	1.2777777777777777	2.689300411522634	2.859126984126984	2.5104166666666665	2.322132616487455	2.029513888888889	2.3197278911564623	2.125925925925926	1.9166666666666663	1.5	18.814814814814813
CHEMBL4210782	13.423098298725945	0	1	2.433550772354664	4.738143474598404	1.3301346794366464	3.692470828093066	101.34468396955128	5.149155670384725	11	0	0	3	3	0	0	0	0	0	0	0	81.38888888888889	668.0	5.588235294117647	5.944444444444445	3.1904761904761907	2.4444444444444446	2.155844155844156	2.074074074074074	1.1886792452830188	0.6086956521739131	3.147058823529412	3.8055555555555554	3.0357142857142856	2.6444444444444444	2.441558441558441	2.574074074074074	2.150943396226415	1.9130434782608696	2.3937908496732025	2.712962962962963	2.403211805555556	2.2457010582010586	2.191975308641976	2.041486291486292	2.140946502057613	2.00314465408805	1.7137681159420293	19.647058823529413
CHEMBL490072	21.310662691519138	0	1	2.4486285220986246	4.89725704419725	1.3255351121350345	4.15986602528116	508.1008788045255	7.223931781198172	16	0	0	6	5	0	0	0	1	0	0	1	124.22751867093432	1314.0	6.070685064149117	6.316872427983538	3.651555555555555	2.971595655806182	2.9990740740740742	3.15210355987055	2.873429951690821	2.535185185185185	3.2549019607843137	3.888888888888889	3.04	2.6842105263157894	2.816666666666667	3.155339805825242	2.834782608695652	2.6416666666666666	2.4358336994300847	2.7184880353604632	2.539408706952567	2.293004115226338	2.221371329558464	2.2416152263374487	2.3122577809740696	2.2261943102522816	2.033093278463649	25.764705882352946
24996325_CHEMBL1958331	23.50093272030008	0	1	2.4023190315421354	4.80458869521394	1.306875404517705	4.327406621229705	901.6084020101188	7.902792570349943	18	0	0	6	4	2	0	0	0	0	0	0	191.19444444444449	1216.0	6.620689655172414	6.622950819672131	3.787234042553192	3.2777777777777777	2.9722222222222223	3.048387096774193	3.2525252525252526	3.6867469879518073	3.1724137931034484	3.80327868852459	2.879432624113475	2.5694444444444446	2.395833333333333	2.4919354838709675	2.707070707070707	3.048192771084337	3.296455938697318	2.8720400728597446	2.71604938271605	2.638691883372734	2.532986111111111	2.413387345679012	2.635304659498208	2.7098765432098766	2.5836680053547534	20.96551724137931
CHEMBL453996	14.101695509211076	0	1	2.3510032748764607	4.702006549752921	1.3647855633960644	3.639009919404404	163.7891267592847	5.68636645291681	10	0	0	2	1	1	0	0	0	0	0	0	86.86111111111111	708.0	5.1891891891891895	5.17948717948718	2.525773195876289	1.9361702127659568	2.108108108108108	2.203703703703704	1.793103448275862	1.5084745762711864	3.0	3.692307692307693	2.6391752577319587	2.2872340425531914	2.364864864864865	2.740740740740741	2.5689655172413794	2.389830508474576	2.3475975975975976	2.5819088319088324	2.38015873015873	2.0876288659793816	1.992021276595745	2.040165165165165	2.1059670781893005	1.951149425287356	1.8361581920903955	19.135135135135137
CHEMBL2169890	14.280034994173551	0	1	2.401894639415695	4.803789278831388	1.31868446678785	3.9033872644833534	102.42075699816638	5.21687606202585	10	0	0	5	4	0	0	0	1	0	0	1	82.92196311537876	968.0	6.5940890385334825	6.746031746031746	3.790436005625879	2.6052287581699347	2.6683250414593696	2.669135802469136	1.789351851851852	1.2752525252525253	3.363636363636364	3.971428571428572	3.0632911392405062	2.4823529411764707	2.5522388059701493	3.0444444444444443	2.5416666666666665	2.272727272727273	2.512786761072084	2.757730746619636	2.5769613699721226	2.363051518466427	2.179762769305253	2.172102450709416	2.2276177411979883	2.1255144032921813	1.819023569023569	29.33333333333333
CHEMBL1729	24.317429301227804	0	1	2.398415458476756	4.796830916953512	1.2825475689020354	4.384332037807937	1349.4070166493336	8.370571337814546	12	0	0	9	3	4	0	1	1	0	0	2	275.31085200426764	1630.0	7.436146529042705	6.5097001763668425	3.9639846743295024	3.1781842818428183	2.603835978835979	2.4319444444444445	2.5505698005698005	2.49480415667466	3.098360655737705	3.746031746031746	2.9448275862068964	2.506097560975609	2.398809523809524	2.41875	2.423076923076923	2.5035971223021583	4.513292655807667	3.1220197269579986	2.976634041448857	2.9124237264084005	2.785029609555355	2.685644473838918	2.675681584362139	2.504636224543632	2.531818989253041	26.72131147540984
CHEMBL3093187	23.71846887409151	0	1	2.496607670412633	4.993215340825268	1.287053311875841	4.008747778383395	2687.358729905099	8.9949263941057	14	0	0	8	3	1	0	4	0	0	0	4	375.25694444444446	1350.0	9.69811320754717	7.982142857142857	4.532374100719425	3.972413793103448	4.257575757575758	3.369747899159664	2.833333333333333	2.6403508771929824	3.452830188679245	4.160714285714286	3.028776978417266	2.7379310344827585	2.742424242424242	2.899159663865546	2.634920634920635	2.5964912280701755	7.080319706498952	3.187748015873016	4.748502178649237	3.038669064748202	2.966666666666667	3.216750841750842	2.867180205415499	3.42989417989418	3.1465643274853803	25.471698113207548
46233594_CHEMBL603673	19.28680160388221	0	1	2.484558700144131	4.8974116910945495	1.293588167275751	4.240120702707351	186.35813784497307	6.103139032006239	9	0	2	6	4	2	0	0	0	0	0	0	182.72222222222223	996.0	6.416666666666667	6.392156862745098	3.41044776119403	2.710526315789474	2.3115942028985508	2.8217821782178216	3.289156626506024	2.5060240963855422	3.2916666666666665	4.03921568627451	3.0074626865671643	2.519736842105264	2.282608695652174	2.504950495049505	2.9759036144578315	2.819277108433735	3.8067129629629632	2.833333333333333	2.616374269005848	2.521973466003317	2.363669590643275	2.5364331723027376	2.883938393839384	3.0963855421686746	2.5883534136546182	20.75
CHEMBL123137	13.463538413245823	0	1	2.388044781185048	4.776089562370094	1.3428980197124012	3.8282997122047866	92.5855499196078	5.058761332153123	10	0	0	4	4	0	0	0	0	0	0	0	83.33333333333334	680.0	6.363636363636363	6.485714285714286	3.759493670886076	2.380952380952381	2.23943661971831	2.608695652173913	1.7777777777777777	1.065217391304348	3.212121212121212	3.8285714285714287	2.9873417721518987	2.4404761904761907	2.436619718309859	2.9565217391304346	2.511111111111111	2.0434782608695654	2.525252525252525	2.788888888888889	2.563620071684588	2.417018284106892	2.1150793650793656	2.0657276995305165	2.289855072463768	2.185185185185185	1.855072463768116	20.60606060606061
CHEMBL2031737	22.15566884314828	0	1	2.4385222696587903	4.805808675324844	1.3073976525933528	4.361314427719846	305.4182510029847	6.751301569159068	15	0	0	6	2	4	0	0	0	0	0	0	271.5	1168.0	8.24	7.528301886792453	4.032	3.572519083969466	3.588235294117647	4.459183673469388	4.532608695652174	3.702380952380953	3.44	4.132075471698113	2.992	2.6412213740458017	2.596638655462185	2.9285714285714284	3.0217391304347827	3.0357142857142856	5.43	3.126310272536688	3.3690898345153664	2.9346666666666668	3.0517387616624263	2.671101774042951	2.8877551020408165	3.6914251207729465	2.9636243386243386	23.36
CHEMBL3673245	18.21108530895225	0	1	2.527343430595264	4.976412962634116	1.3855213328329208	4.38823032748245	138.12122116349605	5.716589074169712	9	0	2	5	4	1	0	0	0	0	0	0	136.41666666666666	892.0	6.714285714285714	6.695652173913044	3.8897637795275593	3.130434782608696	2.836065573770492	2.2115384615384617	1.913978494623656	1.5774647887323945	3.571428571428572	4.434782608695652	3.377952755905512	2.855072463768116	2.6639344262295084	2.701923076923077	2.548387096774193	2.3943661971830985	3.2480158730158726	2.61292270531401	2.450126262626262	2.267497812773404	2.443438003220612	2.655282331511839	2.255341880341881	2.0412186379928325	1.931924882629108	21.23809523809524
CHEMBL1098230	13.850175153519436	0	0	2.324920094315574	4.648740860385453	1.2413523575310244	3.5432506372034545	171.85379576075215	5.734430755592975	11	0	0	3	2	0	1	0	0	0	0	0	86.06592935528121	914.0	4.485380116959065	4.641025641025641	1.5607843137254904	0.96	1.108527131782946	1.815384615384616	3.0	2.232558139534884	2.894736842105264	3.358974358974359	2.5176470588235293	2.05	2.011627906976744	2.276923076923077	2.875	2.511627906976744	2.264892877770558	2.578268439379551	2.214869281045752	2.075998547567176	1.8156172839506173	1.742732558139535	1.6624643874643876	2.1996527777777777	2.2887596899224807	24.05263157894737
CHEMBL4204036_CHEMBL4204576	14.170645194432373	0	0	2.3985138732046605	4.627811311454554	1.331714442483925	3.778669915566703	114.7750210920092	5.33076053880571	11	0	0	4	3	0	1	0	0	0	0	0	85.80898491083676	922.0	6.074074074074074	6.076190476190477	2.734234234234234	2.880952380952381	2.9894179894179893	2.1236559139784945	1.7580645161290325	2.3181818181818183	3.303030303030303	3.942857142857143	2.9324324324324325	2.9	2.9206349206349205	2.596774193548387	2.161290322580645	2.113636363636364	2.600272270025356	2.7952380952380955	2.4777777777777774	2.1586586586586587	2.1720458553791886	2.2372134038800704	2.213112305854241	1.9510155316606927	2.125	27.939393939393938
CHEMBL654	16.17064519443237	0	1	2.49966708192235	4.911907460201457	1.3550940525311392	4.111136613904509	121.09246191355103	5.489701582390094	12	0	0	3	3	0	0	0	0	0	0	0	89.88888888888889	778.0	5.846153846153846	6.095238095238095	3.942857142857143	2.8492063492063493	2.52	1.518181818181818	0.6627906976744186	0.06	3.358974358974359	4.095238095238095	3.523809523809524	2.9365079365079363	2.72	2.272727272727273	1.825581395348837	1.42	2.304843304843305	2.627645502645503	2.3724415204678366	2.1981481481481486	2.0661375661375665	2.082	2.0318181818181817	1.837209302325581	1.49	19.94871794871795
CHEMBL454890	19.89644912914604	0	1	2.4504685632089283	4.899795215988336	1.3263876713590352	4.21254706728866	255.8536500795004	6.460896333505806	15	0	0	7	5	1	0	0	1	0	0	1	122.2275186709343	1266.0	7.191220850480111	7.210648148148148	4.117400419287212	3.5795019157088124	3.781078107810781	4.321705426356589	3.435643564356436	2.6460905349794244	3.422222222222222	4.041666666666667	3.188679245283019	2.784482758620689	3.0594059405940595	3.4651162790697674	2.910891089108911	2.555555555555556	2.7161670815763177	2.907257373113856	2.7221487360376257	2.4181128193182704	2.37665850716617	2.3838772766165506	2.593621399176956	2.3824308356761605	2.162837219935985	28.133333333333333
CHEMBL419966	7.289847411347834	0	3	2.1753277471610755	4.350655494322151	1.2066822110680897	2.9845060887103934	33.76321907923969	3.519372017055269	6	0	0	4	4	0	0	0	0	0	0	0	85.80555555555554	420.0	7.444444444444445	7.333333333333333	3.870967741935484	2.9655172413793105	3.4	1.1666666666666667	0.0	0.0	2.888888888888889	3.2777777777777777	2.5161290322580645	2.206896551724138	1.95	1.5555555555555556	1.375	1.0	4.766975308641975	4.083333333333334	4.164529914529915	3.4086021505376345	2.890804597701149	4.325	2.814814814814815	2.25	1.0	23.33333333333333
CHEMBL2220184_53237436	16.182575738250836	0	1	2.3689579160829664	4.737915832165932	1.341620043205428	4.075612955876408	146.24219770930506	5.72720148042203	12	0	0	4	2	1	1	0	0	0	0	0	99.03120713305898	1050.0	5.62059620596206	5.403100775193798	2.918439716312057	2.5036231884057973	2.411347517730497	2.340579710144928	2.2439024390243905	2.0985915492957745	3.073170731707317	3.697674418604651	3.0106382978723403	2.815217391304348	2.648936170212766	2.5869565217391304	2.4390243902439024	2.267605633802817	2.415395295928268	2.688486936548952	2.413246579913247	2.1079590228526404	2.0099302200751485	1.9794129235618605	2.024859098228664	2.039747064137309	2.093896713615024	25.60975609756097
CHEMBL3746799	18.223015852770715	0	1	2.4673972027344666	4.877122715911161	1.3931404895666573	4.447940410745608	138.13578549115942	5.716694514591682	14	0	2	5	5	0	0	0	0	0	0	0	101.16666666666669	876.0	6.634146341463414	7.0	3.254385964912281	2.9224137931034484	3.315217391304348	4.081967213114754	3.3793103448275863	2.4655172413793105	3.5853658536585367	4.355555555555555	3.1403508771929824	2.6724137931034484	2.7717391304347827	3.3278688524590163	3.206896551724138	3.0517241379310347	2.467479674796748	2.72962962962963	2.4330655957161977	2.126705653021442	2.1226053639846745	2.216183574879228	2.5692167577413483	2.366858237547892	2.021072796934866	21.365853658536587
CHEMBL4218679	9.928004507313084	0	0	2.385237028508381	4.513858331584252	1.293731791312119	3.334864167552176	57.19635699153109	4.308854471865769	5	0	0	4	1	1	2	0	0	0	0	0	84.20130315500687	960.0	5.537037037037037	4.826666666666667	2.66	2.111111111111111	1.6216216216216215	1.2058823529411764	0.611111111111111	0.0	3.208333333333333	3.88	2.76	2.5869565217391304	2.5405405405405403	1.9411764705882355	1.5	1.2	3.5083876314586195	2.6437037037037032	2.2973011771461387	2.4066049382716046	2.387151845887756	2.3159826493159823	2.2617102396514164	2.020987654320988	1.5648148148148149	40.0
CHEMBL109555	21.99390838506876	0	1	2.5107525464422853	5.017751167341322	1.2960452336525656	4.474424553280969	261.10554541355145	6.594544131318504	10	0	2	7	4	3	0	0	0	0	0	0	243.0	1172.0	6.571428571428571	6.372881355932203	4.096153846153846	3.9881656804733727	3.0903225806451613	3.564516129032258	2.697674418604651	2.5	3.2142857142857144	4.016949152542373	3.0128205128205128	2.6094674556213016	2.574193548387097	2.870967741935484	2.736434108527132	2.634920634920635	4.339285714285714	2.869585687382298	2.648989898989899	2.5847578347578346	3.5325443786982254	2.885483870967742	3.653449820788531	3.2870370370370368	2.9638447971781297	20.928571428571427
CHEMBL128071	7.180457611606656	0	2	2.208933055022676	4.417866110045352	1.2098438275353822	2.9420152802647617	36.65489695759294	3.601547033529679	6	0	0	3	2	0	0	0	1	0	0	1	65.6164075598232	646.0	6.447349310094408	6.418300653594772	3.240143369175627	2.4017094017094016	2.070175438596491	1.2592592592592593	0.0	0.0	3.0	3.5294117647058822	2.5806451612903225	2.1923076923076925	1.7894736842105263	1.5	1.2	1.0	3.8597886799896	3.543694020818204	3.219753086419753	2.6223284216115754	2.650047483380817	2.9411955815464585	2.8950617283950617	2.069135802469136	1.0	38.0
CHEMBL9434	9.15194804090524	0	1	2.2784136094964453	4.55682721899289	1.3652814058258071	3.28278569299869	49.81299211670918	4.090597392677453	6	0	0	2	2	0	0	0	0	0	0	0	56.02777777777778	472.0	4.538461538461538	4.592592592592593	2.0	1.362068965517241	1.1538461538461535	0.8571428571428571	0.48	0.0	2.769230769230769	3.4444444444444446	2.5625	2.2758620689655173	2.0	1.809523809523809	1.52	1.25	2.15491452991453	2.537037037037037	2.2916666666666665	1.950520833333333	1.8017241379310345	1.801282051282051	1.761904761904762	1.56	1.3125	18.15384615384616
CHEMBL69733	26.95558639719305	0	1	2.458955365782024	4.917910731564051	1.313633447477366	3.853506127283589	8488.329846857698	10.299210508408516	12	0	0	8	2	5	0	0	1	0	0	1	230.33862978204544	1714.0	6.422927689594356	5.974124809741248	3.757460317460317	2.6250712250712254	1.879629629629629	1.731780167264038	1.942800788954636	1.96387184730743	3.071428571428572	3.753424657534248	2.942857142857143	2.5384615384615383	2.338235294117647	2.3548387096774195	2.378698224852071	2.441717791411043	3.2905518540292205	2.8069789728846044	2.536472353723816	2.5818577307466195	2.453265801413949	2.282135076252723	2.2998971193415643	2.2107775099228086	1.991611754904189	24.485714285714284
53237435_CHEMBL2219998	14.76836217587774	0	1	2.364304658177743	4.728609316355485	1.3536061502940535	3.898686153907684	123.441951994882	5.457624907411425	12	0	0	3	2	0	1	0	0	0	0	0	82.00342935528121	948.0	5.039039039039039	5.034188034188034	2.5655430711610485	2.434959349593496	2.7172995780590714	2.239837398373984	1.6282051282051282	1.0454545454545454	3.081081081081081	3.743589743589744	2.9101123595505616	2.8536585365853657	2.79746835443038	2.597560975609756	2.282051282051282	1.9848484848484849	2.2163089014940867	2.566793289015511	2.294730053436521	1.925509779442364	1.853206865401988	2.0210970464135025	2.08593044263776	1.989078822412156	1.8358585858585856	25.62162162162162
CHEMBL295234	11.261337840646416	0	0	2.4918556592645515	4.801945838469447	1.3508984401040276	3.465741542619406	68.2464072064294	4.559597027636623	9	0	0	2	2	0	0	0	0	0	0	0	65.63888888888889	542.0	6.384615384615385	6.892857142857143	3.9491525423728815	2.689655172413793	1.368421052631579	1.024390243902439	0.0	0.0	3.4615384615384617	4.142857142857143	3.406779661016949	2.9482758620689653	2.2280701754385963	1.7804878048780488	1.44	1.0	2.524572649572649	2.7926587301587307	2.573696145124716	2.479755178907722	2.308908045977012	1.91812865497076	1.9471544715447155	1.58	1.0	20.846153846153847
CHEMBL1958322	20.07478861410852	0	1	2.3746488712153413	4.749152912195799	1.2801448471861436	4.043626859828394	525.5073273879813	7.219875578897052	12	0	0	5	3	2	0	0	0	0	0	0	171.41666666666666	1060.0	5.636363636363637	5.596491228070176	2.8043478260869565	2.1527777777777777	2.014388489208633	2.3859649122807016	2.8433734939759034	2.6666666666666665	2.9272727272727272	3.56140350877193	2.630434782608696	2.305555555555556	2.143884892086331	2.307017543859649	2.698795180722892	2.7564102564102564	3.1166666666666667	2.6876218323586745	2.490384615384615	2.4400161030595813	2.370949074074073	2.2971622701838528	2.22514619883041	2.483935742971888	2.5071225071225074	19.27272727272728
CHEMBL490073	17.286801603882214	0	1	2.4511579593248727	4.902315918649746	1.272360695765327	4.084737445133015	157.61791547919006	5.848631208225734	10	0	0	6	5	0	0	0	1	0	0	1	104.72751867093432	1132.0	5.718294051627385	6.067632850241545	3.695742471443406	2.951035781544256	2.927437641723356	2.255050505050505	1.2564901349948077	0.7915343915343915	3.136363636363636	3.717391304347826	2.9626168224299065	2.6271186440677967	2.9183673469387754	3.022727272727273	2.392523364485981	1.9714285714285715	2.3801708788848708	2.6441671139738774	2.466458426297784	2.32412214914811	2.1873648601520546	2.358213655832703	2.360409652076319	2.091150340371524	1.7153439153439147	25.727272727272727
CHEMBL320963	16.211085308952253	0	1	2.4464492123452737	4.846360743069835	1.359385500016372	4.224185559475676	112.8480971490907	5.419189821909868	9	0	2	4	2	2	0	0	0	0	0	0	134.38888888888889	820.0	6.894736842105263	6.682926829268292	3.552380952380952	3.156862745098039	3.52	3.907407407407408	2.5737704918032787	1.6515151515151516	3.421052631578948	4.219512195121951	3.0	2.519607843137255	2.6133333333333333	3.2962962962962963	3.065573770491804	2.590909090909091	3.536549707602339	2.745257452574526	2.74671052631579	2.360317460317461	2.5871459694989105	3.057037037037037	3.318930041152263	2.521857923497267	1.9090909090909087	21.57894736842105
CHEMBL4206418	10.635111288499631	0	0	2.378547832594616	4.605177181416934	1.3096372936648493	3.3938879259786447	68.46318813782342	4.562768437990722	6	0	0	3	1	1	1	0	0	0	0	0	93.78120713305898	778.0	5.57201646090535	5.130952380952381	2.872222222222222	2.224242424242424	2.0681818181818183	1.65	0.975	0.5769230769230769	3.074074074074074	3.75	2.7333333333333334	2.5636363636363635	2.522727272727273	2.2	1.65	1.3461538461538465	3.473378041965148	2.8392857142857144	2.467592592592593	2.432253086419753	2.3892255892255885	2.3615319865319857	2.3995370370370366	2.3666666666666667	2.1346153846153846	28.814814814814813
CHEMBL266591	10.70406097372093	0	1	2.453049099537801	4.742622627766762	1.276633681770026	3.352149659106089	71.57649687021251	4.607239000697399	9	0	0	3	2	1	0	0	0	0	0	0	106.63888888888889	572.0	5.928571428571429	6.172413793103448	3.4098360655737703	2.523076923076923	1.852459016393443	0.7368421052631579	0.6486486486486487	0.0	3.071428571428572	3.689655172413793	2.950819672131148	2.646153846153846	2.081967213114754	1.6666666666666667	1.2972972972972974	1.1333333333333333	3.808531746031746	3.1925287356321843	2.815192743764172	2.7235883424408014	2.413247863247864	2.62568306010929	2.526315789473684	2.765765765765765	2.2	20.428571428571427
CHEMBL148204	12.049324850872727	0	0	2.4271889926886323	4.854377985377264	1.3388931500315435	3.643969398369927	73.47897180898313	4.702464375556198	14	0	0	2	2	0	0	0	0	0	0	0	80.88888888888889	576.0	7.44	8.0	5.218181818181818	3.69811320754717	3.25	2.7	1.5	0.5625	3.68	4.25925925925926	3.418181818181818	2.9245283018867925	2.9	2.6333333333333333	2.076923076923077	1.5625	3.2355555555555555	3.2921810699588474	3.1007751937984493	2.9454545454545467	2.6436058700209646	2.4861111111111103	2.611111111111111	2.3461538461538463	2.229166666666667	23.04
CHEMBL3679404	23.1893423479595	0	1	2.586328167732239	5.093052412133504	1.3778290360599286	4.541474554112439	280.0996655895972	6.664764905550033	16	0	2	6	4	1	0	0	1	0	0	1	156.31085200426764	1362.0	7.134794658604183	7.446502057613168	4.61904761904762	4.095345345345345	4.173400673400674	3.7161531279178335	3.090218423551757	2.5077777777777777	3.816326530612245	4.648148148148148	3.557142857142857	3.1621621621621623	3.1818181818181817	3.26890756302521	3.051282051282051	2.86	3.1900173878421967	2.733920134125896	2.567277715425864	2.411640211640212	2.4822878433989546	2.7508183688739245	2.653560189507902	2.4474868981041817	2.2791563786008227	27.79591836734694
CHEMBL2220201	16.401355337733193	0	1	2.387325405253439	4.774650810506879	1.31917963539295	4.052697326622167	142.53602080030691	5.701532090041235	12	0	0	4	2	0	1	1	0	0	0	1	148.55898491083676	1066.0	6.261111111111111	5.722222222222221	3.0561403508771927	2.574468085106383	2.6818181818181817	2.600732600732601	2.0505050505050506	1.8735632183908049	3.175	3.7857142857142856	2.978947368421053	2.797872340425532	2.909090909090909	2.7032967032967035	2.282828282828283	2.0	3.713974622770919	2.7644032921810697	2.600794858785727	2.4027290448343086	2.104938271604939	2.027356902356903	2.171448921448922	2.147961092405537	2.357598978288634	26.65
CHEMBL43298	11.3094773134769	0	3	2.381583127639216	4.763166255278431	1.1350092660231796	3.425851542478684	74.74038907324221	4.719485737841572	6	0	0	7	3	0	0	3	1	0	0	4	272.7344631153788	974.0	13.43658810325477	10.732323232323232	7.311653116531167	6.373737373737374	7.222222222222221	4.934865900383142	8.967320261437909	0.0	3.6818181818181817	4.227272727272728	3.1951219512195124	2.5454545454545454	2.5	1.9310344827586208	1.8823529411764703	1.0	12.397021050699031	4.512298915076693	9.909011135318323	4.740364348087925	5.239770389075946	6.595582561728396	4.959947495388108	14.109477124183009	6.336419753086418	44.27272727272727
CHEMBL109813	20.52267568129283	0	1	2.4581947034268685	4.896164578823633	1.326546347028084	4.648275337631752	235.3533201931649	6.4165993202455045	10	0	2	5	3	2	0	0	0	0	0	0	168.22222222222223	1058.0	5.962264150943396	5.928571428571429	3.2847222222222223	2.993333333333333	3.328358208955224	3.2788461538461537	2.398230088495575	2.1333333333333333	3.150943396226415	3.892857142857143	2.9375	2.5733333333333333	2.5522388059701493	2.9711538461538463	2.893805309734513	2.7	3.174004192872117	2.665178571428572	2.527243589743589	2.320987654320988	2.401111111111111	2.789593698175788	2.864049145299145	2.5823500491642086	2.425	19.9622641509434
24995990_CHEMBL1958327	19.29873214770068	0	1	2.392107306895778	4.784214613791555	1.3048675051863747	3.8589294579708415	1049.402952846338	7.872267396965325	12	0	0	5	3	2	0	0	0	0	0	0	165.13888888888889	1022.0	5.884615384615385	5.7407407407407405	2.953125	2.2803030303030303	2.15625	2.1333333333333333	2.581395348837209	2.5753424657534247	2.9423076923076925	3.555555555555556	2.7109375	2.4166666666666665	2.234375	2.15	2.453488372093023	2.602739726027397	3.175747863247864	2.712448559670782	2.537981859410431	2.501953125	2.2805134680134675	2.179904513888889	2.316898148148148	2.3711240310077524	2.442922374429224	19.65384615384616
CHEMBL419012	19.246361489362336	0	1	2.4739124305244955	4.93746668632506	1.3199818797279788	4.571845393086012	142.59917258087947	5.8355064429391375	10	0	2	5	2	3	0	0	0	0	0	0	196.47222222222223	996.0	7.130434782608695	6.795918367346939	3.849206349206349	3.355072463768116	3.6016260162601625	3.7125	2.7721518987341773	2.731707317073171	3.391304347826087	4.163265306122449	3.1587301587301586	2.550724637681159	2.34959349593496	2.9375	3.050632911392405	2.9878048780487805	4.271135265700483	2.8520408163265305	2.8104395604395607	2.610229276895944	2.770531400966183	3.308039747064136	3.399305555555556	3.0618846694796056	2.621951219512195	21.65217391304348
CHEMBL275293	11.889167068392071	0	5	2.336920482237699	4.6738409644753975	1.1459936088727598	3.436034336130535	102.97219898518549	5.104462668277176	6	0	0	8	5	0	0	0	3	0	0	3	116.5992226794696	1408.0	7.867283950617284	8.222222222222223	4.584910836762688	4.150112233445568	4.038095238095238	3.683501683501684	3.3777777777777778	2.0	3.5	4.0	2.844444444444445	2.613636363636364	2.4857142857142858	2.484848484848485	2.24	1.8571428571428568	4.858300944977899	3.859053497942387	4.104556143445032	3.3765499839116666	3.670972412741961	3.6526748971193417	3.116036912333208	3.4428806584362146	2.8645894571820496	58.66666666666666
CHEMBL414183	14.23959487965367	0	1	2.424195671636304	4.848391343272608	1.3200815824900909	3.8714034110717135	103.75705891066262	5.229838859391601	10	0	0	5	4	1	0	0	0	0	0	0	118.11111111111111	744.0	7.117647058823529	7.111111111111111	4.666666666666667	3.045977011494253	2.893333333333333	2.9272727272727272	1.6037735849056605	1.0208333333333333	3.294117647058824	3.9166666666666665	3.08641975308642	2.5977011494252875	2.5733333333333333	2.7454545454545456	2.39622641509434	2.0	3.473856209150327	3.0570987654321	2.8844797178130515	2.799039780521262	2.455938697318008	2.8	3.024242424242425	2.3081761006289305	2.1527777777777777	21.88235294117647
CHEMBL3084437_76335133	46.90905466774189	1	1	2.53925676614773	5.078513529009286	1.3022221482052772	4.567497779881905	1048041.2546440545	15.637385859118384	21	0	2	15	6	8	1	0	0	0	0	0	459.4581618655693	2692.0	7.928042328042328	7.55952380952381	4.867158671586716	4.448933782267115	4.22737306843267	4.621980676328502	4.4901960784313735	3.78811369509044	3.4857142857142858	4.205357142857143	3.309963099630996	3.04040404040404	2.8874172185430464	2.9528985507246377	2.863970588235294	2.74031007751938	4.375792017767327	3.160163139329806	3.1268565519834564	2.8411689672452285	2.7954545454545454	2.85293516474532	3.1521962784040083	3.483535312273058	3.193894152550484	25.63809523809524
CHEMBL337213	10.784941202760692	0	1	2.321096014144905	4.642192028289811	1.2754461293566937	3.5234985962057626	60.40460336381308	4.437537553290461	6	0	0	4	3	0	0	0	1	0	0	1	63.3664075598232	810.0	5.414462081128748	5.452107279693487	2.491582491582492	1.4960876369327074	1.451851851851852	1.452777777777778	0.8629629629629629	0.2222222222222222	3.0	3.586206896551724	2.742424242424242	2.197183098591549	2.1333333333333333	2.275	1.8	1.7058823529411764	2.2630859842794	2.5773378742727404	2.346272554605888	2.087573263499189	1.8600243435924184	1.806378600823045	1.9104938271604937	1.9135802469135803	1.6877269426289034	28.928571428571427
53238132_CHEMBL2220136	17.136971689621156	0	1	2.410959180566313	4.821918361132628	1.2971945191530792	4.200891960817817	139.93906777549998	5.729664458058432	12	0	0	3	2	0	1	0	0	0	0	0	96.33676268861454	1062.0	4.57487922705314	4.756944444444444	2.557632398753894	2.053672316384181	2.3154761904761907	1.963276836158192	1.3414634146341464	0.8	3.0	3.583333333333333	3.0093457943925235	2.720338983050848	2.758928571428572	2.567796610169492	2.2113821138211383	1.9083333333333328	2.09427744975249	2.4651491769547325	2.1592592592592594	2.0218068535825555	1.8095312826951253	1.956183862433864	1.980618330194602	1.9591990364348093	1.7097222222222228	23.08695652173913
CHEMBL66918	18.3324056525119	0	1	2.492920122762432	4.827141844148004	1.354373351186014	3.987488026409949	221.22207832396847	6.232076199193616	15	0	0	4	4	0	0	0	0	0	0	0	106.38888888888889	902.0	5.866666666666666	6.229166666666667	3.536363636363636	2.9914529914529915	3.3523809523809525	3.0	2.0166666666666666	1.3363636363636364	3.2444444444444445	3.9166666666666665	3.118181818181818	2.905982905982906	3.085714285714286	2.9904761904761905	2.466666666666667	2.1272727272727274	2.3641975308641974	2.689814814814815	2.4849673202614384	2.2681818181818194	2.14624881291548	2.1904761904761907	2.256878306878307	2.0731481481481486	1.93939393939394	20.044444444444444
CHEMBL3261487_69937654	19.88152655970249	0	1	2.578403823067963	5.027478408375611	1.3340040225401475	4.333048460882108	187.682899132781	6.110222569351933	6	0	2	8	4	3	1	0	0	0	0	0	227.77169067215365	1240.0	7.646464646464647	6.0	4.325925925925926	3.3741496598639458	3.659259259259259	2.861356932153392	2.185567010309278	2.520833333333333	3.727272727272727	4.625	3.4444444444444446	2.9727891156462585	2.6666666666666665	2.707964601769912	2.742268041237113	2.525	5.176629333458037	2.4136766975308643	3.372776450285412	2.6324302697759503	2.8201898043167883	3.314517604023776	3.30794548235551	2.326555937380681	2.865856481481482	28.181818181818183
CHEMBL2058415	15.641877898208296	0	0	2.4742456016171968	4.8034797018220505	1.295507792611606	4.110585328218358	111.9912652033396	5.411568059557824	11	0	0	6	4	1	0	0	0	1	0	1	125.82827503429355	2002.0	8.335370162530657	8.658201058201058	5.643874643874644	4.05112154407929	4.118191721132898	4.543589743589744	3.394129979035639	1.9310938845822567	3.6666666666666665	4.285714285714286	3.5538461538461537	3.1690140845070425	2.8823529411764706	2.6769230769230767	2.679245283018868	2.255813953488372	3.8129780313422295	3.3967372134038807	3.232239549491012	3.1174264007597343	3.05529473135107	2.933369644153958	3.0301519468186138	2.85196832052178	2.796619293712317	60.66666666666666
CHEMBL2169966	13.463538413245823	0	1	2.388044781185048	4.776089562370094	1.3428980197124012	3.8282997122047866	92.5855499196078	5.058761332153123	10	0	0	3	3	0	0	0	0	0	0	0	79.33333333333334	668.0	5.705882352941177	5.861111111111111	3.144578313253012	2.10989010989011	2.038961038961039	2.156862745098039	1.5918367346938775	1.0425531914893618	3.147058823529412	3.7777777777777777	2.963855421686747	2.3846153846153846	2.3506493506493507	2.784313725490196	2.4285714285714284	2.021276595744681	2.333333333333333	2.6743827160493825	2.4210069444444446	2.228246318607765	2.0219780219780223	1.930735930735931	2.0653594771241828	2.068027210884354	1.794326241134752	19.647058823529413
CHEMBL40260	14.946701660840215	0	3	2.4550323498579965	4.736279496981572	1.301438310456878	3.734450952223794	200.66833381293569	5.94350735081648	14	0	0	6	5	0	1	0	0	0	0	0	118.83676268861454	982.0	7.388888888888889	7.519607843137256	4.374358974358975	4.205128205128205	3.483333333333334	3.630434782608696	3.073170731707317	3.4166666666666665	3.53125	4.117647058823529	3.3076923076923075	3.046153846153846	2.8833333333333333	2.869565217391304	2.804878048780488	2.555555555555556	3.713648834019205	3.341957153231664	3.252686328303613	2.815337132003799	2.734093067426401	2.5116769547325104	2.6708937198067635	2.5435862691960254	2.678497942386832	30.6875
CHEMBL43078	13.015651346061514	0	5	2.3543679205094032	4.708735841018806	1.2424575710033934	3.567601299806196	128.5263788327902	5.386762417075275	10	0	0	5	5	0	0	0	0	0	0	0	133.38888888888889	690.0	7.2	7.483870967741935	4.370967741935484	3.6875	3.351851851851852	3.4468085106382977	3.702702702702703	2.771428571428572	3.2333333333333334	3.741935483870968	2.967741935483871	2.640625	2.462962962962963	2.4468085106382977	2.4324324324324325	2.1142857142857143	4.446296296296296	3.734767025089606	3.8102836879432633	3.1738351254480297	3.2664930555555567	3.1718106995884785	2.888888888888889	3.561561561561561	3.142857142857142	23.0
CHEMBL3679391_CHEMBL3679392	17.503978527765703	0	1	2.552398456589462	5.057054642549414	1.3939740954322934	4.242583726868827	134.70183676724528	5.6450010640382144	10	0	2	5	4	1	0	0	0	0	0	0	132.19444444444446	854.0	6.974358974358975	7.093023255813954	4.139130434782609	3.475	3.3535353535353534	2.7721518987341773	2.1066666666666665	1.126984126984127	3.692307692307693	4.558139534883721	3.382608695652174	2.8833333333333333	2.8181818181818183	2.9746835443037973	2.7466666666666666	2.3174603174603177	3.38960113960114	2.7280361757105944	2.5329218106995883	2.3700483091787445	2.451388888888889	2.8083613916947243	2.683192686357243	2.286666666666666	1.867724867724868	21.89743589743589
CHEMBL1188501	9.370727640387596	0	3	2.358051106948034	4.71610221389607	1.289577751695004	3.2852429358909525	47.19267919496048	4.036560335554252	6	0	0	4	3	0	0	0	1	0	0	1	66.42196311537876	732.0	7.280246913580247	7.529100529100529	4.13279132791328	2.666666666666667	1.806451612903225	1.0793650793650793	0.3333333333333333	0.0	3.5	4.047619047619048	3.1951219512195124	2.475	2.0	1.6428571428571428	1.5714285714285714	1.0	3.321098155768938	3.2787575935724087	3.194262890341322	2.7991317876141726	2.5026748971193418	2.280764635603345	2.3753674309229864	1.81657848324515	1.345679012345679	36.6
CHEMBL1958135_24995996	19.22978246247938	0	1	2.352325850844973	4.7046124727716485	1.3118914720135566	3.8739181736503614	909.2004455838754	7.728856313935876	12	0	0	5	3	2	0	0	0	0	0	0	164.61111111111111	1022.0	5.807692307692308	5.574074074074074	2.813432835820896	1.9859154929577465	2.0307692307692307	2.380952380952381	2.627906976744186	2.493506493506493	2.9038461538461537	3.537037037037037	2.6343283582089554	2.2746478873239435	2.1384615384615384	2.304761904761905	2.441860465116279	2.51948051948052	3.1655982905982905	2.702674897119342	2.5223922902494333	2.412106135986733	2.17566510172144	1.9884615384615385	2.283597883597884	2.385658914728683	2.3506493506493507	19.65384615384616
CHEMBL1958134	18.522675681292835	0	1	2.352343516180781	4.704687032361562	1.3235120239778206	3.8766572765681255	662.19193603429	7.371024184854829	12	0	0	5	3	2	0	0	0	0	0	0	160.36111111111111	984.0	6.081632653061225	5.823529411764706	2.9098360655737703	2.2601626016260163	2.3008849557522124	2.5625	2.779220779220779	2.628571428571429	2.959183673469388	3.588235294117647	2.6475409836065573	2.317073170731707	2.247787610619469	2.3541666666666665	2.51948051948052	2.571428571428572	3.2726757369614514	2.758714596949891	2.5863526570048307	2.4874772313296902	2.2820686540198736	2.108407079646017	2.3700810185185186	2.466450216450217	2.392857142857143	20.081632653061224
CHEMBL1271520_52943305	21.1203926627382	0	1	2.478339499138878	4.889931398757834	1.3676032428593112	4.464805548004788	217.42552770936263	6.337367835587189	9	0	2	7	4	3	0	0	0	0	0	0	170.44444444444446	1096.0	7.2	6.796296296296297	3.7482014388489207	3.4785714285714286	4.274336283185841	4.181818181818182	3.313725490196078	2.7454545454545456	3.4	4.185185185185185	3.0575539568345325	2.692857142857143	2.858407079646017	3.4545454545454546	3.07843137254902	2.6545454545454548	3.4088888888888893	2.733539094650206	2.680555555555556	2.3884892086330938	2.568253968253968	3.0393313667649946	2.866792929292929	2.633714596949891	2.5696969696969694	21.92
CHEMBL1271790	22.67250559555389	0	1	2.495991894168552	4.908033852066293	1.327309134621461	4.58422242987507	243.1747844772532	6.5233998796496575	9	0	2	7	4	3	0	0	0	0	0	0	181.5	1172.0	6.642857142857143	6.45	3.64968152866242	3.117647058823529	3.5874125874125875	3.322314049586777	3.3157894736842106	2.4477611940298507	3.321428571428572	4.1	3.038216560509554	2.664705882352941	2.664335664335664	3.115702479338843	3.1052631578947367	2.5970149253731343	3.2410714285714284	2.6740740740740736	2.5750487329434706	2.373673036093419	2.528104575163399	2.9292929292929286	2.466023875114783	2.632797270955164	2.5737976782752896	20.928571428571427
CHEMBL490071	20.60355591033259	0	1	2.4501607468706594	4.900321493741319	1.3327952099266072	4.210621868008383	321.7718131917148	6.729354084673308	16	0	0	6	5	0	0	0	1	0	0	1	119.97751867093432	1276.0	6.366769547325103	6.610021786492374	3.969348659003832	3.273777777777777	3.471717171717172	3.8351254480286734	3.186915887850468	2.3084291187739465	3.333333333333333	3.9607843137254894	3.1379310344827585	2.736	2.9545454545454546	3.376344086021505	2.925233644859813	2.6293103448275863	2.4995316389777984	2.775457919793432	2.6085448744624777	2.366982403859798	2.28087242798354	2.307014590347924	2.4575423691313776	2.329833467943541	2.066836951894424	26.58333333333333
CHEMBL1272177	17.62529887132535	0	1	2.4602542988983305	4.871662786966975	1.3454812892598886	4.2885476334739385	140.45561379755102	5.733348883194424	9	0	2	6	4	2	0	0	0	0	0	0	151.44444444444446	920.0	7.142857142857143	7.0	3.803571428571429	3.433628318584071	3.97752808988764	3.5	2.7875	2.41025641025641	3.380952380952381	4.133333333333334	3.044642857142857	2.6371681415929205	2.730337078651685	3.083333333333333	2.875	2.628205128205128	3.605820105820106	2.8654320987654325	2.773092369477911	2.4687500000000004	2.680432645034416	3.108926342072409	3.0327932098765444	2.695486111111112	2.417735042735044	21.904761904761905
CHEMBL13589	10.715991517539395	0	0	2.2642343208283933	4.5284686416567865	1.2867011010849	3.5587736195048207	61.358520714302735	4.453206285082934	12	0	0	5	5	0	0	0	0	0	0	0	90.58333333333334	578.0	8.782608695652174	8.916666666666666	5.285714285714286	4.5	4.424242424242424	4.615384615384615	2.875	1.263157894736842	3.347826086956522	3.7916666666666665	3.071428571428572	2.789473684210526	2.727272727272727	2.8461538461538463	2.333333333333333	1.736842105263158	3.9384057971014497	3.840277777777778	3.996913580246914	3.130952380952381	3.152046783625731	3.035353535353535	3.307692307692307	3.194444444444444	2.5087719298245617	25.13043478260869
CHEMBL2402896	29.084606099063286	0	2	2.4748469180392565	4.845871165462171	1.2457215256147078	3.881102933046568	7612.609875538303	10.245894165132418	9	0	0	12	6	4	1	0	1	0	0	1	324.1658760097546	2034.0	5.974333983105914	4.938115330520393	2.78690284487386	2.289732770745429	2.1560493827160494	1.859527921704088	1.8617149758454103	1.91193853427896	3.0921052631578947	3.772151898734177	2.753623188405797	2.388185654008439	2.293333333333333	2.4404145077720205	2.510869565217391	2.3617021276595747	4.26534047381256	2.483734437672553	2.932285193470876	2.5614649808154906	2.471002413571564	2.5607704618198444	2.370551610908548	2.375584295043836	2.6666338324139747	26.76315789473684
76309746_CHEMBL3084771	24.236549072188044	0	1	2.4832589929423827	4.902310576904423	1.2970218528401096	4.680779645200947	272.70297299085934	6.706995480516915	9	0	2	7	4	3	0	0	0	0	0	0	191.27777777777777	1248.0	6.161290322580645	6.106060606060606	3.2033898305084745	2.736040609137056	2.850828729281768	2.9047619047619047	3.0793650793650795	2.871212121212121	3.225806451612903	3.9696969696969697	2.9548022598870056	2.5939086294416245	2.475138121546961	2.693877551020408	3.134920634920635	2.810606060606061	3.085125448028674	2.6035353535353534	2.514770723104057	2.3223477715003136	2.313592780597857	2.4795887047268264	2.4145880574451994	2.60758377425044	2.7268518518518503	20.12903225806452
CHEMBL3673242	19.62529887132535	0	1	2.539822299716928	4.996477384712856	1.3713248781063634	4.46710999932409	169.20656608893427	6.006588990445252	9	0	2	6	4	2	0	0	0	0	0	0	175.44444444444446	994.0	6.913043478260869	6.68	4.051470588235294	3.4900662251655628	3.328358208955224	2.910569105691057	2.2857142857142856	1.6195652173913044	3.5217391304347827	4.38	3.397058823529412	2.9072847682119205	2.7686567164179103	2.739837398373984	2.7142857142857144	2.402173913043478	3.814009661835749	2.7538888888888886	2.552631578947368	2.3997140522875826	2.5366077998528334	2.789800995024874	2.956187895212284	2.308730158730159	2.181159420289855	21.60869565217392
CHEMBL13790	10.337054135576382	0	5	2.2419674282172264	4.483934856434452	1.1524252883656534	3.388811815297601	64.5030069524909	4.503184078754752	6	0	0	6	5	0	0	0	1	0	0	1	117.42196311537876	832.0	7.233539094650205	7.37962962962963	4.054320987654322	3.7601010101010095	3.5174603174603174	3.037037037037037	2.5644444444444447	1.259259259259259	3.083333333333333	3.5	2.6222222222222222	2.4545454545454546	2.2857142857142856	2.242424242424242	1.96	1.619047619047619	4.892581796474115	3.940672153635117	4.146649029982364	3.3546410608139	3.642957351290685	3.6885949441504993	3.1223344556677883	3.457366255144032	2.846560846560847	34.666666666666664
CHEMBL2220066	17.55634918610405	0	1	2.382757559970704	4.765515119941408	1.330892590608867	4.359559712696034	147.37480242016738	5.825888141131299	12	0	0	5	2	2	1	0	0	0	0	0	116.05898491083676	1152.0	6.098765432098766	5.730496453900709	3.676767676767677	2.699346405228758	2.3848484848484848	2.4984709480122325	2.6666666666666665	2.54320987654321	3.066666666666667	3.6808510638297873	3.141414141414141	2.892156862745098	2.645454545454545	2.532110091743119	2.4444444444444446	2.4814814814814814	2.5790885535741506	2.791830837930129	2.492074378905655	2.313287192916824	2.200768579036554	2.1345959595959605	2.0311756710839286	2.088477366255145	2.327160493827161	25.6
CHEMBL2058427_62705633	16.417934364616144	0	3	2.488630239651746	4.799111343737623	1.2795988907548836	4.1619871966785285	122.81676391419064	5.552630865084444	9	0	0	6	4	1	0	0	0	1	0	1	139.82827503429354	2040.0	7.974089315653101	8.132553606237817	5.441872427983538	3.667548500881834	3.5011431184270694	3.506318082788672	3.695402298850576	1.8776455026455028	3.583333333333333	4.2105263157894735	3.555555555555556	3.071428571428572	2.691358024691358	2.458823529411765	2.827586206896552	2.267857142857143	3.8841187509525983	3.187053281351527	2.9736689814814814	3.254329561042524	3.168026161081716	2.8035550983081854	2.637545388525781	2.9830246913580254	2.630731922398589	56.66666666666666
CHEMBL287987	18.95863220465868	0	1	2.5605807819591644	5.082246908355295	1.371106688550619	4.217758120579108	198.47613683022416	6.12357799835567	10	0	2	3	3	0	0	0	0	0	0	0	97.44444444444446	892.0	5.041666666666667	5.423076923076923	3.0851063829787235	2.4834437086092715	2.537878787878788	1.681818181818182	1.048951048951049	0.6640625	3.3125	4.115384615384615	3.2056737588652484	2.8874172185430464	3.053030303030303	2.840909090909091	2.2867132867132867	1.8359375	2.030092592592593	2.331730769230769	2.1222222222222222	1.963553979511426	1.881162619573216	1.999158249158249	1.93939393939394	1.6923076923076923	1.515625	18.58333333333333
CHEMBL128275	10.784941202760692	0	1	2.321096014144904	4.642192028289811	1.275446129356693	3.5234985962057586	60.40460336381317	4.437537553290463	6	0	0	3	3	0	0	0	0	0	0	0	68.55555555555556	560.0	4.903225806451613	4.96875	2.305555555555556	1.35	1.2753623188405796	1.2040816326530612	0.5625	0.125	2.806451612903226	3.34375	2.680555555555556	2.175	2.115942028985508	2.163265306122449	1.625	1.5625	2.21146953405018	2.557291666666667	2.297892720306513	2.1643518518518525	1.8666666666666665	1.826086956521739	1.8979591836734688	1.715277777777778	1.5000000000000002	18.06451612903226
CHEMBL287045	14.348984679394848	0	1	2.3736453215441693	4.74729064308834	1.2388737152817897	3.551506083701547	289.7727668542412	6.362244233823276	6	0	0	6	2	3	0	0	1	0	0	1	159.19974089315653	1104.0	6.331827762722073	5.831978319783198	3.914021164021164	3.4704491725768323	2.0288461538461537	1.94238683127572	2.072310405643739	1.739463601532567	2.756097560975609	3.292682926829268	2.761904761904762	2.265957446808511	1.9423076923076923	2.123456790123457	2.365079365079365	2.3448275862068964	3.882920509589184	3.0587674395262474	2.884049150872312	2.785665294924555	3.09273487435426	2.633873456790123	2.9274881877762544	2.945718204977464	2.7134951042997018	26.92682926829268
CHEMBL18041	16.42986490843461	0	1	2.4215417133861967	4.8430834267723935	1.3042380176634076	4.291704020306713	114.66897056680224	5.483986805385166	6	0	2	6	3	2	0	0	1	0	0	1	150.0052964487121	1124.0	6.331827762722073	6.002583979328165	3.423868312757202	2.958454106280193	2.781323877068558	2.9204204204204203	2.375180375180375	1.6527777777777777	3.2195121951219514	3.953488372093023	2.9722222222222223	2.4	2.4468085106382977	2.783783783783784	2.636363636363636	2.4444444444444446	3.658665767041759	2.8376878170159827	2.59797103714122	2.471669714982472	2.630390051887637	2.822038350407145	3.277374596819042	2.5205761316872435	2.103223593964335	27.414634146341463
24841480_CHEMBL481153	18.999072319178563	0	1	2.494120751673008	4.988134431937933	1.3477452629261697	3.940324648416324	533.4516879022514	7.154837247110933	12	0	0	5	2	2	1	0	0	0	0	0	149.05898491083676	1186.0	6.782828282828283	6.496453900709221	4.085626911314985	4.3910256410256405	4.34375	3.286274509803922	2.42570281124498	2.067510548523207	3.363636363636364	4.085106382978723	3.1559633027522938	2.9711538461538463	2.875	2.847058823529412	2.7228915662650603	2.7088607594936707	3.3877042025190174	2.7616889939584977	2.7272794883236657	2.3017329255861374	2.674026590693257	3.200713734567901	3.054575163398693	2.6176929941990186	2.138302859821847	26.954545454545453
CHEMBL3084759_76313435	23.420052491260314	0	1	2.478789370661868	4.897787322302771	1.3199471761691255	4.6163895637253	262.2434576213374	6.633984036851216	15	0	2	6	3	2	0	0	1	0	0	1	174.33862978204542	1416.0	6.822734684369905	6.914230019493177	3.841269841269842	3.350694444444444	3.278549382716049	3.838477366255144	3.704059829059829	3.29664570230608	3.509433962264151	4.2631578947368425	3.129251700680272	2.69375	2.6041666666666665	3.0462962962962963	3.1538461538461537	3.0	3.2894081090951963	2.763518879503285	2.638295346628679	2.396951373141849	2.5240676440329217	2.512295667581161	2.643232738911751	2.877532446976891	2.806506716359965	26.71698113207547
CHEMBL519609	18.99907231917856	0	1	2.4939173787527693	4.987834757505537	1.31445607112588	3.906017298705926	1074.9053629806644	7.896278634124068	12	0	0	5	2	2	1	0	0	0	0	0	158.80898491083676	1226.0	6.049886621315193	5.908496732026144	3.83625730994152	3.8615819209039546	3.0866141732283463	2.399425287356322	1.8075601374570445	1.8980392156862744	3.061224489795918	3.725490196078432	3.0701754385964914	2.805084745762712	2.4330708661417324	2.3189655172413794	2.4329896907216493	2.5176470588235293	3.240999692057893	2.750968288549988	2.652968511582744	2.295077972709551	2.650554509311571	2.688466025080198	2.692289272030651	2.274245895379916	2.3953159041394336	25.020408163265305
CHEMBL26533	24.715637355411925	0	1	2.5514138414104544	5.102827682820909	1.326416554233755	3.575282974097439	17046.43387967492	10.87509841570916	6	0	4	5	3	2	0	0	0	0	0	0	181.22916666666669	1250.0	4.6	4.445945945945946	2.116822429906542	1.4644351464435146	1.343137254901961	1.1263157894736842	1.183431952662722	1.2837837837837838	2.9857142857142858	3.797297297297298	2.7710280373831777	2.305439330543933	2.1911764705882355	2.0894736842105264	2.100591715976331	2.216216216216216	2.588988095238096	2.3196321321321323	2.1020114942528734	1.9630062305295943	1.970536959553696	2.0377859477124183	1.9335526315789475	1.679980276134122	1.7032657657657655	17.857142857142858
CHEMBL3679400	23.1203926627382	0	1	2.5773454620849625	5.083358389866137	1.3890319166404452	4.466692062406669	362.4814455260714	6.922592705410239	16	0	2	5	4	1	0	0	0	0	0	0	160.97222222222223	1112.0	6.653846153846154	6.859649122807017	4.135135135135135	3.60625	3.841726618705036	3.4645669291338583	3.048387096774193	2.3596491228070176	3.615384615384616	4.43859649122807	3.3986486486486487	3.0125	3.050359712230216	3.204724409448819	3.032258064516129	2.763157894736842	3.0956196581196584	2.6998050682261208	2.511904761904762	2.346846846846846	2.357638888888889	2.6724620303757	2.583989501312336	2.450044802867384	2.180311890838207	21.384615384615383
CHEMBL2169974	14.23959487965367	0	1	2.415233684055305	4.830467368110613	1.321817508175222	3.874705692312385	105.19523845997284	5.243604702394053	10	0	0	4	4	0	0	0	0	0	0	0	95.11111111111111	718.0	5.833333333333333	6.105263157894737	3.574712643678161	2.309278350515464	2.130952380952381	2.065573770491804	1.6964285714285714	1.1016949152542372	3.1666666666666665	3.789473684210526	3.022988505747126	2.453608247422681	2.4047619047619047	2.737704918032787	2.446428571428572	1.8983050847457628	2.6419753086419755	2.826023391812865	2.523217247097844	2.4757343550447	2.20618556701031	2.091269841269842	2.114754098360656	2.3095238095238098	1.96045197740113	19.944444444444443
CHEMBL471712	15.056091460581396	0	1	2.435975932659062	4.87195186531812	1.299056485908247	3.92767719901471	117.28390224621616	5.406451396661504	10	0	0	6	4	1	0	0	1	0	0	1	117.69974089315652	1032.0	7.341321713870734	7.364197530864197	4.585733882030178	3.570707070707071	3.078703703703704	2.9022222222222225	2.0343434343434343	1.2471655328798186	3.4411764705882355	4.055555555555555	3.185185185185185	2.5795454545454546	2.6527777777777777	3.04	2.4	2.2448979591836733	3.461757085092839	3.026806127114769	2.904663923182442	2.651755321851344	2.687476618032174	2.6286008230452675	2.911769547325102	2.533782267115601	1.9395313681027968	30.352941176470587
CHEMBL33884	21.039871663606384	0	1	2.4628763802789133	4.762179025463253	1.2585319287189871	3.614500479335147	2278.088622669878	8.7243438199788	9	0	0	8	3	4	1	0	0	0	0	0	257.24391289437585	1370.0	6.637860082304527	5.184523809523809	2.907542579075426	2.508888888888889	2.362530413625304	2.231884057971014	2.196261682242991	1.8304597701149423	3.092592592592593	3.732142857142857	2.72992700729927	2.393333333333333	2.27007299270073	2.5130434782608697	2.504672897196261	2.327586206896552	4.763776164710664	2.549024470899471	3.4021485077310323	2.649398486077318	2.5334567901234566	2.6626115166261144	2.7781803542673105	2.9226952809507334	2.3683349297573435	25.37037037037037
CHEMBL2402894_71714544	29.212023125334657	0	2	2.479045928736352	4.825066198910369	1.2381469720445026	3.8920093531833295	8882.834794115899	10.40020883826381	9	0	0	13	6	4	1	2	0	0	0	2	444.3619684499314	1868.0	7.540334855403349	5.776315789473684	3.4528619528619533	2.816816816816817	2.6219135802469133	2.620320855614973	2.713178294573644	2.166666666666667	3.2054794520547945	3.8947368421052633	2.797979797979798	2.436936936936937	2.300925925925926	2.4224598930481283	2.5	2.4204545454545454	6.087150252738787	2.723684210526316	3.771076146076145	3.1639543583988026	2.789164164164164	2.807034465020576	2.8538902092823664	3.2956503014642555	2.8291245791245787	25.58904109589041
CHEMBL1643890	23.1203926627382	0	1	2.5773454620849616	5.083358389866135	1.389031916640445	4.46669206240667	362.4814455260714	6.922592705410239	15	0	2	5	4	1	0	0	0	0	0	0	161.97222222222223	1112.0	6.730769230769231	6.859649122807017	4.081081081081081	3.61875	3.8297872340425534	3.4573643410852712	3.081967213114754	2.3963963963963963	3.615384615384616	4.43859649122807	3.4054054054054053	3.025	3.0141843971631204	3.1705426356589146	3.040983606557377	2.810810810810811	3.114850427350428	2.673489278752437	2.4937106918239	2.332770270270271	2.3894097222222226	2.659968479117415	2.5232558139534884	2.4738160291438978	2.2212212212212217	21.384615384615383
CHEMBL372895	17.665738985845223	0	1	2.4142586984353978	4.807902222243518	1.3574822981512111	4.319973265143568	155.93598003212952	5.837902898973654	11	0	2	5	3	1	1	0	0	0	0	0	137.58676268861456	1098.0	6.303523035230352	6.037878787878787	3.1242424242424245	2.5382262996941893	3.409638554216868	4.005291005291006	3.0163934426229506	2.4567901234567904	3.3902439024390243	4.136363636363637	2.9363636363636365	2.5137614678899083	2.698795180722892	3.111111111111111	2.9672131147540983	2.925925925925926	3.355774699722306	2.648709315375982	2.506288580246914	2.3546015712682378	2.1732076112810064	2.5501264316525365	3.1784734469919664	3.0039465695203407	2.343278463648834	26.78048780487805
CHEMBL18772	12.647041832318097	0	1	2.382453651131255	4.764907302262509	1.379347320452517	3.7149798273183903	87.34535037864634	4.939873434628237	10	0	0	3	3	0	0	0	0	0	0	0	75.58333333333334	630.0	5.935483870967742	6.181818181818182	3.324675324675325	2.492957746478873	2.278688524590164	1.9	1.4545454545454546	0.9473684210526316	3.193548387096774	3.878787878787879	2.935064935064935	2.647887323943662	2.557377049180328	2.6	2.3181818181818183	1.894736842105263	2.438172043010753	2.725589225589226	2.5478927203065136	2.263347763347764	2.176056338028169	2.10655737704918	1.9933333333333323	1.9318181818181808	1.7938596491228067	20.32258064516129
76327858_CHEMBL2309589	20.48223556677295	0	2	2.4843866754294006	4.896439568604745	1.3124129394320403	4.286582955644804	243.96985872959863	6.452556132893478	9	0	2	6	5	1	0	0	0	0	0	0	171.69444444444446	1058.0	5.381818181818182	5.5	2.935897435897436	2.497041420118343	2.2243589743589745	2.739837398373984	2.5535714285714284	2.194690265486725	3.0727272727272728	3.8620689655172415	2.852564102564102	2.5384615384615383	2.3974358974358974	2.6178861788617884	2.8125	2.6371681415929205	3.121717171717172	2.626436781609196	2.3825178389398576	2.236111111111111	2.243589743589743	2.338675213675213	2.717028003613369	2.707093253968254	2.6519174041297937	19.23636363636364
CHEMBL365323	16.251525423472135	0	1	2.43209138586114	4.825489289748662	1.3577146845611618	4.285045798633843	109.77889227826202	5.391615453252405	9	0	2	4	2	1	1	0	0	0	0	0	123.58676268861451	1012.0	5.906432748538012	5.593495934959349	2.6100628930817606	2.423076923076923	3.057017543859649	3.4107142857142856	2.404761904761905	2.1481481481481484	3.421052631578948	4.195121951219512	2.9245283018867925	2.4711538461538463	2.5921052631578947	3.0535714285714284	3.071428571428572	2.888888888888889	3.2522832286477508	2.528304727491719	2.3808885640025994	2.083770090845563	2.1281457739791074	2.595313515269656	3.2106481481481484	2.4322089947089944	1.862825788751715	26.63157894736842
CHEMBL2058416	15.682318012728178	0	0	2.4636359815823274	4.77346614225916	1.2943860873282351	4.125375584393945	111.30829849481414	5.405450995763842	11	0	0	6	4	1	0	0	0	1	0	1	125.82827503429355	2002.0	8.335370162530657	8.62962962962963	5.535612535612535	4.1278038601982265	4.071350762527233	4.431339031339032	3.572327044025157	2.0671834625323	3.6666666666666665	4.257142857142857	3.523076923076923	3.1690140845070425	2.867647058823529	2.6615384615384614	2.69811320754717	2.3488372093023258	3.812978031342229	3.393562610229277	3.23651721897336	3.1458214624881293	3.0391671013736743	2.9355936819172115	3.07630579297246	2.80217796412765	2.77878265862762	60.66666666666666
CHEMBL15056	26.00119044582273	0	1	2.475278193123411	4.950556386246822	1.3578309125193102	3.9007050625982616	18097.46896330353	10.997449839666777	16	0	0	4	3	1	0	0	0	0	0	0	151.44444444444446	1292.0	4.885714285714286	5.067567567567568	2.6157894736842104	2.142857142857143	1.868131868131868	1.7912087912087913	2.0473372781065087	2.3013698630136985	2.9857142857142858	3.702702702702703	2.763157894736842	2.603174603174604	2.527472527472528	2.417582417582417	2.437869822485207	2.568493150684932	2.163492063492064	2.4271771771771777	2.228913219789132	2.0320175438596486	2.000587889476779	1.913308913308913	1.9050671550671547	1.896614069690993	1.9724124809741244	18.457142857142856
CHEMBL715	17.734688671066525	0	3	2.4857829751408094	4.830655063273429	1.3277773455259387	4.1926154400864855	156.3758745700881	5.8407199219100505	11	0	0	5	4	0	1	0	0	0	0	0	97.33676268861454	1084.0	5.962962962962964	6.162962962962964	4.343042071197411	3.115942028985507	2.8621794871794872	2.206666666666667	1.4587458745874589	0.7060931899641577	3.380952380952381	4.0	3.378640776699029	2.982608695652174	3.0384615384615383	2.98	2.4257425742574257	1.827956989247312	2.3175419687765366	2.6183813443072705	2.354359567901235	2.3377681889008755	2.1237251744498127	2.1006054131054133	2.096296296296296	1.9690135680234688	1.7379530067702107	25.80952380952381
CHEMBL3084439_76313418	33.52340445791077	0	1	2.4876773770580463	4.966339269150829	1.300633992036635	5.599819582900628	411.00998262988537	7.453702028127783	19	0	2	10	6	3	1	0	0	0	0	0	318.1605795610425	1934.0	6.3468834688346885	5.704980842911877	3.671171171171171	3.023529411764706	2.5746666666666664	2.833333333333333	2.909863945578231	3.05982905982906	3.317073170731707	4.068965517241379	3.13963963963964	2.7333333333333334	2.532	2.5727272727272728	2.806122448979592	2.753846153846154	3.880007067817591	2.568628494394778	2.943740354938272	2.536738127015905	2.6285705640280805	2.7076296296296296	2.807547699214365	2.841726505416981	2.91065210509655	23.585365853658537
CHEMBL3084441_76324305	35.457446798314564	0	1	2.50394917113537	4.940335261252336	1.3008110137431792	4.3841868259888965	3654.456049342656	9.707779934175546	19	0	2	11	6	5	0	0	0	0	0	0	347.13888888888886	1880.0	7.103448275862069	6.956521739130435	4.342105263157895	3.770750988142293	2.870229007633588	3.280701754385965	3.647668393782384	3.7513513513513512	3.2873563218390807	4.010869565217392	3.131578947368421	2.758893280632411	2.4656488549618323	2.587719298245614	2.906735751295337	2.935135135135136	3.9901021711366536	2.902475845410628	2.8199404761904763	2.6994395711500982	2.9588274044795786	2.637616624257846	2.887426900584796	3.013529073114567	2.995345345345346	21.60919540229885
CHEMBL3897499	24.09281584063872	0	1	2.595034958084653	5.190069916169306	1.3093388011378173	4.634423616491332	307.9016999903437	6.828392864825101	10	0	0	5	2	0	0	3	0	0	0	3	302.34027777777777	1272.0	6.688524590163935	6.030769230769231	3.385026737967914	2.7351598173515983	2.406779661016949	1.9029535864978904	1.7616822429906542	1.885057471264368	3.3278688524590163	4.215384615384616	3.283422459893048	2.968036529680365	2.6737288135593222	2.4219409282700424	2.2710280373831777	2.21264367816092	4.956397996357013	2.546581196581196	3.688976377952757	2.267379679144385	2.317605276509386	2.243290960451977	1.9926160337552736	2.001233125649013	2.227809706257981	20.852459016393443
CHEMBL419391	18.47030502295449	0	1	2.4525454534793973	4.881156018795533	1.3222008040841022	4.537586092604635	135.3135514307891	5.740503811490927	10	0	2	5	2	3	0	0	0	0	0	0	182.47222222222223	958.0	7.348837209302325	7.021739130434782	4.093220338983051	3.696	3.009523809523809	4.5	3.514705882352941	3.0588235294117645	3.441860465116279	4.217391304347826	3.0847457627118646	2.48	2.3714285714285714	3.090909090909091	3.0294117647058822	2.9411764705882355	4.243540051679587	2.9969806763285023	2.8607804232804246	2.676082862523541	3.259555555555555	2.688888888888889	3.611111111111112	3.403594771241832	2.8913398692810466	22.27906976744186
CHEMBL122903	15.682318012728178	0	0	2.463582044929532	4.755132738479214	1.3104150037280005	3.636463316808814	220.61885554439468	6.089583757635975	14	0	0	4	3	1	0	0	0	0	0	0	138.41666666666669	804.0	7.081081081081081	7.128205128205129	3.725	3.2298850574712645	2.9166666666666665	3.0945945945945947	3.3559322033898304	3.3529411764705883	3.324324324324324	3.948717948717949	3.15	2.7586206896551726	2.4285714285714284	2.4054054054054053	2.610169491525424	2.7254901960784315	3.740990990990992	3.060541310541311	2.781923714759536	2.8413194444444447	2.865581098339719	2.7427248677248683	2.9444444444444446	2.710922787193974	2.42156862745098	21.72972972972973
CHEMBL182721	21.758549758703445	0	1	2.422106510697497	4.843440795471645	1.3762512902218236	4.321539213640532	309.20664406594733	6.727261577416192	16	0	0	4	4	0	0	0	0	0	0	0	118.91666666666669	1050.0	5.584905660377358	5.894736842105263	3.036231884057971	2.217687074829932	1.743421052631579	1.8484848484848484	1.8306451612903225	1.8846153846153848	3.2830188679245285	4.0	3.0869565217391304	2.693877551020408	2.473684210526316	2.515151515151515	2.403225806451613	2.5	2.2437106918239	2.603801169590644	2.4049564270152506	2.1227858293075683	1.9676870748299315	1.827302631578948	1.8939393939393945	1.827508960573477	1.8231837606837609	19.81132075471698
CHEMBL598804	19.28680160388221	0	1	2.484969712546737	4.898167512124019	1.2924523240059145	4.239456780222618	186.43005184757925	6.103524848968721	9	0	2	6	4	2	0	0	0	0	0	0	182.72222222222223	996.0	6.416666666666667	6.392156862745098	3.4029850746268657	2.7039473684210527	2.5072463768115942	3.099009900990099	2.914634146341464	2.5	3.2916666666666665	4.03921568627451	3.0074626865671643	2.5328947368421053	2.2681159420289854	2.5643564356435644	3.0	2.8255813953488373	3.8067129629629632	2.833333333333333	2.616374269005848	2.522802653399668	2.352704678362573	2.5175120772946857	3.2359735973597363	2.956639566395664	2.5361757105943155	20.75
CHEMBL1651092	11.520557554648656	0	0	2.382289763401268	4.674237896328189	1.2611477794082149	3.559917961443044	69.68197937679527	4.649406846919376	6	0	0	5	2	2	1	0	0	0	0	0	151.55898491083678	852.0	8.337777777777779	7.538461538461538	4.869281045751634	3.963768115942029	3.4	3.696969696969697	3.7	1.35	3.44	4.076923076923077	3.0980392156862746	2.760869565217391	2.725	2.484848484848485	1.9	1.4	6.062359396433472	3.6216761633428303	3.57583774250441	3.851730815783104	3.552737520128826	2.6537037037037035	3.448933782267116	5.150000000000001	4.083333333333333	34.08
CHEMBL194984	20.1152287286284	1	1	2.433586043172359	4.8185127268036725	1.3091479948639189	4.037227979849608	7704.057723105813	6.301549514979184	11	0	2	6	2	3	1	0	0	0	0	0	229.3645404663924	1290.0	6.408888888888889	5.679487179487181	2.4398907103825134	2.391304347826087	2.9475655430711614	3.3088235294117645	2.887179487179487	2.3666666666666667	3.12	3.7884615384615374	2.78688524590164	2.4695652173913043	2.617977528089888	3.0	2.892307692307692	2.8	4.587290809327847	2.9357787274453946	2.983729200214708	2.3405434122647235	2.1469672571121845	2.44156609793314	2.822712418300654	2.806552706552707	2.24320987654321	25.8
CHEMBL184770	19.85600901462617	0	1	2.384509514009016	4.762065132609541	1.3378828168107215	4.790914969911968	146.02626628067966	5.900077243433395	15	0	0	5	5	0	0	0	0	0	0	0	119.41666666666669	990.0	5.84	6.150943396226415	2.9098360655737703	1.8741258741258744	1.403973509933775	1.6904761904761905	1.7672413793103448	2.010989010989011	3.18	3.811320754716981	3.0327868852459017	2.4895104895104896	2.23841059602649	2.3174603174603177	2.2586206896551726	2.4725274725274726	2.3883333333333336	2.731132075471698	2.3865497076023394	2.218123861566485	1.9953379953379955	1.7566225165562914	1.8710317460317465	1.8199233716475096	1.907814407814408	19.8
CHEMBL3673248	23.856009014626164	0	1	2.5689422594509783	5.018017046778948	1.368664430455489	4.684466539120852	262.0052614543954	6.633075322438892	15	0	2	6	4	1	0	0	1	0	0	1	161.56085200426764	1400.0	6.877018043684711	7.089668615984405	4.459064327485381	3.872628726287264	3.763253449527959	3.134228187919463	2.7120181405895694	2.46218487394958	3.7115384615384617	4.56140350877193	3.5592105263157894	3.1890243902439024	3.104575163398693	3.053691275167785	2.795918367346939	2.73109243697479	3.106939461620532	2.6489964623492885	2.500427051789736	2.3208996642841675	2.495426829268293	2.670405336345787	2.342875687021847	2.236723495982755	2.2657779161047134	26.923076923076923
CHEMBL131145	8.813450773462108	0	1	2.2192783130388656	4.43855662607773	1.1993092845260844	3.144882781135545	52.21370665328877	4.137666596779487	6	0	0	2	1	0	0	0	1	0	0	1	53.8664075598232	712.0	3.984805318138652	3.888888888888889	1.6378600823045266	0.982363315696649	1.1859903381642511	1.0277777777777777	0.2289562289562289	0.0	2.6153846153846154	3.0384615384615383	2.2962962962962963	1.825396825396825	2.0217391304347827	1.9375	1.6666666666666667	1.3	2.0717849061470464	2.512543526432416	2.140603566529492	1.996151501295534	1.6093474426807757	1.7330917874396137	2.1109182098765435	1.6782641227085673	1.5037037037037035	27.384615384615383
CHEMBL2169975	15.722758127248062	0	1	2.472858784558527	4.945717569117056	1.2462722979362089	4.062676724782041	117.0034164105418	5.455350315021488	10	0	0	6	5	0	0	0	1	0	0	1	96.22751867093432	1056.0	6.410656270305393	6.727777777777777	4.462277091906722	3.2257683215130024	2.638242894056848	2.2407407407407405	1.5758998435054772	1.144620811287478	3.3157894736842106	3.925	3.271604938271605	2.6595744680851063	2.697674418604651	2.878787878787879	2.2816901408450705	2.238095238095238	2.532303122919324	2.803292181069959	2.573582036142423	2.508408271096886	2.343949741703879	2.1937266724088427	2.3939705698964966	2.101808381151104	1.7660199882422103	27.789473684210527
72698087_CHEMBL3093186	23.011362092904964	0	1	2.4966164518570024	4.993232903714004	1.2918524514974687	4.014058542883307	1456.4400559282417	8.348461156299347	14	0	0	8	3	1	0	4	0	0	0	4	371.0069444444444	1312.0	10.2	8.358490566037736	4.861538461538461	4.610294117647059	4.333333333333333	3.4601769911504423	3.037037037037037	2.8686868686868685	3.54	4.245283018867925	3.1307692307692307	2.7794117647058822	2.8536585365853657	2.858407079646017	2.712962962962963	2.767676767676768	7.420138888888888	3.26912997903564	4.948929398148148	3.1538461538461537	3.150122549019608	3.163504968383017	3.6558505408062927	3.464891975308642	2.8404882154882154	26.24
24178523_CHEMBL3084769	24.155668843148284	0	1	2.494978553146107	4.914209787279836	1.3030763113185828	4.638654596075179	291.4245966698553	6.773393587480101	9	0	2	7	4	3	0	0	0	0	0	0	191.2777777777778	1248.0	6.161290322580645	6.075757575757576	3.3389830508474576	2.694581280788177	2.716577540106952	2.931972789115646	3.126984126984127	2.5347222222222223	3.225806451612903	4.0	3.0	2.5960591133004924	2.4171122994652405	2.816326530612245	3.0396825396825395	2.6875	3.0851254480286743	2.6111111111111107	2.482583774250441	2.2981795354676704	2.3916256157635463	2.520647653000594	2.283068783068782	2.658289241622573	2.712962962962961	20.12903225806452
CHEMBL193329	19.696940201884807	0	1	2.5687050959166022	5.034599655361919	1.3769408399825125	3.8905764294099456	928.2066698544268	7.708723149929628	12	1	2	5	4	1	0	0	0	0	0	0	116.70138888888889	966.0	6.478260869565218	6.5	3.317829457364341	2.357142857142857	2.790909090909091	3.067415730337079	3.0	2.7794117647058822	3.4782608695652173	4.24	3.124031007751938	2.642857142857143	2.7	2.898876404494382	2.8375	2.794117647058824	2.5369867149758454	2.6663888888888887	2.482377538829152	2.2596899224806206	2.0077380952380954	2.1200757575757576	2.261079900124844	2.331250000000001	2.157679738562092	21.0
CHEMBL2402901	24.49576878619028	0	1	2.457374549375524	4.800595545485676	1.2607382832098517	3.8116662930876974	4288.319059688705	9.52680091736487	9	0	0	9	5	4	0	0	0	0	0	0	276.5	1364.0	6.298507462686567	5.797101449275362	3.0535714285714284	2.4393939393939394	2.531073446327684	1.942528735632184	1.91875	1.6890243902439024	2.9402985074626864	3.579710144927536	2.732142857142857	2.3686868686868685	2.389830508474576	2.32183908045977	2.3875	2.213414634146341	4.126865671641791	2.9102254428341388	2.781966490299824	2.6698082010582014	2.6745230078563407	2.872724419334589	2.502234993614304	2.541493055555556	2.467310298102981	20.35820895522388
CHEMBL1258006	21.827499443924744	0	1	2.480640579278345	4.950603355794048	1.3675879139703735	4.470930981617826	261.6013451633953	6.560073534642015	15	0	2	5	3	2	0	0	0	0	0	0	169.97222222222223	1090.0	6.92	6.777777777777778	3.579710144927536	2.958904109589041	3.4511278195488724	3.84297520661157	3.016260162601626	2.8421052631578947	3.46	4.2407407407407405	3.13768115942029	2.767123287671233	2.81203007518797	2.975206611570248	2.845528455284553	2.754385964912281	3.3994444444444447	2.835390946502057	2.669501133786848	2.4561191626409014	2.247716894977169	2.4791144527986635	3.015840220385675	2.6910569105691056	2.450779727095517	21.8
56593934_CHEMBL1834350	19.417060465635217	0	4	2.461609239683882	4.846879751404753	1.2632144031875752	4.270375495174802	204.58242597267525	6.237261687140828	6	1	0	9	5	2	1	0	1	0	0	1	203.81170934308795	1516.0	6.681901759915945	5.315192743764173	3.3898148148148146	3.7508148148148153	3.734343434343434	3.401795735129068	2.582788671023965	1.7050147492625367	3.276595744680851	3.979591836734694	2.933333333333333	2.656	2.7454545454545456	2.808080808080808	2.6666666666666665	2.327433628318584	4.336419347725276	2.5222138238011254	3.365966153419336	2.711681241426612	3.020118427069044	3.202490179573512	3.3579831234152206	2.8823226821592822	2.522246804326449	32.255319148936174
10355682_CHEMBL512332	15.601437783688416	0	3	2.4840563892610192	4.768448667266714	1.2993955609616978	4.049600831504277	117.55054300912896	5.460015574923946	9	0	0	5	4	1	0	0	0	0	0	0	140.91666666666669	816.0	7.777777777777778	7.947368421052632	5.305555555555555	3.523809523809524	3.419753086419753	3.388235294117647	3.3793103448275863	1.6964285714285714	3.4444444444444446	4.078947368421052	3.458333333333333	3.0	2.617283950617284	2.388235294117647	2.689655172413793	2.1607142857142856	3.914351851851853	3.2280701754385968	2.9991319444444446	3.26929012345679	3.1904761904761907	2.8175582990397814	2.648366013071896	3.051724137931036	2.6636904761904767	22.666666666666668
CHEMBL4207529	20.741455280775185	0	0	2.43297486409178	4.7339478652817935	1.2796623572942365	4.193677019237148	317.53814306014885	6.75384971974984	11	0	0	9	4	4	1	0	0	0	0	0	253.4200960219479	1376.0	8.477541371158393	7.544217687074829	4.702265372168284	4.570093457943925	5.323809523809524	4.584070796460177	3.595238095238095	2.679611650485437	3.3617021276595747	4.020408163265306	3.135922330097088	3.0093457943925235	2.952380952380953	2.769911504424779	2.4732142857142856	2.388349514563106	5.391916936637189	3.439909297052154	3.302878179384204	3.3966498861320864	3.599255797853929	3.920135214579658	3.582486616409919	3.859760802469134	2.8633585041352028	29.27659574468085
CHEMBL321477	21.936889243665924	0	1	2.458263299622999	4.896381901387899	1.322063698147754	4.66361033522287	562.8728318837764	7.362673143934541	10	0	2	5	2	3	0	0	0	0	0	0	181.72222222222223	1148.0	5.931034482758621	5.80327868852459	3.254777070063694	3.16875	3.5244755244755246	3.5754716981132075	2.6956521739130435	2.33587786259542	3.0689655172413794	3.80327868852459	2.840764331210191	2.5125	2.4825174825174825	3.0849056603773586	3.0782608695652174	2.8091603053435112	3.1331417624521074	2.627049180327869	2.552631578947368	2.263623496107572	2.434895833333333	2.858780108780109	2.9468029350104814	2.7157004830917875	2.425572519083969	19.79310344827586
CHEMBL2169969	14.837311861099035	0	1	2.432448772978442	4.864897545956884	1.3301581145739207	3.908413907496492	118.40584203248552	5.415971948895636	10	0	0	4	4	0	0	0	0	0	0	0	91.36111111111111	756.0	5.589743589743589	5.853658536585366	3.5698924731182795	2.601941747572816	2.03061224489796	1.7692307692307692	1.3037974683544304	0.7435897435897436	3.076923076923077	3.707317073170732	3.075268817204301	2.5825242718446604	2.5	2.6538461538461537	2.151898734177215	1.794871794871795	2.342592592592593	2.692411924119241	2.426940639269407	2.284348864994027	2.168284789644013	2.066326530612245	2.1581196581196584	1.9704641350210967	1.6452991452991454	19.384615384615383
CHEMBL87062	18.889682519437383	0	1	2.535397650437184	4.858845825360742	1.3495808981948043	3.7274796785768975	1160.3763010379034	7.931968366295304	12	0	0	4	2	2	0	0	0	0	0	0	143.66666666666669	968.0	6.478260869565218	6.510204081632653	3.957264957264957	3.4789915966386555	3.145454545454545	2.835164835164836	2.52054794520548	2.442857142857143	3.260869565217391	4.0	3.034188034188034	2.739495798319328	2.418181818181818	2.527472527472528	2.7534246575342465	2.7857142857142856	3.123188405797102	2.9637188208616783	2.5047892720306515	2.342355175688509	2.401727357609711	2.584090909090909	2.636446886446887	2.4041095890410964	2.2690476190476194	21.043478260869566
76316931_CHEMBL3084432	43.37352076180916	1	1	2.5392620920381788	5.078519832468818	1.3051162288564797	4.603273842227793	29001.88185921568	11.961514952130557	21	0	2	13	6	6	1	0	0	0	0	0	422.2081618655693	2450.0	7.962174940898345	7.867986798679869	4.924	4.490338164251209	4.373626373626373	4.750656167979003	4.556	4.015536723163842	3.617021276595745	4.346534653465347	3.396	3.105072463768116	3.010989010989011	3.0393700787401574	2.948	2.805084745762712	4.491576190059248	3.1850323921281016	3.139778196275372	2.806827160493828	2.825483091787439	2.902907791796681	3.1874331680762125	3.4876913580246915	3.314043209876543	26.06382978723404
CHEMBL3771331	18.56311579581272	0	5	2.431829018175661	4.863658036351319	1.2669611215906351	4.011701249808027	311.4031147655299	6.616556999162123	6	1	0	7	6	1	0	0	0	0	0	0	174.70138888888889	994.0	6.25	6.4	3.4878048780487805	3.180327868852459	3.072072072072072	2.678899082568808	2.77	2.4301075268817205	3.083333333333333	3.72	2.813008130081301	2.721311475409836	2.63963963963964	2.541284403669725	2.5	2.3870967741935485	3.639612268518519	2.959722222222222	2.9166666666666665	2.5693315266486	2.7511384335154827	2.962712712712713	2.52013251783894	2.6152777777777776	2.312275985663083	20.70833333333333
CHEMBL4206939	9.928004507313084	0	0	2.385237028508381	4.513858331584252	1.293731791312119	3.334864167552176	57.19635699153109	4.308854471865769	5	0	0	4	1	1	2	0	0	0	0	0	84.20130315500685	960.0	5.537037037037037	4.733333333333333	2.582222222222222	2.1893939393939394	1.8108108108108107	1.1354166666666663	1.0714285714285714	0.0	3.208333333333333	3.88	2.74	2.659090909090909	2.4864864864864864	2.09375	1.5714285714285714	1.1333333333333333	3.508387631458619	2.6617283950617288	2.2736146999712896	2.3059945130315502	2.458052749719416	2.2389889889889885	2.082175925925926	2.4517195767195767	1.8	40.0
CHEMBL1112	23.50093272030008	0	1	2.375823017960824	4.751646035921648	1.3111821972832038	4.617244196688486	291.04558989107625	6.772092209861079	12	0	0	7	3	2	0	0	2	0	0	2	172.06614845297975	1708.0	6.056313623565085	5.92037037037037	2.8832546192725164	2.187363834422658	1.916485112563544	1.9694656488549616	1.7361111111111112	1.9807256235827664	3.210526315789474	3.9166666666666665	2.865771812080537	2.5294117647058822	2.320261437908497	2.3282442748091605	2.3660714285714284	2.5510204081632653	3.018704358824206	2.620593278463649	2.4900894778570626	2.2895099576611435	2.134592108448317	1.9693778746066328	2.1023701818867218	1.9956183862433865	2.0814121945074326	29.96491228070176
CHEMBL1958326	19.367681832921978	0	1	2.3921961859305	4.784288858324351	1.286570029880037	3.903281667600684	606.640106842811	7.324226442389085	12	0	0	5	3	2	0	0	0	0	0	0	166.41666666666669	1022.0	5.923076923076923	5.851851851851852	2.9206349206349205	2.2803030303030303	2.0588235294117645	2.183333333333333	2.558139534883721	2.782608695652174	2.980769230769231	3.592592592592593	2.753968253968254	2.4015151515151514	2.161764705882353	2.1416666666666666	2.453488372093023	2.7681159420289854	3.200320512820513	2.734053497942387	2.5498866213151925	2.5515873015873014	2.312079124579125	2.116625816993464	2.345833333333333	2.3972868217054266	2.504830917874396	19.65384615384616
CHEMBL1272016	22.49416611059141	0	1	2.4881956663171696	4.899978395510943	1.3570126296570098	4.572338110196051	244.84656845403856	6.530251180340684	15	0	2	6	3	3	0	0	0	0	0	0	182.0	1154.0	7.607843137254902	7.418181818181818	4.666666666666667	4.437956204379562	4.606837606837607	4.28	4.184466019417476	3.452830188679245	3.5098039215686274	4.254545454545455	3.265151515151515	2.8613138686131387	2.9401709401709404	3.3	3.233009708737864	2.858490566037736	3.5686274509803924	2.951515151515152	2.8251964085297425	2.59385521885522	2.862327656123277	3.1203703703703702	2.9338888888888888	2.877292340884573	2.876048218029349	22.62745098039216
CHEMBL443764	13.463538413245823	0	1	2.388044781185048	4.776089562370094	1.3428980197124012	3.828299712204789	92.5855499196077	5.058761332153122	10	0	0	4	4	0	0	0	0	0	0	0	83.33333333333334	680.0	6.363636363636363	6.485714285714286	3.632911392405063	2.4235294117647057	2.492537313432836	2.488888888888889	1.625	1.1136363636363635	3.212121212121212	3.8285714285714287	2.9873417721518987	2.4235294117647057	2.5074626865671643	2.977777777777778	2.458333333333333	2.090909090909091	2.525252525252525	2.788888888888889	2.585125448028674	2.357946554149086	2.188235294117648	2.1442786069651745	2.2296296296296294	2.131944444444444	1.8484848484848488	20.60606060606061
CHEMBL1824228	9.19238815542512	0	0	2.246428367721535	4.436581514018213	1.3318527996864709	3.335123951260096	48.606118296889626	4.066070970659314	5	0	0	2	2	0	0	0	0	0	0	0	57.30555555555556	474.0	3.857142857142857	3.896551724137931	0.987012987012987	1.0138888888888888	1.2592592592592593	1.1	0.4516129032258064	0.0	2.642857142857143	3.3448275862068964	2.1948051948051948	2.0277777777777777	2.055555555555556	2.1	1.7419354838709675	1.375	2.046626984126984	2.333333333333333	2.031313131313132	1.6136363636363638	1.5613425925925926	1.7932098765432096	2.033333333333333	1.75	1.375	16.928571428571427
CHEMBL605772	24.79382593911353	0	1	2.5048739620666005	4.919439900690151	1.3276806695840178	4.321982436130529	520.6450028774327	7.386470544567172	15	0	2	6	4	2	0	0	0	0	0	0	190.0	1254.0	6.295081967213115	6.323076923076923	3.695121951219512	3.027173913043478	2.6569767441860463	3.6	3.48062015503876	3.030075187969925	3.278688524590164	4.015384615384615	3.067073170731707	2.652173913043478	2.5174418604651163	2.8	3.10077519379845	2.9097744360902253	3.114754098360656	2.736324786324786	2.549486461251166	2.4261517615176147	2.3780193236714977	2.405200258397932	2.801388888888888	2.636735572782084	2.647451963241436	20.557377049180328
CHEMBL363124	21.75854975870345	0	1	2.422106510697497	4.843440795471645	1.3762512902218236	4.321539213640532	309.20664406594693	6.727261577416191	19	0	0	5	5	0	0	0	0	0	0	0	125.41666666666669	1060.0	6.52	6.833333333333333	3.4960629921259843	2.5323741007194243	1.9361702127659568	2.056451612903226	2.139130434782609	2.208333333333333	3.42	4.111111111111111	3.173228346456693	2.741007194244604	2.5319148936170213	2.588709677419355	2.4782608695652173	2.5625	2.5083333333333333	2.828703703703704	2.533918128654971	2.2436570428696414	2.0599520383693046	1.9001182033096928	1.997983870967742	1.940096618357488	1.9438657407407407	21.2
CHEMBL489062	15.653808442026763	0	1	2.444876369953721	4.88975273990744	1.30946991041589	3.9786239146313473	129.76972117577753	5.55890868470369	10	0	0	6	5	0	0	0	1	0	0	1	94.94974089315652	1056.0	6.3580246913580245	6.627777777777777	4.151061173533083	3.177548682703322	2.6847545219638245	2.126984126984127	1.44011544011544	0.8681481481481482	3.263157894736842	3.875	3.1797752808988764	2.6907216494845363	2.7209302325581395	2.8857142857142857	2.2337662337662336	1.933333333333333	2.498677391925172	2.76579218106996	2.570335593809772	2.3984140195126464	2.343621399176955	2.31258972150445	2.303997648442093	2.0311046977713647	1.6538271604938273	27.789473684210527
CHEMBL3747344	18.223015852770715	0	1	2.4673972027344666	4.877122715911161	1.3931404895666573	4.447940410745608	138.13578549115942	5.716694514591682	14	0	2	5	4	1	0	0	0	0	0	0	106.16666666666669	890.0	7.3	7.477272727272727	3.481818181818182	3.0982142857142856	3.5168539325842696	4.416666666666667	3.857142857142857	2.709090909090909	3.65	4.409090909090909	3.1818181818181817	2.7142857142857144	2.808988764044944	3.333333333333333	3.25	3.109090909090909	2.654166666666667	2.8181818181818183	2.5301783264746223	2.197979797979797	2.1775793650793647	2.2684144818976284	2.667592592592593	2.469246031746032	2.0464646464646465	22.25
CHEMBL416266	25.042713499088013	0	1	2.4992490085906125	4.8566105286171295	1.28640974503586	3.369753558186619	8283.753500413572	10.185202275771912	6	0	0	10	5	4	1	0	0	0	0	0	311.24391289437585	1582.0	6.437606837606838	5.220588235294118	2.8820224719101124	2.2965009208103133	1.874031007751938	2.0786749482401654	1.9978494623655911	1.9452380952380952	3.123076923076923	3.882352941176471	2.735955056179775	2.4640883977900554	2.377906976744186	2.391304347826087	2.3741935483870966	2.4642857142857144	4.788367890682705	2.4775326797385624	3.047325102880659	2.660216396171452	2.9954130004774573	2.565137812230836	2.3139521509086727	2.2270011947431305	2.449603174603175	24.338461538461537
CHEMBL511699	16.36091522321331	0	1	2.4422128250136423	4.8798949776574405	1.3009818932343629	3.978047512893994	158.7242470241775	5.80910574587278	10	0	0	6	5	0	0	0	1	0	0	1	99.19974089315652	1094.0	5.990364348087925	6.258397932816536	3.935093509350936	2.7671497584541065	2.4358144552319305	2.010840108401084	1.582010582010582	0.9198966408268734	3.1707317073170733	3.7906976744186047	3.118811881188119	2.617391304347826	2.563106796116505	2.7804878048780486	2.357142857142857	2.011627906976744	2.4195058754428422	2.694922959134846	2.490179573512907	2.316424235016094	2.2333154410449096	2.210835430900156	2.2473150657432504	2.051330099941211	1.7252368647717482	26.682926829268293
CHEMBL3084444_76309736	48.39221791533628	1	1	2.5392567632551906	5.078513525692904	1.2978786687576849	4.5671682213868685	1749247.9881700906	16.18298530367675	21	0	2	16	6	9	1	0	0	0	0	0	476.485939643347	2794.0	8.040774719673802	7.626436781609196	5.083333333333333	4.543859649122807	4.113227513227513	4.601598173515982	4.343934040047114	3.721393034825871	3.467889908256881	4.172413793103448	3.333333333333333	3.0625	2.8603174603174604	2.8972602739726026	2.826855123674912	2.6977611940298507	4.371430638929789	3.17930502341422	3.1471496005809745	2.9105721059223484	2.834795321637426	2.8743484224965705	3.169446558430576	3.3401823496052003	3.2408674221485163	25.63302752293578
76320680_CHEMBL3084761	22.603555910332588	0	1	2.477029439516358	4.896009180952968	1.338746477713006	4.565349235794551	247.48276790184835	6.540960372126999	9	0	2	7	4	3	0	0	0	0	0	0	180.22222222222223	1172.0	6.607142857142857	6.35	3.389937106918239	2.913294797687861	3.0445859872611467	3.482456140350877	3.1052631578947367	2.825	3.2857142857142856	4.066666666666666	3.0125786163522013	2.606936416184971	2.5095541401273884	2.991228070175439	3.008771929824561	2.7583333333333333	3.2182539682539684	2.658333333333333	2.567251461988304	2.3025856044723967	2.4004495825305074	2.5217622080679405	2.539473684210526	2.661793372319688	2.737037037037036	20.928571428571427
CHEMBL3084773_76313438	23.37961237674044	0	2	2.484741175341916	4.90379798623394	1.3203710384077625	4.608404305692695	263.0496354500435	6.637053479310248	9	0	2	7	5	2	0	0	0	0	0	0	180.75	1196.0	5.933333333333334	5.984375	3.1724137931034484	2.678756476683938	2.676136363636364	3.109375	2.950819672131148	2.4776119402985075	3.216666666666667	4.0	2.954022988505747	2.5544041450777204	2.4375	2.9453125	3.0245901639344264	2.716417910447761	3.0125	2.5846354166666665	2.449908925318762	2.220945083014048	2.345710995970064	2.4363952020202024	2.4314236111111103	2.613615664845171	2.660862354892204	19.933333333333334
CHEMBL708	22.64399602485248	0	1	2.446459063552701	4.798943441352858	1.3373985643338104	4.718985256510511	216.62533217075568	6.407788698606431	15	0	0	7	4	1	1	0	1	0	0	1	157.45317024843774	1582.0	6.89896699420509	6.681341719077568	3.522666666666667	2.65257048092869	2.332458442694663	2.2840670859538785	2.2232804232804235	2.4862604540023896	3.612244897959184	4.320754716981132	3.192	2.813432835820896	2.6377952755905514	2.811320754716981	2.6476190476190475	2.677419354838709	3.213330005070158	2.6690930972901628	2.561717565518735	2.383127572016461	2.1132224679073763	2.0354978775801174	2.0357267645003496	2.087330981775426	2.070589406610912	32.285714285714285
24995994_CHEMBL1958133	18.59162536651413	0	1	2.352625997909406	4.704927364865624	1.3044421530450894	3.9743190456955553	355.0714200784248	6.747787689914172	12	0	0	5	3	2	0	0	0	0	0	0	161.63888888888886	984.0	6.122448979591836	5.941176470588236	2.875	2.2601626016260163	2.1818181818181817	2.625	2.7532467532467533	2.8484848484848486	3.0	3.627450980392157	2.691666666666667	2.3008130081300813	2.165289256198347	2.34375	2.51948051948052	2.742424242424242	3.29875283446712	2.781590413943355	2.5990338164251208	2.539351851851852	2.315943992773261	2.042011019283747	2.40625	2.495670995670996	2.454545454545454	20.081632653061224
CHEMBL2402904	25.69120274908101	0	1	2.4573946476888247	4.802526371597692	1.3011710905592209	3.8356720659502006	3344.206788783033	9.308907279515998	9	0	0	8	5	3	0	0	0	0	0	0	245.25	1374.0	5.828571428571428	5.534246575342466	2.6825396825396823	2.1474654377880182	2.0362694300518136	1.6850828729281768	1.7	1.7721518987341771	2.9857142857142858	3.684931506849315	2.751322751322751	2.3686635944700463	2.4196891191709846	2.3756906077348066	2.273684210526316	2.367088607594937	3.503571428571429	2.675418569254186	2.55190592051906	2.3027630805408585	2.4367639528929854	2.2895797351755904	2.173879680785758	2.180994152046784	2.183544303797469	19.62857142857143
CHEMBL3673254	18.958632204658684	0	1	2.506940037978088	4.918590038943099	1.3792696884753113	4.252018266994781	185.1260036159922	6.053945816796649	9	0	2	5	4	1	0	0	0	0	0	0	141.69444444444446	930.0	6.311111111111111	6.306122448979592	3.397058823529412	2.7266666666666666	2.552	2.247619047619048	2.282828282828283	2.056179775280899	3.466666666666667	4.306122448979592	3.2058823529411766	2.6533333333333333	2.568	2.6952380952380954	2.727272727272727	2.617977528089888	3.1487654320987657	2.5844671201814062	2.376182033096926	2.2066993464052302	2.325740740740741	2.4279999999999995	2.271428571428572	2.1697530864197536	2.106741573033708	20.666666666666668
CHEMBL3679409	19.58485875680547	0	1	2.5498841102159586	5.001220310185142	1.3729645087596711	4.423258112399003	172.0690374584609	6.023364514208167	9	0	2	5	4	1	0	0	0	0	0	0	145.44444444444446	968.0	6.125	6.326923076923077	3.7183098591549295	3.151315789473684	2.718309859154929	1.9407407407407409	1.685483870967742	1.5465116279069768	3.4166666666666665	4.269230769230769	3.3450704225352115	2.960526315789474	2.7253521126760565	2.562962962962963	2.370967741935484	2.4651162790697674	3.030092592592593	2.528311965811966	2.3433333333333333	2.250586854460094	2.4539473684210527	2.5557511737089205	2.17201646090535	2.115591397849462	2.0222868217054266	20.166666666666668
CHEMBL4282117	21.93688924366592	0	0	2.397823381547953	4.743632508582838	1.344337320858131	3.826558479760033	579.7854092936541	7.392277468284207	15	0	0	5	3	2	0	0	0	0	0	0	211.44444444444449	1128.0	6.566037735849057	6.339285714285714	3.153284671532847	2.571428571428572	2.4728682170542635	2.5	3.0	2.90625	3.2264150943396226	3.9642857142857135	2.897810218978102	2.6	2.434108527131783	2.4262295081967213	2.427350427350427	2.65625	3.9895178197064993	2.902777777777778	2.7342873176206512	2.573600973236009	2.892261904761905	2.7254521963824283	2.234517304189436	2.724121557454891	2.618055555555556	21.28301886792453
CHEMBL378471	16.251525423472135	0	1	2.4187529006775432	4.822502411429466	1.3577542994279717	4.3395649139629615	105.8064498747243	5.354758661025078	9	0	2	4	2	2	0	0	0	0	0	0	135.41666666666666	820.0	6.842105263157895	6.560975609756097	3.10377358490566	2.5660377358490565	3.2875	4.067796610169491	2.442622950819672	2.229508196721312	3.421052631578948	4.195121951219512	2.943396226415094	2.452830188679245	2.5	2.949152542372881	2.901639344262295	2.721311475409836	3.5635964912280698	2.772357723577236	2.6370614035087723	2.372641509433962	2.3474842767295603	2.6923611111111114	3.4129001883239174	2.468123861566484	1.971311475409836	21.57894736842105
CHEMBL3679395_CHEMBL3679396	18.87775197561892	0	1	2.5736708071703016	5.079411697348336	1.380115867926554	4.306674190708336	166.08390215100405	5.945402218247184	10	0	2	5	4	1	0	0	0	0	0	0	140.19444444444446	930.0	6.355555555555555	6.63265306122449	3.969230769230769	3.333333333333333	3.048780487804878	2.39622641509434	1.878787878787879	1.2098765432098766	3.511111111111111	4.36734693877551	3.353846153846154	2.9420289855072466	2.804878048780488	2.830188679245283	2.696969696969697	2.432098765432099	3.1154320987654325	2.6065759637188206	2.4148745519713257	2.315811965811968	2.4021739130434785	2.624887082204155	2.5036687631027257	2.3207070707070705	1.993827160493828	20.666666666666668
CHEMBL289319	10.337054135576382	0	5	2.241967428217225	4.48393485643445	1.152425288365653	3.3888118152976	64.50300695249084	4.503184078754751	6	0	0	5	5	0	0	0	0	0	0	0	116.36111111111111	582.0	6.518518518518518	6.7407407407407405	3.755102040816327	3.113207547169812	2.886363636363636	2.4390243902439024	1.933333333333333	0.8	2.851851851851852	3.185185185185185	2.6122448979591835	2.3773584905660377	2.136363636363636	2.1219512195121952	1.933333333333333	1.7333333333333334	4.309670781893004	3.783950617283952	3.813008130081303	3.200680272108844	3.252620545073376	3.4242424242424248	2.815718157181572	3.555555555555556	2.444444444444444	21.55555555555556
76331535_CHEMBL3084770	24.75338582459365	0	1	2.4979621838428177	4.917287503428641	1.313832051016918	4.673049225041126	315.04219909368675	6.884108706720958	9	0	2	7	4	3	0	0	0	0	0	0	195.5277777777778	1286.0	5.938461538461539	5.884057971014493	3.28494623655914	2.707547169811321	2.623762376237624	2.753086419753086	2.795918367346939	2.566666666666667	3.169230769230769	3.9565217391304346	2.989247311827957	2.608490566037736	2.4405940594059405	2.734567901234568	2.8843537414965987	2.7133333333333334	3.0081196581196585	2.5748792270531404	2.43476430976431	2.242084826762246	2.3679245283018866	2.493536853685369	2.315500685871056	2.450869236583522	2.6838888888888888	19.784615384615385
CHEMBL128659	11.700495429401844	0	1	2.358294471182264	4.716588942364526	1.2300414037293252	3.64096225927207	66.3287179598884	4.600088063249706	6	0	0	3	2	0	0	0	1	0	0	1	63.9289075598232	837.0	3.866816311260756	4.150326797385621	1.698232323232323	0.918724279835391	0.9049531459170014	1.1022222222222222	0.7100271002710027	0.2158730158730158	2.909090909090909	3.4705882352941178	2.522727272727273	1.9166666666666667	1.987951807228916	2.36	1.902439024390244	1.6571428571428573	1.937239623024945	2.298807794722828	2.0197432882618065	1.9161990273101384	1.5908493369913126	1.550795775695374	1.7833950617283951	1.8654019873532064	1.6180776014109346	25.363636363636363
CHEMBL13636	12.337054135576382	0	5	2.4045069042386213	4.809013808477243	1.2089679811445213	3.653144831091492	76.32839042071335	4.805048587721416	6	0	0	6	5	0	0	0	1	0	0	1	100.69974089315652	906.0	7.271604938271605	7.796934865900384	4.766283524904215	3.732580037664784	2.3946932006633497	1.6211293260473587	1.1648745519713262	0.6666666666666666	3.357142857142857	3.896551724137931	3.2758620689655173	3.016949152542373	2.194029850746269	1.901639344262295	1.7419354838709675	1.5294117647058822	3.596419317612733	3.4221654604796368	3.391121618071973	2.878600823045267	3.291065076375812	2.916159941035563	2.1738514470754904	2.343156776848533	2.081336238198983	32.357142857142854
CHEMBL1548_9904281	10.10634399227556	0	3	2.4050401792283185	4.810080358456639	1.2734448043285498	3.3788624691666787	52.94891417635466	4.231691829720218	6	0	0	5	3	0	0	0	2	0	0	2	66.01059289742417	1020.0	7.660493827160494	8.058201058201059	4.610960554049985	3.0	2.003584229390681	1.2460317460317458	0.3333333333333333	0.0	3.75	4.380952380952381	3.414634146341464	2.6	2.032258064516129	1.7857142857142858	1.5714285714285714	1.0	3.300529644871209	3.2374093670389974	3.164306463326071	2.768672793037944	2.562860082304527	2.278640647816275	2.4265138154027044	1.915343915343916	1.345679012345679	51.0
CHEMBL604083	24.834266053633407	0	1	2.489084297155287	4.9025017461354885	1.327550682143401	4.395009627443015	582.4814099183085	7.4986993821183505	15	0	2	6	4	2	0	0	0	0	0	0	190.0	1254.0	6.295081967213115	6.307692307692308	3.475609756097561	2.8532608695652173	2.664705882352941	3.2954545454545454	3.677685950413223	3.0078740157480315	3.278688524590164	4.0	3.0304878048780486	2.5869565217391304	2.4529411764705884	2.787878787878788	3.0991735537190084	2.905511811023622	3.114754098360656	2.7346153846153847	2.559290382819793	2.424119241192411	2.306763285024154	2.399836601307189	2.718855218855218	2.730257116620752	2.4582239720034984	20.557377049180328
CHEMBL4292326	26.846196597451865	0	0	2.3983793380426426	4.772357856436065	1.3538528911631218	4.257997313323962	650.0561041748285	7.7008341049020705	21	0	0	5	3	2	0	0	0	0	0	0	237.0	1348.0	6.603174603174603	6.522388059701493	3.3950617283950617	2.761904761904762	2.65	2.793333333333333	3.427536231884058	3.508771929824561	3.3174603174603177	4.044776119402985	3.0123456790123457	2.6904761904761907	2.50625	2.52	2.608695652173913	2.93859649122807	3.761904761904762	2.9054726368159205	2.735280151946818	2.5680727023319614	2.828207671957672	2.625173611111111	2.228518518518518	2.7902576489533004	2.899610136452242	21.396825396825395
CHEMBL1272178_52945520	17.02758188987998	0	1	2.455411053767232	4.866782418932978	1.3354328647390217	4.266004111955899	124.28532926924888	5.564517309484265	9	0	2	6	4	2	0	0	0	0	0	0	155.19444444444446	882.0	7.487179487179487	7.309523809523809	3.839622641509434	3.485981308411215	4.0602409638554215	3.515151515151515	3.088235294117647	2.727272727272727	3.4871794871794872	4.238095238095238	3.047169811320755	2.6261682242990654	2.6144578313253013	3.060606060606061	2.9705882352941178	2.787878787878788	3.9793447293447297	2.998677248677249	2.9448051948051943	2.5188679245283025	2.6687435098650054	3.289491298527443	3.302188552188553	2.759395424836602	2.3863636363636376	22.615384615384617
CHEMBL1651090	10.635111288499631	0	0	2.368356653081213	4.658115739472923	1.2971917075970638	3.455483384131577	64.21411337609547	4.498695257675682	6	0	0	4	1	2	1	0	0	0	0	0	123.03120713305898	804.0	7.057777777777778	6.307692307692308	3.981132075471698	3.3120567375886525	2.864864864864865	2.117647058823529	1.90625	0.75	3.24	3.923076923076923	2.8867924528301887	2.680851063829788	2.702702702702702	2.294117647058824	1.65625	1.3	4.92124828532236	3.292616334283001	2.9636089577950044	3.12992080130445	3.078802206461781	2.6006006006006004	2.9210239651416123	3.65625	2.775	32.16
CHEMBL511609	20.184178413849708	0	3	2.442577297391185	4.814617396877194	1.2628423469659735	4.180587057982717	716.5356331527455	7.529939423302943	9	0	0	9	6	2	0	0	0	1	0	1	234.1338305898491	2280.0	7.299302454542801	6.898715041572185	3.502645502645503	3.0087323095453176	3.485086856768272	4.123945727906124	4.283272283272283	3.773089545241444	3.297872340425532	4.0	2.8823529411764706	2.6422764227642275	2.584070796460177	2.6534653465346536	2.6263736263736264	2.518987341772152	4.981570863613811	3.2556059460821363	3.1938997821350754	2.95406681190995	2.904258255545519	3.240139844859609	3.2565548221488814	3.561287477954143	3.934618690420377	48.51063829787234
53238120_CHEMBL2220211	16.95863220465868	0	1	2.384291139313247	4.768582278626493	1.331924402886226	4.2604092815041215	139.64182333930907	5.727538099944311	12	0	0	5	2	1	1	0	1	0	0	1	98.6198369151044	1338.0	5.806082505269496	5.638242894056848	3.120173364854216	2.70048309178744	2.5945626477541373	2.5096618357487923	2.359078590785908	2.1987480438184663	3.1951219512195124	3.8372093023255816	3.095744680851064	2.891304347826087	2.765957446808511	2.6739130434782608	2.548780487804878	2.352112676056338	2.4053618759781563	2.6657096372858646	2.4064342119897675	2.0985441049139504	2.016460905349795	1.968468172664391	2.037070585077832	2.0367359229147857	2.102330029560077	32.63414634146341
CHEMBL44100	10.077834421574144	0	3	2.3673045606380647	4.646518542507131	1.2592298739855177	3.274107148607675	66.66257196080454	4.462007919873165	6	0	0	5	3	2	0	0	0	0	0	0	106.11111111111111	572.0	9.454545454545457	8.91304347826087	5.175	4.15	3.6666666666666665	3.923076923076923	3.294117647058824	0.0	3.409090909090909	3.9130434782608696	3.125	2.7	2.333333333333333	2.1153846153846154	2.0	1.6	4.823232323232324	3.917874396135266	4.258487654320987	3.4652777777777777	3.0756944444444447	3.311447811447811	3.5705128205128207	4.049019607843136	3.3	26.0
CHEMBL2220063_53237667	15.584858756805469	0	1	2.3690398458097066	4.738079691619413	1.3216045624375516	4.028350073970832	124.74710676971416	5.5194357226958894	12	0	0	3	2	0	1	0	0	0	0	0	86.78120713305898	986.0	4.861111111111112	4.912698412698412	2.5157894736842104	2.2056737588652484	2.5643939393939394	2.291666666666667	1.7261904761904765	1.0256410256410255	3.05	3.6666666666666665	2.905263157894737	2.75531914893617	2.738636363636364	2.647727272727273	2.392857142857143	2.102564102564102	2.1695301783264744	2.526308054085832	2.2446304752240827	1.9770630279402213	1.8268321513002368	1.9551767676767684	2.049768518518519	2.033509700176368	1.8782051282051289	24.65
CHEMBL3786973	18.70995368444867	0	3	2.4700303228150946	4.848930316786366	1.261340771653242	4.112727792188588	216.25386647510192	6.2519217626597	6	1	0	8	5	2	1	0	0	0	0	0	212.7508573388203	1228.0	6.520094562647754	5.2517006802721085	3.324929971988796	3.628415300546448	3.6864686468646863	3.785964912280702	2.215873015873016	1.8392857142857144	3.2127659574468086	3.8979591836734695	2.8403361344537816	2.581967213114754	2.811881188118812	2.8526315789473684	2.552380952380952	2.2142857142857144	4.526613985932347	2.617598891408416	3.395061728395061	2.812636165577341	3.140090568710787	3.152663182984964	3.897660818713448	3.030335097001762	2.6053240740740726	26.127659574468087
CHEMBL563848	14.170645194432373	0	1	2.382727112788658	4.67948736415341	1.3307729558805517	3.767883089529352	132.28631924323045	5.472755323595502	6	0	2	4	2	2	0	0	0	0	0	0	128.08333333333331	748.0	6.444444444444445	6.078947368421052	3.128712871287129	2.247619047619048	3.0	3.0681818181818183	1.9444444444444444	1.125	3.111111111111111	3.842105263157895	2.910891089108911	2.3523809523809525	2.15	3.090909090909091	2.6296296296296298	2.109375	3.55787037037037	2.7390350877192984	2.7476190476190467	2.264851485148515	2.472751322751323	3.0770833333333334	3.2954545454545454	2.1481481481481475	1.7942708333333333	20.77777777777778
CHEMBL490632	21.9773293581858	0	1	2.4063562125852305	4.812712425170461	1.3063906928204745	4.19571479877482	542.378343236901	7.360674545160903	12	0	0	5	1	3	0	1	0	0	0	1	243.94444444444443	1216.0	6.508474576271187	5.60655737704918	3.608391608391608	2.816455696202532	2.5185185185185186	2.381578947368421	1.8987341772151896	1.856164383561644	2.949152542372881	3.622950819672131	2.8811188811188813	2.5632911392405062	2.469135802469136	2.473684210526316	2.2088607594936707	2.102739726027397	4.134651600753295	2.841074681238616	2.633585858585859	2.736790986790987	2.6084739803094226	2.6033950617283947	2.6187865497076017	2.4163150492264416	2.5344368340943686	20.610169491525426
CHEMBL288591	13.463538413245823	0	1	2.388044781185048	4.776089562370094	1.3428980197124012	3.828299712204789	92.5855499196077	5.058761332153122	10	0	0	3	3	0	0	0	0	0	0	0	79.33333333333334	668.0	5.705882352941177	5.916666666666667	3.1927710843373496	2.0898876404494384	1.986842105263158	2.0754716981132075	1.56	1.0425531914893618	3.147058823529412	3.7777777777777777	2.9518072289156625	2.415730337078652	2.381578947368421	2.7358490566037736	2.4	2.021276595744681	2.333333333333333	2.665123456790124	2.441840277777778	2.2563587684069613	2.0299625468164795	1.916666666666667	2.0251572327044025	2.0466666666666664	1.794326241134752	19.647058823529413
CHEMBL2058426	16.377494250096262	0	3	2.495435320355211	4.825244681748538	1.2806708354521557	4.201836834622304	117.47635836177838	5.508174452637389	9	0	0	6	4	1	0	0	0	1	0	1	139.82827503429357	2040.0	7.974089315653101	8.158869395711502	5.525720164609053	3.611552028218695	3.543667123914038	3.603921568627452	3.554278416347382	1.742063492063492	3.583333333333333	4.2368421052631575	3.583333333333333	3.083333333333333	2.691358024691358	2.4823529411764707	2.793103448275862	2.232142857142857	3.884118750952599	3.1899772579597143	2.969859182098765	3.231009945130315	3.1753196649029976	2.807003505563177	2.601488743645607	3.0199020859940395	2.643187830687832	56.66666666666666
CHEMBL3084582	19.17741180414104	0	1	2.4926078117628387	4.849336249712021	1.3087281972872014	4.3766149530194856	165.1270815754222	5.9821841061755086	9	0	2	7	4	3	0	0	0	0	0	0	200.97222222222223	1022.0	7.434782608695652	7.061224489795919	3.967741935483871	3.54014598540146	3.203252032520325	4.725	3.0843373493975905	2.847058823529412	3.391304347826087	4.163265306122449	3.088709677419355	2.54014598540146	2.365853658536585	3.0625	3.048192771084337	2.7294117647058824	4.368961352657005	2.9529478458049883	2.8812576312576312	2.633512544802868	2.99168694241687	2.742321589882565	3.771180555555555	3.2884872824631857	3.0875816993464054	22.217391304347824
CHEMBL3673250	18.99907231917856	0	1	2.517714234129171	4.971869856067125	1.3758512388372637	4.483251875900871	146.4349438243803	5.81949038330603	9	0	2	4	3	1	0	0	0	0	0	0	137.9513888888889	918.0	5.869565217391305	5.92	3.2142857142857144	2.392638036809816	2.2142857142857144	1.930434782608696	1.9107142857142856	1.7640449438202248	3.4565217391304346	4.28	3.2357142857142858	2.5828220858895707	2.5142857142857142	2.6	2.5535714285714284	2.629213483146068	2.998943236714976	2.495555555555556	2.3114872685185186	2.17093253968254	2.195552147239264	2.2702380952380947	2.3478260869565224	2.093377976190476	1.8473782771535576	19.95652173913044
CHEMBL41853	8.065903877755678	0	3	2.248763320780042	4.497526641560083	1.204200212639387	3.063840438239707	40.23072927413111	3.789941293221184	6	0	0	4	3	0	0	0	1	0	0	1	81.39418533760099	696.0	6.610786224821313	6.847953216374269	3.4507936507936505	2.826388888888889	2.5845410628019323	1.05	0.0	0.0	3.0526315789473686	3.526315789473684	2.657142857142857	2.25	2.0434782608695654	1.5	1.2727272727272727	1.0	4.283904491452684	3.7116092700888026	3.763521457965902	3.034391534391534	2.6449331275720165	3.635802469135802	2.8851851851851853	1.9090909090909087	1.0	36.63157894736842
9794392_CHEMBL2151437	13.33297917120588	0	1	2.562651845487152	5.02845534622408	1.3843048140680887	3.7002677130099473	90.96945587068689	4.980527429646921	6	1	2	3	2	1	0	0	0	0	0	0	75.64583333333334	646.0	6.0625	6.142857142857143	2.9375	1.900990099009901	1.8108108108108107	1.6538461538461535	0.631578947368421	0.0	3.5	4.342857142857143	3.1041666666666665	2.5544554455445545	2.418918918918919	2.423076923076923	2.0	1.5	2.363932291666667	2.4591269841269843	2.327205882352941	2.107060185185185	1.8704620462046209	1.9054054054054053	2.0	1.868421052631579	1.4166666666666667	20.1875
CHEMBL194100	17.665738985845223	0	1	2.4142586984353978	4.807902222243518	1.3574822981512111	4.319973265143568	155.93598003212952	5.837902898973654	11	0	2	4	2	1	1	0	0	0	0	0	133.58676268861456	1086.0	5.772486772486773	5.496296296296297	2.6111111111111107	2.455357142857143	2.9475655430711614	3.3088235294117645	2.887179487179487	2.3666666666666667	3.333333333333333	4.088888888888889	2.912280701754386	2.508928571428572	2.617977528089888	3.0	2.892307692307692	2.8	3.180637206871775	2.5702331961591223	2.4004441433303225	2.0837394411955814	2.177689594356261	2.44156609793314	2.8227124183006542	2.8065527065527074	2.24320987654321	25.857142857142858
CHEMBL1272176	18.510745137474373	0	1	2.4688048314533466	4.880285063156177	1.320112669138951	4.310211872113573	154.6696838759955	5.874200894121911	9	0	2	6	4	2	0	0	0	0	0	0	155.19444444444446	958.0	6.888888888888889	6.770833333333333	3.7711864406779663	3.1484375	3.905263157894737	3.4871794871794872	2.565217391304348	2.1777777777777776	3.333333333333333	4.041666666666667	3.042372881355932	2.53125	2.831578947368421	3.102564102564102	2.8043478260869565	2.511111111111111	3.448765432098765	2.8043981481481484	2.6750936329588004	2.502824858757064	2.600694444444444	3.021345029239765	2.9522792022792035	2.6736111111111125	2.4833333333333347	21.288888888888888
CHEMBL326545	22.1841784138497	0	1	2.483222854478859	4.959125489094646	1.289316312611451	4.646436093083112	240.0405879411088	6.510427442645867	10	0	2	5	2	3	0	0	0	0	0	0	214.75	1148.0	5.965517241379311	5.80327868852459	3.308641975308642	2.9944444444444445	3.358490566037736	3.235294117647059	2.207692307692308	2.1353383458646618	3.1379310344827585	3.885245901639344	2.919753086419753	2.4833333333333334	2.471698113207548	2.9495798319327733	2.753846153846154	2.6165413533834587	3.702586206896552	2.650273224043716	2.558695652173912	2.3583676268861447	2.4774691358024694	3.086652690426275	3.1757703081232487	2.92457264957265	2.4536340852130323	19.79310344827586
CHEMBL4215741	12.008884736352847	0	0	2.4096904844757034	4.718954700093406	1.298414280107533	3.6135607497662576	81.0377775528171	4.8649190647333285	6	0	0	4	2	1	1	0	0	0	0	0	105.80898491083676	866.0	5.451388888888889	5.171717171717171	3.257142857142857	2.5072463768115942	1.9191919191919191	1.459016393442623	1.087719298245614	0.4	3.0	3.6666666666666665	2.8857142857142857	2.710144927536232	2.4696969696969697	2.2459016393442623	1.824561403508772	1.26	3.306530778463649	2.846801346801348	2.442495126705653	2.4626543209876544	2.50228126677402	2.280583613916947	2.2050698239222832	2.426900584795322	2.13	27.0625
CHEMBL442400	10.594671173979751	0	1	2.393752522625029	4.787505045250057	1.3256815286451538	3.4261185964631533	65.2443017764629	4.514610949914254	6	0	0	2	2	0	0	0	0	0	0	0	67.33333333333334	548.0	4.25	4.393939393939394	2.225	1.4444444444444444	0.7526881720430108	0.2638888888888889	0.0652173913043478	0.0	2.75	3.4242424242424243	2.7875	2.2777777777777777	1.870967741935484	1.6111111111111112	1.3478260869565215	1.1666666666666667	2.104166666666667	2.444444444444444	2.092440801457195	1.9302083333333333	1.897222222222222	1.7876344086021505	1.7500000000000002	1.5	1.2222222222222223	17.125
CHEMBL117287	19.217851918660912	0	1	2.475652750188637	4.890915129001025	1.2947089245608814	3.816241636295356	1319.1288129897112	8.101017539405882	6	0	0	7	3	3	0	0	1	0	0	1	174.2552964487121	1302.0	6.070685064149117	5.568134171907756	3.136089577950043	2.934126984126984	2.110294117647059	2.07183908045977	1.911991199119912	1.7557651991614256	3.019607843137255	3.7358490566037736	2.852713178294574	2.4714285714285715	2.301470588235294	2.3706896551724137	2.5445544554455446	2.311320754716981	3.416770518602198	2.746195356782359	2.5302238179222307	2.383441796663158	2.5615152851263963	2.371800108932461	2.6247427983539096	2.232337122601149	2.0927964127649665	25.529411764705884
CHEMBL41272	8.841960344163525	0	3	2.284600304269892	4.569200608539783	1.1948144428660756	3.219749613177795	43.21400301084164	3.94848614329026	6	0	0	4	3	0	0	0	1	0	0	1	85.14418533760099	734.0	6.163860830527497	6.459595959595959	3.3766937669376698	2.2323232323232323	1.5429292929292928	0.9118773946360152	0.0	0.0	3.0	3.4545454545454546	2.8780487804878048	2.1818181818181817	1.75	1.5517241379310345	1.2142857142857142	1.0	3.870190242618227	3.4655817433595213	3.292302106027596	3.0396466927632235	2.99635241301908	2.483632622521512	2.5108556832694764	1.788359788359788	1.0	33.36363636363637
CHEMBL325349	20.55118525199425	0	1	2.482050345869525	4.956441382869871	1.3165097380335653	4.595709559079728	181.5844060991025	6.157232038009298	10	0	2	5	2	3	0	0	0	0	0	0	204.97222222222223	1072.0	6.461538461538462	6.254545454545455	3.625	3.3529411764705883	3.4468085106382977	3.1121495327102804	2.3867924528301887	2.388349514563106	3.230769230769231	4.0181818181818185	3.048611111111111	2.627450980392157	2.4609929078014185	2.7757009345794392	2.792452830188679	2.7766990291262137	3.941773504273504	2.727272727272727	2.665857605177993	2.435570987654321	2.68082788671024	3.3230890464933016	3.156022845275182	2.760744234800838	2.686084142394822	20.615384615384617
CHEMBL2402900	24.84196541194401	0	1	2.457377561757183	4.800965496817016	1.227474031944291	3.818093755860338	2721.7540949241265	9.072182649084668	9	0	0	10	5	4	1	0	0	0	0	0	310.5772462277092	1584.0	6.066334991708127	4.898550724637682	2.8448275862068964	2.2755775577557755	2.340501792114695	1.9437751004016064	1.817805383022774	1.648148148148148	3.0	3.63768115942029	2.6954022988505746	2.311881188118812	2.3440860215053765	2.36144578313253	2.422360248447205	2.2222222222222223	4.635481286980734	2.5913848631239933	3.09740306712963	2.783187881367958	2.6211725339200584	2.926573078454799	2.7009705488621147	2.4424890729238555	2.617150586800793	23.64179104477612
CHEMBL1272123	19.99390838506876	0	1	2.4756131383222986	4.8871663245076125	1.311805976441476	4.391702304770696	185.1317862062924	6.137358661217894	9	0	2	6	4	2	0	0	0	0	0	0	164.97222222222223	1034.0	6.2745098039215685	6.314814814814815	3.5073529411764706	2.959731543624161	3.208	3.4	2.6538461538461537	1.947368421052632	3.215686274509804	3.925925925925926	2.963235294117647	2.476510067114094	2.568	3.2666666666666666	2.8653846153846154	2.473684210526316	3.2347494553376905	2.702674897119342	2.560781078107811	2.399509803921569	2.554809843400448	2.7860000000000005	2.812962962962964	2.6311431623931614	2.4995126705653017	20.274509803921568
CHEMBL2220207	15.584858756805469	0	1	2.367681673858293	4.735363347716584	1.3422176535087211	4.013322889949245	127.27282248897686	5.53948017149232	12	0	0	4	2	0	1	1	0	0	0	1	143.78120713305896	1028.0	6.5525525525525525	5.905982905982905	3.082397003745318	2.7845528455284554	2.8270042194092824	2.6666666666666665	2.3974358974358974	2.3181818181818183	3.216216216216216	3.871794871794872	2.966292134831461	2.8780487804878048	2.835443037974684	2.658536585365854	2.3846153846153846	2.106060606060606	3.885978571163756	2.823203545425768	2.682789754929059	2.383687057844362	2.1635802469135808	2.071495546179091	2.213301716350497	2.2882241215574552	2.542929292929293	27.783783783783782
CHEMBL3326993	27.5937434931583	0	1	2.3809158851171177	4.761831770234237	1.3181476062457878	3.8944356663967614	2645.2922827388643	9.161470687520389	18	0	0	6	3	2	0	0	1	0	0	1	207.2552964487121	1680.0	5.550068587105624	5.441481481481481	2.937306021104904	2.320092112838227	2.0106837606837606	1.8790366721401204	1.7614734299516908	1.6659498207885306	3.0	3.68	2.877094972067039	2.601036269430052	2.3798076923076925	2.2413793103448274	2.1467391304347827	2.2580645161290325	2.8785457840098903	2.681385459533608	2.45982239549491	2.241303997976872	2.196949828354549	2.141203703703704	2.155415678404184	2.077540704956164	2.1162684189565906	23.33333333333333
CHEMBL2151443_11173546	16.95863220465868	0	1	2.4603167669812245	4.793248979254196	1.3444965830933335	3.8879385275523024	221.35595354567457	6.141709400070217	12	0	0	4	4	0	0	0	0	0	0	0	98.88888888888889	828.0	6.0	6.181818181818182	3.055555555555556	2.299145299145299	2.755813953488372	2.6575342465753424	3.019607843137255	2.4791666666666665	3.317073170731707	4.0227272727272725	2.935185185185185	2.4444444444444446	2.558139534883721	2.6575342465753424	3.07843137254902	2.9791666666666665	2.4119241192411924	2.7020202020202024	2.375	2.170267489711934	2.015194681861349	2.228682170542636	2.1522070015220702	2.276688453159041	2.222222222222222	20.195121951219512
CHEMBL2402892	28.75643669983975	0	2	2.4910664747357147	4.836282801225387	1.290233074039203	3.838916497550061	11639.032498047774	10.643053444568524	9	0	0	11	6	4	1	0	0	0	0	0	319.0772462277092	1744.0	6.114114114114114	5.012820512820513	2.8689883913764507	2.367559523809524	2.1887366818873666	1.9576719576719577	2.015151515151515	1.9796296296296296	3.1621621621621623	3.91025641025641	2.7860696517412937	2.4732142857142856	2.310502283105023	2.4814814814814814	2.528409090909091	2.4	4.311854678752828	2.4643874643874644	2.9450152207001525	2.544730053436521	2.519345238095238	2.556506849315068	2.354334051864916	2.345038930976431	2.6372427983539093	23.56756756756757
CHEMBL2181188	20.41328588155165	0	1	2.496601460531865	4.99320292106373	1.3363919158277002	3.999244999005672	771.3667471445588	7.603675382722513	14	0	0	4	2	1	0	0	1	0	0	1	118.2552964487121	1268.0	5.56088114258049	5.816872427983538	3.524875621890548	2.876280535855004	2.5745047372954346	2.0702754036087367	1.907738095238096	1.87363834422658	3.196078431372549	3.925925925925926	2.992537313432836	2.673758865248227	2.62015503875969	2.6324786324786325	2.5892857142857144	2.617647058823529	2.318731302915924	2.5487349489407105	2.3485344755186026	2.1379368589153005	2.1325482298689544	2.144838421539541	2.008758045795083	1.925163506760729	1.9270757685790365	24.862745098039216
CHEMBL4207355	15.584858756805469	0	0	2.3896995372475542	4.667863001177254	1.2820059899884964	3.665781745448173	784.4898536026933	7.406970983233985	6	0	0	4	1	2	1	0	0	0	0	0	132.05898491083678	1070.0	4.661835748792271	4.333333333333333	2.312121212121212	1.926282051282051	1.8385964912280703	1.797752808988764	1.5873015873015874	1.4228855721393037	2.717391304347826	3.3617021276595747	2.4272727272727272	2.355769230769231	2.3157894736842106	2.247191011235955	2.119047619047619	2.253731343283582	2.870847498061669	2.5585106382978724	2.2522875816993464	2.17996632996633	2.162037037037038	2.0730669265757	2.16718684977112	2.1643518518518525	2.13460475400774	23.26086956521739
CHEMBL2219981	16.32047510869343	0	1	2.386495442436215	4.77299088487243	1.325281819260815	4.215846335068078	122.48466142297816	5.549923154000725	12	0	0	3	2	0	1	0	0	0	0	0	91.55898491083676	1024.0	4.708010335917313	4.851851851851851	2.5115511551155114	2.088050314465409	2.235474006116208	2.264604810996564	1.625	0.946236559139785	3.0232558139534884	3.644444444444445	3.00990099009901	2.69811320754717	2.559633027522936	2.670103092783505	2.4375	2.086021505376344	2.129278718856669	2.4961591220850483	2.1895608688857644	1.9958440288473287	1.8752620545073384	1.83843017329256	2.052023673157694	2.043209876543211	1.8637992831541228	23.813953488372093
CHEMBL1258223	20.522675681292828	0	1	2.468141969688589	4.93628393937718	1.304884947848274	3.884043991809257	1359.3337923434167	8.208001773149457	6	0	0	7	2	4	0	0	1	0	0	1	179.7552964487121	1392.0	6.1000881834215175	5.674329501915708	3.68065268065268	3.211111111111111	2.6010802469135803	2.02411714039621	1.7585301837270342	1.872579001019368	2.946428571428572	3.655172413793104	2.804195804195804	2.52	2.4027777777777777	2.37984496124031	2.2440944881889764	2.440366972477064	3.209916008012716	2.6545693202781324	2.5438862216125595	2.3661688106132552	2.554327846364884	2.5338005829903976	2.492295913484543	2.332539451087132	2.1831747649790465	24.857142857142858
CHEMBL3673244	19.02758188987998	0	1	2.537306223574108	4.992070485341936	1.3597049920490016	4.429936349983111	150.948564655539	5.849848270301697	9	0	2	6	4	2	0	0	0	0	0	0	171.19444444444446	956.0	7.302325581395348	7.148936170212766	4.224806201550388	3.687943262411348	3.661290322580645	2.4909090909090907	2.3404255319148937	2.013333333333333	3.627906976744186	4.468085106382978	3.4186046511627906	2.9148936170212765	2.717741935483871	2.7454545454545456	2.6702127659574466	2.453333333333333	3.981266149870801	2.8339243498817965	2.632958801498127	2.47049956933678	2.5935776201733654	3.21505376344086	2.47979797979798	2.47163120567376	2.3666666666666667	22.232558139534884
CHEMBL269158	8.663620859201048	0	0	2.386202229903992	4.632067212018818	1.2636232735186566	3.1373190783721365	41.86609110880306	3.829786397674616	9	0	0	4	3	0	0	0	1	0	0	1	62.17196311537876	694.0	8.329702251270879	8.895061728395062	4.638888888888889	3.1193415637860085	1.75	0.2121212121212121	0.0	1.8554286251506007	3.764705882352941	4.277777777777778	3.09375	2.7777777777777777	1.875	1.5454545454545454	1.0	2.273356660122074	3.6571743009046327	3.5474394147233657	3.537477954144621	3.0542695473251027	2.6258192348727327	2.903677983539095	1.974186307519641	1.1728395061728394	2.305263206284164	40.8235294117647
CHEMBL3679403	20.51074513747437	0	1	2.5611992006494058	5.03305036400421	1.327091477150266	4.245645376334356	246.3660396781789	6.4231091280532295	9	0	2	4	3	1	0	0	0	0	0	0	146.97222222222223	994.0	5.461538461538462	5.625	3.25	2.147783251231527	1.8478260869565213	1.9866666666666664	2.016806722689076	1.7064220183486238	3.326923076923077	4.142857142857143	3.26875	2.64039408866995	2.358695652173913	2.493333333333333	2.7142857142857144	2.55045871559633	2.826388888888889	2.442460317460317	2.23045267489712	2.133506944444444	2.0722495894909687	2.0626509661835746	2.136851851851852	2.3832866479925308	2.1100917431192663	19.115384615384617
CHEMBL40190	11.113110601984229	0	5	2.28778487667965	4.5755697533593	1.1644608458566448	3.413978482435416	81.4586206735812	4.8055602776240764	6	0	0	6	5	0	0	0	1	0	0	1	115.94974089315652	870.0	6.800182898948331	7.11522633744856	3.943310657596372	3.234800838574424	3.047979797979798	3.171428571428572	2.337037037037037	1.0888888888888888	3.037037037037037	3.4074074074074074	2.7755102040816326	2.358490566037736	2.227272727272727	2.3142857142857145	2.1666666666666665	1.7	4.294434847894686	3.747675659198293	3.787011944193518	3.209162677416645	3.2766130910785	3.281331836887392	3.048853615520281	3.201097393689986	2.803292181069958	32.22222222222222
CHEMBL3104091	18.17064519443237	0	1	2.6029970305201333	4.982185468200004	1.3751095442079777	4.16304835683151	159.59205461898011	5.861078261051662	15	0	0	2	2	0	0	0	0	0	0	0	90.69444444444446	838.0	5.857142857142857	6.478260869565218	4.342105263157895	3.238805970149253	2.558139534883721	1.7058823529411764	0.8198198198198198	0.323943661971831	3.571428571428572	4.3478260869565215	3.754385964912281	3.291044776119403	3.0387596899224807	2.588235294117647	1.963963963963964	1.6056338028169015	2.159391534391535	2.53743961352657	2.304563492063493	2.176656920077973	2.051409618573797	2.0187338501291987	1.992296918767507	1.722222222222222	1.556338028169014	19.95238095238096
CHEMBL114444	24.086719157926986	0	1	2.488009002106497	4.969912386979737	1.3389066044112377	4.752776686000263	285.4590021990086	6.752710707449235	16	0	2	5	2	3	0	0	0	0	0	0	221.5	1216.0	7.0	6.766666666666667	3.954248366013072	3.740963855421687	4.298013245033113	4.495652173913044	3.471074380165289	3.1219512195121952	3.4285714285714284	4.2	3.2026143790849675	2.7349397590361444	2.6887417218543046	3.1826086956521737	3.074380165289256	2.910569105691057	3.955357142857143	2.8486111111111114	2.795871559633027	2.5127087872185907	2.674364123159304	3.306843267108168	3.425845410628019	3.070707070707071	2.7416440831074973	21.714285714285715
76313436_CHEMBL3084760	24.017769472705684	0	1	2.4793092041700664	4.89831361402705	1.3305702135240445	4.645518133569079	296.95837597727547	6.792204269424468	15	0	2	6	3	3	0	0	0	0	0	0	191.77777777777777	1230.0	6.982456140350878	6.901639344262295	3.960526315789474	3.3117647058823527	3.125786163522013	4.033898305084746	4.018348623853211	3.456140350877193	3.3859649122807016	4.114754098360656	3.151315789473684	2.670588235294117	2.5220125786163523	2.9745762711864407	3.18348623853211	2.991228070175439	3.364522417153996	2.854280510018215	2.7012012012012	2.4886695906432745	2.563235294117648	2.457197763801538	2.6593691148775886	2.976554536187563	2.908382066276802	21.57894736842105
CHEMBL214268	16.251525423472135	0	1	2.418752900677542	4.822502411429464	1.3577542994279717	4.339564913962959	105.80644987472454	5.35475866102508	9	0	2	5	3	2	0	0	0	0	0	0	139.41666666666666	832.0	7.45945945945946	7.075	3.6176470588235294	2.871287128712871	3.5921052631578947	4.777777777777778	2.8545454545454545	2.4727272727272727	3.4864864864864864	4.25	2.9705882352941178	2.485148514851485	2.526315789473684	3.074074074074074	3.036363636363636	2.872727272727273	3.768018018018018	2.8833333333333337	2.7443693693693696	2.55718954248366	2.371287128712872	2.827485380116959	3.7690329218107	2.719191919191919	2.1318181818181823	22.486486486486488
CHEMBL2431120	24.46565653988999	0	0	2.512636419426727	5.00123535496347	1.3604018666591702	4.610212685303626	409.50652822869233	7.146354956607562	16	0	0	7	4	3	0	0	0	0	0	0	164.25	1280.0	7.220338983050848	7.126984126984127	5.3816793893129775	4.103448275862069	3.223529411764706	2.659217877094972	2.2596685082872927	2.6621621621621623	3.3559322033898304	4.047619047619048	3.5877862595419847	3.317241379310345	2.988235294117647	2.7374301675977653	2.4972375690607733	2.533783783783784	2.7838983050847457	2.898148148148148	2.673232323232324	2.682994062765054	2.6501915708812267	2.4222222222222225	2.211980136561142	2.032228360957642	2.189564564564564	21.694915254237287
CHEMBL27453	9.261337840646418	0	1	2.3101972198496465	4.565655412822152	1.30831980154282	3.298156489187757	48.06405961339903	4.054856253226945	6	0	0	2	1	0	0	0	1	0	0	1	50.14418533760098	710.0	4.400205761316872	4.524444444444445	1.715846994535519	1.4444444444444444	1.2936507936507935	0.8215488215488217	0.3111111111111111	0.0	3.0	3.72	2.5245901639344264	2.1923076923076925	2.142857142857143	1.9090909090909087	1.5333333333333334	1.0	2.089341055733374	2.415267489711934	2.162208504801097	1.8254401942926533	1.8042893320671087	1.86811679404272	1.5974560419004866	1.451028806584362	1.345679012345679	29.58333333333333
CHEMBL2220239	17.136971689621156	0	1	2.412954898868913	4.825909797737827	1.2934117903044748	4.180223618230805	141.95765636442013	5.743986178879916	12	0	0	3	2	0	1	0	0	0	0	0	96.33676268861456	1062.0	4.57487922705314	4.756944444444445	2.557632398753894	1.9915254237288136	2.228985507246377	1.816272965879265	1.4649122807017545	0.9803921568627452	3.0	3.583333333333333	3.0093457943925235	2.76271186440678	2.6608695652173915	2.377952755905512	2.3596491228070176	2.019607843137255	2.0942774497524903	2.4651491769547325	2.153957879448076	2.034498673127957	1.838093743460976	1.9331723027375205	1.8708807232429288	1.9569525666016905	1.8986928104575167	23.08695652173913
CHEMBL325235	19.815568900106285	0	1	2.4579905160368165	4.895530194869305	1.3180684589538192	4.629754673935991	178.20824220175348	6.099243498376341	10	0	2	5	2	3	0	0	0	0	0	0	168.97222222222223	1034.0	6.775510204081633	6.576923076923077	3.7615384615384615	3.5864661654135337	3.819672131147541	3.772727272727273	2.536082474226804	2.186915887850468	3.26530612244898	4.0	3.069230769230769	2.669172932330827	2.5245901639344264	3.125	2.979381443298969	2.691588785046729	3.4484126984126986	2.7788461538461537	2.7526041666666665	2.4363247863247866	2.612781954887218	3.033925318761384	3.093118686868687	2.8579610538373426	2.445482866043613	21.10204081632653
CHEMBL2169967	13.463538413245823	0	1	2.388044781185048	4.776089562370094	1.3428980197124012	3.8282997122047866	92.5855499196078	5.058761332153123	10	0	0	3	3	0	0	0	0	0	0	0	79.33333333333334	668.0	5.705882352941177	5.861111111111111	3.216867469879518	2.043956043956044	1.8625	2.269230769230769	1.7391304347826086	1.0	3.147058823529412	3.7777777777777777	2.963855421686747	2.3846153846153846	2.3125	2.769230769230769	2.4782608695652173	1.9795918367346936	2.333333333333333	2.6743827160493825	2.415798611111112	2.248326639892905	1.9633699633699635	1.8833333333333333	2.121794871794872	2.115942028985508	1.8027210884353744	19.647058823529413
CHEMBL111448	20.729524736956726	0	1	2.491712489309007	4.977895488789724	1.290309923438158	4.544901158956508	179.50739163894664	6.145727831154993	10	0	2	5	2	3	0	0	0	0	0	0	206.25	1072.0	6.5	6.345454545454546	3.701388888888889	3.238993710691824	3.2448979591836733	3.0454545454545454	2.41747572815534	2.38	3.269230769230769	4.036363636363636	3.083333333333333	2.610062893081761	2.3877551020408165	2.7	2.8058252427184467	2.79	3.9663461538461537	2.746969696969697	2.684735706580366	2.4799382716049383	2.714185883997205	3.363567649281934	2.923737373737374	2.8932038834951457	2.84	20.615384615384617
CHEMBL423687	22.64399602485247	0	1	2.458267102174026	4.896394365005971	1.314572971098263	4.666405509991301	983.3287431457828	7.95565422965995	10	0	2	5	2	3	0	0	0	0	0	0	185.97222222222223	1186.0	5.704918032786885	5.59375	3.102409638554217	3.0236686390532546	3.3684210526315788	3.382608695652174	2.596774193548387	2.4029850746268657	3.0163934426229506	3.75	2.783132530120482	2.473372781065089	2.4407894736842106	2.973913043478261	2.9838709677419355	2.8656716417910446	3.04872495446266	2.5859375	2.502083333333333	2.214692101740294	2.377712031558186	2.763523391812865	2.848067632850241	2.644937275985663	2.429726368159203	19.442622950819672
CHEMBL1272232	17.844078470807705	0	1	2.4711669744668203	4.890733853012881	1.3133165613306337	4.254780782407571	142.65582595401688	5.748892278087232	9	0	2	7	4	2	0	0	1	0	0	1	154.78307422648987	1170.0	7.682177904400127	7.526455026455026	4.030398322851153	3.765316718587747	4.310575635876841	3.6616161616161618	3.277777777777778	2.893939393939394	3.615384615384616	4.357142857142857	3.1226415094339623	2.7009345794392523	2.674698795180723	3.1818181818181817	3.117647058823529	2.909090909090909	3.968796775038202	2.972712130119538	2.939674523007856	2.514772109635841	2.646686665897465	3.323057662749764	3.305898491083677	2.7498335754054715	2.392910587355032	30.0
CHEMBL325422	16.94670166084022	0	0	2.489058418308616	4.851233032792651	1.3504335026892038	4.1422590288303	136.50407823025472	5.658291836052802	14	0	0	4	3	1	0	0	0	0	0	0	138.44444444444446	840.0	7.2105263157894735	7.268292682926829	3.863157894736842	3.415841584158416	3.111111111111111	3.246913580246914	2.901408450704225	2.463768115942029	3.5526315789473686	4.2926829268292686	3.294736842105263	2.93069306930693	2.7111111111111112	2.716049382716049	2.647887323943662	2.318840579710145	3.64327485380117	2.941056910569106	2.668949771689498	2.635087719298246	2.861661166116611	2.815432098765433	2.8772290809327847	2.27151799687011	2.0434782608695654	22.105263157894736
CHEMBL2220209_53237661	18.011935611598958	0	1	2.3813324380224024	4.762664876044806	1.2834657671617926	4.448299457847102	134.35944527327032	5.733427759010881	12	0	0	6	2	0	1	3	0	0	0	3	273.34370713305896	1226.0	8.911111111111111	7.198412698412698	4.024561403508772	3.641843971631205	3.46969696969697	2.596078431372549	3.08641975308642	3.7083333333333335	3.425	4.095238095238095	3.094736842105263	2.8617021276595747	2.784090909090909	2.741176470588236	2.592592592592593	2.4722222222222223	6.8335926783264735	3.0679747207524986	5.270505665482834	2.817348927875244	3.1559955345416326	2.809922138047139	2.1858387799564274	2.3917466849565616	2.896990740740741	30.65
CHEMBL336522	10.784941202760692	0	1	2.321096014144905	4.642192028289811	1.2754461293566937	3.5234985962057626	60.40460336381308	4.437537553290461	6	0	0	4	3	0	0	0	0	0	1	1	62.60595279012346	3330.0	5.393721340388007	5.366283524904214	2.425589225589226	1.4259780907668231	1.4103703703703705	1.3905555555555555	0.7592592592592593	0.1856209150326797	3.0	3.586206896551724	2.742424242424242	2.197183098591549	2.1333333333333333	2.275	1.8	1.7058823529411764	2.235926885361552	2.558901660280971	2.31542735042735	2.0648911335578	1.837433489827856	1.7849925925925922	1.8543555555555555	1.849422222222222	1.6499869281045751	118.92857142857144
CHEMBL2220130	16.36091522321331	0	1	2.381907166990404	4.763814333980808	1.3185397306722126	4.194068619502972	124.43412698006492	5.565713820049317	12	0	0	3	2	1	0	0	0	0	0	0	103.38888888888889	832.0	5.534883720930233	5.777777777777778	3.4653465346534653	2.6226415094339623	2.64	2.271844660194174	1.6774193548387095	1.091954022988506	3.0232558139534884	3.6222222222222222	2.9504950495049505	2.707547169811321	2.68	2.5145631067961167	2.4516129032258065	2.1149425287356323	2.404392764857881	2.7049382716049384	2.4627285513361468	2.3976897689768983	2.1928721174004204	2.246111111111112	2.2154800431499466	2.039426523297492	1.8812260536398475	19.348837209302324
CHEMBL3639782	18.987141775360097	0	1	2.545351420872653	4.996141687777078	1.3684233224476012	4.39118991676494	155.66992965944524	5.880647053125917	9	0	2	5	4	1	0	0	0	0	0	0	141.19444444444443	930.0	6.444444444444445	6.571428571428571	3.819548872180451	3.143835616438356	2.7669172932330826	1.967479674796748	1.8396226415094337	1.7605633802816902	3.511111111111111	4.346938775510204	3.398496240601504	2.924657534246576	2.654135338345865	2.5609756097560976	2.462264150943396	2.605633802816901	3.137654320987654	2.5810657596371884	2.395390070921985	2.297619047619049	2.443493150684932	2.5927318295739337	2.215898825654924	2.1367924528301887	1.9507042253521123	20.666666666666668
CHEMBL195241	33.86489375097899	0	1	2.4931749952793942	4.986349990558788	1.333054788531207	4.160129031802407	12398.05750576482	10.883910109260418	20	0	0	7	6	1	0	0	0	0	0	0	237.8055555555556	1700.0	5.370786516853933	5.6063829787234045	3.39662447257384	2.845238095238096	2.486166007905138	1.7272727272727273	1.3285714285714283	1.3031496062992125	3.0786516853932584	3.797872340425532	2.978902953586498	2.8015873015873014	2.707509881422925	2.515151515151515	2.267857142857143	2.1811023622047245	2.671972534332085	2.555851063829788	2.3537251123956326	2.2109704641350216	2.312830687830689	2.3965744400527016	2.1291035353535346	2.0261904761904765	1.960958005249344	19.10112359550562
CHEMBL85	24.086719157926986	0	1	2.458771238107102	4.897719567733854	1.3265215148076352	4.798130725599885	252.58262105418024	6.630350695957085	15	0	0	7	4	2	0	1	0	0	0	1	240.75	1260.0	7.473684210526316	7.131147540983607	3.717948717948718	3.0	2.4842767295597485	2.1843971631205674	1.9432624113475176	1.9921875	3.3859649122807016	4.131147540983607	3.0705128205128207	2.753012048192771	2.5660377358490565	2.6099290780141846	2.425531914893617	2.4296875	4.223684210526316	2.866120218579235	2.6764132553606235	2.563212250712251	2.767235609103079	2.5847309573724666	2.139282899921197	2.28053585500394	2.378255208333333	22.105263157894736
CHEMBL195329	17.665738985845223	0	1	2.4142586984353978	4.807902222243518	1.3574822981512111	4.319973265143568	155.93598003212952	5.837902898973654	11	0	2	4	2	1	1	0	0	0	0	0	133.58676268861456	1086.0	5.772486772486773	5.496296296296297	2.6111111111111107	2.455357142857143	2.9475655430711614	3.3088235294117645	2.887179487179487	2.3666666666666667	3.333333333333333	4.088888888888889	2.912280701754386	2.508928571428572	2.617977528089888	3.0	2.892307692307692	2.8	3.180637206871775	2.5702331961591223	2.4004441433303225	2.0837394411955814	2.177689594356261	2.44156609793314	2.8227124183006542	2.8065527065527074	2.24320987654321	25.857142857142858
CHEMBL476838	23.4604926057802	0	1	2.406454799432896	4.81290959886579	1.2996990811139573	4.242370849512484	654.2828636325659	7.614941882641069	12	0	0	8	2	5	0	1	0	0	0	1	340.7222222222222	1356.0	7.766666666666667	6.290322580645161	3.919463087248322	2.976331360946745	2.51123595505618	2.325301204819277	1.9520958083832336	2.1354838709677417	3.05	3.774193548387097	2.9328859060402683	2.57396449704142	2.404494382022472	2.427710843373494	2.2215568862275448	2.1032258064516127	5.678703703703703	3.1357526881720434	3.298548548548548	2.928225205070843	2.8742603550295858	2.685861423220974	2.572623828647925	2.5442448436460414	2.727060931899641	22.6
CHEMBL4218672	13.423098298725945	0	1	2.433550772354664	4.738143474598403	1.3301346794366462	3.692470828093071	101.34468396955111	5.149155670384723	11	0	0	4	2	1	0	1	0	0	0	1	143.38888888888889	724.0	8.6	8.0	4.293333333333333	3.5945945945945947	3.5172413793103448	3.976744186046512	3.022222222222222	1.5294117647058822	3.433333333333333	4.125	3.12	2.864864864864865	2.7413793103448274	2.7674418604651163	2.1555555555555554	1.8823529411764703	4.779629629629629	3.244791666666667	3.03670634920635	2.85962962962963	2.794294294294295	2.634099616858239	3.0645994832041343	2.9259259259259265	2.5686274509803915	24.133333333333333
76313439_CHEMBL3084777	23.97732935818581	0	1	2.487044376731727	4.906134009220425	1.3307861918975474	4.645049341096248	284.1172465180135	6.747999281486552	15	0	2	6	3	3	0	0	0	0	0	0	191.77777777777777	1230.0	6.982456140350878	6.918032786885246	4.171052631578948	3.676470588235294	3.3167701863354035	3.626984126984127	3.88695652173913	3.4827586206896552	3.3859649122807016	4.131147540983607	3.1907894736842106	2.741176470588236	2.577639751552795	2.912698412698413	3.1478260869565218	2.9482758620689653	3.364522417153996	2.8561020036429867	2.6931931931931934	2.476973684210526	2.6344771241830065	2.5935127674258114	2.62389770723104	2.879710144927535	3.022270114942528	21.57894736842105
CHEMBL195190	16.958632204658677	0	1	2.4160085573328174	4.809478084400813	1.3477889152104645	4.327721986605761	127.2473115248068	5.588069872430391	10	0	2	5	2	1	2	0	0	0	0	0	124.0068587105624	1268.0	5.766381766381767	5.285714285714286	2.491452991452991	2.442244224422442	2.9876543209876543	2.9617486338797816	2.908045977011494	1.8580246913580245	3.435897435897436	4.190476190476191	2.9326923076923075	2.5445544554455446	2.6419753086419755	3.0163934426229506	2.9482758620689653	2.851851851851852	3.179663043860575	2.445326278659612	2.2877585377585383	2.002525852062889	2.167766776677668	2.469935985368084	2.6959623557984216	2.754682843763304	1.952046181984454	32.51282051282051
CHEMBL1641625	20.510745137474373	0	1	2.576093596773807	5.08199917461527	1.3470969197014984	4.3749919955556	209.9647217323439	6.2632302567286855	9	0	2	5	4	1	0	0	0	0	0	0	150.97222222222223	1006.0	5.882352941176471	6.090909090909091	3.601351351351352	3.006060606060606	3.073529411764706	2.3461538461538463	1.856	1.135135135135135	3.372549019607843	4.181818181818182	3.1824324324324325	2.8181818181818183	2.889705882352941	2.892307692307692	2.584	2.4054054054054053	2.960239651416122	2.507070707070707	2.306603773584906	2.236674174174174	2.2698653198653207	2.638480392156863	2.3547008547008543	2.2508888888888894	2.023523523523524	19.725490196078432
CHEMBL2220290	16.36091522321331	0	1	2.3759410935704186	4.751882187140836	1.3216928119131	4.192295032129012	124.25607062811422	5.564281866686551	12	0	0	5	2	0	1	0	2	0	0	2	81.18068891937205	1524.0	5.450116783450117	5.527065527065527	2.7720904425024275	2.564588979223126	2.902484763244257	2.563685636856368	2.0384615384615383	1.4242424242424243	3.351351351351352	4.0256410256410255	3.02247191011236	2.926829268292683	2.8987341772151898	2.756097560975609	2.4871794871794872	2.242424242424242	2.194072673496542	2.5137174211248285	2.2745224494809904	1.9447698264686293	1.8705683250248144	2.013098111394721	2.0650531968282646	1.976522106151736	1.8334268612046392	41.18918918918919
CHEMBL41040	8.10634399227556	0	3	2.219936220708824	4.43987244141765	1.2019802055670823	3.096156836442161	39.74357732297205	3.777758431069154	6	0	0	4	3	0	0	0	1	0	0	1	81.39418533760097	696.0	6.610786224821313	6.795321637426901	3.276190476190476	2.6597222222222223	2.657004830917874	1.5555555555555556	0.494949494949495	0.0	3.0526315789473686	3.473684210526316	2.571428571428572	2.21875	2.0869565217391304	1.6	1.5454545454545454	1.0	4.283904491452683	3.705761316872428	3.785493827160493	3.0481481481481483	2.690650720164609	3.5279119699409547	2.7294238683127574	2.1010101010101008	1.345679012345679	36.63157894736842
CHEMBL4216337	10.635111288499631	0	0	2.368356653081213	4.658115739472923	1.2971917075970638	3.455483384131577	64.21411337609547	4.498695257675682	11	0	0	4	1	2	1	0	0	0	0	0	136.53120713305898	800.0	9.735449735449736	8.621212121212123	6.228070175438596	4.953703703703703	4.964285714285714	4.173913043478261	4.166666666666667	1.8	3.6666666666666665	4.2727272727272725	3.3421052631578947	2.9444444444444446	2.857142857142857	2.5217391304347827	1.7777777777777777	1.3	6.5014860539551895	3.875701459034793	3.645716423494201	3.976770630279403	3.659979423868312	3.4133597883597884	3.7093397745571655	5.925925925925927	4.3	38.095238095238095
CHEMBL2181168	20.41328588155165	0	1	2.496601460531867	4.993202921063734	1.3363919158277004	3.99924499900568	771.3667471445385	7.6036753827224866	14	0	0	5	3	1	0	0	0	0	1	1	121.49484167901235	3800.0	5.980483950617283	6.143815513626835	3.7912820512820513	3.19640522875817	2.718157181571816	2.152605703048181	2.0179012345679013	1.9860830527497195	3.24	3.962264150943396	3.015384615384616	2.6911764705882355	2.658536585365854	2.672566371681416	2.6296296296296298	2.646464646464646	2.429896833580247	2.6181830887491264	2.412987654320988	2.2001857549857555	2.22419825708061	2.1741674194519724	2.0508672566371686	1.9715973936899869	1.999573512906846	76.0
56946195_CHEMBL1958132	17.746619214884987	0	1	2.329971444010426	4.659942888020852	1.3266566248073204	3.828150219726864	484.1182493684521	7.015238316688195	12	0	0	5	3	2	0	0	0	0	0	0	146.36111111111111	946.0	6.217391304347826	6.0	2.9043478260869566	2.3421052631578947	2.380952380952381	2.48936170212766	2.8732394366197185	3.0	2.9782608695652173	3.6041666666666665	2.626086956521739	2.3508771929824563	2.257142857142857	2.25531914893617	2.492957746478873	2.7586206896551726	3.1817632850241546	2.910300925925926	2.673856209150327	2.3519323671497587	2.1405945419103314	2.1579365079365083	2.3354018912529555	2.4213615023474184	2.5143678160919545	20.565217391304348
CHEMBL2402897	26.74450615602129	0	2	2.4573616807563106	4.80185838842536	1.2761519471410605	3.817595793820177	4093.85642313896	9.541018127159736	9	0	0	10	6	3	1	0	0	0	0	0	284.7994684499314	1644.0	5.728395061728396	4.773333333333333	2.593162393162393	2.096096096096096	1.9593114241001564	1.8626262626262624	1.638257575757576	1.589605734767025	3.0277777777777777	3.7066666666666666	2.7384615384615385	2.315315315315315	2.2535211267605635	2.5575757575757576	2.403409090909091	2.225806451612903	3.955548172915714	2.402962962962963	2.873630672926448	2.4375593542260208	2.432432432432433	2.300925925925926	2.25115039281706	2.344328703703704	2.1482974910394264	22.83333333333333
76316932_CHEMBL3084434	44.08062754299571	1	1	2.5392580273095	5.078515021764526	1.304337944915185	4.5844476836894685	59314.58943723329	12.695358674573743	21	0	2	13	6	6	1	0	0	0	0	0	426.45816186556925	2488.0	7.757159221076747	7.679487179487181	4.768339768339768	4.341520467836258	4.198581560283688	4.533078880407125	4.325611325611326	3.756462585034013	3.5670103092783507	4.298076923076923	3.33976833976834	3.0631578947368423	2.971631205673759	3.0114503816793894	2.911196911196911	2.779591836734694	4.396475895521332	3.143637226970561	3.087381096943939	2.75658992325659	2.7774853801169592	2.8528149899308293	3.134918952030912	3.412281328947996	3.220748299319728	25.649484536082475
CHEMBL43798	9.520557554648656	0	3	2.216354930620183	4.432709861240367	1.1848157159248731	3.170950581530528	72.01367518779173	4.5392202986123005	6	0	0	4	3	0	0	0	1	0	0	1	89.89418533760099	772.0	5.344197530864197	5.3244444444444445	1.97008547008547	1.5577777777777777	2.0361757105943155	2.579124579124579	2.78743961352657	1.3222222222222222	2.8	3.28	2.3846153846153846	2.14	2.0	2.1515151515151514	2.0	1.65	3.5957674135040394	3.229711934156379	3.1060956790123453	2.460747071858183	2.1899999999999995	2.2958656330749347	2.58080808080808	3.438629450706745	2.938888888888889	30.88
CHEMBL555146	20.672505595553886	0	1	2.437007667165916	4.795418962062117	1.3144160065055337	4.249152096155618	265.6192567484472	6.537575362819462	15	0	0	4	1	2	0	1	0	0	0	1	219.72222222222223	1072.0	7.5	7.03921568627451	3.669421487603306	3.268292682926829	3.424778761061947	4.322916666666667	3.465909090909091	3.175	3.375	4.0588235294117645	2.925619834710744	2.6341463414634148	2.5929203539823007	2.84375	2.977272727272727	2.9125	4.577546296296297	2.965686274509804	2.868437118437119	2.849862258953168	2.707317073170732	2.419616519174041	3.2592592592592595	2.6698232323232323	2.8104166666666663	22.33333333333333
CHEMBL2107804	15.872588041509122	0	1	2.4359315638021184	4.781829998724051	1.2640715829882851	3.759944082493523	172.09208624572332	5.841176899255457	6	0	2	5	1	2	0	0	2	0	0	2	127.31614845297972	1312.0	6.3029696363029695	6.031339031339032	2.8101402373247035	2.438621010948055	2.407843137254902	3.513333333333333	2.284600389863548	1.847953216374269	3.3783783783783785	4.128205128205129	2.8737864077669903	2.30188679245283	2.211764705882353	3.1	2.9473684210526314	2.6140350877192984	3.4409769852156686	2.5900865252717105	2.567182479282936	2.274741300091893	2.3297824767853497	2.507915758896151	2.978436213991769	2.467619666450076	2.151036026279692	35.45945945945946
CHEMBL132047	10.008884736352847	0	2	2.271920896448347	4.507565027484409	1.284431005333121	3.4716310250769817	52.80995950191777	4.229064064322145	6	0	0	3	2	0	0	0	1	0	0	1	59.14418533760098	758.0	5.733539094650205	5.724444444444445	2.3162393162393164	2.5090439276485785	2.6871345029239766	2.1379310344827585	0.5596707818930041	0.0	3.125	3.72	2.6346153846153846	2.558139534883721	2.421052631578948	2.4827586206896552	1.9259259259259256	1.4	2.464341055733374	2.70971193415638	2.537324145851278	2.1754906616017724	2.007751937984496	2.147714966428416	2.2839506172839505	1.687014174668496	1.4255144032921807	31.58333333333333
CHEMBL1242950	16.401355337733193	0	1	2.295576782783729	4.591153565567461	1.2772187321914403	3.925240371636686	243.4348405938024	6.283306671979638	6	0	0	2	1	1	0	0	0	0	0	0	140.61111111111111	864.0	3.69811320754717	3.574074074074074	1.5774647887323945	1.1503267973856208	1.0675675675675675	1.0775193798449612	1.2	1.2795698924731185	2.547169811320755	3.203703703703704	2.3450704225352115	2.071895424836601	1.9324324324324325	1.968992248062016	2.0	2.204301075268817	2.653039832285115	2.306584362139918	2.025599128540305	1.9612676056338032	1.971677559912853	1.929617117117117	1.7093023255813955	1.8997584541062804	1.957586618876942	16.30188679245283
CHEMBL1651091	11.520557554648656	0	0	2.382289763401268	4.674237896328189	1.2611477794082149	3.559917961443044	69.68197937679527	4.649406846919376	11	0	0	5	2	2	1	0	0	0	0	0	152.30898491083678	850.0	9.584541062801932	8.819444444444445	6.317460317460317	4.908333333333333	4.647058823529412	5.12	5.045454545454546	1.5	3.652173913043478	4.208333333333333	3.357142857142857	2.925	2.8529411764705883	2.8	2.136363636363636	1.4444444444444444	6.622129778732034	3.960133744855968	4.138203017832649	4.341563786008231	3.778703703703704	3.117102396514161	3.839259259259258	6.606060606060608	4.425925925925926	36.95652173913044
CHEMBL46	17.68231801272818	0	0	2.5557086986084028	4.9488147565777885	1.33193754042842	3.929262035239693	223.08322462807084	6.196002266811053	14	0	0	4	3	1	0	0	0	0	0	0	142.19444444444446	878.0	6.926829268292683	7.113636363636363	3.93069306930693	3.333333333333333	2.6206896551724137	2.6634615384615383	2.3176470588235296	2.8666666666666667	3.4878048780487805	4.227272727272728	3.415841584158416	3.008771929824561	2.577586206896552	2.4615384615384617	2.3294117647058825	2.533333333333333	3.468157181571816	2.865530303030303	2.593178621659635	2.5943344334433456	2.7119883040935684	2.51676245210728	2.7473290598290605	2.2111111111111112	2.113888888888889	21.414634146341463
CHEMBL379302	16.251525423472135	0	1	2.4187529006775432	4.822502411429466	1.3577542994279717	4.3395649139629615	105.8064498747243	5.354758661025078	9	0	2	4	2	2	0	0	0	0	0	0	135.41666666666666	820.0	6.842105263157895	6.560975609756097	3.1320754716981134	2.650943396226415	3.5125	3.842105263157895	2.540983606557377	2.466666666666667	3.421052631578948	4.195121951219512	2.943396226415094	2.443396226415094	2.4875	3.0350877192982457	2.8852459016393444	2.7333333333333334	3.5635964912280698	2.772357723577236	2.6370614035087723	2.367924528301886	2.364779874213837	2.845486111111111	3.189083820662768	2.6224954462659382	2.083333333333333	21.57894736842105
CHEMBL2169970	14.23959487965367	0	1	2.4230972751023296	4.846194550204658	1.3129345123355542	3.856089660209208	106.34718575704136	5.25449574411118	10	0	0	4	4	0	0	0	0	0	0	0	95.11111111111111	718.0	5.833333333333333	6.105263157894737	3.6091954022988495	2.484536082474227	2.046511627906977	2.015873015873016	1.46875	0.912280701754386	3.1666666666666665	3.789473684210526	3.045977011494253	2.484536082474227	2.441860465116279	2.6666666666666665	2.171875	1.9649122807017545	2.6419753086419755	2.826023391812866	2.529850746268657	2.416985951468711	2.278350515463918	2.13953488372093	2.275132275132275	2.119791666666667	1.777777777777778	19.944444444444443
CHEMBL3673249	26.029700016524146	0	1	2.5471357541335835	5.00289809714802	1.3662997895618862	4.660531447209134	490.2153227932724	7.357995538659374	15	0	2	5	3	2	0	0	0	0	0	0	205.75694444444449	1278.0	6.031746031746032	5.955882352941177	3.4450549450549453	2.668202764976958	2.7305699481865284	2.616279069767442	2.553072625698324	2.596026490066225	3.412698412698413	4.205882352941177	3.269230769230769	2.700460829493088	2.7305699481865284	2.8488372093023258	2.7318435754189943	2.794701986754967	3.265983245149912	2.629084967320262	2.4257436570428696	2.27785409035409	2.2661930363543266	2.2803684513529068	2.342861757105942	2.287554314090627	2.1969278881530534	20.285714285714285
CHEMBL1958325	19.229782462479378	0	1	2.3677165531012814	4.735404378447587	1.3112032290393756	3.817089931242904	1048.8806950862677	7.871769601758877	12	0	0	5	3	2	0	0	0	0	0	0	155.38888888888889	1022.0	5.730769230769231	5.648148148148148	2.8421052631578947	2.056338028169014	2.0074626865671643	2.101694915254237	2.4347826086956523	2.735294117647059	2.9038461538461537	3.5185185185185186	2.669172932330827	2.352112676056338	2.171641791044776	2.1271186440677967	2.315217391304348	2.7058823529411766	2.988247863247864	2.7911522633744856	2.54610538373425	2.320802005012532	2.0770735524256647	2.0692371475953566	2.298964218455744	2.219202898550725	2.5024509803921573	19.65384615384616
CHEMBL2220185_53237438	15.584858756805469	0	1	2.367681673858293	4.735363347716584	1.3422176535087211	4.013322889949245	127.27282248897686	5.53948017149232	12	0	0	4	2	0	1	0	1	0	0	1	81.59205913732663	1236.0	5.244577911244577	5.267806267806268	2.662921348314607	2.481029810298103	2.774496015002344	2.3631436314363143	1.839031339031339	1.2811447811447811	3.216216216216216	3.871794871794872	2.966292134831461	2.8780487804878048	2.835443037974684	2.658536585365854	2.3846153846153846	2.106060606060606	2.2051907874953143	2.5388308536456683	2.2855168601437263	1.935081148564295	1.866029308441233	2.0169007888964137	2.0780512897721577	1.9754141605993456	1.8371679760568649	33.4054054054054
CHEMBL7130	13.23143891991877	0	5	2.467322397851328	4.934644795702658	1.1725544952400062	3.673423027202906	89.28181007855254	5.022426023666989	6	0	0	6	5	0	0	0	1	0	0	1	106.48446311537876	944.0	6.825965750696933	7.534722222222221	4.558872305140962	3.171717171717172	2.088075880758808	1.207843137254902	0.902777777777778	0.5666666666666667	3.3548387096774195	3.84375	3.2238805970149254	2.9220779220779223	2.1341463414634148	1.7647058823529411	1.65	1.45	3.4349826811412503	3.3070666152263377	3.254076403447473	2.9061022050242613	3.017756934423601	3.0449663755896816	1.9513798111837333	2.166872427983539	1.919135802469136	30.451612903225808
CHEMBL41140	14.946701660840215	0	1	2.4107842466685394	4.821568493337082	1.3296189203072473	3.942909774896134	117.97879509953992	5.41235879194335	10	0	0	6	4	2	0	0	0	0	0	0	189.13888888888889	806.0	8.848484848484848	7.942857142857143	4.555555555555555	3.848101265822785	3.970149253731343	3.928571428571429	2.9166666666666665	3.025	3.4545454545454546	4.142857142857143	3.135802469135802	2.7721518987341773	2.716417910447761	2.696428571428572	2.5	2.35	5.731481481481481	3.268253968253968	3.763205828779599	2.919753086419753	3.0457102672292544	3.009121061359868	3.406746031746032	2.611111111111111	2.4458333333333337	24.424242424242426
53237669_CHEMBL2220064	16.142135623730955	0	1	2.3796297190229434	4.759259438045888	1.342119418118283	4.149295762849296	130.7311506525885	5.615080274012965	12	0	0	4	2	1	1	0	0	0	0	0	99.03120713305898	1050.0	5.62059620596206	5.426356589147287	3.00354609929078	2.77536231884058	2.8912280701754383	2.718213058419244	2.021978021978022	1.2530120481927711	3.073170731707317	3.72093023255814	3.0531914893617023	2.9239130434782608	2.768421052631579	2.6391752577319587	2.4285714285714284	2.144578313253012	2.415395295928268	2.6910709158771176	2.4035702369035703	2.084416863672183	2.031199677938809	2.076608187134504	2.1911989308896533	2.175620675620676	2.096385542168675	25.60975609756097
CHEMBL1908863	16.958632204658684	0	1	2.3564825265413107	4.712965053082621	1.2858014282968997	3.70590904003551	310.55452145919696	6.571268601355268	12	0	0	5	1	3	0	0	0	0	1	1	125.46706390123458	3720.0	6.422759945130315	5.948309178743961	3.744691358024692	2.4243797195253505	1.8198830409356723	1.5808358817533128	2.051358024691358	3.081962481962482	2.933333333333333	3.5	3.0444444444444443	2.5533980582524274	2.2280701754385963	2.1192660550458715	2.2333333333333334	2.389610389610389	2.7881569755829907	2.973727858293076	2.657865147198481	2.542690534979425	2.4445300251708018	2.180756335282651	2.0134617737003064	2.1287135802469144	2.176854256854257	82.66666666666667
CHEMBL2402887	25.968449689613443	0	2	2.4142761789441574	4.759119164841958	1.2732839867984802	3.7511556587142825	2083.182881398298	8.835574702998187	9	0	0	11	6	4	1	0	0	0	0	0	310.0216906721536	1632.0	6.39469320066335	5.057142857142857	2.785063752276866	2.257648953301127	2.0464344941956885	1.7633136094674555	2.065315315315315	2.1223628691983123	3.1044776119402986	3.8142857142857145	2.737704918032787	2.342995169082126	2.149253731343284	2.3431952662721893	2.5472972972972974	2.4177215189873418	4.627189413017218	2.575	3.1036895674300258	2.593452742359846	2.541062801932368	2.634259259259259	2.3706260501132297	2.2995808308308305	2.6514299109235813	24.35820895522388
CHEMBL2219979	17.51590907158417	0	1	2.3982069397935586	4.796413879587117	1.331485667382842	4.351825223112892	146.22635675966674	5.818064932796403	12	0	0	5	2	2	1	0	0	0	0	0	116.05898491083676	1152.0	6.098765432098766	5.75177304964539	3.757575757575758	2.944444444444444	2.795795795795796	2.8128654970760234	2.4444444444444446	1.7311827956989247	3.066666666666667	3.702127659574468	3.1818181818181817	2.9901960784313726	2.747747747747748	2.5789473684210527	2.435185185185185	2.3440860215053765	2.5790885535741506	2.7941949041239824	2.4832342630696544	2.290934031674773	2.219952795933189	2.216383049716384	2.1724333983105923	2.198902606310015	2.299283154121865	25.6
CHEMBL114080	21.229782462479378	0	1	2.458248934769236	4.896335723226958	1.316581581197613	4.658287567754186	346.5862394314088	6.841383447920881	10	0	2	5	3	2	0	0	0	0	0	0	172.47222222222223	1096.0	5.714285714285714	5.694915254237288	3.1437908496732025	2.8867924528301887	3.202797202797203	3.336448598130841	2.436974789915966	2.193798449612403	3.0892857142857144	3.830508474576271	2.869281045751634	2.5220125786163523	2.503496503496504	3.037383177570093	2.9159663865546217	2.736434108527132	3.079861111111111	2.6186440677966103	2.473484848484848	2.2579883805373995	2.360587002096436	2.723581973581973	2.856957424714434	2.592203548085901	2.3417312661498704	19.571428571428573
CHEMBL68131	19.92495869984746	0	1	2.458950110884652	4.917900221769303	1.3111442297865787	3.835902551852728	1220.6533492391266	8.062652971571783	6	0	0	7	2	4	0	0	1	0	0	1	183.5052964487121	1354.0	6.2944327975774526	5.838383838383838	3.682887266828873	3.165895061728395	2.701178451178451	2.077872744539411	1.820289855072464	2.0526918671248566	3.0	3.709090909090909	2.781021897810219	2.4444444444444446	2.386363636363636	2.376068376068376	2.2782608695652176	2.536082474226804	3.462364083937964	2.7448185559296667	2.613461228112645	2.4802724460064285	2.6120613283036125	2.5713150018705573	2.6674316766909354	2.3520218285918766	2.1027427771414025	25.54716981132076
CHEMBL177611	14.28003499417355	0	1	2.3992420749840324	4.798484149968065	1.3182961650905354	3.739937996302237	127.49120683563652	5.435834061127329	6	0	2	4	2	1	0	0	1	0	0	1	117.19974089315652	972.0	5.702998236331569	5.462462462462463	2.5420875420875424	2.0526918671248566	2.776212832550861	2.764957264957265	1.824242424242424	1.2054507337526206	3.2285714285714286	4.0	2.767676767676768	2.278350515463917	2.3661971830985915	2.826923076923077	2.581818181818182	2.2641509433962264	3.348564025518758	2.5666221777332887	2.435095723743067	2.2167976056864944	2.265644223834373	2.625485422825016	2.839862298195631	2.324766180321736	1.7451277273080208	27.77142857142857
CHEMBL43355	16.877751975618917	0	1	2.500589768175491	5.001179536350982	1.3628288399311377	4.058155711136435	152.2525176468558	5.767477787451008	10	0	0	3	3	0	0	0	0	0	0	0	91.88888888888889	818.0	5.090909090909091	5.446808510638298	3.176470588235294	2.417322834645669	2.109243697478992	1.5398230088495577	0.934959349593496	0.6428571428571429	3.159090909090909	3.893617021276596	3.117647058823529	2.826771653543307	2.80672268907563	2.6194690265486726	2.073170731707317	1.816326530612245	2.0883838383838382	2.41193853427896	2.1944444444444446	2.0417833800186744	1.984251968503937	1.978991596638656	1.886430678466077	1.6761517615176154	1.5646258503401362	18.59090909090909
CHEMBL1829335	17.815568900106285	0	1	2.326383895495277	4.651915858649572	1.3093597817106708	4.02574849687971	232.5554865596808	6.282037971359283	12	0	0	5	3	2	0	0	0	0	0	0	147.6388888888889	946.0	6.260869565217392	6.166666666666667	2.884955752212389	2.267857142857143	2.201834862385321	2.659340659340659	2.861111111111111	2.8771929824561404	3.0217391304347827	3.6458333333333335	2.646017699115044	2.321428571428572	2.18348623853211	2.2967032967032965	2.5277777777777777	2.894736842105264	3.2095410628019327	2.9276620370370376	2.698039215686275	2.454768928220256	2.193204365079365	1.9518348623853208	2.2716727716727725	2.5570987654321	2.5438596491228065	20.565217391304348
CHEMBL66692	18.930122633957264	0	1	2.4931565983652364	4.829835954483632	1.3616777504534028	4.013229687886794	271.05816014265827	6.47780214828005	15	0	0	5	4	1	0	0	0	0	0	0	118.63888888888889	966.0	6.521739130434782	6.63265306122449	3.8990825688073394	3.269565217391305	3.2972972972972974	3.0535714285714284	2.452991452991453	2.0869565217391304	3.260869565217391	3.938775510204082	3.2110091743119265	3.0	3.009009009009009	2.946428571428572	2.547008547008547	2.1478260869565218	2.5791062801932365	2.828798185941043	2.628552971576228	2.380733944954129	2.283574879227054	2.2214714714714714	2.25421626984127	2.173314339981008	2.0434782608695654	21.0
CHEMBL1958323	18.591625366514133	0	1	2.3679235399110734	4.73562278527398	1.3037263118526852	3.893057813099849	421.374997124714	6.918991904084545	12	0	0	5	3	2	0	0	0	0	0	0	152.41666666666669	984.0	6.040816326530612	6.019607843137255	2.907563025210084	2.341463414634146	2.152	2.293577981651376	2.5301204819277108	3.192982456140351	3.0	3.607843137254902	2.73109243697479	2.3902439024390243	2.2	2.146788990825688	2.3734939759036147	3.0	3.110544217687075	2.8752723311546844	2.6251526251526256	2.438375350140056	2.2021228545618787	2.1268888888888893	2.408256880733945	2.3032128514056227	2.652046783625731	20.081632653061224
CHEMBL2220210	18.011935611598958	0	1	2.3813324380224024	4.762664876044806	1.2834657671617926	4.448299457847102	134.35944527327032	5.733427759010881	12	0	0	3	2	0	1	0	0	0	0	0	102.34370713305898	1100.0	4.335600907029479	4.516339869281046	2.2486338797814205	1.6858513189448443	1.8817204301075268	1.863095238095238	1.9777777777777776	1.7407407407407407	2.979591836734694	3.549019607843137	2.778688524590164	2.3884892086330933	2.411290322580645	2.482142857142857	2.533333333333333	2.5308641975308643	2.0886470843481426	2.438332122972646	2.14282322615656	2.0217061323618704	1.8105293542943424	1.8973640979689368	1.8493716931216928	1.8840534979423869	1.9454732510288064	22.448979591836736
CHEMBL401541	9.330287525867714	0	3	2.374579673654688	4.7491593473093765	1.268743917071929	3.2741262691958286	47.180166183845685	4.036295153103985	6	0	0	4	3	0	0	0	1	0	0	1	66.42196311537876	732.0	7.280246913580247	7.576719576719577	4.317073170731708	2.6583333333333337	1.6487455197132617	0.8095238095238094	0.0	0.0	3.5	4.095238095238095	3.268292682926829	2.45	1.903225806451613	1.7142857142857142	1.2857142857142858	1.0	3.321098155768938	3.284048598863414	3.1859719196320504	2.751856870420556	2.589351851851852	2.223682463825833	2.455908289241623	1.81305114638448	1.0	36.6
CHEMBL3679397_CHEMBL3679398	19.763198241767945	0	1	2.580223180823064	5.0863899181499725	1.3538063606477528	4.357637370439109	177.99213115434588	6.057208079670771	10	0	2	5	4	1	0	0	0	0	0	0	145.72222222222223	968.0	6.083333333333333	6.423076923076923	3.848920863309353	3.1437908496732025	2.9407407407407407	2.330508474576271	1.7543859649122806	1.2444444444444445	3.458333333333333	4.288461538461538	3.309352517985612	2.862745098039216	2.829629629629629	2.788135593220339	2.6578947368421053	2.466666666666667	3.0358796296296298	2.5779914529914527	2.3776655443322112	2.3177458033573144	2.3413217138707334	2.5722222222222224	2.470338983050848	2.293372319688109	2.1333333333333333	20.166666666666668
CHEMBL3679393_CHEMBL3679390	18.280034994173548	0	1	2.56956027262851	5.07506238472105	1.3811059523419658	4.268687643183923	150.01379074780112	5.799184588553132	10	0	2	5	4	1	0	0	0	0	0	0	135.94444444444446	892.0	6.714285714285714	6.913043478260869	4.107438016528926	3.325757575757576	3.18018018018018	2.478723404255319	2.0476190476190474	1.1666666666666667	3.619047619047619	4.456521739130435	3.4049586776859506	2.9015151515151514	2.774774774774775	2.882978723404255	2.75	2.388888888888889	3.236772486772487	2.667874396135266	2.4731800766283523	2.380624426078972	2.393939393939395	2.7119619619619613	2.5786052009456264	2.373015873015873	1.856481481481481	21.23809523809524
CHEMBL4214263	9.928004507313084	0	0	2.385237028508381	4.513858331584252	1.293731791312119	3.334864167552176	57.19635699153109	4.308854471865769	5	0	0	4	1	2	1	0	0	0	0	0	96.03120713305898	768.0	7.018518518518519	6.226666666666668	3.186666666666666	2.916666666666666	2.2432432432432434	1.96875	1.0714285714285714	0.0	3.208333333333333	3.88	2.74	2.659090909090909	2.4864864864864864	2.09375	1.5714285714285714	1.1333333333333333	4.001300297210791	3.0800000000000005	2.715762273901809	2.6281481481481475	2.630892255892256	2.6629129129129128	3.062499999999999	2.5535714285714284	1.8	32.0
CHEMBL1958332_24996326	23.4604926057802	0	1	2.41248321721616	4.824932465019641	1.3164718836782043	4.297071950830596	1066.9587110055402	8.07117984288144	18	0	0	6	4	2	0	0	0	0	0	0	191.19444444444449	1216.0	6.620689655172414	6.60655737704918	3.858156028368794	3.258503401360544	2.877551020408163	2.9133858267716537	3.272727272727273	4.0	3.1724137931034484	3.819672131147541	2.9148936170212765	2.557823129251701	2.3877551020408165	2.417322834645669	2.717171717171717	3.2337662337662336	3.296455938697318	2.879326047358834	2.6934156378600824	2.627659574468085	2.553099017384731	2.4782690854119416	2.670166229221348	2.45959595959596	2.7287157287157293	20.96551724137931
CHEMBL2181166	26.179529930785208	0	1	2.4966068542499604	4.993213708499923	1.3400272944979186	4.010055197094338	8374.746225867084	10.2268985233176	20	0	0	6	3	1	0	1	0	0	1	2	208.3003972345679	4100.0	6.983736625514402	6.712847222222222	4.120594479830149	3.4133868808567605	3.315758896151053	2.6901497241922776	2.437936507936508	2.0899843505477307	3.3833333333333333	4.09375	3.0445859872611467	2.680722891566265	2.6862745098039214	2.801418439716312	2.757142857142857	2.626760563380281	3.4716732872427984	2.815318287037037	2.6658343079922022	2.5250134465675864	2.422236501561803	2.5047828612926644	2.3016422379826635	2.361733333333333	2.184386541471049	68.33333333333333
CHEMBL2402895	30.877757043399388	0	2	2.469528455253557	4.815299012852307	1.2925507248595736	4.038982339928702	7380.687045764199	10.267598562028995	15	0	0	11	6	4	1	0	0	0	0	0	335.5772462277092	1852.0	6.447330447330447	5.419753086419753	3.157051282051282	2.658082975679542	2.558997050147492	2.377551020408163	2.528545119705341	2.361111111111111	3.1948051948051948	3.9012345679012346	2.855769230769231	2.4978540772532187	2.371681415929204	2.566326530612245	2.6685082872928176	2.4791666666666665	4.358146054905315	2.6155692729766806	3.070283370618941	2.610265313390313	2.561754887935145	2.6390732546706	2.4437200806248423	2.463500102312256	2.755979938271605	24.05194805194805
CHEMBL3084784_76316953	23.420052491260314	0	1	2.478789370661868	4.897787322302771	1.3199471761691255	4.6163895637253	262.2434576213374	6.633984036851216	15	0	2	6	3	2	0	1	0	0	0	1	236.5277777777778	1208.0	7.735849056603773	7.350877192982456	4.095238095238095	3.50625	3.451388888888889	4.472222222222222	4.182692307692308	3.707547169811321	3.509433962264151	4.2631578947368425	3.129251700680272	2.69375	2.6041666666666665	3.0462962962962963	3.1538461538461537	3.0	4.462788259958072	2.9580896686159845	2.8942307692307687	2.6685563114134543	2.6765625	2.5893132716049383	3.043724279835391	3.090811965811965	3.036687631027253	22.79245283018868
CHEMBL3084767_76316950	25.61032252004125	0	1	2.4886892447467392	4.907810059245298	1.3006272899204694	4.710532224836868	335.2719699802384	6.978092862945513	9	0	2	7	4	3	0	0	0	0	0	0	199.77777777777777	1324.0	5.735294117647059	5.638888888888889	3.0923076923076924	2.625	2.7512195121951217	2.754385964912281	2.598765432098765	2.506172839506173	3.117647058823529	3.875	2.8974358974358974	2.540178571428572	2.4878048780487805	2.760233918128655	2.7962962962962963	2.734567901234568	2.937908496732026	2.540509259259259	2.3991545893719803	2.192022792022792	2.231150793650793	2.447018970189702	2.39766081871345	2.492283950617283	2.508401920438957	19.47058823529412
CHEMBL114478	9.968444621832964	0	1	2.2996185795193806	4.599237159038761	1.3183999979142282	3.405673056604257	55.251819070013774	4.2742655286675	6	0	0	3	2	0	0	0	1	0	0	1	55.6164075598232	760.0	4.830959164292498	4.930041152263375	2.135416666666667	1.5019157088122606	1.3055555555555556	1.0264550264550265	0.7644444444444446	0.3888888888888889	2.9615384615384617	3.6296296296296298	2.640625	2.327586206896552	2.076923076923077	2.0	1.76	1.375	2.1390925984547384	2.496646852613931	2.27880658436214	1.9638310185185184	1.812083155952888	1.7953466286799618	1.7310405643738975	1.5701234567901237	1.551697530864198	29.23076923076923
CHEMBL596758	19.884518585327584	0	1	2.487478497306318	4.900644569654117	1.307894422584508	4.26807596499705	206.94493512717844	6.248743475873192	9	0	2	6	4	2	0	0	0	0	0	0	164.97222222222223	1034.0	6.2745098039215685	6.222222222222222	3.4306569343065694	2.7088607594936707	2.2533333333333334	2.7181818181818183	3.119565217391304	2.3263157894736843	3.215686274509804	3.9444444444444446	3.058394160583941	2.5443037974683542	2.28	2.5454545454545454	2.9130434782608696	2.694736842105263	3.2347494553376905	2.7283950617283947	2.512101210121012	2.4290348742903483	2.3118846694796065	2.366851851851852	2.72979797979798	2.803442028985508	2.4473684210526314	20.274509803921568
CHEMBL203013	16.21108530895225	0	1	2.509283967271308	4.863193335354161	1.3420419987525416	3.720633924955387	296.77166235102976	6.386110210040985	6	0	0	4	3	1	0	0	0	0	0	0	95.91666666666669	810.0	5.209302325581396	5.173913043478261	2.9107142857142856	2.0854700854700856	2.0	1.8043478260869563	1.4155844155844155	1.3823529411764706	3.13953488372093	3.934782608695652	2.857142857142857	2.6324786324786325	2.55	2.402173913043478	2.3376623376623376	2.367647058823529	2.23062015503876	2.3810386473429954	2.220607235142119	2.1316964285714284	2.0235042735042734	2.0325	1.8620169082125613	1.9855699855699864	1.8304738562091496	18.837209302325583
CHEMBL261010	14.239594879653668	0	1	2.424195671636304	4.848391343272608	1.3200815824900909	3.871403411071712	103.7570589106626	5.229838859391601	10	0	0	5	4	0	0	0	1	0	0	1	82.92196311537876	968.0	6.5940890385334825	6.831746031746032	4.036568213783404	2.601851851851852	2.461658841940532	2.765700483091788	1.7950617283950616	1.065217391304348	3.363636363636364	4.0	3.1012658227848102	2.595238095238096	2.591549295774648	3.0	2.577777777777778	2.0434782608695654	2.512786761072084	2.751381540270429	2.553796628169388	2.4180601135594104	2.0948951597099748	2.077203964527909	2.343263553408481	2.186008230452675	1.8776167471819645	29.33333333333333
CHEMBL473302	15.056091460581396	0	1	2.435975932659062	4.87195186531812	1.299056485908247	3.92767719901471	117.28390224621616	5.406451396661504	10	0	0	6	5	0	0	0	1	0	0	1	98.69974089315652	1018.0	6.674426807760141	6.948948948948948	4.210174029451138	3.0793650793650795	2.676767676767677	2.492929292929293	1.6433691756272402	1.094650205761317	3.3714285714285714	3.972972972972973	3.1686746987951806	2.5824175824175826	2.623376623376624	2.909090909090909	2.274193548387097	2.1666666666666665	2.8199925969473294	2.908964520075632	2.71272554605888	2.5155684466260104	2.445032333921223	2.39265672599006	2.4897119341563787	2.183193946634807	1.7969821673525377	29.085714285714285
CHEMBL43193	16.87775197561892	0	1	2.5005897681754887	5.00117953635098	1.3628288399311377	4.058155711136439	152.2525176468554	5.767477787451005	14	0	0	3	3	0	0	0	0	0	0	0	94.88888888888889	814.0	6.1	6.488372093023256	4.24	3.293577981651376	2.9207920792079207	2.2555555555555555	1.4148936170212767	0.9210526315789472	3.375	4.069767441860465	3.36	2.944954128440367	2.93069306930693	2.844444444444445	2.276595744680851	1.9605263157894737	2.3722222222222222	2.704134366925065	2.4773391812865504	2.310555555555556	2.198776758409786	2.1947194719471947	2.177777777777778	1.9432624113475176	1.7543859649122808	20.35
CHEMBL332037	20.741455280775188	0	1	2.4593382001980286	4.899619094997999	1.2937061873860762	4.684737245912942	189.1735482192584	6.198176283304798	10	0	2	5	3	2	0	0	0	0	0	0	169.5	1058.0	6.0	6.035714285714286	3.298611111111111	2.9607843137254903	3.2773722627737225	3.2616822429906542	2.353982300884956	1.9365079365079363	3.188679245283019	3.892857142857143	2.9444444444444446	2.581699346405229	2.5255474452554743	2.97196261682243	2.920353982300885	2.555555555555556	3.19811320754717	2.680059523809524	2.5702457264957266	2.3777006172839505	2.371096586782861	2.8059610705596105	2.776739356178609	2.7448377581120944	2.4814814814814814	19.9622641509434
CHEMBL39	9.928004507313084	0	1	2.4138624740723205	4.698694497906212	1.2840551490927958	3.266551905646049	64.71162542199463	4.432305131780845	9	0	0	3	2	1	0	0	0	0	0	0	101.86111111111111	534.0	6.32	6.423076923076923	3.4545454545454546	2.754716981132076	2.130434782608696	1.0277777777777777	0.96	0.0	3.12	3.769230769230769	2.8545454545454545	2.547169811320755	2.152173913043478	1.7777777777777777	1.44	1.1666666666666667	4.0744444444444445	3.332264957264958	2.970284237726098	2.7328282828282826	2.561320754716981	2.8043478260869565	2.7870370370370368	2.973333333333333	2.5	21.36
CHEMBL44236	10.533420847069053	0	3	2.335780248714174	4.6715604974283504	1.1324523272879026	3.356601652067065	64.68008594017974	4.50592560002713	6	0	0	6	3	0	0	3	0	0	0	3	273.1458333333333	686.0	13.090909090909092	10.272727272727272	6.512195121951219	5.840909090909091	7.0	4.586206896551724	8.647058823529411	0.0	3.4545454545454546	3.954545454545455	3.0	2.5	2.375	1.862068965517241	1.7058823529411764	1.0	12.415719696969695	4.556818181818182	9.93300653594771	4.91260162601626	5.041351010101011	6.596354166666667	5.031609195402298	13.985294117647058	6.25	31.181818181818183
CHEMBL3770106	18.56311579581272	0	5	2.431829018175661	4.863658036351319	1.2669611215906351	4.011701249808027	311.4031147655299	6.616556999162123	6	1	0	7	5	2	0	0	0	0	0	0	179.70138888888889	1008.0	6.808510638297872	6.775510204081633	3.73728813559322	3.435897435897436	3.317757009345794	2.830188679245283	3.0412371134020617	2.659340659340659	3.127659574468085	3.755102040816327	2.872881355932204	2.7777777777777777	2.6728971962616823	2.5660377358490565	2.525773195876289	2.3956043956043955	3.823433806146572	3.0337301587301586	3.092911877394636	2.6301789077212803	2.8573124406457744	3.071910695742472	2.5741614255765204	2.7150630011454764	2.345695970695972	21.4468085106383
CHEMBL1272072	18.99907231917856	0	1	2.4966904655710973	4.908122264921451	1.3737633301021692	4.211412768832827	194.62778738373268	6.10399807480422	9	0	2	5	3	2	0	0	0	0	0	0	148.47222222222223	944.0	6.818181818181818	6.729166666666667	3.758333333333333	3.4615384615384617	3.924731182795699	3.4871794871794872	2.840909090909091	2.2857142857142856	3.522727272727273	4.354166666666667	3.058333333333333	2.7777777777777777	2.924731182795699	3.282051282051282	2.9204545454545454	2.7142857142857144	3.374368686868687	2.6475694444444446	2.562734082397004	2.381481481481481	2.63627730294397	2.9668458781362017	2.759971509971512	2.62594696969697	2.356481481481482	21.454545454545453
CHEMBL294747	27.70313329289948	0	1	2.359369152986074	4.718738305972147	1.3156424716648667	4.655620974349728	491.23832000935766	7.477863232300504	18	0	0	6	3	3	0	0	0	0	0	0	255.72222222222223	1454.0	6.253521126760563	5.986486486486487	3.377906976744186	2.4574468085106385	1.9502487562189053	2.010928961748634	2.275	2.420289855072464	3.056338028169014	3.702702702702703	2.9244186046511627	2.5531914893617023	2.298507462686567	2.300546448087432	2.31875	2.420289855072464	3.6017214397496087	2.8641141141141144	2.681410256410256	2.6001291989664086	2.5338356973995264	2.2332780541735766	2.041894353369763	2.237673611111111	2.565016103059581	20.47887323943662
76309745_CHEMBL3084765	24.684436139372355	0	1	2.4876514722882086	4.906751675472337	1.3202545100316736	4.670026640180195	318.8025745397414	6.895974134095196	9	0	2	7	4	3	0	0	0	0	0	0	194.25	1286.0	5.907692307692308	5.797101449275362	3.1881720430107525	2.762135922330097	2.75	2.8846153846153846	2.761904761904762	2.5933333333333333	3.1384615384615384	3.927536231884058	2.9408602150537635	2.601941747572816	2.4693877551020407	2.801282051282051	2.8843537414965987	2.74	2.9884615384615385	2.557971014492753	2.429082491582492	2.195489844683393	2.319039913700108	2.454790249433106	2.403133903133903	2.510393046107332	2.58537037037037	19.784615384615385
CHEMBL478	9.968444621832964	0	1	2.305134148858484	4.610268297716967	1.315515130895028	3.399556277510341	55.35590022029203	4.276147516320193	6	0	0	3	2	0	0	0	1	0	0	1	55.6164075598232	760.0	4.830959164292498	4.930041152263375	2.2100694444444446	1.5383141762452108	1.290598290598291	1.0264550264550265	0.6044444444444445	0.0	2.9615384615384617	3.6296296296296298	2.65625	2.362068965517241	2.1538461538461537	1.9523809523809523	1.56	1.25	2.1390925984547384	2.496646852613931	2.281121399176955	1.95508616255144	1.8085355470412936	1.7830009496676158	1.7679306290417405	1.6365432098765431	1.3557098765432098	29.23076923076923
CHEMBL103772	19.01100286299702	0	1	2.3680896387361425	4.686985234303856	1.365940171490229	4.471535119288415	174.07606392035004	6.0349610900141855	17	0	0	6	6	0	0	0	0	0	0	0	119.61111111111111	962.0	6.954545454545454	7.0212765957446805	3.625	2.871559633027523	2.735294117647059	2.489130434782609	2.5903614457831323	3.629032258064516	3.3181818181818183	3.9574468085106393	3.0576923076923075	2.743119266055046	2.676470588235294	2.6630434782608696	2.5783132530120483	2.838709677419355	2.7184343434343434	2.952718676122932	2.76886145404664	2.3736645299145307	2.281345565749236	2.3071895424836604	2.1678743961352662	2.0200803212851413	2.351254480286739	21.863636363636363
24996643_CHEMBL1958334	24.23654907218804	0	1	2.4424535964668763	4.88488803505518	1.3062892442953211	4.30793435174632	1407.0884887892196	8.380680058446801	18	0	0	6	4	2	0	0	0	0	0	0	195.97222222222223	1254.0	6.426229508196721	6.5	3.877551020408163	3.2948717948717947	2.808641975308642	2.635135135135135	2.863247863247864	3.183673469387755	3.1475409836065573	3.78125	2.9727891156462585	2.641025641025641	2.432098765432099	2.3783783783783785	2.5811965811965814	2.857142857142857	3.2126593806921675	2.8346354166666665	2.6461988304093573	2.6352985638699926	2.5304487179487176	2.492283950617283	2.691066066066065	2.411680911680912	2.479024943310659	20.557377049180328
CHEMBL2205362	24.684436139372345	0	1	2.509050708819213	4.8721973658472	1.328279402937007	4.224468052563008	1132.5175291311728	8.195349145304604	15	0	0	6	2	4	0	0	0	0	0	0	205.97222222222223	1322.0	6.5625	6.388059701492537	4.302631578947368	3.5502958579881656	3.235632183908046	3.0988372093023258	3.123529411764706	2.6011904761904763	3.09375	3.7611940298507465	3.0657894736842106	2.798816568047337	2.6379310344827585	2.6686046511627906	2.7058823529411766	2.625	3.2183159722222223	2.841625207296849	2.6085648148148146	2.6266447368421053	2.648093359631821	2.7166347381864626	2.6085271317829464	2.5444444444444443	2.449404761904762	20.65625
CHEMBL489061	20.60355591033259	0	1	2.4501607468706594	4.900321493741319	1.3327952099266072	4.210621868008383	321.7718131917148	6.729354084673308	10	0	0	6	5	0	0	0	1	0	0	1	116.2275186709343	1282.0	5.066758116140833	5.317738791423001	2.8754660700969428	2.4345364472753004	2.6022052586938087	2.763239875389408	2.163082437275986	1.4620303756994404	3.074074074074074	3.771929824561404	2.778523489932886	2.464968152866242	2.717557251908397	3.2149532710280373	2.8548387096774195	2.5611510791366907	2.1523614568691536	2.416052992563713	2.2335871697242413	2.009045212251775	1.9923789677859027	2.0680190368485536	2.228933502557594	2.1116421080578784	1.866329158895106	23.74074074074074
CHEMBL131289	8.10634399227556	0	0	2.226273837933604	4.452547675867207	1.161773030591738	3.0880699903181115	39.86904474106636	3.780910381569359	6	0	0	4	2	1	0	0	1	0	0	1	104.394185337601	710.0	8.089163237311386	7.617283950617284	3.831649831649832	3.551587301587302	3.71957671957672	2.125	0.0	0.0	3.1666666666666665	3.611111111111111	2.636363636363636	2.4285714285714284	2.0	1.625	1.25	1.0	5.799676963200055	3.819044352994971	4.349565614997714	3.2967327596957223	3.202821869488536	4.1317852243778175	3.862654320987655	2.46141975308642	1.0	39.44444444444444
CHEMBL582877	13.264538906035998	0	5	2.3652222628736586	4.730444525747317	1.1764139397179625	3.707219194440917	94.80255967912942	5.082424660793329	6	0	0	6	5	0	0	0	0	1	0	1	98.30744170096024	1880.0	6.744103721403602	7.219907407407408	3.800224466891133	2.937534549474848	2.7802887633396107	2.3440860215053765	2.234280792420327	0.6934594168636722	3.290322580645161	3.6875	2.833333333333333	2.7313432835820897	2.440677966101695	2.3548387096774195	2.395348837209302	1.7872340425531914	3.1712077968051684	3.1856674382716053	3.251747030048917	2.885615413393192	2.609383637368712	2.8571353839715425	2.10566009557945	2.6919501866207294	1.9992119779353816	60.64516129032258
CHEMBL2220340	16.401355337733193	0	1	2.3873254052534385	4.774650810506879	1.3191796353929508	4.052697326622169	142.53602080030723	5.701532090041237	12	0	0	3	2	0	1	0	0	0	0	0	91.55898491083676	1024.0	4.708010335917313	4.807407407407407	2.518151815181518	2.056603773584905	2.391752577319588	2.2624113475177308	1.5784313725490196	1.043010752688172	3.0232558139534884	3.6	2.9207920792079207	2.650943396226415	2.7938144329896906	2.680851063829788	2.303921568627451	2.032258064516129	2.129278718856669	2.49122085048011	2.2007344897640264	2.022368903557023	1.828907523876078	1.9125620465826665	2.016449960598898	1.918119099491649	1.872162485065712	23.813953488372093
CHEMBL111583	17.86035711740372	0	1	2.5116851315432704	4.903560776635506	1.307050617346991	3.9216944860007374	210.80241930677093	6.139378653752958	9	0	2	4	2	2	0	0	0	0	0	0	145.50694444444446	897.0	5.733333333333333	5.770833333333333	2.7954545454545454	2.174193548387097	1.9453125	3.4545454545454546	2.536231884057971	1.9230769230769231	3.311111111111111	4.104166666666667	2.9166666666666665	2.206451612903226	2.0703125	3.060606060606061	3.1449275362318843	2.782051282051282	3.233487654320988	2.598958333333334	2.4636752136752142	2.222222222222222	2.245430107526881	2.228515625	3.064814814814816	2.751610305958133	2.352029914529915	19.933333333333334
CHEMBL1258671	19.92495869984746	0	1	2.458950110884652	4.917900221769303	1.3111442297865787	3.835902551852728	1220.6533492391266	8.062652971571783	6	0	0	7	2	4	0	1	0	0	0	1	245.69444444444443	1146.0	7.20754716981132	6.290909090909091	4.182481751824818	3.7708333333333335	3.643939393939394	2.2905982905982905	1.982608695652174	2.309278350515464	3.0	3.709090909090909	2.781021897810219	2.4444444444444446	2.386363636363636	2.376068376068376	2.2782608695652176	2.536082474226804	4.635744234800838	2.9464646464646465	2.852668845315905	2.8850364963503647	3.0202546296296298	3.352693602693602	2.9518043684710342	2.660628019323671	2.377147766323024	21.62264150943396
[truncated: 617 more columns]
