# Supplementary material for: SerotoninAI: Serotonergic System Focused, Artificial Intelligence-Based Application for Drug Discovery
Source: J Chem Inf Model. 2024 Jan 30;64(7):2150–7. doi: 10.1021/acs.jcim.3c01517 (PMC11005036; doi:10.1021/acs.jcim.3c01517)
Supplement: Supplementary file 4 — ci3c01517_si_004.zip [file ci3c01517_si_004.zip › databases/5-HT6_database_test.csv]

id	ABC	ABCGG	nAcid	nBase	SpMax_A	SpDiam_A	SpMAD_A	VE1_A	VE2_A	VR1_A	VR3_A	nAromAtom	nAtom	nSpiro	nBridgehead	nHetero	nH	nC	nN	nO	nS	nF	nCl	nBr	nI	nX	ATS0dv	ATS1dv	ATS2dv	ATS3dv	ATS4dv	ATS5dv	ATS6dv	ATS7dv	ATS8dv	ATS0s	ATS1s	ATS2s	ATS3s	ATS4s	ATS5s	ATS6s	ATS7s	ATS8s	ATS0Z	ATS1Z	AATS0dv	AATS1dv	AATS2dv
71455002_CHEMBL2159492_CHEMBL2159489	24.32636781942116	18.17707215403181	0	1	2.3903031516597792	4.750173834850875	1.2983060512582287	4.536368271148423	0.1463344603596265	389.68871227187714	7.09675035824274	18	56	0	0	7	25	24	2	3	1	1	0	0	0	1	424.44444444444446	348.3333333333333	575.0	537.6666666666666	465.33333333333337	462.0	429.33333333333326	290.0	328.66666666666663	288.5216906721537	164.1929012345679	368.9135802469136	407.5740740740741	420.952160493827	420.56018518518505	437.4953703703704	301.6712962962962	324.0956790123457	1516.0	1761.0	7.57936507936508	5.903954802259887	5.58252427184466
article_review_513	25.62660116663727	19.56699107131401	0	1	2.568327608053369	5.052707916500294	1.3157521007011763	4.580886881836043	0.1431527150573763	502.3296964929897	7.382407479843345	19	55	0	0	8	23	24	2	4	1	1	0	0	0	1	472.44444444444446	398.0	689.3333333333334	724.0	773.0	748.3333333333333	706.0	649.6666666666667	514.6666666666666	317.8272462277092	172.05864197530866	382.09876543209873	448.7685185185185	517.783950617284	552.7854938271606	627.7592592592594	537.6388888888889	384.7129629629631	1578.0	1840.0	8.58989898989899	6.745762711864407	6.628205128205129
CHEMBL4071816	23.764500537079865	18.398783101010352	0	2	2.5542860727236025	4.989709366102108	1.279476985056217	4.32298385837145	0.144099461945715	412.7309057864912	7.121408109432779	15	58	0	0	7	28	23	3	2	1	0	1	0	0	1	348.04938271604937	309.1111111111111	549.1111111111111	535.8888888888889	543.7777777777777	477.7407407407408	476.55555555555554	383.44444444444446	285.8888888888889	213.61032045419904	146.85699588477365	325.91872427983543	379.90843621399176	464.7361111111112	400.48856881572925	366.8137860082304	355.12654320987656	409.8148148148147	1676.0	1790.0	6.000851426138782	5.067395264116575	4.946946946946947
ZINC000035285412	23.36738145263504	17.29727875186778	0	1	2.536863379836797	5.0223496145832325	1.3396736936318403	4.44539590874521	0.1532895140946624	487.0541491314112	7.253086043075502	19	51	0	0	7	22	22	4	2	1	0	0	0	0	0	372.44444444444446	347.33333333333337	591.6666666666667	616.0	638.0	557.6666666666667	458.6666666666666	376.0	273.66666666666663	218.0772462277092	148.3950617283951	320.0339506172839	381.99228395061726	432.537037037037	425.75308641975295	353.57870370370364	283.3672839506172	233.87962962962968	1394.0	1676.0	7.302832244008715	6.315151515151515	6.099656357388317
CHEMBL246080	20.648344127630025	16.05480307670847	0	1	2.512755869669618	5.025511739339237	1.3210364043475613	4.402647952806713	0.1693326135694889	220.76162433697223	6.352594941503233	12	46	0	0	8	20	18	3	3	1	1	0	0	0	1	390.44444444444446	316.0	570.0	594.6666666666666	540.3333333333334	621.3333333333333	431.6666666666667	343.66666666666663	284.66666666666663	263.99391289437585	136.1141975308642	324.12808641975306	369.770061728395	409.80401234567887	545.3333333333334	348.4907407407406	316.4629629629628	324.8564814814813	1344.0	1569.0	8.48792270531401	6.448979591836735	6.477272727272728
CHEMBL196661	22.32787408671708	18.229317179723363	0	1	2.565966510220079	5.047893196491637	1.2839592800938848	4.494196641143611	0.1605070228979861	241.4503966129636	6.516283472129153	15	45	0	0	8	17	20	2	2	1	3	0	0	0	3	474.44444444444446	373.0	767.3333333333333	685.0	734.6666666666666	911.3333333333331	555.0	547.3333333333333	400.0	382.3341906721536	147.00308641975312	506.182098765432	384.6334876543208	486.9012345679011	809.9212962962966	416.7870370370368	444.29166666666646	375.3564814814813	1462.0	1617.0	10.54320987654321	7.770833333333333	9.134920634920634
CHEMBL1834243	16.588633340889032	14.866619314656528	0	3	2.40369822369496	4.784840897307307	1.233506838349323	4.164135421780155	0.1892788828081888	139.4315281381582	5.726031003406129	6	44	0	0	7	22	15	4	2	1	0	0	0	0	0	280.44444444444446	223.0	422.6666666666666	352.66666666666663	394.6666666666667	339.66666666666663	265.3333333333333	177.66666666666666	114.0	197.21613511659808	115.46604938271606	285.69753086419746	280.54475308641975	332.6388888888887	334.6820987654319	351.7453703703703	265.7962962962962	229.52777777777777	1142.0	1330.0	6.373737373737374	4.955555555555556	5.283333333333333
CHEMBL365993_44403061	19.98167746096336	16.315915326504847	0	1	2.5376485728636062	4.959902557248117	1.3081263998910748	4.165250307011042	0.1666100122804416	243.2819247695412	6.410511686957861	15	47	0	0	5	22	20	2	2	1	0	0	0	0	0	300.44444444444446	262.0	487.6666666666667	447.3333333333333	483.0	432.6666666666666	352.0	275.66666666666663	191.0	195.0216906721536	123.19753086419756	287.40123456790127	324.77469135802465	376.5725308641975	331.1913580246912	323.7499999999998	322.8333333333332	259.7962962962963	1224.0	1485.0	6.392434988179669	5.24	5.418518518518519
CHEMBL4250244	29.052745272828822	21.350152589714664	0	1	2.5063304768219963	4.984551220702274	1.3368129052697038	4.4902105938839325	0.1247280720523314	803.9519403191626	7.970473337131956	19	65	0	0	8	29	28	4	2	1	0	1	0	0	1	432.0493827160494	408.1111111111111	694.6666666666667	646.4444444444445	670.5555555555555	529.8888888888889	451.55555555555554	341.44444444444446	326.55555555555554	238.16587600975456	175.35699588477368	377.6836419753087	417.1795267489712	539.363683127572	524.7705761316872	448.00308641975306	368.4768518518519	392.2253086419753	1906.0	2091.0	6.646913580246914	5.83015873015873	5.46981627296588
CHEMBL4557068	21.91272777574205	17.101447261716235	1	1	2.5065290770631106	4.9324813656257245	1.3043094740022894	4.256868498503826	0.1598546024160055	3533.608246759903	7.0071398160370215	24	43	0	0	8	15	20	4	2	1	0	0	1	0	1	376.5322359396433	357.0	642.6666666666667	608.3333333333333	614.6666666666666	555.6666666666666	519.3333333333333	430.3333333333333	330.0	220.27761288969955	144.61219822584002	307.0503128259913	346.6223971992589	403.7422659513241	380.32866031443535	352.8359351648858	313.6605257982608	279.7403170929589	2540.0	1581.0	8.756563626503333	7.760869565217392	8.456140350877194
CHEMBL1783961	18.40135533773319	14.140667775361814	0	1	2.5449939931392143	4.870830147501315	1.3341025248200322	3.858786465848016	0.1677733246020876	367.592616477249	6.739884427462056	15	43	0	0	4	20	19	3	0	0	1	0	0	0	1	304.0	312.0	430.0	402.0	356.0	340.0	316.0	264.0	205.0	160.91666666666666	132.33333333333334	220.8611111111112	267.22222222222223	267.74999999999994	258.2222222222222	264.8333333333333	259.61111111111114	232.66666666666663	932.0	1122.0	7.069767441860465	6.782608695652174	5.243902439024391
CHEMBL1644978	29.00357567988006	20.909072531094232	0	1	2.462049373569044	4.92409874713809	1.258237067122134	4.1822360181995695	0.1130334058972856	2825.103780724951	9.254633199095757	18	66	0	0	8	29	29	1	1	0	5	1	0	0	6	579.604938271605	496.1111111111111	777.4444444444445	677.7777777777778	610.4444444444445	563.1111111111111	593.0	483.1111111111111	464.8888888888889	477.1580742264899	217.1316872427984	556.7397119341564	539.7438271604939	586.6957304526749	491.77932098765433	649.6527777777778	597.4737654320988	533.0601851851852	1880.0	1802.0	8.781893004115227	7.190016103059581	6.269713261648746
CHEMBL3403344	16.6934327252144	15.10304581241773	0	0	2.539840333153739	4.965433088842422	1.2127669057798434	3.8774660734846247	0.1762484578856647	198.0179283641477	6.076814934253322	11	41	0	0	7	19	15	2	3	1	0	1	0	0	1	286.0493827160494	222.44444444444449	400.0	389.33333333333337	444.77777777777777	321.85185185185185	194.44444444444449	185.8888888888889	86.11111111111111	200.33254267642127	115.0267489711934	254.95370370370367	274.3179012345679	413.3215020576131	393.8203589391861	318.5869341563787	262.2448559670782	164.48045267489715	1394.0	1362.0	6.976814212586572	5.296296296296297	5.47945205479452
CHEMBL3113364_10341241	22.988444070672017	17.942624779300246	0	0	2.5350653641921213	5.0701307283842425	1.2950971469340795	4.423413801012395	0.1525315103797377	331.1286721674635	6.867217774496633	22	48	0	0	8	19	21	5	2	1	0	0	0	0	0	410.44444444444446	385.33333333333337	657.3333333333333	675.0	776.3333333333334	652.0	668.6666666666667	548.6666666666667	371.6666666666666	238.3272462277092	158.83950617283952	326.9320987654321	364.2777777777778	526.3395061728395	417.90123456790127	438.7962962962963	419.8179012345679	375.7592592592593	1404.0	1632.0	8.550925925925926	7.555555555555556	7.825396825396824
CHEMBL185958	21.42440059403787	17.028616548220253	0	1	2.5538563078375427	5.036598739612877	1.3025172784634935	4.379859173960878	0.1622170064429955	282.534917279872	6.637053916949504	19	49	0	0	5	22	22	2	2	1	0	0	0	0	0	336.44444444444446	302.3333333333333	529.3333333333333	537.6666666666666	593.3333333333334	536.3333333333334	428.33333333333337	352.3333333333333	231.0	205.2716906721536	137.64506172839506	295.54320987654324	329.87654320987656	416.3657407407407	416.9398148148148	393.22222222222223	317.2962962962963	271.94444444444446	1296.0	1552.0	6.866213151927438	5.814102564102564	5.88148148148148
CHEMBL566218	21.82749944392475	15.817726214852536	0	1	2.474925431509273	4.856975220923783	1.3530593873760897	4.5099424506755765	0.1670349055805769	237.28247868433863	6.462503097587499	19	51	0	0	4	24	23	4	0	0	0	0	0	0	0	314.0	360.0	504.0	492.0	431.0	387.0	385.0	337.0	262.0	121.94444444444446	149.7777777777778	242.47222222222223	294.0555555555556	301.5	290.33333333333337	267.8333333333333	230.1111111111112	205.50000000000003	1048.0	1321.0	6.15686274509804	6.545454545454546	5.195876288659794
CHEMBL3669648	24.02211757548324	18.24139197421789	0	1	2.598499482191752	5.094119361008173	1.3572506113002012	4.552447528428607	0.1569809492561588	336.2993128511845	6.882712312475145	19	50	0	2	6	21	23	3	2	1	0	0	0	0	0	378.44444444444446	368.3333333333333	659.6666666666667	653.3333333333333	608.6666666666667	550.0	491.0	412.3333333333333	372.0	210.8828017832648	142.31172839506175	320.4290123456791	380.19135802469145	438.4876543209877	434.9166666666666	358.30092592592587	320.3996913580246	312.3611111111111	1380.0	1697.0	7.568888888888889	6.696969696969696	6.596666666666668
CHEMBL250401	17.706179100365105	13.676580102664476	0	1	2.3735351914010225	4.747070382802047	1.3248929100509863	4.096054239825339	0.1780893147750147	210.74116383722784	6.183539791712607	12	45	0	0	4	22	19	4	0	0	0	0	0	0	0	264.0	274.0	343.0	348.0	299.0	282.0	294.0	272.0	209.0	136.86111111111111	135.69444444444446	202.77777777777783	257.30555555555566	275.36111111111114	244.9444444444445	218.8333333333334	226.3333333333334	239.3333333333334	902.0	1087.0	5.866666666666666	5.829787234042553	4.182926829268292
CHEMBL3289985	26.395317504642456	19.239322667558163	0	1	2.502115554779629	4.840391644435982	1.3120720055960036	3.8155112563438105	0.1156215532225397	2221.898990618567	8.900039978871208	18	58	0	0	10	25	23	4	3	2	1	0	0	0	1	468.8888888888889	406.6666666666666	681.7777777777778	570.6666666666667	540.3333333333334	384.0	391.6666666666667	360.0	258.0	292.99734224965704	170.5200617283951	378.90603566529495	388.5663580246912	440.1219135802468	440.5864197530863	399.6574074074074	395.2777777777777	300.13888888888874	1834.0	2021.0	8.084291187739463	6.559139784946236	6.142142142142142
CHEMBL3947289	20.63641358381156	16.98345289754296	0	1	2.604499785951202	5.172720372855203	1.2800174181548525	4.246607809433504	0.1633310695935963	269.59380823312654	6.552427857307516	15	48	0	0	6	22	20	2	3	1	0	0	0	0	0	336.44444444444446	288.0	521.6666666666666	513.6666666666667	540.6666666666666	462.6666666666666	363.3333333333333	307.6666666666667	216.3333333333333	230.04946844993145	136.7530864197531	298.9845679012346	333.38271604938274	420.35493827160496	395.0648148148149	345.9043209876544	314.3287037037037	261.7453703703704	1288.0	1540.0	7.00925925925926	5.647058823529412	5.861423220973783
CHEMBL3941529_CHEMBL3960056	26.21997004530508	18.16265321722401	0	1	2.40357324192234	4.807146483844679	1.3267557652954554	4.092446197876284	0.1203660646434201	6827.583159930759	10.052501465039446	18	71	0	0	4	37	30	3	1	0	0	0	0	0	0	354.0	372.0	473.0	464.0	412.0	391.0	337.0	280.0	223.0	196.16666666666663	192.77777777777777	315.3333333333333	394.5277777777777	416.83333333333326	443.5833333333333	420.0833333333333	370.83333333333337	303.8333333333333	1328.0	1615.0	4.985915492957746	5.027027027027027	3.583333333333333
BDBM50159179	20.79083391348843	16.669967055415185	0	1	2.4534464963893847	4.84660753147313	1.2932111435227094	4.398093557863716	0.1691574445332198	227.6146712926701	6.383165606066204	15	49	0	0	6	23	20	3	2	1	0	0	0	0	0	314.44444444444446	276.3333333333333	489.6666666666666	418.0	413.33333333333337	399.0	351.0	334.0	216.0	203.29946844993145	131.02623456790124	307.52160493827165	330.9907407407408	359.08024691358025	325.5524691358025	278.0833333333333	315.39506172839504	237.6203703703704	1274.0	1535.0	6.417233560090703	5.314102564102564	5.265232974910393
ZINC000253677936	17.584858756805467	13.55553169335855	0	1	2.5366295374345067	4.847763450477672	1.356952053033898	3.783509554758312	0.1719777070344687	345.3425631148445	6.632994221324963	12	44	0	0	2	22	20	2	0	0	0	0	0	0	0	228.0	260.0	356.0	342.0	300.0	255.0	229.0	191.0	148.0	96.63888888888889	121.36111111111111	193.0833333333334	240.25000000000009	250.33333333333337	229.0	210.83333333333337	191.66666666666669	174.00000000000003	840.0	1068.0	5.181818181818182	5.531914893617022	4.238095238095238
CHEMBL1631542	24.765316368412105	17.40462715583723	0	1	2.433968887255497	4.86771998065281	1.3420091219086598	4.280760625032974	0.1380890524204185	603.9421086494223	7.53488045822542	16	59	0	0	6	28	25	4	2	0	0	0	0	0	0	398.0	421.0	587.0	536.0	455.0	404.0	334.0	273.0	279.0	187.69444444444449	175.80555555555554	309.19444444444446	355.1111111111111	375.5555555555554	367.75	337.0833333333332	299.94444444444434	251.44444444444449	1252.0	1530.0	6.745762711864407	6.682539682539683	5.1946902654867255
CHEMBL596199	23.217910768281914	18.362242204517376	0	1	2.456835880102038	4.869742413359409	1.2645640620082277	4.68028661091454	0.1613891934798117	245.7473662224612	6.5690147786579445	15	49	0	0	9	20	20	3	2	1	3	0	0	0	3	476.44444444444446	372.3333333333333	738.6666666666667	562.0	551.3333333333333	485.0	413.0	682.0	318.0	389.8619684499314	153.77623456790124	528.5216049382716	410.4907407407408	482.33024691358025	402.3094135802469	272.5138888888889	659.8950617283951	290.6203703703703	1514.0	1679.0	9.723356009070296	7.16025641025641	7.942652329749105
ZINC000095544762	40.00868583214932	26.76616348596562	0	1	2.5118588378400686	4.928598440197741	1.2852909278630895	4.322007786838756	0.0847452507223285	1342075.6920942469	15.738968537108216	15	100	0	0	15	49	36	6	5	3	0	1	0	0	1	598.9382716049383	529.1111111111111	829.1111111111112	719.4444444444443	697.2222222222222	614.4074074074074	667.5185185185185	621.4444444444446	591.4444444444445	391.8671791647615	258.37705761316874	546.5433813443072	602.3539094650207	671.7695473251031	723.4421582075903	664.3975194330134	617.3024691358025	617.3384773662552	3016.0	3066.0	5.989382716049383	5.039153439153439	4.251851851851852
ZINC000035279646	22.212387604264176	17.214052752289827	0	1	2.5146218189857805	4.953669520332662	1.2982165912249657	4.235590775726331	0.1512710991330832	412.89785375969393	7.052819652093343	15	54	0	0	7	26	21	4	2	1	0	0	0	0	0	340.44444444444446	306.33333333333337	524.0	532.3333333333333	529.3333333333334	438.6666666666667	418.3333333333333	333.6666666666667	273.66666666666663	217.0772462277092	145.7283950617284	316.3641975308642	391.3873456790124	439.83024691358025	370.1311728395061	309.5339506172839	314.1296296296296	333.9351851851852	1362.0	1628.0	6.304526748971194	5.374269005847954	5.087378640776699
CHEMBL1278179	20.798174041891084	16.49191672803179	0	1	2.519849666063094	4.963750982605856	1.2939072598907149	4.27776773362797	0.1645295282164603	258.04352328139584	6.508639710610802	15	45	0	0	8	19	18	4	2	1	0	1	0	0	1	340.0493827160494	300.44444444444446	512.6666666666666	521.4444444444445	531.5185185185185	445.7777777777778	392.6666666666666	288.2222222222222	226.77777777777777	199.83254267642127	127.08230452674896	284.13580246913574	337.12705761316874	381.1706675811613	338.5946502057611	269.0205761316872	239.34465020576133	252.40329218107	1536.0	1590.0	7.556652949245542	6.25925925925926	6.031372549019608
CHEMBL1080694	20.050627146184656	16.702646694992072	0	1	2.558849976792124	4.988876915219239	1.2894629119921075	4.2630004561379575	0.1705200182455183	206.39127990121528	6.2460645160484445	15	41	0	0	7	16	18	2	2	1	1	1	0	0	2	352.0493827160494	293.44444444444446	525.3333333333334	513.1111111111111	545.6666666666666	541.1111111111111	397.6296296296297	362.1111111111111	186.66666666666663	247.36032045419904	121.33230452674896	289.1172839506173	333.4557613168724	368.119341563786	432.53703703703695	319.64597622313664	343.7088477366255	225.1975308641976	1516.0	1523.0	8.586570310147547	6.66919191919192	6.735042735042735
ZINC000095552068	23.14437066764481	18.57249537689912	0	1	2.602273549807743	5.071186034588081	1.2646824163440011	4.393817759998708	0.1515109572413347	295.2763232017252	6.752622343732437	15	48	0	0	9	19	20	2	3	1	3	0	0	0	3	502.44444444444446	396.0	799.3333333333333	701.3333333333333	762.3333333333333	657.6666666666667	767.0	559.6666666666667	467.0	402.8897462277092	159.22530864197532	526.2376543209876	429.9398148148149	534.5902777777778	496.4629629629629	776.3935185185185	436.9212962962963	420.4722222222223	1528.0	1684.0	10.467592592592592	7.764705882352941	8.783882783882783
CHEMBL4754407	33.06032771386973	21.61475736862289	0	2	2.4781896230720704	4.870061157235462	1.3361163864941918	4.199701846776183	0.0999929011137186	10090.017216909053	10.654386344969422	21	83	0	0	6	41	36	4	1	0	0	1	0	0	1	449.60493827160496	491.1111111111111	663.6666666666667	644.4444444444445	571.8888888888889	506.8888888888889	487.44444444444446	434.7777777777778	362.44444444444446	196.81085200426764	227.74279835390945	370.60493827160496	458.6255144032922	478.0	487.3672839506173	465.04526748971193	423.1656378600823	379.8755144032922	1886.0	2095.0	5.416926967127771	5.58080808080808	4.174004192872117
CHEMBL1909065	50.544856392205205	38.8054842444843	1	0	2.596089992266915	5.130342844445753	1.2459278687605586	6.070648001621949	0.0948538750253429	1515.5441997283683	9.179827851550938	0	144	1	0	17	80	47	0	17	0	0	0	0	0	0	884.0	809.0	1258.0	1430.0	1471.0	1327.0	1423.0	1494.0	1426.0	536.6180555555555	402.4583333333333	805.0763888888888	1169.0069444444443	1445.2083333333333	1451.0347222222222	1516.2222222222222	1516.1388888888887	1574.4930555555557	2860.0	3356.0	6.138888888888889	5.3933333333333335	4.264406779661017
ZINC000005845906	18.21108530895225	14.58268474543655	0	1	2.5499275147857654	5.044078037718577	1.3379429863588697	4.074819371679031	0.1771660596382187	258.99887033644785	6.389732822989793	9	46	0	0	4	23	19	3	1	0	0	0	0	0	0	270.0	299.0	441.0	446.0	398.0	297.0	251.0	217.0	172.0	145.72222222222223	130.97222222222223	220.27777777777783	295.88888888888897	352.44444444444446	315.3055555555556	266.13888888888897	227.3333333333333	184.3333333333334	918.0	1130.0	5.869565217391305	6.1020408163265305	4.9
CHEMBL520638	21.37662035111534	16.589475683950635	0	1	2.469324456321237	4.938648912642474	1.3218511734949854	4.539006458189444	0.1681113503033127	236.4677331669649	6.459063536822208	16	50	0	0	5	23	22	1	3	1	0	0	0	0	0	336.44444444444446	289.66666666666663	543.3333333333334	508.33333333333326	512.3333333333333	499.0	382.6666666666667	299.66666666666663	247.66666666666669	211.0494684499314	134.54475308641975	328.1728395061728	329.3487654320988	398.641975308642	445.6635802469136	400.05555555555554	284.5185185185185	268.32870370370364	1312.0	1579.0	6.728888888888889	5.465408805031446	5.780141843971632
CHEMBL4520796	20.22461852836958	15.758780094800022	0	1	2.374145960519943	4.748291921039886	1.2566545763409078	4.701620030453527	0.1808315396328279	161.869230867204	6.042300237415739	12	54	0	0	7	28	19	6	1	0	0	0	0	0	0	326.0	344.0	474.0	459.0	378.0	369.0	348.0	329.0	262.0	148.94444444444446	159.41666666666669	267.66666666666663	312.88888888888886	336.83333333333337	336.22222222222223	280.8888888888889	313.16666666666663	267.33333333333326	1070.0	1280.0	6.037037037037037	6.142857142857143	4.74
73347593_CHEMBL3040183	19.42440059403787	15.777839179331863	0	1	2.4708379525523663	4.9416759051047325	1.2803278735083246	4.21815105245819	0.1687260420983276	211.57874453534785	6.270887975656543	12	46	0	0	7	21	18	3	3	1	0	0	0	0	0	334.44444444444446	270.3333333333333	457.6666666666666	472.6666666666666	502.3333333333333	451.0	455.6666666666666	292.66666666666663	230.66666666666669	243.49391289437585	132.06172839506172	301.4845679012345	344.3749999999999	402.95987654320976	380.4444444444442	421.6111111111109	320.85185185185185	332.10648148148147	1264.0	1458.0	7.270531400966184	5.631944444444444	5.448412698412698
SCHEMBL12586671	35.44062545879335	26.28628746961889	0	1	2.669552999583887	5.185190112406975	1.3241948081144572	4.518222682144564	0.1050749460963852	1458.6002003932922	8.74384751063706	15	80	0	0	10	37	33	5	5	0	0	0	0	0	0	592.0	629.0	1012.0	1102.0	1126.0	1078.0	950.0	887.0	785.0	350.73611111111114	248.73611111111111	465.5486111111112	677.6388888888889	864.6111111111111	950.9722222222222	816.2777777777777	816.2916666666666	724.0555555555557	1790.0	2176.0	7.4	7.229885057471264	6.170731707317073
CHEMBL3759617	24.50470730438364	18.5011860514568	0	1	2.4673411440891493	4.865726529640238	1.2735199520251148	4.248525001562344	0.1370491935987852	705.4579756801869	7.690249314291427	12	62	0	2	7	31	24	2	3	1	1	0	0	0	1	396.44444444444446	323.33333333333337	542.0	490.3333333333333	424.6666666666667	467.0	384.33333333333337	329.3333333333333	307.0	287.3272462277092	162.5262345679012	379.608024691358	439.7438271604938	456.05864197530855	560.787037037037	386.8657407407407	338.16203703703707	346.17129629629625	1522.0	1797.0	6.39426523297491	4.974358974358975	4.479338842975206
ZINC000071280530	16.9181920901388	13.020267886682989	0	1	2.489292303677809	4.837662321154999	1.3531132378470971	3.822172758011379	0.1820082265719704	230.2849270162049	6.181254700070672	12	38	0	0	4	17	17	2	0	1	1	0	0	0	1	258.44444444444446	258.3333333333333	357.66666666666663	322.3333333333333	271.0	237.66666666666663	236.66666666666669	205.66666666666669	162.0	144.33676268861453	112.13271604938274	187.55246913580248	229.9043209876544	216.53395061728395	193.0123456790124	178.18518518518522	140.4351851851852	124.48148148148148	1064.0	1135.0	6.801169590643275	6.300813008130081	4.899543378995434
ZINC000003812892	27.32824363342708	19.831239981404607	0	1	2.4963241649859387	4.9926483299718765	1.2957803887619097	4.079811580623616	0.1165660451606747	2822.9010838349213	9.198283356756615	18	76	0	0	3	41	32	1	2	0	0	0	0	0	0	346.0	369.0	508.0	529.0	479.0	460.0	379.0	314.0	234.0	218.54166666666663	205.47222222222223	336.3055555555555	487.69444444444434	581.8055555555555	560.0416666666666	463.0	446.94444444444446	401.43055555555554	1370.0	1660.0	4.552631578947368	4.670886075949367	3.5524475524475525
CHEMBL4457109	24.25282771878406	17.66980618332916	0	1	2.551673481808275	4.899373620405621	1.3029046215424032	3.461907899665716	0.1116744483763134	21149.57890070846	11.090777385635327	12	59	0	0	8	28	23	3	3	1	0	1	0	0	1	376.0493827160494	319.11111111111114	563.1111111111111	526.8888888888889	443.77777777777777	271.44444444444446	199.22222222222223	186.88888888888889	178.88888888888889	257.3047648986435	151.7181069958848	346.0931069958848	393.0262345679011	524.3503086419753	395.6404320987655	315.54166666666674	265.31944444444446	245.5061728395061	1740.0	1838.0	6.373718351119482	5.146953405017921	4.939571150097466
CHEMBL176258	24.988444070672017	18.748405090533257	0	0	2.5329293601554395	5.005628047054252	1.309142932279119	4.668087264279012	0.1505834601380326	324.07286614051253	6.912370497493638	15	52	0	0	9	21	22	2	4	2	0	1	0	0	1	416.4938271604938	361.44444444444446	665.7777777777778	581.1111111111111	577.5555555555557	443.0740740740741	435.8518518518519	308.22222222222223	455.77777777777777	257.83597203170245	145.9897119341564	348.0618998628257	348.085390946502	487.0380658436213	490.040923639689	416.223136716964	290.733024691358	374.804012345679	1968.0	1958.0	8.009496676163343	6.45436507936508	6.591859185918592
CHEMBL3759205	24.50470730438364	18.362422199013995	0	1	2.466691459513341	4.862255100980604	1.27428174931035	4.229138914637195	0.1364238359560385	705.9069022359313	7.690885473767845	12	62	0	2	7	31	24	2	3	1	1	0	0	0	1	396.44444444444446	323.33333333333337	541.0	483.6666666666667	411.6666666666667	372.6666666666666	474.33333333333337	320.3333333333333	290.0	287.3272462277092	162.5262345679012	379.4969135802468	441.962962962963	464.182098765432	435.83333333333326	486.5879629629629	327.3842592592591	327.6157407407406	1522.0	1797.0	6.39426523297491	4.974358974358975	4.471074380165289
CHEMBL97899	25.75716040867721	19.51708389387424	0	1	2.51746001004386	4.991600771062753	1.2956668014119177	4.831979247640408	0.1509993514887627	333.43549579723566	6.972600240553749	19	55	0	0	9	23	23	4	2	2	0	1	0	0	1	396.4938271604938	366.7777777777778	633.7777777777778	586.7777777777778	592.2222222222222	515.4074074074074	499.5185185185185	482.1111111111111	383.1111111111111	221.61374980948025	151.12397119341566	339.7316529492456	347.048353909465	403.9855967078189	448.4730224051212	427.7972107910379	384.7808641975308	288.7798353909464	1976.0	1990.0	7.2089786756453424	6.216572504708099	6.094017094017095
CHEMBL4115947	27.04081472901036	19.90987867963807	0	1	2.5442604444130774	4.984438414519188	1.3225634260299433	4.3372341934602	0.1275657115723588	1271.328895305899	8.371593438263416	21	58	0	0	8	24	26	3	3	1	0	0	1	0	1	441.5116598079561	398.03703703703707	678.1481481481482	674.0617283950617	672.5185185185185	576.1481481481482	500.5185185185185	423.7407407407408	380.4074074074074	270.93329903978054	169.2777777777778	363.2253086419753	420.7864368998628	523.5324074074075	472.7746913580246	428.8179012345678	364.5787037037037	365.6851851851851	2780.0	2066.0	7.612269996688898	6.419952210274792	6.279149519890261
CHEMBL4528162	22.83861415641097	18.67605677312177	0	0	2.565114772780225	4.980180394414717	1.289629150718958	4.442603311561446	0.1531932176400498	320.1493227449299	6.833498257524516	20	49	0	0	8	20	21	4	3	1	0	0	0	0	0	414.44444444444446	378.0	661.6666666666666	629.3333333333333	701.6666666666667	637.3333333333334	554.3333333333334	505.33333333333337	367.6666666666667	265.0772462277092	156.00308641975312	341.067901234568	375.0246913580247	445.2067901234568	429.9706790123457	408.8688271604938	421.3287037037037	389.8364197530864	1420.0	1654.0	8.458049886621316	7.269230769230769	7.518939393939394
ZINC000073198643	18.567463898590265	14.424203395801207	0	1	2.5167553886469785	4.957183661255292	1.3123417635937649	4.232766111996158	0.1840333092172242	181.12767578077697	6.032111296583611	12	39	0	0	6	16	17	1	3	1	1	0	0	0	1	346.44444444444446	275.3333333333333	504.0	487.6666666666666	414.33333333333337	368.6666666666666	372.6666666666666	234.0	245.0	248.79946844993145	116.81172839506172	287.8981481481481	351.9197530864198	367.3256172839506	295.5123456790123	296.8981481481481	198.8703703703704	231.25	1206.0	1391.0	8.883190883190883	6.555555555555555	6.631578947368421
CHEMBL448526	17.91287796588553	14.24389967320749	0	1	2.4468202223489746	4.893640444697947	1.2818691740649732	3.8669068273398497	0.1681263837973847	311.8847451784572	6.575542836017902	12	44	0	0	5	21	18	2	2	0	1	0	0	0	1	322.0	306.0	426.0	421.0	360.0	347.0	273.0	276.0	207.0	203.20138888888889	142.30555555555554	245.8055555555556	326.7361111111111	344.1527777777777	339.09722222222206	249.52777777777783	237.6944444444445	197.6666666666668	976.0	1107.0	7.318181818181818	6.652173913043479	5.25925925925926
CHEMBL542139	22.900223713229604	18.14839883084164	0	1	2.5065290770631106	4.9324813656257245	1.3043094740022894	4.256868498503826	0.1598546024160055	3533.608246759903	7.0071398160370215	15	53	0	0	10	23	20	3	3	2	0	2	0	0	2	366.9382716049382	313.7777777777778	544.7777777777778	499.7777777777778	505.2222222222223	430.0740740740741	461.8518518518519	376.7777777777778	297.44444444444446	220.27761288969955	144.61219822584002	307.0503128259913	346.6223971992589	403.7422659513241	380.32866031443535	352.8359351648858	313.6605257982608	279.7403170929589	2172.0	1869.0	6.9233636151875135	5.705050505050506	5.734502923976609
CHEMBL4797400	19.12474076551575	15.34098384150054	0	0	2.548016444207519	4.963085075640563	1.3398724626545404	4.150572362248651	0.1729405150936938	209.70034517767115	6.221148321315122	15	44	0	0	5	20	19	2	2	1	0	0	0	0	0	296.44444444444446	260.0	492.6666666666666	482.3333333333333	488.33333333333337	440.6666666666666	327.66666666666663	230.3333333333333	137.0	188.46613511659808	116.6141975308642	276.2623456790124	309.6080246913579	363.9537037037035	341.4259259259257	303.9259259259257	297.9490740740739	234.1481481481482	1186.0	1442.0	6.737373737373738	5.531914893617022	5.865079365079365
CHEMBL4756446	17.803638356287824	13.881079735672875	0	1	2.443115693055736	4.88623138611147	1.3023481323851818	4.149522093948363	0.1804140040847114	233.7754720002808	6.287270256291174	12	45	0	0	3	22	20	2	1	0	0	0	0	0	0	270.0	285.0	396.0	460.0	449.0	371.0	283.0	198.0	116.0	147.63888888888889	134.16666666666669	211.47222222222229	278.16666666666663	340.38888888888886	336.1666666666666	293.33333333333326	242.1666666666667	227.16666666666669	904.0	1080.0	6.0	6.0638297872340425	4.888888888888889
CHEMBL1739655_CHEMBL1739655_53319444	22.062557690003125	17.607387282151006	0	1	2.5376482462881804	5.024415973070996	1.2963793917371351	4.406387032645142	0.1573709654516122	452.0684149872512	7.143452946150795	19	46	0	0	8	18	20	4	3	1	0	0	0	0	0	400.44444444444446	357.33333333333337	601.6666666666667	634.0	675.6666666666667	595.6666666666667	534.6666666666667	423.33333333333337	365.33333333333337	269.3272462277092	153.81172839506175	321.1728395061727	383.1867283950618	458.04012345679007	437.7083333333332	381.4012345679009	315.060185185185	330.32870370370347	1382.0	1587.0	8.705314009661835	7.292517006802722	7.337398373983741
CHEMBL3786693	19.417060465635217	16.19576234320297	0	3	2.4609980215124043	4.842610360381025	1.2641437137002487	4.247765455906001	0.16991061823624	211.7101321319485	6.271508769672463	6	50	1	0	8	25	17	5	2	1	0	0	0	0	0	310.44444444444446	260.0	482.6666666666666	419.0	443.6666666666666	390.33333333333337	364.6666666666666	246.66666666666663	208.3333333333333	217.00085733882028	132.9243827160494	318.41975308641975	340.5	401.8317901234568	352.41898148148147	385.1111111111111	330.9351851851852	306.699074074074	1266.0	1500.0	6.20888888888889	5.0	5.080701754385965
ZINC000028862256	20.648344127630025	17.016822676664702	0	1	2.555653359598629	4.981093409934314	1.29815249743537	4.3018313897544544	0.1654550534520944	235.49490238247827	6.417200712315357	15	46	0	0	7	20	19	3	2	1	0	1	0	0	1	326.04938271604937	289.44444444444446	518.3333333333333	500.1111111111112	537.1851851851852	505.1111111111111	380.1111111111111	323.66666666666663	177.22222222222223	197.58254267642127	123.99897119341564	284.58950617283955	321.5946502057613	381.3774577046181	377.68724279835385	315.7998971193413	324.82767489711927	227.83127572016463	1524.0	1582.0	7.088030059044551	5.90702947845805	5.890151515151515
article_review_339	27.08125484353024	19.71822711334596	0	1	2.54592503568966	4.968190021138535	1.3141031246555217	4.2977320817010485	0.1264038847559132	1307.985366854305	8.400018776156424	21	56	0	0	10	22	24	5	3	1	0	1	0	0	1	474.0493827160494	427.1111111111111	718.3333333333334	708.0	697.4444444444445	645.8518518518518	604.5555555555555	487.1111111111111	465.22222222222223	279.61032045419904	172.9681069958848	369.4228395061728	430.2376543209877	509.1718106995884	489.59813671696384	522.5401234567901	379.0730452674897	353.0133744855967	1868.0	1970.0	8.465167548500883	7.118518518518518	6.907051282051283
CHEMBL3991406	33.26687638924668	21.294054662192057	0	3	2.531133326289704	4.972710533974211	1.338848233351816	4.2872603558453735	0.1020776275201279	109701.36237367692	13.040601590561003	21	85	0	0	8	43	34	5	2	1	0	0	0	0	0	464.44444444444446	432.0	698.6666666666667	678.6666666666666	663.6666666666667	558.3333333333334	518.6666666666667	425.6666666666667	359.3333333333333	268.2716906721537	215.44753086419752	445.34567901234567	525.0493827160494	604.9938271604939	563.5277777777779	513.0462962962963	452.3518518518518	434.69444444444446	1896.0	2349.0	5.4640522875817	4.8	4.234343434343435
ZINC000066112127	26.26475826260252	19.566426688792355	0	1	2.544211328995076	5.031121057238377	1.328098409733684	4.464649965869249	0.135292423208159	1791.687124620453	8.68483545112781	19	59	0	0	8	26	25	4	3	1	0	0	0	0	0	436.44444444444446	398.33333333333337	657.6666666666667	700.0	754.6666666666666	677.6666666666667	619.6666666666666	457.33333333333337	463.33333333333337	276.5772462277092	172.92283950617286	365.6728395061728	445.27006172839504	516.6234567901234	514.5138888888888	496.9845679012344	365.2268518518517	384.2453703703702	1570.0	1861.0	7.397363465160075	6.322751322751324	5.87202380952381
CHEMBL3963688_CHEMBL3971039	19.75096731766254	16.2216093169917	0	1	2.5951543416268064	5.149125430572569	1.3025567927110664	4.204991290327388	0.1681996516130955	249.85595325153912	6.437175296683042	15	45	0	0	6	20	19	2	3	1	0	0	0	0	0	326.44444444444446	279.0	510.6666666666666	497.66666666666674	522.6666666666666	439.6666666666666	342.66666666666663	285.0	194.3333333333333	226.29946844993145	130.91975308641975	290.15123456790127	319.466049382716	397.27160493827154	374.7314814814813	311.39969135802454	279.83796296296293	230.10648148148152	1250.0	1487.0	7.254320987654321	5.8125	6.152610441767068
CHEMBL482260	24.70071478596836	18.63898198251774	0	1	2.5889408721025147	5.0379184488589726	1.3385601606704027	4.381094371122087	0.141325624874906	496.378649871526	7.338741153968167	15	61	0	0	6	30	25	2	3	1	0	0	0	0	0	372.44444444444446	336.0	595.3333333333334	623.3333333333333	638.6666666666667	617.3333333333333	547.0	418.6666666666667	336.66666666666663	223.04946844993145	155.05864197530863	348.73765432098776	408.6898148148149	488.8472222222223	544.6435185185185	524.8209876543209	417.1018518518519	336.7685185185185	1476.0	1814.0	6.105646630236794	5.1692307692307695	4.920110192837466
ZINC000049035218	22.20045706044571	18.452474397776296	0	1	2.5525490332246696	4.943668532598576	1.2954576003278204	4.297856444277583	0.1534948730099136	351.1794365085842	6.890916725145261	11	53	0	0	8	25	20	3	3	2	0	0	0	0	0	350.8888888888889	284.6666666666667	530.4444444444445	479.0	590.6666666666667	458.0	502.33333333333337	301.0	267.3333333333333	246.4417866941015	137.49074074074076	316.5140603566529	358.0555555555555	503.7407407407407	451.75	493.2067901234568	326.5833333333333	358.4104938271605	1596.0	1766.0	6.620545073375262	5.083333333333334	5.149946062567422
ZINC000253992077	25.695550851858563	20.224981522912064	0	1	2.558405450641894	4.995053172514337	1.3113874269887005	4.5975165398415605	0.1436723918700487	426.19330531796817	7.218043821505365	6	63	0	0	8	31	24	3	4	1	0	0	0	0	0	412.44444444444446	350.0	627.0	610.6666666666666	652.0	571.6666666666667	691.6666666666666	431.6666666666666	406.6666666666666	272.3272462277092	164.39197530864195	376.1836419753087	462.8858024691357	575.439814814815	532.5277777777779	647.5246913580248	423.8796296296295	452.6574074074073	1554.0	1886.0	6.546737213403881	5.223880597014926	4.937007874015748
CHEMBL3910730	29.088837284571152	19.387496517109124	0	1	2.4260350081458766	4.852070016291751	1.3157403351070247	4.265127515229391	0.1122401977691945	20495.84737619964	11.262978644324718	18	70	0	0	7	32	31	5	1	0	1	0	0	0	1	500.0	479.0	604.0	613.0	558.0	546.0	500.0	471.0	427.0	332.4722222222222	228.1388888888889	358.3888888888888	476.55555555555554	493.8611111111111	478.36111111111103	481.13888888888886	484.58333333333337	424.9166666666667	1538.0	1759.0	7.142857142857143	6.561643835616438	4.71875
ZINC000101288785	22.371456417005536	18.89920968657772	0	3	2.5303753777918505	4.927137075874518	1.2458467078567357	4.4294314070942296	0.1581939788247939	385.61476940258046	6.984458281576615	14	44	0	0	12	16	16	7	2	2	0	1	0	0	1	392.4938271604938	359.1111111111111	608.3333333333334	546.8518518518518	568.4074074074074	462.44444444444446	419.0	423.7777777777778	349.55555555555554	242.0859720317025	144.39557613168725	322.73971193415633	334.2467992684043	389.53595107453134	338.6316872427982	313.54166666666663	319.0375514403291	286.95164609053484	1864.0	1796.0	8.920314253647588	7.640661938534278	7.700421940928271
CHEMBL4238479	28.236248691901096	20.92704001937129	0	1	2.506187387928635	4.984465628856917	1.3489060475011816	4.391180660209284	0.1254623045774081	929.0447036071166	8.086919826288302	19	65	0	0	8	30	27	4	2	2	0	0	0	0	0	412.8888888888889	377.6666666666666	646.6666666666666	612.3333333333333	602.6666666666666	487.3333333333333	444.33333333333337	331.0	295.66666666666663	232.2195644718793	168.12962962962962	366.81635802469134	405.7361111111111	514.1527777777778	538.7222222222223	460.1759259259259	348.21296296296293	377.30555555555554	1838.0	2120.0	6.352136752136753	5.395238095238095	5.052083333333333
ZINC000001530579	23.24171300629784	17.17497961119888	0	1	2.5045417196762623	4.856901072560182	1.3271272257767304	3.672815179075746	0.1224271726358582	15259.500577013983	10.731569865383449	19	56	0	0	6	26	24	2	4	0	0	0	0	0	0	402.0	405.0	561.0	599.0	460.0	343.0	348.0	313.0	284.0	189.47222222222223	183.3055555555556	293.38888888888886	376.9166666666667	342.30555555555554	330.61111111111114	339.3611111111111	305.9722222222223	268.9166666666667	1244.0	1456.0	7.178571428571429	6.864406779661017	5.61
CHEMBL1739694_53323400	23.36738145263504	17.29727875186778	0	1	2.536863379836797	5.022349614583232	1.3396736936318403	4.445395908745209	0.1532895140946623	487.0541491314037	7.253086043075487	19	51	0	0	7	22	22	4	2	1	0	0	0	0	0	372.44444444444446	347.33333333333337	596.0	607.6666666666667	647.0	557.6666666666666	462.6666666666666	386.0	274.6666666666667	218.0772462277092	148.39506172839506	320.70524691358025	374.8117283950617	452.6296296296296	412.503086419753	357.2453703703703	284.36728395061726	228.12962962962965	1394.0	1676.0	7.302832244008715	6.315151515151515	6.144329896907217
CHEMBL4537701	23.65511073733869	19.231006436661502	0	0	2.5692024563111704	4.989939276511372	1.281437523713152	4.461219980290695	0.1487073326763565	406.75318203144906	7.106818857801067	20	49	0	0	9	19	21	4	3	1	1	0	0	0	1	470.44444444444446	412.0	711.6666666666666	679.3333333333333	759.6666666666667	720.0	624.3333333333334	676.6666666666667	441.66666666666674	326.85502400548694	166.00308641975312	364.7623456790124	419.6635802469137	485.8179012345679	459.1404320987654	434.85493827160496	563.837962962963	404.641975308642	1500.0	1702.0	9.600907029478458	7.923076923076923	8.087121212121211
CHEMBL1852516	24.972165424076007	18.663701798348672	0	1	2.4635997584995164	4.839287769695463	1.3003318402467987	3.839295224804573	0.1199779757751429	1356.6104310986148	8.37589534743642	17	59	0	0	8	27	24	5	1	0	0	2	0	0	2	379.2098765432099	410.22222222222223	555.6666666666666	525.604938271605	444.6666666666667	383.22222222222223	344.0	304.44444444444446	272.1111111111111	182.59392623075752	172.76337448559673	285.50308641975295	355.5536503581771	376.7592592592593	398.3148148148149	367.1604938271605	312.9259259259259	268.0061728395062	1778.0	1645.0	6.427286043105252	6.616487455197133	5.097859327217125
CHEMBL1950761	21.383960479517988	16.751409412739424	0	1	2.5952393813499914	5.046028449804396	1.323419907970794	4.294264331646165	0.1651640127556217	315.8927171783895	6.71091409837026	15	45	0	2	6	19	20	2	2	1	0	1	0	0	1	320.04938271604937	298.44444444444446	549.6666666666666	524.3333333333333	474.1111111111111	387.5185185185185	377.4444444444444	306.0	243.44444444444449	190.9158760097546	119.33230452674896	283.47530864197535	340.38271604938274	387.2489711934156	320.0564700502971	280.7258230452674	260.6712962962963	269.70884773662544	1510.0	1595.0	7.112208504801097	6.090702947845806	6.107407407407407
CHEMBL4071451	25.6597011527545	18.0356028374342	0	1	2.456782102341881	4.868131356366034	1.3206451663332306	4.130650409115239	0.1290828252848512	769.9205103971545	7.809438086074043	19	56	0	0	7	24	25	3	2	1	1	0	0	0	1	434.44444444444446	382.3333333333333	646.3333333333334	580.0	494.0	484.6666666666666	394.3333333333333	342.66666666666663	291.66666666666663	284.0772462277092	166.24845679012347	372.21759259259255	411.4151234567901	434.0864197530863	418.8425925925925	364.3935185185185	389.0864197530864	307.06790123456784	1536.0	1816.0	7.757936507936508	6.372222222222222	6.155555555555556
CHEMBL3692924	23.43633113785633	17.676488606824485	0	0	2.5517005672094264	5.014190063748535	1.33929739854219	4.492500912867788	0.1549138245816478	342.371243813302	6.900606393543023	21	46	0	0	7	17	22	2	3	1	0	1	0	0	1	398.04938271604937	368.44444444444446	632.4444444444445	608.2222222222222	566.4074074074074	517.5555555555555	541.7777777777778	455.77777777777777	366.0	215.1380982319768	140.88786008230454	306.9711934156378	355.0195473251028	394.3784865112025	340.78292181069963	331.091049382716	283.68261316872423	243.1543209876544	1644.0	1714.0	8.6532474503489	7.368888888888889	7.354005167958657
CHEMBL2312934	24.35487739012259	17.210426125120808	0	1	2.4103139680918497	4.8206279361836994	1.3096773616127493	4.145718222456254	0.1337328458856856	590.1696730906913	7.511812188556876	16	55	0	0	9	24	22	4	2	1	0	2	0	0	2	369.6543209876543	325.55555555555554	544.0	477.60493827160496	378.0	353.55555555555554	326.6666666666667	265.1111111111111	215.44444444444443	217.3933946806889	145.62294238683126	332.7484567901234	360.1632182594116	383.2854938271605	365.0740740740741	323.9290123456791	277.0185185185185	266.5061728395061	1974.0	1875.0	6.720987654320987	5.613026819923372	5.281553398058253
ZINC000028862240	19.831847546702296	16.382555352392373	0	1	2.5536449966295325	4.96869384406538	1.3213214871049643	4.237820840184561	0.1695128336073824	224.304352087575	6.3292945761883415	15	46	0	0	6	21	19	3	2	1	0	0	0	0	0	318.44444444444446	280.33333333333337	506.6666666666666	491.0	518.3333333333334	485.6666666666666	362.6666666666666	303.3333333333333	161.66666666666669	197.99391289437585	125.08950617283952	285.0956790123457	320.7438271604937	385.7839506172837	373.148148148148	316.7546296296294	324.9675925925925	227.6296296296296	1236.0	1486.0	6.922705314009662	5.72108843537415	5.757575757575757
CHEMBL484164	17.844078470807702	14.266990586479256	0	1	2.392478624837864	4.784957249675727	1.30602401417743	4.200121673214139	0.1826139857919191	167.13794479607867	5.951728611130764	12	47	0	0	3	24	20	1	1	0	0	1	0	0	1	231.6049382716049	252.11111111111111	331.6666666666667	320.44444444444446	269.6666666666667	250.44444444444443	222.11111111111111	186.44444444444449	128.22222222222223	106.75529644871207	123.90946502057616	203.21604938271608	256.7366255144033	261.3312757201646	262.92592592592604	255.6131687242799	217.795267489712	166.52674897119343	1146.0	1147.0	4.927764644076701	5.145124716553288	3.768939393939394
ZINC000073199706	20.567463898590265	16.264555429343904	0	1	2.595006244702021	5.041321930676294	1.3465503815859718	4.26377767300497	0.1705511069201988	279.4581037199366	6.549143115988287	15	45	0	2	5	20	20	2	2	1	0	0	0	0	0	312.44444444444446	289.3333333333333	539.0	515.6666666666666	470.33333333333337	371.0	359.0	294.33333333333337	230.0	191.3272462277092	120.42283950617286	284.09259259259267	339.53086419753083	386.0895061728394	325.1666666666665	276.6435185185185	261.1774691358025	269.1944444444444	1222.0	1499.0	6.94320987654321	5.904761904761904	5.988888888888889
CHEMBL1085836	31.84073228305513	22.4975834240524	0	1	2.5694791576480625	5.073388936646474	1.3330698907509952	4.708738059851752	0.1177184514962938	3601.4894841079386	9.575397145580528	22	73	0	0	8	33	32	3	4	1	0	0	0	0	0	516.4444444444445	473.0	787.6666666666666	813.3333333333333	867.3333333333333	791.6666666666666	839.6666666666666	611.6666666666666	614.6666666666666	309.8828017832648	211.44753086419755	435.8256172839506	512.4567901234568	651.9691358024694	660.7222222222223	741.4413580246913	513.2962962962963	535.0740740740741	1844.0	2217.0	7.074581430745814	6.064102564102564	5.666666666666666
ZINC000072122872	19.217851918660912	16.566615216072094	0	3	2.475845057887609	4.768989006022794	1.276962558272707	3.976615625334952	0.159064625013398	321.1858882039647	6.688310778373777	9	46	0	0	8	21	17	4	1	2	0	1	0	0	1	284.4938271604938	266.44444444444446	411.7777777777777	345.44444444444446	369.55555555555554	291.7407407407408	314.85185185185185	228.88888888888889	203.44444444444449	153.8621018137479	121.19444444444446	217.75434385002288	239.3652263374485	275.7541152263373	282.8433927754915	278.8685032769395	240.9012345679013	213.1965020576132	1694.0	1562.0	6.184648416532474	5.550925925925927	4.902116402116401
15532-75-9	12.39552147662646	10.600158564931206	0	1	2.369593857153688	4.739187714307375	1.260713284155715	3.685463963550444	0.2303414977219027	78.62469465514832	4.834689460699478	6	29	0	0	5	13	11	2	0	0	3	0	0	0	3	288.0	230.0	412.0	290.0	262.0	248.0	140.0	112.0	84.0	247.3680555555556	97.25	341.11111111111103	220.5833333333333	240.4166666666668	212.3333333333334	169.58333333333337	208.29166666666663	166.75	750.0	775.0	9.93103448275862	7.666666666666667	7.62962962962963
CHEMBL1083076	19.86035711740372	16.287852923607232	0	0	2.585223401128716	5.064906652890259	1.3167373975090115	4.288468838849401	0.171538753553976	207.6043468908471	6.251924821727249	15	45	0	0	7	20	18	4	2	1	0	0	0	0	0	338.44444444444446	314.3333333333333	573.3333333333333	578.6666666666666	672.0	478.6666666666666	352.66666666666663	231.3333333333333	127.0	202.79946844993145	127.81172839506172	290.0987654320987	322.597222222222	454.8487654320986	382.44290123456807	362.0370370370371	312.5324074074075	255.14814814814807	1248.0	1488.0	7.520987654320988	6.548611111111111	6.666666666666666
CHEMBL3692958	22.02211757548324	17.28347375967621	0	1	2.553511329000228	5.017268002155882	1.2983468805567824	4.488767466279079	0.1662506468992251	254.04498679398145	6.530763137708232	15	45	0	0	7	18	20	1	4	1	0	1	0	0	1	374.04938271604937	327.44444444444446	566.4444444444445	548.2222222222222	523.4074074074074	464.55555555555554	473.77777777777777	385.3333333333333	286.1111111111111	206.88809823197684	127.38786008230451	293.5545267489713	335.1306584362139	380.434042066758	329.97736625514403	307.81327160493834	262.87602880658443	212.93209876543207	1588.0	1660.0	8.312208504801097	6.682539682539683	6.510855683269477
ZINC000049785598	27.247663784674256	21.48204629397833	0	1	2.5831896023492846	4.995343435909145	1.2923647421169495	4.753052370340417	0.1397956579511887	523.1157761166116	7.483578240436306	15	62	0	0	9	28	25	3	3	2	0	1	0	0	1	416.4938271604939	367.44444444444446	647.1111111111111	604.1111111111111	707.5555555555557	600.0740740740741	697.8518518518518	460.22222222222223	448.0	266.3637498094802	163.18415637860085	358.7825788751715	407.9187242798354	560.235596707819	562.4483310470963	615.2817786922725	418.28086419753066	446.7273662551439	2068.0	2102.0	6.717642373556353	5.567340067340068	5.348025711662075
CHEMBL3187365	16.280034994173548	12.996146283720975	0	1	2.52316977137319	4.872164968650008	1.3386807179950269	4.089456055161753	0.2044728027580876	122.15059596950934	5.498401857249004	12	36	0	0	3	16	17	1	1	0	0	1	0	0	1	231.6049382716049	261.1111111111111	375.6666666666667	426.44444444444446	365.44444444444446	298.55555555555554	141.66666666666669	44.44444444444444	4.666666666666667	88.0052964487121	104.3539094650206	171.4104938271605	225.40329218107	239.10493827160496	230.2572016460905	188.3991769547325	130.26543209876542	53.44444444444446	1030.0	1032.0	6.433470507544581	6.695156695156695	5.366666666666667
ZINC000072123150	17.364689807296877	15.49578974126172	0	3	2.4145326999047736	4.812221207520288	1.233882003710412	4.246873788661008	0.1846466864635221	150.71671480178134	5.848311136828295	6	41	0	0	9	18	14	4	2	1	0	2	0	0	2	287.6543209876543	232.22222222222223	433.5555555555556	360.38271604938274	397.6296296296296	353.4074074074074	281.6666666666667	187.77777777777777	128.0	191.6156169029112	107.39609053497944	274.23251028806584	265.8082799878068	314.62334247828073	307.3774577046181	301.97582304526736	256.92798353909467	210.6697530864197	1680.0	1474.0	7.015959048479372	5.529100529100529	5.858858858858859
CHEMBL4874513	32.43844926450049	21.861658347753284	0	1	2.518078924354813	4.992688057248551	1.3380518359109157	3.9998640387860376	0.0975576594825862	30639.742691369687	11.741040199728278	25	77	0	0	8	36	33	4	3	1	0	0	0	0	0	500.44444444444446	479.0	796.6666666666666	809.6666666666666	751.6666666666666	561.0	510.33333333333337	383.33333333333337	325.66666666666663	275.355024005487	213.30864197530863	436.79012345679	514.4382716049381	578.4104938271604	527.2083333333334	507.06018518518505	426.8009259259259	391.0416666666666	1868.0	2266.0	6.4992784992785	5.841463414634147	5.45662100456621
article_review_80	24.696366683190814	17.265653046083177	0	0	2.5065290770631106	4.9324813656257245	1.3043094740022894	4.256868498503826	0.1598546024160055	3533.608246759903	7.0071398160370215	21	59	0	0	9	27	23	8	0	0	0	1	0	0	1	392.44444444444446	439.0	613.0	524.0	438.0	384.0	404.0	461.0	453.0	220.27761288969955	144.61219822584002	307.0503128259913	346.6223971992589	403.7422659513241	380.32866031443535	352.8359351648858	313.6605257982608	279.7403170929589	1536.0	1539.0	6.651600753295669	7.080645161290323	5.838095238095238
ZINC000073197840	18.56746389859027	14.556104386345435	0	1	2.517430386728916	4.960417037548302	1.3111996782022366	4.248443271095983	0.1847149248302601	174.65934299906775	5.995746588314325	12	39	0	0	6	16	17	1	3	1	0	1	0	0	1	298.0493827160494	250.44444444444449	467.6666666666666	450.77777777777777	404.5185185185185	366.44444444444446	266.3333333333333	200.44444444444449	199.77777777777777	186.61032045419904	105.72119341563788	261.39197530864203	311.9927983539095	337.3604823959762	302.89403292181066	188.0586419753087	172.66255144032925	194.8816872427984	1414.0	1439.0	7.642291864514088	5.962962962962964	6.1535087719298245
CHEMBL1086477_46889353	20.13150737522442	15.757372618391296	0	1	2.4723156963900688	4.9446313927801375	1.281394824347912	4.310925348690455	0.165804821103479	311.84909835082817	6.698030856704152	12	47	0	0	7	21	19	2	3	1	1	0	0	0	1	370.44444444444446	282.3333333333333	487.0	486.3333333333333	441.6666666666666	490.3333333333333	365.6666666666666	315.66666666666663	241.66666666666669	312.0494684499314	142.53395061728395	322.3981481481481	412.5895061728394	420.9706790123455	463.6126543209874	343.69444444444423	346.0787037037033	319.0864197530864	1332.0	1489.0	7.881796690307329	5.761904761904762	5.597701149425287
CHEMBL49623	18.59162536651413	14.111774235843123	0	1	2.358294471182264	4.716588942364526	1.3058661987068387	4.328115263033142	0.1803381359597142	190.04901767931128	6.122750764027109	12	51	0	0	3	27	21	1	2	0	0	0	0	0	0	252.0	254.0	328.0	319.0	251.0	238.0	225.0	182.0	159.0	167.91666666666666	145.33333333333334	233.27777777777777	321.1111111111111	336.6666666666667	317.1666666666667	307.6111111111111	253.3888888888889	211.2777777777778	960.0	1144.0	4.941176470588236	4.79245283018868	3.4526315789473685
CHEMBL1278001	28.2362486919011	20.503509886978403	0	1	2.5680902818288587	5.057277078601564	1.356229616857174	4.745558763621648	0.1355873932463328	523.0028145895641	7.512349814170215	25	61	0	0	7	26	28	4	2	1	0	0	0	0	0	446.44444444444446	434.33333333333337	714.6666666666667	757.6666666666666	805.0	791.0	765.6666666666667	668.6666666666667	607.6666666666667	240.8272462277092	178.7283950617284	368.81172839506166	439.7191358024691	489.8132716049382	509.5956790123455	505.0277777777776	440.1018518518517	490.1805555555553	1614.0	1962.0	7.318761384335155	6.580808080808081	6.214492753623189
CHEMBL4204059	16.99907231917856	13.932143074783417	0	1	2.4029522389823392	4.78860234088584	1.3154095019615395	4.134479715076672	0.1879308961398487	174.72436822021652	5.951667053868681	11	46	0	0	5	24	17	4	1	0	0	0	0	0	0	266.0	280.0	379.0	343.0	336.0	318.0	274.0	173.0	121.0	113.11111111111111	128.94444444444446	211.75000000000009	238.38888888888897	255.3333333333334	239.16666666666663	221.41666666666669	234.58333333333337	229.0833333333333	896.0	1092.0	5.782608695652174	5.833333333333333	4.35632183908046
CHEMBL4207884	13.423098298725945	11.229205491450756	0	1	2.433550772354665	4.738143474598405	1.3301346794366462	3.692470828093069	0.2172041663584158	101.34468396955124	5.149155670384724	11	31	0	0	4	14	13	3	0	0	0	1	0	0	1	189.6049382716049	213.11111111111111	286.66666666666663	268.6666666666667	217.11111111111111	167.11111111111111	107.0	59.77777777777778	27.111111111111114	76.19974089315653	90.5761316872428	143.2716049382716	172.712962962963	177.045267489712	144.68724279835394	106.05761316872426	89.62551440329217	55.40740740740743	918.0	873.0	6.116288331342095	6.457912457912458	4.942528735632183
CHEMBL4793457	30.93900737031009	20.85623060647989	0	2	2.4784581647888166	4.871140568601875	1.33812563020759	4.429348020076696	0.1135730261558127	1497.552405010778	8.672563877511745	21	74	0	0	6	35	33	4	1	0	0	1	0	0	1	437.60493827160496	479.1111111111111	651.6666666666667	644.4444444444445	573.8888888888889	521.8888888888889	510.44444444444446	464.7777777777778	394.44444444444446	184.06085200426764	211.99279835390945	342.8549382716049	422.8755144032922	439.3333333333333	458.6172839506173	427.1286008230453	381.4989711934155	347.90329218107	1772.0	1951.0	5.913580246913581	6.064697609001406	4.621749408983452
CHEMBL4103190	22.32177740400536	17.298068989388234	0	2	2.5450341915313057	4.97404230338512	1.2824695011361962	4.262183046171724	0.1522208230775615	345.0342814944334	6.873263195926511	15	49	0	0	8	21	20	3	2	1	0	1	1	0	2	337.1165980795611	291.1481481481481	518.8888888888888	500.33333333333337	519.7037037037037	467.4691358024692	428.0740740740741	330.03703703703707	243.96296296296296	197.9663732662704	127.63168724279836	294.8487654320988	331.3446502057613	400.204218106996	345.42829789666206	339.724279835391	272.16049382716045	291.07716049382714	2786.0	1850.0	6.879930573052267	5.599002849002849	5.579450418160095
CHEMBL4126145	16.889682519437386	12.38822372701092	0	1	2.370428044842162	4.740856089684324	1.3477698289346969	3.4304261432294263	0.155928461055883	1351.8977127367343	7.997721957845289	10	49	0	0	2	27	20	1	1	0	0	0	0	0	0	212.0	223.0	288.0	275.0	199.0	138.0	116.0	114.0	123.0	102.08333333333334	120.97222222222224	202.2777777777778	248.25000000000003	236.41666666666663	204.66666666666669	177.25	159.08333333333334	156.75	860.0	1068.0	4.326530612244898	4.372549019607843	3.0638297872340425
CHEMBL446054	19.274570679776808	15.451791898404858	0	1	2.5290851617421306	4.974469238465353	1.2989477546557742	4.234829364674175	0.1764512235280906	197.23200391714937	6.159849458023682	15	41	0	0	6	17	18	2	2	1	0	1	0	0	1	298.0493827160494	259.1111111111111	483.3333333333333	478.77777777777777	470.5185185185185	381.22222222222223	297.1111111111111	202.77777777777777	188.44444444444449	184.83254267642127	110.35699588477368	267.61728395061726	306.372427983539	362.05955647005015	312.93981481481467	229.27674897119343	202.3415637860083	212.7088477366256	1436.0	1485.0	7.269497139415839	5.888888888888888	6.196581196581197
CHEMBL4175829	19.706179100365105	15.444027923723434	0	1	2.510931896644192	4.8935152777345285	1.336223621657717	4.091063960230465	0.1636425584092186	261.5689070080758	6.482988487390377	15	47	0	0	6	22	19	5	0	0	1	0	0	0	1	340.0	354.0	505.0	503.0	446.0	413.0	403.0	356.0	196.0	176.41666666666666	146.05555555555557	248.1111111111112	303.08333333333326	293.111111111111	306.3333333333332	311.2777777777776	310.77777777777766	250.6666666666668	1032.0	1231.0	7.23404255319149	7.08	5.674157303370786
CHEMBL3290005	26.366807933941047	18.18177628542041	0	1	2.455333701160093	4.86543487314837	1.3245478321512358	3.981997467444416	0.120666589922558	1381.2105417035689	8.424638066238012	19	59	0	0	8	26	25	3	3	1	1	0	0	0	1	462.44444444444446	406.3333333333333	672.3333333333334	591.0	529.0	432.33333333333337	394.6666666666667	322.66666666666663	277.0	296.5772462277092	175.02623456790124	385.32870370370375	434.9984567901234	481.4243827160493	417.1388888888888	375.4351851851851	336.34259259259244	350.645061728395	1602.0	1889.0	7.838041431261771	6.449735449735449	5.949852507374632
BDBM152786	21.27022257699926	15.500080216053384	0	1	2.5065290770631106	4.9324813656257245	1.3043094740022894	4.256868498503826	0.1598546024160055	3533.608246759903	7.0071398160370215	12	59	0	0	7	30	22	2	3	0	0	2	0	0	2	336.04938271604937	324.1111111111111	410.44444444444446	422.1111111111112	287.66666666666663	251.5555555555556	250.66666666666669	193.5555555555556	193.5555555555556	220.27761288969955	144.61219822584002	307.0503128259913	346.6223971992589	403.7422659513241	380.32866031443535	352.8359351648858	313.6605257982608	279.7403170929589	1690.0	1445.0	5.695752249424565	5.401851851851851	3.908994708994709
article_review_455	25.44391357889724	16.932282614825002	0	2	2.3901984150673266	4.780396830134654	1.3354820699670773	4.109516197067642	0.1245307938505346	3555.428203342506	9.370153254466686	18	70	0	0	4	37	29	3	1	0	0	0	0	0	0	340.0	356.0	452.0	431.0	354.0	337.0	322.0	308.0	270.0	155.88888888888889	186.5555555555556	300.9444444444444	364.36111111111103	376.44444444444446	359.8611111111111	351.33333333333326	332.33333333333326	301.24999999999994	1292.0	1591.0	4.857142857142857	4.876712328767123	3.476923076923077
ZINC000019774768	26.800865687229244	19.783440879013803	0	1	2.631059455534757	5.113028393568706	1.3552540665255042	4.510492052773584	0.1366815773567752	621.3163090642543	7.625762775099788	16	61	0	0	7	28	26	2	4	1	0	0	0	0	0	428.44444444444446	398.33333333333337	718.6666666666666	738.6666666666667	717.3333333333333	710.6666666666667	637.0	608.0	479.0	238.86196844993145	165.22067901234567	383.3271604938272	446.2021604938272	502.89043209876553	526.5138888888889	496.3958333333333	520.0925925925926	444.5879629629629	1574.0	1929.0	7.0236794171220405	6.035353535353536	5.890710382513661
ZINC000028526108	24.89098481474929	18.87583903731776	0	1	2.555600517859089	4.977861648371391	1.3194731937738515	4.38689777416609	0.1415128314247125	654.1460323635383	7.614732729098304	21	56	0	0	6	25	25	3	2	1	0	0	0	0	0	378.44444444444446	348.0	605.6666666666666	572.3333333333333	588.6666666666666	542.6666666666666	487.6666666666666	436.3333333333333	343.66666666666663	230.54946844993145	160.58641975308643	339.4845679012346	390.0246913580247	451.6851851851852	403.22222222222223	438.7916666666666	423.1342592592592	307.91049382716045	1456.0	1768.0	6.757936507936508	5.8	5.768253968253968
CHEMBL4867534	20.155668843148284	15.055279377189295	0	1	2.3583839979536827	4.716767995907365	1.2631236707613698	4.079037231018444	0.1568860473468632	353.494207270199	6.823378543441112	12	48	0	0	9	22	17	6	1	0	0	2	0	0	2	323.2098765432099	336.22222222222223	448.1111111111112	383.55555555555554	303.60493827160496	284.2222222222223	263.1111111111111	290.66666666666663	245.3333333333333	137.28837067520195	144.1800411522634	244.92798353909467	271.47633744855966	271.12155159274505	257.0432098765432	230.3395061728395	249.5329218106996	195.45061728395063	1570.0	1376.0	6.733539094650205	6.724444444444445	5.092171717171717
CHEMBL831	18.44179545225307	14.03171678684565	0	3	2.469513956199409	4.8624189295764575	1.3306360709277174	4.3134266231879765	0.1875402879646946	159.75548752402528	5.9065535663009	12	41	0	0	5	18	18	3	1	0	0	1	0	0	1	287.60493827160496	320.1111111111111	455.6666666666667	538.4444444444445	444.22222222222223	382.44444444444446	273.33333333333337	199.77777777777777	85.55555555555556	106.72751867093432	124.0761316872428	203.99382716049385	267.79218106995893	257.33127572016474	239.66049382716048	230.68930041152265	222.4691358024692	154.14814814814818	1166.0	1182.0	7.014754591990365	7.275252525252525	5.917748917748918
CHEMBL3692905	17.65380844202676	13.978050949472102	0	1	2.5207762620163243	4.921350344251206	1.3515138328118337	3.97509538987072	0.1806861540850327	223.0663040685841	6.195926415293092	15	38	0	0	4	16	18	1	2	0	0	1	0	0	1	273.60493827160496	298.1111111111111	442.44444444444446	424.8888888888889	367.8888888888889	295.1111111111111	275.33333333333337	208.66666666666669	152.33333333333334	128.28307422648987	121.04835390946502	199.96193415637865	254.68004115226336	264.4989711934156	212.9897119341564	200.6049382716049	169.11111111111114	138.71604938271608	1130.0	1113.0	7.20012995451592	7.2710027100270995	6.231611893583724
ZINC000053297214	28.32446904934352	21.52701498137219	0	0	2.584785471371164	5.144043583049573	1.331057955169558	5.315743564747284	0.1563453989631554	316.1770158574728	6.9800776651327485	18	61	0	4	9	27	25	5	2	2	0	0	0	0	0	424.8888888888889	418.0	735.3333333333334	751.3333333333334	793.3333333333333	608.6666666666667	607.4444444444445	541.0	461.0	233.61539780521264	164.28549382716048	358.6219135802469	461.42129629629625	565.0524691358028	438.6296296296295	414.1606652949244	377.0594135802468	361.46759259259255	1812.0	2095.0	6.965391621129326	6.2388059701492535	5.790026246719161
CHEMBL541993_44456001	13.044160916762928	10.991556734807112	0	3	2.426057844606913	4.852115689213825	1.2314868744203102	3.558263356481468	0.2093096092047922	135.08320684832847	5.436519186661439	6	29	0	0	6	12	11	3	0	0	2	1	0	0	3	269.60493827160496	231.11111111111111	340.44444444444446	295.77777777777777	228.11111111111111	224.11111111111111	151.11111111111111	140.55555555555554	109.33333333333334	196.2275186709343	98.6039094650206	230.7397119341564	214.9907407407408	184.9197530864197	209.97119341563788	143.91975308641975	155.25308641975312	147.31893004115227	1006.0	860.0	9.296722009365688	7.703703703703704	6.547008547008547
doxepin	16.32047510869343	13.124504613264884	0	1	2.447633478289315	4.822977605706514	1.3116671825820745	3.941955037638577	0.187712144649456	212.8010660833341	6.1022951119744215	12	42	0	0	2	21	19	1	1	0	0	0	0	0	0	236.0	252.0	345.0	407.0	331.0	275.0	201.0	167.0	70.0	101.88888888888889	120.61111111111111	188.6666666666668	234.00000000000003	248.33333333333337	236.83333333333337	214.16666666666669	196.3333333333333	170.0	818.0	996.0	5.619047619047619	5.727272727272728	4.539473684210527
CHEMBL94930	25.75716040867721	19.452005147762247	0	1	2.5311336306506096	4.98142236226926	1.2949371033422112	4.483861827773092	0.1401206821179091	521.6008686349305	7.420053485744441	19	52	0	0	10	20	22	4	2	2	0	2	0	0	2	396.09876543209873	365.8888888888889	626.8888888888889	580.2962962962963	581.0493827160494	510.7037037037037	504.2962962962963	474.55555555555554	374.1111111111112	216.4246018137479	144.03343621399176	330.2275377229081	330.0995656149977	379.408588629782	415.45541838134426	387.7570873342477	350.2674897119341	263.406378600823	2226.0	2038.0	7.617283950617283	6.533730158730159	6.396825396825397
CHEMBL2152925	21.3885508949338	16.941068726722868	0	1	2.439317667598837	4.878635335197675	1.27104529634081	4.402713965201088	0.1572397844714674	309.913769513422	6.765913513105957	12	55	0	0	8	27	20	3	4	1	0	0	0	0	0	370.44444444444446	296.3333333333333	507.6666666666666	511.6666666666666	480.6666666666667	498.0	455.0	393.0	318.0	229.49391289437585	150.66512345679013	341.0493827160494	360.85493827160496	394.76543209876536	415.2037037037036	419.3055555555554	445.1620370370369	397.4629629629629	1406.0	1648.0	6.735353535353536	5.198830409356725	5.026402640264026
CHEMBL7166	13.53248809846712	11.95590079423741	0	1	2.470618349068907	4.787254542716619	1.2677896229627117	3.553225321265971	0.1974014067369983	143.3190889220703	5.552860200369674	9	40	0	0	3	22	15	2	1	0	0	0	0	0	0	202.0	210.0	276.0	252.0	216.0	182.0	115.0	78.0	26.0	92.11111111111111	109.1388888888889	169.05555555555557	192.3888888888889	208.5833333333333	195.1666666666668	179.50000000000009	174.16666666666674	139.50000000000003	724.0	876.0	5.05	5.121951219512195	3.780821917808219
CHEMBL1950769	20.567463898590265	16.264555429343904	0	1	2.595006244702021	5.041321930676294	1.3465503815859718	4.26377767300497	0.1705511069201988	279.4581037199366	6.549143115988287	15	44	0	2	6	19	19	3	2	1	0	0	0	0	0	328.44444444444446	301.3333333333333	551.0	523.6666666666666	471.6666666666667	403.0	371.0	308.33333333333337	246.0	195.3272462277092	122.42283950617286	286.09259259259267	337.19753086419746	382.7469135802469	340.5092592592591	264.97685185185185	262.8441358024691	267.8611111111111	1234.0	1505.0	7.464646464646464	6.277777777777778	6.261363636363637
CHEMBL3780270	26.3051983771224	20.00160839201596	0	1	2.566633831901234	5.014710588552662	1.32252470151512	4.125970972916623	0.1250294234217158	884.2843730198088	7.978701168315721	16	61	0	0	8	28	25	3	3	1	1	0	0	0	1	452.44444444444446	391.3333333333333	652.3333333333334	651.3333333333333	582.3333333333333	601.3333333333333	553.0	476.6666666666666	469.6666666666666	295.6119684499314	174.76234567901236	385.64814814814815	436.3618827160493	478.8858024691357	491.3688271604937	535.2716049382718	508.4768518518517	523.1003086419752	1604.0	1900.0	7.41712204007286	6.02051282051282	5.672463768115942
CHEMBL3290003	27.033474600607715	18.81139837889664	0	1	2.455332019367077	4.898502803490819	1.318654487686924	4.161120683216341	0.1223859024475394	817.778621054166	7.930367097188653	19	62	0	0	8	28	26	3	3	1	1	0	0	0	1	466.44444444444446	411.3333333333333	680.0	615.0	575.3333333333333	477.33333333333326	317.3333333333333	288.6666666666667	269.66666666666663	300.8272462277092	180.3873456790124	394.4706790123457	439.9614197530864	506.5879629629629	488.8101851851851	388.4537037037037	336.05555555555554	302.5185185185186	1640.0	1937.0	7.523297491039426	6.232323232323232	5.714285714285714
CHEMBL1642869	24.890984814749302	19.102803590293234	0	1	2.5065290770631106	4.9324813656257245	1.3043094740022894	4.256868498503826	0.1598546024160055	3533.608246759903	7.0071398160370215	19	60	0	0	9	27	24	4	3	1	0	1	0	0	1	426.8888888888889	385.33333333333337	627.6666666666666	658.0	716.0	633.6666666666667	527.6666666666666	435.6666666666666	322.3333333333333	220.27761288969955	144.61219822584002	307.0503128259913	346.6223971992589	403.7422659513241	380.32866031443535	352.8359351648858	313.6605257982608	279.7403170929589	1824.0	1806.0	7.114814814814816	6.215053763440861	5.921383647798741
CHEMBL4860809	24.212387604264176	18.6846755711856	0	1	2.5833223198865225	5.093184621143713	1.3134228141257496	4.539535991440129	0.1513178663813376	324.2195596688129	6.8800332282559244	19	51	0	0	8	21	22	4	2	1	1	0	0	0	1	440.44444444444446	392.0	694.6666666666667	721.0	739.0	729.6666666666667	654.6666666666666	519.6666666666667	388.33333333333337	276.5494684499314	156.66975308641975	350.87345679012344	407.72222222222223	462.8395061728394	523.8981481481482	440.8240740740741	406.1481481481482	390.2777777777778	1474.0	1748.0	8.636165577342048	7.127272727272727	7.16151202749141
CHEMBL1642854	20.53895432788885	16.09089172644176	0	1	2.5065290770631106	4.9324813656257245	1.3043094740022894	4.256868498503826	0.1598546024160055	3533.608246759903	7.0071398160370215	19	46	0	0	8	19	19	4	2	1	0	1	0	0	1	348.8888888888889	317.33333333333337	549.6666666666667	578.0	599.0	513.6666666666667	402.6666666666667	321.3333333333333	215.3333333333333	220.27761288969955	144.61219822584002	307.0503128259913	346.6223971992589	403.7422659513241	380.32866031443535	352.8359351648858	313.6605257982608	279.7403170929589	1572.0	1520.0	7.584541062801933	6.611111111111112	6.957805907172997
CHEMBL4447975	14.118124345950555	12.336242205138811	0	1	2.547314298733305	5.0420470046963946	1.314999777289258	3.792237897589175	0.2106798831993986	110.78664088959066	5.295392862357674	6	37	0	0	4	19	14	1	3	0	0	0	0	0	0	246.0	246.0	354.0	383.0	367.0	193.0	79.0	48.0	7.0	103.20138888888889	109.86111111111111	184.23611111111111	228.8611111111112	267.43055555555554	237.41666666666663	201.875	131.5	87.25	764.0	919.0	6.648648648648648	6.307692307692308	4.916666666666667
CHEMBL1170093_7185122	20.498514213368967	17.119976963985152	0	0	2.566911033277532	5.022401373015965	1.3116525930463792	4.248775891237814	0.1634144573553005	395.5302052343368	6.935738601592855	18	41	0	0	10	15	16	5	3	2	0	0	0	0	0	392.8888888888889	343.0	600.3333333333334	621.3333333333334	686.6666666666666	505.6666666666666	455.77777777777777	369.6666666666666	235.0	216.19178669410152	133.9104938271605	286.8580246913579	318.74074074074065	395.1327160493826	304.50462962962945	285.0017146776405	271.2422839506173	226.4861111111112	1540.0	1651.0	9.582655826558266	7.795454545454546	8.112612612612613
CHEMBL595252	20.57939444240873	16.493407527325072	0	1	2.525306066663455	4.967497248252247	1.332292728113002	4.067433449663743	0.1564397480639901	463.5468491906879	7.094418901927973	15	50	0	0	5	24	21	2	2	1	0	0	0	0	0	302.44444444444446	261.3333333333333	465.6666666666666	449.0	484.33333333333326	416.3333333333333	354.3333333333333	294.66666666666663	212.66666666666663	197.99391289437585	128.03395061728395	290.59567901234567	330.43672839506166	395.125	357.7546296296296	331.78703703703707	285.63888888888886	250.76851851851853	1262.0	1523.0	6.048888888888889	4.930817610062893	4.850694444444444
CHEMBL3669691	26.102997804523	20.81460884174785	0	1	2.618802645660499	5.097978326239744	1.3355295084595311	4.753453032872599	0.1485454072772687	407.8976126750223	7.174167003390866	18	54	0	2	8	22	24	4	3	1	0	0	0	0	0	454.44444444444446	432.0	766.6666666666666	774.0	780.0	708.3333333333333	706.3333333333333	592.3333333333333	464.0	260.16057956104254	167.41975308641975	354.8734567901235	424.08333333333326	505.16203703703695	492.6898148148149	484.662037037037	534.7052469135803	411.69444444444446	1530.0	1863.0	8.415637860082304	7.322033898305085	7.165109034267912
ZINC000045389410	22.043287017782	18.69163042058225	0	1	2.529925208376743	4.929848408957584	1.300559296758349	4.454225963776032	0.1649713319917048	265.2282399881304	6.573842511279233	14	44	0	0	9	17	18	4	2	2	0	1	0	0	1	346.4938271604938	316.1111111111111	562.3333333333333	488.8518518518519	530.4074074074074	406.4444444444444	357.66666666666663	356.1111111111111	267.8888888888889	197.05819425392468	120.14557613168724	295.1008230452675	294.524577046182	363.7859510745312	317.52057613168705	258.3564814814815	231.5421810699589	221.87448559670784	1790.0	1774.0	7.874859708193042	6.585648148148148	6.53875968992248
CHEMBL1644980	26.663475736838063	19.668703835977155	0	1	2.462294788886462	4.924589577772925	1.2807808309663915	4.236765472745392	0.1246107491983938	1445.0359985542402	8.499664944352622	18	63	0	0	6	29	28	1	1	0	3	1	0	0	4	463.60493827160496	424.1111111111111	677.4444444444445	581.7777777777778	547.4444444444445	522.1111111111111	513.0	371.1111111111111	344.8888888888889	349.3525186709343	191.8816872427984	495.48971193415633	445.9382716049382	523.917952674897	464.22376543209873	584.8194444444446	489.9320987654321	402.5879629629631	1682.0	1658.0	7.35880854399373	6.425925925925926	5.74105461393597
CHEMBL2413983	13.767546344545496	12.29836074139825	0	0	2.452722139356991	4.905444278713983	1.262596738508139	3.7452463902994113	0.2080692439055228	99.37275717421998	5.186664668305899	12	33	0	0	4	15	14	1	2	1	0	0	0	0	0	228.44444444444449	170.33333333333331	326.66666666666663	326.33333333333337	346.33333333333337	242.0	117.0	63.0	15.0	169.4383573388203	91.06172839506172	215.5956790123457	233.9907407407408	304.22222222222223	291.5925925925926	242.0	113.66666666666669	81.0	952.0	1096.0	6.922558922558923	5.0098039215686265	5.730994152046783
CHEMBL1256255	41.5982468538598	28.34653334585052	0	1	2.5118139709765304	4.990348847648434	1.2844985731559964	4.301750824293967	0.081165109892339	162242.10942792127	13.664551821756444	25	101	0	0	14	48	39	5	5	3	0	1	0	0	1	630.9382716049383	531.1111111111111	960.7777777777778	909.7777777777778	918.2222222222224	799.7407407407406	780.5185185185186	616.7777777777778	526.1111111111111	405.7743293705228	255.87242798353915	609.230109739369	633.8153292181072	759.6599794238685	836.1597508001831	774.0533836305443	698.5061728395063	686.8986625514403	3074.0	3289.0	6.246913580246914	5.010482180293501	5.030250145433392
CHEMBL3692981	21.424400594037863	17.249805191086292	0	1	2.546935795071822	5.020191199928345	1.299548697849802	4.396226887455138	0.162823218053894	265.8666551985928	6.57624665985512	15	48	0	0	7	21	20	1	5	1	0	0	0	0	0	390.44444444444446	335.3333333333333	601.0	617.0	582.3333333333333	541.6666666666667	550.0	363.33333333333337	291.0	248.60502400548697	146.3672839506173	324.3981481481481	391.5648148148148	431.47993827160496	388.6604938271605	484.5462962962963	403.4583333333333	288.2037037037037	1366.0	1585.0	8.13425925925926	6.57516339869281	6.677777777777778
CHEMBL1949974	26.38607860616216	17.504730976853473	0	1	2.5065290770631106	4.9324813656257245	1.3043094740022894	4.256868498503826	0.1598546024160055	3533.608246759903	7.0071398160370215	16	64	0	0	9	30	25	4	2	1	0	2	0	0	2	388.4938271604938	345.1111111111111	585.3333333333333	532.3333333333333	472.77777777777777	407.2222222222222	350.44444444444446	333.7777777777778	266.55555555555554	220.27761288969955	144.61219822584002	307.0503128259913	346.6223971992589	403.7422659513241	380.32866031443535	352.8359351648858	313.6605257982608	279.7403170929589	2088.0	1969.0	6.070216049382716	5.150912106135986	4.837465564738292
CHEMBL585930	19.791407432182424	15.994960231495826	0	1	2.553216996912273	5.035957971825596	1.325789191099252	4.335952123614705	0.1734380849445882	201.56425289491767	6.222398935359357	19	42	0	0	6	17	19	3	2	1	0	0	0	0	0	334.44444444444446	302.33333333333337	544.3333333333334	547.6666666666667	574.6666666666666	538.3333333333333	407.0	321.0	197.0	209.27169067215365	130.31172839506172	281.5432098765431	311.3765432098765	383.3564814814814	414.1157407407405	353.20370370370347	308.9814814814813	211.3333333333334	1232.0	1452.0	7.962962962962964	6.718518518518519	7.162280701754386
CHEMBL253281	16.553784774837624	13.914785027554563	0	0	2.5583014422270343	5.116602884454068	1.285188489684128	4.011823106010331	0.1910391955243014	137.6728289249741	5.666817410187386	12	32	0	0	5	11	16	1	2	0	0	0	2	0	2	280.1344307270233	290.0740740740741	432.3703703703704	499.1851851851852	465.9931412894376	318.77777777777777	192.6296296296296	91.66666666666666	45.11111111111112	170.52460562414268	110.7993827160494	178.34413580246917	278.62191358024694	373.1214849108368	291.83333333333337	200.23148148148147	105.86111111111111	53.77777777777778	3214.0	1279.0	8.754200960219478	8.531590413943356	7.585445094217024
CHEMBL401969	17.967998337210716	14.822541057429715	0	0	2.5629888523359896	5.125977704671981	1.2596312874001472	4.096562697103215	0.1781114216131832	188.2635378727708	6.070751901360183	12	37	0	0	6	14	17	2	2	0	0	2	0	0	2	305.2098765432099	320.22222222222223	473.1111111111111	549.5555555555557	494.0493827160494	367.2222222222222	263.77777777777777	189.5555555555556	107.77777777777776	183.90642623075752	126.06893004115229	202.27520576131687	307.1121399176954	419.2141441853376	316.79681069958855	229.16666666666669	158.23045267489712	141.35390946502056	1430.0	1166.0	8.248915582248916	8.21082621082621	7.168350168350168
CHEMBL4117188	22.102997804523	17.27739210145146	0	2	2.5460997093366693	4.974759939372737	1.3057698501872212	4.2710070469764965	0.1525359659634463	335.5044732583262	6.845254706613775	15	50	0	0	8	22	20	3	3	1	1	0	0	0	1	412.44444444444446	336.0	586.6666666666666	573.3333333333333	590.0	515.6666666666667	570.6666666666667	475.3333333333333	373.6666666666667	274.5216906721536	149.7808641975309	339.5401234567901	385.2746913580247	431.4336419753087	372.3271604938272	471.8287037037037	356.6388888888889	397.0787037037037	1418.0	1653.0	8.248888888888889	6.339622641509434	6.241134751773049
CHEMBL4218231	11.411167754907478	10.4102508365124	0	0	2.402484841637593	4.693271354718246	1.2751422315230954	3.5352236485729405	0.2356815765715293	71.28204036690735	4.672109515537069	6	28	0	0	4	13	11	1	2	1	0	0	0	0	0	182.44444444444449	170.66666666666669	230.66666666666663	231.0	171.66666666666666	124.0	86.0	64.0	15.0	128.55898491083676	92.2777777777778	136.2222222222222	180.3858024691358	175.0925925925927	128.05555555555554	123.48148148148144	154.83333333333334	71.5	842.0	814.0	6.515873015873017	5.885057471264369	4.707482993197279
CHEMBL4742713	21.464840708557748	16.383066288288365	0	0	2.5151064087362216	4.94780895626208	1.308060308611293	4.259859933119427	0.1577725901155343	330.56255346338446	6.7940476835710415	15	48	0	0	7	21	20	3	3	1	0	0	0	0	0	370.44444444444446	319.0	551.6666666666666	512.6666666666666	515.0	428.6666666666667	331.3333333333333	309.66666666666663	255.66666666666663	246.99391289437585	139.33641975308643	318.42901234567904	364.4938271604939	438.3518518518519	397.2901234567902	278.0925925925926	229.75	217.712962962963	1336.0	1586.0	7.717592592592593	6.254901960784314	6.129629629629629
CHEMBL495250	24.78195424491607	18.369741343221506	0	1	2.382729380712622	4.765458761425244	1.2486182946986202	4.964740347091076	0.1551481358465961	270.382511998498	6.762988477321232	12	60	0	0	10	28	22	3	3	1	3	0	0	0	3	508.44444444444446	378.3333333333333	714.0	562.0	517.0	447.3333333333333	423.33333333333337	336.66666666666663	321.33333333333337	412.5564128943759	176.38734567901236	565.246913580247	451.0694444444444	545.0447530864197	512.0972222222223	439.67592592592587	452.4629629629629	464.06944444444446	1658.0	1833.0	8.474074074074075	6.102150537634408	6.375
CHEMBL3669679	22.11957683140596	17.871500645630856	0	1	2.611513522343662	5.091906806792798	1.3032837424492247	4.417606912748408	0.1636150708425336	280.4959657817351	6.629811115629805	15	46	0	2	7	19	20	2	3	1	1	0	0	0	1	400.44444444444446	351.3333333333333	642.6666666666666	659.0	693.6666666666666	541.0	511.00000000000006	440.33333333333337	338.0	287.8828017832648	143.31172839506172	325.8734567901235	403.0246913580247	559.2098765432099	474.43518518518505	391.1990740740741	392.3441358024691	349.5277777777777	1366.0	1597.0	8.705314009661835	7.026666666666666	7.062271062271062
ZINC000028108819	22.907563841632257	18.30989162578531	0	1	2.6120564630208354	5.0642466278475	1.2706120478117524	4.351757302358463	0.1500605966330504	318.8898868342638	6.829556597850406	15	54	0	0	7	25	22	2	3	1	0	0	0	1	1	361.4686419753086	315.6222222222222	568.2666666666667	592.5999999999999	646.6222222222223	608.437037037037	450.97777777777776	422.24444444444447	233.0222222222222	214.6276434622771	143.489012345679	318.0316543209876	356.836061728395	450.4384814814815	470.1870781893005	462.0602592592594	454.6662962962964	352.4756296296296	4172.0	1958.0	6.6938637402834935	5.537231968810916	5.51715210355987
UNII-100MIC832U	21.50528082307763	16.088340018217377	0	1	2.4856107407032813	4.971221481406564	1.3001672722550237	4.5596515831099484	0.1688759845596277	220.39504133660915	6.388673351563213	16	47	0	0	7	20	20	3	2	1	1	0	0	0	1	390.44444444444446	325.3333333333333	559.0	579.6666666666667	540.3333333333333	536.6666666666666	401.33333333333337	384.6666666666666	262.66666666666663	264.7716906721536	141.3395061728395	316.8703703703703	380.2746913580246	425.753086419753	450.28086419753066	316.84259259259244	298.40740740740733	223.3796296296297	1352.0	1570.0	8.307328605200945	6.506666666666666	6.352272727272728
CHEMBL4062817	27.0739147151276	18.60052092037921	0	1	2.4562972814025934	4.86604742139756	1.3186450868542616	3.8918593948922258	0.1144664527909478	2680.4580251264133	9.117518395422357	19	62	0	0	7	28	27	3	2	1	1	0	0	0	1	442.44444444444446	390.3333333333333	654.3333333333334	582.0	502.0	453.33333333333337	362.3333333333333	329.66666666666663	267.3333333333333	292.5772462277092	176.74845679012347	390.7175925925925	435.41512345679	460.17438271604914	432.6712962962961	400.67592592592575	379.6296296296296	298.3472222222221	1612.0	1912.0	7.136200716845878	5.9141414141414135	5.592592592592593
ZINC000010272520	23.43633113785633	19.23565470368461	0	0	2.568938560317203	5.030014407392375	1.3123019491550978	4.376155980197215	0.1509019303516281	477.17879883939287	7.232601997979839	18	45	0	0	11	16	18	5	3	2	0	1	0	0	1	416.4938271604938	380.1111111111111	658.0	648.4444444444445	734.5185185185185	565.7777777777778	537.1111111111111	456.0	334.55555555555554	220.0581942539247	138.0699588477366	308.2685185185186	355.7304526748972	408.2817786922725	322.8801440329217	301.3278463648832	291.95370370370364	254.1152263374485	1902.0	1867.0	9.255418381344308	7.757369614512471	7.651162790697675
CHEMBL3423377	28.455328671670404	20.23776043699741	0	1	2.579220794835342	5.023997540872369	1.3136726179888674	4.055508117509623	0.1126530032641562	21895.23635119056	11.274958219395662	19	67	0	0	11	31	25	7	4	0	0	0	0	0	0	528.0	541.0	821.0	842.0	750.0	538.0	455.0	403.0	335.0	321.47222222222223	219.83333333333337	380.0833333333333	515.2222222222223	652.4166666666666	504.7777777777778	475.2777777777778	452.1666666666666	417.0	1530.0	1796.0	7.880597014925373	7.619718309859155	6.4140625
46889892_CHEMBL1086325	17.791407432182424	14.33617780693229	0	1	2.471991211931638	4.943982423863275	1.3080159261669586	4.255051083012041	0.1850022210005235	160.72746793613476	5.91261930786836	12	44	0	0	5	21	18	1	3	1	0	0	0	0	0	286.44444444444446	228.3333333333333	418.0	421.33333333333337	382.0	377.0	249.66666666666663	207.0	168.0	204.02169067215365	120.45061728395063	269.8148148148148	318.53395061728384	374.9845679012344	359.8163580246912	279.25	251.70370370370367	233.45370370370367	1166.0	1362.0	6.51010101010101	4.963768115942028	5.097560975609756
20901142_CHEMBL1171500	21.60274007900034	18.223252935792253	0	0	2.5707515761433046	5.03810171862772	1.2671703701974253	4.392974404416274	0.1627027557191212	251.73565788792823	6.52163133332546	18	46	0	0	9	19	18	5	2	2	0	0	0	0	0	374.8888888888889	352.0	618.3333333333334	626.0	691.6666666666666	504.3333333333333	454.44444444444446	334.0	204.0	214.77512002743487	137.7716049382716	294.8580246913579	351.0493827160493	434.6296296296296	332.884259259259	346.85510973936886	332.8765432098764	272.3703703703703	1552.0	1687.0	8.14975845410628	7.183673469387755	7.274509803921569
CHEMBL400922	16.99907231917856	13.774232430789793	0	1	2.374218882514948	4.745876473678694	1.3170097491866883	4.099055546323506	0.1863207066510684	168.892755502061	5.917721291026398	11	42	0	0	5	20	17	4	1	0	0	0	0	0	0	282.0	286.0	358.0	330.0	305.0	291.0	315.0	290.0	188.0	139.11111111111111	133.19444444444446	200.8611111111112	244.2222222222223	259.19444444444446	235.27777777777783	216.0833333333334	225.6666666666667	216.33333333333337	892.0	1063.0	6.714285714285714	6.5	4.64935064935065
CHEMBL3781452	25.021544056789253	18.742759010548696	0	1	2.435425980581834	4.870851961163668	1.2987552176704065	5.040849860007938	0.157526558125248	248.0060959591152	6.676604136148871	16	60	0	0	8	28	24	3	3	1	1	0	0	0	1	442.44444444444446	369.3333333333333	624.3333333333333	619.0	517.6666666666667	475.3333333333333	486.0	431.0	426.3333333333333	293.5494684499314	172.66512345679013	378.3564814814814	432.5262345679012	491.033950617284	461.5725308641975	439.9382716049382	478.87345679012327	457.9537037037036	1568.0	1833.0	7.374074074074074	5.862433862433862	5.574404761904761
CHEMBL4240954	28.236248691901096	20.92704001937129	0	1	2.506187387928635	4.984465628856917	1.3489060475011816	4.391180660209284	0.1254623045774081	929.0447036071166	8.086919826288302	19	65	0	0	8	30	27	4	2	2	0	0	0	0	0	412.8888888888889	379.6666666666666	652.6666666666666	618.3333333333333	596.0	514.0	420.33333333333337	333.0	287.66666666666663	232.2195644718793	167.7962962962963	368.1496913580247	407.7361111111112	510.8101851851852	552.7407407407408	432.3333333333333	367.0462962962963	372.6388888888889	1838.0	2120.0	6.352136752136753	5.423809523809523	5.098958333333333
90654841_CHEMBL3302936	27.121694958050124	19.63021009332232	0	1	2.53117002925306	4.867728878252392	1.3060199893635311	3.5944167710709247	0.1026976220305978	12209.870783195987	10.662762952677287	12	73	0	0	7	38	28	4	3	0	0	0	0	0	0	428.0	430.0	595.0	561.0	478.0	427.0	394.0	318.0	264.0	250.20138888888889	206.0833333333333	349.34722222222223	466.5555555555555	575.9583333333335	503.125	479.2916666666666	427.75	378.6666666666667	1434.0	1716.0	5.863013698630137	5.657894736842105	4.280575539568345
CHEMBL4090395	22.281337289485474	17.48727363218786	0	2	2.546340822643745	4.995842893695494	1.2778617861023975	4.306237323697435	0.1537941901320512	339.58609983852875	6.857346939798702	15	49	0	0	8	21	20	3	2	1	2	0	0	0	2	434.44444444444446	344.0	604.3333333333333	607.0	728.0	508.0	602.6666666666667	422.6666666666667	362.33333333333337	323.0216906721537	150.39197530864195	347.0987654320988	398.4876543209877	612.7947530864199	382.90740740740745	489.2407407407407	340.65740740740745	390.1111111111112	1434.0	1646.0	8.866213151927438	6.615384615384615	6.498207885304659
CHEMBL565724	20.78624349807261	17.88482417410347	0	1	2.584674861919642	5.012652090827251	1.2687178087443678	4.365255073425914	0.1678944259009966	293.80527152705247	6.638428651176201	17	42	0	0	10	16	16	5	2	2	0	1	0	0	1	358.4938271604938	319.1111111111111	558.3333333333334	532.8518518518518	611.4074074074074	518.7777777777778	414.33333333333337	325.1111111111111	183.5555555555556	199.5026386983692	122.4866255144033	274.4526748971193	286.8887745770461	390.9253543667123	337.2782921810699	299.5915637860081	271.04320987654324	213.0524691358025	1766.0	1708.0	8.53556731334509	7.091358024691358	7.158119658119658
CHEMBL3781263	26.513645822577	20.543944528718484	0	1	2.473056471992525	4.946112943985051	1.2968467348895247	4.958190853964278	0.1458291427636552	355.85752930140575	7.098305883781761	16	67	0	0	8	33	26	3	4	1	0	0	0	0	0	434.44444444444446	381.3333333333333	639.3333333333333	629.3333333333333	570.0	570.3333333333333	536.0	448.3333333333333	447.0	256.3619684499314	185.2623456790124	392.14814814814815	446.4729938271605	513.5154320987655	535.3919753086421	607.1049382716047	560.5354938271605	531.6296296296296	1628.0	1936.0	6.48424543946932	5.447619047619047	5.1146666666666665
CHEMBL3799330	28.094118135950644	21.30908454904533	0	1	2.5546339673721583	5.033083176858065	1.289035420694788	4.731793984262911	0.1351941138360831	444.4631336018716	7.349630080981285	15	64	0	0	10	29	25	4	2	1	3	0	0	0	3	540.4444444444445	448.33333333333337	866.3333333333333	755.6666666666667	802.6666666666666	698.0	692.6666666666667	668.6666666666667	676.0	412.3619684499314	183.8672839506173	575.7623456790124	504.2530864197531	658.6033950617284	532.4567901234568	451.78703703703707	503.6296296296297	620.1327160493827	1752.0	2012.0	8.444444444444445	6.593137254901961	6.821522309711286
CHEMBL1668583	15.6296469741029	13.649833774229664	0	0	2.537113659766696	4.971592879238235	1.3086928847986998	3.880362953941241	0.194018147697062	136.76959264710945	5.611444885070008	15	32	0	0	7	12	13	4	2	1	0	0	0	0	0	300.44444444444446	258.33333333333337	476.33333333333337	453.6666666666666	546.6666666666667	356.0	234.0	117.0	39.0	185.46613511659808	104.8395061728395	242.0987654320988	246.7361111111112	358.23148148148147	285.4259259259259	264.9907407407408	152.0	90.5	1060.0	1224.0	9.38888888888889	7.598039215686276	8.505952380952381
CHEMBL73967	12.715991517539395	10.757789552939515	0	1	2.4314128740298844	4.80257500264841	1.336335296776186	3.657318124812397	0.2285823828007748	89.17252623509975	4.96057661954073	9	32	0	0	4	16	12	4	0	0	0	0	0	0	0	192.0	210.0	288.0	256.0	196.0	127.0	107.0	62.0	10.0	76.58333333333334	92.72222222222224	149.7777777777778	170.16666666666669	170.5	151.0	122.83333333333334	92.33333333333334	56.0	644.0	805.0	6.0	6.176470588235294	4.721311475409836
CHEMBL236578	20.01018703166477	16.734999098714187	0	1	2.5593545098913784	4.99953251362019	1.2958745232265605	4.300116457165867	0.1720046582866347	196.69645757940472	6.197952447851304	15	43	0	0	7	18	18	3	2	1	1	0	0	0	1	370.44444444444446	308.3333333333333	553.3333333333334	547.6666666666667	648.3333333333334	534.6666666666667	437.6666666666667	367.6666666666667	192.0	255.5216906721536	130.20061728395063	298.98765432098764	339.8734567901234	508.56172839506166	379.9259259259258	345.9768518518517	357.7962962962962	257.3055555555556	1278.0	1486.0	8.61498708010336	6.702898550724638	6.747967479674797
CHEMBL157138	19.734688671066525	15.770503920142067	0	1	2.559819001096373	5.067718212227716	1.3047825615356152	4.103351189815019	0.1641340475926007	453.1902587997878	7.032602766533515	9	51	0	0	5	26	20	4	1	0	0	0	0	0	0	296.0	325.0	478.0	472.0	420.0	356.0	292.0	242.0	213.0	156.72222222222223	144.83333333333334	247.83333333333337	308.4444444444444	382.3888888888889	374.5277777777778	286.86111111111114	293.1388888888889	236.50000000000003	1006.0	1238.0	5.803921568627451	6.018518518518518	4.828282828282828
CHEMBL154089	20.15267681752318	16.389299428097182	0	1	2.442974868312166	4.885949736624331	1.2795012423222434	4.448664964788053	0.1711024986456943	192.9233239358644	6.217804269687204	12	48	0	0	8	22	18	3	3	1	0	0	0	1	1	333.4686419753086	273.9555555555555	477.6	462.4222222222222	422.5777777777778	450.92592592592587	414.8222222222222	276.6	248.0888888888889	207.57208790672152	130.4843827160494	302.48227160493826	324.83239506172845	358.74587654321	376.1799547325104	399.26088888888887	336.2338148148149	310.8262222222222	4074.0	1804.0	6.947263374485597	5.47911111111111	5.427272727272728
CHEMBL4097893	22.32177740400536	17.29190263689529	0	2	2.5065290770631106	4.9324813656257245	1.3043094740022894	4.256868498503826	0.1598546024160055	3533.608246759903	7.0071398160370215	15	54	0	0	10	24	20	3	3	1	1	2	0	0	3	411.33333333333337	335.0	584.6666666666666	569.3333333333333	582.0	503.6666666666667	566.0	468.6666666666667	363.33333333333337	220.27761288969955	144.61219822584002	307.0503128259913	346.6223971992589	403.7422659513241	380.32866031443535	352.8359351648858	313.6605257982608	279.7403170929589	1998.0	1682.0	7.617283950617285	6.090909090909091	6.219858156028368
CHEMBL4207302	11.411167754907478	10.4102508365124	0	0	2.402484841637593	4.693271354718246	1.2751422315230954	3.5352236485729405	0.2356815765715293	71.28204036690735	4.672109515537069	6	28	0	0	4	13	11	1	2	1	0	0	0	0	0	182.44444444444449	170.66666666666669	230.66666666666663	231.0	171.66666666666666	124.0	86.0	64.0	15.0	128.55898491083676	92.2777777777778	136.2222222222222	180.3858024691358	175.0925925925927	128.05555555555554	123.48148148148144	154.83333333333334	71.5	842.0	814.0	6.515873015873017	5.885057471264369	4.707482993197279
CHEMBL94988	27.76909095249567	20.570679604946243	0	1	2.5159387321771414	4.975129296273761	1.3192437237189467	4.878561988388216	0.1434871173055357	389.2726814653332	7.188055510299071	19	59	0	0	9	25	25	4	2	2	0	1	0	0	1	414.4938271604939	390.7777777777778	667.7777777777778	602.7777777777778	617.2222222222223	540.4074074074074	557.8518518518518	548.4444444444445	432.1111111111112	224.86374980948025	157.26286008230454	358.6205418381345	372.8261316872429	428.2633744855967	464.36191129400993	409.7941243712847	391.09567901234544	324.85853909465004	2050.0	2115.0	7.025319104415151	6.105902777777779	5.756704980842913
article_review_82	26.248479616006502	18.57979892989374	0	0	2.5065290770631106	4.9324813656257245	1.3043094740022894	4.256868498503826	0.1598546024160055	3533.608246759903	7.0071398160370215	21	59	0	0	11	25	23	8	0	0	0	3	0	0	3	407.6543209876543	459.2222222222222	642.6666666666666	553.604938271605	457.6666666666667	399.22222222222223	420.0	482.0	481.8888888888889	220.27761288969955	144.61219822584002	307.0503128259913	346.6223971992589	403.7422659513241	380.32866031443535	352.8359351648858	313.6605257982608	279.7403170929589	2112.0	1731.0	6.909395270977191	7.406810035842293	6.12063492063492
CHEMBL542806	15.921966674222368	13.560689715337617	0	0	2.5065290770631106	4.9324813656257245	1.3043094740022894	4.256868498503826	0.1598546024160055	3533.608246759903	7.0071398160370215	12	41	0	0	11	18	12	6	2	1	0	0	2	0	2	306.5432098765432	251.3333333333333	453.6666666666667	387.33333333333337	384.0	298.6666666666667	370.33333333333337	202.0	146.0	220.27761288969955	144.61219822584002	307.0503128259913	346.6223971992589	403.7422659513241	380.32866031443535	352.8359351648858	313.6605257982608	279.7403170929589	3578.0	1343.0	7.476663655525444	6.283333333333333	7.317204301075269
article_review_261	12.606601717798217	11.28144430647202	0	0	2.459214530622235	4.7794730969520245	1.3408529434054963	3.631556830688068	0.2269723019180042	90.83535495099385	4.979052210774473	14	27	0	0	4	11	12	3	1	0	0	0	0	0	0	228.0	245.0	338.0	280.0	265.0	223.0	130.0	79.0	8.0	86.63888888888889	98.5	147.8333333333334	146.83333333333337	150.69444444444449	145.58333333333337	111.08333333333331	87.16666666666666	47.0	654.0	776.0	8.444444444444445	8.448275862068966	7.191489361702128
CHEMBL4867978	26.858127141270327	17.276141959039673	0	2	2.4552144094510826	4.8008176630542	1.3469171913763076	3.8264943118454746	0.1125439503483963	22129.77411147398	11.228454657270968	15	68	0	0	7	34	27	3	3	0	1	0	0	0	1	452.0	437.0	566.0	522.0	459.0	396.0	356.0	336.0	302.0	227.44444444444443	197.27777777777777	341.11111111111114	417.8611111111111	419.5277777777777	382.7222222222222	334.33333333333326	321.41666666666663	315.8055555555555	1426.0	1712.0	6.647058823529412	6.069444444444445	4.2556390977443606
CHEMBL4584325	17.965398814367344	13.584394720486348	0	1	2.3616968563073826	4.723393712614765	1.2832512570639578	4.10864805480511	0.1786368719480482	204.67665440628764	6.154340561254175	12	45	0	0	7	22	16	6	1	0	0	0	0	0	0	308.0	319.0	431.0	397.0	330.0	334.0	292.0	268.0	200.0	134.38888888888889	141.75	238.83333333333337	266.72222222222223	261.3333333333334	253.7222222222222	221.27777777777777	226.33333333333337	192.88888888888889	956.0	1136.0	6.844444444444444	6.787234042553192	5.2560975609756095
CHEMBL3692900	19.303080250478228	15.52407012433824	0	1	2.551469700601845	5.01020431308708	1.3049081180456954	4.261978113019489	0.177582421375812	201.4492133832425	6.181006044209458	15	40	0	0	6	16	18	1	3	1	0	1	0	0	1	318.0493827160494	281.44444444444446	526.4444444444445	500.2222222222222	455.40740740740745	364.3333333333333	353.7777777777778	262.6666666666667	188.3333333333333	192.13809823197684	113.36008230452676	266.4434156378601	316.10288065843616	360.9618198445359	276.8364197530864	262.3287037037037	215.65277777777777	181.1697530864197	1450.0	1475.0	7.951234567901236	6.545219638242894	6.926900584795322
CHEMBL3329428	19.81556890010628	15.416217858839673	0	1	2.514169693198467	4.862961706677326	1.3308798620784712	4.032403868157059	0.1612961547262823	320.38093967965017	6.685801456159141	15	43	0	0	5	18	20	3	1	0	1	0	0	0	1	356.0	362.0	518.0	523.0	521.0	507.0	441.0	377.0	271.0	213.69444444444449	148.25000000000003	254.0555555555556	308.47222222222206	311.83333333333314	324.4999999999999	319.3611111111111	357.77777777777777	280.5833333333333	1030.0	1190.0	8.279069767441861	7.869565217391305	6.641025641025641
ZINC000095554405	21.60274007900034	17.314958554316256	0	1	2.602359570017405	5.056658573874968	1.2728472489565692	4.311215824034064	0.1596746601494098	250.32210182999265	6.516000268908017	15	47	0	0	7	20	20	2	2	1	1	1	0	0	2	370.0493827160494	313.1111111111111	566.0	573.7777777777778	632.5185185185185	568.8888888888889	418.22222222222223	432.44444444444446	210.77777777777777	255.8880982319768	133.2181069958848	311.4537037037037	360.64866255144034	431.7416552354822	458.2283950617283	401.9393004115226	431.1584362139917	302.9012345679012	1592.0	1634.0	7.873391121618073	6.2622222222222215	6.288888888888889
article_review_429	23.436331137856328	18.69820880249305	0	1	2.5065290770631106	4.9324813656257245	1.3043094740022894	4.256868498503826	0.1598546024160055	3533.608246759903	7.0071398160370215	19	52	0	0	10	21	21	4	2	1	1	2	0	0	3	427.33333333333337	379.0	679.6666666666667	688.0	712.0	713.0	631.0	498.6666666666667	367.0	220.27761288969955	144.61219822584002	307.0503128259913	346.6223971992589	403.7422659513241	380.32866031443535	352.8359351648858	313.6605257982608	279.7403170929589	2016.0	1724.0	8.217948717948719	7.018518518518518	7.46886446886447
CHEMBL3329454	19.03951243369844	15.203355413784578	0	3	2.4868662507697885	4.803771179498375	1.3390189406400774	3.899163032238442	0.1624651263432684	381.0578002886367	6.818419807768611	15	40	0	0	6	16	18	5	0	0	0	1	0	0	1	299.60493827160496	337.1111111111111	462.6666666666666	421.6666666666667	393.1111111111111	370.1111111111111	363.22222222222223	339.55555555555554	252.5555555555556	114.50529644871207	133.8539094650206	207.6604938271605	231.7407407407408	216.8230452674897	211.1594650205761	206.05144032921817	204.6059670781893	182.76543209876544	1198.0	1198.0	7.4901234567901245	7.839793281653746	6.516431924882629
CHEMBL3906408	33.22208817194924	20.297625396525063	0	2	2.4035705722202376	4.807141144440475	1.340645467014003	4.087033755306279	0.0950472966350297	228644.68206575167	13.798539493547835	18	91	0	0	7	48	36	4	3	0	0	0	0	0	0	480.0	473.0	591.0	576.0	509.0	496.0	467.0	434.0	378.0	246.66666666666663	243.72222222222223	414.77777777777777	508.13888888888886	509.3333333333333	518.0	525.8611111111111	472.0	408.7499999999999	1732.0	2107.0	5.274725274725275	4.978947368421053	3.4161849710982657
CHEMBL3409257	29.86924185375656	20.961033986896897	0	1	2.5311337080934333	4.972714045089832	1.3125530228285285	4.289054929372346	0.1128698665624301	15201.93602535808	10.964179135545177	21	70	0	0	9	32	29	4	4	1	0	0	0	0	0	498.44444444444446	449.0	738.6666666666667	735.6666666666667	723.6666666666667	546.3333333333333	489.6666666666667	412.6666666666667	372.33333333333337	312.7994684499314	206.50308641975312	431.7901234567901	493.216049382716	597.993827160494	539.2222222222224	470.1296296296296	407.4351851851851	398.27777777777777	1784.0	2116.0	7.120634920634921	6.067567567567568	5.682051282051282
CHEMBL3696982	18.25152542347213	14.559513908156994	0	1	2.5264919093441103	4.935473541017282	1.3560233818638134	4.028276789384674	0.1751424691036814	238.3488729138641	6.306644575872699	15	40	0	0	5	17	18	1	3	1	0	0	0	0	0	312.44444444444446	295.3333333333333	463.0	484.33333333333326	429.33333333333337	363.6666666666666	350.0	253.3333333333333	176.0	155.1311537875324	122.3261316872428	210.15123456790127	269.3415637860082	287.76440329218104	257.0658436213992	255.0	238.77777777777777	193.5308641975309	1162.0	1311.0	7.811111111111112	6.868217054263566	6.256756756756757
CHEMBL1081095	19.94123734644348	15.976870452818252	0	1	2.5502325782808257	4.975677035739039	1.315034539734864	4.217821228605795	0.1687128491442318	220.27862861792607	6.311183970617706	15	44	0	0	6	19	19	2	2	1	1	0	0	0	1	348.44444444444446	288.3333333333333	517.6666666666666	516.6666666666667	538.6666666666666	542.6666666666667	394.0	352.33333333333337	213.0	252.0216906721536	127.67283950617283	298.87345679012344	351.0524691358025	391.8395061728394	450.08333333333314	342.5277777777776	358.51388888888874	264.81481481481484	1266.0	1475.0	7.91919191919192	6.134751773049645	6.162698412698412
CHEMBL599663	24.21238760426418	18.53113282495857	0	1	2.5486890610461463	5.052989585908943	1.3152892122444002	4.642062386301153	0.1547354128767051	342.4574001630813	6.934759559548776	19	54	0	0	7	24	23	4	2	1	0	0	0	0	0	382.44444444444446	363.3333333333333	618.6666666666666	648.0	662.3333333333333	603.0	550.6666666666667	419.6666666666666	339.0	230.3550240054869	157.17283950617283	330.422839506173	407.04783950617286	477.2098765432098	450.1759259259259	400.9814814814815	364.9351851851852	327.8395061728394	1432.0	1724.0	7.082304526748971	6.264367816091954	6.006472491909385
CHEMBL3883921	29.13362550186858	20.270129640711023	0	2	2.5311345760179536	4.972716694756636	1.3221427481013062	4.287905418070706	0.1158893356235326	20721.646722078243	11.247266987869404	21	73	0	0	7	36	30	4	2	1	0	0	0	0	0	424.44444444444446	387.0	638.6666666666667	621.6666666666667	609.6666666666667	507.3333333333333	463.6666666666667	375.6666666666667	325.33333333333337	248.24391289437585	191.0308641975309	394.6790123456789	452.716049382716	537.4938271604939	503.6388888888889	455.1296296296297	390.6018518518519	378.9444444444444	1696.0	2078.0	5.814307458143075	5.025974025974026	4.628019323671498
CHEMBL4080398	27.05274527282883	18.129788765747424	0	1	2.4832508483677778	4.966501696735556	1.3315089138205582	4.172728641155347	0.1227273129751572	2507.319011848449	9.05074477012875	16	65	0	0	8	31	26	4	2	1	0	1	0	0	1	392.0493827160494	350.1111111111111	588.0	553.0	493.4444444444444	474.2222222222222	330.44444444444446	250.44444444444449	259.55555555555554	230.0825426764213	164.77366255144034	364.1543209876543	412.4475308641976	504.5792181069959	512.520061728395	380.3842592592592	344.8271604938272	310.712962962963	1836.0	2000.0	6.031528964862299	5.0740740740740735	4.62992125984252
CHEMBL4572167	15.650816416401664	13.052394012836018	0	1	2.5202340928224327	5.040468185644865	1.2984815641590215	3.908033233851656	0.1954016616925827	137.65781286815528	5.617918169478301	12	42	0	0	2	22	18	2	0	0	0	0	0	0	0	198.0	233.0	328.0	348.0	292.0	241.0	160.0	75.0	21.0	102.17361111111111	117.375	182.62500000000003	252.3611111111112	280.3888888888888	299.83333333333326	279.4166666666667	194.25	108.33333333333334	768.0	950.0	4.714285714285714	5.295454545454546	4.205128205128205
CHEMBL103479	20.67250559555389	15.75968297594624	0	1	2.4640462106246064	4.8304554748668265	1.310718311149902	4.09887896399132	0.157649190922743	349.01165500135426	6.810616762091602	15	47	0	0	6	21	20	4	1	0	1	0	0	0	1	368.0	368.0	516.0	497.0	441.0	410.0	424.0	342.0	290.0	221.7222222222222	155.22222222222223	266.72222222222223	341.1666666666666	348.611111111111	294.9166666666667	313.88888888888874	249.38888888888897	250.9444444444445	1082.0	1256.0	7.829787234042553	7.36	5.863636363636363
CHEMBL3409256	29.16213507257001	20.69590347751528	0	1	2.531137116235993	4.972736894119668	1.317730745145338	4.294907478521565	0.1160785805005828	7535.5236245423075	10.2357164206045	21	67	0	0	9	30	28	4	4	1	0	0	0	0	0	494.44444444444446	445.0	734.6666666666667	731.6666666666667	731.6666666666667	544.3333333333333	498.6666666666667	431.6666666666666	388.33333333333337	308.5494684499314	201.2530864197531	422.5401234567901	480.9660493827161	586.743827160494	524.0555555555557	467.7962962962963	387.2685185185185	382.4444444444444	1746.0	2068.0	7.379767827529021	6.267605633802817	5.9247311827957
ZINC000071294594	19.385709059452168	14.77232044155209	0	1	2.489389268263533	4.857192632432875	1.2996969661234423	3.936290420835155	0.1640121008681314	297.3717898608468	6.570451910999368	12	41	0	0	6	17	18	2	0	1	3	0	0	0	3	372.44444444444446	329.33333333333337	564.0	426.3333333333333	381.6666666666666	287.66666666666663	293.6666666666667	298.66666666666663	299.0	273.8992626886145	130.77160493827162	394.8796296296297	288.4567901234568	314.5570987654321	246.79012345679016	203.18518518518525	205.07407407407413	232.53703703703707	1262.0	1279.0	9.084010840108402	7.484848484848485	7.139240506329114
18590411_CHEMBL1172938	23.43633113785633	19.098188377396827	0	0	2.568385669047643	5.027826437589316	1.3131779839446804	4.364447147746422	0.1504981775084973	483.0692723336666	7.244870801341872	18	45	0	0	11	16	18	5	3	2	0	0	1	0	1	415.95610425240056	378.03703703703707	653.8888888888889	644.8888888888889	717.3703703703704	560.5061728395061	528.2592592592594	453.6666666666666	329.22222222222223	219.3811728395061	137.60185185185185	307.03395061728395	354.0462962962964	412.81790123456784	313.47316529492446	301.84122085048	287.9351851851852	254.42592592592595	2838.0	1975.0	9.24346898338668	7.71504157218443	7.603359173126615
ZINC000038248609	18.717293812851324	14.673027414304997	0	2	2.4675944096942777	4.935188819388554	1.2881382477826682	4.211888021168353	0.175495334215348	229.20946659110925	6.31010502409508	12	46	0	0	5	22	19	2	2	1	0	0	0	0	0	282.44444444444446	230.3333333333333	406.0	397.6666666666667	385.0	345.3333333333333	271.66666666666663	209.66666666666669	158.66666666666669	212.02169067215365	124.03395061728396	278.7037037037036	332.9475308641974	377.25771604938245	330.3626543209876	291.8333333333333	272.38425925925924	251.6975308641976	1188.0	1392.0	6.1400966183574885	4.798611111111111	4.776470588235294
44327952	21.307820856037505	16.988593430690603	0	1	2.562173327041639	5.074306739483264	1.3134144721228995	4.155776426821318	0.1539176454378266	659.6120712105239	7.484903664332581	9	56	0	0	5	29	22	3	2	0	0	0	0	0	0	316.0	328.0	483.0	493.0	474.0	400.0	355.0	279.0	246.0	195.53472222222223	161.31944444444443	267.68055555555554	365.97222222222223	475.25	411.0416666666667	412.4722222222222	320.74999999999994	289.37500000000006	1096.0	1324.0	5.642857142857143	5.559322033898305	4.431192660550459
CHEMBL398809	21.66120742005042	18.013413245760088	0	1	2.555543214573514	5.003015120103523	1.27293505837021	4.382720614241289	0.1623229857126403	233.1779375347701	6.445053615527217	15	43	0	0	9	16	18	3	2	1	3	0	0	0	3	474.44444444444446	370.3333333333333	750.6666666666667	629.6666666666666	674.0	601.6666666666667	699.0	464.0	414.0	381.3341906721536	142.83950617283952	497.6234567901235	392.1358024691358	480.0594135802468	417.2037037037037	684.2777777777779	379.52777777777766	340.49999999999994	1438.0	1577.0	11.03359173126615	8.050724637681158	9.154471544715449
CHEMBL1276839	21.395891023336453	16.729093530600892	0	1	2.51923298161308	4.962331663048273	1.3093259092045628	4.29922294922598	0.1592304796009622	295.5877726975631	6.68221759687685	15	49	0	0	8	22	19	4	3	1	0	0	0	0	0	376.44444444444446	327.3333333333333	547.0	558.3333333333334	543.3333333333333	448.3333333333333	480.3333333333333	353.66666666666663	295.33333333333337	217.2716906721536	143.67283950617286	309.47530864197535	363.05401234567904	418.6358024691358	355.3101851851852	318.72222222222223	281.01851851851853	321.97222222222223	1350.0	1602.0	7.682539682539683	6.294871794871795	5.945652173913044
CHEMBL4214709	24.12526050236921	17.62470370356547	0	2	2.578681494491112	4.9404824134633785	1.3333699778975183	3.7101403461365017	0.1236713448712167	3237.986447802737	9.181319237536442	12	56	1	0	7	26	23	4	1	0	0	2	0	0	2	339.2098765432099	366.22222222222223	509.88888888888886	493.7160493827161	414.33333333333337	305.0	249.22222222222223	252.0	239.44444444444449	163.35087067520195	153.7911522633745	265.7016460905349	349.7218602347203	386.53755144032914	352.074074074074	279.62345679012344	239.0771604938272	213.75925925925927	1692.0	1591.0	6.057319223985891	6.103703703703704	4.593593593593593
ZINC000029466761	23.476771252376206	17.491829756181723	0	1	2.521629988929809	4.97166008231764	1.3294731482166209	4.497945040388044	0.1551015531168291	316.590031024086	6.822318396338055	15	56	0	0	6	27	23	3	2	1	0	0	0	0	0	346.44444444444446	316.0	561.6666666666667	536.6666666666666	530.3333333333334	461.0	427.6666666666667	337.33333333333337	286.6666666666667	208.5216906721536	142.5030864197531	327.17901234567904	385.0771604938272	457.6358024691358	390.0185185185185	329.60185185185173	319.99228395061715	302.43981481481467	1386.0	1718.0	6.186507936507937	5.266666666666667	5.060060060060061
CHEMBL1092241	19.86035711740372	16.274079488197234	0	0	2.5821072896269124	5.060703752861179	1.3168364662643122	4.286082203698403	0.1714432881479361	208.68716551307816	6.2571270467643005	15	44	0	0	7	19	18	3	2	2	0	0	0	0	0	322.8888888888889	297.66666666666663	543.3333333333334	541.4444444444445	574.6666666666666	425.6666666666666	332.33333333333337	215.0	129.0	195.9695644718793	118.52160493827162	271.7345679012345	309.540294924554	415.037037037037	336.40895061728395	326.48148148148147	284.24537037037044	232.3888888888889	1454.0	1589.0	7.338383838383839	6.333333333333332	6.468253968253968
CHEMBL3884312	28.31712892094085	19.40597925997467	0	2	2.531132779683329	4.97270678974944	1.3357136911711136	4.2846474490141215	0.1190179846948367	26998.99515392556	11.484488773234704	21	70	0	0	7	34	29	4	2	1	0	0	0	0	0	414.44444444444446	378.0	628.6666666666667	607.6666666666666	593.6666666666667	491.33333333333337	451.6666666666666	367.6666666666666	316.3333333333333	244.49391289437585	185.0308641975309	386.2623456790123	440.29938271604937	513.2438271604938	475.6388888888888	420.6296296296296	366.1018518518518	362.9444444444444	1658.0	2025.0	5.920634920634921	5.108108108108108	4.762626262626263
CHEMBL4068232	25.00037461449049	19.052091870052344	0	2	2.547461171646571	4.981715658393515	1.295360600505584	4.387215420164886	0.1371004818801527	518.0942635024843	7.4133080113830845	15	65	0	0	7	33	25	3	3	1	0	0	0	0	0	388.44444444444446	342.0	588.6666666666666	578.3333333333333	602.0	534.0	521.0	511.33333333333337	382.33333333333337	235.29946844993145	168.33641975308643	361.7067901234568	417.7746913580247	509.23919753086426	468.4166666666667	412.7824074074074	431.80555555555554	495.6944444444444	1528.0	1850.0	5.976068376068376	5.029411764705882	4.747311827956989
CHEMBL1655_3005572	21.9773293581858	17.27542243460764	0	1	2.42723969948142	4.85447939896284	1.3029280246859951	4.365054105231582	0.1505191070769511	477.4780177890129	7.23322885980957	18	57	0	0	3	28	26	1	1	0	0	1	0	0	1	301.60493827160496	323.55555555555554	418.55555555555554	455.1111111111111	442.22222222222223	466.8888888888889	438.0	345.6666666666667	247.44444444444449	135.72751867093433	160.87962962962962	246.4043209876544	290.4341563786007	301.76337448559667	347.0905349794239	386.6172839506173	373.61419753086426	286.1625514403292	1366.0	1392.0	5.291314706519385	5.483992467043314	4.185555555555555
article_review_247	14.68748194683798	13.166490033545134	0	0	2.481070704456867	4.8188044109523	1.3226583773388496	3.847616767203653	0.2025061456422975	133.28317529336255	5.534329888537046	14	36	0	0	4	17	15	3	1	0	0	0	0	0	0	246.0	268.0	376.0	330.0	321.0	278.0	182.0	123.0	35.0	98.88888888888889	114.41666666666669	175.33333333333334	187.6666666666667	202.94444444444449	204.33333333333337	177.41666666666669	151.4166666666667	113.91666666666669	768.0	925.0	6.833333333333333	7.052631578947368	5.7846153846153845
CHEMBL4174854	20.413285881551648	15.788620158849854	0	1	2.5056128424318267	4.883658182670613	1.3343106553269712	4.012090587581792	0.1543111764454535	388.8223679643154	6.918634046731305	15	50	0	0	6	24	20	5	0	0	1	0	0	0	1	344.0	358.0	503.0	489.0	407.0	362.0	381.0	356.0	308.0	180.66666666666663	151.30555555555557	257.2777777777778	315.19444444444446	303.63888888888886	313.6111111111111	317.83333333333326	283.11111111111114	288.94444444444446	1070.0	1279.0	6.88	6.754716981132075	5.294736842105263
CHEMBL483358	17.068022004399857	13.355766329510605	0	1	2.380247290263538	4.760494580527076	1.3101523703617557	3.96382172832691	0.1801737149239504	196.3432637742335	6.068321833563894	12	43	0	0	4	21	18	2	1	0	0	1	0	0	1	241.6049382716049	255.1111111111111	333.6666666666667	320.44444444444446	261.8888888888889	236.66666666666663	220.11111111111111	190.44444444444449	134.22222222222223	102.44974089315652	119.54835390946502	193.4382716049383	232.23662551440333	230.6666666666668	216.4691358024692	215.02057613168728	187.96193415637867	145.38786008230454	1120.0	1111.0	5.618719494688487	5.669135802469135	4.223628691983123
CHEMBL520777	19.193690450737048	15.727870384512608	0	1	2.5837644229939607	5.02923240957115	1.307616962028829	4.141619063518762	0.1725674609799484	201.9197850113948	6.183339251984484	15	44	0	0	5	20	19	2	2	1	0	0	0	0	0	298.44444444444446	263.0	497.33333333333337	512.3333333333333	538.3333333333334	438.0	369.0	188.0	103.0	190.0216906721536	117.55864197530865	278.0709876543209	315.6898148148147	380.75	397.4074074074072	425.3518518518517	260.33333333333337	173.8333333333334	1186.0	1437.0	6.782828282828283	5.595744680851064	5.920634920634921
CHEMBL3546120	23.44856206196173	17.229101062194687	0	1	2.5141459187101733	4.947464121788773	1.3232099614897912	3.634419969294377	0.1211473323098125	9231.029364711978	10.228938133750804	15	60	0	0	8	30	22	6	2	0	0	0	0	0	0	394.0	404.0	585.0	557.0	467.0	266.0	209.0	202.0	217.0	223.1388888888889	177.05555555555554	302.5833333333333	393.61111111111103	504.58333333333326	366.6666666666667	324.16666666666663	264.5	246.0	1244.0	1494.0	6.566666666666666	6.412698412698413	5.086956521739131
MOLINDONE	15.572928212987	13.149301094584168	0	1	2.49693194226856	4.881006726006201	1.314031262734273	3.719266552776485	0.1859633276388242	210.50870901266663	6.042674205808332	5	44	0	0	4	24	16	2	2	0	0	0	0	0	0	236.0	232.0	319.0	310.0	265.0	176.0	172.0	154.0	96.0	137.16666666666669	114.75	199.77777777777777	263.8055555555556	298.2222222222223	282.4166666666667	270.5833333333333	213.0833333333333	130.66666666666669	826.0	1003.0	5.363636363636363	5.043478260869565	3.625
article_review_77	28.272340703643422	18.68595369175338	0	1	2.5065290770631106	4.9324813656257245	1.3043094740022894	4.256868498503826	0.1598546024160055	3533.608246759903	7.0071398160370215	21	73	0	0	10	36	27	9	0	0	0	1	0	0	1	424.44444444444446	465.0	629.0	526.0	422.0	358.0	380.0	437.0	438.0	220.27761288969955	144.61219822584002	307.0503128259913	346.6223971992589	403.7422659513241	380.32866031443535	352.8359351648858	313.6605257982608	279.7403170929589	1738.0	1786.0	5.814307458143075	6.118421052631579	4.765151515151516
CHEMBL3754496	14.170645194432373	12.455754048872178	0	1	2.4178250184266687	4.709186100653005	1.2674036821748764	3.474388507418023	0.1828625530220012	280.3242939818726	6.277801011946195	9	38	0	0	3	19	16	2	0	0	1	0	0	0	1	232.0	223.0	293.0	264.0	229.0	210.0	161.0	172.0	126.0	155.36111111111111	118.97222222222224	183.8055555555556	219.8055555555556	219.0833333333333	227.33333333333337	205.83333333333337	181.8333333333334	158.33333333333337	774.0	883.0	6.105263157894737	5.717948717948718	4.4393939393939394
53320010_CHEMBL1642117	24.91949438545073	18.31620481114422	0	1	2.538240729332896	5.076481458665793	1.31965770475964	4.727417950650267	0.1524973532467828	314.1628009604164	6.881313437434175	16	56	0	0	7	25	24	3	3	1	0	0	0	0	0	410.44444444444446	367.0	642.0	676.6666666666666	667.0	612.3333333333333	635.6666666666667	476.6666666666666	364.3333333333333	261.0494684499314	158.08641975308643	349.6003086419753	420.3811728395061	518.4907407407408	495.6759259259258	555.314814814815	420.92592592592587	386.0	1484.0	1790.0	7.32936507936508	6.116666666666666	5.944444444444445
ZINC000058600047	25.40782156715491	19.234588274342403	0	1	2.543585769676259	5.033831569604905	1.3545751444710066	4.74556588772796	0.1530827705718696	330.018822119479	6.930551801050789	19	57	0	0	5	26	26	2	2	1	0	0	0	0	0	368.44444444444446	351.0	624.3333333333333	597.3333333333333	627.6666666666667	576.0	503.6666666666667	411.33333333333337	343.6666666666667	213.8272462277092	149.69753086419752	338.70987654321	393.32098765432096	475.2067901234568	463.0802469135803	384.4444444444443	333.88117283950606	324.3842592592591	1444.0	1802.0	6.463937621832359	5.661290322580645	5.476608187134502
CHEMBL4453687	26.26475826260252	18.08400550796814	0	1	2.5065290770631106	4.9324813656257245	1.3043094740022894	4.256868498503826	0.1598546024160055	3533.608246759903	7.0071398160370215	16	65	0	0	8	31	26	3	2	1	0	2	0	0	2	374.4938271604938	343.1111111111111	596.3333333333334	576.4444444444445	453.55555555555554	350.44444444444446	209.44444444444449	197.22222222222223	186.8888888888889	220.27761288969955	144.61219822584002	307.0503128259913	346.6223971992589	403.7422659513241	380.32866031443535	352.8359351648858	313.6605257982608	279.7403170929589	2076.0	1963.0	5.761443494776828	5.045751633986928	4.848238482384824
CHEMBL3692868	23.07542098242352	18.06794314465463	0	1	2.569047625976728	5.035022117340867	1.2919072483543237	4.447503909988974	0.158839425356749	318.9301255170753	6.79459145370652	15	44	0	2	8	16	20	1	3	1	3	0	0	0	3	492.44444444444446	398.3333333333333	806.0	672.3333333333333	648.0	506.6666666666666	741.3333333333334	446.33333333333337	422.0	383.9175240054869	144.17283950617283	509.78703703703707	426.6728395061728	494.2816358024692	364.4305555555554	655.1064814814818	315.844135802469	358.111111111111	1476.0	1643.0	11.191919191919192	8.29861111111111	9.159090909090908
CHEMBL4442062	25.39154292055889	17.09697910637847	0	1	2.5065290770631106	4.9324813656257245	1.3043094740022894	4.256868498503826	0.1598546024160055	3533.608246759903	7.0071398160370215	16	64	0	0	6	31	27	3	1	0	0	1	1	0	2	353.5116598079561	387.03703703703707	545.5555555555555	530.5555555555555	414.03703703703707	289.2962962962963	201.03703703703704	192.03703703703704	191.2962962962963	220.27761288969955	144.61219822584002	307.0503128259913	346.6223971992589	403.7422659513241	380.32866031443535	352.8359351648858	313.6605257982608	279.7403170929589	2728.0	1733.0	5.523619684499314	5.776672194582643	4.546296296296296
ZINC000072316666	21.383960479517988	16.886479126244414	0	1	2.595401505777092	5.048383072581041	1.3224093493075908	4.3046774112393855	0.1655645158168994	299.88408184858343	6.6589074511762485	15	45	0	2	6	19	20	2	2	1	0	1	0	0	1	320.04938271604937	298.44444444444446	550.6666666666667	524.7777777777778	489.1851851851852	389.44444444444446	370.6666666666667	307.77777777777777	248.22222222222223	190.9158760097546	119.33230452674898	283.5864197530865	340.3816872427984	381.6830132601737	329.5946502057612	276.13734567901224	261.6918724279835	269.02572016460897	1510.0	1595.0	7.112208504801097	6.090702947845806	6.11851851851852
CHEMBL1084316	26.18387803356276	20.72257245170652	0	1	2.5684362679240524	5.072340963105262	1.3025389382859052	4.604947136021878	0.1354396216477023	1217.342115566418	8.328200598963559	16	65	0	0	8	31	26	3	4	1	0	0	0	0	0	444.44444444444446	389.0	667.6666666666667	697.3333333333334	766.3333333333334	697.6666666666666	736.0	515.3333333333334	471.33333333333337	289.0772462277092	184.1141975308642	386.77006172839504	442.84567901234567	585.6635802469136	609.6111111111112	662.1620370370372	461.8009259259259	473.5740740740741	1626.0	1917.0	6.837606837606838	5.720588235294118	5.517906336088155
CHEMBL3924375	28.27234070364342	18.76725198587397	0	1	2.410725388011912	4.821450776023823	1.3269454720019884	4.22268626725222	0.1141266558716816	15589.671524375548	10.962696711844083	18	73	0	0	6	36	31	4	2	0	0	0	0	0	0	440.0	439.0	551.0	544.0	475.0	451.0	420.0	400.0	327.0	247.69444444444443	217.8055555555556	343.11111111111103	433.3333333333332	457.1944444444444	444.361111111111	429.6944444444444	410.0833333333333	357.91666666666663	1476.0	1747.0	6.027397260273973	5.776315789473684	4.111940298507463
CHEMBL1085617	16.37719386980933	13.724587990997811	0	1	2.4706664514383427	4.926787884771825	1.2926669525059762	4.11819306641363	0.1961044317339823	143.10894746016953	5.705543555264229	11	41	0	0	5	20	16	2	2	1	0	0	0	0	0	248.44444444444449	195.3333333333333	374.0	349.33333333333337	366.0	246.3333333333333	191.66666666666663	142.66666666666669	123.66666666666666	180.49391289437585	104.70061728395062	247.70370370370367	281.38734567901224	348.83179012345664	271.0941358024691	228.50000000000009	198.35648148148152	183.5555555555556	1078.0	1278.0	6.059620596205963	4.542635658914728	4.794871794871795
CHEMBL2181170	20.413285881551648	14.854131880355755	0	1	2.496601460531867	4.993202921063736	1.3363919158277004	3.999244999005676	0.1538171153463721	771.3667471445773	7.603675382722537	14	50	0	0	5	24	21	3	1	0	1	0	0	0	1	348.0	353.0	518.0	575.0	510.0	437.0	298.0	259.0	224.0	184.44444444444449	150.38888888888889	257.22222222222223	339.5	346.6666666666667	331.3611111111111	270.1111111111111	264.0833333333333	232.8333333333333	1072.0	1272.0	6.96	6.660377358490566	5.395833333333333
CHEMBL4521199	24.47160731826641	19.84774460791833	0	0	2.5721572055432085	5.003810409057217	1.2579180599073836	4.539393535270619	0.1464320495248587	360.6028956267426	7.019179452252321	20	50	0	0	10	19	21	4	4	1	1	0	0	0	1	510.44444444444446	442.0	744.6666666666666	717.0	788.3333333333333	825.0	674.6666666666667	734.3333333333334	520.6666666666667	339.6328017832647	176.33641975308643	383.2901234567901	426.55555555555554	478.8364197530864	565.7515432098767	439.03549382716056	515.5972222222222	454.7530864197531	1564.0	1762.0	10.20888888888889	8.339622641509434	8.367041198501873
CHEMBL273921	24.79382593911353	17.79332390719837	0	1	2.491453492051932	4.853699852090118	1.328160038167055	4.003659012648416	0.129150290730594	1055.5626557242808	8.093231338196526	15	58	0	0	7	27	24	4	2	0	1	0	0	0	1	430.0	433.0	628.0	632.0	537.0	443.0	357.0	287.0	275.0	266.47222222222223	183.0833333333333	324.7222222222222	419.0	489.77777777777777	472.63888888888886	393.1666666666667	318.3888888888889	309.7222222222222	1296.0	1532.0	7.413793103448276	6.983870967741935	5.557522123893805
CHEMBL3409243	27.55330337863841	18.95433395469188	0	1	2.495307603796263	4.832434691666659	1.3391206684233183	4.077121817181201	0.1164891947766057	3741.001108423985	9.479871499134298	21	66	0	0	5	31	30	3	2	0	0	0	0	0	0	422.0	447.0	610.0	598.0	555.0	459.0	441.0	401.0	366.0	214.22222222222223	203.0555555555556	335.4166666666667	397.30555555555554	437.9722222222222	403.44444444444446	396.9166666666667	360.6666666666667	338.86111111111114	1386.0	1670.0	6.393939393939394	6.385714285714286	5.041322314049586
CHEMBL4522860	19.787059329404865	15.053535684406851	0	1	2.3968130594108974	4.663725156783243	1.3297776135482855	3.7679005119858457	0.1507160204794338	394.3028939496988	6.893410112192377	20	44	0	0	4	19	21	2	1	0	0	1	0	0	1	291.60493827160496	325.1111111111111	437.6666666666667	361.44444444444446	296.44444444444446	235.0	202.44444444444449	214.5555555555556	235.1111111111111	115.75529644871207	136.15946502057614	213.79938271604948	242.7644032921811	231.4465020576132	208.3024691358025	177.97427983539097	160.4197530864198	153.02777777777783	1226.0	1238.0	6.627384960718294	6.917257683215129	5.540084388185655
CHEMBL1170272	25.40782156715491	19.86718829483803	0	0	2.571365932743859	5.029858473800589	1.3451824428577022	4.555841221880326	0.1469626200606556	432.5867161585768	7.201184917554255	27	43	0	0	11	12	20	6	2	3	0	0	0	0	0	457.33333333333337	441.3333333333333	750.0	751.0	806.0	629.4444444444445	618.4444444444445	568.1111111111111	454.0	226.1952160493827	149.4320987654321	308.466049382716	345.2376543209875	415.1358024691356	311.0759602194786	301.2316529492454	285.77177640603566	248.0493827160494	1922.0	1993.0	10.635658914728683	9.194444444444445	9.615384615384617
CHEMBL4074195	27.0739147151276	18.60052092037921	0	1	2.4562972814025934	4.86604742139756	1.3186450868542616	3.8918593948922258	0.1144664527909478	2680.4580251264133	9.117518395422357	19	62	0	0	7	28	27	3	2	1	0	1	0	0	1	394.04938271604937	365.44444444444446	617.0	538.4444444444445	452.22222222222223	384.8888888888889	331.22222222222223	304.77777777777777	236.22222222222223	230.38809823197684	165.6579218106996	364.1003086419752	397.7073045267489	431.3389917695472	391.63631687242776	364.0771604938271	339.7037037037037	258.4212962962963	1820.0	1960.0	6.35563520509757	5.537037037037037	5.273504273504273
CHEMBL3781948	25.915928841131635	20.00263285316705	0	1	2.4697147757979176	4.939429551595836	1.2850290459039242	4.96524836429278	0.1504620716452357	320.9141541968354	6.965096123427415	16	63	0	0	8	30	25	3	3	1	1	0	0	0	1	446.44444444444446	379.3333333333333	641.3333333333333	629.3333333333333	561.0	551.3333333333333	533.0	448.6666666666666	451.6666666666667	301.1119684499314	179.76234567901236	393.3148148148148	458.8618827160493	512.2098765432097	531.0169753086419	591.2716049382718	539.4768518518517	555.1003086419754	1606.0	1876.0	7.08641975308642	5.747474747474747	5.43502824858757
CHEMBL598850	24.212387604264176	18.53113282495857	0	1	2.5468214310213177	5.0479921510069286	1.3145265942466589	4.644902029042257	0.1548300676347418	338.1002438125738	6.921954719507315	19	51	0	0	8	21	22	4	2	1	0	1	0	0	1	382.0493827160494	362.44444444444446	617.1111111111111	645.7777777777778	660.1111111111111	602.1851851851852	547.1111111111111	417.6666666666666	336.55555555555554	225.1658760097546	150.08230452674897	320.02366255144034	391.6856995884774	452.19341563786014	424.3465935070873	377.1039094650205	311.8816872427983	309.8045267489712	1682.0	1772.0	7.491164366981361	6.58989898989899	6.36197021764032
CHEMBL1079311	23.02154405678925	17.327291001347238	0	1	2.418474913609412	4.826491191099474	1.2861100171964563	4.702034078751874	0.1621391061638577	303.18909480217167	6.77906742310251	17	52	0	0	8	23	21	4	2	1	0	1	0	0	1	360.04938271604937	317.44444444444446	519.1111111111111	466.88888888888886	439.1851851851852	426.1111111111111	375.77777777777777	326.33333333333337	332.7777777777778	215.11032045419907	143.68569958847738	323.4002057613169	350.4372427983539	395.96079103795154	378.99228395061726	303.81995884773664	315.2854938271604	282.3153292181069	1648.0	1727.0	6.924026590693257	5.771717171717172	5.351660939289805
CHEMBL2152927	21.3885508949338	16.844598858562676	0	1	2.4375655538943843	4.875131107788768	1.2911232994642552	4.377663088722792	0.1563451103115282	401.7983917799503	7.025569867015282	12	55	0	0	8	27	20	3	4	1	0	0	0	0	0	370.44444444444446	296.33333333333337	505.6666666666667	506.66666666666674	472.6666666666667	492.0	456.3333333333333	376.0	310.66666666666663	229.49391289437585	150.66512345679013	341.13271604938274	360.6882716049382	395.7654320987653	412.7037037037037	410.2175925925925	450.6759259259258	365.3148148148148	1406.0	1648.0	6.735353535353536	5.1988304093567255	5.006600660066007
CHEMBL1173004	24.850544700229428	19.43856743554316	0	0	2.568463271957823	5.029170656315518	1.314725775157766	4.34685223642002	0.1402210398845167	1138.0770338662803	8.168497416211732	24	47	0	0	10	16	21	5	2	2	0	1	0	0	1	424.4938271604938	402.1111111111112	678.0	674.4444444444446	735.5185185185185	559.1111111111111	541.4444444444445	468.6666666666667	384.8888888888889	224.3081942539247	149.7366255144033	311.43518518518505	357.50823045267487	425.0040009144946	336.4881687242797	315.48216735253766	295.9706790123456	258.9331275720165	1946.0	1915.0	9.031783556606252	7.884531590413944	7.976470588235294
CHEMBL1917342	24.176537905160103	17.073104678499988	0	1	2.410198208906924	4.820396417813849	1.3240869021403203	4.041581614807116	0.1303736004776489	823.971187698854	7.845537674404348	16	59	0	0	8	28	23	4	3	1	0	0	0	0	0	398.44444444444446	342.3333333333333	571.3333333333333	526.0	416.0	343.66666666666663	376.6666666666667	274.66666666666663	224.3333333333333	235.24391289437585	163.1929012345679	358.2175925925925	387.4984567901234	422.9799382716048	400.7407407407407	404.61111111111103	299.6759259259258	296.69444444444434	1500.0	1791.0	6.753295668549906	5.521505376344086	5.193939393939393
ZINC000028978523	17.967998337210716	14.822541057429715	0	0	2.5629888523359896	5.125977704671981	1.2596312874001472	4.096562697103215	0.1781114216131832	188.2635378727708	6.070751901360183	12	37	0	0	6	14	17	2	2	0	0	2	0	0	2	305.2098765432099	320.22222222222223	473.1111111111111	549.5555555555557	494.0493827160494	367.2222222222222	263.77777777777777	189.5555555555556	107.77777777777776	183.90642623075752	126.06893004115229	202.27520576131687	307.1121399176954	419.2141441853376	316.79681069958855	229.16666666666669	158.23045267489712	141.35390946502056	1430.0	1166.0	8.248915582248916	8.21082621082621	7.168350168350168
CHEMBL4076408	27.05274527282883	18.270170126929603	0	1	2.483252556874523	4.966505113749046	1.3300431429864243	4.174836942446958	0.1227893218366752	2365.534511015041	8.992534715897841	16	65	0	0	8	31	26	4	2	1	0	1	0	0	1	392.0493827160494	350.1111111111111	589.0	557.7777777777777	495.55555555555554	473.44444444444446	331.44444444444446	248.22222222222223	257.22222222222223	230.0825426764213	164.77366255144034	364.2654320987655	411.8878600823045	504.3734567901235	511.87808641975306	382.1003086419753	345.9814814814815	308.4907407407408	1836.0	2000.0	6.031528964862299	5.0740740740740735	4.637795275590551
CHEMBL3361005	28.426819100968977	20.61019182580556	0	1	2.5607003173285108	4.996767084214868	1.322883690170373	4.063425488950601	0.1128729302486278	7237.905679718184	10.168021018237814	15	70	0	0	11	34	25	7	3	0	0	1	0	0	1	481.60493827160496	491.1111111111111	720.6666666666667	721.4444444444445	650.2222222222222	521.1111111111111	451.1111111111111	434.8888888888889	438.55555555555554	249.50529644871207	203.3816872427984	360.21604938271605	464.2644032921811	576.5061728395062	465.5493827160494	460.0030864197531	476.9907407407407	484.6018518518518	1758.0	1878.0	6.880070546737214	6.636636636636636	5.260340632603407
CHEMBL231334	20.124167246821763	15.186197927397515	0	1	2.406777369848236	4.802961971189662	1.2777504078268664	4.480172453398654	0.1723143251307174	262.303887322465	6.525015151929468	12	54	0	0	5	28	21	2	2	1	0	0	0	0	0	286.44444444444446	235.3333333333333	415.6666666666667	411.0	361.3333333333333	338.33333333333337	275.0	220.0	253.3333333333333	201.99391289437585	130.49845679012347	305.60493827160485	343.9907407407407	397.94135802469134	361.1141975308641	263.9768518518519	280.1481481481481	284.4537037037036	1266.0	1521.0	5.304526748971194	4.202380952380952	4.075163398692811
CHEMBL1963033_57391157	23.61926103823462	16.30877523235979	0	1	2.410074258214989	4.8201485164299775	1.3126104380193733	3.936006877508872	0.1312002292502957	1120.4570842054227	8.120104280600348	16	55	0	0	8	25	22	4	2	1	0	1	0	0	1	362.0493827160494	314.44444444444446	527.0	456.0	397.1111111111111	318.2222222222222	319.77777777777777	263.77777777777777	220.22222222222223	217.8047648986435	146.49125514403292	333.60030864197523	360.5077160493827	401.2566872427984	333.7746913580247	335.63888888888886	275.5123456790124	269.1851851851851	1686.0	1779.0	6.582716049382717	5.421455938697318	5.116504854368932
CHEMBL178123	22.240897174965585	17.593874124806426	0	1	2.560731991758918	4.992987405582739	1.2891744430324457	4.366150746417608	0.1559339552292002	273.2289810052981	6.639929619066143	15	46	0	0	9	18	19	4	4	1	0	0	0	0	0	428.44444444444446	358.0	648.6666666666667	621.3333333333333	649.3333333333333	619.0	621.3333333333333	439.3333333333333	527.0	320.3272462277092	153.91975308641975	371.48456790123447	387.7469135802468	462.5709876543208	401.0077160493825	438.1882716049382	401.6342592592593	598.935185185185	1410.0	1623.0	9.31400966183575	7.306122448979591	7.722222222222223
CHEMBL1949771	18.567463898590265	14.424203395801207	0	1	2.5065290770631106	4.9324813656257245	1.3043094740022894	4.256868498503826	0.1598546024160055	3533.608246759903	7.0071398160370215	12	41	0	0	7	17	17	1	3	1	1	1	0	0	2	346.8888888888889	275.3333333333333	504.0	487.6666666666666	414.33333333333337	368.6666666666666	372.6666666666666	234.0	245.0	220.27761288969955	144.61219822584002	307.0503128259913	346.6223971992589	403.7422659513241	380.32866031443535	352.8359351648858	313.6605257982608	279.7403170929589	1496.0	1408.0	8.460704607046072	6.403100775193798	6.631578947368421
ZINC000055869820	22.05062714618465	18.865815256516896	1	2	2.5943017074657297	5.022282281206139	1.3021717637976016	4.573672557381194	0.1693952799030071	221.31339383886723	6.392831541683026	9	45	0	0	10	18	17	5	2	2	0	1	0	0	1	354.4938271604938	322.2222222222222	574.2222222222222	565.6296296296296	624.0740740740741	556.1111111111111	437.6666666666667	365.22222222222223	197.77777777777777	197.7804164761469	124.10802469135804	285.6100823045268	315.0425811614083	400.1429469593048	383.4403292181069	314.55915637860056	326.0967078189299	228.6450617283951	1804.0	1793.0	7.87764060356653	6.57596371882086	6.451935081148564
CHEMBL4062687	20.688784242149907	16.17528537092936	0	2	2.5065290770631106	4.9324813656257245	1.3043094740022894	4.256868498503826	0.1598546024160055	3533.608246759903	7.0071398160370215	15	53	0	0	8	25	20	3	2	1	0	2	0	0	2	323.33333333333337	275.0	499.6666666666666	480.33333333333326	503.3333333333333	426.33333333333337	391.6666666666667	298.6666666666667	217.3333333333333	220.27761288969955	144.61219822584002	307.0503128259913	346.6223971992589	403.7422659513241	380.32866031443535	352.8359351648858	313.6605257982608	279.7403170929589	1854.0	1584.0	6.100628930817611	5.092592592592593	5.372759856630824
CHEMBL4871980	14.130205079912493	11.9670955830575	0	1	2.416185423408303	4.755060560360521	1.3395846288105693	3.8048361202991607	0.2113797844610644	108.87406836512405	5.277978543116237	11	33	0	0	5	15	13	4	0	0	1	0	0	0	1	256.0	254.0	342.0	319.0	266.0	240.0	211.0	148.0	68.0	144.6111111111111	109.38888888888889	181.6111111111112	214.11111111111111	191.7777777777778	185.1111111111112	182.91666666666669	153.0	109.66666666666669	760.0	885.0	7.757575757575758	7.257142857142857	5.60655737704918
CHEMBL2031876	25.50093272030008	18.44462636667326	0	1	2.449969957433716	4.897006486174311	1.336726893879297	4.738252965117841	0.1480704051599325	385.6211746253716	7.118006284481924	12	65	0	0	5	33	27	3	2	0	0	0	0	0	0	376.0	395.0	562.0	549.0	490.0	426.0	389.0	382.0	333.0	220.97222222222223	177.69444444444446	311.8611111111111	417.55555555555554	485.1944444444444	430.22222222222223	322.6666666666667	363.9444444444444	323.0555555555556	1280.0	1572.0	5.7846153846153845	5.72463768115942	4.3565891472868215
CHEMBL1084603	20.30984686018689	16.199234304376898	0	0	2.4965654901652083	4.993130980330416	1.24740974029895	4.337940913500751	0.1668438812884904	254.8313497243295	6.496113397751763	12	44	0	0	8	18	18	2	3	1	2	0	0	0	2	422.44444444444446	315.3333333333333	545.0	545.0	528.3333333333333	651.3333333333333	442.6666666666667	418.6666666666667	291.66666666666663	369.5772462277092	147.81172839506172	351.2592592592593	410.5648148148147	446.18364197530855	639.4737654320988	393.38888888888886	442.6620370370368	375.5864197530864	1374.0	1489.0	9.601010101010102	6.855072463768115	6.728395061728395
CHEMBL1733660	19.711620458690103	17.10176220138698	0	0	2.6371744874671736	5.105437181371226	1.318804055607126	4.063396384775044	0.1625358553910017	282.62252647688103	6.56040291047249	12	41	1	0	7	16	18	2	4	1	0	0	0	0	0	382.44444444444446	383.0	562.3333333333333	624.0	663.0	598.3333333333333	505.0	372.3333333333333	148.0	208.4270404663924	147.89351851851853	241.8333333333333	296.6790123456789	343.25925925925924	436.66049382716056	375.78703703703707	323.2407407407407	248.05555555555551	1274.0	1327.0	9.327913279132792	8.704545454545455	7.497777777777776
CHEMBL4742856	24.91215425704807	19.27841659620968	0	1	2.490339550477227	4.907773352502908	1.3185885701058229	4.088707816453353	0.1318938005307533	1331.3470129572916	8.325348611876628	18	57	0	0	8	26	23	4	3	1	0	0	0	0	0	410.44444444444446	379.3333333333333	635.6666666666666	520.3333333333333	468.0	474.0	318.3333333333333	313.33333333333337	289.66666666666663	231.54946844993145	161.74845679012344	355.41666666666674	375.5956790123457	431.9953703703703	459.236111111111	333.2453703703704	327.1898148148149	287.9938271604938	1498.0	1817.0	7.200779727095517	6.218579234972677	5.778787878787878
CHEMBL516452	20.56311579581272	15.434540811014331	0	0	2.429282800841413	4.757980633010997	1.3281426564988972	3.891237893465996	0.1496629959025383	512.6721328812423	7.195147968685192	21	39	0	0	7	13	19	4	2	0	0	1	0	0	1	381.60493827160496	407.1111111111111	567.0	541.3333333333334	471.44444444444446	418.2222222222223	360.6666666666667	321.1111111111111	267.1111111111111	172.78307422648987	150.52057613168725	240.224279835391	280.37037037037027	277.81995884773653	265.1574074074074	216.45061728395063	194.9897119341564	151.19753086419755	1310.0	1274.0	9.78474200696423	9.693121693121691	8.590909090909092
CHEMBL1922640	20.8956332978138	17.728086750295883	0	1	2.574943550029436	5.040669004447002	1.2492512184105593	4.229286098697839	0.1566402258776977	323.8976971610983	6.77367948944046	15	52	0	0	8	25	19	5	2	1	0	0	0	0	0	358.44444444444446	322.3333333333333	563.3333333333334	569.6666666666666	682.0	522.0	395.33333333333337	249.3333333333333	148.33333333333334	219.29946844993145	147.1450617283951	310.5987654320988	343.6805555555555	497.34876543209873	432.35493827160496	435.12500000000006	398.3842592592593	300.2962962962964	1338.0	1572.0	6.8931623931623935	5.969135802469135	5.929824561403509
ZINC000028862208	20.01018703166477	16.734999098714187	0	1	2.5593545098913784	4.99953251362019	1.2958745232265605	4.300116457165867	0.1720046582866347	196.69645757940472	6.197952447851304	15	43	0	0	7	18	18	3	2	1	1	0	0	0	1	370.44444444444446	308.3333333333333	553.3333333333334	547.6666666666667	648.3333333333334	534.6666666666667	437.6666666666667	367.6666666666667	192.0	255.5216906721536	130.20061728395063	298.98765432098764	339.8734567901234	508.56172839506166	379.9259259259258	345.9768518518517	357.7962962962962	257.3055555555556	1278.0	1486.0	8.61498708010336	6.702898550724638	6.747967479674797
CHEMBL4555349	14.158714650613906	12.887259518555284	0	0	2.49770013845762	4.8591810606698695	1.291471831424647	3.836019125496701	0.2131121736387056	102.31356986906508	5.215828976854207	14	29	0	0	5	11	13	3	0	0	1	0	0	1	2	261.02419753086417	269.6222222222222	390.9333333333333	365.2444444444444	323.3333333333333	222.7111111111111	172.24444444444444	109.55555555555556	10.155555555555557	138.21706390123455	102.1525925925926	162.98844444444444	193.24385185185187	209.67096296296305	171.40348148148158	138.64933333333332	134.85333333333332	78.62444444444444	3516.0	1129.0	9.000834397616005	8.697491039426522	7.517948717948718
CHEMBL4632617	23.42899100945368	17.10555129159805	0	1	2.47577638652476	4.933110267362258	1.3375800429282108	4.897168610668433	0.1688678831264977	240.9413732489521	6.5492643763623	19	49	0	0	8	20	21	4	2	2	0	0	0	0	0	372.8888888888889	336.66666666666663	575.6666666666667	550.3333333333334	534.0	496.33333333333337	444.1111111111112	345.0	330.3333333333333	212.46956447187927	139.54783950617286	319.6141975308642	332.6975308641975	373.5648148148149	388.5123456790124	333.7594307270233	240.8024691358025	214.9043209876544	1612.0	1798.0	7.609977324263039	6.352201257861634	6.257246376811595
ZINC000169347309	18.33240565251189	14.102759624015086	0	1	2.448286277579152	4.798828846804435	1.348180527373526	4.248802463273164	0.1847305418814419	176.76735147344692	6.0077435924744975	12	43	0	0	4	20	19	2	2	0	0	0	0	0	0	294.0	307.0	444.0	428.0	377.0	365.0	295.0	228.0	202.0	150.41666666666669	130.66666666666669	233.6111111111112	273.6944444444445	300.8888888888889	283.58333333333337	226.25000000000009	201.6111111111112	208.83333333333337	930.0	1123.0	6.837209302325581	6.673913043478261	5.414634146341464
CHEMBL4552323	26.81768702675045	18.259010529390736	0	2	2.4772348768618584	4.868324247477412	1.3391847940457111	4.120816382769914	0.1212004818461739	4611.959969842769	9.66018363340765	21	70	0	0	4	36	30	4	0	0	0	0	0	0	0	352.0	387.0	508.0	483.0	436.0	394.0	374.0	342.0	286.0	150.1388888888889	188.5555555555556	302.4444444444444	363.3611111111111	384.8611111111111	381.94444444444446	379.1666666666667	335.16666666666663	301.0	1312.0	1656.0	5.0285714285714285	5.22972972972973	3.8484848484848486
CHEMBL1221449_49864289	24.931424929269184	18.711532487976	0	1	2.492373481288975	4.969950304503984	1.3310435017484252	4.740463584750068	0.152918180153228	333.1522031759239	6.9400015636427925	16	60	0	0	6	29	25	3	2	1	0	0	0	0	0	364.44444444444446	329.0	555.0	559.6666666666666	551.0	576.3333333333333	538.6666666666666	440.6666666666666	342.3333333333333	218.5216906721536	154.58641975308643	337.2114197530865	382.6574074074074	464.03395061728384	473.6481481481481	474.5925925925925	397.9259259259258	390.3888888888888	1460.0	1802.0	6.074074074074074	5.140625	4.868421052631579
18559283_CHEMBL1170464	26.512047432786293	20.76610737282133	0	0	2.5711851180522927	5.03819864673696	1.292881270294301	4.529180649555891	0.1372478984713906	531.5523406421929	7.469724138625428	24	56	0	0	9	23	24	5	2	2	0	0	0	0	0	442.8888888888889	434.0	730.3333333333334	742.3333333333333	791.6666666666667	625.3333333333333	644.1111111111111	577.0	461.33333333333337	240.3306755829904	170.1604938271605	342.91358024691345	414.6574074074073	515.8549382716049	395.88117283950606	346.45078875171464	386.4104938271604	397.6697530864197	1772.0	1963.0	7.908730158730159	7.233333333333333	7.090614886731392
CHEMBL4645308	24.71294571007377	18.15806129998713	0	1	2.603946069789689	4.951526343111361	1.334002815221511	3.509510496369523	0.1132100160119201	48694.72551282566	11.924728109004832	6	65	0	2	6	34	25	3	2	0	0	1	0	0	1	335.60493827160496	345.1111111111111	491.44444444444446	466.55555555555554	376.44444444444446	232.1111111111111	189.88888888888889	177.55555555555554	179.55555555555554	209.28307422648987	163.13168724279836	293.4341563786008	406.4475308641975	474.5864197530865	399.2654320987655	310.4907407407408	261.26851851851853	242.12654320987656	1498.0	1608.0	5.16315289648623	5.001610305958132	3.640329218106996
CHEMBL62368	23.647770608936035	17.741460311501413	0	1	2.4521015340843	4.9042030681686	1.283612269182439	4.829092415289804	0.1609697471763267	259.781667797344	6.6584538276641485	16	54	0	0	8	24	22	3	3	1	0	1	0	0	1	386.0493827160494	339.44444444444446	573.1111111111111	566.4444444444445	503.33333333333337	473.77777777777777	485.1851851851852	449.7777777777778	320.44444444444446	222.86032045419907	151.1301440329218	336.0946502057613	368.2705761316872	414.7253086419753	410.94341563786014	369.4036922725194	376.5	342.06069958847723	1700.0	1785.0	7.149062642889804	5.955165692007798	5.731111111111111
CHEMBL4784080	23.99360800478182	18.613246440987705	0	1	2.582184785853442	5.044204659174011	1.35113459354439	4.461933223542477	0.1487311074514159	340.6483505544701	6.929463003822549	21	51	0	0	8	21	22	5	2	1	0	0	0	0	0	408.44444444444446	382.0	681.3333333333334	707.6666666666667	796.6666666666667	717.6666666666667	714.6666666666666	523.6666666666667	346.66666666666663	225.0216906721536	154.22530864197532	335.7098765432099	370.36728395061726	460.6049382716049	444.324074074074	480.9351851851851	399.59259259259255	382.1064814814815	1442.0	1737.0	8.008714596949892	6.945454545454545	7.171929824561404
CHEMBL2424668	28.96751694101151	20.104263608370008	0	1	2.5065290770631106	4.9324813656257245	1.3043094740022894	4.256868498503826	0.1598546024160055	3533.608246759903	7.0071398160370215	12	75	0	0	9	37	29	3	4	0	1	1	0	0	2	504.44444444444446	471.0	638.0	690.0	656.0	634.0	580.0	570.0	537.0	220.27761288969955	144.61219822584002	307.0503128259913	346.6223971992589	403.7422659513241	380.32866031443535	352.8359351648858	313.6605257982608	279.7403170929589	1854.0	1848.0	6.725925925925926	6.038461538461538	4.461538461538462
CHEMBL4862131	23.51721136689609	17.47799224907015	0	1	2.518089814742128	4.9449576719189565	1.3108959733725076	4.002601631569413	0.1334200543856471	3758.470392164521	9.330379631687627	21	51	0	0	7	21	23	2	3	1	0	1	0	0	1	384.04938271604937	337.1111111111111	576.3333333333333	557.3333333333333	535.7777777777778	414.55555555555554	419.44444444444446	320.8888888888889	275.22222222222223	222.83254267642127	149.690329218107	322.39506172839504	357.067901234568	411.9279835390946	355.5601851851852	333.47685185185185	259.6095679012346	237.61265432098764	1684.0	1749.0	7.53038005325587	6.242798353909465	6.333333333333332
CHEMBL175718	27.13827398493309	20.08811588713808	0	0	2.519066610175291	5.038133220350582	1.3056688138258403	5.242668410980984	0.1541961297347348	266.41235610735936	6.80882075099713	16	63	0	0	8	29	26	3	4	1	0	0	0	0	0	460.44444444444446	417.0	747.3333333333333	742.3333333333333	708.6666666666667	590.6666666666667	495.6666666666666	369.3333333333333	517.0	283.60502400548694	179.69753086419755	397.54938271604937	439.7067901234567	605.7129629629633	630.8055555555559	559.422839506173	405.8719135802468	512.2638888888889	1624.0	1946.0	7.308641975308642	6.223880597014926	6.176308539944903
CHEMBL3040578	28.96751694101151	20.104263608370008	0	1	2.456945636380996	4.913891272761994	1.3317712138126667	4.416937806611246	0.1193766974759796	1615.2449613255158	8.695574722644192	12	73	0	0	8	36	29	3	4	0	1	0	0	0	1	504.0	471.0	638.0	690.0	656.0	634.0	580.0	570.0	537.0	317.0	214.3055555555556	385.08333333333326	523.9722222222224	537.8611111111113	567.75	554.8611111111111	533.8888888888889	507.0555555555555	1564.0	1831.0	6.904109589041096	6.116883116883117	4.461538461538462
ZINC000028862314	20.7577339273712	16.45909578489077	0	1	2.5512751364907813	4.973548530380741	1.293019594638883	4.268069103186805	0.1641565039687232	236.77842132734744	6.4226362177336425	15	46	0	0	7	20	19	3	2	1	0	1	0	0	1	326.04938271604937	286.44444444444446	512.3333333333334	510.6666666666667	524.1111111111111	504.1851851851852	388.1111111111112	314.44444444444446	194.3333333333333	197.58254267642127	124.24897119341566	283.72839506172835	327.2623456790124	397.7767489711933	368.371284865112	330.28137860082285	328.99434156378595	249.14711934156367	1524.0	1582.0	7.088030059044551	5.845804988662132	5.821969696969697
CHEMBL4470226	24.91949438545072	19.44765629745745	0	0	2.574026520673121	5.031640961436357	1.3109060320199033	4.646285849241015	0.149880188685194	324.1358565839741	6.912564849841737	24	50	0	0	8	19	23	3	3	2	0	0	0	0	0	428.8888888888889	397.33333333333337	693.3333333333334	680.6666666666666	707.0	671.6666666666667	674.4444444444445	588.3333333333334	414.6666666666667	238.55289780521264	160.60802469135805	329.3425925925926	362.820987654321	438.4382716049384	419.5864197530864	444.6868998628257	416.71913580246905	399.3240740740741	1698.0	1870.0	8.577777777777778	7.358024691358025	7.703703703703704
ZINC000040938895	20.2711553256012	16.601355314285392	0	1	2.427654306684501	4.855308613369002	1.255354490996145	4.568336689842502	0.1757052573016347	178.70852157634326	6.141267552549101	12	46	0	0	7	20	19	2	1	0	4	0	0	0	4	458.0	384.0	635.0	620.0	581.0	704.0	665.0	396.0	274.0	359.5069444444444	159.66666666666666	446.7083333333333	417.5277777777779	404.4166666666665	519.3333333333331	632.0833333333336	418.2777777777777	295.13888888888886	1190.0	1249.0	9.956521739130435	8.0	7.383720930232558
CHEMBL407860	24.912154257048066	19.087621578659093	0	1	2.527172058884225	4.921364649847998	1.3011500751310303	4.196680199873641	0.1353767806410852	2396.0015153509025	8.912958703176534	17	55	0	0	10	24	21	5	2	2	0	1	0	0	1	380.4938271604938	350.1111111111111	594.3333333333333	508.8518518518519	527.4074074074074	421.77777777777777	401.6666666666666	427.7777777777778	326.44444444444446	214.2526386983692	142.89557613168728	333.6008230452675	345.19124371284863	417.6470621856424	354.62860082304525	294.1327160493827	281.6671810699588	240.4480452674898	1954.0	1983.0	6.918069584736251	5.934086629001883	5.554517133956385
CHEMBL609741	21.59539995059769	18.522483486173822	0	1	2.477481585644288	4.870174219103804	1.2688532212766124	4.69732810507057	0.1739751150026137	203.2399484394012	6.307639066042618	14	51	0	0	8	24	19	4	3	1	0	0	0	0	0	366.44444444444446	330.33333333333337	553.0	443.6666666666666	538.6666666666667	392.33333333333337	393.0	385.0	263.66666666666663	218.0772462277092	143.99845679012347	323.50000000000006	331.337962962963	458.8086419753086	394.82098765432096	288.88888888888886	316.9228395061728	271.68055555555554	1352.0	1620.0	7.185185185185185	6.117283950617285	5.642857142857143
CHEMBL4459485	24.879054270930844	19.79184663040463	0	0	2.581948665733877	5.06682221975028	1.3112587580279165	4.728890278541166	0.1525448476948763	287.9590068807228	6.79422024427643	24	50	0	0	8	19	23	3	3	2	0	0	0	0	0	428.8888888888889	398.33333333333337	697.0	701.6666666666666	763.3333333333334	732.6666666666667	678.4444444444445	581.3333333333334	431.33333333333337	238.55289780521264	160.71913580246914	329.2345679012345	355.70061728395063	450.9629629629631	475.47530864197535	463.38134430727024	394.39506172839504	400.2746913580248	1698.0	1870.0	8.577777777777778	7.376543209876543	7.7444444444444445
ZINC000036423598	20.010187031664778	15.912942569585098	0	1	2.547379880153557	5.012360793917182	1.3078690556703854	4.30774968607368	0.1723099874429472	211.7698590493244	6.271790846365651	15	47	0	0	5	22	20	2	2	1	0	0	0	0	0	306.44444444444446	268.0	497.6666666666666	485.6666666666666	492.6666666666667	398.0	313.33333333333337	214.66666666666663	200.3333333333333	194.5216906721536	124.30864197530865	285.51234567901224	326.1882716049383	412.4660493827159	364.95216049382697	275.8441358024691	244.32870370370367	235.4444444444445	1224.0	1490.0	6.520094562647754	5.36	5.529629629629629
CHEMBL1834340	19.217851918660912	16.566615216072094	0	3	2.475845057887609	4.768989006022794	1.276962558272707	3.976615625334952	0.159064625013398	321.1858882039647	6.688310778373777	9	46	0	0	8	21	17	4	1	2	0	1	0	0	1	284.4938271604938	266.44444444444446	411.7777777777777	345.44444444444446	369.55555555555554	291.7407407407408	314.85185185185185	228.88888888888889	203.44444444444449	153.8621018137479	121.19444444444446	217.75434385002288	239.3652263374485	275.7541152263373	282.8433927754915	278.8685032769395	240.9012345679013	213.1965020576132	1694.0	1562.0	6.184648416532474	5.550925925925927	4.902116402116401
CHEMBL2152933	20.68144411374725	16.18733720991776	0	1	2.436622359566788	4.873244719133574	1.2950372025084107	4.342762556965178	0.160843057665377	312.7627158177327	6.738696579621059	12	52	0	0	8	25	19	3	4	1	0	0	0	0	0	366.44444444444446	288.33333333333337	496.6666666666667	495.6666666666667	454.0	451.33333333333326	438.6666666666667	298.66666666666663	334.6666666666667	225.24391289437585	146.41512345679013	328.7716049382717	345.2993827160493	390.4567901234567	395.9891975308642	382.5416666666666	351.6944444444444	389.1666666666666	1368.0	1600.0	7.047008547008547	5.339506172839507	5.228070175438597
CHEMBL1794855	21.36928450852084	20.494567774086374	4	1	2.5065290770631106	4.9324813656257245	1.3043094740022894	4.256868498503826	0.1598546024160055	3533.608246759903	7.0071398160370215	6	56	0	0	10	26	20	2	8	0	0	0	0	0	0	480.0	387.0	487.0	342.0	306.0	312.0	19.0	3.0	0.0	442.44444444444446	220.66666666666669	434.3055555555554	360.6388888888888	321.41666666666663	514.9166666666667	178.0	71.0	22.0	1356.0	1334.0	8.571428571428571	7.036363636363636	5.47191011235955
CHEMBL21731	16.68558317676033	12.913482520252115	0	1	2.6335209002341395	5.26704180046828	1.3657231705599893	3.886145511255045	0.1850545481550021	251.4571708519045	6.26921002494392	12	44	0	2	1	23	20	1	0	0	0	0	0	0	0	198.0	236.0	350.0	368.0	304.0	244.0	170.0	106.0	39.0	90.95138888888889	113.58333333333334	184.3333333333333	236.6805555555556	263.7083333333333	277.91666666666663	250.83333333333337	191.5	134.0	792.0	1015.0	4.5	5.0212765957446805	4.022988505747127
CHEMBL4466483	23.50702940301181	18.647099550990845	0	0	2.493619949560774	4.961010511601305	1.3117766505316426	4.737157813739342	0.1633502694392876	250.63614334092128	6.588712996273012	24	41	0	0	8	12	21	3	1	1	3	0	0	0	3	510.44444444444446	491.6666666666666	822.3333333333334	700.3333333333334	750.6666666666667	767.0	687.6666666666666	716.3333333333334	441.6666666666666	310.45481824417004	164.570987654321	443.2438271604937	314.7407407407408	381.09413580246905	455.7962962962962	408.53395061728384	479.8441358024691	271.7746913580247	1478.0	1500.0	12.449864498644986	10.925925925925926	11.264840182648404
ZINC000028862368	19.94123734644348	15.976870452818252	0	1	2.5502325782808257	4.975677035739039	1.315034539734864	4.217821228605795	0.1687128491442318	220.27862861792607	6.311183970617706	15	43	0	0	7	18	18	3	2	1	1	0	0	0	1	364.44444444444446	302.3333333333333	541.6666666666666	542.6666666666667	548.0	586.6666666666667	410.0	366.33333333333337	233.0	256.0216906721536	129.33950617283952	301.87345679012344	352.3858024691358	390.1635802469135	467.4259259259258	327.36111111111103	357.68055555555543	268.1481481481481	1278.0	1481.0	8.47545219638243	6.5724637681159415	6.605691056910569
CHEMBL1668592	18.0386966023662	15.56192617878489	0	0	2.560559941971815	5.0133427943000965	1.2449549551249874	4.087510315706875	0.1777178398133423	174.06141130984005	5.992317298443768	15	38	0	0	8	15	15	4	2	1	1	0	0	0	1	372.44444444444446	316.3333333333333	560.3333333333333	542.6666666666666	612.6666666666666	428.0	404.0	217.0	199.0	256.7994684499314	126.50617283950618	289.0987654320987	322.18055555555554	429.1851851851852	320.00925925925924	438.1574074074075	291.33333333333337	216.2222222222222	1216.0	1368.0	9.801169590643276	7.908333333333333	8.24019607843137
CHEMBL4440695	26.22431814808264	18.81851363185975	0	1	2.551673883536448	4.8846769344623215	1.3259691728589045	3.4669297999487747	0.1050584787863265	18512.325335181627	11.020114492037424	15	61	0	0	9	28	24	4	3	2	0	0	0	0	0	416.8888888888889	358.0	643.0	592.6666666666667	512.0	312.0	231.66666666666663	219.66666666666663	205.66666666666663	267.6917866941015	160.27777777777777	362.7268518518519	408.81018518518505	549.1342592592594	403.3935185185184	322.8564814814813	295.7731481481481	268.3981481481481	1792.0	2022.0	6.83424408014572	5.507692307692308	5.403361344537816
CHEMBL3290015	27.211814085570182	19.682790893149303	0	1	2.502124376910249	4.849878080264318	1.299298384074756	3.8400611175862185	0.1129429740466534	2077.6868847373107	8.862785910858127	18	59	0	0	10	25	24	3	3	2	2	0	0	0	2	508.8888888888889	424.6666666666666	704.7777777777778	593.6666666666667	603.3333333333334	440.0	412.6666666666667	384.0	289.66666666666663	353.55289780521264	178.7422839506173	401.90603566529495	429.0663580246913	490.5663580246913	474.30864197530855	412.1574074074073	422.4444444444443	350.7561728395061	1902.0	2057.0	8.625235404896422	6.7407407407407405	6.182261208576999
CHEMBL2153064	20.85978359870973	16.694525605767844	0	1	2.4388698279256382	4.877739655851277	1.2707237502781252	4.473892285007229	0.1656997142595269	233.234412893528	6.445295784753577	12	54	0	0	7	27	20	3	3	1	0	0	0	0	0	340.44444444444446	272.3333333333333	471.6666666666666	456.3333333333333	448.3333333333333	462.3333333333333	422.33333333333337	299.33333333333337	275.6666666666667	216.74391289437585	143.02623456790124	322.27160493827165	344.83024691358025	406.3132716049382	405.8101851851851	431.1018518518517	404.5277777777777	328.8148148148147	1342.0	1593.0	6.304526748971194	4.863095238095238	4.716666666666666
CHEMBL482541	18.738463255150087	15.189211598032507	0	1	2.4256473648031247	4.851294729606247	1.279727934966446	4.403282223075539	0.1834700926281474	160.23443036998933	5.952106670056897	12	44	0	0	6	20	18	1	3	1	1	0	0	0	1	342.44444444444446	258.66666666666663	491.6666666666666	441.33333333333337	419.0	478.0	303.66666666666663	264.6666666666667	212.66666666666669	257.2716906721536	124.32253086419756	320.9475308641975	328.858024691358	358.00308641975295	470.75617283950606	320.28703703703684	265.1296296296296	266.3287037037037	1246.0	1435.0	7.782828282828283	5.623188405797101	5.995934959349593
CHEMBL3669684	25.464840708557745	20.32599743741677	0	1	2.6202817462621546	5.096194425584568	1.3372587316091655	4.810509776236123	0.1551777347172943	299.0487642420638	6.832008762694459	18	56	0	2	7	25	24	3	3	1	0	0	0	0	0	414.44444444444446	401.3333333333333	718.6666666666666	719.3333333333334	736.0	637.6666666666667	612.0	507.33333333333337	423.0	224.9105795610425	158.25617283950618	345.98456790123464	407.13888888888886	486.81635802469145	497.1203703703703	495.21759259259255	440.983024691358	401.19444444444434	1484.0	1823.0	7.400793650793651	6.579234972677595	6.416666666666666
CHEMBL154720	20.928733283931024	17.129020958776575	0	1	2.449028689900712	4.898057379801424	1.2637195485483066	4.592452462148878	0.1700908319314399	193.2672155456466	6.257325540834215	12	45	0	0	10	18	17	3	3	1	0	1	2	0	3	340.1838134430727	281.5185185185185	487.2592592592593	470.4609053497942	424.9190672153635	463.6584362139917	425.2962962962963	284.22222222222223	257.6296296296296	201.3779816338973	122.01286008230451	290.58744855967086	307.6643804298125	332.7726051668951	345.3211019661635	346.8765432098764	319.0560699588476	289.81069958847735	3964.0	1948.0	7.55964029873495	5.989755713159967	5.942186088527553
CHEMBL4469792	27.109764414231662	21.185389309212987	0	0	2.5831304210145904	5.068003977611739	1.2933152185417172	4.801220793583258	0.1412123762818605	415.5897747578569	7.253474086978242	24	56	0	0	9	22	25	4	4	1	0	0	0	0	0	504.44444444444446	473.0	796.3333333333333	783.0	881.6666666666666	860.0	761.6666666666667	786.3333333333334	595.6666666666667	293.41057956104254	186.55864197530863	390.5154320987654	427.5462962962963	517.3086419753085	546.2700617283953	509.47067901234567	533.3194444444445	467.8641975308642	1630.0	1906.0	9.007936507936508	7.883333333333334	7.884488448844884
CHEMBL591939	24.98844407067202	20.054196583543984	0	1	2.5799548922011546	5.082881209716726	1.306579935478582	4.640497565699186	0.149693469861264	322.626056312643	6.907896043643521	19	57	0	0	7	26	24	4	2	1	0	0	0	0	0	390.44444444444446	378.3333333333333	649.6666666666667	668.6666666666666	743.0	676.3333333333333	602.6666666666666	471.3333333333333	369.0	234.85502400548697	162.31172839506175	344.2098765432099	412.1975308641976	498.6141975308642	519.6851851851851	532.0092592592594	398.4922839506172	404.1018518518519	1470.0	1777.0	6.849902534113061	6.202185792349726	5.960244648318043
CHEMBL3752900	14.170645194432373	12.455754048872178	0	1	2.4178250184266687	4.709186100653005	1.2674036821748764	3.474388507418023	0.1828625530220012	280.3242939818726	6.277801011946195	9	38	0	0	3	19	16	2	0	0	0	1	0	0	1	183.6049382716049	198.11111111111111	255.66666666666663	220.44444444444449	179.22222222222223	154.0	148.55555555555554	140.88888888888889	101.11111111111111	93.17196311537876	107.88168724279836	157.18827160493825	182.0977366255144	190.24794238683128	187.40740740740745	169.2345679012346	155.21604938271608	138.3703703703704	982.0	931.0	4.83170890188434	5.07977207977208	3.8737373737373737
CHEMBL482757	24.850544700229428	18.954931115741783	0	1	2.538098139234497	5.025219576411477	1.3323363772458596	4.481268762396949	0.1445570568515145	655.966480174037	7.617511801834003	19	53	0	0	8	22	23	4	3	1	0	0	0	0	0	426.44444444444446	388.0	666.6666666666667	695.3333333333334	724.6666666666667	648.6666666666667	580.6666666666667	468.0	437.6666666666667	268.8272462277092	161.94753086419755	352.0339506172839	428.7746913580247	505.929012345679	479.9861111111111	416.9567901234568	336.42283950617275	359.4629629629629	1494.0	1775.0	8.046121593291405	6.807017543859649	6.666666666666668
CHEMBL606704	20.79083391348843	16.66996705541519	0	1	2.4534464963893865	4.846607531473133	1.2932111435227094	4.398093557863708	0.1691574445332195	227.61467129267183	6.383165606066211	15	46	0	0	7	20	19	3	2	1	0	0	1	0	1	313.5116598079561	273.3703703703704	485.2222222222222	413.55555555555554	410.3703703703704	398.5061728395062	339.1481481481481	331.03703703703707	211.5555555555556	197.4332990397805	123.4675925925926	295.7808641975309	313.37962962962973	337.6512345679011	314.2493998628256	261.6805555555556	263.4012345679012	225.8796296296297	2460.0	1691.0	6.81547086539035	5.578987150415722	5.577266922094508
ZINC000095607165	24.16759938696674	18.20560608377968	0	1	2.367088753853876	4.7155032742385234	1.3170195155868565	5.088453192161027	0.1641436513600331	235.2953480825421	6.592243636874043	18	55	0	0	6	24	25	2	2	0	2	0	0	0	2	460.0	427.0	595.0	659.0	563.0	486.0	369.0	359.0	338.0	303.9722222222222	187.1388888888889	318.1388888888889	465.1666666666667	463.38888888888886	444.0555555555554	336.47222222222223	346.38888888888897	337.0	1312.0	1471.0	8.363636363636363	7.362068965517241	5.95
CHEMBL1199305	26.568766193902192	20.24500759488717	0	1	2.6095948755005534	5.078367365270581	1.2948955526256352	4.607553340257459	0.1396228284926502	438.87735047433546	7.278142458627317	21	57	0	0	8	24	25	2	4	2	0	0	0	0	0	444.8888888888889	347.33333333333337	729.3333333333334	740.3333333333333	792.6666666666667	701.0	656.7777777777778	463.3333333333333	557.0	313.18227023319616	153.2592592592593	414.44135802469134	464.41203703703695	596.5740740740742	548.668209876543	513.2855795610424	420.9645061728394	598.1574074074073	1790.0	2130.0	7.805068226120858	5.693989071038252	6.753086419753087
ZINC000169347305	23.20127289177796	16.809108283176162	0	1	2.476391331969684	4.9163454000264855	1.3582296649917032	4.687319381744691	0.1616317028187824	291.8166305625222	6.740836364474627	16	55	0	0	5	26	24	4	1	0	0	0	0	0	0	350.0	379.0	529.0	575.0	497.0	493.0	442.0	363.0	298.0	172.44444444444446	162.36111111111111	270.55555555555554	357.86111111111103	374.1666666666666	379.83333333333326	345.9444444444444	301.83333333333326	245.2777777777778	1150.0	1417.0	6.363636363636363	6.423728813559322	4.990566037735849
ZINC000000155269	15.056091460581396	12.906417259995354	0	1	2.36935185735961	4.73870371471922	1.2714409837994256	3.812657414429605	0.1906328707214802	165.4039415261222	5.80153779313236	12	43	0	0	2	23	18	1	1	0	0	0	0	0	0	210.0	209.0	269.0	294.0	262.0	242.0	200.0	142.0	65.0	101.86111111111111	118.38888888888889	182.75000000000003	216.7777777777778	239.5	239.5	218.0	227.8333333333333	190.00000000000009	784.0	936.0	4.883720930232558	4.75	3.539473684210526
CHEMBL93240	19.03951243369844	14.505741434616231	0	2	2.472263115858617	4.870194351643988	1.3382924478701257	4.360078755513991	0.1816699481464162	176.58691593609132	6.049281934081952	12	48	0	0	4	24	20	2	0	2	0	0	0	0	0	224.88888888888889	242.66666666666663	321.3333333333333	360.0	329.66666666666663	332.7777777777778	255.33333333333337	184.0	89.0	95.75685871056244	118.3148148148148	186.9567901234568	236.21296296296296	262.3024691358025	273.1515775034294	251.0679012345679	235.2962962962963	193.07407407407408	1354.0	1392.0	4.685185185185185	4.758169934640523	3.4927536231884058
BDBM152782	19.89644912914604	14.74266012131082	0	1	2.5065290770631106	4.9324813656257245	1.3043094740022894	4.256868498503826	0.1598546024160055	3533.608246759903	7.0071398160370215	12	58	0	0	5	31	22	2	2	0	0	1	0	0	1	296.44444444444446	300.0	381.0	371.0	266.0	211.0	207.0	188.0	170.0	220.27761288969955	144.61219822584002	307.0503128259913	346.6223971992589	403.7422659513241	380.32866031443535	352.8359351648858	313.6605257982608	279.7403170929589	1338.0	1289.0	5.111111111111112	5.084745762711864	3.6634615384615374
CHEMBL4442855	20.60355591033259	15.536387909145356	0	1	2.415920179433816	4.703125422546524	1.318822123786189	3.659539721450906	0.1407515277481117	664.5647747087678	7.4546437972994575	20	44	0	0	6	18	20	3	2	0	1	0	0	0	1	388.0	390.0	535.0	474.0	375.0	319.0	273.0	280.0	270.0	216.7222222222222	161.58333333333334	263.25	321.1944444444444	272.94444444444446	257.94444444444446	242.8055555555556	217.7222222222223	185.4166666666667	1094.0	1246.0	8.818181818181818	8.297872340425531	6.858974358974359
CHEMBL388674	22.3144372756027	16.878069596831054	0	1	2.43852649905392	4.80831381934078	1.2855190358880288	4.614864904700839	0.1648166037393156	238.3746378739363	6.503462961956115	17	49	0	0	7	21	21	2	2	2	0	1	0	0	1	324.4938271604938	274.77777777777777	475.44444444444446	419.0	415.1111111111112	364.77777777777777	348.1851851851852	295.77777777777777	321.85185185185185	200.0304164761469	127.34619341563788	297.4168381344308	302.9938271604938	353.61316872427983	319.5807613168724	268.2178783721994	288.21039094650206	275.37437128486505	1804.0	1773.0	6.622323003275384	5.284188034188034	5.224664224664225
ZINC000049047148	27.138273984933075	20.96462311561439	0	1	2.570724347125919	5.066845443592806	1.3029877242008985	4.744168263173339	0.1395343606815688	477.3929596756386	7.392115398194893	16	62	0	0	8	28	26	3	3	1	0	1	0	0	1	426.04938271604937	385.1111111111111	671.1111111111111	685.1111111111111	753.1111111111111	708.1851851851852	699.8888888888889	510.3333333333333	474.44444444444446	271.16587600975464	169.690329218107	367.7597736625514	443.3446502057613	594.7860082304528	592.2725194330135	629.8271604938275	427.196502057613	468.5216049382715	1848.0	1982.0	6.871764237355635	5.835016835016835	5.592592592592593
CHEMBL482938	17.068022004399857	13.355766329510608	0	1	2.3802472902635383	4.7604945805270775	1.3101523703617557	3.963821728326911	0.1801737149239505	196.3432637742324	6.068321833563889	12	44	0	0	3	22	19	1	1	0	1	0	0	0	1	274.0	264.0	345.0	340.0	295.0	238.0	237.0	222.0	186.0	163.41666666666669	128.86111111111111	218.27777777777777	268.5	278.77777777777777	243.88888888888897	235.50000000000009	220.36111111111111	199.97222222222229	900.0	1051.0	6.227272727272728	5.739130434782608	4.2073170731707314
ZINC000028105377	23.505280823077623	18.67220449286229	0	1	2.612219311270136	5.065949005649504	1.284433427775423	4.369406655738761	0.1456468885246253	383.4268284074348	7.047761091811787	15	58	0	0	7	28	23	2	4	1	0	0	0	0	0	398.44444444444446	345.0	607.3333333333334	633.6666666666666	676.0	616.3333333333334	551.0	486.0	317.0	232.8272462277092	160.6141975308642	344.7654320987654	384.68672839506166	483.51388888888886	496.3225308641975	513.3101851851852	495.88888888888886	424.0555555555555	1466.0	1754.0	6.869731800766283	5.655737704918033	5.5212121212121215
CHEMBL572087	19.15325033621717	16.829230582970258	0	1	2.584302481812341	5.012279411566119	1.29016169853009	4.329545573195727	0.1803977322164886	186.87022396376008	6.105883123787694	17	36	0	0	10	12	14	5	2	2	0	1	0	0	1	340.4938271604938	305.1111111111111	547.3333333333334	518.1851851851852	618.0740740740741	462.77777777777777	388.55555555555554	255.5555555555556	120.22222222222224	199.5026386983692	113.4866255144033	257.119341563786	266.3795153177869	374.4438728852309	292.7690329218107	294.4187242798354	247.01851851851856	156.8240740740741	1690.0	1602.0	9.458161865569274	7.8233618233618225	8.292929292929294
CHEMBL4174845	19.677669529663685	15.930436996061154	0	1	2.38585047809212	4.744058551853119	1.324112726931338	3.92844144570716	0.1510939017579677	593.2929240923555	7.341199691863853	17	51	0	0	4	25	22	1	3	0	0	0	0	0	0	326.0	323.0	413.0	378.0	359.0	361.0	316.0	230.0	250.0	142.41666666666669	158.1388888888889	242.0	267.2222222222222	294.5	320.8888888888889	314.30555555555554	261.77777777777777	225.13888888888889	1058.0	1243.0	6.392156862745098	6.09433962264151	4.588888888888889
CHEMBL7220	12.93477111702175	11.45557021031565	0	1	2.461018905471417	4.773233981168466	1.2635302659193253	3.490202385578703	0.2053060226811001	130.8800892690184	5.404909805984058	9	37	0	0	3	20	14	2	1	0	0	0	0	0	0	198.0	203.0	264.0	234.0	197.0	168.0	98.0	64.0	23.0	87.86111111111111	104.1388888888889	159.3888888888889	179.88888888888894	194.50000000000003	173.25000000000006	156.58333333333331	148.16666666666669	115.5	686.0	828.0	5.351351351351352	5.342105263157895	3.9402985074626864
CHEMBL1081794	20.7577339273712	16.615911326990002	0	1	2.5573220437209527	4.989303575909761	1.2982838706548636	4.279488404900016	0.1645957078807698	233.883064954652	6.4103327130662615	15	44	0	0	7	18	19	2	2	1	2	0	0	0	2	404.44444444444446	322.3333333333333	566.6666666666666	573.6666666666666	603.3333333333333	622.3333333333334	537.0	435.33333333333337	316.0	313.7994684499314	137.67283950617283	324.9845679012346	389.2746913580247	420.73148148148135	474.3518518518518	465.8611111111109	409.95833333333326	355.31481481481484	1346.0	1523.0	9.191919191919192	6.858156028368794	6.746031746031745
CHEMBL1922716	19.31501079429669	15.689230038140398	0	1	2.4705042381547284	4.939687276204631	1.2831818977191454	4.19721840223161	0.1678887360892644	236.01218875312568	6.380174182825098	12	47	0	0	7	22	18	3	2	1	1	0	0	0	1	342.44444444444446	268.3333333333333	464.6666666666666	502.33333333333337	480.0	456.3333333333333	330.6666666666667	283.66666666666663	183.0	257.74391289437585	133.1450617283951	303.7345679012346	360.9058641975308	421.3364197530863	481.16666666666646	324.97222222222206	284.54629629629613	293.92592592592587	1282.0	1470.0	7.286052009456265	5.476190476190475	5.340996168582375
ZINC000013975494	20.7577339273712	16.615911326990002	0	1	2.5573220437209527	4.989303575909761	1.2982838706548636	4.279488404900016	0.1645957078807698	233.883064954652	6.4103327130662615	15	44	0	0	7	18	19	2	2	1	2	0	0	0	2	404.44444444444446	322.3333333333333	566.6666666666666	573.6666666666666	603.3333333333333	622.3333333333334	537.0	435.33333333333337	316.0	313.7994684499314	137.67283950617283	324.9845679012346	389.2746913580247	420.73148148148135	474.3518518518518	465.8611111111109	409.95833333333326	355.31481481481484	1346.0	1523.0	9.191919191919192	6.858156028368794	6.746031746031745
CHEMBL605081	19.217851918660912	14.618026006971798	0	1	2.545095678189624	4.870931832551722	1.313006831885679	3.879858825248769	0.1616607843853653	418.066710638128	6.911109751972814	15	50	0	0	2	26	22	2	0	0	0	0	0	0	0	248.0	286.0	392.0	360.0	310.0	268.0	253.0	221.0	182.0	104.69444444444446	132.33333333333334	213.19444444444449	263.16666666666663	279.91666666666674	252.0555555555556	245.66666666666663	236.5	217.5555555555556	916.0	1164.0	4.96	5.39622641509434	4.083333333333333
CHEMBL474089_25263334	17.027581889879976	13.636976417883712	0	1	2.390160280086557	4.780320560173115	1.3327335701630385	4.078058780149503	0.1853663081886137	169.01306891314886	5.918433403144503	12	46	0	0	3	24	19	2	1	0	0	0	0	0	0	240.0	257.0	346.0	325.0	274.0	261.0	232.0	187.0	116.0	111.16666666666669	126.66666666666669	208.22222222222223	254.0555555555556	265.3333333333334	263.888888888889	257.2222222222223	216.25	158.16666666666669	870.0	1057.0	5.217391304347826	5.354166666666667	4.023255813953488
CHEMBL3781260	25.61926103823462	19.19358024969605	0	1	2.436316499380314	4.872632998760627	1.2970196302697234	5.158199401485403	0.1563090727722849	256.19791830831457	6.739872732641772	16	64	0	0	8	31	25	3	4	1	0	0	0	0	0	430.44444444444446	371.33333333333337	621.3333333333333	616.0	517.6666666666667	480.33333333333326	489.0	429.0	429.6666666666667	248.79946844993145	178.16512345679013	378.6898148148148	414.8595679012346	480.8672839506173	472.1558641975309	453.6882716049383	484.1234567901234	474.4953703703704	1590.0	1893.0	6.725694444444445	5.542288557213931	5.221288515406162
article_review_157	25.926260995159385	20.15124414696552	0	1	2.542019981317981	4.9145881089691095	1.2756214432624695	4.087378241516392	0.1238599467126179	737.9838942563492	7.7978444693338895	12	63	0	0	11	30	22	8	3	0	0	0	0	0	0	484.0	489.0	712.0	680.0	644.0	721.0	682.0	696.0	412.0	265.75694444444446	206.5833333333333	356.4305555555555	452.0416666666665	577.5277777777778	535.3055555555558	466.01388888888886	581.8333333333334	446.0833333333333	1406.0	1640.0	7.682539682539683	7.409090909090909	6.033898305084746
CHEMBL1173209	28.59452605161676	21.73425838365453	0	0	2.6356674115226	5.2628628226753165	1.2918144034220975	4.821783704372875	0.1418171677756727	566.0052210269703	7.56237873421203	18	61	0	4	9	27	25	5	2	2	0	0	0	0	0	430.8888888888889	427.0	754.3333333333334	785.3333333333333	813.0	643.3333333333333	643.4444444444445	580.0	469.3333333333333	235.4070644718793	165.99382716049382	361.1288580246913	479.5324074074073	589.3595679012346	456.29166666666646	423.8404492455418	380.7330246913579	370.557098765432	1812.0	2095.0	7.063752276867032	6.373134328358209	5.939632545931759
CHEMBL3670286	21.91272777574206	18.004020405553096	0	0	2.571201328421584	5.035421630118096	1.321944499230585	4.328507362611109	0.1545895486646824	303.98865116032846	6.7466097861810885	21	44	0	0	9	16	19	4	3	2	0	0	0	0	0	412.8888888888889	377.6666666666666	654.3333333333334	685.4444444444445	752.6666666666666	605.3333333333333	596.3333333333333	442.33333333333337	299.0	225.21956447187927	144.49382716049382	302.0679012345679	328.9014060356651	427.7592592592591	360.6898148148149	410.9506172839507	355.87037037037044	331.6851851851852	1600.0	1715.0	9.383838383838384	8.035460992907801	8.497835497835498
CHEMBL3286399	21.23413056525693	16.257479138094613	0	1	2.6025691119309755	5.089982370508517	1.334076681037197	4.413608828526385	0.1697541857125532	226.23021774163053	6.3770645883886665	15	47	0	0	6	21	20	3	2	1	0	0	0	0	0	332.44444444444446	307.0	575.3333333333334	589.0	595.0	451.33333333333337	415.6666666666667	253.0	228.0	196.79946844993145	127.2530864197531	299.07098765432096	341.570987654321	431.23919753086415	416.1913580246912	348.45370370370364	249.3148148148149	263.9722222222223	1272.0	1569.0	7.073286052009457	6.019607843137255	6.186379928315413
CHEMBL3669654	25.39589102333645	19.837610882539128	0	1	2.6177725132522265	5.08260661172066	1.3375434081500523	4.496062912638783	0.1450342875044768	475.5400036628017	7.295853119617762	18	56	0	2	7	25	24	3	3	1	0	0	0	0	0	402.44444444444446	381.3333333333333	679.0	651.3333333333333	613.0	543.6666666666666	585.6666666666666	471.6666666666666	408.33333333333337	246.3828017832648	159.28395061728392	347.62037037037044	417.783950617284	471.00000000000006	451.236111111111	453.4074074074073	385.6728395061727	391.3842592592591	1484.0	1813.0	7.186507936507937	6.251366120218579	6.0625
ZINC000028862343	22.368314201236966	17.556421113717427	0	1	2.55157751734068	4.990355851614771	1.283853066978668	4.360641427756342	0.1557371938484407	276.4963864389645	6.651817169121311	15	46	0	0	9	18	19	3	2	1	3	0	0	0	3	478.44444444444446	374.3333333333333	753.6666666666667	644.0	649.0	570.3333333333334	434.0	647.3333333333333	355.0	385.5841906721537	148.0895061728395	506.7623456790123	410.10493827160496	517.2592592592592	434.84027777777766	314.38888888888874	688.1527777777778	306.3703703703704	1476.0	1625.0	10.40096618357488	7.6394557823129245	8.56439393939394
CHEMBL2152930	21.45750058015509	17.237121563732803	0	1	2.4389627231518403	4.877925446303681	1.288484111524571	4.462868065152206	0.1593881451840073	265.9616728157981	6.612971628422652	12	55	0	0	8	27	20	3	4	1	0	0	0	0	0	372.44444444444446	301.33333333333337	514.6666666666667	514.6666666666667	476.6666666666667	486.6666666666667	459.0	390.3333333333333	307.0	230.7716906721536	152.55401234567904	341.0493827160494	367.5771604938272	415.3487654320987	431.6496913580247	411.5138888888888	451.3101851851851	404.3796296296296	1406.0	1648.0	6.771717171717172	5.28654970760234	5.095709570957096
article_review_242	11.968444621832964	10.85810382909151	0	0	2.460638398883022	4.75727952847782	1.3414524356599793	3.6005449328766987	0.2400363288584465	74.29314008193757	4.713483728273859	14	26	0	0	3	11	12	3	0	0	0	0	0	0	0	194.0	221.0	310.0	243.0	217.0	159.0	78.0	27.0	0.0	73.36111111111111	88.66666666666667	131.72222222222223	137.44444444444449	142.66666666666669	124.8333333333333	97.33333333333331	60.0	24.0	590.0	721.0	7.461538461538462	7.892857142857143	6.739130434782608
CHEMBL1173508	19.37202993569953	16.62469873850695	0	0	2.56895221084708	5.04061750581986	1.2871099156213222	4.324557193336821	0.1801898830557008	175.0143184844115	6.04033652784127	18	37	0	0	9	13	15	5	2	2	0	0	0	0	0	356.8888888888889	330.0	588.0	598.0	658.0	439.6666666666666	374.44444444444446	252.66666666666663	137.66666666666666	208.74734224965707	123.7716049382716	267.0277777777777	303.2345679012345	401.9938271604937	340.8055555555556	320.1637517146776	230.8117283950617	146.1543209876543	1438.0	1538.0	9.645645645645647	8.25	8.776119402985074
CHEMBL4462404	17.924958699847465	14.015510285338506	0	1	2.381748092265492	4.763496184530984	1.2874247917103114	4.179947895794777	0.1817368650345555	185.0745703127094	6.053667949568794	12	45	0	0	7	22	16	6	0	0	0	0	0	0	0	270.04938271604937	281.55555555555554	379.44444444444446	322.55555555555554	289.44444444444446	276.88888888888886	273.8888888888889	239.88888888888889	159.11111111111111	123.16743827160494	132.97222222222223	214.962962962963	230.3055555555556	246.87037037037035	245.5	248.3055555555556	233.36111111111111	188.8333333333333	2048.0	1448.0	6.001097393689986	5.990543735224586	4.627371273712737
CHEMBL3403330	20.790833913488434	16.512440832874102	0	0	2.4215609394523563	4.801380858338236	1.29714735104548	4.807621631462784	0.1849085242870301	161.6513000868731	6.040952991770144	20	40	0	0	8	14	18	3	2	2	0	0	1	0	1	337.95610425240056	292.7037037037037	517.0617283950618	396.4814814814815	477.17283950617286	404.8148148148148	306.03703703703707	261.0740740740741	206.4074074074074	195.82561728395063	118.87808641975307	280.0236625514402	256.7037037037037	311.6105109739368	278.84259259259267	204.5462962962963	194.24382716049385	154.30555555555563	2674.0	1780.0	8.448902606310014	6.807062876830319	7.282559554860025
CHEMBL191027	25.02154405678924	18.34184252472786	0	1	2.512129260303104	4.938508928843417	1.3107803783084315	4.369054210771103	0.1409372326055194	600.0869082368364	7.5284766032793184	19	52	0	0	9	21	22	4	2	2	0	1	0	0	1	388.4938271604938	354.7777777777778	606.7777777777778	547.7777777777778	537.2222222222223	471.7407407407408	480.1851851851852	405.44444444444446	378.77777777777777	216.83597203170248	144.90174897119343	330.9538751714677	333.2705761316872	375.8189300411522	406.0810470964792	352.36202560585275	304.08024691358025	250.05761316872423	1938.0	1942.0	7.471035137701804	6.335317460317461	6.191609977324264
CHEMBL30713	10.037394307054262	9.13191946501008	0	1	2.400503249007212	4.654107847679548	1.2782845847634907	3.2481206680245083	0.2498554360018852	64.11213519032118	4.422997927017673	9	27	0	0	2	14	11	2	0	0	0	0	0	0	0	132.0	149.0	199.0	158.0	115.0	68.0	33.0	12.0	0.0	72.61111111111111	80.05555555555557	120.5	143.97222222222226	129.88888888888889	113.66666666666666	95.66666666666666	61.333333333333336	27.0	508.0	609.0	4.888888888888889	5.321428571428571	4.145833333333333
CHEMBL4100470	29.47982212762232	19.94843634873246	0	1	2.483264005062336	4.966528010124673	1.305173378969871	4.20093791735221	0.1135388626311408	2545.3053403469385	9.150338717998872	16	68	0	0	10	31	27	4	2	1	3	0	0	0	3	554.4444444444445	445.0	835.3333333333333	701.6666666666666	707.0	634.3333333333333	428.3333333333333	346.33333333333337	366.6666666666667	421.8341906721536	194.94753086419755	594.216049382716	505.0030864197531	660.2469135802471	604.8194444444446	492.4305555555555	506.7407407407407	451.18055555555554	1826.0	2096.0	8.15359477124183	6.180555555555555	6.280701754385964
CHEMBL477385	19.274570679776808	15.318727066004453	0	1	2.5280741792807664	4.971208990799489	1.3000081566940709	4.223504111971501	0.1759793379988125	201.52686572003057	6.181391438488553	15	41	0	0	6	17	18	2	2	1	0	1	0	0	1	298.04938271604937	259.1111111111111	482.3333333333333	478.33333333333337	454.44444444444446	378.5185185185185	301.8888888888889	203.44444444444449	191.77777777777777	184.83254267642127	110.35699588477368	267.5061728395062	306.3734567901234	367.7366255144032	303.0641860996798	234.54012345679016	200.97119341563788	212.55452674897123	1436.0	1485.0	7.269497139415838	5.888888888888888	6.183760683760683
ZINC000028862180	19.234130565256933	16.07985716980246	0	1	2.552110073003361	4.977549836705224	1.304166601542739	4.2003971380399365	0.1750165474183307	193.5804450488088	6.141161900115534	15	40	0	0	7	16	17	3	2	1	0	1	0	0	1	312.0493827160494	273.44444444444446	500.33333333333337	481.1111111111111	515.1851851851852	473.1111111111111	340.44444444444446	278.33333333333337	126.55555555555556	189.58254267642127	112.99897119341566	266.0061728395062	296.67798353909467	344.3774577046181	339.0205761316872	284.62860082304513	292.16563786008226	181.2016460905349	1448.0	1481.0	7.801234567901235	6.359173126614987	6.583333333333334
CHEMBL398337	23.249412364608443	17.223218610354618	0	1	2.386671342620283	4.773342685240567	1.2515077324627475	4.243586791851195	0.1414528930617065	459.4674951589071	7.228680488372803	12	62	0	0	7	32	23	4	3	0	0	0	0	0	0	390.0	372.0	498.0	486.0	433.0	368.0	380.0	397.0	352.0	247.22916666666663	182.3888888888889	337.97222222222223	389.4722222222221	451.36111111111103	393.9861111111111	345.4861111111109	355.0972222222221	334.40277777777766	1248.0	1463.0	6.290322580645161	5.8125	4.330434782608696
ZINC000028862382	22.24089717496559	17.712875420561065	0	1	2.553401730329833	4.97885240667544	1.2880302590595794	4.357287286098446	0.1556174030749444	282.22426191370755	6.672321427084699	15	52	0	0	7	24	21	3	2	1	1	0	0	0	1	384.44444444444446	327.33333333333337	569.6666666666666	572.6666666666667	586.0	634.6666666666666	469.6666666666667	431.33333333333337	309.33333333333337	269.5494684499314	146.67283950617286	331.4567901234568	396.4135802469136	450.6635802469136	539.1481481481483	394.9768518518518	419.95524691358025	337.8240740740741	1392.0	1630.0	7.3931623931623935	5.951515151515152	5.696666666666666
CHEMBL2159473	18.75039379896856	15.304021099440616	0	1	2.387966017307185	4.688043337912564	1.262236330620956	3.8839721005783394	0.1618321708574308	470.03237702199146	7.028270316966218	11	43	0	0	8	19	16	2	3	2	1	0	0	0	1	338.8888888888889	240.0	427.44444444444446	333.3333333333333	344.6666666666667	264.0	206.0	209.3333333333333	217.0	253.38623113854595	119.0138888888889	301.8828875171468	294.462962962963	328.59104938271594	304.0601851851851	220.30092592592592	217.88425925925927	227.8641975308642	1478.0	1557.0	7.881136950904393	5.333333333333333	5.343055555555556
CHEMBL4469537	30.329359845046262	21.452834056348323	0	1	2.5157838028298016	5.031539482715612	1.341701099928893	4.192129053922314	0.1103191856295345	2517.482106773992	9.166015583762158	21	73	0	0	7	35	31	4	2	0	1	0	0	0	1	494.0	507.0	745.0	764.0	699.0	593.0	528.0	525.0	410.0	305.02777777777777	215.94444444444443	381.63888888888886	504.9444444444444	602.3055555555557	563.2222222222223	552.3333333333334	571.4444444444445	439.9444444444445	1556.0	1867.0	6.767123287671233	6.5	5.173611111111111
ZINC000028524774	19.23413056525693	15.962419590935498	0	1	2.553581988558589	4.945714788993847	1.3180879321638208	4.20569360405248	0.1752372335021866	196.6744441518248	6.157018531338314	14	41	0	0	7	17	17	2	2	2	0	1	0	0	1	282.4938271604938	233.44444444444449	465.9629629629629	402.77777777777777	488.1851851851852	370.22222222222223	303.44444444444446	224.5555555555556	116.0	180.2526386983692	103.7397119341564	257.1470621856424	266.6779835390946	331.59042066758104	294.3950617283949	279.8446502057612	279.88837448559667	183.1707818930041	1656.0	1605.0	6.890093345377898	5.305555555555556	5.898265353961556
CHEMBL4444268	15.003720802243048	13.696906091200155	0	0	2.5128302585615256	4.917060788669865	1.277046439894849	3.908393284013465	0.2057049096849192	109.72455564628493	5.339827072035006	14	30	0	0	6	11	13	4	1	0	1	0	0	0	1	318.0	315.0	466.0	461.0	492.0	348.0	281.0	135.0	81.0	202.69444444444449	124.66666666666669	204.1666666666667	243.3888888888889	351.99999999999983	246.27777777777783	229.8333333333333	170.3333333333334	126.66666666666664	820.0	903.0	10.6	9.84375	8.961538461538462
ZINC000049785409	26.609506688709008	21.721698720691705	0	1	2.575719332374798	5.079018293033839	1.2677459406592266	4.693638722808661	0.1380481977296665	486.0326054838059	7.410051142745063	12	69	0	0	8	35	26	3	4	1	0	0	0	0	0	436.44444444444446	380.0	653.3333333333334	683.6666666666667	728.0	615.3333333333333	708.3333333333334	494.6666666666666	442.6666666666666	287.3828017832648	184.391975308642	388.6064814814815	463.641975308642	668.7191358024693	709.0972222222222	711.2191358024692	497.15740740740745	562.3240740740741	1630.0	1946.0	6.325281803542674	5.277777777777778	4.912280701754386
ZINC000049036949	26.40265763304511	19.96356409686852	0	1	2.5572576350862493	5.011640143118985	1.3173824489209334	4.593156703662982	0.1391865667776661	462.2895897601461	7.33011398084869	12	62	0	0	9	29	24	3	5	1	0	0	0	0	0	462.44444444444446	399.0	692.0	698.3333333333333	696.3333333333334	676.6666666666667	733.0	525.6666666666666	482.6666666666666	284.5772462277092	174.30864197530863	387.3225308641976	472.7993827160493	578.2052469135806	565.4444444444446	617.3996913580249	452.9166666666666	482.9629629629629	1616.0	1934.0	7.458781362007168	6.045454545454546	5.672131147540983
SCHEMBL8019253	23.32694133811515	18.38937717545739	0	0	2.5608436105946577	5.043479374872303	1.34145295727262	4.377117723413596	0.1509350939108136	469.77159574257286	7.216957347071377	19	48	0	0	9	19	20	5	3	1	0	0	0	0	0	426.44444444444446	396.3333333333333	681.0	705.0	768.3333333333334	626.3333333333334	568.3333333333334	494.0	403.33333333333337	230.0494684499314	152.11728395061732	329.0030864197531	388.3703703703703	446.5432098765432	361.6558641975309	343.4305555555556	339.0432098765432	333.4907407407408	1432.0	1699.0	8.88425925925926	7.621794871794871	7.483516483516484
CHEMBL3692987	23.32694133811515	18.067383585004023	0	1	2.546500734799186	5.01721382133398	1.3370934496971565	4.442602430752627	0.1531931872673319	416.1585492973781	7.095777052761516	15	52	0	0	7	23	22	1	5	1	0	0	0	0	0	412.44444444444446	357.3333333333333	631.0	634.3333333333333	598.0	547.6666666666667	516.6666666666666	384.6666666666667	378.0	229.605024005487	149.45061728395063	335.37037037037044	390.5617283950617	440.375	403.40740740740745	371.8796296296297	373.7638888888889	381.9629629629629	1440.0	1715.0	7.931623931623932	6.3809523809523805	6.186274509803922
CHEMBL2159471	22.80276445730689	17.836507576125637	0	1	2.389562935419146	4.737635990667762	1.309898570060109	4.387825996905643	0.1513043447208842	361.09015055688775	6.953838388683643	17	53	0	0	7	24	22	2	3	2	0	0	0	0	0	350.8888888888889	289.0	502.44444444444446	424.3333333333333	427.6666666666666	384.0	289.0	248.3333333333333	268.0	217.16400891632367	141.23611111111111	324.0495541838134	320.1296296296296	362.4243827160493	380.7268518518517	287.4675925925926	264.10648148148147	271.36419753086415	1618.0	1785.0	6.620545073375262	5.160714285714286	5.126984126984127
ZINC000035788202	17.084300650995875	13.649426952872489	0	1	2.466844292620729	4.933688585241461	1.3028178920225977	4.157542681158863	0.1889792127799483	158.8429863403615	5.856373567384617	12	43	0	0	4	21	18	1	2	1	0	0	0	0	0	250.44444444444449	198.3333333333333	376.0	378.6666666666667	352.0	288.33333333333337	202.66666666666669	157.66666666666669	136.66666666666666	183.24391289437585	108.20061728395063	252.87037037037044	297.0586419753085	352.3132716049381	302.75154320987644	249.33333333333337	211.60648148148152	195.13888888888889	1102.0	1307.0	5.8242894056847545	4.407407407407407	4.641975308641976
CHEMBL4464377	12.566161603278337	11.457918629606327	0	0	2.4660563067987407	4.76971582948929	1.3426484828372898	3.669037962331478	0.2293148726457173	85.68212762401876	4.920647887290019	14	29	0	0	3	13	13	3	0	0	0	0	0	0	0	198.0	228.0	322.0	262.0	236.0	177.0	95.0	36.0	3.0	77.61111111111111	93.66666666666669	141.3888888888889	149.2777777777778	159.00000000000006	148.9166666666667	115.49999999999996	85.5	45.5	628.0	769.0	6.827586206896552	7.354838709677419	6.1923076923076925
CHEMBL1949766	20.99454075338376	16.463093847862716	0	1	2.5065290770631106	4.9324813656257245	1.3043094740022894	4.256868498503826	0.1598546024160055	3533.608246759903	7.0071398160370215	12	44	0	0	9	17	18	1	3	1	3	1	0	0	4	460.8888888888889	347.3333333333333	718.0	599.3333333333334	563.3333333333333	495.0	621.6666666666667	349.0	379.0	220.27761288969955	144.61219822584002	307.0503128259913	346.6223971992589	403.7422659513241	380.32866031443535	352.8359351648858	313.6605257982608	279.7403170929589	1694.0	1552.0	10.474747474747476	7.550724637681159	8.75609756097561
CHEMBL4068056	25.138273984933075	19.646575456563607	0	2	2.5813740263136213	5.028013414338614	1.2784621744913025	4.363242565295022	0.1363513301654694	479.05585363632247	7.334968005087532	15	62	0	0	8	30	24	3	3	1	0	1	0	0	1	392.0493827160494	347.1111111111111	597.3333333333334	605.6296296296296	631.0	556.2222222222222	537.4444444444446	512.1111111111111	368.44444444444446	230.63809823197684	162.35699588477365	351.2551440329218	400.1686099679927	500.1980452674897	440.71193415637856	397.2762345679013	427.3940329218106	483.8837448559671	1778.0	1898.0	6.323377140581442	5.34017094017094	5.062146892655368
CHEMBL4866550	26.58733611335758	19.102217382463543	0	1	2.449882226446059	4.782849554582684	1.2782876825368288	3.789224652030878	0.1114477838832611	3944.1025503114975	9.503752148606884	12	73	0	0	6	39	28	3	3	0	0	0	0	0	0	394.0	400.0	540.0	495.0	446.0	369.0	365.0	336.0	286.0	210.47916666666663	197.34722222222223	351.69444444444446	429.9166666666666	476.86111111111103	448.5694444444444	410.55555555555554	391.51388888888886	353.18055555555554	1386.0	1675.0	5.397260273972603	5.2631578947368425	3.857142857142857
CHEMBL370507	24.89098481474929	18.87583903731776	0	1	2.555600517859089	4.977861648371391	1.3194731937738515	4.38689777416609	0.1415128314247125	654.1460323635383	7.614732729098304	21	56	0	0	6	25	25	3	2	1	0	0	0	0	0	378.44444444444446	348.0	605.6666666666666	572.3333333333333	588.6666666666666	542.6666666666666	487.6666666666666	436.3333333333333	343.66666666666663	230.54946844993145	160.58641975308643	339.4845679012346	390.0246913580247	451.6851851851852	403.22222222222223	438.7916666666666	423.1342592592592	307.91049382716045	1456.0	1768.0	6.757936507936508	5.8	5.768253968253968
CHEMBL1909072	21.33917226222056	15.518233483606112	0	1	2.4851616652076576	4.970323330415315	1.3182972330336862	3.9837920545551415	0.1475478538724126	796.6801544213835	7.673705059360461	12	51	0	0	6	24	21	3	1	1	0	1	0	0	1	292.0493827160494	304.44444444444446	404.0	386.77777777777777	334.0	308.5185185185185	260.33333333333337	236.5555555555556	208.88888888888889	161.42539247065997	142.51440329218107	239.05246913580245	295.2366255144033	314.832304526749	300.3279606767261	248.4125514403292	233.3641975308641	211.6543209876543	1536.0	1466.0	5.72645848462842	5.637860082304527	4.164948453608248
CHEMBL3692846	19.165180880035635	14.95879492141908	0	1	2.518969383721694	4.964516095902448	1.328092527736954	4.258094383728205	0.1774205993220085	224.95130076981368	6.291352675108532	15	41	0	0	6	17	18	1	4	1	0	0	0	0	0	340.44444444444446	286.33333333333337	525.0	499.6666666666667	448.0	359.3333333333333	371.3333333333333	337.33333333333337	216.0	226.0494684499314	125.03395061728396	286.0648148148148	331.53086419753083	385.39814814814815	282.1466049382716	251.14814814814807	322.8935185185184	210.20370370370367	1226.0	1429.0	8.303523035230352	6.507575757575759	6.818181818181818
CHEMBL4872586	24.212387604264176	18.6846755711856	0	1	2.5833223198865234	5.093184621143715	1.3134228141257496	4.539535991440135	0.1513178663813378	324.219559668812	6.880033228255922	19	51	0	0	8	21	22	4	2	1	0	1	0	0	1	392.0493827160494	367.1111111111111	657.3333333333334	677.4444444444443	716.1851851851852	623.8888888888889	611.1111111111111	451.2222222222222	319.8888888888889	214.36032045419907	145.57921810699588	324.25617283950623	370.0144032921811	440.7200502972108	410.7746913580247	416.4248971193416	364.0041152263375	348.1337448559672	1682.0	1796.0	7.6872427983539104	6.674747474747474	6.776632302405499
CHEMBL209821	23.83070050931432	16.880038476566217	0	1	2.342542956916801	4.685085913833601	1.255823589354769	4.107112624469518	0.1324875040151457	914.001765311893	7.949234614356835	6	69	0	0	8	38	23	4	3	1	0	0	0	0	0	340.44444444444446	270.0	424.3333333333333	361.0	339.0	329.66666666666663	274.33333333333337	237.66666666666669	209.66666666666663	267.2161351165981	161.16666666666669	377.1126543209877	424.8472222222222	430.5972222222222	468.33333333333337	417.11111111111103	353.3888888888889	303.7685185185186	1510.0	1804.0	4.933977455716587	3.8028169014084505	3.1432098765432097
CHEMBL4870675	14.72792206135786	12.593120941573504	0	1	2.421269899699181	4.769163672010823	1.3528423563876042	3.872446740700328	0.2038129863526487	123.136646217058	5.4551485697563695	11	37	0	0	5	18	14	4	1	0	0	0	0	0	0	244.0	256.0	341.0	328.0	292.0	276.0	221.0	100.0	68.0	99.86111111111111	114.88888888888889	180.5555555555556	198.94444444444449	199.7777777777778	213.33333333333337	192.33333333333337	149.33333333333337	121.83333333333334	782.0	945.0	6.594594594594595	6.564102564102564	5.014705882352941
article_review_370	28.84619659745187	19.980255305363684	0	1	2.486717933298696	4.8779518711098415	1.3598524381720434	4.620771513942908	0.1283547642761918	669.713011335643	7.787783124792655	21	66	0	0	6	30	30	4	2	0	0	0	0	0	0	458.0	491.0	710.0	692.0	598.0	466.0	465.0	420.0	369.0	240.2222222222222	202.38888888888889	340.1944444444444	434.94444444444446	512.6111111111111	439.44444444444446	402.3333333333333	343.5	361.1666666666666	1434.0	1752.0	6.9393939393939394	6.915492957746479	5.634920634920635
CHEMBL51	22.82233550981494	16.43670144106334	0	1	2.4389464177977933	4.877892835595587	1.305662670350095	4.026803737000221	0.1388553012758697	646.0057183334761	7.535519092645258	16	51	0	0	7	22	22	3	3	0	1	0	0	0	1	440.0	413.0	588.0	604.0	526.0	435.0	359.0	294.0	281.0	313.97222222222223	174.47222222222223	309.2222222222222	428.6388888888889	514.6944444444445	408.88888888888897	350.6666666666667	342.11111111111114	308.61111111111114	1234.0	1387.0	8.627450980392156	7.648148148148148	6.125
ZINC000073198644	18.567463898590265	14.424203395801207	0	1	2.51675538864698	4.957183661255295	1.312341763593765	4.232766111996157	0.1840333092172242	181.12767578077705	6.032111296583611	12	42	0	0	5	19	18	1	3	1	0	0	0	0	0	298.44444444444446	251.3333333333333	468.0	451.6666666666666	390.33333333333337	364.6666666666667	276.6666666666667	198.0	203.0	191.79946844993145	112.81172839506172	271.8981481481481	327.9197530864198	363.3256172839506	304.5679012345679	203.8703703703704	221.87037037037044	209.25000000000009	1164.0	1391.0	7.105820105820106	5.585185185185185	5.7073170731707314
71770944_CHEMBL2414732	25.626601166637265	19.080003959861152	0	1	2.574950983170228	5.040206979800061	1.318720791592162	4.360638319174503	0.1362699474742032	664.0132916907188	7.661452976688269	19	58	0	0	7	26	25	4	2	1	0	0	0	0	0	410.44444444444446	386.0	651.3333333333334	656.6666666666667	667.6666666666666	599.3333333333333	581.3333333333333	511.6666666666666	420.6666666666666	229.5494684499314	165.33641975308643	348.6543209876543	401.3796296296296	484.3086419753086	477.4351851851851	445.7129629629629	379.8518518518519	349.9351851851852	1506.0	1833.0	7.076628352490422	6.225806451612903	5.975535168195719
CHEMBL188182	16.33675375528945	13.900864053105312	0	1	2.530901968325283	4.945926633537248	1.307071267311508	3.926974538016201	0.186998787524581	159.5084123484077	5.814034007559753	15	37	0	0	5	16	16	2	2	1	0	0	0	0	0	268.44444444444446	223.3333333333333	419.6666666666666	406.0	437.33333333333326	344.3333333333333	247.0	171.0	72.0	189.71613511659808	108.42283950617283	245.20679012345684	270.216049382716	329.8472222222221	301.4212962962962	276.2685185185185	247.14814814814807	151.00000000000003	1074.0	1254.0	7.255255255255255	5.726495726495726	6.358585858585858
CHEMBL2165521	18.56746389859027	14.697735513119492	0	1	2.524382166772513	4.965223633259338	1.322320443474904	4.227719498646122	0.1838138912454835	180.8010872397112	6.030306584369077	15	41	0	0	5	18	18	2	2	1	0	0	0	0	0	286.44444444444446	251.3333333333333	467.0	443.6666666666666	406.33333333333337	346.66666666666663	315.3333333333333	221.3333333333333	194.0	195.54946844993145	115.70061728395062	266.03703703703707	321.36419753086415	359.97839506172835	289.4382716049382	255.16820987654327	213.97685185185185	227.7962962962963	1148.0	1369.0	6.9864498644986455	5.712121212121212	5.987179487179487
CHEMBL1173569	22.619834556928605	18.364365538222863	0	0	2.567995398733975	5.027742958604897	1.3061610740045375	4.322323943803407	0.1490456532346002	732.1177388228396	7.660652083405901	18	50	0	0	10	21	19	5	3	2	0	0	0	0	0	408.8888888888889	363.0	626.3333333333334	639.3333333333333	707.3333333333334	515.0	511.7777777777778	411.0	323.0	229.4695644718793	150.3271604938272	315.2746913580247	357.76851851851853	450.2746913580247	338.1111111111111	322.7794924554184	336.483024691358	315.2453703703703	1654.0	1795.0	8.177777777777779	6.849056603773585	6.807971014492754
article_review_283	26.81768702675045	17.61897104906206	0	1	2.381049128625661	4.762098257251321	1.350863495125718	5.312791750688994	0.1562585809026175	274.85084631894665	6.840004005127052	22	63	0	0	5	29	29	3	2	0	0	0	0	0	0	422.0	445.0	602.0	616.0	510.0	461.0	422.0	360.0	354.0	201.97222222222223	196.0	316.8888888888888	393.9444444444443	418.111111111111	413.1388888888888	376.33333333333326	314.0277777777777	265.94444444444446	1348.0	1627.0	6.698412698412699	6.641791044776119	5.234782608695652
CHEMBL4083289	23.58616105211739	18.65894291756092	0	2	2.5518229839487288	4.996803929155627	1.2876215194752727	4.334132544428528	0.1444710848142842	458.1419355826581	7.225791327791177	15	56	0	0	8	26	22	3	3	1	0	0	1	0	1	377.5116598079561	323.03703703703707	559.1481481481482	586.0617283950617	586.5185185185185	520.8148148148148	480.5185185185185	469.4074074074074	336.0	219.6555212620028	149.58333333333334	329.75308641975306	371.67532578875176	461.1157407407407	416.25	384.4614197530863	359.6157407407407	389.233024691358	2638.0	1910.0	6.741279639427788	5.4752040175769	5.274982529699511
CHEMBL235986	17.153250336217177	14.552449130883806	0	1	2.533743456325975	4.959177754357043	1.28033697594384	4.00343205571378	0.1819741843506263	168.38530702373637	5.914712207913083	15	37	0	0	6	15	16	2	2	1	0	1	0	0	1	276.0493827160494	231.1111111111111	445.3333333333333	419.44444444444446	449.1851851851852	364.5555555555556	257.44444444444446	184.5555555555556	83.22222222222221	189.3047648986435	106.940329218107	248.7561728395062	270.7921810699589	322.6073959762231	308.0756172839506	274.4248971193416	245.8374485596708	150.41358024691357	1362.0	1360.0	7.460794127460796	5.925925925925926	6.747474747474747
CHEMBL6310	11.899494936611667	9.908895911430813	0	1	2.48341625059636	4.7935145549756015	1.3556983670406453	3.5198266124129924	0.2346551074941995	84.02731550775742	4.83660703870658	9	29	0	0	3	14	12	2	1	0	0	0	0	0	0	188.0	203.0	285.0	251.0	189.0	114.0	68.0	40.0	6.0	75.38888888888889	87.58333333333334	142.5277777777778	160.5277777777778	154.72222222222223	124.33333333333331	91.5	64.5	36.5	608.0	746.0	6.482758620689655	6.548387096774194	5.181818181818182
ZINC000006013424	20.050627146184656	16.466767361842336	0	1	2.5541322422897457	4.976393081698252	1.295532231144043	4.256515790627813	0.1702606316251125	211.0107857255223	6.268199981226354	15	44	0	0	6	19	19	2	2	1	0	1	0	0	1	306.04938271604937	266.1111111111111	496.3333333333333	466.0	495.7777777777777	449.1851851851852	343.8888888888889	285.1111111111111	147.55555555555554	189.33254267642127	116.99588477366255	275.36728395061715	307.8487654320988	372.0637860082304	328.91758116140824	320.8966049382715	306.61934156378607	215.88374485596705	1474.0	1538.0	6.955667789001122	5.661938534278959	5.908730158730158
CHEMBL3771331	18.56311579581272	14.567573847428488	0	5	2.43182901817566	4.863658036351319	1.2669611215906351	4.011701249808025	0.167154218742001	311.40311476552995	6.616556999162123	6	48	1	0	7	24	17	6	1	0	0	0	0	0	0	300.0	320.0	454.0	429.0	388.0	341.0	292.0	277.0	226.0	174.70138888888889	147.98611111111114	259.58333333333337	316.0277777777778	335.6388888888889	328.86111111111114	274.69444444444446	261.5277777777778	215.04166666666669	994.0	1163.0	6.25	6.4	5.101123595505618
CHEMBL4064950	16.37719386980933	13.664986665727882	0	1	2.50101458554827	4.926140482647693	1.2920389188959422	3.915353981697292	0.186445427699871	208.0034688433689	6.079492101423215	15	37	0	0	5	16	16	2	2	1	0	0	0	0	0	268.44444444444446	221.0	425.6666666666666	393.6666666666666	390.6666666666667	295.3333333333333	219.3333333333333	144.0	127.0	189.71613511659805	107.91975308641976	249.6512345679013	271.3271604938271	332.4104938271604	280.949074074074	202.56944444444449	162.8888888888889	169.48148148148152	1074.0	1264.0	7.255255255255255	5.666666666666667	6.449494949494949
CHEMBL4744007	26.297858248719745	18.98098089125587	0	1	2.4401462646440137	4.87044360616819	1.32258507598439	4.616864772705933	0.1399049931123009	514.1931636200669	7.436521468038999	19	60	0	0	8	27	25	3	4	1	0	0	0	0	0	446.44444444444446	404.3333333333333	661.0	564.3333333333334	480.33333333333337	465.3333333333333	400.0	361.33333333333337	382.3333333333333	247.5772462277092	175.13734567901236	375.8024691358025	406.49382716049377	441.85956790123447	434.8379629629629	369.516975308642	342.3240740740741	335.6141975308642	1586.0	1901.0	7.440740740740741	6.317708333333333	5.798245614035087
CHEMBL479349	19.193690450737048	15.5948055521122	0	1	2.58307223943516	5.0257348399794735	1.3086736876949172	4.129823199785195	0.1720759666577164	208.52653335753325	6.215535028805617	15	44	0	0	5	20	19	2	2	1	0	0	0	0	0	298.44444444444446	263.0	496.33333333333337	511.6666666666666	522.3333333333334	430.6666666666667	373.0	186.0	107.0	190.02169067215365	117.55864197530865	277.9598765432098	315.9089506172839	387.6512345679012	377.5370370370368	389.1574074074072	295.88888888888886	160.83333333333337	1186.0	1437.0	6.782828282828283	5.595744680851064	5.908730158730159
CHEMBL4747483	14.906261546320335	12.391886140500914	0	0	2.460143470874204	4.809275036687043	1.3175704609752563	3.710545632395546	0.1952918753892392	159.49547535983993	5.713869440345018	15	37	0	0	2	18	17	2	0	0	0	0	0	0	0	210.0	238.0	321.0	294.0	249.0	183.0	159.0	128.0	81.0	87.36111111111111	109.38888888888889	164.94444444444449	190.1111111111112	202.61111111111111	189.44444444444449	166.1666666666667	123.66666666666664	101.33333333333331	728.0	900.0	5.675675675675675	6.102564102564102	4.863636363636363
ZINC000096921219	25.626601166637265	19.080003959861152	0	1	2.574950983170228	5.040206979800061	1.318720791592162	4.360638319174503	0.1362699474742032	664.0132916907188	7.661452976688269	19	58	0	0	7	26	25	4	2	1	0	0	0	0	0	410.44444444444446	386.0	651.3333333333334	656.6666666666667	667.6666666666666	599.3333333333333	581.3333333333333	511.6666666666666	420.6666666666666	229.5494684499314	165.33641975308643	348.6543209876543	401.3796296296296	484.3086419753086	477.4351851851851	445.7129629629629	379.8518518518519	349.9351851851852	1506.0	1833.0	7.076628352490422	6.225806451612903	5.975535168195719
CHEMBL4853545	21.993608004781816	17.204234139724456	0	1	2.5180902484634604	4.944948032120288	1.3183754441594886	4.000677782833838	0.1428813493869228	2224.447306845821	8.736883179507148	15	54	0	0	6	26	22	2	3	1	0	0	0	0	0	340.44444444444446	290.0	521.6666666666667	504.6666666666666	510.6666666666667	383.0	388.33333333333337	284.33333333333337	217.66666666666669	215.24391289437585	141.69753086419752	320.5956790123457	364.5493827160494	416.8271604938272	353.70833333333326	331.199074074074	261.6898148148148	234.1805555555556	1364.0	1641.0	6.304526748971194	5.087719298245614	5.064724919093852
CHEMBL1762571	18.636413583811567	15.981198364151558	0	0	2.561099564938133	5.010217363427131	1.267028411057223	4.086860288582648	0.1702858453576103	226.58910188919413	6.298606990745329	15	41	0	0	8	17	16	3	4	1	0	0	0	0	0	368.44444444444446	312.3333333333333	556.3333333333334	563.0	681.6666666666667	524.6666666666667	410.33333333333337	308.0	144.0	238.52169067215365	133.17283950617286	295.51543209876536	323.72685185185173	439.14043209876536	343.12499999999994	373.8611111111112	431.9907407407407	239.0	1252.0	1423.0	8.986449864498645	7.263565891472868	7.621004566210046
CHEMBL1949767	19.165180880035635	15.019594180533016	0	1	2.5065290770631106	4.9324813656257245	1.3043094740022894	4.256868498503826	0.1598546024160055	3533.608246759903	7.0071398160370215	12	45	0	0	7	20	18	1	4	1	0	1	0	0	1	334.8888888888889	277.3333333333333	503.0	493.33333333333326	430.6666666666667	453.6666666666666	313.6666666666667	243.0	259.0	220.27761288969955	144.61219822584002	307.0503128259913	346.6223971992589	403.7422659513241	380.32866031443535	352.8359351648858	313.6605257982608	279.7403170929589	1518.0	1468.0	7.441975308641976	5.900709219858156	6.0602409638554215
CHEMBL554985	12.715991517539395	11.29122564603215	0	1	2.5065290770631106	4.9324813656257245	1.3043094740022894	4.256868498503826	0.1598546024160055	3533.608246759903	7.0071398160370215	9	36	0	0	3	19	14	2	0	0	0	1	0	0	1	162.44444444444446	183.0	245.0	189.0	158.0	129.0	101.0	51.0	15.0	220.27761288969955	144.61219822584002	307.0503128259913	346.6223971992589	403.7422659513241	380.32866031443535	352.8359351648858	313.6605257982608	279.7403170929589	910.0	809.0	4.512345679012346	4.945945945945946	3.712121212121212
CHEMBL4572614	24.28308586941965	19.43099350682255	0	0	2.513243843361406	4.999403273041924	1.3000679708100111	4.679307208559982	0.1559769069519994	303.4368911692291	6.813785940706358	24	43	0	0	9	13	21	4	2	0	3	0	0	0	3	570.0	554.0	915.0	808.0	858.0	856.0	803.0	778.0	545.0	331.0625	182.8055555555556	473.9166666666666	353.97222222222223	424.73611111111103	490.50000000000006	509.1944444444444	560.0833333333334	319.3749999999999	1336.0	1458.0	13.255813953488373	11.787234042553193	11.883116883116884
CHEMBL3289987	25.50987123849344	18.443163462135328	0	1	2.466013903503091	4.818305195175171	1.3280238804495177	3.743383463283766	0.1169807332276176	1414.4544945712878	8.417650029348506	18	58	0	0	10	26	22	6	3	1	0	0	0	0	0	442.44444444444446	409.3333333333333	684.6666666666666	588.3333333333333	532.3333333333333	361.33333333333337	296.3333333333333	260.66666666666663	247.66666666666663	240.49391289437585	169.60956790123458	369.5787037037037	390.61882716049377	457.8379629629629	389.9305555555554	345.6203703703703	297.8888888888889	245.85185185185185	1560.0	1883.0	7.628352490421456	6.602150537634408	6.168168168168168
CHEMBL442400	10.594671173979751	9.333439976379674	0	1	2.3937525226250287	4.787505045250057	1.3256815286451535	3.426118596463154	0.2447227568902253	65.24430177646292	4.514610949914254	6	32	0	0	2	18	12	2	0	0	0	0	0	0	0	136.0	145.0	187.0	178.0	130.0	70.0	19.0	3.0	0.0	67.33333333333334	80.66666666666667	127.6388888888889	154.41666666666669	170.75	166.25	126.0	69.0	22.0	548.0	678.0	4.25	4.393939393939394	3.065573770491804
CHEMBL1083077	19.262640135958343	16.436669737080464	0	0	2.586183697853181	5.039104680645025	1.29769292235956	4.236889986209016	0.176537082758709	190.9932456548884	6.12770680171183	15	42	0	0	7	18	17	4	2	1	0	0	0	0	0	336.44444444444446	307.3333333333333	564.3333333333334	554.3333333333334	666.0	459.0	334.66666666666663	222.0	87.0	197.52169067215365	122.45061728395063	278.62654320987644	306.074074074074	429.3364197530863	355.39660493827154	354.5648148148149	272.6296296296296	236.33333333333343	1210.0	1445.0	8.010582010582011	6.829629629629629	7.054166666666667
CHEMBL3692915	22.02211757548324	16.58424868089198	0	1	2.5443255535648293	5.024681281737378	1.338193261140259	4.504664918514734	0.1668394414264716	256.4011975477736	6.539995168669033	15	45	0	0	7	18	20	1	4	1	0	1	0	0	1	374.0493827160494	329.44444444444446	595.4444444444445	569.8888888888889	520.4074074074074	436.22222222222223	439.3333333333333	398.7777777777778	272.66666666666663	207.1658760097546	127.08230452674898	302.1656378600822	351.99485596707814	386.0713877457704	301.7458847736626	313.02314814814804	333.7319958847735	212.0884773662552	1588.0	1655.0	8.312208504801099	6.723356009070295	6.690387016229713
CHEMBL433461	15.921966674222368	13.560689715337617	0	0	2.392060824569427	4.784121649138855	1.2372208978744037	4.097438853511664	0.1951161358815078	126.1028639756245	5.579035299382264	12	37	0	0	9	16	12	6	2	1	0	0	0	0	0	306.44444444444446	251.3333333333333	453.6666666666667	387.33333333333337	384.0	298.6666666666667	370.33333333333337	202.0	146.0	208.74391289437585	120.554012345679	279.32716049382714	274.1203703703703	328.0092592592593	256.11111111111114	314.0370370370369	242.94444444444449	216.22222222222223	1126.0	1273.0	8.282282282282283	6.614035087719298	7.317204301075269
CHEMBL1950755	22.05062714618465	17.478698919655308	0	1	2.610112091326404	5.0579343799400185	1.3195833244157098	4.350464174991492	0.1611283027774626	321.8919294883327	6.767467639513745	15	51	0	2	5	24	22	2	2	1	0	0	0	0	0	322.44444444444446	305.3333333333333	566.0	557.6666666666667	520.3333333333334	419.0	384.33333333333337	327.6666666666667	274.0	201.10502400548697	131.75617283950618	304.87037037037044	371.641975308642	422.3117283950618	378.0555555555555	353.4274691358024	328.3811728395061	329.8055555555555	1298.0	1595.0	6.32244008714597	5.551515151515151	5.549019607843137
BDBM50159201	21.5264502653764	17.681081606444494	0	1	2.461691579331012	4.871909824453848	1.2822680990101205	4.593512213270975	0.170130081972999	208.65326826911829	6.3339256438078335	15	49	0	0	7	22	20	3	2	1	1	0	0	0	1	372.44444444444446	311.3333333333333	544.3333333333334	483.66666666666674	556.6666666666667	434.33333333333337	398.0	395.0	275.66666666666663	264.0494684499314	141.22067901234567	329.49691358024694	356.81481481481484	508.1327160493828	367.14506172839504	302.94444444444446	327.20061728395063	277.18055555555554	1354.0	1588.0	7.600907029478458	5.987179487179487	5.85304659498208
ZINC000254100313	23.407821567154915	17.416104388767785	0	1	2.4719437191730145	4.943887438346032	1.317422867097874	3.959441314759186	0.1319813771586395	1359.1598802267674	8.313234341393875	10	65	0	0	6	35	24	3	2	1	0	0	0	0	0	316.44444444444446	266.0	485.3333333333333	459.0	440.3333333333333	356.33333333333337	236.3333333333333	219.66666666666669	204.3333333333333	216.99391289437585	148.47530864197535	340.9382716049383	392.4151234567901	516.9583333333334	478.5879629629629	392.8703703703703	337.80555555555554	281.54783950617286	1430.0	1760.0	4.868376068376069	3.911764705882353	3.733333333333333
CHEMBL95104	26.386078606162155	19.54250350176612	0	1	2.48680371645064	4.915282289528412	1.3204539597728795	4.241791474182786	0.1285391355812965	2297.745333086995	8.933606099629054	15	63	0	0	8	30	25	3	3	1	0	1	0	0	1	390.0493827160494	346.1111111111111	586.0	500.3333333333333	480.77777777777777	409.0	424.0	312.77777777777777	290.1111111111111	230.11032045419907	160.49588477366254	363.43055555555554	411.7021604938272	473.5390946502056	444.8209876543209	414.4146090534979	357.56790123456767	362.8703703703703	1814.0	1965.0	6.191260043111895	5.165837479270315	4.725806451612903
CHEMBL371292	19.12474076551575	15.34098384150054	0	1	2.548016444207519	4.963085075640563	1.3398724626545404	4.150572362248651	0.1729405150936938	209.70034517767115	6.221148321315122	15	44	0	0	5	20	19	2	2	1	0	0	0	0	0	292.44444444444446	252.0	480.6666666666666	466.3333333333333	489.0	426.6666666666666	329.0	256.3333333333333	143.0	190.24391289437585	117.33641975308645	276.6512345679013	311.4969135802469	370.73765432098753	336.6388888888887	318.9166666666664	313.29166666666646	222.81481481481487	1186.0	1437.0	6.646464646464647	5.361702127659575	5.722222222222221
CHEMBL3780141	25.09943226020391	19.48841812911905	0	1	2.4631922016840453	4.926384403368089	1.3019879439243425	4.995015509815792	0.1560942346817435	281.10461446774343	6.801877703334919	16	63	0	0	7	31	25	3	3	1	0	0	0	0	0	390.44444444444446	345.3333333333333	592.3333333333333	573.3333333333333	505.0	495.3333333333333	480.00000000000006	416.6666666666666	423.0	239.33419067215365	169.76234567901236	367.2037037037037	420.7507716049381	481.0987654320986	499.76697530864186	563.6882716049384	497.4768518518517	482.0416666666665	1526.0	1828.0	6.197530864197531	5.232323232323232	5.019774011299434
CHEMBL1739586_53323437	24.850544700229428	18.461929767317272	0	1	2.5369521294664272	5.022499500067057	1.332255659942274	4.471640118670207	0.1442464554409744	689.4276239478962	7.667263834321286	19	53	0	0	8	22	23	4	3	1	0	0	0	0	0	424.44444444444446	387.33333333333337	652.0	667.6666666666667	724.0	637.6666666666667	529.6666666666666	446.6666666666667	324.0	269.855024005487	163.11728395061732	348.5941358024691	418.033950617284	525.4351851851852	489.0308641975308	392.02314814814815	315.0308641975308	266.08950617283955	1494.0	1760.0	8.0083857442348	6.795321637426901	6.52
CHEMBL4864863	21.52944229100149	17.092363949829092	0	1	2.399654240579313	4.799308481158626	1.2744218252293738	4.620471009955274	0.1650168217841169	229.8272099619156	6.466947182731217	12	54	0	0	9	26	19	6	1	0	0	2	0	0	2	333.2098765432099	354.2222222222222	494.1111111111112	487.7777777777778	440.22222222222223	462.6049382716049	420.0	374.1111111111112	270.66666666666663	147.06614845297972	155.6522633744856	264.9835390946501	311.369341563786	315.6100823045268	331.0454199055023	340.2798353909465	358.5349794238683	321.022633744856	1646.0	1472.0	6.1705532693187015	6.325396825396824	4.941111111111112
CHEMBL3764335	26.05820958722556	18.21826441414693	0	1	2.5065290770631106	4.9324813656257245	1.3043094740022894	4.256868498503826	0.1598546024160055	3533.608246759903	7.0071398160370215	19	66	0	0	6	32	28	3	2	0	0	1	0	0	1	392.44444444444446	423.0	596.0	610.0	515.0	392.0	300.0	228.0	224.0	220.27761288969955	144.61219822584002	307.0503128259913	346.6223971992589	403.7422659513241	380.32866031443535	352.8359351648858	313.6605257982608	279.7403170929589	1604.0	1615.0	5.946127946127946	6.130434782608695	4.925619834710743
CHEMBL3664788	24.02211757548324	18.24139197421789	0	1	2.598499482191752	5.094119361008173	1.3572506113002012	4.552447528428607	0.1569809492561588	336.2993128511845	6.882712312475145	19	50	0	2	6	21	23	3	2	1	0	0	0	0	0	378.44444444444446	368.3333333333333	659.6666666666667	653.3333333333333	608.6666666666667	550.0	491.0	412.3333333333333	372.0	210.8828017832648	142.31172839506175	320.4290123456791	380.19135802469145	438.4876543209877	434.9166666666666	358.30092592592587	320.3996913580246	312.3611111111111	1380.0	1697.0	7.568888888888889	6.696969696969696	6.596666666666668
CHEMBL3692961	21.730157105271715	17.771928604510524	0	1	2.552169365831729	5.054170345687928	1.2681456169027532	4.606672497814192	0.1706174999190441	194.97934857650628	6.266145421229862	15	40	0	0	9	13	18	1	3	1	3	1	0	0	4	482.0493827160494	379.44444444444446	772.1111111111111	668.8888888888889	660.4074074074074	780.5555555555557	512.1111111111111	461.1111111111111	404.6666666666667	377.9505982319768	135.74897119341563	488.0298353909464	377.6838991769548	458.1007087334247	726.1440329218107	359.31069958847735	325.8503086419753	274.1604938271604	1690.0	1619.0	12.051234567901236	8.824289405684755	10.159356725146198
CHEMBL478872	19.16518088003563	14.856406300398463	0	1	2.50790348081732	5.0113727661876855	1.3287971370378149	4.301694509030735	0.1792372712096139	188.26320805280923	6.113309763871763	12	46	0	0	5	22	19	2	2	1	0	0	0	0	0	284.44444444444446	240.0	455.00000000000006	466.0	428.0	389.0	282.6666666666667	209.0	183.0	187.99391289437585	115.1141975308642	280.37808641975306	323.5169753086418	397.8040123456788	368.6003086419751	288.2314814814814	256.925925925926	270.1388888888889	1188.0	1449.0	6.183574879227053	4.8979591836734695	5.055555555555556
57391619_CHEMBL1963098	21.28650122359528	16.155638681738388	0	1	2.518106435074011	4.964383590085909	1.3118865983253802	4.312381938332552	0.1597178495678723	729.2614731982437	7.585284114508188	12	50	0	0	7	23	20	1	5	1	0	0	0	0	0	378.44444444444446	305.3333333333333	533.0	545.3333333333333	479.6666666666667	511.33333333333337	385.0	310.0	377.6666666666667	224.7994684499314	141.06172839506172	321.50925925925924	377.783950617284	397.6882716049382	405.4521604938272	277.4768518518518	290.8194444444444	345.98148148148147	1368.0	1607.0	7.568888888888889	5.761006289308176	5.552083333333333
ZINC000000020240	14.389424793914728	11.808562512486285	0	1	2.373087782124199	4.746175564248397	1.279817648006189	3.511271263768456	0.1848037507246555	302.4463681113206	6.35375785242482	10	40	0	0	3	21	16	1	2	0	0	0	0	0	0	216.0	214.0	279.0	298.0	231.0	181.0	155.0	141.0	101.0	127.8888888888889	117.55555555555556	188.0277777777778	256.0	218.6388888888889	204.38888888888889	214.88888888888889	180.72222222222223	133.72222222222223	774.0	897.0	5.4	5.219512195121951	3.929577464788733
CHEMBL29433	25.68821072345591	20.01690065015537	0	1	2.512833392496965	4.936705996773745	1.2993460969834167	4.520687539997504	0.141271485624922	420.65950602975255	7.204974541977574	15	58	0	0	9	26	23	3	3	2	0	1	0	0	1	392.4938271604938	348.7777777777778	599.7777777777778	540.7777777777778	552.2222222222223	480.074074074074	536.8518518518518	453.44444444444446	347.44444444444446	222.3359720317025	150.98508230452677	346.5094307270233	354.21502057613174	417.4300411522633	462.469935985368	409.465420667581	378.4521604938272	355.6579218106993	1994.0	2025.0	6.767134951042997	5.625448028673836	5.307767944936087
CHEMBL3260794	19.14890223343961	15.028441656591705	0	1	2.454758889294331	4.7248476312916825	1.3336723202354015	4.262375040760023	0.1775989600316676	200.65210727019343	6.177041336230434	11	46	0	0	6	22	18	4	1	1	0	0	0	0	0	288.44444444444446	291.3333333333333	377.0	359.66666666666663	322.0	350.0	284.6666666666667	226.0	190.0	146.80898491083676	130.38271604938274	214.19444444444449	265.47839506172846	272.9290123456791	271.6358024691358	212.1666666666668	184.1666666666667	194.0925925925926	1186.0	1302.0	6.270531400966184	5.945578231292517	4.235955056179775
CHEMBL4080401	28.990760920278618	24.479065563281587	2	2	2.5065290770631106	4.9324813656257245	1.3043094740022894	4.256868498503826	0.1598546024160055	3533.608246759903	7.0071398160370215	15	74	0	0	18	34	22	3	11	3	0	0	1	0	1	592.400548696845	334.03703703703707	773.1481481481482	549.0617283950617	573.5185185185185	506.8148148148148	455.5185185185185	426.4074074074074	301.0	220.27761288969955	144.61219822584002	307.0503128259913	346.6223971992589	403.7422659513241	380.32866031443535	352.8359351648858	313.6605257982608	279.7403170929589	3670.0	2853.0	8.005412820227635	4.575849822425165	6.337279902853673
CHEMBL4470487	23.476771252376214	16.976334884612402	0	1	2.5516733682958685	4.879510356781447	1.3161867310167252	3.460714082531488	0.1153571360843829	22852.50393758532	11.135428260500426	12	57	0	0	9	27	21	5	3	1	0	0	0	0	0	400.44444444444446	337.0	594.6666666666667	539.3333333333333	450.3333333333333	283.33333333333337	201.3333333333333	191.3333333333333	183.3333333333333	265.7161351165981	156.0308641975309	354.82561728395063	390.9398148148147	527.5972222222223	390.875	304.9675925925926	269.9675925925926	245.46296296296296	1476.0	1754.0	7.025341130604288	5.616666666666666	5.406060606060607
CHEMBL1834237	20.043287017782006	17.284876344605532	0	3	2.439105580076918	4.8374380486282735	1.273119451709726	4.465727452957212	0.1717587481906619	193.1655805656288	6.219059196512259	12	44	0	0	9	18	17	5	2	1	0	1	0	0	1	352.0493827160494	300.1111111111111	528.3333333333334	477.1111111111111	534.5185185185185	499.8888888888889	437.1111111111111	327.0	259.1111111111111	212.5547648986435	131.2644032921811	307.21913580246905	296.14248971193416	350.2431984453589	381.091049382716	377.0946502057612	353.2222222222222	284.92695473251024	1548.0	1564.0	8.001122334455669	6.52415458937198	6.773504273504274
CHEMBL3692926	19.94123734644348	15.964537835266382	0	1	2.546868784227692	5.006936471760637	1.3153342053240271	4.305750671628012	0.1722300268651204	221.04389919024047	6.314652052535686	15	43	0	0	6	18	19	1	3	1	0	1	0	0	1	326.04938271604937	288.44444444444446	525.4444444444445	500.2222222222223	473.4074074074074	391.55555555555554	378.77777777777777	278.8888888888889	208.77777777777777	194.61032045419904	117.88786008230454	275.3045267489712	319.8251028806583	363.8229309556469	298.92181069958855	284.53549382716056	231.23765432098764	196.2098765432099	1488.0	1528.0	7.582543784094171	6.270531400966184	6.407859078590786
CHEMBL3669667	23.35545090881657	18.6633999633796	0	1	2.614473395288016	5.088107288877639	1.3314469992318885	4.426163735681875	0.1526263357131681	406.9783715715749	7.073470779921204	15	53	0	2	7	24	22	2	4	1	0	0	0	0	0	388.44444444444446	346.3333333333333	624.0	658.3333333333333	627.3333333333333	598.3333333333333	589.3333333333334	480.6666666666666	399.0	246.855024005487	151.53395061728395	336.3981481481481	411.64506172839504	438.8996913580247	441.9583333333333	418.52777777777777	452.7700617283951	531.9351851851852	1426.0	1705.0	7.329140461215933	6.076023391812865	6.0
CHEMBL3883443	27.719411939495487	19.72990061605708	0	2	2.5311664667109017	4.972862965763861	1.3255694891688623	4.302239224465945	0.1229211206990269	5094.80387194112	9.788739419189705	21	67	0	0	7	32	28	4	2	1	0	0	0	0	0	416.44444444444446	379.0	630.6666666666667	622.6666666666666	610.6666666666667	504.3333333333333	473.6666666666667	386.6666666666666	332.3333333333333	239.74391289437585	180.5308641975309	376.17901234567904	428.4660493827161	512.7438271604938	482.2222222222223	430.7962962962963	373.9351851851852	363.27777777777777	1620.0	1982.0	6.21558872305141	5.338028169014085	5.005291005291006
ZINC000072123144	19.015710195682523	16.84674583970929	0	3	2.4268450461704165	4.842161625455601	1.2082533009677106	4.400482614262359	0.1760193045704943	175.39260364476772	6.083317642421227	6	44	0	0	10	19	15	4	2	1	3	0	0	0	3	442.44444444444446	319.0	671.6666666666666	499.6666666666666	552.6666666666666	467.6666666666666	634.3333333333333	288.66666666666663	330.0	383.7786351165981	138.21604938271605	506.6975308641976	360.2947530864196	449.1458333333332	390.98765432098753	728.4953703703706	297.4212962962963	318.77777777777777	1382.0	1474.0	10.055555555555555	7.088888888888889	8.395833333333332
CHEMBL3289976	22.055217561600465	16.6312495971514	0	1	2.4428736404805704	4.775763334328209	1.3135706350840146	3.777613132850432	0.1349147547446582	1825.689318882405	8.539332320860332	14	52	0	0	9	24	19	4	3	2	0	0	0	0	0	358.8888888888889	303.0	531.7777777777778	407.0	378.6666666666667	242.66666666666663	215.66666666666663	222.00000000000003	196.0	215.13623113854595	138.98611111111114	319.2702331961591	313.412037037037	366.15277777777777	312.0694444444444	255.73148148148147	246.82407407407408	204.11111111111111	1608.0	1781.0	6.901709401709402	5.509090909090909	5.371492704826038
CHEMBL95568	25.75716040867721	19.661614591590805	0	1	2.54164789569537	5.0011159083860885	1.290890503225622	4.430863371629914	0.1384644803634348	561.1627077738514	7.493161704959764	19	52	0	0	10	20	22	4	2	2	0	2	0	0	2	396.09876543209873	365.8888888888889	625.7777777777778	633.7407407407406	588.716049382716	546.4444444444445	478.33333333333337	479.5555555555556	399.33333333333337	216.4246018137479	144.03343621399176	328.5205761316872	342.2046753543667	394.25735406188073	433.3606538637402	383.6543209876543	341.2201646090534	269.6944444444444	2226.0	2038.0	7.617283950617283	6.533730158730159	6.385487528344672
CHEMBL3959964	19.750967317662536	16.284101913191485	0	1	2.595165893595812	5.149155673492288	1.3025236313859023	4.205094347593284	0.1682037739037313	249.7503593246797	6.436752588139239	15	45	0	0	6	20	19	2	3	1	0	0	0	0	0	326.44444444444446	279.0	510.6666666666666	497.6666666666666	522.6666666666666	435.6666666666667	347.33333333333337	263.0	223.0	226.2994684499314	130.91975308641975	290.15123456790127	319.46604938271594	397.2716049382716	374.7314814814813	312.0756172839505	263.1574074074074	246.56481481481487	1250.0	1487.0	7.254320987654321	5.8125	6.152610441767068
CHEMBL1080380	21.87228766122218	17.49244741663967	0	1	2.5671936728358715	5.049953094135764	1.3435995870389428	4.504785411481897	0.1668439041289591	228.3958502006999	6.4243320816283935	19	47	0	0	5	20	22	2	2	1	0	0	0	0	0	338.44444444444446	315.3333333333333	565.3333333333333	563.6666666666667	619.0	565.6666666666666	458.0	382.0	229.0	201.5494684499314	132.64506172839506	296.8487654320987	334.1543209876543	406.3117283950616	413.9907407407405	395.2407407407405	353.86111111111086	241.00000000000009	1294.0	1571.0	7.200945626477542	6.183006535947712	6.281481481481481
CHEMBL1085113	18.717293812851324	14.673027414304997	0	0	2.4675944096942777	4.935188819388554	1.2881382477826682	4.211888021168353	0.175495334215348	229.20946659110925	6.31010502409508	12	44	0	0	6	20	18	2	3	1	0	0	0	0	0	310.44444444444446	246.3333333333333	436.0	405.6666666666667	397.0	369.3333333333333	307.66666666666663	241.66666666666669	174.66666666666669	246.02169067215365	127.70061728395063	301.37037037037027	334.9475308641974	382.5910493827159	340.3626543209875	312.1666666666666	292.0509259259258	257.36419753086426	1214.0	1393.0	7.055555555555556	5.355072463768115	5.382716049382716
CHEMBL185850	19.343520364998103	16.28271582258325	0	1	2.552315202835673	4.979243571882106	1.276631547308192	4.099538710225222	0.1639815484090088	256.2588330242784	6.462478732071332	15	47	0	0	6	22	19	2	3	1	0	0	0	0	0	330.44444444444446	274.33333333333337	486.6666666666666	511.0	548.0	429.3333333333333	419.0	297.3333333333333	169.0	206.74391289437585	133.03395061728395	285.98456790123447	316.49382716049365	403.3225308641974	364.4259259259256	382.9351851851849	329.2685185185183	315.94444444444434	1252.0	1468.0	7.030732860520095	5.598639455782314	5.725490196078431
ZINC000060325711	24.029816933793832	19.21248923399876	0	1	2.604210658077122	5.073967844748451	1.2478703670500226	4.443673813674575	0.1481224604558191	310.02476894769626	6.835264482786759	15	50	0	0	9	20	21	2	2	1	3	1	0	0	4	484.0493827160494	385.1111111111111	779.0	678.7777777777778	741.5555555555555	632.2222222222222	765.7407407407408	499.2222222222223	466.22222222222223	385.4505982319768	151.9681069958848	516.4537037037037	418.39866255144034	538.5882201646092	501.9989711934157	775.3013260173753	363.0005144032922	399.40123456790127	1790.0	1778.0	9.680987654320989	7.266247379454926	8.114583333333334
CHEMBL1949970	24.285927704901287	16.946193319906843	0	1	2.5065290770631106	4.9324813656257245	1.3043094740022894	4.256868498503826	0.1598546024160055	3533.608246759903	7.0071398160370215	16	60	0	0	9	28	23	4	2	1	0	2	0	0	2	366.4938271604938	317.44444444444446	528.6666666666667	476.0	449.44444444444446	369.22222222222223	242.44444444444449	225.77777777777777	213.5555555555556	220.27761288969955	144.61219822584002	307.0503128259913	346.6223971992589	403.7422659513241	380.32866031443535	352.8359351648858	313.6605257982608	279.7403170929589	2014.0	1844.0	6.108230452674897	5.120071684587814	4.850152905198778
CHEMBL572092	21.085903326594742	17.288473562700055	0	1	2.546512011125485	4.981796391495667	1.237451136060542	4.21650814815477	0.1561669684501767	287.1691307310465	6.653323120880588	15	47	0	0	8	20	19	3	3	1	0	0	1	0	1	369.5116598079561	310.3703703703704	531.2222222222222	540.8888888888889	588.7037037037037	521.1728395061729	456.14814814814815	417.14814814814815	239.6296296296296	249.1832990397805	137.64197530864195	301.91049382716045	363.0401234567902	430.9336419753087	353.04723936899853	364.1080246913578	430.283950617284	336.0524691358022	2524.0	1702.0	7.861950208679917	6.3340891912320485	6.249673202614378
CHEMBL1172728	23.43633113785633	19.23565470368461	0	0	2.568938560317203	5.030014407392375	1.3123019491550978	4.376155980197215	0.1509019303516281	477.17879883939287	7.232601997979839	18	45	0	0	11	16	18	5	3	2	0	1	0	0	1	416.4938271604938	380.1111111111111	658.0	648.4444444444445	734.5185185185185	565.7777777777778	537.1111111111111	456.0	334.55555555555554	220.0581942539247	138.0699588477366	308.2685185185186	355.7304526748972	408.2817786922725	322.8801440329217	301.3278463648832	291.95370370370364	254.1152263374485	1902.0	1867.0	9.255418381344308	7.757369614512471	7.651162790697675
CHEMBL1642858	20.49851421336897	16.42083658519519	0	1	2.5065290770631106	4.9324813656257245	1.3043094740022894	4.256868498503826	0.1598546024160055	3533.608246759903	7.0071398160370215	19	46	0	0	8	19	19	4	2	1	0	1	0	0	1	348.8888888888889	318.3333333333333	557.6666666666667	600.0	616.6666666666667	514.6666666666666	458.33333333333337	314.33333333333337	214.0	220.27761288969955	144.61219822584002	307.0503128259913	346.6223971992589	403.7422659513241	380.32866031443535	352.8359351648858	313.6605257982608	279.7403170929589	1572.0	1520.0	7.584541062801933	6.631944444444444	7.059071729957807
CHEMBL4845823	29.95012208279632	21.356865789626585	0	2	2.5180787882218123	4.944926898464956	1.2942312184375864	3.992166683416184	0.1023632482927226	152470.2231198062	13.295701150869055	21	73	0	0	10	34	29	4	5	1	0	0	0	0	0	526.4444444444445	463.0	759.6666666666666	728.6666666666667	702.6666666666667	570.0	542.3333333333334	405.3333333333333	332.66666666666663	323.0494684499314	217.3641975308642	448.4845679012345	501.216049382716	603.104938271605	531.7083333333335	478.7268518518518	419.05092592592587	384.7916666666666	1850.0	2152.0	7.211567732115678	6.092105263157895	5.798982188295165
CHEMBL4468396	20.010187031664778	16.698723050807207	0	0	2.5611252878149187	4.976186034833642	1.3007466105595051	4.30245745618192	0.1720982982472768	201.20199216221133	6.220600071453362	20	40	0	0	7	15	18	3	2	2	0	0	0	0	0	334.8888888888889	297.33333333333337	549.3333333333333	527.0	560.3333333333334	482.0	439.7777777777778	292.66666666666663	193.0	205.9695644718793	124.99691358024693	270.95370370370364	290.4290123456789	362.6111111111111	339.3425925925925	336.7409122085048	259.4598765432099	258.8888888888889	1450.0	1570.0	8.372222222222224	6.914728682170543	7.737089201877933
CHEMBL397380	15.910036130403904	13.87988263339737	0	1	2.509293414440257	4.8612267982962365	1.2382264895203596	3.731663179241981	0.1776982466305705	214.7307109209079	6.111322080469519	9	45	0	0	5	24	16	2	2	1	0	0	0	0	0	238.44444444444449	184.66666666666669	352.0	309.66666666666663	332.0	260.33333333333337	178.33333333333331	135.33333333333331	62.0	181.6883573388203	106.8101851851852	253.18364197530863	278.02006172839504	319.0694444444444	310.65277777777754	311.6203703703702	243.62962962962968	202.69444444444449	1082.0	1286.0	5.298765432098766	4.0144927536231885	4.190476190476191
CHEMBL209724	16.486583669550505	14.030616381433104	0	0	2.5105724241244483	4.941484289579505	1.281474256224974	3.982045557533472	0.1896212170254034	149.51273783775164	5.74931893685866	15	35	0	0	6	14	15	2	3	1	0	0	0	0	0	304.44444444444446	251.0	464.6666666666666	432.6666666666667	432.33333333333337	335.0	331.6666666666667	173.0	118.0	198.24391289437585	113.33641975308645	257.0956790123457	276.93827160493834	334.8024691358025	263.51388888888886	273.5648148148147	195.0833333333333	158.7777777777778	1100.0	1276.0	8.6984126984127	6.783783783783784	7.617486338797813
ZINC000028527073	25.66704128115714	19.595828164252847	0	1	2.5582111824468177	4.9947886063427145	1.3162831927402654	4.465764704751007	0.1395551470234689	673.8225932965642	7.676117671377396	21	54	0	0	7	22	25	2	2	1	0	2	0	0	2	377.6543209876543	349.22222222222223	605.5555555555555	568.716049382716	599.6296296296297	561.4074074074075	466.3333333333333	438.3333333333333	333.22222222222223	213.94895023624449	147.18312757201647	323.7973251028807	367.06908245694257	425.43507087334245	399.68301326017377	394.8307613168723	381.4799382716048	283.2890946502057	1982.0	1910.0	6.993598536808412	6.021072796934866	5.93681917211329
CHEMBL4239705	27.52914191071455	19.888782496631386	0	1	2.5216727447003944	5.043254802233097	1.3257317049690212	4.256745633489177	0.1251984009849758	1027.5220277174428	8.15868081593054	19	62	0	0	8	28	26	4	2	2	0	0	0	0	0	408.8888888888889	373.6666666666666	628.6666666666666	608.3333333333333	598.6666666666666	472.0	390.33333333333337	299.0	277.66666666666663	227.9695644718793	162.87962962962962	352.233024691358	384.4907407407408	492.76388888888863	476.06481481481467	416.8333333333333	319.0462962962962	324.63888888888874	1800.0	2072.0	6.594982078853047	5.577114427860696	5.238888888888889
ZINC000299858075	24.431167203746533	20.19868917436638	0	2	2.56934266488826	5.039452642206829	1.252386689637094	4.41493731461158	0.1379667910816118	751.4110595755262	7.785103661463165	15	53	0	0	12	21	20	5	6	1	0	0	0	0	0	542.4444444444445	444.0	741.3333333333333	764.0	919.3333333333334	903.6666666666669	728.0	811.0	568.3333333333333	356.8272462277092	191.2808641975309	412.4320987654321	408.4768518518518	564.4151234567903	598.2808641975311	552.5740740740741	655.3703703703704	395.75000000000006	1626.0	1819.0	10.234800838574424	8.072727272727272	8.146520146520146
ZINC000028862295	19.9007972319236	16.110986321254178	0	1	2.5549847165060533	4.995162786727339	1.3163968631208736	4.249809240173852	0.1699923696069541	213.08273489015664	6.277971248879803	15	43	0	0	7	18	18	3	2	1	0	1	0	0	1	316.0493827160494	278.44444444444446	504.7777777777777	514.1851851851852	528.1111111111111	485.1111111111112	369.33333333333337	286.8888888888889	160.44444444444446	193.8325426764213	118.36008230452676	275.2551440329218	309.1120256058528	377.69341563786	351.372427983539	303.7767489711933	313.6599794238681	218.567901234568	1486.0	1529.0	7.349985644559289	6.053140096618358	6.155826558265582
CHEMBL1170890	26.443097747564995	20.93573747424884	0	0	2.5713852340868084	5.03991074354235	1.296818660846147	4.475748890535568	0.1356287542586536	954.3435686251734	8.054946209914965	24	56	0	0	9	23	24	5	2	2	0	0	0	0	0	438.8888888888889	423.0	707.3333333333333	710.0	770.6666666666666	612.0	597.1111111111111	522.6666666666666	431.6666666666666	239.80289780521264	169.2716049382716	342.33024691358014	408.8827160493827	497.7407407407407	406.5046296296295	423.6760973936898	405.91820987654313	348.97530864197523	1772.0	1963.0	7.837301587301588	7.05	6.867313915857604
CHEMBL584690	22.56311579581272	16.741034166972923	0	1	2.4961827819604867	4.908537871935448	1.3538761464399602	4.643100184636964	0.1658250065941773	240.2336857204301	6.51123155729583	19	50	0	0	5	22	23	4	1	0	0	0	0	0	0	362.0	400.0	584.0	624.0	571.0	511.0	477.0	369.0	296.0	169.47222222222223	159.0	259.6666666666667	341.7222222222223	358.44444444444446	350.66666666666663	328.8333333333333	261.2777777777778	241.50000000000003	1110.0	1357.0	7.24	7.407407407407407	6.212765957446808
CHEMBL2165547	21.562299964480463	17.45089778600846	0	1	2.605577544485888	5.072037145350616	1.2740928505687417	4.344795304526032	0.1609183446120752	238.0312712281132	6.465653829765384	15	47	0	0	7	20	20	2	2	1	1	0	1	0	2	369.5116598079561	312.03703703703707	562.8148148148148	586.395061728395	625.8518518518518	562.7407407407408	412.3703703703704	421.9259259259259	209.8148148148148	255.2110768175583	132.86111111111114	310.4228395061728	353.4762517146777	436.111111111111	451.4660493827159	400.17438271604937	429.7777777777777	299.3611111111111	2528.0	1742.0	7.861950208679917	6.240740740740741	6.253497942386831
CHEMBL606549	23.050053627490666	18.380753723049512	0	1	2.458828547327385	4.859572731679488	1.278073743036314	4.599559093969504	0.1586054859989484	276.6438043944103	6.687441510981527	15	58	0	0	6	29	23	3	2	1	0	0	0	0	0	334.44444444444446	300.33333333333337	521.6666666666667	452.0	444.3333333333333	426.33333333333337	402.33333333333337	388.0	243.66666666666663	216.8272462277092	148.66512345679013	335.27160493827165	375.1574074074076	429.9691358024691	391.75308641975295	305.06481481481467	372.9783950617282	360.62499999999983	1388.0	1684.0	5.766283524904215	4.923497267759563	4.699699699699701
CHEMBL726	23.587909632051566	17.1293437873825	0	2	2.501762400405456	5.003524800810911	1.2935044956387232	4.218515680803044	0.1406171893601014	1374.3313356057242	8.324334879108262	12	56	0	0	8	26	22	3	1	1	3	0	0	0	3	442.44444444444446	385.33333333333337	629.3333333333334	534.3333333333333	496.0	504.0	440.33333333333337	453.33333333333337	404.6666666666667	330.1214849108367	170.71604938271605	460.66975308641975	371.86111111111103	411.8858024691358	412.54629629629625	369.2824074074073	391.8842592592593	408.6944444444445	1528.0	1586.0	7.900793650793651	6.531073446327684	5.881619937694705
CHEMBL3290576	16.51074513747437	12.867405662675608	0	1	2.394170170971328	4.788340341942656	1.2852495204952934	4.160494707356727	0.1981187955884155	128.62145974344648	5.598811014644328	12	38	0	0	7	17	14	6	0	0	0	1	0	0	1	267.60493827160496	290.1111111111111	405.6666666666666	371.6666666666667	331.1111111111111	303.1111111111111	239.77777777777777	174.22222222222223	92.11111111111111	112.69974089315652	120.85390946502058	202.2160493827161	219.2407407407408	233.045267489712	210.24279835390948	197.96296296296293	186.1522633744856	135.77777777777777	1104.0	1076.0	7.042235217673815	7.252777777777777	5.879227053140096
CHEMBL3669649	26.931424929269188	19.65899202543519	0	1	2.595540355973321	5.051762747321147	1.3497158842327943	4.344378048441544	0.1316478196497437	3300.2155328697536	9.29566552678504	21	58	0	2	7	25	26	3	3	1	0	0	0	0	0	436.44444444444446	411.3333333333333	698.0	675.3333333333334	616.3333333333334	598.3333333333333	546.6666666666667	514.3333333333333	481.0	237.3828017832648	168.3395061728395	361.8703703703704	428.0339506172839	469.1774691358025	446.76388888888886	376.9429012345677	408.3070987654319	416.472222222222	1556.0	1889.0	7.524904214559387	6.529100529100528	6.176991150442478
CHEMBL1170671	24.212387604264173	19.828567954585747	0	0	2.57022967180088	5.036712148692392	1.309985082778945	4.440568374653078	0.1480189458217692	492.1852945616951	7.297467549221599	23	47	0	0	10	17	20	5	2	3	0	0	0	0	0	411.33333333333337	384.6666666666666	665.6666666666667	651.6666666666667	739.6666666666667	563.6666666666666	559.5555555555555	446.33333333333337	359.1111111111111	220.4452160493828	144.73148148148147	301.84876543209856	345.31790123456784	437.6327160493826	335.5447530864196	353.341563786008	327.932098765432	270.54338134430736	1878.0	1939.0	8.75177304964539	7.542483660130718	7.740310077519381
CHEMBL565976	17.86035711740372	14.959142710338332	0	1	2.5340825550753427	4.959517021049983	1.2807871859768465	4.0236228987150096	0.1749401260310873	214.24075303207337	6.20000951977131	15	39	0	0	7	16	16	3	2	1	1	0	0	0	1	348.44444444444446	277.3333333333333	496.6666666666666	489.6666666666667	496.33333333333337	521.3333333333334	339.66666666666663	302.6666666666667	178.0	251.74391289437585	123.33950617283952	282.06790123456784	315.27469135802465	354.2175925925925	437.3749999999999	295.8935185185184	288.13888888888886	224.47222222222223	1204.0	1361.0	8.934472934472934	6.764227642276422	7.095238095238095
CHEMBL484333	26.3051983771224	19.604029775172386	0	1	2.537683113454189	5.02448064749003	1.3270616685580812	4.429326054123405	0.1342220016401031	2297.122475560747	8.93333498953144	19	59	0	0	8	26	25	4	3	1	0	0	0	0	0	438.44444444444446	398.0	664.6666666666666	683.3333333333333	720.6666666666666	665.6666666666666	607.6666666666666	482.3333333333333	441.3333333333333	275.5494684499314	171.641975308642	371.1172839506172	445.8024691358025	501.8456790123456	498.5972222222222	469.5679012345678	379.2268518518517	386.0787037037036	1570.0	1876.0	7.431261770244821	6.317460317460317	5.934523809523809
ZINC000049109542	21.326941338115155	15.678943373885922	0	0	2.4681319519962	4.936263903992398	1.3377812061427254	4.293659134569434	0.1590244123914605	426.2848326139239	7.048359517011559	18	48	0	0	6	21	21	3	2	1	0	0	0	0	0	342.44444444444446	298.3333333333333	510.0	473.6666666666666	424.0	399.33333333333337	361.6666666666666	321.6666666666667	253.66666666666669	212.0216906721536	137.3672839506173	302.2037037037037	344.1141975308642	389.5910493827161	338.695987654321	300.5	283.88425925925924	278.8641975308642	1308.0	1547.0	7.13425925925926	5.849673202614379	5.730337078651686
ZINC000072124886	15.772136759961308	14.20515574971513	0	3	2.3947209126951785	4.761025032049057	1.2580065018754345	4.076786481405798	0.1941326895907523	130.70068199727234	5.614847183381689	6	41	0	0	7	20	14	4	2	1	0	0	0	0	0	272.44444444444446	213.0	409.6666666666666	342.0	374.0	318.66666666666663	252.3333333333333	159.66666666666669	98.0	192.43835733882028	109.46604938271604	275.5864197530864	263.9861111111111	318.3148148148147	307.2654320987653	297.5787037037036	258.6296296296297	212.13888888888889	1104.0	1282.0	6.644986449864499	5.071428571428571	5.536036036036036
CHEMBL4215875	13.423098298725945	11.229205491450756	0	1	2.433550772354665	4.738143474598405	1.3301346794366462	3.692470828093069	0.2172041663584158	101.34468396955124	5.149155670384724	11	33	0	0	3	16	14	2	1	0	0	0	0	0	0	210.0	232.0	308.0	286.0	242.0	180.0	117.0	64.0	28.0	86.38888888888889	99.83333333333334	154.05555555555557	190.47222222222223	202.7777777777778	153.7777777777778	108.77777777777776	105.66666666666669	77.33333333333333	682.0	831.0	6.363636363636363	6.628571428571429	4.967741935483871
CHEMBL4459863	23.436331137856325	17.66355688017643	0	1	2.5617550622530723	5.019805177507033	1.335230922234098	4.493282243868581	0.154940767029951	300.149236975423	6.768990544542865	19	47	0	0	7	18	22	3	2	1	0	1	0	0	1	378.04938271604937	353.1111111111111	630.3333333333333	616.7777777777778	636.0	582.2962962962963	556.2222222222222	432.2222222222223	350.1111111111111	210.1380982319768	138.8292181069959	310.9783950617283	348.69958847736604	411.18724279835374	352.20821902149044	390.56893004115193	358.1342592592591	304.92489711934167	1630.0	1719.0	8.043603887575518	6.923747276688452	7.162878787878787
CHEMBL404352	17.37028135576535	14.561656286933484	0	0	2.563738249767652	5.127476499535307	1.2390279993630562	4.078550628280134	0.1853886649218242	147.43212252362903	5.781825243945462	12	33	0	0	6	11	16	1	3	0	0	2	0	0	2	313.2098765432099	320.22222222222223	476.1111111111111	557.5555555555555	512.0493827160494	403.22222222222223	311.77777777777777	139.33333333333334	86.88888888888889	206.65642623075752	124.4022633744856	200.55298353909467	310.2510288065844	408.9363664075599	316.5606995884774	324.19444444444446	149.2263374485597	86.9753086419753	1406.0	1113.0	9.49120838009727	9.149206349206349	8.208812260536398
CHEMBL4751332	14.455382453510929	13.104314557049038	0	0	2.5011310290807325	4.889773128115115	1.2351925646262831	3.7423325767631126	0.1969648724612164	144.6959131296406	5.616488275662806	9	39	0	0	5	20	14	2	2	1	0	0	0	0	0	230.44444444444449	182.66666666666663	357.0	316.0	310.33333333333337	176.33333333333331	154.33333333333334	68.0	27.0	173.1883573388203	96.39351851851852	234.8503086419753	254.6280864197532	305.1327160493826	289.5925925925925	243.95370370370367	166.44444444444446	170.66666666666669	1006.0	1190.0	5.9088319088319095	4.566666666666666	4.958333333333333
CHEMBL1642866	24.850544700229424	18.95493111574179	0	1	2.5065290770631106	4.9324813656257245	1.3043094740022894	4.256868498503826	0.1598546024160055	3533.608246759903	7.0071398160370215	19	55	0	0	9	23	23	4	3	1	0	1	0	0	1	424.8888888888889	387.33333333333337	649.6666666666667	682.0	715.6666666666667	658.6666666666666	578.6666666666667	480.0	436.6666666666666	220.27761288969955	144.61219822584002	307.0503128259913	346.6223971992589	403.7422659513241	380.32866031443535	352.8359351648858	313.6605257982608	279.7403170929589	1784.0	1777.0	7.725252525252526	6.678160919540231	6.496666666666667
CHEMBL17157	27.32824363342708	19.831239981404607	0	1	2.4963241649859387	4.9926483299718765	1.2957803887619097	4.079811580623616	0.1165660451606747	2822.9010838349213	9.198283356756615	18	76	0	0	3	41	32	1	2	0	0	0	0	0	0	346.0	369.0	508.0	529.0	479.0	460.0	379.0	314.0	234.0	218.54166666666663	205.47222222222223	336.3055555555555	487.69444444444434	581.8055555555555	560.0416666666666	463.0	446.94444444444446	401.43055555555554	1370.0	1660.0	4.552631578947368	4.670886075949367	3.5524475524475525
CHEMBL2165543	24.029816933793832	19.21248923399876	0	1	2.604210658077122	5.073967844748451	1.2478703670500226	4.443673813674575	0.1481224604558191	310.02476894769626	6.835264482786759	15	50	0	0	9	20	21	2	2	1	3	1	0	0	4	484.0493827160494	385.1111111111111	779.0	678.7777777777778	741.5555555555555	632.2222222222222	765.7407407407408	499.2222222222223	466.22222222222223	385.4505982319768	151.9681069958848	516.4537037037037	418.39866255144034	538.5882201646092	501.9989711934157	775.3013260173753	363.0005144032922	399.40123456790127	1790.0	1778.0	9.680987654320989	7.266247379454926	8.114583333333334
ZINC000001216211	22.579394442408724	17.858313925683856	0	0	2.5555716702850884	5.0820758894409845	1.3520588429947362	4.626084485197061	0.1652173030427521	238.53902705618225	6.504152349578424	21	46	0	0	5	18	23	2	2	1	0	0	0	0	0	362.44444444444446	339.0	615.0	608.3333333333333	656.3333333333333	660.3333333333333	653.0	482.0	291.0	208.79946844993145	140.83641975308643	304.8765432098764	335.82098765432085	425.108024691358	415.266975308642	444.8518518518519	405.4537037037037	307.15740740740745	1328.0	1605.0	7.879227053140097	6.78	7.321428571428571
CHEMBL3664744	22.20045706044571	17.5663640929419	0	1	2.5958862972204684	5.057178082635643	1.299675488194993	4.353748775080101	0.1612499546325963	313.74606734377426	6.741835729015249	15	45	0	2	7	18	20	2	2	1	0	2	0	0	2	327.6543209876543	307.55555555555554	563.3333333333333	535.4444444444443	508.641975308642	407.88888888888886	382.33333333333337	321.22222222222223	266.44444444444446	190.50450579180003	118.24176954732512	283.19135802469145	341.0020576131687	377.39601432708434	334.0226337448559	275.6311728395061	262.2062757201646	268.8569958847736	1798.0	1691.0	7.281207133058984	6.276643990929705	6.259259259259259
article_review_340	27.08125484353024	19.71822711334596	0	1	2.54592503568966	4.968190021138535	1.3141031246555217	4.2977320817010485	0.1264038847559132	1307.985366854305	8.400018776156424	21	56	0	0	10	22	24	5	3	1	1	0	0	0	1	522.4444444444445	452.0	755.6666666666667	745.3333333333333	722.3333333333333	650.0	710.3333333333333	530.6666666666667	533.6666666666666	341.7994684499314	184.05864197530863	396.04012345679007	470.1635802469135	533.570987654321	491.7546296296296	629.0092592592592	403.4722222222222	395.1574074074074	1660.0	1922.0	9.32936507936508	7.533333333333333	7.266025641025641
CHEMBL1783607	23.43633113785633	17.849061411589776	0	1	2.5226821055869784	5.017391384851047	1.3352883104476558	4.752873264176192	0.1638921815233169	257.4832253755195	6.615665310801505	19	52	0	0	6	23	23	3	2	1	0	0	0	0	0	366.44444444444446	340.33333333333337	588.6666666666666	579.3333333333333	569.3333333333333	539.0	526.6666666666667	369.6666666666666	330.33333333333337	214.5772462277092	146.6172839506173	315.9845679012345	371.8858024691358	446.2746913580247	415.6682098765432	393.3333333333333	302.8796296296296	297.3333333333333	1382.0	1674.0	7.047008547008547	6.077380952380953	5.886666666666667
CHEMBL2181187	21.01100286299702	15.374301300313965	0	1	2.501324941857391	5.002649883714781	1.3422238261418766	4.050790256407191	0.1500292687558218	816.0377838508267	7.697712430641164	14	55	0	0	4	28	23	2	2	0	0	0	0	0	0	320.0	341.0	493.0	542.0	475.0	411.0	297.0	253.0	218.0	135.69444444444446	154.22222222222223	254.88888888888889	315.3333333333333	340.66666666666663	329.94444444444434	284.3611111111111	268.9166666666667	241.5	1082.0	1326.0	5.818181818181818	5.879310344827586	4.695238095238095
ZINC000028523920	23.46484070855774	18.54045443238684	0	1	2.5820664011253207	4.9941794583705175	1.3209987190833694	4.637390364994278	0.1599100125860096	272.7558678337932	6.67328787507197	18	50	0	0	7	21	22	2	2	2	0	1	0	0	1	340.4938271604938	309.44444444444446	572.7777777777778	521.7777777777778	588.5555555555555	496.074074074074	490.5185185185185	369.22222222222223	265.44444444444446	200.5859720317025	130.0730452674897	300.0557270233196	315.36934156378607	392.7942386831276	401.17363968907176	405.4854823959762	372.2299382716049	259.47119341563786	1840.0	1845.0	6.809876543209876	5.730452674897119	5.904925544100802
CHEMBL2204360	16.36091522321331	13.11532424102447	0	1	2.5065290770631106	4.9324813656257245	1.3043094740022894	4.256868498503826	0.1598546024160055	3533.608246759903	7.0071398160370215	12	45	0	0	4	23	18	2	0	1	0	1	0	0	1	202.88888888888889	217.3333333333333	272.33333333333337	254.0	219.3333333333333	237.3333333333333	212.66666666666663	156.0	95.0	220.27761288969955	144.61219822584002	307.0503128259913	346.6223971992589	403.7422659513241	380.32866031443535	352.8359351648858	313.6605257982608	279.7403170929589	1314.0	1128.0	4.508641975308642	4.72463768115942	3.447257383966245
CHEMBL1093802	30.3894298616952	21.687835272319493	0	2	2.364355794294489	4.725100065945021	1.273099196499082	5.165344149190988	0.1324447217741279	420.6398184420958	7.402753482494066	12	70	0	0	12	31	27	5	3	0	4	0	0	0	4	660.0	553.0	862.0	771.0	761.0	697.0	618.0	457.0	503.0	535.7847222222222	239.3333333333333	602.3611111111111	595.0555555555555	713.9444444444446	643.1805555555558	674.9583333333334	485.9166666666666	475.8472222222222	1764.0	1886.0	9.428571428571429	7.575342465753424	6.53030303030303
CHEMBL3260334	16.441795452253075	13.334861230060932	0	1	2.3530811573757187	4.706162314751437	1.2600900597165956	4.052191602341036	0.1929615048733826	153.7984632697207	5.777580410006665	12	36	0	0	5	15	16	1	2	0	0	1	1	0	2	252.6721536351166	257.1481481481481	326.2222222222222	332.25925925925924	255.48148148148147	246.0	237.66666666666669	190.51851851851853	135.88888888888889	99.11134926078344	107.87860082304528	173.00308641975306	203.77057613168725	166.37191358024694	162.337962962963	167.79372427983543	152.67644032921814	125.09567901234568	2282.0	1219.0	7.018670934308794	6.767056530214425	5.178130511463844
CHEMBL1834335_CHEMBL1834335_56593643	17.364689807296877	15.666236107254514	0	3	2.4282677801884303	4.842969701395147	1.2329545524235557	4.18463762229067	0.1819407661865508	159.2416204302781	5.903331797040804	6	41	0	0	9	18	14	4	2	1	0	2	0	0	2	287.6543209876543	233.5555555555556	418.44444444444446	368.9629629629629	422.1851851851852	351.8271604938272	288.22222222222223	193.44444444444449	119.44444444444446	191.6156169029112	107.98405349794238	267.5637860082304	270.53383630544124	324.2735482395976	304.97957628410296	302.0622427983538	254.320987654321	208.66152263374488	1680.0	1474.0	7.015959048479372	5.560846560846561	5.654654654654655
CHEMBL1085036	20.83861415641096	16.091763997191578	0	1	2.4719778978693463	4.943955795738692	1.2735754707788036	4.299420295352657	0.159237788716765	503.24618341005737	7.214331253616791	12	50	0	0	7	23	20	2	3	1	1	0	0	0	1	378.44444444444446	288.3333333333333	491.0	490.3333333333333	435.6666666666666	471.3333333333333	358.66666666666663	344.66666666666663	289.33333333333337	308.2994684499314	145.78395061728395	329.98148148148147	411.86728395061726	432.91512345679007	469.945987654321	333.0555555555556	343.3009259259259	341.0601851851852	1370.0	1542.0	7.568888888888889	5.544871794871795	5.279569892473118
ZINC000028862417	20.05062714618465	16.58575909330714	0	1	2.555348769794792	4.947609091279984	1.2940504554432897	4.266663860867669	0.1706665544347067	207.7447590349813	6.2526009380230585	14	43	0	0	8	18	17	3	2	2	0	1	0	0	1	308.4938271604938	258.7777777777778	486.9629629629629	440.77777777777777	518.5185185185185	431.1111111111111	339.44444444444446	265.0	140.22222222222223	188.0026386983692	111.74279835390946	264.8415066300868	282.0421810699589	357.9144947416551	331.3384773662552	285.5529835390945	296.01286008230454	209.664609053498	1706.0	1654.0	7.174275050244042	5.625603864734301	5.86702365015618
CHEMBL4759633	23.17747065376204	17.371246615978794	0	1	2.515068270535483	4.947806107765516	1.2695568108276416	4.281584546667744	0.1476408464368187	474.62108354312	7.227227503823481	15	49	0	0	9	20	20	3	2	1	3	0	0	0	3	484.44444444444446	373.0	711.6666666666666	597.6666666666667	577.0	489.6666666666666	412.33333333333337	361.6666666666667	346.66666666666663	386.0286351165981	152.8780864197531	515.929012345679	415.0771604938272	460.1018518518519	509.5123456790123	393.84259259259255	240.8055555555556	268.35185185185185	1514.0	1694.0	9.886621315192745	7.173076923076923	7.652329749103942
CHEMBL3664749	24.13150737522441	18.77511937054865	0	1	2.6007333470681893	5.055407078713612	1.3360509494305477	4.661192539898945	0.1607307772378946	293.41320570049726	6.746292610892575	18	49	0	2	7	20	22	3	2	1	1	0	0	0	1	418.44444444444446	387.0	705.6666666666667	665.3333333333333	648.3333333333334	516.6666666666666	493.6666666666667	504.3333333333333	386.0	264.8828017832648	145.9753086419753	342.98456790123464	405.6358024691359	461.40432098765433	411.25308641975306	343.01388888888886	412.56635802469134	329.0833333333333	1424.0	1725.0	8.53968253968254	7.166666666666667	7.127946127946129
CHEMBL3289974	26.77461411651342	18.842684733787937	0	1	2.4428764420548017	4.806754390462716	1.2630486103105574	3.795610291482073	0.1116355968082962	4538.336919646427	9.644091338288456	15	59	0	0	12	25	22	4	4	1	3	0	0	0	3	582.4444444444445	466.3333333333333	887.3333333333334	622.3333333333334	560.0	457.33333333333337	411.0	324.66666666666663	571.6666666666667	428.3064128943759	188.8179012345679	624.2175925925926	418.8564814814814	511.9058641975307	498.5185185185184	414.2847222222222	298.0416666666667	630.226851851852	1768.0	1961.0	9.871939736346516	7.521505376344086	7.993993993993994
ZINC000049037223	25.43633113785633	19.96838703553641	0	1	2.576646943192284	5.080598576115556	1.2954850737249357	4.807991203331065	0.1502497251040958	317.41143518729643	6.923349644934252	16	57	0	0	8	25	24	3	4	1	0	0	0	0	0	440.44444444444446	391.0	680.6666666666666	711.3333333333333	781.3333333333333	695.3333333333333	745.3333333333334	507.0	470.3333333333333	284.35502400548694	172.1141975308642	360.6867283950618	419.6512345679012	565.1913580246913	538.9212962962963	633.7962962962964	414.06172839506166	448.6435185185184	1548.0	1840.0	7.727095516569201	6.409836065573771	6.361370716510903
CHEMBL3360991	22.03434849958864	16.621397345828896	0	1	2.5065290770631106	4.9324813656257245	1.3043094740022894	4.256868498503826	0.1598546024160055	3533.608246759903	7.0071398160370215	15	56	0	0	9	27	20	6	2	0	0	1	0	0	1	386.44444444444446	396.0	577.0	549.0	468.0	279.0	241.0	256.0	243.0	220.27761288969955	144.61219822584002	307.0503128259913	346.6223971992589	403.7422659513241	380.32866031443535	352.8359351648858	313.6605257982608	279.7403170929589	1458.0	1415.0	6.900793650793651	6.827586206896552	5.601941747572815
ZINC000073197149	21.533790393779054	16.967009106385586	0	1	2.526682596333304	5.001460436991063	1.2855011507148535	4.520144748883887	0.1674127684771809	258.6797430158172	6.548842556143838	12	49	0	0	7	22	20	1	4	1	1	0	0	0	1	400.44444444444446	331.3333333333333	592.6666666666666	624.0	618.6666666666667	538.0	412.0	363.0	331.0	275.60502400548694	142.86728395061726	332.4567901234568	424.6358024691359	534.7438271604939	461.6759259259259	349.1296296296296	335.75925925925924	352.72222222222223	1384.0	1595.0	8.17233560090703	6.371794871794871	6.23859649122807
CHEMBL8412	22.06255769000312	16.36624006590184	0	1	2.5517610246099145	4.881756438888154	1.3187192909710244	3.4944654583169044	0.1248023377970323	5386.96225320038	9.62135633282032	12	51	0	0	9	23	19	5	3	1	0	0	0	0	0	392.44444444444446	329.0	586.6666666666667	531.3333333333333	442.3333333333333	284.3333333333333	207.3333333333333	257.6666666666667	235.66666666666669	257.2161351165981	145.5308641975309	336.32561728395063	366.4398148148148	503.09722222222223	366.625	279.46296296296293	258.1388888888889	207.76851851851853	1400.0	1658.0	7.694989106753811	6.092592592592593	5.98639455782313
CHEMBL2165527	21.383960479517985	17.12797787977295	0	1	2.602260883902101	5.049420663447508	1.3010201237267145	4.292577358456644	0.1589843466095053	261.2583730407937	6.55876162569263	15	51	0	0	6	24	21	2	3	1	0	0	0	0	0	350.44444444444446	306.0	552.3333333333334	563.6666666666666	611.6666666666666	544.6666666666667	404.33333333333337	395.0	211.0	211.5494684499314	139.80864197530866	310.7932098765432	347.29783950617286	440.0925925925926	455.8796296296296	403.1898148148149	358.1944444444445	317.25000000000006	1326.0	1598.0	6.871459694989107	5.666666666666667	5.694158075601375
CHEMBL249628	19.1893423479595	14.657138738425454	0	1	2.380547594719442	4.761095189438887	1.3196559384423452	3.944591372305726	0.157783654892229	520.9016420516646	7.171851968956029	12	47	0	0	7	22	18	4	3	0	0	0	0	0	0	354.0	329.0	445.0	431.0	384.0	320.0	339.0	364.0	312.0	223.13888888888889	152.1388888888889	288.2222222222222	301.1944444444443	326.4444444444444	299.94444444444446	286.1111111111112	300.1388888888889	279.58333333333326	1058.0	1218.0	7.531914893617022	6.714285714285714	5.235294117647059
article_review_259	14.756431632059275	13.394353934281677	0	0	2.512439793046215	4.859075236472799	1.3107890911101954	3.8539657458315935	0.2028403024121891	121.24698431203343	5.43968354402735	14	36	0	0	4	17	15	3	1	0	0	0	0	0	0	250.0	276.0	389.0	344.0	333.0	283.0	172.0	106.0	19.0	99.41666666666669	115.11111111111111	176.50000000000003	190.83333333333337	212.72222222222223	222.00000000000003	200.66666666666669	165.58333333333334	108.0	768.0	925.0	6.944444444444445	7.263157894736842	5.984615384615385
CHEMBL4075144	23.68821072345592	17.38830066306287	0	1	2.456346789498116	4.812580914413283	1.2916722852625295	3.8804236181354543	0.1293474539378484	1678.5389513971288	8.524291310894087	15	53	0	0	8	23	22	3	2	1	1	1	0	0	2	396.0493827160494	331.44444444444446	565.0	489.44444444444446	417.22222222222223	397.8888888888889	280.55555555555554	241.44444444444443	246.5555555555556	272.36032045419904	150.2968106995885	347.5169753086419	377.3461934156379	393.6414609053497	455.835390946502	303.45679012345687	247.7546296296296	286.3364197530864	1716.0	1768.0	7.47262986256697	5.9186507936507935	5.707070707070707
CHEMBL94969	17.02758188987998	13.87325036614363	0	1	2.500117051498201	4.845491907004316	1.3077130859678574	3.872717367490524	0.1760326076132056	207.1973110665693	6.122128893187443	15	44	0	0	3	22	19	2	1	0	0	0	0	0	0	258.0	278.0	375.0	369.0	344.0	321.0	248.0	199.0	125.0	108.63888888888889	130.13888888888889	199.1666666666667	228.1111111111112	242.33333333333337	234.02777777777783	229.25	229.00000000000003	198.6666666666667	868.0	1056.0	5.863636363636363	6.043478260869565	4.746835443037975
ZINC000073274859	18.527023784070387	14.688005376889665	0	1	2.5212174049710536	4.976515181634564	1.3127216717665615	4.302551367127727	0.1870674507446837	161.69303910389144	5.918608840378154	12	39	0	0	6	16	17	1	3	1	1	0	0	0	1	346.44444444444446	276.3333333333333	511.6666666666667	507.33333333333337	524.6666666666666	397.0	313.66666666666663	261.0	232.0	248.7994684499314	116.92283950617283	285.7901234567901	341.8549382716049	477.7669753086419	331.5771604938271	226.175925925926	215.03703703703707	210.6388888888889	1206.0	1391.0	8.883190883190883	6.579365079365079	6.732456140350878
CHEMBL610255	21.566890379896275	17.490407534067955	0	1	2.460674466137774	4.88099950229883	1.2725131982793556	4.606715636257549	0.1706190976391685	215.5090007776801	6.366254448631663	15	46	0	0	8	19	19	3	2	1	1	1	0	0	2	370.04938271604937	310.44444444444446	538.7777777777778	485.9629629629629	461.55555555555554	412.1111111111112	458.6666666666666	371.44444444444446	267.22222222222223	259.8880982319768	134.04681069958846	323.1255144032922	347.5492684042068	371.364197530864	316.4310699588475	375.6049382716048	282.409465020576	253.1183127572017	1604.0	1631.0	8.044551798174986	6.335600907029479	6.192848020434228
ZINC000055646896	22.7577339273712	18.851473576583523	0	1	2.592956787127374	5.020941962666791	1.2996029300350227	4.570308883325455	0.1632253172616234	264.53103865815905	6.607578010018766	9	48	0	0	10	20	18	5	2	2	0	1	0	0	1	358.4938271604938	327.44444444444446	582.8888888888889	582.7407407407408	633.0740740740741	570.1111111111111	463.6666666666667	378.55555555555554	235.77777777777777	202.0304164761469	129.1872427983539	296.4650205761317	332.1917581161408	423.3096136259717	407.10699588477365	338.8924897119342	347.2494855967078	266.7932098765432	1842.0	1841.0	7.468621399176954	6.297008547008547	6.135672514619883
53324724_CHEMBL1739698	23.326941338115155	17.720038527771834	0	1	2.544768882611205	5.031932885831195	1.340961598897657	4.493337275273861	0.1549426646646159	390.9969465154519	7.033410487523904	19	51	0	0	7	22	22	4	2	1	0	0	0	0	0	372.44444444444446	348.33333333333337	605.0	632.6666666666667	666.6666666666667	575.6666666666666	533.0	391.6666666666666	280.0	218.0772462277092	148.50617283950618	319.5385802469136	376.533950617284	458.8271604938272	413.7916666666666	398.9598765432098	311.79629629629625	257.56481481481484	1394.0	1676.0	7.302832244008715	6.333333333333334	6.237113402061856
CHEMBL2159458	25.740581381794257	18.01633975780357	0	1	2.359173745372009	4.718347490744018	1.3063234403678077	5.08665763816532	0.1541411405504642	272.4635483936279	6.801427306265248	18	62	0	0	7	29	26	2	3	1	1	0	0	0	1	432.44444444444446	354.3333333333333	579.3333333333333	538.0	463.33333333333326	419.3333333333333	437.33333333333337	327.3333333333333	289.33333333333337	297.0216906721536	174.85956790123458	386.46759259259255	436.6358024691357	458.3734567901234	407.77777777777766	493.11111111111103	357.2638888888889	306.1064814814814	1592.0	1857.0	6.974910394265233	5.451282051282051	5.0376811594202895
CHEMBL1632220	24.13908981626533	16.73843400606736	0	1	2.4336570277493057	4.867314055498614	1.3050108678859498	4.104120444784166	0.1323909820898118	2054.3465836361947	8.75911522369281	16	62	0	0	6	31	25	5	1	0	0	0	0	0	0	366.0	389.0	515.0	501.0	430.0	380.0	325.0	268.0	256.0	188.69444444444449	180.05555555555557	303.6944444444443	363.1944444444444	378.3055555555555	383.4166666666666	343.4166666666665	316.11111111111103	272.69444444444446	1240.0	1496.0	5.903225806451613	5.984615384615385	4.478260869565218
ZINC000028861842	17.222200021438468	15.147498339515757	0	2	2.544036936610272	4.936792911349041	1.267341709904211	4.090396696313567	0.1859271225597075	153.937534988986	5.825004263538455	9	40	0	0	8	18	14	4	2	2	0	0	0	0	0	276.8888888888889	222.66666666666669	441.44444444444446	370.6666666666666	447.6666666666666	349.6666666666667	251.3333333333333	183.3333333333333	83.0	201.91400891632367	113.97530864197532	257.8798010973937	267.34567901234567	324.08487654320976	344.0447530864196	330.9259259259258	258.5092592592593	173.53703703703704	1358.0	1458.0	6.922222222222223	5.301587301587302	6.047184170471842
CHEMBL2377443	28.846196597451872	20.900642688997504	0	1	2.501603155361593	4.856557638913909	1.3477219977487251	4.236090482551839	0.1176691800708844	1369.7900729716118	8.50334662113552	18	68	0	0	7	32	29	4	3	0	0	0	0	0	0	466.0	488.0	692.0	653.0	613.0	574.0	512.0	383.0	320.0	249.3055555555556	206.7777777777778	348.30555555555566	451.8055555555556	527.1111111111112	486.1111111111111	468.58333333333326	403.5	392.1111111111112	1464.0	1778.0	6.852941176470588	6.684931506849315	5.203007518796992
ZINC000118363056	21.872287661222177	16.35075866527855	0	1	2.5998969917907684	5.084536447894653	1.346735339877812	4.382495518396192	0.1623146488294886	320.8972010418827	6.764372598875164	15	48	0	0	7	21	20	3	3	1	0	0	0	0	0	368.44444444444446	332.0	607.6666666666666	608.3333333333334	598.6666666666667	458.3333333333333	505.33333333333337	303.0	295.0	209.04946844993145	136.64197530864195	314.0123456790124	358.69135802469134	429.8811728395062	374.445987654321	380.6018518518519	266.9537037037037	307.91666666666663	1336.0	1629.0	7.6759259259259265	6.384615384615385	6.464539007092198
CHEMBL4469860	20.607904013110147	17.246156578927177	0	0	2.5065290770631106	4.9324813656257245	1.3043094740022894	4.256868498503826	0.1598546024160055	3533.608246759903	7.0071398160370215	20	46	0	0	8	19	19	4	2	1	0	1	0	0	1	354.8888888888889	330.0	602.6666666666666	557.3333333333333	600.6666666666667	549.3333333333334	468.3333333333333	394.6666666666666	238.0	220.27761288969955	144.61219822584002	307.0503128259913	346.6223971992589	403.7422659513241	380.32866031443535	352.8359351648858	313.6605257982608	279.7403170929589	1572.0	1534.0	7.714975845410628	6.875	7.628691983122362
CHEMBL4750587	22.981103942269367	17.777180075757997	0	1	2.409941088032486	4.794802586352931	1.29283816216549	5.016570982289832	0.1729852062858562	191.6282760624456	6.320268170254553	15	50	0	0	9	21	20	3	3	1	1	1	0	0	2	416.0493827160494	348.44444444444446	584.4444444444445	472.22222222222223	394.1851851851852	362.44444444444446	376.6666666666667	283.44444444444446	262.1111111111111	276.36032045419904	148.5468106995885	340.4588477366256	378.261316872428	386.0178898033836	356.0817901234568	373.468621399177	261.73919753086426	264.75308641975306	1706.0	1745.0	8.320987654320989	6.5744234800838575	6.152046783625731
CHEMBL605292	20.32802427686056	17.462937479612293	0	0	2.5402507277592106	4.945621187181319	1.231409787761393	4.687107519184422	0.1874843007673768	143.39456174409267	5.881890735639192	14	41	0	0	8	16	17	3	2	2	0	1	0	0	1	324.4938271604938	298.1111111111111	535.3333333333334	454.8518518518519	460.40740740740745	326.44444444444446	295.6666666666667	312.77777777777777	231.88888888888889	192.5929164761469	113.75668724279836	277.21193415637856	288.0523548239597	374.06372885230905	308.8955761316872	227.24151234567904	189.39403292181075	211.9207818930041	1704.0	1647.0	7.914483589280337	6.775252525252525	6.9523809523809526
CHEMBL3545933	20.620134937215543	15.887659010397687	0	1	2.514578813331829	4.948519770090176	1.324468963633063	3.7384693667215054	0.1437872833354425	947.6234171702672	7.809468629090168	15	49	0	0	7	23	19	5	2	0	0	0	0	0	0	364.0	375.0	559.0	530.0	447.0	246.0	211.0	251.0	269.0	204.16666666666669	153.75	263.0	344.9444444444445	458.9166666666666	304.4166666666667	262.6666666666667	218.27777777777777	212.00000000000003	1080.0	1290.0	7.428571428571429	7.211538461538462	5.946808510638298
CHEMBL3329425	21.59539995059769	17.642299886670088	0	1	2.5023317510921808	5.004663502184361	1.248419129005547	4.415332920517271	0.1576904614470453	255.09974570303325	6.571274045476343	12	53	0	0	8	25	20	2	4	1	0	1	0	0	1	368.04938271604937	303.44444444444446	522.0	535.1111111111111	512.2222222222222	555.8518518518518	459.22222222222223	347.77777777777777	266.0	223.63809823197684	145.82458847736626	324.40740740740745	349.3400205761317	423.5282921810699	500.05801326017365	463.77366255144034	368.2674897119341	331.5761316872428	1644.0	1689.0	6.944327975774517	5.517171717171718	5.326530612244898
CHEMBL253709	17.37028135576535	14.43105108480476	0	0	2.562495929131788	5.124991858263574	1.2409492883649953	4.06781347533946	0.1849006125154299	151.70751936187472	5.810411812806585	12	34	0	0	6	12	16	2	2	0	0	2	0	0	2	297.2098765432099	312.22222222222223	463.1111111111111	537.5555555555555	484.0493827160494	359.22222222222223	250.77777777777777	160.55555555555554	79.77777777777777	187.65642623075752	123.06893004115229	195.1085390946502	304.11213991769546	406.7141441853376	297.00514403292186	224.91666666666663	180.8971193415638	110.6872427983539	1392.0	1113.0	8.741466957153232	8.67283950617284	7.718518518518518
CHEMBL196743	22.36831420123696	17.55642111371743	0	1	2.55157751734068	4.990355851614769	1.283853066978668	4.360641427756344	0.1557371938484408	276.49638643896435	6.651817169121311	15	47	0	0	8	19	20	2	2	1	3	0	0	0	3	462.44444444444446	358.0	741.6666666666666	620.3333333333333	631.6666666666666	530.3333333333333	418.0	652.3333333333334	343.0	381.5841906721537	146.0864197530864	507.6512345679012	407.7746913580247	515.5462962962962	419.38657407407385	329.47222222222194	696.0972222222225	310.2870370370369	1464.0	1629.0	9.839243498817968	7.16	8.24074074074074
ZINC000029462412	24.25282771878405	18.305900867069543	0	1	2.531336556350509	4.99789003881271	1.3097092534525148	4.567278162368987	0.1522426054122995	339.5208179427429	6.92614755320588	15	53	0	0	8	23	22	3	2	1	2	0	0	0	2	450.44444444444446	375.0	654.3333333333333	653.3333333333334	750.3333333333334	524.0	606.6666666666666	436.33333333333337	406.6666666666666	327.2994684499314	156.6141975308642	367.1820987654321	435.0123456790123	649.0802469135803	411.4074074074074	469.4074074074073	331.9922839506172	365.10648148148135	1508.0	1766.0	8.49895178197065	6.578947368421052	6.231746031746031
CHEMBL399681	19.40812194744185	14.9153621309781	0	1	2.390334273439116	4.780668546878234	1.2806231526556735	4.224498585434686	0.1689799434173874	232.5956533086522	6.365592284375046	12	46	0	0	7	21	18	4	2	0	1	0	0	0	1	380.0	340.0	465.0	450.0	409.0	348.0	398.0	387.0	349.0	272.16666666666663	154.30555555555557	296.72222222222206	324.83333333333314	362.88888888888886	304.72222222222223	294.61111111111103	295.9444444444444	371.5555555555555	1074.0	1211.0	8.26086956521739	7.083333333333333	5.535714285714286
CHEMBL394690	22.022117575483243	17.528661690544986	0	1	2.531368998391077	5.062737996782156	1.3146022162769595	4.536227930356191	0.1620081403698639	245.3022278907737	6.532110450714891	12	50	0	0	9	22	19	3	4	1	1	0	0	0	1	434.44444444444446	353.0	624.6666666666667	676.6666666666667	748.3333333333333	659.3333333333333	612.3333333333333	467.6666666666666	337.66666666666663	281.0216906721536	151.72530864197532	346.96450617283955	386.2577160493827	564.871913580247	493.587962962963	470.5	442.2407407407407	425.52314814814815	1446.0	1677.0	8.68888888888889	6.660377358490566	6.575438596491229
CHEMBL471099	19.15325033621717	15.860935216913012	0	1	2.5877350117176228	5.046528676266417	1.30902749069181	4.177228696180148	0.1740511956741728	191.24416116333364	6.129019679729577	15	41	0	0	6	17	18	2	2	1	0	1	0	0	1	298.04938271604937	263.1111111111111	496.4444444444444	526.8518518518518	541.2222222222223	432.22222222222223	368.1111111111112	181.77777777777777	91.0	184.83254267642127	110.57921810699588	267.4526748971193	294.3049268404206	371.56172839506166	370.7664609053496	372.3251028806583	246.29012345679016	150.14814814814818	1436.0	1485.0	7.269497139415838	5.979797979797979	6.364672364672364
CHEMBL4866412	14.83731186109904	12.70820838762027	0	1	2.415976221493069	4.74631115596923	1.318840781990149	3.843771468406164	0.2023037614950612	126.51728546440836	5.482232828992449	11	36	0	0	5	17	14	4	0	0	1	0	0	0	1	260.0	258.0	347.0	355.0	300.0	292.0	250.0	104.0	82.0	148.8611111111111	114.63888888888889	190.97222222222223	232.69444444444449	226.44444444444449	231.33333333333337	215.8333333333333	165.66666666666669	142.33333333333334	798.0	933.0	7.222222222222222	6.789473684210527	5.17910447761194
CHEMBL2159474	20.30250673178424	16.634052337791505	0	1	2.4047130745902554	4.709509243669241	1.2553918078897868	4.010020361879743	0.1542315523799901	437.06235175135896	7.035587311298235	11	43	0	0	10	17	16	2	3	2	0	3	0	0	3	305.7037037037037	233.0	418.962962962963	310.82716049382714	311.07407407407413	273.55555555555554	207.77777777777777	196.44444444444449	207.44444444444443	190.37434270690443	106.41512345679013	272.8291609510745	259.1513869836915	280.6969021490626	292.5725308641975	196.86676954732508	188.90895061728395	209.85596707818928	2262.0	1797.0	7.109388458225667	5.177777777777778	5.237037037037037
CHEMBL4238124	28.94335547308764	20.668907929905703	0	1	2.506145801947277	4.984531554019306	1.353438291979222	4.365419812240033	0.121261661451112	1224.7322961825955	8.391411410830424	16	68	0	0	9	32	27	4	4	1	0	0	0	0	0	474.44444444444446	430.0	728.0	733.6666666666667	662.6666666666667	565.3333333333334	460.6666666666666	368.6666666666666	312.3333333333333	254.7994684499314	184.50308641975312	406.8287037037037	461.8132716049384	541.9027777777779	591.4814814814816	476.2962962962962	404.9074074074074	408.9166666666667	1712.0	2096.0	6.977124183006536	5.890410958904109	5.392592592592592
CHEMBL4850764	25.00037461449048	18.661781197036493	0	1	2.518091491649273	4.944964755954063	1.297547145476801	4.006999547998004	0.1252187358749376	5041.920947023946	9.688693238538118	21	59	0	0	7	27	25	3	3	1	0	0	0	0	0	410.44444444444446	364.0	611.6666666666666	600.6666666666666	573.6666666666667	441.0	434.33333333333337	337.33333333333337	305.6666666666667	239.02169067215365	170.78086419753086	353.79012345679007	398.3827160493826	469.4938271604937	413.20833333333326	383.0879629629628	304.5787037037036	272.18055555555554	1522.0	1809.0	6.956685499058381	5.870967741935484	5.770440251572326
CHEMBL3692879	22.57939444240872	17.325020084734774	0	1	2.5738170702540875	5.019395811894364	1.3549447001472033	4.693650868450262	0.1738389210537134	224.5590102936693	6.4073902977406485	18	45	0	2	6	18	21	2	3	1	0	0	0	0	0	372.44444444444446	356.0	661.6666666666667	610.3333333333333	587.6666666666666	476.33333333333337	420.33333333333337	315.0	350.33333333333337	204.3550240054869	130.97530864197532	311.4567901234568	357.7469135802468	407.1373456790122	366.0432098765431	277.1867283950617	202.53395061728403	239.7268518518519	1320.0	1629.0	8.276543209876543	7.12	7.271062271062272
CHEMBL1083782	21.253760467385995	16.869087272764073	0	0	2.47637530268998	4.952750605379958	1.228277842448814	4.483551725859449	0.1660574713281277	213.19964925851377	6.355480820171698	12	49	0	0	8	22	19	1	4	2	1	0	0	0	1	388.8888888888889	247.3333333333333	543.0	478.3333333333333	445.6666666666666	498.3333333333333	378.0	320.0	252.11111111111111	346.87671467764056	125.78395061728398	386.42129629629625	433.2530864197531	475.45987654320993	494.65740740740745	394.03240740740745	403.391975308642	330.8087277091907	1604.0	1830.0	7.936507936507937	4.849673202614379	5.838709677419355
CHEMBL3669637	26.931424929269188	19.65899202543519	0	1	2.595540355973321	5.051762747321147	1.3497158842327943	4.344378048441544	0.1316478196497437	3300.2155328697536	9.29566552678504	21	59	0	2	6	26	27	2	3	1	0	0	0	0	0	420.44444444444446	399.3333333333333	686.0	667.3333333333334	612.3333333333334	586.3333333333333	538.6666666666667	502.3333333333333	467.0	233.3828017832648	166.3395061728395	359.87037037037044	430.36728395061726	471.3441358024692	442.76388888888886	380.7762345679011	405.97376543209856	414.8055555555553	1544.0	1883.0	7.12617702448211	6.239583333333333	5.965217391304348
CHEMBL3113354	21.1250999954237	17.031039343232926	0	0	2.526111264100882	5.052222528201762	1.2276831245633175	4.283392888544903	0.1586441810572186	295.21896133518635	6.680969095839069	16	39	0	0	11	12	16	3	3	2	3	0	0	0	3	506.8888888888889	396.6666666666666	806.3333333333333	644.1111111111111	695.6666666666667	530.0	456.6666666666666	319.66666666666663	542.0	407.0042866941016	146.4243827160494	530.5401234567904	331.3335048010974	520.6697530864197	457.68055555555554	426.5717592592593	240.7098765432099	535.5462962962964	1682.0	1655.0	12.997150997150998	9.67479674796748	12.034825870646763
PSTQ Analog, 3{1,28}	24.14343791904287	18.3804311080424	0	0	2.562755301432338	5.049988086943082	1.3335031328636415	4.448602105445091	0.1482867368481697	431.90611760698965	7.166820532940539	19	53	0	0	8	23	22	5	2	1	0	0	0	0	0	400.44444444444446	385.3333333333333	669.0	715.0	771.3333333333333	616.3333333333334	548.0	461.6666666666666	366.6666666666666	227.5772462277092	155.78395061728395	331.30864197530866	410.9814814814814	490.5987654320987	385.8225308641974	362.2098765432098	356.925925925926	365.8148148148148	1444.0	1735.0	7.555555555555555	6.760233918128654	6.5588235294117645
CHEMBL4871964	26.94335547308764	18.807036634760568	0	2	2.518078607315969	4.944926197889042	1.314136067458466	3.990167874792261	0.114004796422636	217786.7494588302	13.544034618011924	21	68	0	0	7	33	28	3	3	1	0	0	0	0	0	412.44444444444446	360.0	597.6666666666667	580.6666666666667	562.6666666666667	433.0	430.33333333333337	315.33333333333337	255.66666666666669	251.74391289437585	184.7808641975309	381.5123456790123	429.716049382716	484.6604938271605	429.70833333333326	406.5601851851852	327.3009259259259	315.875	1636.0	1948.0	6.065359477124183	5.070422535211268	4.81989247311828
49836506_CHEMBL1277834	19.94123734644348	16.26030494249189	0	1	2.5400985974224763	5.00355967157809	1.315126587189262	4.2369340613513575	0.1694773624540543	223.354602226783	6.3250513849078684	15	45	0	0	7	20	18	4	2	1	0	0	0	0	0	330.44444444444446	293.3333333333333	516.3333333333334	526.6666666666667	565.0	491.33333333333326	398.6666666666666	282.66666666666663	187.0	201.2716906721536	128.28395061728395	286.42438271604937	329.37654320987644	400.3549382716049	343.6944444444444	340.1759259259258	349.2453703703701	246.8240740740741	1248.0	1489.0	7.34320987654321	6.111111111111111	6.074509803921569
CHEMBL3692993	20.7577339273712	16.796979293983735	0	1	2.5476397358513387	5.023227557726004	1.28176780714969	4.396052389900403	0.1690789380730924	216.6417223328666	6.333756384926846	15	41	0	0	8	15	18	1	4	1	1	1	0	0	2	412.04938271604937	342.44444444444446	608.6666666666667	625.8888888888889	579.2962962962963	602.1111111111111	490.6666666666667	379.55555555555554	322.88888888888886	265.4158760097546	132.38786008230454	307.3364197530865	361.0781893004116	381.6536922725194	451.61625514403306	347.5216049382716	335.91306584362144	269.23251028806584	1594.0	1583.0	10.049984944293888	7.782828282828283	7.904761904761906
CHEMBL3692848	18.567463898590265	14.579443320512398	0	1	2.518654188719061	4.962637584014757	1.3126022187694892	4.229667307331811	0.1838985785796439	181.1275540806925	6.032110624681181	15	40	0	0	5	17	18	1	3	1	0	0	0	0	0	312.44444444444446	272.33333333333337	499.0	463.6666666666666	414.0	338.6666666666667	352.0	251.3333333333333	179.0	191.79946844993145	113.86728395061728	268.23148148148147	310.86419753086415	353.2314814814815	257.9753086419753	253.69444444444449	246.2361111111112	177.3703703703704	1162.0	1379.0	7.811111111111112	6.333333333333334	6.565789473684211
duloxetine	16.142135623730955	13.559310214891424	0	1	2.39736387063655	4.7866587541118095	1.3368406780314814	4.024389449198973	0.1916375928189987	174.40201297979655	5.903300398452992	15	40	0	0	3	19	18	1	1	1	0	0	0	0	0	224.44444444444449	235.66666666666663	322.0	315.3333333333333	304.0	239.3333333333333	221.3333333333333	182.0	117.0	99.30898491083676	114.15432098765432	176.27160493827165	202.26851851851856	212.5987654320988	198.9043209876544	196.5987654320988	191.96296296296305	176.24074074074076	1036.0	1099.0	5.611111111111112	5.611111111111111	4.535211267605634
CHEMBL380556	24.850544700229417	19.15336674220337	0	1	2.5606821052672686	5.000860111444688	1.3197491700585668	4.424139053676145	0.1427141630218111	667.2465426862296	7.634561718325412	21	54	0	0	6	23	25	2	2	1	0	0	1	0	1	369.5116598079561	338.03703703703707	590.1481481481482	572.0617283950617	588.1851851851852	536.4814814814815	441.5185185185185	413.6666666666666	310.48148148148147	213.6832990397805	147.80555555555554	323.6141975308642	358.92532578875176	428.533950617284	398.44135802469134	389.66512345679	379.9891975308641	281.37345679012344	2630.0	1922.0	6.84280851496215	5.828224776500639	5.785766158315178
CHEMBL3669645	24.091067260704527	18.8740912117667	0	1	2.602837727202946	5.054995437347728	1.345464031001076	4.758391479291831	0.1640824648031665	255.8139024696077	6.609160973642366	18	49	0	2	7	20	22	3	2	1	1	0	0	0	1	418.44444444444446	388.0	717.6666666666667	700.0	657.0	599.0	522.0	443.3333333333333	405.0	264.8828017832648	146.08641975308643	340.317901234568	412.4166666666667	461.11728395061726	512.6944444444445	372.0787037037037	342.45524691358025	331.63888888888886	1424.0	1725.0	8.53968253968254	7.185185185185185	7.24915824915825
CHEMBL393107	22.24089717496559	17.712875420561065	0	1	2.553401730329833	4.97885240667544	1.2880302590595794	4.357287286098446	0.1556174030749444	282.22426191370755	6.672321427084699	15	52	0	0	7	24	21	3	2	1	1	0	0	0	1	384.44444444444446	327.33333333333337	569.6666666666666	572.6666666666667	586.0	634.6666666666666	469.6666666666667	431.33333333333337	309.33333333333337	269.5494684499314	146.67283950617286	331.4567901234568	396.4135802469136	450.6635802469136	539.1481481481483	394.9768518518518	419.95524691358025	337.8240740740741	1392.0	1630.0	7.3931623931623935	5.951515151515152	5.696666666666666
CHEMBL4217810	11.411167754907478	10.4102508365124	0	0	2.402484841637593	4.693271354718246	1.2751422315230954	3.5352236485729405	0.2356815765715293	71.28204036690735	4.672109515537069	6	28	0	0	4	13	11	1	2	1	0	0	0	0	0	182.44444444444449	170.66666666666669	230.66666666666663	231.0	171.66666666666666	124.0	86.0	64.0	15.0	128.55898491083676	92.2777777777778	136.2222222222222	180.3858024691358	175.0925925925927	128.05555555555554	123.48148148148144	154.83333333333334	71.5	842.0	814.0	6.515873015873017	5.885057471264369	4.707482993197279
CHEMBL3289955	26.366807933941043	18.197419750758847	0	1	2.443168938573813	4.864580173043025	1.3207158478090024	4.136791530049572	0.1253573190924112	731.9857809524292	7.789683557316705	19	58	0	0	9	25	24	4	2	2	0	1	0	0	1	394.4938271604938	349.44444444444446	602.3333333333334	521.7777777777778	440.1111111111111	363.6666666666666	350.7777777777778	304.5185185185185	249.1111111111111	223.7804164761469	152.40483539094652	346.61265432098764	374.9387860082304	410.9634773662551	361.1080246913579	346.9835390946502	299.51017375400085	294.9166666666665	2014.0	2053.0	6.801617709663686	5.636200716845878	5.4757575757575765
article_review_161	23.79585194326292	18.64436421649912	0	1	2.535235513161892	4.937925390779041	1.2695738564160135	4.100437089866257	0.1366812363288752	602.4531507443191	7.499622192908887	12	53	0	0	11	23	19	8	2	0	0	1	0	0	1	433.60493827160496	448.1111111111111	662.6666666666667	646.4444444444445	624.4444444444445	662.0	560.6666666666666	528.2222222222222	345.1111111111111	240.3177964487121	179.03446502057614	315.3827160493827	399.9171810699589	496.6635802469136	470.8940329218107	383.40329218107	424.0216049382716	298.8508230452675	1516.0	1527.0	8.18122525040764	8.001984126984127	6.693602693602695
CHEMBL1642867	22.06255769000312	17.19106755743965	0	1	2.5065290770631106	4.9324813656257245	1.3043094740022894	4.256868498503826	0.1598546024160055	3533.608246759903	7.0071398160370215	19	48	0	0	9	19	20	4	3	1	0	1	0	0	1	400.8888888888889	357.33333333333337	601.6666666666666	634.0	675.0	577.6666666666667	479.6666666666667	389.6666666666666	266.3333333333333	220.27761288969955	144.61219822584002	307.0503128259913	346.6223971992589	403.7422659513241	380.32866031443535	352.8359351648858	313.6605257982608	279.7403170929589	1672.0	1604.0	8.351851851851853	7.146666666666667	7.337398373983739
ZINC000169347290	19.03951243369844	14.628644721451266	0	1	2.4410619126086663	4.793817569003846	1.3611431818864463	4.251737218970884	0.1771557174571201	204.117806516513	6.194166047443103	12	47	0	0	4	23	20	3	1	0	0	0	0	0	0	280.0	296.0	396.0	389.0	358.0	359.0	323.0	240.0	192.0	148.63888888888889	135.22222222222223	226.19444444444449	287.5	291.5555555555555	296.8888888888888	279.7777777777778	227.00000000000009	212.25000000000003	954.0	1171.0	5.957446808510638	5.92	4.4
CHEMBL1632217	26.92707682649163	17.97831055471391	0	1	2.433677803274676	4.867355606549353	1.3373622247869563	4.132977393104532	0.1215581586207215	2466.408700193005	9.034293835674458	22	62	0	0	7	28	27	6	1	0	0	0	0	0	0	438.0	465.0	621.0	635.0	536.0	474.0	421.0	365.0	324.0	205.97222222222223	196.75000000000003	320.94444444444446	402.5555555555555	404.3055555555554	396.69444444444434	371.3333333333332	337.61111111111103	293.61111111111103	1358.0	1633.0	7.064516129032258	7.045454545454546	5.447368421052632
CHEMBL1783968_54585847	20.82843219252668	15.964868353890562	0	1	2.5569169865995818	4.941487129715089	1.2940811222489463	4.082610589296302	0.1570234842037039	421.1143517288206	6.998415861136334	15	46	0	0	6	20	20	3	0	0	3	0	0	0	3	418.0	384.0	641.0	505.0	479.0	469.0	514.0	428.0	304.0	290.47916666666663	151.08333333333334	426.1944444444443	323.80555555555554	372.33333333333337	329.84722222222223	342.75	362.69444444444446	390.50000000000006	1130.0	1266.0	9.08695652173913	7.836734693877551	7.284090909090909
CHEMBL4542754	25.989259902004264	17.621394731916293	0	1	2.5490604325731576	4.925336589515247	1.348703069377602	3.63990922110048	0.1103002794272872	35503.54704337058	11.671310355659264	16	66	0	0	5	33	28	3	2	0	0	0	0	0	0	390.0	416.0	585.0	581.0	467.0	320.0	229.0	222.0	207.0	192.19444444444449	186.02777777777777	311.83333333333337	388.6944444444444	419.83333333333337	409.9166666666667	345.0	291.0	264.25	1316.0	1620.0	5.909090909090909	5.942857142857143	4.606299212598425
CHEMBL4589391	20.53895432788885	16.214959051514935	0	1	2.5310481217829124	4.972388239489212	1.3295705217417984	4.261273556702797	0.1638951367962614	277.6732496571179	6.581956506494057	12	52	0	0	5	26	21	2	2	1	0	0	0	0	0	296.44444444444446	254.0	472.0	441.0	445.6666666666666	379.0	315.66666666666663	246.66666666666663	177.33333333333331	196.74391289437585	126.75308641975307	298.4891975308642	333.9336419753086	421.56790123456784	401.8395061728395	314.5092592592592	273.6851851851851	257.86111111111114	1264.0	1550.0	5.700854700854701	4.618181818181818	4.627450980392157
CHEMBL400660	19.36768183292197	15.21702452490574	0	1	2.4053481796747915	4.810696359349583	1.281506304976781	4.334112596666559	0.1733645038666623	197.9378577702292	6.204243863662276	12	51	0	0	5	26	20	4	1	0	0	0	0	0	0	294.0	304.0	392.0	403.0	384.0	385.0	325.0	261.0	181.0	168.13888888888889	151.44444444444446	241.0555555555556	307.27777777777777	335.1111111111111	376.1111111111111	354.1111111111111	291.83333333333337	223.16666666666669	1006.0	1202.0	5.764705882352941	5.735849056603773	4.21505376344086
ZINC000028978543	18.675105118397266	15.179228272672145	0	0	2.563104791233432	5.126209582466866	1.247986722224377	4.110472248762745	0.171269677031781	266.2384168348383	6.459860948585494	12	40	0	0	6	16	18	2	2	0	0	2	0	0	2	309.2098765432099	326.22222222222223	481.1111111111111	559.5555555555555	506.0493827160494	377.22222222222223	271.7777777777778	202.5555555555556	136.7777777777778	188.15642623075752	130.81893004115227	212.94187242798355	321.2788065843621	428.2141441853376	332.96347736625523	250.20833333333337	167.8137860082305	139.85390946502056	1468.0	1214.0	7.730246913580247	7.767195767195767	6.682098765432098
CHEMBL2159492	24.32636781942116	18.17707215403181	0	1	2.3903031516597792	4.750173834850875	1.2983060512582287	4.536368271148423	0.1463344603596265	389.68871227187714	7.09675035824274	18	56	0	0	7	25	24	2	3	1	1	0	0	0	1	424.44444444444446	348.3333333333333	575.0	537.6666666666666	465.33333333333337	462.0	429.33333333333326	290.0	328.66666666666663	288.5216906721537	164.1929012345679	368.9135802469136	407.5740740740741	420.952160493827	420.56018518518505	437.4953703703704	301.6712962962962	324.0956790123457	1516.0	1761.0	7.57936507936508	5.903954802259887	5.58252427184466
ZINC000072122649	19.015710195682523	16.520586993611	0	3	2.418348870378479	4.823082095606575	1.2083576350125431	4.436911447714435	0.1774764579085773	168.96412626277396	6.045977153630155	6	47	0	0	10	22	15	4	4	2	0	0	0	0	0	352.8888888888889	230.3333333333333	519.6666666666666	428.0	455.33333333333337	388.1111111111111	276.3333333333333	392.33333333333337	165.0	295.321159122085	117.85802469135804	378.5216049382715	369.70833333333326	423.7283950617282	378.0463820301782	301.71759259259244	528.9753086419754	284.43055555555554	1526.0	1742.0	7.508274231678487	4.798611111111111	6.042635658914728
CHEMBL3409263	28.42651872068203	19.533109454150768	0	1	2.531133297811258	4.972710145477788	1.3250194278189436	4.286467296940012	0.1190685360261114	15454.062180075218	10.926561017506138	21	66	0	0	8	30	28	3	3	1	1	0	0	0	1	486.44444444444446	424.0	692.6666666666666	665.6666666666666	627.6666666666667	535.3333333333333	477.6666666666667	397.6666666666667	346.33333333333337	307.0216906721536	190.6141975308642	407.5123456790124	472.4938271604938	519.4938271604938	483.88888888888886	417.79629629629625	382.2685185185185	374.44444444444446	1714.0	2030.0	7.37037037037037	6.057142857142857	5.586021505376344
ZINC000095553196	24.80587340020168	20.008156127073843	0	1	2.6096270224999496	5.101450251503867	1.232435430179794	4.548869246761801	0.1467377176374774	305.4242984107122	6.853104063686705	15	50	0	0	10	19	21	2	2	1	3	1	1	0	5	491.1165980795611	393.14814814814815	788.0	701.3333333333333	765.7407407407408	669.851851851852	799.2469135802469	502.0740740740741	472.7777777777778	384.3622065996037	150.52057613168722	514.8230452674898	412.09196387745766	542.6417181069959	491.8544238683127	781.1778978052126	357.2314814814815	398.3487654320988	3014.0	1982.0	9.82233196159122	7.417889587700908	8.208333333333334
CHEMBL4639400	21.10846211891973	16.014524186019774	0	1	2.587385352998879	5.173540889634095	1.3465680474382664	4.380711496366593	0.1684889037064074	244.6590680093327	6.455377127308994	12	52	0	0	4	26	22	2	2	0	0	0	0	0	0	314.0	345.0	498.0	605.0	570.0	542.0	429.0	239.0	107.0	133.77777777777777	149.30555555555554	241.5555555555556	312.05555555555554	341.86111111111103	361.8055555555556	375.5555555555556	368.6388888888889	299.99999999999994	1044.0	1310.0	6.038461538461538	6.160714285714286	4.930693069306931
CHEMBL4870158	27.363392579765428	19.788495812341825	0	1	2.4842541887407315	4.8199571944188335	1.27351404722922	3.810706602411296	0.1088773314974655	6424.484225370888	10.020634598829616	12	72	0	0	7	37	28	3	4	0	0	0	0	0	0	442.0	438.0	602.0	577.0	548.0	493.0	423.0	374.0	314.0	258.00694444444446	206.59722222222223	369.33333333333337	465.30555555555566	515.6111111111111	512.6527777777777	459.30555555555554	429.93055555555554	381.09722222222223	1448.0	1711.0	6.138888888888889	5.84	4.394160583941606
CHEMBL142936	11.939935051131547	10.74670363327053	0	1	2.398249653741789	4.651322556722345	1.3077133442251505	3.3398216630926427	0.2087388539432901	145.26013446200875	5.448529795087715	9	36	0	0	2	20	14	2	0	0	0	0	0	0	0	152.0	169.0	216.0	171.0	132.0	109.0	94.0	61.0	24.0	75.58333333333334	92.97222222222224	144.69444444444446	163.58333333333337	168.75000000000003	160.16666666666669	124.33333333333334	116.83333333333334	107.0	622.0	763.0	4.222222222222222	4.567567567567568	3.272727272727273
CHEMBL4565216	24.034048119301698	18.08412673097922	0	1	2.563001998794308	5.02061989919205	1.3425320213121956	4.528795436083771	0.150959847869459	323.49398619498936	6.877792812621711	19	51	0	0	7	21	23	3	3	1	0	0	0	0	0	414.44444444444446	380.0	663.6666666666666	657.0	656.3333333333334	629.3333333333333	607.6666666666666	540.3333333333334	422.0	227.5772462277092	155.41975308641975	336.7623456790123	374.3611111111112	426.1728395061728	407.1558641975309	429.912037037037	424.412037037037	387.6018518518518	1444.0	1731.0	8.12636165577342	6.909090909090909	6.985964912280702
CHEMBL3289959	25.659701152754494	18.3822675593986	0	1	2.4560038632069467	4.790084958818661	1.3189339621444074	4.275611333284616	0.1336128541651442	511.36044638262985	7.400225525875395	18	55	0	0	10	23	22	4	2	3	0	1	0	0	1	376.9382716049383	321.7777777777777	569.4444444444443	434.77777777777777	424.962962962963	321.44444444444446	356.85185185185185	242.77777777777777	225.8888888888889	214.2005124980948	139.89866255144034	327.2918381344307	323.7628600823045	357.9375285779606	320.0020576131687	336.9021490626429	265.53703703703707	260.0216049382716	2196.0	2125.0	6.853423120089787	5.4538606403013175	5.423280423280422
ZINC000049125533	26.40265763304511	19.96356409686852	0	1	2.5572576350862497	5.011640143118987	1.3173824489209334	4.593156703662979	0.139186566777666	462.2895897601485	7.330113980848695	16	62	0	0	7	29	26	3	3	1	0	0	0	0	0	418.44444444444446	374.0	652.0	646.3333333333333	686.3333333333333	631.3333333333333	681.6666666666666	500.6666666666666	438.6666666666666	271.5772462277092	170.55864197530863	368.8225308641975	450.7160493827159	580.8858024691361	541.2777777777779	607.6450617283953	449.0925925925925	457.0462962962962	1560.0	1886.0	6.74910394265233	5.666666666666667	5.433333333333334
ZINC000049037511	18.717293812851324	14.673027414304997	0	0	2.4675944096942777	4.935188819388554	1.2881382477826682	4.211888021168353	0.175495334215348	229.20946659110925	6.31010502409508	12	44	0	0	6	20	18	2	3	1	0	0	0	0	0	310.44444444444446	246.3333333333333	436.0	405.6666666666667	397.0	369.3333333333333	307.66666666666663	241.66666666666669	174.66666666666669	246.02169067215365	127.70061728395063	301.37037037037027	334.9475308641974	382.5910493827159	340.3626543209875	312.1666666666666	292.0509259259258	257.36419753086426	1214.0	1393.0	7.055555555555556	5.355072463768115	5.382716049382716
CHEMBL12314_CHEMBL12314_68848	20.209695958926016	16.077494867695883	0	1	2.578224898398583	5.090668670537927	1.2650572019004451	4.2135967421314895	0.1685438696852595	264.753768888375	6.495090951904487	9	51	0	0	7	26	18	4	2	1	0	0	0	0	0	306.44444444444446	261.0	518.3333333333334	440.6666666666667	371.3333333333333	354.33333333333337	293.0	235.3333333333333	216.3333333333333	197.5494684499314	126.66203703703704	310.4135802469135	343.7407407407408	434.65432098765433	382.80555555555554	337.9706790123457	343.8672839506173	278.26851851851853	1254.0	1555.0	6.008714596949892	4.833333333333333	5.081699346405229
CHEMBL3360995	24.1152287286284	18.115067484797592	0	1	2.5065290770631106	4.9324813656257245	1.3043094740022894	4.256868498503826	0.1598546024160055	3533.608246759903	7.0071398160370215	15	63	0	0	10	31	22	6	3	0	0	1	0	0	1	434.44444444444446	437.0	638.0	633.0	520.0	307.0	253.0	245.0	263.0	220.27761288969955	144.61219822584002	307.0503128259913	346.6223971992589	403.7422659513241	380.32866031443535	352.8359351648858	313.6605257982608	279.7403170929589	1598.0	1571.0	6.895943562610229	6.723076923076923	5.5
CHEMBL3941529	26.21997004530508	18.16265321722401	0	1	2.40357324192234	4.807146483844679	1.3267557652954554	4.092446197876284	0.1203660646434201	6827.583159930759	10.052501465039446	18	71	0	0	4	37	30	3	1	0	0	0	0	0	0	354.0	372.0	473.0	464.0	412.0	391.0	337.0	280.0	223.0	196.16666666666663	192.77777777777777	315.3333333333333	394.5277777777777	416.83333333333326	443.5833333333333	420.0833333333333	370.83333333333337	303.8333333333333	1328.0	1615.0	4.985915492957746	5.027027027027027	3.583333333333333
BDBM50217900	21.23413056525693	18.34876549332299	0	1	2.5930402081473085	5.0210206430447935	1.311357480265697	4.518773110647752	0.1737989657941443	206.5949792239664	6.286271699500768	9	42	0	0	10	16	16	5	2	2	0	1	0	0	1	346.4938271604938	311.77777777777777	552.5555555555555	548.7407407407406	613.0740740740741	532.1111111111111	423.0	344.55555555555554	176.77777777777777	195.7804164761469	116.940329218107	275.1707818930042	317.6840420667582	385.7447988111567	357.49588477366257	303.05452674897106	310.6059670781892	202.5061728395062	1766.0	1739.0	8.249853027630806	6.777777777777778	6.578042328042328
CHEMBL3692969	20.71729381285132	16.708696245717064	0	1	2.5472653669998104	5.021825698194605	1.302325195485431	4.39176716335683	0.1689141216675704	218.2849112239034	6.341312586743735	15	41	0	0	8	15	18	1	4	1	2	0	0	0	2	460.44444444444446	368.3333333333333	658.0	704.0	583.6666666666667	604.3333333333333	596.0	409.33333333333337	369.0	327.60502400548694	143.5895061728395	329.06481481481484	452.4537037037038	409.199074074074	444.2345679012346	456.25	362.5694444444444	304.8148148148147	1386.0	1535.0	11.230352303523036	8.371212121212121	8.545454545454545
CHEMBL3932551	27.63418360767817	18.923565542779063	0	1	2.4107274527066616	4.821454905413325	1.320625086574665	4.227943691364629	0.1174428803156841	7965.079180661867	10.263756008831738	18	75	0	0	5	39	31	3	2	0	0	0	0	0	0	398.0	408.0	519.0	510.0	446.0	426.0	394.0	360.0	280.0	213.19444444444443	208.27777777777777	340.1666666666666	421.3055555555554	449.4444444444444	471.8611111111111	441.2499999999999	398.33333333333326	343.66666666666663	1430.0	1723.0	5.306666666666667	5.230769230769231	3.733812949640288
ZINC000009909495	23.43633113785633	19.098188377396827	0	0	2.568385669047643	5.027826437589316	1.3131779839446804	4.364447147746422	0.1504981775084973	483.0692723336666	7.244870801341872	18	45	0	0	11	16	18	5	3	2	0	0	1	0	1	415.95610425240056	378.03703703703707	653.8888888888889	644.8888888888889	717.3703703703704	560.5061728395061	528.2592592592594	453.6666666666666	329.22222222222223	219.3811728395061	137.60185185185185	307.03395061728395	354.0462962962964	412.81790123456784	313.47316529492446	301.84122085048	287.9351851851852	254.42592592592595	2838.0	1975.0	9.24346898338668	7.71504157218443	7.603359173126615
CHEMBL4847373	26.45502829138346	19.13344094095321	0	2	2.518078803497601	4.944926968186646	1.2843728885385222	3.992143211269568	0.1174159768020461	29376.2773516999	11.51171816643635	21	59	0	0	9	25	25	3	3	1	0	2	0	0	2	415.6543209876543	366.2222222222222	610.0	595.1111111111111	567.0493827160493	435.22222222222223	437.44444444444446	326.44444444444446	269.8888888888889	238.17117245846669	166.84979423868316	352.8611111111111	394.65329218107	445.4744322511812	396.2608024691359	370.5385802469136	290.1373456790124	279.73611111111103	2098.0	1996.0	7.044988491316174	5.906810035842293	5.754716981132075
CHEMBL2165524	20.78624349807262	16.685690255084367	0	1	2.601018737093946	5.047617152374295	1.294151157994506	4.257813518644519	0.1637620584094045	236.46898005246672	6.421328481788011	15	47	0	0	6	21	20	2	2	1	0	0	1	0	1	313.5116598079561	277.03703703703707	513.8888888888889	517.4814814814814	558.7407407407406	473.5185185185185	360.8024691358025	257.2962962962963	142.07407407407408	193.4332990397805	122.75	284.2191358024691	320.49845679012344	406.2067901234566	417.63117283950606	367.29723936899865	278.3996913580248	233.09259259259247	2448.0	1694.0	6.6704608469777895	5.540740740740741	5.709876543209877
46890221_CHEMBL1083782	21.253760467385995	16.869087272764073	0	0	2.47637530268998	4.952750605379958	1.228277842448814	4.483551725859449	0.1660574713281277	213.19964925851377	6.355480820171698	12	49	0	0	8	22	19	1	4	2	1	0	0	0	1	388.8888888888889	247.3333333333333	543.0	478.3333333333333	445.6666666666666	498.3333333333333	378.0	320.0	252.11111111111111	346.87671467764056	125.78395061728398	386.42129629629625	433.2530864197531	475.45987654320993	494.65740740740745	394.03240740740745	403.391975308642	330.8087277091907	1604.0	1830.0	7.936507936507937	4.849673202614379	5.838709677419355
CHEMBL4877603	14.83731186109904	12.70820838762027	0	1	2.415976221493069	4.74631115596923	1.318840781990149	3.843771468406164	0.2023037614950612	126.51728546440836	5.482232828992449	11	36	0	0	5	17	14	4	0	0	0	1	0	0	1	211.6049382716049	233.11111111111111	309.6666666666667	311.44444444444446	256.44444444444446	236.0	175.33333333333334	79.11111111111111	57.11111111111112	86.67196311537876	103.54835390946502	164.35493827160496	194.9866255144033	195.39094650205763	193.6255144032922	172.58024691358025	132.39506172839506	95.75308641975307	1006.0	981.0	5.877914951989026	6.1345029239766085	4.621890547263682
article_review_81	26.070140131044024	18.44253463136022	0	0	2.5065290770631106	4.9324813656257245	1.3043094740022894	4.256868498503826	0.1598546024160055	3533.608246759903	7.0071398160370215	21	63	0	0	10	29	24	8	1	0	0	1	0	0	1	436.44444444444446	476.0	670.0	604.0	495.0	420.0	442.0	500.0	525.0	220.27761288969955	144.61219822584002	307.0503128259913	346.6223971992589	403.7422659513241	380.32866031443535	352.8359351648858	313.6605257982608	279.7403170929589	1638.0	1647.0	6.927689594356261	7.212121212121212	5.982142857142857
CHEMBL2058429	16.377494250096262	14.594688266818403	0	3	2.492701243524176	4.810236581326127	1.2812894384218896	4.198072369038198	0.199908208049438	118.13747130814156	5.513786302182183	9	36	0	0	6	15	15	4	1	0	0	0	1	0	1	287.06721536351165	310.03703703703707	459.8148148148148	394.8518518518519	301.5925925925926	281.77777777777777	298.03703703703707	214.3333333333333	105.14814814814817	139.82827503429354	121.21913580246914	189.7932098765432	233.2978395061729	267.1635802469136	227.5925925925926	224.0617283950617	173.01543209876547	147.32098765432102	2040.0	1165.0	7.974089315653101	8.158869395711502	7.184606481481481
CHEMBL4764679	25.54137283481996	17.37769498515135	0	1	2.455265256160105	4.869316367615108	1.334852227105519	3.934691647419507	0.1229591139818595	1423.0050930865823	8.423676987008301	15	60	0	0	7	28	25	3	3	0	1	0	0	0	1	460.0	457.0	631.0	596.0	527.0	430.0	305.0	267.0	264.0	254.75000000000003	188.8333333333333	324.83333333333337	421.4722222222222	461.7777777777776	396.1388888888888	304.1666666666666	288.41666666666663	279.30555555555554	1348.0	1592.0	7.666666666666667	7.140625	5.3931623931623935
CHEMBL606637	24.245487590381405	18.563295656162754	0	1	2.465122851545534	4.895317843156837	1.318546426538674	4.910419854619746	0.1636806618206581	246.9825079808624	6.607929804897136	19	55	0	0	6	25	24	3	2	1	0	0	0	0	0	366.44444444444446	340.33333333333337	585.6666666666666	515.6666666666667	498.33333333333337	493.33333333333337	469.0	441.0	294.66666666666663	217.8272462277092	151.22067901234567	339.0493827160494	373.0493827160495	409.2376543209877	385.8858024691357	354.24074074074065	367.7469135802468	294.3472222222222	1420.0	1732.0	6.662626262626263	5.768361581920905	5.5777777777777775
CHEMBL476006	22.371456417005533	18.89920968657772	0	1	2.530375377791851	4.927137075874519	1.2458467078567357	4.429431407094229	0.1581939788247938	385.6147694025784	6.98445828157661	14	49	0	0	9	21	19	4	2	2	0	1	0	0	1	352.4938271604938	314.1111111111111	544.3333333333334	483.8518518518519	526.4074074074074	408.44444444444446	360.6666666666666	362.44444444444446	265.22222222222223	205.5581942539247	131.36779835390945	302.85082304526753	305.38568815729315	398.5915066300869	345.7705761316873	291.5524691358025	279.2597736625515	287.272633744856	1830.0	1803.0	7.193751574703955	6.0405982905982905	5.916666666666667
CHEMBL4527124	18.741455280775188	14.302963940700232	0	1	2.3640017050103173	4.728003410020635	1.2792985924004925	4.306698746558676	0.1794457811066115	176.0527769413867	6.046252556425486	12	45	0	0	8	21	16	6	1	0	0	1	0	0	1	315.60493827160496	329.1111111111111	444.44444444444446	412.44444444444446	340.1111111111111	338.6666666666667	305.55555555555554	285.1111111111111	218.77777777777777	133.9775186709343	140.77057613168725	237.8786008230453	265.641975308642	264.6378600823046	261.2098765432099	218.96296296296296	235.32304526748973	196.2962962962964	1244.0	1232.0	7.013443072702333	7.002364066193853	5.420054200542006
article_review_282	24.21697801967998	17.05533621145203	0	1	2.380280575484892	4.760561150969784	1.319742186676339	5.229363437079073	0.1686891431315829	211.1902236910132	6.4841613729100285	18	58	0	0	7	27	24	3	3	1	0	0	0	0	0	392.44444444444446	338.3333333333333	555.6666666666667	535.0	466.0	412.6666666666666	345.33333333333337	271.33333333333337	294.66666666666663	232.74391289437585	163.16512345679013	352.6604938271605	380.9629629629628	428.074074074074	433.0956790123455	352.2083333333333	267.15740740740745	250.97222222222229	1486.0	1773.0	6.766283524904215	5.546448087431694	5.2421383647798745
CHEMBL1081094	20.53895432788884	16.416100373844678	0	1	2.5504650310705	4.965552522157662	1.329993636503346	4.244370509781675	0.1632450196069874	256.0936903540841	6.501054800499047	15	50	0	0	5	24	21	2	2	1	0	0	0	0	0	306.44444444444446	270.33333333333337	486.6666666666666	485.0	523.0	455.6666666666667	368.6666666666667	302.66666666666663	193.66666666666669	198.24391289437585	128.67283950617283	291.34567901234567	336.6604938271605	410.8765432098765	380.80555555555554	361.7546296296296	349.1203703703704	270.77777777777777	1262.0	1528.0	6.1288888888888895	5.100628930817611	5.069444444444444
CHEMBL3664789	24.02211757548324	18.24139197421789	0	1	2.598499482191752	5.094119361008173	1.3572506113002012	4.552447528428607	0.1569809492561588	336.2993128511845	6.882712312475145	19	50	0	2	6	21	23	3	2	1	0	0	0	0	0	378.44444444444446	366.3333333333333	653.6666666666667	647.3333333333333	615.3333333333334	525.3333333333333	511.0	410.3333333333333	370.0	210.8828017832648	142.64506172839506	319.0956790123457	378.1913580246914	441.8302469135803	421.2314814814814	384.3101851851852	306.06635802469134	315.3611111111111	1380.0	1697.0	7.568888888888889	6.66060606060606	6.536666666666667
CHEMBL3664726	23.811037334311475	18.428704933828616	0	1	2.595575011301994	5.056258478291626	1.2915439590654385	4.366502337150579	0.1505690461086406	451.93621854542175	7.178251797455006	15	48	0	2	8	19	21	2	2	1	3	0	0	0	3	482.44444444444446	395.3333333333333	800.0	669.6666666666666	613.0	473.6666666666666	443.0	661.3333333333333	392.0	382.6675240054869	149.17283950617286	515.0925925925926	435.8086419753087	530.8981481481482	408.0254629629629	287.0046296296296	636.2885802469135	365.1666666666666	1500.0	1691.0	10.050925925925926	7.602564102564102	8.333333333333334
ZINC000169311164	24.88923623481513	18.70227302161489	0	1	2.5713672750157808	4.991442228114058	1.3272183282992245	3.652059585000327	0.1141268620312602	13414.878470063211	10.667270513367065	12	66	0	0	6	34	26	4	2	0	0	0	0	0	0	380.0	393.0	562.0	545.0	448.0	376.0	300.0	230.0	244.0	228.9236111111111	185.66666666666669	313.76388888888886	430.5694444444444	539.375	488.2916666666666	440.0416666666667	349.8333333333333	293.9166666666667	1294.0	1560.0	5.757575757575758	5.695652173913044	4.4603174603174605
ZINC000169347277	19.10846211891973	14.844930417744504	0	1	2.4579802346579385	4.810642550683302	1.3249803554810573	4.347832900034699	0.1811597041681124	181.67869104998124	6.077708430424574	12	45	0	0	4	21	20	2	1	0	0	1	0	0	1	269.60493827160496	289.1111111111111	390.44444444444446	402.0	343.44444444444446	342.0	284.7777777777778	223.66666666666663	189.44444444444449	142.0052964487121	126.68724279835392	213.43415637860087	284.2170781893004	296.0987654320987	284.35699588477365	236.91255144032928	201.4382716049384	203.40329218107	1192.0	1207.0	5.991220850480111	6.023148148148148	4.48786717752235
CHEMBL2413986	17.79140743218242	14.483878484171075	0	0	2.465396031337257	4.930792062674513	1.3195691835454393	4.115855211149357	0.1789502265717112	181.60458320054343	6.034740826672282	18	39	0	0	5	16	18	2	2	1	0	0	0	0	0	302.44444444444446	254.3333333333333	443.6666666666666	452.6666666666666	456.33333333333337	361.6666666666667	270.0	217.3333333333333	208.0	195.24391289437585	119.50617283950618	257.3734567901235	280.70833333333326	358.4012345679011	329.44753086419746	262.5740740740741	214.43518518518525	223.97222222222229	1146.0	1325.0	7.754985754985755	6.203252032520325	6.621890547263681
CHEMBL196791	19.941237346443472	15.842754584382323	0	1	2.5493798856139454	4.971648338233118	1.316054423050352	4.206101803354103	0.1682440721341641	225.4185874822572	6.334249794508652	15	42	0	0	6	17	19	2	2	1	0	1	0	0	1	312.04938271604937	275.1111111111111	512.3333333333333	500.0	511.4444444444444	469.8518518518519	374.2222222222223	284.77777777777777	170.55555555555557	190.58254267642127	117.05144032921812	274.4228395061728	302.8209876543209	356.838477366255	325.64443301326	309.7345679012344	292.2813786008229	216.1152263374485	1472.0	1521.0	7.429747207524985	6.11358024691358	6.568376068376067
CHEMBL482736	22.06255769000312	17.191067557439645	0	1	2.536558205164165	5.0218729871388685	1.2962839865465612	4.400498788507122	0.1571606710181115	472.9613637538056	7.188633118941061	19	46	0	0	8	18	20	4	3	1	0	0	0	0	0	402.44444444444446	358.0	616.6666666666667	639.3333333333333	666.0	579.6666666666667	468.6666666666667	386.6666666666667	262.3333333333333	268.2994684499314	152.64197530864195	325.6172839506172	383.6358024691357	452.2037037037036	444.9753086419751	354.52314814814804	289.47530864197523	219.476851851852	1382.0	1602.0	8.748792270531402	7.306122448979591	7.520325203252034
CHEMBL591569	19.81556890010628	14.975866206192013	0	1	2.545122549325717	4.870958703687816	1.324924055286031	3.888988946408489	0.1555595578563395	570.4768406546824	7.262763305531403	15	49	0	0	3	24	22	2	1	0	0	0	0	0	0	294.0	326.0	449.0	429.0	369.0	311.0	283.0	251.0	227.0	118.44444444444446	143.41666666666669	225.8611111111112	269.25	284.50000000000006	255.5555555555556	243.16666666666663	231.8333333333333	218.5555555555556	978.0	1212.0	6.0	6.269230769230769	4.934065934065934
CHEMBL1642884	20.72922435666979	16.22947385342846	0	1	2.5065290770631106	4.9324813656257245	1.3043094740022894	4.256868498503826	0.1598546024160055	3533.608246759903	7.0071398160370215	15	47	0	0	9	20	18	4	2	1	1	1	0	0	2	378.8888888888889	316.33333333333337	539.0	544.3333333333333	533.3333333333334	433.3333333333333	481.0	337.6666666666667	299.66666666666663	220.27761288969955	144.61219822584002	307.0503128259913	346.6223971992589	403.7422659513241	380.32866031443535	352.8359351648858	313.6605257982608	279.7403170929589	1618.0	1549.0	8.06146572104019	6.455782312925171	6.341176470588235
CHEMBL248071	18.78624349807262	15.482638283526974	0	1	2.5335795585246075	4.955831700203201	1.2590094995770562	4.0432987096454855	0.1684707795685619	240.4897264757572	6.358146108630785	15	46	0	0	5	22	19	2	2	1	0	0	0	0	0	294.44444444444446	246.0	454.6666666666667	432.3333333333333	456.0	400.0	302.33333333333337	237.3333333333333	141.0	194.49391289437585	123.03086419753086	276.2623456790124	307.38580246913574	378.6836419753086	325.41203703703684	315.7037037037034	306.68518518518505	227.1111111111112	1188.0	1418.0	6.400966183574879	5.125	5.412698412698413
CHEMBL4751063	24.99303448608783	18.821609772419453	0	1	2.467937808912544	4.773392527918683	1.3093283537009812	4.186227219681796	0.1350395877316708	877.4434990012801	7.908414676155557	18	53	0	0	9	22	22	3	3	2	0	1	0	0	1	392.4938271604938	349.7777777777777	592.7777777777778	434.7777777777778	419.2962962962963	381.1111111111111	368.5185185185185	303.1111111111111	270.33333333333337	220.5581942539248	146.0406378600823	331.0310356652949	330.1100823045268	355.6720964791952	356.17335390946494	321.57344535893924	280.2175925925925	251.4022633744856	1954.0	1961.0	7.405543908688562	6.136452241715398	5.811546840958606
CHEMBL236314	24.24089717496559	19.9637381012579	0	1	2.593490925512927	5.02147816225647	1.2953572965720523	4.623990805856191	0.154133026861873	344.55165309620645	6.940856304301078	9	54	0	0	10	24	20	5	2	2	0	1	0	0	1	368.4938271604938	343.44444444444446	601.8888888888889	600.7407407407408	657.0740740740741	598.1111111111111	503.6666666666667	417.8888888888889	287.1111111111111	211.8081942539247	140.52057613168725	317.4650205761317	363.6362025605853	459.64294695930494	457.3292181069958	384.33693415637856	393.0334362139917	306.3302469135803	1918.0	1937.0	6.823959762231367	5.921455938697318	5.625129802699896
45113403_CHEMBL1098894	19.38396047951799	15.329163577843712	0	1	2.5259405606483143	4.974059415489196	1.297177561607117	4.301020028751948	0.1792091678646644	189.077898354474	6.117627828104374	15	41	0	0	6	17	18	2	2	1	1	0	0	0	1	350.44444444444446	289.3333333333333	520.0	500.33333333333326	454.0	456.6666666666666	357.66666666666663	303.0	240.0	247.5494684499314	123.03395061728396	289.25925925925924	342.97839506172846	372.9691358024691	395.3827160493826	272.6620370370369	259.0046296296296	212.23148148148152	1228.0	1427.0	8.547425474254743	6.575757575757575	6.666666666666667
ZINC000055869822	23.35545090881657	19.29835647922109	1	2	2.5931584875429983	5.021144315433848	1.3136079343135043	4.590837970484191	0.1583047576029031	320.9062581029893	6.835859786641328	9	51	0	0	10	22	19	5	2	2	0	1	0	0	1	362.4938271604938	333.2222222222222	587.2222222222222	594.6296296296296	648.0740740740741	584.1111111111111	483.6666666666667	398.2222222222222	261.44444444444446	206.2804164761469	134.35802469135805	304.8600823045268	343.87591449474166	436.892946959305	431.6069958847736	360.3924897119341	369.4207818930041	283.283950617284	1880.0	1889.0	7.1077221011861536	6.058585858585857	5.814081408140813
53324723_CHEMBL1739686	23.36738145263504	17.29727875186778	0	1	2.536863379836797	5.022349614583232	1.3396736936318403	4.445395908745209	0.1532895140946623	487.0541491314037	7.253086043075487	19	51	0	0	7	22	22	4	2	1	0	0	0	0	0	372.44444444444446	347.33333333333337	594.0	601.6666666666667	647.0	553.6666666666667	460.6666666666666	382.0	276.6666666666667	218.0772462277092	148.39506172839506	320.8719135802469	372.9783950617284	453.1296296296296	412.3364197530864	356.9120370370369	286.0339506172839	229.62962962962968	1394.0	1676.0	7.302832244008715	6.315151515151515	6.123711340206185
CHEMBL583896	18.786243498072626	15.618852420339508	0	1	2.5397939502737623	4.962410782883751	1.264528998806438	4.051740096100916	0.1688225040042048	239.2885445177464	6.353138860323163	15	42	0	0	7	18	17	3	2	1	0	1	0	0	1	310.0493827160494	262.44444444444446	463.88888888888886	456.77777777777777	512.2222222222222	421.0740740740741	326.3333333333333	249.5555555555556	135.55555555555554	193.3047648986435	117.66563786008231	265.04629629629625	291.3755144032921	372.4130658436213	303.860482395976	306.5668724279834	253.72222222222229	212.067901234568	1450.0	1462.0	7.382128159905939	5.9646464646464645	6.103801169590643
ZINC000003816874	27.00037461449048	20.51580168238095	0	1	2.569445465630664	5.073354968393858	1.3176804028088736	4.685180214608058	0.1377994180767076	600.1470296796244	7.620950106284587	16	63	0	0	8	29	26	3	4	1	0	0	0	0	0	452.44444444444446	400.0	691.6666666666667	721.3333333333334	788.3333333333334	712.6666666666666	765.6666666666666	532.6666666666667	515.6666666666667	284.85502400548694	180.2808641975309	386.6589506172839	454.29012345679	594.3024691358027	593.4166666666669	661.1080246913584	438.685185185185	471.6018518518517	1624.0	1941.0	7.181657848324515	5.970149253731344	5.716253443526171
ZINC000028523149	13.463538413245823	11.025670964024558	0	0	2.411092512661827	4.698935970597212	1.337801426995911	3.611197106806908	0.2124233592239357	118.3329593419395	5.30413059137383	12	34	0	0	1	17	16	1	0	0	0	0	0	0	0	166.0	189.0	243.0	199.0	149.0	138.0	135.0	108.0	69.0	84.63888888888889	97.25	149.02777777777777	184.1388888888889	170.27777777777777	143.72222222222223	125.77777777777776	111.27777777777776	90.66666666666669	642.0	794.0	4.882352941176471	5.25	3.857142857142857
CHEMBL4116440	22.988444070672024	17.89983852418843	0	2	2.547580885233375	4.991374156009991	1.2815508991982008	4.237386042318934	0.1461167600799632	552.6588161468482	7.379451579118033	15	52	0	0	8	23	21	3	2	1	0	0	2	0	2	340.57887517146776	294.0740740740741	514.7037037037037	502.87654320987656	506.5925925925926	442.4074074074074	384.87654320987656	343.1851851851852	273.07407407407413	201.53935185185185	132.5246913580247	303.09567901234567	336.70927640603566	408.1466049382717	366.3611111111111	322.454646776406	295.2793209876543	250.8317901234568	3760.0	2006.0	6.549593753297457	5.346801346801347	5.199027310138421
CHEMBL253097	20.227218051212954	16.947552580286654	0	0	2.570350732022275	5.14070146404455	1.2373532681978618	4.301432130604052	0.1654396973309251	215.1789762795188	6.326981574674302	12	38	0	0	9	12	17	2	5	0	0	2	0	0	2	433.20987654320993	405.22222222222223	620.1111111111111	712.5555555555557	712.0493827160494	535.2222222222223	486.7777777777778	528.3333333333334	258.8888888888889	302.46198178631306	151.7911522633745	286.3307613168725	364.4732510288065	540.4363664075601	407.2968106995885	385.9166666666666	492.6707818930041	191.8621399176955	1620.0	1319.0	11.40025990903184	10.130555555555556	9.255389718076286
CHEMBL1082198	20.050627146184656	16.72450260606501	0	1	2.5591117517171806	4.991029604686428	1.2893818168816744	4.262600394978947	0.1705040157991579	206.37361757049908	6.245978935463297	15	41	0	0	7	16	18	2	2	1	2	0	0	0	2	400.44444444444446	318.3333333333333	562.6666666666667	555.6666666666667	593.3333333333334	608.3333333333333	515.0	422.0	276.0	309.5494684499314	132.42283950617286	315.7345679012346	371.2746913580247	397.0648148148147	456.8518518518518	449.0277777777776	389.30555555555554	315.66666666666663	1308.0	1475.0	9.766937669376697	7.234848484848484	7.213675213675215
CHEMBL4747978	25.728650837975792	19.6875999146048	0	1	2.510347812289918	4.8525987892776525	1.302522975932341	4.055034998258442	0.1267198436955763	1874.223209356809	8.699100374026033	18	56	0	0	9	24	23	3	3	2	1	0	0	0	1	448.8888888888889	386.6666666666666	646.4444444444445	512.0	498.33333333333337	425.33333333333337	383.6666666666667	411.6666666666666	293.0	287.5251200274348	163.3533950617284	367.4353566529493	374.9506172839506	417.9490740740741	453.60956790123447	365.8842592592592	411.3472222222223	291.7623456790123	1784.0	1961.0	8.015873015873016	6.444444444444444	5.98559670781893
20901114_CHEMBL1173132	24.17194748974429	19.23385647822516	0	0	2.578373689682277	5.05470993196447	1.3180938376446405	4.506794425060449	0.1502264808353483	387.2335291408245	7.057640234176936	18	48	0	0	11	18	19	6	3	2	0	0	0	0	0	442.8888888888889	405.0	696.3333333333334	705.0	777.0	593.6666666666666	560.1111111111111	491.0	376.0	274.7473422496571	156.71604938271605	338.858024691358	405.00000000000006	505.3456790123457	390.94444444444446	332.9446159122085	348.25308641975306	325.2283950617284	1700.0	1850.0	9.226851851851851	7.788461538461538	7.652014652014652
ZINC000001530695	19.706179100365105	14.953397518454205	0	1	2.4900771316276886	4.980154263255376	1.3411914280549109	4.114167171659886	0.1645666868663954	298.2686780991777	6.614285416538142	12	51	0	0	4	26	21	2	0	2	0	0	0	0	0	228.88888888888889	256.66666666666663	349.3333333333333	344.0	296.0	288.77777777777777	273.66666666666663	235.66666666666669	154.0	100.00685871056244	123.75925925925928	196.04012345679013	245.1172839506173	264.7716049382716	264.52812071330595	242.82407407407408	227.2623456790124	232.71296296296293	1392.0	1440.0	4.4880174291939	4.753086419753085	3.564625850340136
ZINC000060325921	21.383960479517985	17.12797787977295	0	1	2.602260883902101	5.049420663447508	1.3010201237267145	4.292577358456644	0.1589843466095053	261.2583730407937	6.55876162569263	15	51	0	0	6	24	21	2	2	2	0	0	0	0	0	314.8888888888889	279.3333333333333	520.3333333333334	526.3333333333334	569.0	486.0	374.1111111111111	272.3333333333333	168.33333333333331	199.71956447187927	129.35185185185185	290.83024691358025	331.1373456790124	427.7345679012346	441.14506172839504	388.4816529492456	294.97839506172846	288.73148148148147	1518.0	1694.0	6.174291938997822	5.172839506172839	5.36426116838488
CHEMBL370719	20.67685369833144	16.804147507475175	0	1	2.558873678338244	5.015009090646726	1.3128151156125512	4.336564517988917	0.1667909429995737	220.82649934589844	6.35288876738266	15	42	0	0	7	16	19	2	2	1	0	2	0	0	2	319.6543209876543	286.22222222222223	527.0	526.2345679012346	550.0740740740741	489.0	389.0	302.66666666666663	180.0	190.1711724584667	116.18312757201647	273.79629629629625	298.1132068282273	356.5194330132599	335.0221193415636	304.5493827160492	292.8966049382715	215.8786008230453	1760.0	1617.0	7.610817166372721	6.360493827160494	6.756410256410256
CHEMBL3546104	22.03434849958864	16.522059880763276	0	1	2.51415183601031	4.947487592891876	1.3210909408519638	3.643208939627377	0.130114604986692	3691.173138972321	9.243319027529392	15	55	0	0	7	27	21	5	2	0	0	0	0	0	0	372.0	383.0	567.0	538.0	446.0	233.0	173.0	181.0	211.0	212.66666666666663	164.25	281.49999999999994	369.4444444444444	483.1666666666666	329.0833333333333	283.75	239.0833333333333	227.66666666666669	1156.0	1386.0	6.763636363636364	6.603448275862069	5.349056603773585
ZINC000006013357	22.02211757548324	18.20934630527219	0	1	2.558106058340705	5.002801137118095	1.3040027073314888	4.413254925510645	0.1576162473396659	275.4447675462406	6.648006544899275	15	52	0	0	7	24	21	2	4	1	0	0	0	0	0	386.44444444444446	330.0	590.6666666666666	593.0	580.6666666666667	570.3333333333334	503.33333333333337	420.6666666666666	284.0	223.7994684499314	149.19753086419755	324.0956790123457	364.75	437.9398148148148	438.875	430.0416666666666	428.54629629629625	321.69444444444446	1390.0	1658.0	7.431623931623932	6.0	6.0272108843537415
ZINC000028862227	20.05062714618465	16.60088323027826	0	1	2.554922014494216	4.980361996868668	1.2945143187975685	4.26805869864511	0.1707223479458043	205.3787932204202	6.24114677778918	15	43	0	0	7	18	18	3	2	1	0	1	0	0	1	322.0493827160494	282.44444444444446	509.33333333333326	491.1111111111112	527.1851851851852	493.1111111111111	360.11111111111114	304.0	151.55555555555554	193.33254267642127	118.99897119341566	274.58950617283944	310.011316872428	368.0441243712848	354.0205761316872	300.79989711934144	308.656378600823	211.3405349794239	1486.0	1534.0	7.489520528280219	6.1400966183574885	6.211382113821137
CHEMBL4638388	29.84073228305513	21.12985230880456	0	1	2.443076869162256	4.883389663954159	1.3171511725669829	4.671408960074154	0.1229318147387935	613.4391933681147	7.754082211656756	21	74	0	0	8	36	30	4	2	2	0	0	0	0	0	426.8888888888889	381.0	636.3333333333333	589.6666666666667	539.6666666666667	494.6666666666666	402.6666666666667	321.66666666666663	273.6666666666667	250.69178669410152	187.72222222222223	393.057098765432	444.3842592592592	534.9706790123457	520.6805555555554	474.59722222222223	460.4398148148149	370.89814814814815	1952.0	2238.0	5.768768768768769	4.884615384615385	4.545238095238095
CHEMBL179344	22.233557046562943	17.3574370637888	0	1	2.4741548111539955	4.93305295062218	1.2908250909178594	4.71416228681958	0.1683629388149849	272.6789396368865	6.637914474996062	19	51	0	0	6	23	22	3	2	1	0	0	0	0	0	352.44444444444446	317.3333333333333	546.3333333333334	514.6666666666667	514.6666666666667	480.0	411.33333333333337	377.33333333333337	276.3333333333333	212.5216906721536	144.47067901234567	319.9413580246914	336.17901234567904	396.0401234567901	413.4382716049382	343.0787037037037	300.33796296296293	270.7407407407407	1346.0	1617.0	6.910675381263617	5.876543209876543	5.874551971326166
CHEMBL1080316	19.234130565256933	16.07985716980246	0	1	2.552110073003362	4.977549836705224	1.3041666015427384	4.20039713803993	0.1750165474183304	193.58044504880945	6.141161900115538	15	41	0	0	6	17	18	2	2	1	1	0	0	0	1	344.44444444444446	284.3333333333333	513.6666666666667	498.6666666666667	528.6666666666667	528.6666666666667	372.0	339.0	175.0	247.7716906721536	122.42283950617283	289.62345679012344	333.0524691358024	368.1728395061728	432.5833333333332	325.69444444444434	337.8611111111111	224.66666666666663	1228.0	1427.0	8.401084010840108	6.462121212121212	6.585470085470086
CHEMBL1642846	23.32694133811516	18.16602266715373	0	1	2.5065290770631106	4.9324813656257245	1.3043094740022894	4.256868498503826	0.1598546024160055	3533.608246759903	7.0071398160370215	19	53	0	0	8	23	22	4	2	1	0	1	0	0	1	372.8888888888889	348.33333333333337	601.6666666666667	645.6666666666666	679.6666666666667	632.0	545.6666666666667	439.0	335.33333333333337	220.27761288969955	144.61219822584002	307.0503128259913	346.6223971992589	403.7422659513241	380.32866031443535	352.8359351648858	313.6605257982608	279.7403170929589	1684.0	1693.0	7.035639412997904	6.220238095238096	6.202749140893472
CHEMBL3664730	21.98167746096336	17.114671236357964	0	2	2.5952964946113286	5.047441687570698	1.3367806226091492	4.306760046841593	0.1595096313645034	423.09501343948097	7.04084854489394	15	50	0	2	6	23	21	3	2	1	0	0	0	0	0	332.44444444444446	309.3333333333333	569.0	549.6666666666666	497.00000000000006	400.33333333333337	399.0	361.33333333333337	270.0	211.35502400548697	136.58950617283952	307.09259259259267	372.641975308642	431.8148148148149	354.10648148148147	292.42129629629625	355.93672839506166	325.91666666666663	1310.0	1597.0	6.648888888888889	5.728395061728395	5.747474747474747
CHEMBL177119	23.05005362749068	17.291761147971137	0	1	2.47761371322253	4.906572046459831	1.2761965042736487	4.57667088727021	0.1578162374920762	284.3277574476774	6.714838385240396	19	54	0	0	6	25	23	3	2	1	0	0	0	0	0	360.44444444444446	328.33333333333337	560.6666666666667	510.6666666666666	476.3333333333333	451.6666666666666	400.0	391.0	277.3333333333333	217.29946844993145	150.35956790123458	330.10493827160496	358.7993827160494	404.62654320987656	386.0216049382716	358.780864197531	343.7638888888888	260.8287037037037	1384.0	1665.0	6.674897119341564	5.760233918128655	5.663299663299664
CHEMBL41	16.638162163745747	13.70109802265807	0	1	2.3485658791075013	4.6971317582150025	1.2569992152202916	4.147643698093116	0.1885292590042325	166.33136709700213	5.902439346317703	12	40	0	0	5	18	17	1	1	0	3	0	0	0	3	362.0	302.0	507.0	392.0	364.0	314.0	322.0	221.0	225.0	284.6736111111111	135.6388888888889	395.2222222222222	285.4722222222221	325.8333333333334	266.59722222222223	277.11111111111103	213.87500000000003	240.37500000000003	986.0	1027.0	9.05	7.365853658536586	7.242857142857143
ZINC000084689918	15.641877898208298	13.960568085261372	0	3	2.474245601617196	4.8034797018220505	1.2955077926116052	4.110585328218359	0.2055292664109179	111.9912652033393	5.411568059557821	9	33	0	0	6	13	14	4	1	0	0	0	1	0	1	277.06721536351165	300.03703703703707	441.8148148148149	368.8518518518519	289.3703703703704	279.03703703703707	292.33333333333337	182.14814814814807	85.03703703703704	136.07827503429354	115.21913580246914	187.73765432098767	206.6327160493827	221.72685185185185	206.3672839506173	195.4598765432099	156.80246913580248	123.1898148148148	2002.0	1112.0	8.395976223136717	8.572486772486773	7.61749680715198
CHEMBL1950772	19.86035711740372	16.359725060687282	0	1	2.595444253155605	5.0263966978270425	1.339491282454927	4.268763327254795	0.1778651386356164	216.57398057352293	6.253400938082309	14	43	0	2	6	19	18	3	2	1	0	0	0	0	0	312.44444444444446	287.0	552.0	491.6666666666666	475.3333333333333	331.0	353.0	282.33333333333337	211.0	187.54946844993145	115.8641975308642	283.3148148148149	325.19753086419746	376.6635802469136	292.9537037037036	254.6435185185186	248.67746913580248	258.4722222222222	1198.0	1485.0	7.2661498708010335	6.1063829787234045	6.344827586206897
ZINC000060325712	24.029816933793832	19.21248923399876	0	1	2.604210658077122	5.073967844748451	1.2478703670500226	4.443673813674575	0.1481224604558191	310.02476894769626	6.835264482786759	15	50	0	0	9	20	21	2	2	1	3	1	0	0	4	484.0493827160494	385.1111111111111	779.0	678.7777777777778	741.5555555555555	632.2222222222222	765.7407407407408	499.2222222222223	466.22222222222223	385.4505982319768	151.9681069958848	516.4537037037037	418.39866255144034	538.5882201646092	501.9989711934157	775.3013260173753	363.0005144032922	399.40123456790127	1790.0	1778.0	9.680987654320989	7.266247379454926	8.114583333333334
CHEMBL1770373	14.101695509211076	10.917647935908876	0	1	2.350845992977542	4.678205084116442	1.3406577284702073	3.8150175165277416	0.2119454175848745	118.08326568320322	5.35917668190304	12	35	0	0	3	17	15	3	0	0	0	0	0	0	0	204.0	219.0	281.0	281.0	214.0	200.0	136.0	105.0	78.0	87.61111111111111	101.2777777777778	163.47222222222226	200.8611111111112	192.69444444444449	163.94444444444449	113.66666666666666	99.5	93.33333333333334	704.0	859.0	5.828571428571428	5.918918918918919	4.323076923076923
CHEMBL395465	17.177411804141038	13.641016601581144	0	1	2.465673676917409	4.761918446353132	1.2942666475130868	3.783395108879145	0.171972504949052	225.999973765559	6.2089922435549525	15	46	0	0	2	24	20	2	0	0	0	0	0	0	0	226.0	250.0	328.0	299.0	268.0	264.0	237.0	180.0	117.0	100.63888888888889	125.80555555555556	193.27777777777783	229.8888888888889	242.6388888888889	214.58333333333343	211.11111111111123	215.38888888888897	186.16666666666669	842.0	1044.0	4.913043478260869	5.208333333333333	3.9047619047619047
ZINC000028763980	13.313708498984765	11.258830920193809	0	1	2.455027944933078	4.79592248418184	1.354833708105087	3.667941479786141	0.2157612635168318	106.80408623109828	5.201624437447155	9	30	0	0	3	13	14	3	0	0	0	0	0	0	0	210.0	227.0	307.0	286.0	243.0	203.0	162.0	81.0	48.0	108.3888888888889	99.91666666666669	148.1666666666667	181.25000000000009	175.52777777777789	154.75000000000006	148.1666666666667	113.5	83.41666666666666	664.0	794.0	7.0	7.09375	5.581818181818182
CHEMBL1834334_CHEMBL1834334_56593642	17.40512992181676	15.581012924258117	0	3	2.415464578748186	4.814096672153478	1.2106915090965114	4.235434588373649	0.1841493299292891	151.63835778226144	5.854407583811206	6	41	0	0	9	18	14	4	2	1	0	2	0	0	2	287.6543209876543	232.5555555555556	419.0	354.44444444444446	421.3086419753087	354.55555555555554	284.55555555555554	196.22222222222223	126.0	191.6156169029112	107.87294238683128	267.6759259259259	276.03600823045264	314.0750266727632	310.41975308641963	301.58899176954725	255.0864197530864	206.5648148148148	1680.0	1474.0	7.015959048479372	5.537037037037036	5.662162162162162
CHEMBL4206366	22.532707455033645	16.52189089663449	0	2	2.578677070149943	4.937479390954069	1.3582841155879333	3.701994060263931	0.1322140735808546	2757.204773146771	8.951592099348407	12	56	1	0	5	28	23	4	1	0	0	0	0	0	0	324.0	347.0	486.0	471.0	396.0	290.0	234.0	238.0	230.0	164.17361111111111	155.86111111111114	267.05555555555554	348.45833333333326	385.5416666666666	353.33333333333326	280.5	237.08333333333337	212.8333333333333	1116.0	1399.0	5.785714285714286	5.783333333333333	4.378378378378378
CHEMBL368390	22.233557046562947	17.357437063788804	0	1	2.474154811153996	4.933052950622181	1.2908250909178594	4.714162286819584	0.1683629388149851	272.6789396368838	6.637914474996053	19	51	0	0	6	23	22	3	2	1	0	0	0	0	0	350.44444444444446	315.33333333333337	545.3333333333334	510.6666666666667	511.6666666666667	488.33333333333337	398.0	386.3333333333333	273.3333333333333	213.54946844993145	145.0817901234568	319.7191358024691	336.2067901234568	396.4567901234568	413.9135802469136	340.5185185185185	309.9490740740741	270.35185185185185	1346.0	1612.0	6.871459694989107	5.839506172839507	5.863799283154123
CHEMBL23038	17.343520364998113	14.657312217616465	0	0	2.456595089557939	4.905886018536183	1.266477435585036	4.166736422747765	0.1893971101248984	144.2446139958994	5.759967927072033	12	38	0	0	7	16	15	3	2	1	0	0	1	0	1	281.5116598079561	232.3703703703704	417.0740740740741	387.4074074074074	362.58024691358025	361.8518518518519	261.25925925925924	199.5555555555556	113.03703703703704	191.1277434842249	106.80864197530865	251.44444444444449	288.0648148148147	312.6352023319616	271.98765432098764	225.29629629629628	245.50000000000009	164.23765432098767	2312.0	1476.0	7.408201573893582	5.809259259259259	5.958201058201058
CHEMBL511312	17.51590907158417	14.16869521006964	0	1	2.501425888384639	4.889645210393969	1.3515412054441398	3.728997355211324	0.1694998797823329	488.1367689646005	6.979052991222445	12	43	0	0	5	21	17	3	1	1	0	0	0	0	0	254.44444444444449	276.66666666666663	399.0	366.0	303.66666666666663	209.0	164.33333333333331	170.0	148.66666666666669	101.05898491083676	116.1820987654321	197.20987654320987	229.08024691358028	241.54320987654324	208.70370370370367	158.44444444444449	158.6604938271605	150.7592592592593	1100.0	1218.0	5.917312661498708	6.014492753623188	4.75
CHEMBL4454105	26.931424929269188	18.72048823330245	0	1	2.551673698830693	4.972214764523765	1.329183362427109	3.465251422374632	0.1019191594816068	25413.461460056165	11.366809722981978	16	65	0	0	7	31	27	3	3	1	0	0	0	0	0	418.44444444444446	374.0	651.6666666666667	634.3333333333334	541.3333333333334	341.33333333333337	251.3333333333333	235.3333333333333	212.3333333333333	273.2716906721536	172.91975308641975	379.9367283950618	437.9398148148149	577.5972222222222	450.2083333333333	372.4675925925926	322.800925925926	283.6296296296297	1598.0	1934.0	6.437606837606838	5.420289855072464	5.1719576719576725
CHEMBL3664787	24.688784242149893	19.31884460479982	0	1	2.6035724124497768	5.055731362187199	1.3447372788851617	4.81277286306266	0.1604257621020886	279.5796161609457	6.731899392797015	18	55	0	2	6	25	24	3	2	1	0	0	0	0	0	374.44444444444446	371.33333333333337	671.6666666666666	639.6666666666666	643.6666666666666	508.6666666666666	506.0	413.33333333333337	379.0	212.1328017832648	147.64506172839506	331.7623456790124	394.0246913580247	466.1774691358025	425.0462962962963	434.43981481481467	383.2330246913579	339.1944444444443	1420.0	1763.0	6.808080808080808	6.188888888888889	6.051051051051051
CHEMBL435949	18.93012263395726	14.39100999640858	0	1	2.4194082595993214	4.786421673335422	1.3611112355029995	4.308862477221007	0.1795359365508753	193.82273738181505	6.142412753880223	15	46	0	0	5	22	19	4	1	0	0	0	0	0	0	300.0	320.0	437.0	413.0	307.0	248.0	232.0	199.0	201.0	118.63888888888889	139.5	222.9444444444445	256.58333333333337	263.66666666666663	264.33333333333326	240.27777777777783	204.30555555555563	155.55555555555557	966.0	1189.0	6.521739130434782	6.530612244897959	5.0813953488372094
CHEMBL3304237	25.707481395677032	18.69868484100678	0	1	2.531169701615511	4.843656985878088	1.3117452579672415	3.592253413735299	0.1088561640525848	8821.67990735915	10.278890065023964	12	69	0	0	6	36	27	4	2	0	0	0	0	0	0	384.0	394.0	548.0	505.0	419.0	391.0	361.0	282.0	245.0	233.1736111111111	190.5833333333333	324.4027777777777	441.05555555555554	541.4583333333334	468.45833333333337	440.7916666666666	387.25	343.08333333333337	1332.0	1608.0	5.565217391304348	5.472222222222222	4.151515151515151
CHEMBL3669658	21.94123734644348	17.714667372507414	0	1	2.613582770967914	5.085387112997015	1.3370481152323184	4.385777042098387	0.1624361867443847	306.6462645310312	6.718946623468968	15	46	0	2	6	19	21	3	2	1	0	0	0	0	0	360.44444444444446	332.3333333333333	600.0	615.3333333333333	607.0	533.3333333333334	532.0	404.33333333333337	282.0	231.35502400548697	136.3672839506173	297.4814814814815	368.4783950617284	428.0756172839506	400.75	426.3101851851852	350.4274691358025	346.86111111111103	1306.0	1571.0	7.835748792270532	6.6466666666666665	6.593406593406593
CHEMBL4559312	13.38265818420606	12.14185430719968	0	0	2.476917026354033	4.804992987140823	1.3190139003526162	3.756546506416458	0.2209733239068505	93.58413312622406	5.069489102293715	14	29	0	0	4	12	13	3	0	0	0	0	1	0	1	205.06721536351165	235.03703703703704	330.55555555555554	271.8148148148148	249.07407407407408	187.85185185185185	107.07407407407408	39.59259259259259	3.259259259259259	76.522719478738	92.10802469135804	139.7592592592593	148.2006172839506	157.22530864197535	147.31635802469137	113.38888888888884	84.31944444444444	44.82407407407407	1852.0	973.0	7.071283288396954	7.58183990442055	6.356837606837607
CHEMBL4069113	22.91949438545073	17.759427668727348	0	2	2.546921966836404	4.978119010664006	1.292251340325714	4.301818195040664	0.148338558449678	367.244392820217	6.970738283911388	15	53	0	0	8	24	21	3	3	1	1	0	0	0	1	422.44444444444446	345.0	594.6666666666666	583.3333333333333	600.6666666666667	521.0	644.3333333333334	452.6666666666666	381.33333333333337	278.2716906721537	155.78086419753086	348.0401234567901	398.1635802469136	459.02006172839504	382.6064814814814	511.8055555555554	363.1296296296296	424.8888888888889	1456.0	1706.0	7.970649895178197	6.160714285714286	5.946666666666666
CHEMBL3409039	28.92707682649163	20.77546907783263	0	1	2.405681719982612	4.809341870269235	1.3502911372369073	5.4736589236777	0.1479367276669648	319.7024500544105	7.075723539291271	12	79	0	0	6	42	31	4	2	0	0	0	0	0	0	406.0	416.0	562.0	575.0	535.0	484.0	398.0	321.0	280.0	243.66666666666669	205.69444444444443	356.25000000000006	478.27777777777766	541.7500000000001	578.25	488.33333333333326	467.6666666666666	421.75	1482.0	1824.0	5.139240506329114	5.0120481927710845	3.602564102564102
CHEMBL1170091	20.01018703166477	16.983120816298698	0	0	2.568086407238146	5.025453345303993	1.2900749277057832	4.268579977788745	0.1707431991115498	228.54926504168472	6.3480425209026325	18	40	0	0	9	15	16	5	2	2	0	0	0	0	0	358.8888888888889	331.0	591.3333333333334	604.3333333333334	667.3333333333333	462.6666666666666	405.44444444444446	287.0	162.0	205.21956447187927	125.66049382716048	275.4135802469135	318.7129629629629	392.3024691358024	292.6990740740739	279.7717764060356	262.98765432098764	226.20370370370367	1476.0	1591.0	8.972222222222223	7.6976744186046515	8.100456621004566
CHEMBL483559	17.027581889879976	13.486371531639332	0	1	2.381884853727648	4.763769707455294	1.322898363002026	4.029012361391676	0.1831369255178034	176.25183288397872	5.960371201344299	12	43	0	0	4	21	18	2	1	0	1	0	0	0	1	290.0	281.0	379.0	375.0	319.0	263.0	267.0	241.0	180.0	164.6388888888889	130.75	217.4444444444445	274.1111111111111	296.8888888888888	232.22222222222229	239.1111111111112	232.9166666666668	200.4166666666668	912.0	1063.0	6.744186046511628	6.2444444444444445	4.79746835443038
CHEMBL401707	14.961231727502051	12.512849912071369	0	0	2.5400636219041464	5.080127243808294	1.3180989306848598	3.8383081344985	0.2020162176051842	120.38834000334424	5.432576570531404	12	32	0	0	3	13	16	1	2	0	0	0	0	0	0	266.0	275.0	410.0	475.0	431.0	297.0	171.0	75.0	36.0	172.70138888888889	113.80555555555556	182.01388888888889	281.7222222222223	381.3611111111112	293.4166666666667	206.5833333333333	108.5	55.66666666666667	766.0	871.0	8.3125	8.088235294117647	7.192982456140351
article_review_284	27.71207181109284	18.526867214513192	0	1	2.425169660719732	4.850339321439465	1.3313457711662389	4.548516428091436	0.1299576122311839	715.1107362015625	7.825200375003737	22	64	0	0	7	29	28	3	3	1	0	0	0	0	0	442.44444444444446	402.3333333333333	652.6666666666667	632.6666666666666	544.6666666666667	505.66666666666674	465.33333333333337	373.33333333333337	370.6666666666667	248.2994684499314	183.27623456790124	386.10493827160496	427.63271604938274	471.4567901234568	476.16975308641975	429.6157407407408	345.81481481481484	296.9166666666667	1632.0	1965.0	6.913194444444445	5.916666666666666	5.531073446327684
CHEMBL1086251	19.94123734644348	16.154365377413743	0	1	2.520838666723076	5.01735637502807	1.3089372730217226	4.454676324564396	0.1781870529825758	185.0283794026145	6.136799947363864	15	43	0	0	7	18	18	3	2	1	1	0	0	0	1	362.44444444444446	303.33333333333337	546.6666666666666	539.3333333333334	573.3333333333333	600.3333333333333	329.66666666666663	298.0	243.0	265.5772462277092	133.17283950617286	302.929012345679	353.6296296296296	429.1882716049382	521.594135802469	317.3333333333333	252.37037037037044	260.84259259259267	1278.0	1471.0	8.428940568475452	6.5942028985507255	6.666666666666666
CHEMBL4065568	22.981103942269367	17.088166757601414	0	1	2.4565863113457422	4.818687205553129	1.2860175510143836	3.953823031546941	0.1363387252257565	899.5115142234187	7.86656259099416	15	53	0	0	7	24	22	3	2	1	0	1	0	0	1	344.04938271604937	303.44444444444446	525.0	449.44444444444446	385.2222222222222	343.2222222222222	259.22222222222223	251.77777777777777	227.5555555555556	211.11032045419907	141.0468106995885	322.266975308642	343.59619341563786	376.3590534979424	361.3168724279834	304.1651234567901	280.5030864197531	238.4753086419753	1636.0	1720.0	6.491497787095272	5.4186507936507935	5.303030303030303
article_review_515	29.86924185375654	21.84475890714817	0	1	2.553278415690459	4.98244963364797	1.3075818028319572	4.407185040600033	0.1159785537000008	1556.7184521164693	8.685336395058085	21	68	0	0	10	30	28	3	5	1	1	0	0	0	1	560.4444444444445	482.0	793.6666666666667	826.3333333333333	805.6666666666666	719.3333333333334	762.6666666666666	679.6666666666667	576.6666666666666	355.85502400548694	214.44753086419755	441.7623456790124	524.8302469135804	610.0185185185187	607.7993827160494	701.1388888888888	618.9166666666667	486.54629629629625	1842.0	2140.0	8.241830065359478	6.694444444444445	6.2989417989418
CHEMBL3696971	20.95410063886388	17.06875850794367	0	1	2.5672943684420693	5.058117555041762	1.2787363075575209	4.392606869015733	0.1689464180390666	225.75472565868	6.374960570255735	15	47	0	0	6	21	20	1	4	1	0	0	0	0	0	354.44444444444446	313.3333333333333	568.0	570.3333333333333	574.0	495.6666666666667	524.0	349.33333333333337	218.0	237.36196844993145	137.2283950617284	315.9537037037037	394.4922839506172	445.53163580246905	364.1975308641976	474.6574074074073	455.70833333333326	335.8148148148147	1302.0	1525.0	7.541371158392435	6.266666666666667	6.382022471910112
CHEMBL459349	19.165180880035635	15.214522498480614	0	1	2.516830721051984	4.96798332051087	1.3377592730161971	4.213971182120341	0.1755821325883475	209.53137289855465	6.220342216810235	15	41	0	0	7	17	17	3	3	1	0	0	0	0	0	342.44444444444446	299.3333333333333	548.6666666666666	514.0	524.6666666666666	507.33333333333337	337.6666666666667	262.6666666666667	183.66666666666663	201.49391289437585	122.00617283950618	286.2623456790123	308.6512345679012	382.8873456790124	352.6574074074074	229.8055555555556	212.76851851851853	232.2731481481482	1224.0	1445.0	8.35230352303523	6.803030303030303	7.125541125541125
CHEMBL471783	19.193690450737048	15.727870384512606	0	1	2.5837644229939585	5.029232409571147	1.3076169620288292	4.141619063518762	0.1725674609799484	201.91978501139545	6.183339251984487	15	41	0	0	6	17	18	2	2	1	0	1	0	0	1	298.0493827160494	262.1111111111111	496.0	510.77777777777777	537.5185185185185	434.22222222222223	367.22222222222223	185.1111111111111	100.7777777777778	184.83254267642127	110.46810699588478	267.4537037037037	299.9819958847736	361.5749885688157	376.3117283950616	372.170781893004	245.8621399176956	146.79012345679016	1436.0	1485.0	7.269497139415839	5.957070707070707	6.358974358974359
CHEMBL3670284	16.446143555030627	14.313497410202734	0	0	2.5400475468700177	4.983464341416616	1.280609503631991	3.956453506065952	0.1884025479079024	145.39308950338503	5.721378381212294	15	34	0	0	7	13	14	3	2	2	0	0	0	0	0	292.8888888888889	251.66666666666663	459.33333333333337	432.1111111111111	486.33333333333337	340.0	237.66666666666663	129.66666666666666	49.0	183.41400891632367	101.5493827160494	234.3456790123457	248.2378257887517	330.73765432098764	273.62037037037044	291.62654320987656	153.24074074074076	114.25925925925928	1304.0	1373.0	8.614379084967322	6.99074074074074	7.655555555555556
ZINC000169347289	19.03951243369844	14.628644721451266	0	1	2.4410619126086663	4.793817569003846	1.3611431818864463	4.251737218970884	0.1771557174571201	204.117806516513	6.194166047443103	12	47	0	0	4	23	20	3	1	0	0	0	0	0	0	280.0	296.0	396.0	389.0	358.0	359.0	323.0	240.0	192.0	148.63888888888889	135.22222222222223	226.19444444444449	287.5	291.5555555555555	296.8888888888888	279.7777777777778	227.00000000000009	212.25000000000003	954.0	1171.0	5.957446808510638	5.92	4.4
WAY-466	20.75039379896855	16.94010648242517	0	1	2.457888447416722	4.867729256600835	1.2935216560211455	4.497512119502103	0.1729812353654655	208.55713719767687	6.295724488041773	15	46	0	0	7	20	19	3	2	1	0	0	0	1	1	313.4686419753086	273.9555555555555	485.4222222222222	428.03703703703707	415.62222222222215	388.9555555555555	338.93333333333334	333.0888888888889	213.24444444444444	197.3498656844993	123.51216049382718	295.83817283950617	307.51213991769555	336.80960493827143	318.4863209876541	259.71066666666667	263.2583209876543	225.6171111111112	4044.0	1799.0	6.814535695115405	5.5909297052154185	5.579565772669221
CHEMBL4087852	24.395317504642463	17.683047657018466	0	1	2.4562834053189984	4.80932872654327	1.2860569094796983	3.841408069641736	0.1239163893432818	3189.533542697752	9.199032071718454	15	56	0	0	8	25	23	3	2	1	1	1	0	0	2	400.0493827160494	335.44444444444446	569.0	493.44444444444446	415.22222222222223	407.88888888888886	239.22222222222223	250.77777777777777	224.22222222222223	276.61032045419904	155.5468106995885	356.7669753086419	389.5961934156378	405.3914609053497	470.1733539094649	302.9475308641975	284.5462962962963	240.08796296296293	1754.0	1816.0	7.143738977072311	5.685499058380414	5.419047619047619
CHEMBL154641	20.928733283931024	17.129020958776575	0	1	2.449028689900712	4.898057379801424	1.2637195485483066	4.592452462148878	0.1700908319314399	193.2672155456466	6.257325540834215	12	45	0	0	10	18	17	3	3	1	0	0	3	0	3	339.6460905349794	279.44444444444446	483.1111111111111	465.1412894375858	422.49931412894375	455.22770919067216	422.1851851851852	280.5925925925926	252.96296296296293	200.7009602194788	121.54475308641976	289.6512345679013	305.53969478738	331.3708847736624	340.6218278463647	345.75308641975283	317.4645061728394	288.49999999999994	4900.0	2056.0	7.54769090077732	5.945626477541372	5.891598915989159
CHEMBL445	15.394588728024528	12.442067144639536	0	1	2.447261571362165	4.821858326563586	1.340772730330901	3.911052132243608	0.1955526066121803	190.1148705371525	5.940775651808986	12	41	0	0	1	21	19	1	0	0	0	0	0	0	0	194.0	220.0	296.0	334.0	276.0	243.0	171.0	117.0	40.0	90.13888888888889	111.5277777777778	172.0833333333334	213.00000000000003	224.83333333333337	230.83333333333337	212.50000000000003	186.5	141.0	754.0	931.0	4.7317073170731705	5.116279069767442	3.9466666666666654
CHEMBL606815	23.99396723468977	19.092411849584494	0	1	2.46066482118201	4.873860259158565	1.2554035439969218	4.759743576973532	0.158658119232451	249.85133143184024	6.619478355368841	15	52	0	0	9	22	21	3	2	1	3	0	0	0	3	486.44444444444446	382.33333333333337	749.6666666666666	572.0	562.3333333333333	503.0	431.0	696.0	325.66666666666663	393.6119684499314	159.85956790123458	536.604938271605	422.6574074074075	510.6635802469136	425.39274691358014	287.8472222222222	684.3117283950619	311.95833333333326	1552.0	1732.0	9.354700854700855	6.951515151515152	7.572390572390572
CHEMBL4877051	14.72792206135786	12.388493630758855	0	1	2.4180082033453982	4.760969778003243	1.3534218963092746	3.860306448136318	0.203174023586122	126.9296412996106	5.485486813598351	11	37	0	0	5	18	14	4	1	0	0	0	0	0	0	244.0	256.0	340.0	319.0	268.0	240.0	206.0	145.0	76.0	99.86111111111111	114.88888888888889	180.44444444444449	200.1111111111112	199.27777777777783	202.9444444444445	176.25000000000003	138.08333333333331	114.16666666666669	782.0	945.0	6.594594594594595	6.564102564102564	5.0
CHEMBL4847804	23.395891023336446	18.080957353734583	0	1	2.58215018697622	5.090056559119576	1.3326078663510883	4.488947274425555	0.1547912853250191	308.80398378223964	6.797417455909056	19	48	0	0	8	19	21	4	2	1	1	0	0	0	1	430.44444444444446	383.0	685.6666666666667	705.3333333333334	716.0	612.3333333333334	700.6666666666667	465.6666666666667	361.6666666666666	272.7994684499314	150.66975308641975	342.2623456790124	396.9413580246914	444.6296296296296	385.72222222222223	521.0462962962963	372.4814814814815	369.9953703703704	1436.0	1695.0	8.967592592592593	7.365384615384615	7.534798534798536
ZINC000000596881	18.632065481034008	15.271463624011304	0	0	2.3639696716222818	4.717752420649026	1.2816554678134098	4.219883348651398	0.1758284728604749	196.7483886984418	6.157394435029272	17	39	0	0	6	15	18	2	1	0	0	3	0	0	3	274.8148148148148	283.33333333333337	360.77777777777777	318.8888888888889	304.38271604938274	343.33333333333337	322.66666666666663	306.6666666666667	241.11111111111111	105.8492226794696	119.14506172839508	187.1162551440329	206.3014403292181	210.777930193568	205.1707818930041	201.84773662551444	215.2201646090536	184.4547325102881	1692.0	1278.0	7.046533713200379	6.910569105691057	5.305555555555555
ZINC000254100318	23.407821567154915	17.416104388767785	0	1	2.4719437191730145	4.943887438346032	1.317422867097874	3.959441314759186	0.1319813771586395	1359.1598802267674	8.313234341393875	10	65	0	0	6	35	24	3	2	1	0	0	0	0	0	316.44444444444446	266.0	485.3333333333333	459.0	440.3333333333333	356.33333333333337	236.3333333333333	219.66666666666669	204.3333333333333	216.99391289437585	148.47530864197535	340.9382716049383	392.4151234567901	516.9583333333334	478.5879629629629	392.8703703703703	337.80555555555554	281.54783950617286	1430.0	1760.0	4.868376068376069	3.911764705882353	3.733333333333333
ZINC000060325812	21.60274007900034	17.17901932262405	0	1	2.6018100921420486	5.053597653936643	1.2737792811379782	4.300374646063152	0.159273135039376	258.079346317645	6.546518854516821	15	50	0	0	6	23	21	2	2	1	0	1	0	0	1	322.04938271604937	289.1111111111111	529.0	531.1111111111111	567.5555555555555	496.8888888888888	388.7407407407408	290.2222222222222	169.22222222222223	198.88809823197684	129.2181069958848	295.3425925925926	338.8677983539095	428.9825102880658	425.0730452674897	384.606881572931	333.68106995884773	249.40123456790127	1550.0	1634.0	6.440987654320987	5.454926624737945	5.510416666666667
CHEMBL2260378	10.485281374238571	9.707768276775926	0	1	2.4484779572542155	4.703423741279663	1.3107050854574391	3.3190189018587173	0.2370727787041941	73.96469363403152	4.640060102917106	9	29	0	0	3	15	11	3	0	0	0	0	0	0	0	154.0	171.0	234.0	199.0	152.0	85.0	41.0	9.0	0.0	80.11111111111111	87.08333333333334	128.91666666666663	146.16666666666669	147.33333333333337	149.0	145.33333333333334	86.5	21.0	558.0	663.0	5.310344827586207	5.7	4.5
CHEMBL2413984	12.882100078396473	11.521154096724512	0	0	2.4397481169077064	4.879496233815413	1.2920085828836378	3.650803421407765	0.2147531424357508	92.5367645612796	5.058234271332883	12	29	0	0	4	12	13	0	3	1	0	0	0	0	0	238.44444444444449	170.33333333333331	328.66666666666663	326.0	358.6666666666667	229.0	117.0	60.0	12.0	170.68835733882028	86.56172839506173	209.2623456790124	217.64351851851865	303.07407407407385	243.7870370370371	182.00000000000009	92.66666666666666	56.5	928.0	1048.0	8.222222222222223	5.677777777777777	6.707482993197278
CHEMBL3692990	21.87228766122218	17.526455395636063	0	1	2.5619153644129504	5.0298777060357	1.3370645453844898	4.673531135402457	0.1730937457556465	205.561514000168	6.318997100354163	18	44	0	0	7	17	20	1	4	2	0	0	0	0	0	380.8888888888889	339.0	613.0	622.4444444444445	580.0	533.6666666666667	521.3333333333334	367.6666666666666	281.6666666666667	210.02512002743484	130.74382716049382	294.72839506172835	335.24708504801094	375.10956790123447	355.2901234567901	369.0864197530863	326.7206790123456	242.7098765432099	1554.0	1703.0	8.656565656565657	7.0625	7.297619047619047
CHEMBL495212_42635387	24.395317504642467	16.97990721821226	0	1	2.410138030628658	4.820276061257316	1.3089184045620623	4.004055384688469	0.1291630769254344	889.658709247579	7.922240027917278	16	56	0	0	8	25	23	3	2	1	0	2	0	0	2	353.6543209876543	310.55555555555554	518.2222222222222	450.7160493827161	369.3333333333333	321.33333333333337	323.8888888888889	265.66666666666663	213.77777777777777	213.3933946806889	143.84516460905348	330.19701646090533	359.92865035817704	387.47582304526753	350.824074074074	336.0586419753086	277.0864197530865	268.037037037037	1962.0	1869.0	6.315255731922398	5.263653483992467	4.935449735449735
CHEMBL1083122	28.3051983771224	21.00601993268983	0	1	2.568407316316756	5.072311871106181	1.326716320134623	4.602944837236979	0.1278595788121383	3317.511832876383	9.387904178467306	16	67	0	0	9	31	27	3	5	1	0	0	0	0	0	490.44444444444446	421.0	709.6666666666666	733.3333333333333	781.3333333333333	702.6666666666666	763.0	543.3333333333333	535.3333333333333	300.0772462277092	192.3641975308642	411.7700617283951	470.59567901234567	593.0802469135803	599.3611111111111	676.8287037037038	456.8842592592592	486.0787037037037	1726.0	2049.0	7.320066334991708	5.929577464788732	5.544270833333333
CHEMBL2426072	29.28375579641658	22.19960762937773	1	0	2.5442122973238552	5.04976275488904	1.295769284772096	4.916295628788514	0.132872854832122	564.7518742138354	7.644719293653848	22	56	0	0	9	19	28	3	4	0	0	1	1	0	2	530.6721536351166	546.1481481481482	783.2222222222222	841.2222222222222	920.1481481481482	1019.3703703703704	951.5185185185186	907.0	747.0740740740741	317.5557937052278	210.5730452674897	367.1419753086419	432.6851851851852	468.36625514403295	606.7355967078187	576.0493827160493	599.7788065843621	533.7520576131689	2944.0	1924.0	9.47628845776994	9.102469135802467	7.992063492063491
CHEMBL1210154	18.52267568129283	14.824475026955186	0	0	2.3497016845988066	4.668121541067588	1.3147510239244935	3.924024485767508	0.1635010202403128	398.0236069542401	6.861980054834712	17	40	0	0	5	16	19	2	2	1	0	0	0	0	0	318.44444444444446	326.66666666666663	423.6666666666666	393.0	367.6666666666666	355.66666666666663	304.0	249.0	226.66666666666669	161.58676268861456	140.4320987654321	219.45987654320987	242.8888888888889	238.89506172839512	254.3024691358025	240.94444444444449	190.4907407407408	169.69135802469145	1182.0	1215.0	7.961111111111111	7.777777777777777	6.419191919191919
CHEMBL4103891	21.872287661222188	16.723059045516955	0	0	2.587645362423662	5.075612992726395	1.3440802693132237	4.485519248555693	0.1661303425390997	239.70153337567567	6.472646311491803	19	39	0	0	6	12	21	2	3	1	0	0	0	0	0	410.44444444444446	384.0	686.3333333333334	712.0	721.6666666666667	607.6666666666667	576.6666666666666	393.3333333333333	361.0	238.8272462277092	139.7808641975309	299.2932098765432	344.26851851851853	407.1975308641975	409.2021604938271	397.2361111111111	243.33333333333337	262.6111111111111	1314.0	1550.0	10.524216524216524	8.930232558139535	9.666666666666668
CHEMBL4544099	20.579394442408727	16.221477351724374	0	1	2.5168935887015635	4.954343680484547	1.3290781212112368	4.22910935876457	0.1626580522601757	304.35590680516174	6.673709207714513	12	52	0	0	5	26	21	2	2	1	0	0	0	0	0	296.44444444444446	253.0	467.0	430.0	434.6666666666666	374.0	315.66666666666663	252.66666666666669	193.3333333333333	196.74391289437585	126.64197530864196	298.7669753086419	336.37808641975306	420.6234567901234	383.67283950617286	286.5092592592592	267.26851851851853	279.1111111111111	1264.0	1550.0	5.700854700854701	4.6	4.578431372549019
CHEMBL1172726	22.619834556928605	18.60905650664405	0	0	2.567540998981164	5.02380248771926	1.3334938263210183	4.3175620228121785	0.1541986436718635	461.1624810157402	7.163369851477099	23	41	0	0	10	13	18	5	2	3	0	0	0	0	0	395.33333333333337	363.6666666666666	638.6666666666666	630.0	715.3333333333333	522.0	510.55555555555554	399.3333333333333	317.1111111111111	210.8896604938272	132.62037037037038	282.4043209876542	312.9814814814813	395.3055555555554	295.35956790123447	286.2582304526748	258.04320987654324	224.37671467764065	1802.0	1843.0	9.642276422764228	8.08148148148148	8.63063063063063
CHEMBL247886	19.604488658934525	15.349866024065513	0	1	2.4679116799948373	4.809512846376471	1.2539988045956945	3.999266181771652	0.159970647270866	255.35997171125763	6.458964935355743	15	46	0	0	5	21	20	2	0	0	3	0	0	0	3	388.0	346.0	577.0	443.0	406.0	354.0	294.0	306.0	297.0	287.2013888888889	148.55555555555557	414.2777777777776	309.3888888888887	365.8888888888888	290.4583333333333	239.6111111111112	296.6388888888889	258.4166666666667	1082.0	1188.0	8.434782608695652	7.208333333333333	6.869047619047619
ZINC000019368911	18.441795452253068	14.031716786845648	0	2	2.4695139561994104	4.862418929576457	1.3306360709277174	4.3134266231879845	0.187540287964695	159.7554875240252	5.9065535663009	12	44	0	0	4	21	19	2	0	1	0	1	0	0	1	224.04938271604937	242.44444444444449	318.0	354.77777777777777	323.44444444444446	326.6296296296297	249.0	173.11111111111111	80.22222222222223	90.14761469288216	112.18106995884774	181.4691358024692	227.1656378600823	241.75925925925927	251.7425697302241	234.5843621399177	210.85802469135805	154.44444444444446	1348.0	1284.0	5.092031425364758	5.15839243498818	3.7411764705882353
CHEMBL4764769	19.16518088003563	15.000902414104562	0	0	2.514060116428593	4.9442974398018205	1.338443148987628	4.152357611457573	0.1730149004773988	231.462232282366	6.319885454082142	21	39	0	0	4	15	20	1	2	1	0	0	0	0	0	312.44444444444446	279.0	508.6666666666667	478.6666666666666	478.0	385.6666666666666	294.6666666666667	227.0	190.0	190.99391289437585	118.6141975308642	267.2623456790123	289.4382716049382	346.7962962962962	304.5123456790122	230.98456790123464	166.7407407407408	154.61111111111114	1168.0	1394.0	8.011396011396013	6.642857142857143	7.371980676328502
article_review_526	22.87905427093084	18.68596149887992	0	1	2.5583247823378885	4.961899003685277	1.2909645513854338	4.316099198232788	0.1488310068356133	432.5058584575366	7.13430660883918	14	50	0	0	10	21	19	2	5	2	0	0	1	0	1	399.95610425240056	314.3703703703704	570.0617283950617	537.1481481481482	634.8395061728395	519.0740740740741	534.1481481481483	455.5185185185185	343.3333333333333	246.8533950617284	143.2716049382716	327.3477366255144	350.58950617283955	426.0240912208504	409.4182098765432	473.0138888888889	381.30555555555566	319.60493827160496	2860.0	1984.0	7.999122085048011	5.93151642208246	6.06448647228789
ZINC000073198751	21.383960479517988	16.886479126244414	0	1	2.595401505777092	5.048383072581043	1.3224093493075908	4.304677411239385	0.1655645158168994	299.88408184858105	6.6589074511762405	15	47	0	2	6	21	20	3	2	1	0	0	0	0	0	328.44444444444446	307.3333333333333	564.0	540.3333333333333	497.33333333333337	425.0	384.0	323.33333333333337	266.0	207.10502400548697	131.75617283950615	298.537037037037	363.4228395061728	401.8395061728395	380.4814814814813	320.0879629629627	284.73302469135785	291.861111111111	1272.0	1549.0	6.988179669030733	6.026143790849673	6.064516129032258
CHEMBL4204576	14.170645194432373	12.12765612393024	0	0	2.3985138732046605	4.627811311454554	1.331714442483925	3.778669915566703	0.2099261064203723	114.7750210920092	5.33076053880571	11	33	0	0	4	15	14	3	0	1	0	0	0	0	0	200.44444444444449	212.66666666666669	270.66666666666663	202.3333333333333	201.66666666666663	188.3333333333333	131.66666666666666	109.0	102.0	85.80898491083676	97.83333333333334	148.66666666666666	159.74074074074073	152.04320987654322	140.94444444444443	137.21296296296296	120.96296296296298	93.5	922.0	967.0	6.074074074074074	6.076190476190477	4.51111111111111
CHEMBL1785061	23.02888418519189	17.210080808730346	0	2	2.5133020528763472	4.949470435128601	1.289257829221799	4.254566074254566	0.1467091749742953	464.7662528654917	7.206245334183131	15	58	0	0	6	29	23	3	2	1	0	0	0	0	0	340.44444444444446	298.0	525.6666666666666	499.6666666666666	488.6666666666666	403.6666666666667	371.6666666666667	291.3333333333333	260.66666666666663	214.0216906721536	147.72530864197532	327.2623456790124	381.60493827160496	465.466049382716	395.1203703703703	293.32870370370364	291.4074074074073	326.1944444444444	1388.0	1694.0	5.869731800766283	4.885245901639344	4.735735735735736
CHEMBL1172795	24.14343791904288	19.10338331973893	0	0	2.5688745883234154	5.0303651129698	1.3192317967511031	4.37498691582306	0.145832897194102	634.6890708596794	7.55174751545254	24	43	0	0	11	13	19	6	2	2	0	1	0	0	1	436.4938271604938	410.1111111111111	692.0	688.4444444444445	757.5185185185185	584.4444444444445	582.7777777777778	498.3333333333333	415.22222222222223	224.05819425392468	146.48662551440333	304.0185185185184	344.28600823045264	415.67066758116135	318.2073045267489	307.0871056241425	285.358024691358	258.7078189300412	1920.0	1873.0	10.151019236290551	8.725768321513002	8.987012987012987
CHEMBL4784859	18.33240565251189	14.180522541219505	0	1	2.4749137578508567	4.856471851314193	1.3455022407961643	4.014940905397188	0.1745626480607472	222.9558476713334	6.239882882286888	15	43	0	0	4	20	19	3	0	0	0	1	0	0	1	247.6049382716049	281.1111111111111	383.6666666666667	362.44444444444446	321.8888888888889	283.8888888888889	262.44444444444446	202.77777777777777	130.44444444444446	97.19974089315652	120.79835390946502	195.77160493827165	231.06995884773667	227.33333333333343	222.1172839506173	216.71193415637867	182.58230452674903	132.04218106995884	1140.0	1171.0	5.758254378409418	6.111111111111111	4.7366255144032925
CHEMBL3235744	26.248479616006502	18.56359389085221	0	1	2.433449759235886	4.866899518471769	1.313673885030493	3.867830668316975	0.1137597255387345	3569.118995709307	9.403849496027268	12	70	0	0	7	36	27	4	2	1	0	0	0	0	0	378.44444444444446	378.33333333333337	498.6666666666666	502.33333333333337	468.6666666666666	447.6666666666666	327.3333333333333	269.3333333333333	208.3333333333333	241.6145404663924	192.1543209876544	325.0154320987654	422.42592592592587	481.3425925925925	551.0185185185185	461.55555555555554	399.1388888888889	308.1851851851851	1588.0	1754.0	5.406349206349207	5.1826484018264845	3.74937343358396
CHEMBL64249	18.441795452253068	14.031716786845648	0	2	2.4695139561994104	4.862418929576457	1.3306360709277174	4.3134266231879845	0.187540287964695	159.7554875240252	5.9065535663009	12	44	0	0	4	21	19	2	0	1	0	1	0	0	1	224.04938271604937	242.44444444444449	318.0	354.77777777777777	323.44444444444446	326.6296296296297	249.0	173.11111111111111	80.22222222222223	90.14761469288216	112.18106995884774	181.4691358024692	227.1656378600823	241.75925925925927	251.7425697302241	234.5843621399177	210.85802469135805	154.44444444444446	1348.0	1284.0	5.092031425364758	5.15839243498818	3.7411764705882353
CHEMBL1783606	21.39589102333645	16.71256127046922	0	1	2.5022239785956297	4.952898456057571	1.31319224384503	4.453946523634612	0.1649609823568374	256.9602910210536	6.5421733363219525	15	50	0	0	7	23	20	3	3	1	0	0	0	0	0	360.44444444444446	311.33333333333337	534.0	507.66666666666674	469.0	416.0	509.33333333333337	324.6666666666667	265.3333333333333	216.0494684499314	141.8950617283951	307.4814814814815	359.00308641975306	423.5925925925926	339.1820987654321	348.4907407407407	286.35185185185185	318.16666666666663	1338.0	1590.0	7.20888888888889	5.874213836477988	5.621052631578947
CHEMBL2159469	26.110580245563902	18.34103971405101	0	1	2.3822926576173984	4.753613313343466	1.3493845618336855	4.697500276291105	0.1423484932209426	457.8906615025031	7.320552893742115	22	60	0	0	5	27	28	3	2	0	0	0	0	0	0	414.0	437.0	598.0	610.0	508.0	484.0	411.0	348.0	338.0	199.97222222222223	188.3611111111112	310.69444444444446	392.2777777777777	377.27777777777766	390.8888888888888	353.02777777777777	315.72222222222223	301.00000000000006	1310.0	1573.0	6.9	6.828125	5.4363636363636365
CHEMBL3289981	24.84320457182677	17.886006174060324	0	1	2.446321685574873	4.780398886062322	1.332976405473335	5.072472214093396	0.1636281359384966	240.60802366665112	6.614571263048576	18	55	0	0	9	24	22	4	3	2	0	0	0	0	0	404.8888888888889	360.6666666666666	616.4444444444445	483.33333333333337	451.6666666666667	336.66666666666663	367.0	239.0	233.0	226.44178669410152	154.29783950617283	343.00788751714674	342.8719135802468	377.9768518518518	341.99074074074065	359.0555555555556	264.94444444444446	270.3055555555555	1716.0	1925.0	7.361616161616162	6.112994350282485	5.870899470899471
CHEMBL1642878	23.65511073733869	18.65304583375184	0	1	2.5065290770631106	4.9324813656257245	1.3043094740022894	4.256868498503826	0.1598546024160055	3533.608246759903	7.0071398160370215	19	54	0	0	9	23	22	4	3	1	0	1	0	0	1	418.8888888888889	371.3333333333333	622.6666666666667	658.0	691.6666666666666	647.6666666666666	576.6666666666667	487.3333333333333	341.33333333333337	220.27761288969955	144.61219822584002	307.0503128259913	346.6223971992589	403.7422659513241	380.32866031443535	352.8359351648858	313.6605257982608	279.7403170929589	1748.0	1710.0	7.757201646090535	6.6309523809523805	6.624113475177306
CHEMBL4522568	18.741455280775188	14.635023450564884	0	1	2.383506606617843	4.767013213235687	1.2635161739967984	4.286771781381537	0.1786154908908973	182.751549324174	6.083596313781909	12	45	0	0	8	21	16	6	1	0	0	1	0	0	1	313.60493827160496	331.1111111111111	454.6666666666667	429.44444444444446	363.0	359.3333333333333	310.8888888888889	278.77777777777777	207.22222222222223	134.72751867093433	140.79835390946502	240.21604938271608	274.68106995884784	270.1358024691359	274.4732510288066	261.7798353909465	256.1666666666667	204.81893004115227	1244.0	1232.0	6.968998628257888	7.044917257683214	5.544715447154472
CHEMBL154525	20.15267681752318	16.212733331563836	0	1	2.439072638786343	4.878145277572685	1.2796874648410654	4.413767782232625	0.1697602993166394	199.26596120397951	6.250151865908381	12	45	0	0	9	19	17	3	3	1	0	2	0	0	2	333.6543209876544	275.55555555555554	476.55555555555554	461.3827160493827	413.22222222222223	432.9629629629629	428.2962962962963	282.77777777777777	245.1111111111111	203.1433946806889	123.92849794238684	293.7510288065844	310.7851318396585	339.017489711934	347.0178898033834	347.3363054412435	325.48816872427966	292.6378600823045	1804.0	1636.0	7.414540466392318	5.862884160756501	5.811653116531165
CHEMBL2159465	22.42382707534388	16.667704892393463	0	1	2.377796599262222	4.755593198524444	1.2615676395518494	4.187003041443479	0.1443794152221889	480.4665070780838	7.239468258661317	12	58	0	0	7	29	22	2	3	1	1	0	0	0	1	378.44444444444446	294.33333333333337	494.0	452.6666666666667	372.3333333333333	301.0	378.3333333333333	249.3333333333333	215.0	281.7716906721536	154.88734567901233	358.69135802469134	408.074074074074	441.95679012345664	415.28703703703707	449.12500000000006	266.7731481481481	286.5046296296296	1448.0	1677.0	6.524904214559387	4.905555555555556	4.532110091743119
CHEMBL531	17.435028842544405	13.89386233080651	0	1	2.562530454676429	5.074322397357189	1.3330816315093117	4.077054197005536	0.1853206453184334	208.54353157667305	6.1286051643510655	9	48	0	0	3	26	19	2	0	1	0	0	0	0	0	194.44444444444449	232.0	345.0	347.66666666666663	300.3333333333333	227.0	159.33333333333334	83.0	35.666666666666664	90.61454046639231	112.6851851851852	187.3827160493828	245.67592592592592	275.4475308641976	275.175925925926	263.2654320987655	220.8271604938272	169.63888888888889	1064.0	1207.0	4.050925925925927	4.549019607843137	3.556701030927835
ZINC000049036497	26.890984814749302	21.037495451802247	0	1	2.5684049023425466	5.072309440426944	1.2979200425788011	4.598957119955282	0.1313987748558651	2334.370604685927	9.008260553949311	16	68	0	0	8	33	27	3	4	1	0	0	0	0	0	448.44444444444446	393.0	671.6666666666667	695.3333333333334	766.3333333333334	686.6666666666666	743.0	511.33333333333326	493.3333333333333	293.3272462277092	189.3641975308642	396.0200617283951	454.59567901234567	599.3302469135803	613.6111111111112	685.0787037037039	452.80092592592587	490.412037037037	1664.0	1965.0	6.594771241830066	5.535211267605634	5.288713910761156
ZINC000049034585	29.04081472901036	22.16191573110469	0	1	2.5703702467502647	5.074281216371697	1.3271034971653757	4.856288717017343	0.1348969088060373	488.6092392128713	7.472496913670718	16	67	0	2	8	31	28	3	4	1	0	0	0	0	0	470.44444444444446	430.0	744.6666666666667	757.3333333333334	812.3333333333333	746.6666666666666	813.6666666666667	580.6666666666667	577.0	290.4105795610425	188.0308641975309	406.2422839506173	488.4567901234568	630.5802469135804	623.3055555555558	678.7191358024693	473.6296296296296	494.1604938271605	1698.0	2061.0	7.021558872305141	5.972222222222222	5.598997493734337
CHEMBL4782149	24.136097790640225	18.57881810859461	0	1	2.479117968365955	4.844063931349218	1.3243094680353087	4.039110645191782	0.1346370215063927	1011.8909096508931	8.018188335917374	18	53	0	0	8	23	22	3	3	2	0	0	0	0	0	384.8888888888889	344.0	583.0	477.77777777777777	410.3333333333333	385.3333333333333	326.0	283.0	258.0	220.9695644718793	146.79166666666666	330.52160493827165	345.0649862825789	374.3101851851851	379.89660493827154	308.1898148148148	269.050925925926	256.09567901234567	1666.0	1865.0	7.262054507337527	6.035087719298246	5.715686274509804
CHEMBL184640	19.383960479517988	16.0612300218653	0	1	2.541187691860954	4.963510223234951	1.2762302964224188	4.094737511821584	0.1637895004728633	259.2131174715556	6.473941302600906	15	47	0	0	6	22	19	2	3	1	0	0	0	0	0	330.44444444444446	273.33333333333337	475.6666666666666	477.0	531.3333333333333	446.0	328.33333333333337	359.0	197.0	206.74391289437585	132.92283950617283	287.1512345679012	315.8271604938269	393.7916666666665	357.7299382716048	330.12499999999983	328.111111111111	282.0833333333332	1252.0	1468.0	7.030732860520095	5.578231292517008	5.596078431372549
CHEMBL1834339	19.26723055137416	16.006044252493634	0	3	2.4342952640690867	4.8589410560365405	1.2841292668044273	4.405033207103186	0.1762013282841274	193.1809543046764	6.179918068589687	10	47	0	0	7	22	18	4	2	1	0	0	0	0	0	322.44444444444446	277.0	506.6666666666666	439.6666666666666	453.6666666666666	415.6666666666666	381.33333333333337	279.6666666666667	207.0	207.99391289437585	129.57716049382717	309.03086419753083	310.6558641975308	361.5308641975307	351.006172839506	376.1527777777776	335.2870370370369	255.3611111111112	1250.0	1474.0	6.860520094562648	5.653061224489796	5.891472868217054
CHEMBL2031877	25.50093272030008	18.44462636667326	0	1	2.449969957433716	4.897006486174311	1.336726893879297	4.738252965117841	0.1480704051599325	385.6211746253716	7.118006284481924	12	65	0	0	5	33	27	3	2	0	0	0	0	0	0	376.0	395.0	562.0	549.0	490.0	426.0	389.0	382.0	333.0	220.97222222222223	177.69444444444446	311.8611111111111	417.55555555555554	485.1944444444444	430.22222222222223	322.6666666666667	363.9444444444444	323.0555555555556	1280.0	1572.0	5.7846153846153845	5.72463768115942	4.3565891472868215
CHEMBL1963032	23.61926103823462	16.44691566061851	0	1	2.410084645954492	4.820169291908984	1.3108493364206677	3.944840263828082	0.131494675460936	1050.104764210318	8.055257502280838	16	55	0	0	8	25	22	4	2	1	0	1	0	0	1	362.04938271604937	314.44444444444446	528.0	460.77777777777777	399.22222222222223	317.44444444444446	320.77777777777777	261.55555555555554	217.88888888888889	217.8047648986435	146.49125514403295	333.71141975308643	359.94804526748976	401.0509259259259	333.1327160493827	337.354938271605	276.6666666666667	266.9629629629629	1686.0	1779.0	6.582716049382716	5.421455938697318	5.12621359223301
ZINC000060326091	22.20045706044571	17.753876214097314	0	1	2.6035775229576896	5.058381459881743	1.28023202875343	4.345284475496926	0.1551887312677473	275.47469413369583	6.648115187231108	15	51	0	0	7	23	21	2	2	2	0	1	0	0	1	322.4938271604938	288.44444444444446	532.0	535.4444444444445	588.851851851852	507.2222222222222	393.3333333333333	292.44444444444446	183.11111111111111	199.3081942539247	128.26131687242798	290.32407407407413	331.98816872427994	423.2169638774577	445.9104938271605	387.3561385459534	294.0072016460906	289.1882716049383	1806.0	1790.0	6.323408375695958	5.341563786008231	5.484536082474227
ZINC000095555013	22.37879654540819	17.911454367314732	0	1	2.603520626352428	5.065867130563071	1.2717699004777263	4.368128963839137	0.1560046058513977	263.99827859601754	6.605561999836586	15	47	0	0	8	19	20	2	2	1	2	0	1	0	3	425.5116598079561	346.03703703703707	624.8888888888889	665.1481481481482	630.074074074074	622.1851851851852	556.8024691358024	427.2962962962963	320.0740740740741	316.9888545953361	142.86111111111111	331.6635802469135	448.8348765432101	449.3672839506172	532.45524691358	499.2416838134431	343.9552469135803	344.5925925925925	2608.0	1790.0	9.053439570382045	6.920740740740741	6.94320987654321
CHEMBL4872905	23.51721136689609	17.934510068081686	0	1	2.518209239865368	4.945227695318808	1.3044568367871785	4.02535658377705	0.1341785527925683	2523.291956896866	8.931931948766088	21	54	0	0	6	24	24	2	3	1	0	0	0	0	0	386.44444444444446	337.0	575.6666666666666	566.6666666666667	552.6666666666667	429.0	434.3333333333333	338.3333333333333	279.3333333333333	226.99391289437585	156.78086419753086	331.429012345679	367.6327160493827	438.3271604938272	388.875	359.58796296296293	286.5787037037037	268.074074074074	1434.0	1706.0	7.156378600823046	5.912280701754386	5.934707903780068
CHEMBL4642292	14.455382453510923	11.857983255529971	0	0	2.541542183252892	5.083084366505783	1.2425570397886487	3.8469915209625833	0.2137217511645879	97.88002593393566	5.171529168432988	12	33	0	0	3	15	15	2	0	0	0	0	1	0	1	201.06721536351165	238.03703703703707	335.55555555555554	338.8148148148148	256.0740740740741	158.07407407407408	72.33333333333334	25.814814814814817	1.5555555555555554	81.61299725651578	96.7608024691358	153.70370370370372	199.03395061728395	218.05709876543213	219.11496913580248	160.0246913580247	77.35802469135803	23.38888888888889	1878.0	1009.0	6.092945920106414	6.8010582010582015	5.500910746812386
CHEMBL4164143	19.298732147700672	15.647326342625432	0	1	2.3587715587921743	4.683764644789664	1.293008345773232	4.13430495992856	0.1653721983971424	258.70357172928334	6.471973627423414	17	49	0	0	3	24	22	1	1	0	0	1	0	0	1	259.60493827160496	280.1111111111111	350.66666666666663	296.66666666666663	280.1111111111111	286.33333333333337	260.88888888888886	237.5555555555556	233.5555555555556	118.25529644871207	138.24279835390948	213.74382716049385	253.0462962962963	270.906378600823	280.6553497942387	254.12345679012344	226.90123456790124	227.32098765432104	1218.0	1219.0	5.298059964726632	5.492374727668845	3.984848484848485
ZINC000038428545	24.78159501500813	18.44481420622378	0	1	2.5509629206338755	4.966059936706522	1.3372556399473527	4.327675742435154	0.1396024433043598	750.3601489458423	7.751955401357464	21	57	0	0	5	26	26	2	2	1	0	0	0	0	0	366.44444444444446	336.3333333333333	573.6666666666666	569.0	598.0	545.6666666666666	473.6666666666666	434.6666666666667	342.6666666666667	219.0216906721536	154.8395061728395	330.5123456790123	383.327160493827	455.2654320987653	422.97222222222206	423.3657407407406	422.0092592592592	342.16975308641975	1444.0	1756.0	6.428849902534114	5.5136612021857925	5.311728395061728
ZINC000028478087	15.072370107177411	12.868901949587071	0	0	2.500048285944735	4.922285554975544	1.2882429371703743	3.857912726762532	0.2030480382506596	121.1216864538341	5.438649599590837	12	34	0	0	4	15	15	1	2	1	0	0	0	0	0	234.44444444444449	187.66666666666663	347.0	323.0	315.6666666666667	250.0	207.0	108.0	69.0	178.49391289437585	95.25925925925928	223.4243827160494	266.6558641975309	315.7345679012346	262.31481481481484	218.25	147.27777777777777	90.66666666666669	988.0	1158.0	6.895424836601308	5.212962962962963	5.507936507936508
CHEMBL3260797	17.584858756805467	13.749528297001262	0	1	2.458371708568131	4.903382331076523	1.3626201194322842	4.252201099450096	0.1932818681568225	150.68859450110855	5.803672779662831	10	42	0	0	5	20	17	4	1	0	0	0	0	0	0	280.0	299.0	422.0	431.0	356.0	320.0	252.0	190.0	140.0	141.8888888888889	124.38888888888889	212.5833333333333	274.27777777777777	266.3888888888889	259.44444444444457	220.6111111111112	181.3333333333334	142.66666666666669	892.0	1093.0	6.666666666666667	6.644444444444445	5.146341463414634
CHEMBL1242518	23.355450908816564	19.29835647922109	0	1	2.5931584875429983	5.021144315433848	1.3136079343135043	4.590837970484191	0.1583047576029031	320.9062581029893	6.835859786641328	17	49	0	0	10	20	19	5	2	2	0	1	0	0	1	378.4938271604938	352.1111111111111	616.3333333333334	599.8518518518518	677.0740740740741	598.1111111111111	507.6666666666667	420.2222222222222	275.44444444444446	208.0304164761469	133.7366255144033	303.5915637860082	333.166552354824	441.95467535436666	400.99588477366257	358.61471193415645	362.198559670782	274.45061728395063	1878.0	1876.0	7.724363819601915	6.643605870020964	6.420138888888889
CHEMBL3739745	21.716720294157334	16.83561065368209	0	1	2.3954049546968967	4.736613406968727	1.2613781544456055	3.957154909522071	0.1413269610543596	651.5356726999996	7.508951566966949	11	58	0	0	8	30	20	4	3	1	0	0	0	0	0	346.44444444444446	284.33333333333337	473.0	386.33333333333337	406.3333333333333	260.3333333333333	273.33333333333337	232.3333333333333	195.0	224.99391289437585	148.88734567901233	340.358024691358	366.28703703703695	435.5833333333332	389.4999999999999	366.7361111111112	255.4398148148148	260.83796296296293	1394.0	1660.0	5.973180076628353	4.73888888888889	4.3
CHEMBL4075316	24.18387803356276	18.692311184486883	0	2	2.5522289339527977	4.99721920496758	1.293433205694266	4.360471096723568	0.1406603579588247	664.8790995179571	7.631007330382225	15	56	0	0	9	25	22	3	3	1	1	0	1	0	2	429.5116598079561	342.03703703703707	583.1481481481482	605.0617283950617	621.5185185185185	552.8148148148148	509.5185185185185	474.40740740740745	374.6666666666666	280.9055212620027	157.58333333333337	353.00308641975306	389.1753257887517	462.3657407407407	463.4999999999999	424.5447530864197	357.28240740740745	403.58024691358025	2718.0	1958.0	7.669851067999216	5.797237915881984	5.501397624039133
CHEMBL95517	25.83804063771697	18.77801852664097	0	1	2.5121859031026688	4.940709943592199	1.293556192763753	4.392037873632173	0.1372511835510054	653.8654340613137	7.646052381775699	19	55	0	0	9	23	23	4	2	2	0	1	0	0	1	398.4938271604938	363.7777777777778	614.7777777777778	556.7777777777778	546.2222222222222	481.7407407407408	495.1851851851852	421.44444444444446	392.7777777777778	220.58597203170245	150.9017489711934	339.45387517146776	346.2705761316872	401.9855967078189	423.7477137631458	358.0286922725194	320.9135802469135	271.3909465020576	1976.0	1995.0	7.245342312008979	6.16572504708098	5.911324786324787
CHEMBL425714	21.94159657635142	18.284102831373144	0	1	2.545760569171822	5.004560095842523	1.218815521676716	4.28905465098778	0.1531805232495635	304.2366788073794	6.74742536438403	15	47	0	0	9	19	19	2	3	1	3	0	0	0	3	492.44444444444446	376.3333333333333	766.3333333333333	591.0	756.0	650.3333333333333	789.3333333333334	470.33333333333337	441.0	393.3064128943759	154.40895061728395	547.6820987654323	341.55401234567887	502.7800925925925	481.8935185185184	792.6203703703709	390.5462962962962	397.486111111111	1492.0	1612.0	10.477541371158392	7.680272108843537	9.015686274509804
CHEMBL3423378	27.788662005003733	19.67774083801669	0	1	2.5792425774762435	5.024054527332819	1.3144008290575604	4.067055965981085	0.116201599028031	12973.900832662695	10.723457958695354	19	63	0	0	11	28	24	7	3	0	0	1	0	0	1	499.60493827160496	519.1111111111111	781.6666666666667	784.6666666666667	715.1111111111111	525.8888888888889	446.1111111111111	440.1111111111111	337.8888888888889	282.0330742264899	200.7150205761317	352.5493827160493	467.4907407407407	601.4341563786011	447.4691358024692	423.648148148148	435.41975308641975	378.2407407407407	1716.0	1794.0	7.930237115422301	7.74792703150912	6.460055096418733
CHEMBL1085352	25.695550851858563	20.224981522912064	0	1	2.558405450641894	4.995053172514337	1.3113874269887005	4.5975165398415605	0.1436723918700487	426.19330531796817	7.218043821505365	6	63	0	0	8	31	24	3	4	1	0	0	0	0	0	412.44444444444446	350.0	627.0	610.6666666666666	652.0	571.6666666666667	691.6666666666666	431.6666666666666	406.6666666666666	272.3272462277092	164.39197530864195	376.1836419753087	462.8858024691357	575.439814814815	532.5277777777779	647.5246913580248	423.8796296296295	452.6574074074073	1554.0	1886.0	6.546737213403881	5.223880597014926	4.937007874015748
CHEMBL4530770	26.224318148082645	18.22388541249956	0	1	2.5065290770631106	4.9324813656257245	1.3043094740022894	4.256868498503826	0.1598546024160055	3533.608246759903	7.0071398160370215	16	65	0	0	8	31	26	3	2	1	1	1	0	0	2	422.8888888888889	369.0	644.6666666666667	647.0	496.33333333333337	376.33333333333337	238.3333333333333	207.3333333333333	199.3333333333333	220.27761288969955	144.61219822584002	307.0503128259913	346.6223971992589	403.7422659513241	380.32866031443535	352.8359351648858	313.6605257982608	279.7403170929589	1868.0	1915.0	6.505982905982906	5.426470588235294	5.24119241192412
CID 249639	12.268104450355084	10.72745675932591	0	3	2.4154924440211527	4.702653619791651	1.2482513577395329	3.3590167097771904	0.2099385443610744	161.0137394554861	5.551493328821932	9	26	0	0	6	10	10	5	0	0	0	0	1	0	1	209.06721536351165	226.03703703703704	285.55555555555554	238.8148148148148	196.07407407407408	153.5925925925926	137.2962962962963	110.29629629629628	55.03703703703704	101.272719478738	102.33024691358024	145.64814814814824	158.0895061728395	133.22530864197532	106.5324074074074	90.33333333333331	97.63888888888886	83.77469135802468	1840.0	900.0	8.041046744750448	8.371742112482853	6.964769647696476
CHEMBL3361004	22.03434849958864	16.522059880763276	0	1	2.5065290770631106	4.9324813656257245	1.3043094740022894	4.256868498503826	0.1598546024160055	3533.608246759903	7.0071398160370215	15	57	0	0	8	28	21	5	2	0	0	1	0	0	1	372.44444444444446	383.0	567.0	538.0	446.0	233.0	173.0	181.0	211.0	220.27761288969955	144.61219822584002	307.0503128259913	346.6223971992589	403.7422659513241	380.32866031443535	352.8359351648858	313.6605257982608	279.7403170929589	1446.0	1403.0	6.53411306042885	6.491525423728813	5.349056603773585
CHEMBL1084317	26.890984814749302	21.037495451802247	0	1	2.5684049023425466	5.072309440426944	1.2979200425788011	4.598957119955282	0.1313987748558651	2334.370604685927	9.008260553949311	16	68	0	0	8	33	27	3	4	1	0	0	0	0	0	448.44444444444446	393.0	671.6666666666667	695.3333333333334	766.3333333333334	686.6666666666666	743.0	511.33333333333326	493.3333333333333	293.3272462277092	189.3641975308642	396.0200617283951	454.59567901234567	599.3302469135803	613.6111111111112	685.0787037037039	452.80092592592587	490.412037037037	1664.0	1965.0	6.594771241830066	5.535211267605634	5.288713910761156
ZINC000066262575	26.51204743278629	19.94440302963561	0	1	2.567830717498309	5.135661434996619	1.284309836134293	4.770149443063369	0.1445499831231324	368.7761238561754	7.104112217972851	16	62	0	0	7	29	26	3	3	1	0	0	0	0	0	424.44444444444446	387.0	671.6666666666667	736.3333333333333	734.6666666666666	681.0	701.6666666666667	516.6666666666667	397.3333333333333	271.35502400548694	170.5030864197531	370.3796296296296	450.59413580246905	579.9104938271608	593.5000000000002	638.6759259259262	574.5370370370373	472.4444444444444	1560.0	1886.0	6.845878136200717	5.863636363636363	5.597222222222223
ZINC000028523572	13.463538413245823	11.025670964024558	0	0	2.411092512661827	4.698935970597212	1.337801426995911	3.611197106806908	0.2124233592239357	118.3329593419395	5.30413059137383	12	32	0	0	1	15	16	1	0	0	0	0	0	0	0	176.0	201.0	263.0	217.0	168.0	150.0	145.0	115.0	72.0	86.13888888888889	98.5	147.44444444444446	177.88888888888889	163.94444444444446	132.55555555555554	117.61111111111111	105.44444444444444	86.0	640.0	782.0	5.5	5.911764705882353	4.614035087719298
CHEMBL1086114_46890293	22.91949438545072	17.616712682012988	0	0	2.472855520831587	4.945474971380433	1.3022387464267242	4.410960639013434	0.1521020910004632	453.974158048401	7.182751012815502	17	50	0	0	7	21	22	2	3	1	1	0	0	0	1	416.44444444444446	342.33333333333337	580.0	554.3333333333334	515.6666666666666	526.3333333333333	425.6666666666667	403.6666666666666	335.6666666666667	314.8272462277092	154.81172839506172	344.98148148148147	420.7561728395061	462.1095679012346	488.307098765432	356.97222222222223	360.0787037037037	344.2808641975309	1440.0	1638.0	8.328888888888889	6.4591194968553465	6.236559139784946
CHEMBL180823	20.7577339273712	16.465464681045496	0	1	2.5562593608035704	4.983458438062515	1.299321528035009	4.268628943064902	0.164178036271727	239.2483537757309	6.433013594566632	15	42	0	0	7	16	19	2	2	1	1	1	0	0	2	368.04938271604937	309.1111111111111	559.3333333333334	551.0	573.4444444444445	549.5185185185185	444.55555555555554	410.1111111111111	272.55555555555554	252.36032045419904	127.05144032921812	300.86728395061726	339.70987654320976	383.2829218106994	363.7030749885687	340.6234567901234	424.7628600823045	316.29115226337444	1552.0	1569.0	8.763080540858319	6.869135802469136	7.170940170940171
CHEMBL4066426	27.82880173923668	18.782440531368	0	1	2.483258125400289	4.966516250800579	1.3277671229634824	4.185333055007126	0.119580944428775	2330.914160795691	9.006778781797593	16	65	0	0	9	30	26	4	2	1	0	2	0	0	2	399.65432098765433	360.2222222222222	601.2222222222222	567.0493827160494	503.6666666666666	481.33333333333337	338.55555555555554	256.33333333333337	263.11111111111114	229.67117245846669	163.7942386831276	363.417695473251	412.8592059137327	504.9742798353909	511.56944444444446	380.804012345679	346.4012345679012	310.0648148148148	2124.0	2096.0	6.148528015194682	5.220611916264089	4.734033245844269
CHEMBL198797	17.043860536475993	14.810291909461476	0	0	2.5297811354560027	4.969776584056393	1.3005729138606568	4.044142266294486	0.1838246484679311	162.59411671109973	5.879714374234812	15	39	0	0	6	17	16	3	2	1	0	0	0	0	0	292.44444444444446	250.0	471.6666666666667	462.66666666666674	474.33333333333337	340.33333333333337	313.33333333333337	176.0	102.0	189.49391289437585	115.28086419753087	260.317901234568	278.827160493827	355.38580246913574	310.1481481481482	283.9351851851851	243.94444444444449	207.0	1124.0	1324.0	7.498575498575499	6.097560975609756	6.835748792270532
CHEMBL606703	20.79083391348843	16.66996705541519	0	1	2.4534464963893865	4.846607531473133	1.2932111435227094	4.398093557863708	0.1691574445332195	227.61467129267183	6.383165606066211	15	46	0	0	7	20	19	3	2	1	1	0	0	0	1	362.44444444444446	300.3333333333333	525.6666666666667	454.0	437.33333333333337	403.0	447.0	358.0	252.00000000000003	260.2994684499314	135.02623456790124	323.52160493827165	354.9907407407409	363.0802469135801	316.4969135802467	376.111111111111	281.8950617283949	253.62037037037044	1316.0	1535.0	7.879227053140097	6.129251700680272	6.042145593869733
CHEMBL393830	19.9007972319236	16.110986321254178	0	1	2.5549847165060533	4.995162786727339	1.3163968631208736	4.249809240173852	0.1699923696069541	213.08273489015664	6.277971248879803	15	43	0	0	7	18	18	3	2	1	0	1	0	0	1	316.0493827160494	278.44444444444446	504.7777777777777	514.1851851851852	528.1111111111111	485.1111111111112	369.33333333333337	286.8888888888889	160.44444444444446	193.8325426764213	118.36008230452676	275.2551440329218	309.1120256058528	377.69341563786	351.372427983539	303.7767489711933	313.6599794238681	218.567901234568	1486.0	1529.0	7.349985644559289	6.053140096618358	6.155826558265582
ZINC000035277699	23.32694133811516	18.16602266715373	0	1	2.5505113437414315	5.04571954144272	1.3408376536652569	4.497469189453557	0.1550851444639157	365.89720415766425	6.967063167987206	19	51	0	0	7	22	22	4	2	1	0	0	0	0	0	372.44444444444446	348.33333333333337	601.6666666666667	645.6666666666666	679.6666666666667	632.0	545.6666666666667	439.0	335.33333333333337	218.0772462277092	148.50617283950618	319.14506172839504	382.8287037037037	433.7453703703704	451.3395061728394	408.38888888888886	353.6481481481481	348.09722222222223	1394.0	1676.0	7.302832244008715	6.333333333333334	6.202749140893472
ZINC000049777068	31.84073228305513	22.4975834240524	0	1	2.5694791576480625	5.073388936646474	1.3330698907509952	4.708738059851752	0.1177184514962938	3601.4894841079386	9.575397145580528	22	73	0	0	8	33	32	3	4	1	0	0	0	0	0	516.4444444444445	473.0	787.6666666666666	813.3333333333333	867.3333333333333	791.6666666666666	839.6666666666666	611.6666666666666	614.6666666666666	309.8828017832648	211.44753086419755	435.8256172839506	512.4567901234568	651.9691358024694	660.7222222222223	741.4413580246913	513.2962962962963	535.0740740740741	1844.0	2217.0	7.074581430745814	6.064102564102564	5.666666666666666
CHEMBL4754193	24.99303448608783	18.821609772419453	0	1	2.467937808912544	4.773392527918683	1.3093283537009812	4.186227219681796	0.1350395877316708	877.4434990012801	7.908414676155557	18	53	0	0	9	22	22	3	3	2	1	0	0	0	1	440.8888888888889	374.6666666666666	630.1111111111111	478.33333333333337	448.3333333333333	424.6666666666666	372.6666666666666	402.6666666666666	289.0	282.7473422496571	157.13117283950618	357.6483196159122	367.817901234568	377.7299382716049	380.5725308641974	330.3842592592593	390.01388888888886	266.9290123456789	1746.0	1913.0	8.318658280922433	6.573099415204678	6.17755991285403
CHEMBL157103	19.37662035111533	15.48357030685881	0	1	2.4360890456302395	4.872178091260477	1.2951303455793854	4.288879744475232	0.1715551897790093	204.2774810594814	6.235770002754592	12	45	0	0	8	20	17	3	3	1	0	0	0	1	1	325.4686419753086	262.9555555555555	459.6	444.6	404.6222222222223	413.9555555555555	409.437037037037	261.1555555555556	226.9333333333333	202.7943101289437	124.37327160493828	293.2044938271605	308.6153827160492	336.71471604938256	350.6347530864195	342.8292510288064	320.9686296296295	290.9514074074074	4036.0	1756.0	7.232636488340192	5.594799054373522	5.604878048780488
ZINC000072124640	16.588633340889032	14.866619314656528	0	3	2.40369822369496	4.784840897307307	1.233506838349323	4.164135421780155	0.1892788828081888	139.4315281381582	5.726031003406129	6	41	0	0	8	19	14	4	2	1	1	0	0	0	1	328.44444444444446	247.0	458.6666666666666	394.6666666666667	416.6666666666666	441.6666666666666	289.3333333333333	231.66666666666669	168.0	254.21613511659808	119.46604938271604	301.6975308641975	302.5447530864197	335.5833333333332	432.70987654320976	307.7453703703703	287.79629629629625	258.02777777777777	1184.0	1330.0	8.010840108401084	5.880952380952381	6.198198198198198
CHEMBL1172863	22.79817404189108	18.59942421337698	0	0	2.568349584929753	5.029922797127409	1.2860690568897433	4.353784989648728	0.1501305168844388	494.70456851308097	7.268671490099725	18	52	0	0	9	23	20	5	2	2	0	0	0	0	0	378.8888888888889	355.0	625.3333333333334	639.3333333333333	695.3333333333333	495.6666666666666	479.44444444444446	383.6666666666666	263.3333333333333	222.7473422496571	147.46604938271605	311.5246913580247	371.5185185185185	462.9135802469136	349.7237654320988	313.65912208504795	343.0385802469136	344.0601851851852	1628.0	1783.0	7.286324786324787	6.454545454545454	6.446735395189004
ZINC000049035214	25.655110737338685	20.52236394263445	0	1	2.570023696413654	5.026913896184654	1.3116747987562305	4.643164319614083	0.1450988849879401	444.5515691910149	7.260216874208045	15	57	0	0	10	25	22	5	3	2	0	0	0	0	0	432.8888888888889	370.6666666666666	674.0	645.3333333333334	752.4444444444445	674.6666666666667	647.6666666666667	494.33333333333337	451.33333333333337	269.9973422496571	157.89197530864195	356.87499999999994	415.6296296296296	580.3798010973939	549.3148148148148	550.4012345679013	395.9722222222222	440.12654320987656	1766.0	1990.0	7.594541910331384	6.076502732240437	6.072072072072072
article_review_435	25.86340799264981	20.584800463891945	0	1	2.5065290770631106	4.9324813656257245	1.3043094740022894	4.256868498503826	0.1598546024160055	3533.608246759903	7.0071398160370215	19	55	0	0	12	21	22	4	2	1	3	2	0	0	5	541.3333333333333	451.0	892.6666666666667	793.0	848.0	739.0	967.0	612.6666666666666	565.0	220.27761288969955	144.61219822584002	307.0503128259913	346.6223971992589	403.7422659513241	380.32866031443535	352.8359351648858	313.6605257982608	279.7403170929589	2214.0	1868.0	9.842424242424242	7.912280701754386	9.202749140893472
CHEMBL4447594	27.81861977535239	18.94123681836349	0	1	2.5065290770631106	4.9324813656257245	1.3043094740022894	4.256868498503826	0.1598546024160055	3533.608246759903	7.0071398160370215	16	67	0	0	8	31	28	3	1	0	3	1	0	0	4	516.4444444444445	486.0	800.0	687.0	591.0	472.0	301.0	292.0	303.0	220.27761288969955	144.61219822584002	307.0503128259913	346.6223971992589	403.7422659513241	380.32866031443535	352.8359351648858	313.6605257982608	279.7403170929589	1782.0	1721.0	7.708126036484246	6.942857142857143	6.349206349206349
CHEMBL3692914	22.02211757548324	16.58424868089198	0	1	2.5443255535648293	5.024681281737378	1.338193261140259	4.504664918514734	0.1668394414264716	256.4011975477736	6.539995168669033	15	45	0	0	7	18	20	1	4	1	0	1	0	0	1	374.0493827160494	329.44444444444446	595.4444444444445	569.8888888888889	524.4074074074074	434.8888888888889	500.6666666666667	358.7777777777778	280.66666666666663	207.1658760097546	127.08230452674898	302.16563786008226	351.9948559670781	385.40472107910375	301.7273662551441	346.3935185185184	277.7134773662551	238.0884773662552	1588.0	1655.0	8.312208504801099	6.723356009070295	6.690387016229713
CHEMBL3785100	20.68144411374725	17.744266920187012	0	3	2.4773709304816736	4.876318105922712	1.296359351276896	4.580997238199165	0.1761922014691986	191.77627021280915	6.211840878304435	9	49	1	0	8	23	18	5	2	1	0	0	0	0	0	338.44444444444446	300.0	552.6666666666666	451.6666666666666	486.6666666666666	428.0	445.6666666666666	280.66666666666663	274.0	209.77863511659808	132.7854938271605	323.61419753086415	333.35030864197535	383.9058641975309	350.349537037037	394.27777777777777	324.0185185185185	302.1296296296297	1300.0	1565.0	6.90702947845805	5.769230769230769	5.817543859649122
CHEMBL1199141	24.85054470022942	18.305244422072143	0	1	2.5650589408048123	5.008760177955574	1.335123458637508	4.385659225986481	0.1414728782576284	560.3494416549051	7.459962703566592	21	56	0	0	6	25	25	3	2	1	0	0	0	0	0	388.44444444444446	359.33333333333337	606.0	583.6666666666666	557.3333333333334	530.3333333333334	553.0	505.3333333333333	401.6666666666667	222.79946844993145	156.95061728395063	333.0648148148148	387.8364197530864	445.7283950617283	396.9429012345679	379.2129629629629	373.1944444444444	385.641975308642	1456.0	1762.0	6.936507936507937	5.98888888888889	5.716981132075472
ZINC000028523551	15.435028842544408	12.483314307749373	0	1	2.4635641277465457	4.751938995981222	1.340882589509913	3.673686480670033	0.1836843240335016	198.255910133816	5.982705852150427	12	41	0	0	1	21	19	1	0	0	0	0	0	0	0	192.0	214.0	281.0	255.0	229.0	224.0	203.0	147.0	85.0	90.88888888888889	111.94444444444446	172.52777777777783	200.94444444444449	201.63888888888889	199.25000000000003	196.25000000000003	181.16666666666669	149.33333333333334	754.0	931.0	4.682926829268292	4.976744186046512	3.7466666666666666
CHEMBL236540	19.831847546702296	16.382555352392373	0	1	2.5536449966295325	4.96869384406538	1.3213214871049643	4.237820840184561	0.1695128336073824	224.304352087575	6.3292945761883415	15	46	0	0	6	21	19	3	2	1	0	0	0	0	0	318.44444444444446	280.33333333333337	506.6666666666666	491.0	518.3333333333334	485.6666666666666	362.6666666666666	303.3333333333333	161.66666666666669	197.99391289437585	125.08950617283952	285.0956790123457	320.7438271604937	385.7839506172837	373.148148148148	316.7546296296294	324.9675925925925	227.6296296296296	1236.0	1486.0	6.922705314009662	5.72108843537415	5.757575757575757
CHEMBL3696968	20.538954327888845	16.406041319523265	0	1	2.546150344533177	5.0111450175588885	1.3238092862368709	4.303109637536921	0.1655042168283431	275.3019251469645	6.57337985005734	15	45	0	0	7	19	19	1	5	1	0	0	0	0	0	380.44444444444446	319.3333333333333	573.0	601.3333333333333	561.3333333333333	540.3333333333333	541.3333333333333	399.6666666666666	318.0	242.5494684499314	138.9783950617284	310.037037037037	370.6172839506172	382.6774691358023	363.9429012345679	381.0231481481481	358.2175925925926	389.3055555555555	1328.0	1537.0	8.454320987654322	6.652777777777778	6.821428571428571
ZINC000095575546	24.35487739012258	18.544928479166963	0	1	2.4589671665063064	4.908615668586024	1.2903631937969415	4.157516319447612	0.1341134296596003	1286.4988229653488	8.291081828300198	16	60	0	0	7	29	24	3	3	1	0	0	0	0	0	384.44444444444446	335.3333333333333	567.6666666666667	534.6666666666667	495.6666666666666	464.33333333333326	332.33333333333337	291.0	304.6666666666667	235.2994684499314	161.5262345679012	359.36111111111114	391.3364197530864	461.7546296296295	491.4768518518516	377.76388888888886	310.3379629629631	321.31790123456784	1488.0	1779.0	6.407407407407407	5.322751322751323	5.023598820058997
CHEMBL1762576	20.269406745667016	17.070815069817705	0	1	2.5613079957582845	5.01060882758506	1.2399218405026278	4.114246503487182	0.1582402501341224	368.16888637011016	6.864053208273601	15	49	0	0	8	23	18	5	2	1	0	0	0	0	0	350.44444444444446	310.33333333333337	539.3333333333333	537.6666666666666	639.6666666666667	504.6666666666666	414.33333333333337	321.3333333333333	194.0	214.52169067215365	140.50617283950618	303.0154320987654	333.40277777777777	462.6311728395062	371.12500000000006	385.5648148148148	395.6296296296297	291.2777777777778	1300.0	1524.0	7.151927437641724	6.084967320261439	6.059925093632958
ZINC000072122867	17.324249692777	15.712913914802344	0	3	2.432753479951088	4.853268082244265	1.2344755125839704	4.172835485057273	0.1814276297850988	162.37017512271734	5.922787883074639	6	41	0	0	9	18	14	4	2	1	1	1	0	0	2	336.0493827160494	258.1111111111111	484.77777777777777	423.22222222222223	537.8518518518518	372.8888888888889	336.44444444444446	245.66666666666663	163.0	253.8047648986435	118.5977366255144	296.5236625514403	297.52520576131684	459.5749885688156	330.0987654320987	325.82150205761303	303.7407407407407	274.6141975308642	1472.0	1426.0	8.196326407708522	6.145502645502645	6.551051051051051
CHEMBL4241081	28.94335547308765	20.56296190147901	0	1	2.4989805544203003	4.997690713742019	1.3536695106909182	4.504649294186153	0.1251291470607264	818.9338376657365	7.988937141760987	19	67	0	0	9	31	27	5	2	2	0	0	0	0	0	432.8888888888889	393.0	680.3333333333333	646.0	611.6666666666667	563.0	446.00000000000006	369.0	332.66666666666663	240.4695644718793	173.36111111111111	380.8688271604938	425.8503086419753	531.3425925925927	573.3981481481483	463.0185185185185	403.9629629629629	427.6018518518519	1888.0	2184.0	6.461028192371477	5.458333333333333	5.154040404040403
CHEMBL3289968	23.578820923714733	17.092713461527307	0	1	2.442874868588864	4.793679929905625	1.3005310518730748	3.784807827292136	0.1261602609097378	2436.836017031436	8.897068051162448	15	58	0	0	8	28	22	4	3	1	0	0	0	0	0	384.44444444444446	338.3333333333333	569.3333333333333	485.0	405.0	313.33333333333337	230.3333333333333	236.66666666666669	217.66666666666663	229.49391289437585	157.9429012345679	348.2453703703704	376.6373456790122	413.8379629629628	381.2638888888888	339.29629629629625	274.3888888888889	236.35185185185185	1464.0	1757.0	6.628352490421456	5.546448087431694	5.175757575757575
CHEMBL3696977	21.91272777574206	17.550802670670915	0	1	2.561425405099373	5.0374206558500525	1.3453093506486344	4.467248403176406	0.1654536445620891	253.7019873055856	6.529412072874496	20	43	0	0	8	16	19	4	3	1	0	0	0	0	0	404.44444444444446	374.3333333333333	657.0	623.3333333333333	655.6666666666666	639.3333333333333	649.3333333333333	527.3333333333333	323.0	216.79946844993145	139.9783950617284	307.6203703703703	337.36728395061726	394.608024691358	346.4938271604939	387.4999999999999	388.4490740740739	301.4814814814814	1344.0	1596.0	9.405684754521964	7.964539007092198	8.11111111111111
CHEMBL333373	20.579394442408727	17.10502967374189	0	1	2.541482732878026	4.9638144045889305	1.2930959225415608	4.128414819985328	0.1529042525920491	386.8518361303139	6.951293540356933	15	53	0	0	6	26	21	2	3	1	0	0	0	0	0	338.44444444444446	286.0	506.6666666666666	490.33333333333326	529.3333333333334	475.0	363.33333333333337	395.33333333333337	262.3333333333333	215.24391289437585	142.5308641975309	310.9567901234568	339.83024691358014	417.7916666666666	405.89660493827154	361.125	360.12037037037044	309.56481481481484	1328.0	1574.0	6.385744234800839	5.2	5.223367697594501
CHEMBL1043	13.14131979239871	11.243837312334866	0	0	2.419870349137736	4.839740698275474	1.2364302393576647	3.6831781735814895	0.2166575396224406	89.74060305401117	5.027551571600925	12	29	0	0	5	12	12	2	2	1	0	0	0	0	0	226.44444444444449	169.33333333333331	324.0	304.0	257.33333333333337	204.0	180.0	84.0	52.0	185.21613511659805	93.61728395061728	213.70370370370387	248.1111111111112	279.7098765432098	184.1481481481482	191.96296296296296	138.66666666666666	77.44444444444444	926.0	1040.0	7.808429118773946	5.644444444444444	6.75
CHEMBL520795	22.062557690003125	17.607387282151006	0	1	2.5376482462881818	5.024415973070997	1.2963793917371351	4.406387032645142	0.1573709654516122	452.068414987254	7.143452946150801	19	46	0	0	8	18	20	4	3	1	0	0	0	0	0	402.44444444444446	358.0	616.6666666666667	641.3333333333333	672.6666666666667	597.6666666666666	531.6666666666667	408.33333333333337	363.3333333333333	268.2994684499314	152.64197530864195	325.6172839506172	383.6358024691357	452.4290123456789	438.5138888888888	381.2345679012344	308.31018518518505	328.07870370370347	1382.0	1602.0	8.748792270531402	7.306122448979591	7.520325203252034
CHEMBL4092243	26.366807933941047	18.320394442474576	0	1	2.4563989961441903	4.866509154506435	1.3247392659529544	3.9761213807853286	0.1204885266904645	1418.528480235329	8.45129780023239	19	59	0	0	7	26	26	3	2	1	1	0	0	0	1	438.44444444444446	386.3333333333333	650.3333333333334	578.0	504.0	443.33333333333337	403.6666666666666	320.33333333333337	289.66666666666663	288.3272462277092	171.49845679012347	381.4675925925925	423.16512345679007	448.4243827160493	418.33333333333314	401.1851851851851	342.837962962963	344.5956790123456	1574.0	1864.0	7.431261770244821	6.132275132275132	5.858858858858859
CHEMBL370508	19.98167746096336	16.31591532650485	0	1	2.5376485728636062	4.959902557248116	1.3081263998910746	4.165250307011036	0.1666100122804414	243.28192476954328	6.41051168695787	15	44	0	0	6	19	19	2	2	1	0	0	0	1	1	299.4686419753086	258.6222222222222	482.6	442.26666666666665	479.6222222222222	432.1037037037037	337.64444444444445	269.7555555555556	181.7111111111111	189.07208790672155	115.57234567901236	275.5007901234568	306.92402469135806	354.99712345679	319.8753497942385	307.1759999999998	271.25792592592586	242.62059259259263	3994.0	1749.0	6.806105499438832	5.502600472813239	5.745238095238095
CHEMBL3692983	22.368314201236966	17.68057052243548	0	1	2.546828557932224	5.021344495064028	1.2746241068509765	4.444690900722095	0.1587389607400748	276.91795717042	6.653340695997212	15	51	0	0	7	23	21	1	5	1	0	0	0	0	0	398.44444444444446	349.33333333333337	616.0	626.3333333333334	572.0	512.3333333333334	502.6666666666666	433.3333333333333	276.0	254.3897462277092	152.7283950617284	340.03703703703707	428.0617283950618	469.7361111111112	405.380401234568	353.1851851851852	459.449074074074	373.537037037037	1404.0	1633.0	7.812636165577342	6.469135802469136	6.416666666666667
CHEMBL3910287	27.89775142445797	20.23095573445412	0	1	2.5865852520291472	5.108527167104675	1.284773425802079	4.214353304303509	0.1204100944086716	5675.239083530846	9.896630939214097	21	64	0	0	7	29	28	3	3	1	0	0	0	0	0	446.44444444444446	406.0	653.6666666666667	630.6666666666667	635.6666666666667	527.6666666666667	462.6666666666666	374.33333333333337	373.0	283.35502400548694	184.0308641975309	384.0956790123457	439.0771604938272	506.9938271604939	480.2314814814815	402.3240740740741	350.6666666666667	369.2175925925926	1632.0	1953.0	6.975694444444445	5.970588235294118	5.539548022598871
[truncated: 494 more rows]
[truncated: 640 more columns]
