# Supplementary material for: SerotoninAI: Serotonergic System Focused, Artificial Intelligence-Based Application for Drug Discovery
Source: J Chem Inf Model. 2024 Jan 30;64(7):2150–7. doi: 10.1021/acs.jcim.3c01517 (PMC11005036; doi:10.1021/acs.jcim.3c01517)
Supplement: Supplementary file 4 — ci3c01517_si_004.zip [file ci3c01517_si_004.zip › databases/5-HT6_database_train.csv]

id	ABC	ABCGG	nAcid	nBase	SpMax_A	SpDiam_A	SpMAD_A	VE1_A	VE2_A	VR1_A	VR3_A	nAromAtom	nAtom	nSpiro	nBridgehead	nHetero	nH	nC	nN	nO	nS	nF	nCl	nBr	nI	nX	ATS0dv	ATS1dv	ATS2dv	ATS3dv	ATS4dv	ATS5dv	ATS6dv	ATS7dv	ATS8dv	ATS0s	ATS1s	ATS2s	ATS3s	ATS4s	ATS5s	ATS6s	ATS7s	ATS8s	ATS0Z	ATS1Z	AATS0dv	AATS1dv	AATS2dv
CHEMBL1762575	20.269406745667016	17.070815069817705	0	1	2.5613079957582845	5.01060882758506	1.2399218405026278	4.114246503487182	0.1582402501341224	368.16888637011016	6.864053208273601	15	48	0	0	8	22	18	4	3	1	0	0	0	0	0	370.44444444444446	322.33333333333337	561.3333333333334	567.0	693.6666666666667	532.6666666666666	428.33333333333337	327.3333333333333	194.0	219.52169067215365	141.17283950617286	308.0154320987655	333.22685185185185	478.97376543209873	362.45833333333337	381.8981481481482	390.6296296296297	285.27777777777777	1314.0	1529.0	7.717592592592593	6.446666666666667	6.452107279693487
CHEMBL2414726	22.94800395615214	17.935586230724613	0	1	2.5699928701992154	5.0072436888886	1.284723848901512	4.144382098116904	0.1429097275212725	578.5867042106748	7.425299150028602	15	52	0	0	8	23	21	4	2	1	1	0	0	0	1	416.44444444444446	356.0	602.3333333333334	605.0	616.6666666666667	520.0	560.3333333333333	423.6666666666666	373.6666666666666	275.7716906721536	155.22530864197532	341.2098765432098	395.4876543209877	466.31790123456784	431.8518518518519	481.8611111111112	320.5277777777778	335.2685185185186	1440.0	1689.0	8.008547008547009	6.472727272727273	6.209621993127148
ZINC000004636349	19.12474076551575	15.34098384150054	0	1	2.548016444207519	4.963085075640563	1.3398724626545404	4.150572362248651	0.1729405150936938	209.70034517767115	6.221148321315122	15	44	0	0	5	20	19	2	2	1	0	0	0	0	0	292.44444444444446	252.0	480.6666666666666	466.3333333333333	489.0	426.6666666666666	329.0	256.3333333333333	143.0	190.24391289437585	117.33641975308645	276.6512345679013	311.4969135802469	370.73765432098753	336.6388888888887	318.9166666666664	313.29166666666646	222.81481481481487	1186.0	1437.0	6.646464646464647	5.361702127659575	5.722222222222221
CHEMBL3664764	21.94123734644348	17.714667372507414	0	1	2.6135827709679145	5.085387112997017	1.337048115232319	4.385777042098386	0.1624361867443846	306.6462645310295	6.7189466234689625	15	51	0	2	5	24	22	2	2	1	0	0	0	0	0	324.44444444444446	306.3333333333333	570.0	561.3333333333333	529.6666666666666	440.6666666666666	418.0	328.3333333333333	244.0	200.35502400548697	131.70061728395063	302.9814814814815	365.8117283950617	418.75154320987656	381.9351851851852	391.9490740740741	381.7608024691359	354.86111111111114	1298.0	1595.0	6.36165577342048	5.569696969696969	5.588235294117647
CHEMBL3696950	20.16001694592584	16.21547564282447	0	1	2.542666724083643	5.013861061944828	1.274935380304106	4.355910893611928	0.1742364357444771	200.1988204042564	6.215601706651285	15	40	0	0	7	15	18	1	3	1	0	2	0	0	2	327.6543209876543	291.55555555555554	532.3333333333333	499.1111111111111	479.3086419753087	390.8888888888889	373.3333333333333	277.7777777777778	205.0	190.97672801402223	111.79732510288068	266.3858024691359	312.5051440329218	345.5811995122695	293.3683127572017	305.5987654320988	240.92335390946505	189.0576131687243	1738.0	1571.0	8.191358024691358	6.780361757105943	7.00438596491228
(S)-mianserin	16.17064519443237	12.428358933987566	0	1	2.49966708192235	4.9119074602014585	1.3550940525311397	4.11113661390451	0.2055568306952254	121.09246191355098	5.489701582390094	12	40	0	0	2	20	18	2	0	0	0	0	0	0	0	212.0	242.0	339.0	394.0	335.0	293.0	153.0	57.0	3.0	85.88888888888889	108.69444444444446	177.3055555555556	230.13888888888897	255.3333333333333	262.58333333333337	225.5	161.0	79.5	766.0	984.0	5.3	5.627906976744186	4.346153846153846
ZINC000028342073	19.37961237674044	15.185096746300747	0	0	2.331827728912476	4.662654076880235	1.2704538679383974	4.34839425492277	0.1739357701969107	232.32834881172872	6.364442399554482	17	44	0	0	8	19	17	6	0	1	1	0	0	0	1	342.44444444444446	339.66666666666663	463.33333333333326	385.3333333333333	341.66666666666663	319.6666666666667	341.66666666666663	341.33333333333337	300.0	193.8645404663924	150.4320987654321	253.68518518518528	272.6203703703704	276.11111111111103	256.53395061728395	267.6388888888889	268.99382716049377	234.76851851851853	1262.0	1294.0	7.782828282828283	7.384057971014492	6.096491228070175
CHEMBL3692910	21.31501079429669	16.816402117305472	0	1	2.5452143011364123	5.015391472349766	1.3316118129253522	4.520427925343625	0.1738626125132163	209.67415982519736	6.301066150856128	18	41	0	0	7	15	19	2	3	1	0	1	0	0	1	360.0493827160494	334.44444444444446	604.4444444444445	546.8888888888889	503.0740740740741	424.2222222222223	489.33333333333337	328.7777777777778	269.44444444444446	199.4158760097546	123.33230452674898	285.66563786008226	328.9115226337448	356.2334247828075	280.5745884773663	313.574074074074	250.2319958847737	195.09465020576133	1534.0	1590.0	8.78169226136706	7.432098765432099	7.651195499296765
CHEMBL4633765	23.33917226222056	17.51611545911506	0	1	2.588954730548177	5.17670667188954	1.3221760654814556	4.459005211894933	0.1537588004101701	357.5133055941049	6.94388331687895	12	57	0	0	5	28	24	2	3	0	0	0	0	0	0	374.0	393.0	554.0	664.0	648.0	633.0	542.0	395.0	305.0	181.8055555555556	166.4722222222222	281.8333333333334	358.72222222222223	383.13888888888897	420.44444444444446	419.5277777777779	414.66666666666674	395.9166666666666	1182.0	1447.0	6.56140350877193	6.442622950819672	5.036363636363636
ZINC000028978365	17.37028135576535	14.43105108480476	0	0	2.562495929131786	5.124991858263574	1.2409492883649953	4.067813475339453	0.1849006125154297	151.70751936187523	5.8104118128065885	12	32	0	0	6	10	16	1	2	0	0	2	0	1	3	288.2340740740741	300.84444444444443	446.0444444444445	520.4888888888889	472.6716049382716	347.84444444444443	225.1777777777777	103.66666666666669	57.02222222222223	170.70682346532544	110.11041152263375	178.87476131687242	278.2614732510288	383.8054034445969	285.9529218106996	206.5494074074074	107.25726748971194	55.46176131687243	4150.0	1375.0	9.007314814814816	8.848366013071896	7.825341130604289
CHEMBL3669651	25.57423050829892	20.11369618160275	0	1	2.622949393480649	5.08993064947555	1.324483051778891	4.513010753032872	0.1455809920333184	477.19858784756354	7.299334842463969	18	58	0	2	6	27	25	3	2	1	0	0	0	0	0	380.44444444444446	378.33333333333337	676.0	636.3333333333333	591.0	505.6666666666666	553.6666666666666	415.33333333333337	384.33333333333337	217.6605795610425	154.3672839506173	341.67592592592587	414.92283950617286	481.3611111111111	445.2916666666666	433.9629629629629	373.9521604938271	379.09259259259255	1458.0	1811.0	6.559386973180077	6.005291005291006	5.777777777777778
ZINC000066156756	25.735990966378445	18.99655019736051	0	1	2.5477198514684494	5.095439702936899	1.3013770848130308	4.697567931080442	0.1467989978462638	374.307475296819	7.088228395921445	16	59	0	0	7	27	25	3	3	1	0	0	0	0	0	416.44444444444446	376.0	648.6666666666666	683.3333333333334	658.0	619.3333333333333	668.6666666666667	506.6666666666667	427.33333333333337	266.5772462277092	164.39197530864195	360.7129629629629	438.4274691358024	552.2962962962964	548.2314814814816	529.2037037037037	424.42592592592587	460.1666666666666	1522.0	1838.0	7.058380414312618	5.968253968253968	5.690058479532164
CHEMBL1277193	19.98167746096336	15.491160775595333	0	1	2.5161082357667137	4.951601213949809	1.3146813340563412	4.215360359578851	0.168614414383154	245.7011233015864	6.420406583232866	15	42	0	0	8	17	17	4	2	1	0	1	0	0	1	330.0493827160494	291.44444444444446	503.6666666666667	512.0	506.77777777777777	412.1851851851852	313.77777777777777	261.66666666666663	189.22222222222223	196.0825426764213	121.08230452674896	275.52469135802465	323.8503086419753	361.4557613168723	319.4021490626428	252.28600823045275	190.77983539094657	151.56687242798358	1498.0	1537.0	7.858318636096415	6.476543209876543	6.375527426160338
ZINC000028526553	24.18387803356275	19.03425594627485	0	1	2.5593936010583653	4.951371722115493	1.321214402545999	4.383321212476101	0.1461107070825367	643.5871115867708	7.565669678083604	20	51	0	0	7	21	23	2	2	2	0	0	1	0	1	351.95610425240056	309.3703703703703	565.0617283950617	483.14814814814815	574.8395061728395	458.4074074074074	400.4814814814814	366.8518518518519	267.66666666666663	204.1033950617284	135.18827160493828	304.90329218107	319.11728395061726	389.2740912208505	353.5123456790124	351.26388888888886	347.0632716049382	242.94135802469137	2812.0	1994.0	6.901100083380404	5.624915824915824	5.825378643248058
CHEMBL4076525	27.05274527282883	18.129788765747424	0	1	2.4832508483677778	4.966501696735556	1.3315089138205582	4.172728641155347	0.1227273129751572	2507.319011848449	9.05074477012875	16	65	0	0	8	31	26	4	2	1	1	0	0	0	1	440.44444444444446	375.0	625.3333333333333	590.3333333333333	518.3333333333333	505.33333333333326	355.33333333333337	275.33333333333337	290.6666666666667	292.2716906721536	175.8641975308642	390.7716049382716	452.3734567901234	528.9783950617285	525.8287037037038	400.34722222222223	391.4074074074074	350.6388888888889	1628.0	1952.0	6.776068376068376	5.434782608695652	4.923884514435695
CHEMBL1173063	22.2408971749656	18.271436295967543	0	0	2.567841281994318	5.026724760052661	1.2702724391670257	4.309575028268212	0.1539133938667218	478.90987885721154	7.201131852542504	18	49	0	0	9	21	19	5	2	2	0	0	0	0	0	374.8888888888889	347.0	609.3333333333333	621.3333333333334	683.3333333333334	499.33333333333337	463.77777777777777	357.33333333333337	241.0	218.49734224965707	142.3271604938272	302.27469135802465	358.76851851851853	443.9135802469136	321.9953703703704	313.45850480109743	329.57561728395063	264.2839506172839	1590.0	1735.0	7.650793650793651	6.673076923076923	6.695970695970695
CHEMBL4290311	28.288919730526384	19.185739935495352	0	1	2.521631909886251	4.95650297381458	1.3417740813499834	3.7879993719827305	0.1082285534852208	6887.779980008808	10.09026707158533	15	67	0	0	7	32	28	3	3	0	1	0	0	0	1	476.0	484.0	687.0	648.0	571.0	428.0	366.0	306.0	305.0	285.80555555555554	203.1388888888889	356.38888888888886	481.77777777777777	517.4166666666667	454.00000000000006	397.8888888888889	347.08333333333337	383.8611111111112	1460.0	1750.0	7.104477611940299	6.722222222222222	5.088888888888889
CHEMBL4447659	28.69183511739601	19.7850410538092	0	1	2.512771421026299	4.939385944498792	1.3039426852431153	4.249348980492454	0.1596870317993713	3236.6309925781875	6.983490013713327	16	68	0	0	10	31	27	3	2	1	3	1	0	0	4	536.8888888888889	440.0	846.6666666666667	725.0	626.3333333333334	531.3333333333333	306.33333333333337	297.33333333333337	298.33333333333337	218.9821678002626	143.68043840559048	305.7112625544765	345.2709715501915	401.5844107468757	377.36603029442097	351.4327224682667	313.1609920131708	277.27496366901187	2066.0	2059.0	7.895424836601308	6.197183098591549	6.563307493540052
ZINC000072122873	19.217851918660912	16.566615216072094	0	3	2.475845057887609	4.768989006022794	1.276962558272707	3.976615625334952	0.159064625013398	321.1858882039647	6.688310778373777	9	46	0	0	8	21	17	4	1	2	0	1	0	0	1	284.4938271604938	266.44444444444446	411.7777777777777	345.44444444444446	369.55555555555554	291.7407407407408	314.85185185185185	228.88888888888889	203.44444444444449	153.8621018137479	121.19444444444446	217.75434385002288	239.3652263374485	275.7541152263373	282.8433927754915	278.8685032769395	240.9012345679013	213.1965020576132	1694.0	1562.0	6.184648416532474	5.550925925925927	4.902116402116401
BW 723C86	15.694248556546643	13.224218341796492	0	1	2.512771421026299	4.939385944498792	1.3039426852431153	4.249348980492454	0.1596870317993713	3236.6309925781875	6.983490013713327	14	40	0	0	5	19	16	2	1	1	0	1	0	0	1	222.88888888888889	233.66666666666669	318.33333333333337	270.0	260.6666666666667	215.0	166.66666666666666	149.33333333333331	101.0	218.9821678002626	143.68043840559048	305.7112625544765	345.2709715501915	401.5844107468757	377.36603029442097	351.4327224682667	313.1609920131708	277.27496366901187	1302.0	1082.0	5.572222222222222	5.699186991869919	4.681372549019608
CHEMBL398698	18.48223556677295	14.306540755032318	0	1	2.381425077784657	4.762850155569314	1.3128163719176555	3.995469901984136	0.1664779125826723	320.7803274834267	6.646225288159882	12	46	0	0	6	22	18	4	2	0	0	0	0	0	0	318.0	301.0	409.0	391.0	360.0	302.0	313.0	320.0	313.0	210.8888888888889	143.55555555555554	271.3055555555555	283.11111111111114	322.05555555555543	293.44444444444446	267.38888888888886	263.25	311.75	994.0	1158.0	6.913043478260869	6.270833333333333	4.869047619047619
CHEMBL1173205	23.505280823077623	19.02059156623564	0	0	2.5795167325962742	5.058275848386744	1.3028667344648814	4.521301039524866	0.1559069323974092	304.0068569134961	6.781760993780776	18	47	0	0	10	18	19	5	2	2	0	1	0	0	1	390.4938271604938	369.1111111111111	654.0	670.1111111111111	750.8518518518517	562.7777777777778	525.1111111111111	405.6666666666667	272.22222222222223	211.5581942539247	135.73662551440333	299.6018518518519	360.156378600823	438.77251943301314	336.3199588477365	321.8139574759944	312.0879629629629	296.35133744855966	1876.0	1860.0	8.308379301287102	7.237472766884531	7.186813186813187
CHEMBL4453250	27.15020452875154	20.835163588839983	0	0	2.5754240475227914	5.033038708404731	1.29299362611173	4.7231697220735285	0.1389167565315743	442.4069371667509	7.316005562463969	24	56	0	0	9	22	25	4	4	1	0	0	0	0	0	504.44444444444446	472.0	792.6666666666666	762.0	825.3333333333334	799.0	757.6666666666667	794.3333333333334	577.6666666666667	293.41057956104254	186.44753086419752	390.6234567901234	434.6666666666667	504.78395061728384	490.3811728395061	490.7762345679012	555.476851851852	468.5308641975309	1630.0	1906.0	9.007936507936508	7.866666666666666	7.848184818481847
CHEMBL235070	19.12474076551576	15.340983841500538	0	1	2.548016444207519	4.963085075640564	1.3398724626545402	4.150572362248656	0.172940515093694	209.7003451776706	6.22114832131512	15	43	0	0	6	19	18	3	2	1	0	0	0	0	0	308.44444444444446	268.3333333333333	492.6666666666666	490.0	506.3333333333333	467.6666666666667	349.0	271.3333333333333	149.0	194.24391289437585	119.33950617283952	275.7623456790123	313.8271604938271	372.45061728395046	351.9814814814813	303.9166666666665	313.45833333333326	219.14814814814807	1198.0	1433.0	7.173126614987081	5.833333333333333	6.008130081300813
CHEMBL471663	18.930122633957264	14.851374310638496	0	1	2.501437705615376	4.88977766925332	1.3436643103664474	3.736552795313573	0.1556896998047321	1291.854703237358	8.039302956577869	12	49	0	0	5	25	19	3	1	1	0	0	0	0	0	262.44444444444446	284.6666666666667	410.0	382.0	320.66666666666663	224.0	176.33333333333331	183.0	166.66666666666669	109.55898491083676	126.6820987654321	215.45987654320987	254.08024691358025	266.04320987654324	233.53703703703707	196.86111111111111	199.49382716049385	178.67592592592595	1176.0	1314.0	5.3560090702947845	5.474358974358975	4.270833333333333
CHEMBL2414712_71769066	29.190644643271423	22.893244744100457	0	1	2.6074783552912795	5.104987994030025	1.308245639525972	4.621824931594657	0.1249141873403961	791.6418366910788	7.982441882779255	21	66	0	0	9	29	28	4	3	1	0	1	0	0	1	480.04938271604937	451.1111111111111	744.4444444444445	796.8888888888889	977.9629629629628	936.8888888888888	922.3333333333334	788.3333333333334	611.3333333333334	256.16587600975464	191.9681069958848	388.0360082304527	436.0529835390946	569.0276634659352	590.787037037037	653.4732510288067	586.9197530864199	521.7376543209878	1970.0	2121.0	7.273475495697718	6.444444444444444	6.10200364298725
CHEMBL45695	22.660274671448484	17.010780864346764	0	1	2.519808309028425	4.966475682612783	1.3503694018974373	4.44385353229364	0.1587090547247728	299.63640524290383	6.732189174268919	15	53	0	0	6	25	22	3	2	1	0	0	0	0	0	338.44444444444446	306.0	549.6666666666667	526.6666666666666	525.6666666666667	443.33333333333337	403.6666666666667	320.33333333333337	269.6666666666667	203.74391289437585	136.5030864197531	317.17901234567904	368.29938271604937	436.0771604938272	384.0277777777777	313.8518518518518	270.54783950617275	286.6620370370369	1348.0	1670.0	6.385744234800839	5.368421052631579	5.234920634920636
CHEMBL368959	24.205047475861523	18.160640519490503	0	1	2.48688778266004	4.947333063478194	1.3224387426664002	4.958521451838662	0.165284048394622	240.076394992328	6.579569473827469	19	54	0	0	7	24	23	4	2	1	0	0	0	0	0	382.44444444444446	354.33333333333337	611.3333333333333	574.0	586.6666666666667	531.3333333333334	457.6666666666667	442.6666666666666	355.66666666666663	221.8272462277092	153.05401234567904	341.4413580246913	370.3364197530864	447.27160493827154	434.1635802469135	367.8811728395061	320.33333333333326	293.04629629629625	1432.0	1738.0	7.082304526748971	6.109195402298851	5.935275080906148
CHEMBL1950776	23.31501079429669	18.285441552585525	0	1	2.600244444563488	5.052398259809357	1.3523576757971278	4.607615095003292	0.1645576819644032	273.2665153554815	6.640066982870574	18	48	0	2	6	20	22	2	2	2	0	0	0	0	0	344.8888888888889	329.0	605.0	581.7777777777778	537.0	438.0	444.6666666666667	358.6666666666667	304.0	197.3028978052126	127.68827160493828	297.20061728395063	350.66066529492457	395.2716049382716	348.4907407407408	324.6404320987655	289.875	288.26851851851853	1550.0	1763.0	7.185185185185186	6.2075471698113205	6.237113402061856
ZINC000072126179	15.990916359443666	14.40186568706738	0	3	2.400881167643697	4.781869124179366	1.2230894250142974	4.098659513642764	0.1951742625544173	125.1451988980692	5.57141199909118	6	38	0	0	8	17	13	4	2	1	0	1	0	0	1	276.04938271604937	217.11111111111111	413.33333333333326	336.1111111111111	379.8518518518519	322.88888888888886	252.77777777777777	156.0	89.0	187.7769871208657	103.04218106995884	266.49691358024694	254.33693415637865	292.7972107910379	290.0154320987653	287.56687242798347	248.36111111111111	186.80864197530863	1354.0	1330.0	7.264457439896036	5.566951566951567	6.078431372549018
ZINC000066103531	20.53895432788885	16.09089172644176	0	1	2.535983366448159	5.021022785622294	1.3220871700289851	4.35481165938434	0.1674927561301669	328.42018168315576	6.749805275294665	19	44	0	0	7	18	19	4	2	1	0	0	0	0	0	348.44444444444446	317.33333333333337	549.6666666666667	578.0	599.0	513.6666666666667	402.6666666666667	321.3333333333333	215.3333333333333	217.54946844993145	139.2283950617284	291.895061728395	340.65895061728395	389.7314814814814	396.2808641975306	325.6064814814813	245.9212962962964	201.74537037037047	1282.0	1503.0	7.91919191919192	6.751773049645391	6.957805907172997
CHEMBL4103725	23.68821072345592	17.250160234804152	0	1	2.4563433311511456	4.810178855571993	1.2925113772085908	3.876242188307435	0.1292080729435811	1798.0931739162932	8.593094323222589	15	53	0	0	8	23	22	3	2	1	0	2	0	0	2	347.6543209876543	306.55555555555554	526.6666666666667	445.44444444444446	379.33333333333337	300.4074074074074	279.0	229.0	231.1111111111111	210.17117245846669	139.20627572016463	320.7885802469136	339.63940329218104	377.3657407407407	328.7807498856881	291.9938271604938	224.11882716049385	263.21296296296293	1924.0	1816.0	6.5595154903331	5.474206349206349	5.319865319865321
CHEMBL4854972	28.065608565249217	20.240740904741024	0	2	2.518078816591415	4.944927132949848	1.2787388233780557	3.9927515008478447	0.1109097639124401	36146.37232018548	11.776265717257912	21	62	0	0	10	26	26	3	3	1	3	0	0	0	3	570.4444444444445	454.0	847.6666666666666	731.6666666666666	721.6666666666667	548.0	524.3333333333333	369.3333333333333	319.6666666666667	430.3341906721536	197.7808641975309	584.8734567901237	489.88271604938274	581.2021604938274	502.6666666666666	502.6018518518517	350.0925925925926	362.58333333333326	1800.0	1996.0	9.200716845878135	6.984615384615385	7.5684523809523805
CHEMBL1922620	20.867123727112386	17.449839346759326	0	1	2.563964469316045	5.015457975918283	1.25244565991778	4.147805357048685	0.1536224206314327	456.477747491405	7.1167917259456965	15	51	0	0	9	24	18	6	2	1	0	0	0	0	0	366.44444444444446	326.33333333333337	567.3333333333334	583.6666666666666	696.0	523.3333333333334	453.33333333333337	299.3333333333333	172.33333333333331	221.7716906721536	148.8395061728395	314.5154320987654	345.40277777777777	476.7932098765432	401.0416666666667	426.52314814814815	372.7175925925927	310.2962962962964	1350.0	1579.0	7.185185185185185	6.157232704402516	6.166666666666667
CHEMBL478223	19.23413056525693	15.584856730805264	0	1	2.534611501507801	4.991097413311181	1.3003640903175462	4.26213359838587	0.1775888999327446	191.7873508529799	6.131855947956825	15	41	0	0	6	17	18	2	2	1	0	1	0	0	1	298.04938271604937	260.1111111111111	483.77777777777777	494.8518518518519	473.22222222222223	376.44444444444446	296.44444444444446	199.44444444444449	185.66666666666663	184.83254267642127	110.46810699588478	267.6162551440329	300.695358939186	371.93518518518505	307.676440329218	230.64711934156384	202.49588477366257	211.91255144032925	1436.0	1485.0	7.269497139415838	5.911616161616161	6.202279202279202
CHEMBL3260807	18.401355337733182	14.210154603732631	0	1	2.460024670503331	4.838981141137486	1.3376526084649516	4.333895694562042	0.188430247589654	157.4063676257379	5.891739913155638	12	40	0	0	5	17	18	2	2	0	0	1	0	0	1	297.60493827160496	313.1111111111111	458.44444444444446	420.0	384.55555555555554	370.0	300.77777777777777	245.66666666666663	161.44444444444446	145.7552964487121	124.43724279835394	223.6841563786009	251.2170781893004	275.7901234567902	257.1656378600823	213.91255144032925	199.854938271605	160.4866255144033	1180.0	1171.0	7.440123456790124	7.281653746770025	6.0321637426900585
ZINC000028862202	19.23413056525693	15.962419590935498	0	1	2.552883296553275	4.967931840872581	1.318497193217466	4.203121142641417	0.175130047610059	194.85039910921265	6.147700817426038	15	43	0	0	6	19	18	3	2	1	0	0	0	0	0	314.44444444444446	273.3333333333333	497.6666666666666	482.0	508.33333333333337	473.6666666666667	342.6666666666667	283.6666666666667	136.0	193.74391289437585	120.08950617283952	275.0956790123456	309.1604938271604	372.4506172839505	349.4814814814813	301.7546296296295	308.79629629629625	211.13888888888889	1198.0	1438.0	7.31266149870801	5.942028985507246	6.06910569105691
CHEMBL480127	21.37961237674044	16.051864131800638	0	0	2.4442750209326705	4.783213164475728	1.3116734834735704	3.908832327695411	0.1447715676924226	637.2942570184664	7.450483263864331	21	45	0	0	6	18	21	4	2	0	0	0	0	0	0	390.0	418.0	582.0	559.0	492.0	441.0	376.0	332.0	282.0	182.75	163.61111111111114	261.38888888888897	315.4999999999999	323.3055555555554	301.4166666666667	266.8333333333333	248.22222222222229	173.50000000000009	1098.0	1274.0	8.666666666666666	8.708333333333334	7.461538461538462
CHEMBL1783605	23.99396723468976	18.34812058309891	0	1	2.5029487763959297	4.956156487705982	1.2558356022245194	4.546358009889478	0.1515452669963159	352.47655313995216	6.963596392793122	15	50	0	0	10	20	20	3	3	1	3	0	0	0	3	522.4444444444445	413.33333333333337	819.0	609.6666666666667	613.0	554.0	595.3333333333334	386.6666666666666	619.3333333333333	402.6119684499314	163.27006172839506	568.7314814814815	391.0030864197531	503.09259259259255	462.432098765432	425.2476851851852	281.4074074074074	644.1666666666665	1578.0	1734.0	10.44888888888889	7.798742138364781	8.621052631578948
ZINC000028092255	22.907563841632257	18.30989162578531	0	1	2.6120564630208354	5.0642466278475	1.2706120478117524	4.351757302358463	0.1500605966330504	318.8898868342638	6.829556597850406	15	54	0	0	7	25	22	2	3	1	0	1	0	0	1	362.04938271604937	318.1111111111111	572.0	596.3333333333333	649.1111111111111	608.8518518518518	461.5555555555556	427.2222222222222	241.11111111111111	215.38809823197684	144.02366255144034	319.3148148148148	358.7608024691358	451.6147119341564	470.2910379515318	467.192901234568	455.735596707819	354.667695473251	1652.0	1742.0	6.704618198445359	5.580896686159844	5.553398058252427
CHEMBL21343	18.21108530895225	14.58268474543655	0	1	2.5499275147857654	5.044078037718577	1.3379429863588697	4.074819371679031	0.1771660596382187	258.99887033644785	6.389732822989793	9	46	0	0	4	23	19	3	1	0	0	0	0	0	0	270.0	299.0	441.0	446.0	398.0	297.0	251.0	217.0	172.0	145.72222222222223	130.97222222222223	220.27777777777783	295.88888888888897	352.44444444444446	315.3055555555556	266.13888888888897	227.3333333333333	184.3333333333334	918.0	1130.0	5.869565217391305	6.1020408163265305	4.9
CHEMBL3893286	21.009613512970787	16.955112738283617	0	0	2.425881412001589	4.780715278390274	1.2569077600691854	4.42200258886807	0.1637778736617803	217.7694009939898	6.376688482335321	17	49	0	0	7	22	20	3	2	1	0	1	0	0	1	328.0493827160494	287.44444444444446	502.0	423.7777777777777	424.1851851851852	399.44444444444446	340.55555555555554	286.1111111111111	296.55555555555554	209.33254267642127	134.3801440329218	304.5447530864198	323.0946502057613	356.5379515317787	344.6358024691358	310.2793209876544	265.75514403292186	300.7932098765432	1562.0	1600.0	6.694885361552029	5.636165577342048	5.704545454545454
ZINC000071294583	17.515909071584165	13.559231578908074	0	1	2.4896764239046743	4.843148886779007	1.3573624915037508	3.861567586190908	0.175525799372314	262.3721471313861	6.358221265197305	12	42	0	0	4	20	18	2	1	1	0	0	0	0	0	246.44444444444449	260.33333333333337	354.6666666666667	322.66666666666663	270.6666666666667	238.66666666666669	235.66666666666669	203.66666666666663	164.0	99.58676268861454	117.63271604938274	187.8858024691358	216.82098765432104	213.33024691358025	198.79012345679016	179.68518518518525	145.76851851851853	131.31481481481478	1086.0	1195.0	5.867724867724868	5.785185185185186	4.433333333333334
CHEMBL247872	17.9697469171449	14.972962580255585	0	1	2.5318326654557697	4.946859317605361	1.2813819382949998	3.980750737450799	0.1730761190195999	226.04112954686195	6.2536260947947815	9	49	0	0	5	26	18	2	2	1	0	0	0	0	0	254.44444444444449	203.3333333333333	392.3333333333333	364.0	391.6666666666667	321.33333333333337	228.3333333333333	177.33333333333334	92.0	185.96613511659808	113.58950617283952	269.2623456790124	313.8765432098765	394.0	353.2453703703704	325.28703703703707	275.1296296296297	234.19444444444443	1156.0	1406.0	5.192743764172336	3.986928104575163	4.086805555555555
CHEMBL606557	23.99396723468977	19.434243664940457	0	1	2.4629949791355754	4.885200266646671	1.2553177908316042	4.832124917442907	0.1610708305814302	235.55779715766764	6.560568595188051	15	52	0	0	9	22	21	3	2	1	3	0	0	0	3	486.44444444444446	382.33333333333337	750.6666666666666	575.6666666666667	597.3333333333333	545.3333333333333	707.0	453.0	372.6666666666666	393.6119684499314	159.85956790123458	536.716049382716	422.6882716049384	496.8526234567902	426.0756172839506	696.1666666666669	352.0895061728395	344.81944444444434	1552.0	1732.0	9.354700854700855	6.951515151515152	7.582491582491582
article_review_448	30.939007370310087	19.98515118490098	0	1	2.4748310656295542	4.949662131259107	1.357194926560965	3.9256564289436153	0.1006578571524003	11135.8185380167	10.678898640499511	22	79	0	0	5	40	34	4	1	0	0	0	0	0	0	428.0	475.0	651.0	660.0	549.0	465.0	424.0	409.0	375.0	179.5	215.0833333333333	356.2222222222221	449.08333333333326	470.6944444444443	454.9444444444442	459.49999999999983	426.4166666666665	371.50000000000006	1524.0	1909.0	5.417721518987341	5.654761904761905	4.282894736842105
CHEMBL3675189	23.12634344111462	19.449567016135305	0	0	2.5792896475474043	5.048391600930212	1.2353889508511555	4.3423611809329286	0.1447453726977642	440.6217734057508	7.1867991394407404	15	56	0	0	9	26	21	4	4	1	0	0	0	0	0	430.44444444444446	382.33333333333337	647.3333333333334	655.6666666666667	807.3333333333334	697.3333333333334	562.3333333333333	374.6666666666667	256.0	282.10502400548694	167.14506172839506	363.6820987654322	404.2083333333333	552.0216049382718	524.8919753086421	545.2361111111109	518.1882716049383	392.9861111111112	1490.0	1704.0	7.686507936507937	6.5919540229885065	6.3464052287581705
ZINC000060325913	22.200457060445714	17.617141098319998	0	1	2.603037183399447	5.055345310064462	1.281118116610901	4.334591746913134	0.1548068481040405	283.2413942165701	6.6759189343384735	15	54	0	0	6	26	22	2	3	1	0	0	0	0	0	358.44444444444446	316.0	564.3333333333333	573.6666666666666	616.3333333333333	562.3333333333333	429.3333333333333	416.00000000000006	234.0	216.3272462277092	145.80864197530866	320.79320987654324	364.0756172839508	461.65123456790127	461.8703703703703	419.0509259259261	407.2499999999999	330.75000000000006	1364.0	1646.0	6.637860082304527	5.543859649122807	5.478964401294498
ZINC000035278977	20.729224356669786	16.36454356693345	0	1	2.514224242914954	4.950853146446002	1.3029215994308008	4.157133280189469	0.1598897415457488	363.78961431465865	6.852087162915779	15	45	0	0	8	19	18	4	2	1	1	0	0	0	1	378.44444444444446	316.33333333333337	540.0	551.0	546.3333333333334	533.6666666666666	434.0	347.6666666666667	271.66666666666663	264.2994684499314	138.17283950617286	312.8086419753087	381.1682098765432	393.4290123456789	436.023148148148	312.85802469135785	275.6296296296296	254.2685185185185	1328.0	1532.0	8.409876543209878	6.590277777777779	6.352941176470588
BDBM50159194	21.566890379896275	17.409203143060083	0	1	2.457806750206982	4.851562507961116	1.281968960196478	4.496242133624265	0.1665274864305283	231.1939775777996	6.436508860930307	15	49	0	0	7	22	20	3	2	1	1	0	0	0	1	372.44444444444446	310.33333333333337	536.6666666666667	464.0	448.3333333333333	421.0	465.0	372.0	259.66666666666663	264.0494684499314	141.10956790123458	331.60493827160496	367.15740740740745	391.4135802469136	339.5802469135802	391.4444444444444	306.3117283950617	274.9583333333333	1354.0	1588.0	7.600907029478458	5.967948717948719	5.770609318996416
CHEMBL211688	12.020815280171313	9.952134748392616	0	1	2.278931127816515	4.5578622556330295	1.2925138735278598	3.6856590097971904	0.2303536881123244	84.45180375289098	4.906184631097866	12	31	0	0	2	15	14	1	0	1	0	0	0	0	0	146.44444444444446	149.33333333333331	177.0	157.66666666666669	131.33333333333331	138.33333333333331	109.0	75.0	45.0	80.25342935528121	88.91049382716051	123.9074074074074	135.06172839506175	120.62037037037037	121.39814814814814	113.88888888888886	94.96296296296296	80.0	824.0	830.0	4.724014336917564	4.666666666666666	3.4038461538461537
article_review_160	22.97935536233519	18.0320155716808	0	1	2.530914930811799	4.924224936016364	1.2885698888070507	4.036937165239394	0.1392047298358411	567.626944603317	7.406175152263855	12	53	0	0	10	24	19	8	2	0	0	0	0	0	0	426.0	439.0	651.0	634.0	610.0	640.0	541.0	518.0	332.0	240.72916666666669	180.125	315.8888888888889	399.375	497.5833333333333	473.3055555555555	381.1666666666666	422.30555555555554	299.58333333333326	1228.0	1431.0	8.037735849056604	7.839285714285714	6.575757575757576
CHEMBL1834334	17.40512992181676	15.581012924258117	0	3	2.4154645787481863	4.814096672153478	1.210691509096511	4.235434588373656	0.1841493299292894	151.63835778226013	5.854407583811197	6	41	0	0	9	18	14	4	2	1	0	2	0	0	2	287.6543209876544	231.22222222222223	434.0	361.7777777777778	414.3086419753087	353.1111111111111	276.55555555555554	191.66666666666663	126.0	191.6156169029112	107.28497942386832	274.6851851851852	265.457304526749	308.7324340801705	318.5987654320987	295.7309670781892	257.0740740740741	210.7561728395061	1680.0	1474.0	7.015959048479374	5.505291005291006	5.864864864864865
CHEMBL193629	20.717293812851324	16.811741037386433	0	1	2.5522710990908086	5.01871783037061	1.3000069377977514	4.2958424382349705	0.1652247091628834	240.96740617104533	6.440173125268236	15	43	0	0	8	17	18	3	2	1	0	2	0	0	2	323.6543209876543	287.22222222222223	527.7777777777778	515.7777777777778	540.8148148148148	428.8888888888889	371.8888888888889	261.77777777777777	179.16049382716048	190.6433946806889	117.04423868312756	277.8014403292181	308.54115226337444	359.4205532693186	339.6748971193414	282.2057613168723	223.11419753086423	211.48111949397963	1774.0	1641.0	7.526844674131495	6.243961352657005	6.515775034293553
CHEMBL3329431	21.395891023336453	17.168553000151153	0	1	2.5214234037653496	4.956890806109911	1.2993952867992178	4.10696604765992	0.152109853617034	653.4506066594623	7.475518720447514	15	48	0	0	7	21	20	2	3	1	1	0	0	0	1	390.44444444444446	319.3333333333333	550.6666666666666	545.0	552.3333333333333	510.0	453.33333333333337	368.33333333333337	264.33333333333337	267.7716906721536	141.3672839506173	323.429012345679	372.13117283950623	410.2067901234568	454.90277777777777	328.08796296296293	272.41203703703707	268.2962962962963	1368.0	1583.0	8.13425925925926	6.261437908496732	6.051282051282051
CHEMBL4863036	15.435028842544408	12.99800679056428	0	1	2.415295536685207	4.746426490784655	1.3387168708221275	3.892940291742276	0.1946470145871138	145.35990876157467	5.672359976975503	11	40	0	0	5	20	15	4	1	0	0	0	0	0	0	248.0	260.0	344.0	345.0	276.0	254.0	232.0	157.0	88.0	104.11111111111111	120.13888888888889	189.69444444444449	221.3611111111112	228.27777777777783	221.77777777777783	195.83333333333343	161.91666666666669	133.16666666666669	820.0	993.0	6.2	6.190476190476191	4.648648648648648
CHEMBL399013	19.23413056525693	15.962419590935498	0	1	2.552883296553275	4.967931840872581	1.318497193217466	4.203121142641417	0.175130047610059	194.85039910921265	6.147700817426038	15	43	0	0	6	19	18	3	2	1	0	0	0	0	0	314.44444444444446	273.3333333333333	497.6666666666666	482.0	508.33333333333337	473.6666666666667	342.6666666666667	283.6666666666667	136.0	193.74391289437585	120.08950617283952	275.0956790123456	309.1604938271604	372.4506172839505	349.4814814814813	301.7546296296295	308.79629629629625	211.13888888888889	1198.0	1438.0	7.31266149870801	5.942028985507246	6.06910569105691
ZINC000009116944	24.91949438545072	20.00628503087392	0	0	2.570862512466403	5.035963107649952	1.310796334891852	4.455024710832572	0.1437104745429862	539.0454427976642	7.421201988303888	24	47	0	0	10	16	21	5	2	2	0	1	0	0	1	426.4938271604938	409.1111111111111	696.0	703.4444444444443	776.1851851851852	603.1111111111111	590.4444444444445	507.6666666666667	407.22222222222223	225.5859720317025	150.79218106995884	313.4074074074074	365.8415637860082	444.0070873342478	359.57767489711915	336.3108710562413	317.7561728395061	294.99485596707814	1946.0	1915.0	9.074336748095613	8.021786492374726	8.188235294117646
CHEMBL236405	19.234130565256933	15.946792337402051	0	1	2.551280894469902	4.973541364720853	1.3052169523670745	4.188477291325361	0.1745198871385567	199.0531516826289	6.1690406202977295	15	40	0	0	7	16	17	3	2	1	0	0	1	0	1	311.5116598079561	271.3703703703704	496.2222222222222	477.55555555555554	498.03703703703707	469.8395061728395	334.1481481481481	271.8148148148148	125.11111111111111	188.9055212620028	112.53086419753087	264.77160493827154	294.9938271604939	348.9135802469135	329.28026406035656	285.3765432098764	290.32098765432096	178.98765432098764	2384.0	1589.0	7.787791495198903	6.310938845822567	6.52923976608187
CHEMBL3664777	23.31501079429669	18.441008842387177	0	1	2.599089187065623	5.074937366526751	1.3517601846903422	4.574260307006711	0.1633664395359539	273.1245077320328	6.639547180675275	18	49	0	2	6	21	22	3	2	1	0	0	0	0	0	360.44444444444446	352.3333333333333	641.6666666666666	607.0	599.3333333333333	504.0	438.0	388.33333333333337	347.0	204.1328017832647	136.9783950617284	312.5956790123457	366.1867283950618	435.9969135802469	409.7592592592592	333.1435185185185	295.233024691358	300.86111111111103	1344.0	1662.0	7.356009070294784	6.524691358024691	6.481481481481481
CHEMBL4462139	30.329359845046262	21.452834056348323	0	1	2.5157838028298016	5.031539482715612	1.341701099928893	4.192129053922314	0.1103191856295345	2517.482106773992	9.166015583762158	25	69	0	0	7	31	31	4	2	0	1	0	0	0	1	514.0	531.0	781.0	813.0	759.0	648.0	564.0	554.0	439.0	308.02777777777777	219.0277777777778	376.8055555555555	494.3611111111111	591.8888888888888	543.1388888888889	524.8333333333334	550.4444444444445	421.69444444444446	1552.0	1843.0	7.449275362318841	7.175675675675675	5.916666666666667
CHEMBL4082473	26.3431558860686	21.48712386532059	1	2	2.512771421026299	4.939385944498792	1.3039426852431153	4.249348980492454	0.1596870317993713	3236.6309925781875	6.983490013713327	15	65	0	0	13	30	22	3	7	2	0	0	1	0	1	487.95610425240056	331.03703703703707	668.1481481481482	558.0617283950617	580.5185185185185	512.8148148148148	466.5185185185185	445.4074074074074	320.6666666666667	218.9821678002626	143.68043840559048	305.7112625544765	345.2709715501915	401.5844107468757	377.36603029442097	351.4327224682667	313.1609920131708	277.27496366901187	3154.0	2384.0	7.50701698849847	5.015712682379349	5.860948667966212
CHEMBL3289992	24.39531750464246	17.546071365219827	0	1	2.4552140775682374	4.80729270116732	1.2857274518323685	3.842843841126904	0.1239627045524807	3139.273800310408	9.183148889858998	15	59	0	0	8	28	23	3	3	1	1	0	0	0	1	424.44444444444446	356.3333333333333	592.3333333333334	508.0	468.0	369.33333333333337	251.3333333333333	264.66666666666663	242.66666666666663	290.0494684499314	166.16512345679013	371.2453703703705	417.1373456790122	464.2824074074073	414.9861111111111	351.79629629629625	302.2222222222222	283.85185185185185	1532.0	1793.0	7.193973634651601	5.747311827956989	5.24188790560472
CHEMBL1085115	19.620767305530546	15.78940422061954	0	1	2.480568605243638	4.961137210487279	1.2579636824997784	4.471640627648877	0.178865625105955	163.30243767501435	6.01189465932651	12	46	0	0	7	21	18	1	4	2	0	0	0	0	0	322.8888888888889	209.66666666666663	482.0	456.0	446.44444444444446	335.6666666666667	409.6666666666667	241.66666666666663	220.0	289.8767146776406	113.3425925925926	347.9166666666667	398.53703703703695	443.76088820301766	353.42129629629613	499.8796296296294	289.7067901234565	299.55401234567887	1486.0	1714.0	7.0193236714975855	4.3680555555555545	5.540229885057471
ZINC000060326094	22.20045706044571	17.61714109832	0	1	2.603037183399447	5.055345310064464	1.2811181166109011	4.334591746913133	0.1548068481040404	283.2413942165699	6.675918934338473	15	51	0	0	7	23	21	2	3	1	1	0	0	0	1	406.44444444444446	340.0	600.3333333333334	609.6666666666666	640.3333333333334	566.3333333333333	531.3333333333334	464.0	312.0	273.3272462277092	149.80864197530866	336.7932098765432	388.0756172839506	465.6512345679012	452.8148148148149	514.0787037037037	379.2500000000001	361.75	1406.0	1646.0	7.969498910675381	6.296296296296297	6.189003436426117
article_review_469	26.70829722700927	17.666510871832447	0	2	2.4772052888247247	4.868107198615724	1.3582233598570017	4.10367265066064	0.1206962544311952	11867.66170220516	10.605347907588229	21	70	0	0	4	36	30	4	0	0	0	0	0	0	0	346.0	382.0	502.0	473.0	415.0	382.0	361.0	325.0	275.0	150.6388888888889	187.8055555555556	303.2777777777777	363.1944444444444	372.6111111111112	366.6944444444445	353.33333333333337	326.33333333333337	286.0	1312.0	1651.0	4.942857142857143	5.162162162162162	3.803030303030303
ZINC000060325702	23.08590332659474	18.156644967276616	0	1	2.602309391037629	5.058473702890579	1.2703768748429698	4.350018288128078	0.1500006306251061	344.53246189629715	6.906899052023695	15	56	0	0	6	27	23	2	2	1	0	0	1	0	1	331.5116598079561	301.03703703703707	546.8888888888889	551.4814814814815	583.4074074074074	500.5185185185185	421.1358024691358	328.2962962962963	207.07407407407408	207.98885459533608	140.30555555555557	313.88580246913585	369.2762345679013	470.320987654321	466.739197530864	395.1398319615913	359.1774691358024	344.7037037037037	2562.0	1838.0	5.9198510679992165	5.102322661644696	5.063786008230453
CHEMBL2035277	15.454299514765523	12.879950083003628	0	1	2.53776934273379	5.017450701879652	1.3243953505354151	3.798448908025858	0.1899224454012929	199.49573355933103	5.988940030993673	6	45	1	0	3	25	17	1	2	0	0	0	0	0	0	220.0	223.0	329.0	338.0	293.0	240.0	126.0	69.0	46.0	102.14583333333334	113.56944444444444	203.5138888888889	249.5138888888889	261.5416666666667	272.37499999999994	234.91666666666669	190.41666666666669	136.0	814.0	1008.0	4.888888888888889	4.74468085106383	3.696629213483146
CHEMBL1782362	17.556349186104047	13.130121068162367	0	1	2.488400989120417	4.830110970439923	1.3568944076459994	3.78961388308334	0.1722551765037882	356.7538354696785	6.665503367804778	12	42	0	0	4	20	18	2	1	1	0	0	0	0	0	246.44444444444449	259.33333333333337	348.0	314.66666666666663	246.66666666666669	200.66666666666663	209.3333333333333	182.66666666666663	166.0	99.58676268861454	117.52160493827162	188.60185185185185	219.03395061728395	211.48456790123456	186.29938271604945	155.20370370370375	122.60185185185183	122.42592592592592	1086.0	1195.0	5.867724867724868	5.762962962962964	4.35
CHEMBL409160	22.48084621674672	18.445132566729907	0	1	2.482933276845466	4.965866553690931	1.2329992482053478	4.437356283226941	0.1530122856285152	310.43965323518273	6.802700265966992	12	48	0	0	11	19	18	3	3	1	2	0	2	0	4	454.57887517146776	351.4074074074074	598.8888888888889	616.6913580246913	636.358024691358	591.2524005486969	447.2592592592592	456.7037037037037	380.4814814814815	329.0949074074074	149.3256172839506	345.9537037037037	380.147548010974	520.5318072702332	560.4625342935528	338.0385802469136	354.320987654321	362.641975308642	3874.0	2001.0	9.470393232738912	7.028148148148148	6.805555555555556
CHEMBL3217036	24.696366683190817	16.30983756928783	0	2	2.512771421026299	4.939385944498792	1.3039426852431153	4.249348980492454	0.1596870317993713	3236.6309925781875	6.983490013713327	20	61	0	0	7	28	26	2	3	0	0	2	0	0	2	410.8888888888889	424.0	594.0	637.0	560.0	447.0	418.0	334.0	289.0	218.9821678002626	143.68043840559048	305.7112625544765	345.2709715501915	401.5844107468757	377.36603029442097	351.4327224682667	313.1609920131708	277.27496366901187	1832.0	1546.0	6.735883424408015	6.73015873015873	5.551401869158879
CHEMBL3403338	21.417060465635217	16.545043500008617	0	0	2.459677749266398	4.919355498532797	1.306444103828368	4.61984780931378	0.1711054744190288	209.01116252422423	6.335639432755688	22	42	0	0	6	15	21	2	2	1	0	1	0	0	1	352.04938271604937	320.44444444444446	557.3333333333333	550.3333333333333	533.4444444444445	524.5185185185185	470.1111111111112	386.1111111111111	332.44444444444446	205.61032045419907	130.90792181069958	292.87654320987644	309.3179012345679	346.5051440329218	347.1891860996799	342.5864197530863	286.5699588477366	275.4989711934156	1542.0	1575.0	8.382128159905937	7.120987654320988	7.634703196347031
CHEMBL574625	22.30984686018689	19.17242385036377	0	3	2.512771421026299	4.939385944498792	1.3039426852431153	4.249348980492454	0.1596870317993713	3236.6309925781875	6.983490013713327	14	46	0	0	13	17	16	7	2	2	0	2	0	0	2	396.9382716049382	359.7777777777778	616.0	561.8518518518517	584.1851851851852	473.8888888888889	424.0	415.1111111111111	335.55555555555554	218.9821678002626	143.68043840559048	305.7112625544765	345.2709715501915	401.5844107468757	377.36603029442097	351.4327224682667	313.1609920131708	277.27496366901187	2154.0	1818.0	8.629092860976918	7.495370370370371	7.7974683544303796
CHEMBL518017	22.408754315756845	17.42413416543891	0	1	2.5218563212032854	4.988256428123655	1.2820431063531132	4.462096295576113	0.1593605819848611	263.8366077378011	6.604949418639481	15	44	0	0	10	16	18	3	3	1	3	0	0	0	3	512.4444444444445	405.3333333333333	809.6666666666666	668.0	667.3333333333334	610.0	422.6666666666666	638.6666666666667	391.6666666666667	392.8341906721537	150.75617283950618	517.2623456790125	404.929012345679	527.6959876543208	435.5162037037037	240.2777777777778	587.1296296296298	319.4675925925924	1502.0	1637.0	11.646464646464649	8.624113475177305	9.755020080321284
amisulpride	18.698023140630205	16.927899711302235	0	1	2.447255150841794	4.893339960188365	1.2426271953828878	4.036025360130613	0.1614410144052245	282.86404671464146	6.561257113786578	6	52	0	0	8	27	17	3	4	1	0	0	0	0	0	328.44444444444446	257.0	445.3333333333333	438.6666666666666	465.33333333333337	346.66666666666663	426.0	224.0	178.66666666666666	261.7716906721536	141.31327160493828	311.0679012345679	373.8364197530865	488.8858024691358	408.1851851851852	506.6805555555555	338.7746913580246	314.3749999999999	1298.0	1477.0	6.316239316239317	4.849056603773585	4.59106529209622
CHEMBL609743	20.79083391348843	16.66996705541519	0	1	2.4534464963893865	4.846607531473133	1.2932111435227094	4.398093557863708	0.1691574445332195	227.61467129267183	6.383165606066211	15	46	0	0	7	20	19	3	2	1	0	1	0	0	1	314.04938271604937	275.44444444444446	488.3333333333333	416.6666666666667	412.44444444444446	398.8518518518519	347.44444444444446	333.1111111111111	214.66666666666669	198.11032045419907	123.93569958847738	296.9043209876544	315.0648148148149	338.6810699588476	314.34042066758093	266.3148148148148	264.15020576131684	227.0030864197532	1524.0	1583.0	6.82716049382716	5.621315192743764	5.613026819923372
CHEMBL191460	38.99180039398555	30.48546980541701	2	2	2.512771421026299	4.939385944498792	1.3039426852431153	4.249348980492454	0.1596870317993713	3236.6309925781875	6.983490013713327	18	99	0	0	14	47	38	3	5	0	6	0	0	0	6	854.0	670.0	1085.0	921.0	441.0	470.0	438.0	395.0	398.0	778.375	334.44444444444446	932.5	1085.2222222222222	527.6388888888889	465.52777777777777	475.0	466.55555555555554	413.11111111111103	2368.0	2411.0	8.626262626262626	6.7	6.164772727272728
CHEMBL4546775	26.127159272446864	17.991322873112757	0	1	2.512771421026299	4.939385944498792	1.3039426852431153	4.249348980492454	0.1596870317993713	3236.6309925781875	6.983490013713327	16	64	0	0	7	30	27	3	1	0	0	3	0	0	3	361.65432098765433	400.22222222222223	567.6666666666666	554.604938271605	427.6666666666666	299.22222222222223	210.0	195.44444444444449	195.11111111111111	218.9821678002626	143.68043840559048	305.7112625544765	345.2709715501915	401.5844107468757	377.36603029442097	351.4327224682667	313.1609920131708	277.27496366901187	2080.0	1721.0	5.650848765432099	5.97346600331675	4.730555555555555
CHEMBL267014	18.372845767031773	13.60714722462126	0	1	2.416091382300201	4.756215729739767	1.3492961458679058	4.0702746602381605	0.1769684634886156	223.0512901355556	6.24031086855701	15	42	0	0	5	19	18	4	0	0	0	1	0	0	1	263.60493827160496	292.1111111111111	390.6666666666666	341.66666666666663	258.1111111111111	219.88888888888889	203.11111111111111	186.1111111111111	173.88888888888889	101.19974089315652	122.79835390946502	198.66049382716056	229.9351851851852	224.4341563786008	211.0246913580248	187.4814814814815	166.19753086419755	128.18518518518516	1152.0	1177.0	6.276308054085833	6.491358024691357	4.945147679324894
CHEMBL1082777	19.49335027925917	15.577085168099646	0	0	2.493364893814784	4.986729787629569	1.2685510950534278	4.258009847685495	0.1703203939074198	244.12544356766057	6.413972938038771	12	45	0	0	6	20	19	1	3	1	1	0	0	0	1	358.44444444444446	273.3333333333333	476.0	488.3333333333333	480.6666666666667	521.3333333333334	372.6666666666667	319.6666666666667	187.66666666666663	296.7994684499314	132.4783950617284	309.8148148148148	376.506172839506	424.3040123456788	519.1404320987654	357.66666666666663	384.8842592592591	303.1975308641976	1282.0	1439.0	7.965432098765432	5.815602836879433	5.666666666666667
CHEMBL4093971	27.7883616247168	19.016961319359165	0	1	2.4832744251489585	4.966548850297917	1.328424495141887	4.203630220913023	0.1201037205975149	1857.7245201055805	8.779870609979639	16	65	0	0	9	30	26	4	2	1	0	2	0	0	2	399.65432098765433	359.2222222222222	603.0	569.2716049382716	543.6666666666666	461.55555555555554	337.33333333333337	249.77777777777777	259.77777777777777	229.67117245846669	164.23868312757202	361.3024691358025	409.7511812223746	524.4783950617285	485.9675925925926	398.67438271604937	338.6666666666667	307.42283950617286	2124.0	2096.0	6.148528015194682	5.206119162640901	4.748031496062992
CHEMBL591803	21.644928773454406	16.28219958858772	0	1	2.5452665661529714	4.882003224008241	1.277012315513144	3.9372544193190873	0.1458242377525588	581.3457687656245	7.358597479807581	15	47	0	0	6	20	21	2	0	0	4	0	0	0	4	458.0	406.0	677.0	546.0	496.0	424.0	355.0	308.0	335.0	348.25694444444446	159.08333333333334	450.1944444444442	364.6666666666667	412.16666666666674	345.93055555555554	301.04166666666674	339.99999999999994	324.0555555555556	1198.0	1308.0	9.74468085106383	8.12	7.522222222222222
CHEMBL3692858	21.7705972197916	17.43857155726146	0	1	2.543320750977194	5.019311645021514	1.2679286406466364	4.457762605038122	0.1651023187051156	233.80464646513457	6.447737695525428	15	40	0	0	9	13	18	1	3	1	3	1	0	0	4	482.0493827160494	378.44444444444446	768.4444444444445	633.8888888888889	616.0740740740741	496.55555555555554	713.3333333333334	412.7777777777778	381.44444444444446	377.9505982319768	135.63786008230454	487.9989711934156	391.2170781893004	458.34839391861	337.28292181069963	638.7592592592594	294.676440329218	289.14506172839504	1690.0	1619.0	12.051234567901236	8.801033591731267	10.11111111111111
CID 70878688	15.283809578257117	13.634496996297774	0	3	2.39297269371883	4.765997415365023	1.2254506260246276	4.0482832629388135	0.2024141631469406	112.39696251191684	5.415184093739053	6	35	0	0	8	15	12	4	2	1	0	1	0	0	1	268.04938271604937	208.11111111111111	399.3333333333333	319.44444444444446	346.5185185185185	276.22222222222223	218.44444444444449	147.88888888888889	96.44444444444444	191.52698712086573	100.6255144032922	258.74691358024694	245.40637860082305	314.5518404206676	279.3858024691358	208.9326131687243	171.03703703703704	148.108024691358	1316.0	1277.0	7.658553791887125	5.780864197530864	6.440860215053763
CHEMBL483149	17.068022004399857	13.355766329510605	0	1	2.380247290263538	4.760494580527076	1.3101523703617557	3.96382172832691	0.1801737149239504	196.3432637742335	6.068321833563894	12	43	0	0	4	21	18	2	1	0	1	0	0	0	1	290.0	280.0	371.0	364.0	293.0	274.0	245.0	234.0	184.0	164.63888888888889	130.63888888888889	220.05555555555563	269.9444444444445	260.6111111111112	259.7222222222223	226.1111111111112	212.3611111111112	189.75000000000009	912.0	1063.0	6.744186046511628	6.222222222222222	4.69620253164557
CHEMBL246290	23.03498086790363	18.286410749909884	0	1	2.534651738522921	5.069303477045842	1.2904147779512476	4.6506084147017726	0.1603658074035094	255.36860927556825	6.607418764953918	12	52	0	0	10	23	19	3	5	2	0	0	0	0	0	414.8888888888889	300.33333333333337	632.3333333333333	657.4444444444445	603.6666666666666	769.3333333333333	477.6666666666666	401.33333333333337	364.0	305.0989368998628	134.6172839506173	401.4027777777778	426.6127400548697	473.47993827160496	758.155864197531	447.14660493827154	388.3132716049382	434.8101851851852	1686.0	1981.0	7.978632478632479	5.460606060606061	6.323333333333332
ZINC000095571998	20.19311693204306	16.696680334688608	0	1	2.388602245195414	4.69294773565895	1.2610764278986968	4.05491757477805	0.1559583682606942	372.6653404437901	6.876192251330445	11	52	0	0	7	26	19	2	3	2	0	0	0	0	0	300.8888888888889	231.0	420.44444444444446	330.3333333333333	320.6666666666667	269.0	210.0	197.3333333333333	211.0	206.16400891632367	126.68055555555556	304.4939986282578	304.29629629629625	357.7577160493826	366.3935185185185	252.96759259259247	236.60648148148147	248.58641975308643	1512.0	1653.0	5.786324786324787	4.277777777777778	4.290249433106576
CHEMBL236990	16.446143555030627	14.512996543306878	0	1	2.537893387931514	4.929702462220951	1.282172692417719	3.9886016811276654	0.1899334133870317	147.21657224882057	5.733842127899235	14	34	0	0	7	13	14	2	2	2	0	0	1	0	1	257.95610425240056	201.3703703703704	417.0617283950617	343.1481481481481	428.17283950617286	279.0740740740741	214.14814814814807	134.1851851851852	48.07407407407408	179.04783950617283	93.96604938271604	229.0144032921811	223.8117283950617	287.6058813443072	256.68364197530866	234.9413580246914	211.0864197530864	112.29166666666669	2480.0	1540.0	7.586944242717664	5.593621399176955	6.837077514673143
CHEMBL368209	23.119003312711964	18.52703156629872	0	1	2.514429463722576	4.896893851354765	1.2619677105753349	4.433839721704853	0.1528910248863742	458.8738333820366	7.193486036462499	18	51	0	0	8	22	21	3	2	2	0	1	0	0	1	348.4938271604938	307.77777777777777	536.7777777777778	449.7777777777778	483.2222222222223	414.4074074074074	428.1851851851852	371.1111111111112	250.44444444444449	208.33597203170248	137.59619341563786	309.7872085048012	299.8539094650206	363.1244855967078	384.1396890717878	338.33116140832186	317.5169753086419	257.05144032921817	1854.0	1828.0	6.833212297264585	5.699588477366255	5.710401891252956
CHEMBL4758402	22.205047475861523	17.057485478081283	0	1	2.4024650800838043	4.7618888708665645	1.295500175111325	4.752688839340126	0.1697388871192902	208.83155153211823	6.371147370644144	15	50	0	0	8	22	20	3	3	1	1	0	0	0	1	408.44444444444446	338.3333333333333	565.0	457.6666666666667	375.33333333333337	347.0	370.3333333333333	273.3333333333333	254.66666666666663	276.7716906721536	149.5262345679012	343.4135802469136	374.9907407407408	390.7021604938271	350.8101851851852	373.9953703703704	262.8564814814814	263.3271604938272	1418.0	1649.0	8.168888888888889	6.383647798742138	5.947368421052632
CHEMBL1086114	22.91949438545072	17.616712682012988	0	0	2.472855520831587	4.945474971380433	1.3022387464267242	4.410960639013434	0.1521020910004632	453.974158048401	7.182751012815502	17	50	0	0	7	21	22	2	3	1	1	0	0	0	1	416.44444444444446	342.33333333333337	580.0	554.3333333333334	515.6666666666666	526.3333333333333	425.6666666666667	403.6666666666666	335.6666666666667	314.8272462277092	154.81172839506172	344.98148148148147	420.7561728395061	462.1095679012346	488.307098765432	356.97222222222223	360.0787037037037	344.2808641975309	1440.0	1638.0	8.328888888888889	6.4591194968553465	6.236559139784946
CHEMBL484927	24.89098481474931	19.614764329273164	0	1	2.537677798134055	5.02446997952813	1.2941858653646086	4.42299624435663	0.1382186326361447	1674.7655505305331	8.586579274435639	19	58	0	0	8	26	24	4	3	1	0	0	0	0	0	428.44444444444446	386.0	642.6666666666667	665.3333333333333	713.6666666666667	653.6666666666667	579.6666666666667	454.33333333333337	421.3333333333333	276.7994684499314	171.64197530864195	362.3672839506172	427.8024691358024	499.0956790123456	517.0138888888888	482.9012345679011	379.3101851851851	372.4120370370369	1534.0	1804.0	7.386973180076628	6.327868852459017	6.062893081761007
ZINC000028862376	21.355450908816568	17.044817007457794	0	1	2.552583931700067	4.978032302129293	1.3073614437749626	4.308964384976576	0.1595912735176509	267.8274209741599	6.583594594506307	15	49	0	0	7	22	20	3	2	1	1	0	0	0	1	378.44444444444446	318.33333333333337	559.6666666666666	563.6666666666667	574.0	620.6666666666667	449.6666666666667	411.6666666666666	283.6666666666667	264.0216906721537	140.33950617283952	320.4567901234568	376.55246913580254	426.9135802469136	513.0925925925926	371.03240740740745	396.3425925925926	314.7777777777778	1354.0	1582.0	7.723356009070295	6.121794871794872	5.953900709219858
BDBM50159188	22.164607361341645	17.774272638357917	0	1	2.458154672649655	4.85425575247894	1.2964319663188817	4.532541886600448	0.161876495950016	270.077871946831	6.6283297492139255	15	53	0	0	7	25	21	3	3	1	0	0	0	0	0	360.44444444444446	312.33333333333337	534.6666666666667	464.0	450.3333333333333	424.33333333333337	449.6666666666666	384.0	257.66666666666663	219.2994684499314	146.60956790123458	330.43827160493834	353.1574074074075	398.9135802469136	363.4552469135802	328.8425925925925	328.2839506172839	311.7916666666666	1376.0	1648.0	6.80083857442348	5.577380952380953	5.346666666666668
ZINC000002379519	15.694248556546643	13.224218341796492	0	1	2.428694182338154	4.741373187340249	1.300476068646239	3.653629381126125	0.1826814690563062	224.1591014827895	6.1055032547661865	14	38	0	0	4	18	16	2	1	1	0	0	0	0	0	222.44444444444449	233.66666666666669	318.33333333333337	270.0	260.6666666666667	215.0	166.66666666666666	149.33333333333331	101.0	105.08676268861454	113.01543209876544	175.82407407407408	201.50000000000003	197.80246913580248	184.09259259259264	169.8950617283951	154.97530864197535	118.44444444444444	1012.0	1065.0	5.853801169590644	5.841666666666667	4.681372549019608
CHEMBL383354	16.486583669550505	14.030616381433104	0	0	2.5105724241244483	4.941484289579505	1.281474256224974	3.982045557533472	0.1896212170254034	149.51273783775164	5.74931893685866	15	36	0	0	6	15	15	3	2	1	0	0	0	0	0	284.44444444444446	241.0	452.6666666666666	418.6666666666667	414.33333333333337	321.66666666666663	299.6666666666667	161.0	106.0	193.24391289437585	112.16975308641976	253.7623456790124	278.27160493827165	335.8024691358024	263.85648148148147	260.22222222222223	208.75000000000003	156.7777777777778	1086.0	1271.0	7.901234567901235	6.342105263157895	7.185185185185184
CHEMBL1922627	18.527023784070387	16.014182037469492	0	1	2.563659020835944	5.014819299523495	1.2716937591535276	4.11103337766875	0.1712930574028646	203.97779615687145	6.193479882906079	15	43	0	0	8	19	16	5	2	1	0	0	0	0	0	332.44444444444446	296.3333333333333	534.3333333333334	537.6666666666666	648.0	479.0	352.33333333333337	196.0	126.0	214.5216906721536	131.92283950617286	284.93209876543204	308.736111111111	434.4598765432097	376.2175925925927	387.8472222222224	328.9444444444445	268.9814814814815	1224.0	1418.0	7.731266149870802	6.585185185185185	6.9393939393939394
Donitriptan	23.28215312081772	16.86677336640548	0	1	2.424296103336873	4.775917470307216	1.3347873273597923	3.897743575422629	0.1299247858474209	831.485804115785	7.821826514534529	15	55	0	0	7	25	23	5	2	0	0	0	0	0	0	400.0	405.0	537.0	530.0	446.0	423.0	379.0	379.0	359.0	225.94444444444443	182.5555555555556	285.7222222222222	377.52777777777766	381.9166666666666	384.22222222222223	315.13888888888886	288.74999999999994	317.7222222222222	1226.0	1437.0	7.272727272727272	6.982758620689655	5.316831683168317
ZINC000013864765	19.383960479517988	16.0612300218653	0	1	2.5411876918609555	4.963510223234955	1.2762302964224193	4.094737511821584	0.1637895004728633	259.21311747155573	6.473941302600907	12	49	0	0	6	24	19	2	3	1	0	0	0	0	0	318.44444444444446	255.0	465.0	441.6666666666666	471.3333333333333	432.0	315.33333333333337	353.0	197.0	205.99391289437585	131.47530864197532	294.2391975308642	318.0740740740741	406.0601851851852	385.4799382716049	347.95833333333337	347.44444444444446	289.4166666666667	1254.0	1490.0	6.498866213151928	5.0	5.1098901098901095
CHEMBL3289947	23.647770608936035	17.362495296907603	0	1	2.442994117044037	4.817792092013047	1.3036240520823723	3.870498886774836	0.1290166295591612	1144.694377084872	8.141505249450548	15	52	0	0	10	22	20	4	2	2	1	1	0	0	2	400.4938271604938	320.44444444444446	561.1111111111111	472.2222222222223	397.5185185185185	299.1111111111111	356.55555555555554	237.5555555555556	226.2222222222222	270.00263869836914	142.40483539094652	336.7196502057613	371.9140946502057	388.5086305441244	319.4567901234568	382.7253086419753	242.78395061728395	271.7561728395062	1948.0	1909.0	7.701804368471035	5.8262626262626265	5.725623582766439
ZINC000013974601	26.15113727735348	20.49942979487541	0	1	2.553797951261229	4.992576289964983	1.2599795556550293	4.517302892654053	0.1368879664440622	448.6936237033757	7.300262770752499	12	59	0	0	10	26	23	3	3	1	3	0	0	0	3	538.4444444444445	416.0	816.0	702.6666666666666	749.3333333333333	636.0	631.6666666666666	754.6666666666666	482.6666666666666	447.3619684499314	179.19753086419755	566.3780864197532	500.324074074074	682.1450617283953	581.4513888888889	543.6265432098766	751.4490740740742	474.79629629629625	1692.0	1886.0	9.126177024482107	6.709677419354839	7.157894736842105
CHEMBL3670283	22.79817404189108	18.405878236515377	0	0	2.576513904762838	5.045607196082248	1.304861152241565	4.319213668521217	0.1489384023628005	415.4153434942919	7.093989584426087	21	47	0	0	9	18	20	4	3	2	0	0	0	0	0	420.8888888888889	393.6666666666666	668.3333333333334	685.4444444444445	708.6666666666666	594.0	491.6666666666666	401.33333333333337	266.0	229.99734224965707	150.43827160493828	311.01234567901224	354.0125171467762	449.7037037037036	379.3487654320989	417.14351851851865	408.3240740740741	249.14814814814807	1638.0	1763.0	8.955082742316785	7.873333333333332	8.052208835341366
CHEMBL1255837	40.317192056370025	31.257914928994005	1	1	2.512771421026299	4.939385944498792	1.3039426852431153	4.249348980492454	0.1596870317993713	3236.6309925781875	6.983490013713327	15	95	0	0	14	45	36	5	8	1	0	0	0	0	0	700.4444444444445	655.0	1162.0	1168.0	1204.0	1152.0	1028.0	959.0	843.0	502.6189128943759	279.69907407407413	659.2337962962964	785.861111111111	937.1111111111112	1053.3611111111113	930.2777777777776	934.9583333333331	879.9444444444445	2354.0	2778.0	7.3730994152046785	6.485148514851486	6.148148148148148
CHEMBL3664759	24.587093800719323	19.61870738125659	0	1	2.6110909675206844	5.093033172919673	1.2740948955349447	4.463975664473725	0.1487991888157908	419.3709928131767	7.137368241208439	15	51	0	2	8	21	22	2	2	1	3	0	0	0	3	490.44444444444446	406.33333333333326	821.0	699.0	681.6666666666666	554.0	750.0	472.3333333333333	449.0	387.4453017832648	155.28395061728395	524.7592592592592	450.6203703703704	536.5223765432098	449.1388888888889	751.8657407407405	403.233024691358	436.02777777777777	1538.0	1739.0	9.616557734204791	7.387878787878787	8.049019607843137
CHEMBL3692994	19.94123734644348	15.972687155416745	0	1	2.5454682585646347	5.012322312135945	1.3057366053893842	4.304682743687002	0.1721873097474801	217.75721141931407	6.299671464942718	15	41	0	0	7	16	18	1	4	1	0	1	0	0	1	356.04938271604937	308.44444444444446	557.6666666666666	565.0	517.1111111111111	482.1851851851852	446.44444444444446	302.0	208.22222222222223	203.63809823197684	122.38786008230454	281.00308641975306	324.9691358024692	367.08693415637856	326.7447416552355	325.7767489711934	300.8966049382716	224.380658436214	1514.0	1535.0	8.684131285757301	7.01010101010101	7.242424242424242
CHEMBL518153	20.607904013110144	16.7079869054547	0	1	2.586610835515757	5.035018314422137	1.3113502005859343	4.224630158562379	0.1624857753293222	256.3252354756502	6.50195853424366	15	48	0	0	6	22	20	2	3	1	0	0	0	0	0	344.44444444444446	298.0	539.3333333333334	565.3333333333333	580.6666666666667	543.3333333333334	455.6666666666666	292.0	182.0	206.02169067215365	133.05864197530863	301.4043209876544	337.5231481481481	418.56944444444446	460.2546296296297	427.9814814814815	346.8888888888889	258.6666666666667	1288.0	1550.0	7.175925925925927	5.8431372549019605	5.926739926739927
CHEMBL238732	27.14585642597399	18.0240082021307	0	1	2.419594031550608	4.839188063101215	1.29232230334004	5.261374259176489	0.1547463017404849	277.5908750462382	6.849923788843607	16	61	0	0	8	27	26	3	3	0	1	1	0	0	2	479.60493827160496	472.1111111111111	657.6666666666667	727.2222222222222	544.6666666666667	429.0	400.6666666666667	348.8888888888889	341.1111111111111	261.1164075598232	192.1039094650206	337.99382716049394	464.0380658436214	421.795267489712	404.6748971193415	389.1604938271604	343.4043209876544	324.2592592592593	1672.0	1717.0	7.862376037239426	7.263247863247863	5.621082621082622
CHEMBL54	20.184028223706232	14.866587068052256	0	1	2.414448617630174	4.828897235260348	1.2804724988607863	3.808700205099409	0.1464884694269003	697.0166919844767	7.5023208038290035	12	49	0	0	5	23	21	1	2	0	1	1	0	0	2	331.60493827160496	309.1111111111111	400.6666666666667	382.6666666666667	310.1111111111111	277.1111111111111	253.0	197.11111111111111	193.88888888888889	241.0122408931565	149.52057613168725	257.79938271604937	374.962962962963	376.83693415637856	304.2237654320988	299.6527777777778	242.8487654320988	214.35185185185185	1326.0	1274.0	6.767447719828673	6.061002178649237	4.402930402930403
CHEMBL3326982	26.88663671197176	18.976601196147733	0	1	2.3809672947962115	4.761934589592425	1.3242355934449426	3.9800561415643374	0.1137158897589811	1477.65861089806	8.55097706287556	18	69	0	0	6	34	29	3	2	0	0	1	0	0	1	395.60493827160496	404.1111111111111	520.4444444444445	521.7777777777778	443.77777777777777	420.22222222222223	399.44444444444446	312.1111111111111	262.22222222222223	203.0052964487121	195.8539094650206	317.9063786008231	388.94341563786	411.7613168724279	433.2037037037037	428.1327160493827	364.1841563786008	340.6882716049383	1642.0	1723.0	5.733404902487028	5.612654320987654	4.0979877515310585
CHEMBL3797435	24.42382707534388	19.26888587816521	0	1	2.540892630711627	5.0026084957571015	1.2703573606453231	4.479600527146658	0.1445032428111825	373.40276489302914	7.054059747212523	15	58	0	0	8	27	23	5	2	1	0	0	0	0	0	404.44444444444446	367.6666666666666	614.6666666666667	620.3333333333333	652.3333333333333	566.0	570.6666666666666	494.6666666666666	440.0	258.04946844993145	165.337962962963	344.0462962962962	407.2160493827161	507.01543209876536	454.16975308641975	378.9259259259261	430.9351851851851	490.966049382716	1484.0	1772.0	6.973180076628353	6.027322404371584	5.587878787878789
CHEMBL422471	10.744501088240812	9.5992398128294	0	1	2.3968848939231666	4.646145318780654	1.2795394459930474	3.2581576213122023	0.232725544379443	91.75925634691934	4.8556406050821055	6	32	0	0	2	18	12	2	0	0	0	0	0	0	0	136.0	143.0	178.0	146.0	103.0	75.0	54.0	27.0	6.0	64.55555555555556	80.77777777777777	127.58333333333334	146.66666666666669	144.58333333333334	123.33333333333334	97.16666666666669	90.5	62.0	548.0	684.0	4.25	4.333333333333333	2.966666666666667
ZINC000003831511	27.32824363342708	19.831239981404607	0	1	2.4963241649859387	4.9926483299718765	1.2957803887619097	4.079811580623616	0.1165660451606747	2822.9010838349213	9.198283356756615	18	76	0	0	3	41	32	1	2	0	0	0	0	0	0	346.0	369.0	508.0	529.0	479.0	460.0	379.0	314.0	234.0	218.54166666666663	205.47222222222223	336.3055555555555	487.69444444444434	581.8055555555555	560.0416666666666	463.0	446.94444444444446	401.43055555555554	1370.0	1660.0	4.552631578947368	4.670886075949367	3.5524475524475525
ZINC000084298917	13.49204798394724	11.478779439044692	0	1	2.487881302929158	4.833073565301879	1.316434502837342	3.6646365553071	0.2155668561945353	103.49782159318026	5.170178816137208	9	32	0	0	3	15	14	2	0	0	1	0	0	0	1	226.0	231.0	325.0	300.0	254.0	218.0	133.0	68.0	40.0	134.91666666666666	100.0277777777778	170.33333333333334	204.41666666666669	186.97222222222223	191.66666666666669	191.58333333333337	161.0	86.16666666666667	698.0	818.0	7.0625	6.794117647058823	5.416666666666667
CHEMBL3669670	26.890984814749302	20.421590914549373	0	1	2.614909583362836	5.089886663747882	1.3502089829610668	4.4870270268696215	0.1359705159657461	845.906744388229	7.934331590783163	21	58	0	2	7	25	26	3	3	1	0	0	0	0	0	436.44444444444446	414.3333333333333	714.0	732.3333333333333	695.3333333333333	687.3333333333334	707.6666666666667	659.6666666666666	607.0	237.3828017832648	168.1172839506173	361.6481481481481	433.0895061728394	473.1774691358024	463.1805555555555	427.6373456790124	475.2145061728396	526.1203703703703	1556.0	1889.0	7.524904214559387	6.576719576719577	6.31858407079646
CHEMBL3800576	23.119003312711964	19.05125503222068	0	1	2.54395633527618	4.994391784867869	1.25635874491571	4.456105614296743	0.1536588142860946	295.1163363116438	6.752080375971086	14	57	0	0	9	28	20	6	2	1	0	0	0	0	0	380.44444444444446	349.66666666666663	591.6666666666667	555.3333333333333	622.3333333333333	553.0	561.6666666666666	380.33333333333337	371.0	223.0216906721536	153.50462962962962	337.71296296296293	375.7716049382716	469.73765432098753	434.2253086419753	370.2037037037037	399.7592592592592	473.2592592592593	1426.0	1731.0	6.674463937621833	5.8277777777777775	5.37878787878788
CHEMBL1668596	18.81475306877404	16.317283399187357	0	0	2.563398127618378	5.026181877661211	1.2438079364028365	4.173479933623993	0.173894997234333	177.60970035847646	6.055057185555965	15	38	0	0	9	14	15	4	2	1	1	1	0	0	2	380.0493827160494	326.44444444444446	579.7777777777778	557.2222222222223	631.5185185185185	448.44444444444446	429.22222222222223	240.77777777777777	211.0	256.38809823197687	125.52674897119344	286.14403292181066	325.4511316872428	424.7786922725195	324.6594650205761	435.8096707818931	292.85185185185185	215.41152263374485	1504.0	1464.0	10.001299545159196	8.161111111111111	8.526143790849673
CHEMBL1086476	22.62019378683655	17.007080898939535	1	1	2.471880822485395	4.943761644970792	1.2355920322809184	4.296503404292755	0.1481552898031984	1018.6389716709552	7.990933410745353	12	53	0	0	9	24	20	1	5	2	1	0	0	0	1	414.8888888888889	257.0	570.3333333333333	481.66666666666674	446.33333333333326	502.6666666666667	325.66666666666663	305.6666666666667	316.33333333333337	385.87671467764056	137.41820987654322	457.6898148148149	444.5848765432098	462.3179012345679	527.5617283950618	351.608024691358	355.2345679012345	358.4382716049383	1706.0	1933.0	7.828092243186584	4.672727272727273	5.703333333333332
CHEMBL484964	17.027581889879976	13.636976417883712	0	1	2.390160280086557	4.780320560173115	1.3327335701630385	4.078058780149496	0.1853663081886134	169.0130689131507	5.918433403144514	12	46	0	0	3	24	19	2	1	0	0	0	0	0	0	240.0	259.0	342.0	333.0	276.0	247.0	222.0	185.0	128.0	108.38888888888889	126.7777777777778	206.1666666666667	254.33333333333337	256.16666666666674	252.9444444444445	256.0000000000001	218.75	163.66666666666669	870.0	1063.0	5.217391304347826	5.395833333333333	4.023529411764706
CHEMBL155106	19.336180236595453	15.751802043730663	0	1	2.439937154430424	4.879874308860847	1.2961216665048172	4.346510692921407	0.1738604277168562	188.46034992034868	6.155178371386416	12	45	0	0	8	20	17	3	3	1	0	0	1	0	1	325.5116598079561	264.3703703703703	464.4814814814815	445.925925925926	416.9506172839506	422.8148148148148	401.8888888888889	263.48148148148147	231.3333333333333	202.87774348422496	124.55092592592592	292.8425925925926	308.39969135802465	332.2463134430725	350.7608024691356	346.38888888888863	320.7237654320986	290.8765432098765	2452.0	1648.0	7.233592440176802	5.624901497241922	5.664408310749774
CHEMBL4752848	19.12474076551575	15.37540266691579	0	0	2.5298242667806576	4.968755093077503	1.3389702422103449	4.1843929214093984	0.1743497050587249	211.79118480026472	6.231069549259702	15	44	0	0	5	20	19	2	2	1	0	0	0	0	0	296.44444444444446	260.0	490.6666666666667	476.6666666666666	483.6666666666666	368.33333333333337	317.66666666666663	208.66666666666669	158.33333333333334	188.46613511659808	116.6141975308642	276.2623456790124	308.716049382716	372.41049382716034	328.5555555555554	281.962962962963	220.6018518518519	213.78240740740745	1186.0	1442.0	6.737373737373738	5.531914893617022	5.841269841269842
CHEMBL4764006	24.176537905160103	18.31373083667916	0	1	2.4589267306783738	4.764236897255955	1.3235193730635135	4.167995750309991	0.1389331916769997	703.556650630473	7.654760688818357	18	53	0	0	8	23	22	3	4	1	0	0	0	0	0	420.44444444444446	383.3333333333333	638.0	542.0	440.6666666666667	396.33333333333337	389.33333333333337	298.3333333333333	274.66666666666663	232.7994684499314	156.63734567901236	348.62191358024694	393.42283950617286	373.8101851851852	369.6064814814814	348.0046296296297	285.2731481481481	261.91049382716045	1474.0	1769.0	7.932914046121594	6.725146198830409	6.254901960784314
ZINC000060325491	20.78624349807261	16.576969411398558	0	1	2.5965260889625887	5.046781673218009	1.2858451933958708	4.240798037998666	0.1631076168461025	243.7350953570395	6.451593405782652	15	50	0	0	5	24	21	2	2	1	0	0	0	0	0	314.44444444444446	280.0	517.3333333333333	517.6666666666666	550.3333333333333	482.6666666666667	361.3333333333333	264.3333333333333	157.0	199.29946844993145	130.30864197530866	295.8487654320988	338.3533950617284	429.2067901234568	425.0061728395061	390.212962962963	329.3518518518518	249.94444444444449	1262.0	1538.0	6.288888888888889	5.283018867924528	5.388888888888888
CHEMBL4543169	23.436331137856325	17.66355688017643	0	1	2.5617550622530723	5.019805177507033	1.335230922234098	4.493282243868581	0.154940767029951	300.149236975423	6.768990544542865	19	47	0	0	7	18	22	3	2	1	0	1	0	0	1	378.04938271604937	353.1111111111111	628.3333333333333	617.4444444444445	603.3333333333334	602.2962962962963	548.2222222222222	432.2222222222223	354.55555555555554	210.1380982319768	138.8292181069959	311.31172839506155	348.7088477366254	394.1687242798352	381.2174782807497	375.568930041152	360.80092592592587	303.4125514403293	1630.0	1719.0	8.043603887575518	6.923747276688452	7.140151515151515
CHEMBL1783970	18.40135533773319	14.140667775361814	0	1	2.544993993139215	4.870830147501316	1.334102524820032	3.858786465848017	0.1677733246020877	367.592616477249	6.739884427462056	15	45	0	0	4	22	19	4	0	0	0	0	0	0	0	272.0	302.0	410.0	374.0	318.0	290.0	288.0	254.0	199.0	107.91666666666669	130.0	207.6944444444445	247.22222222222223	254.25000000000009	239.55555555555551	241.8333333333333	229.77777777777783	207.3333333333333	902.0	1128.0	6.044444444444444	6.291666666666667	4.767441860465116
CHEMBL247871	18.738463255150087	15.459480794281117	0	1	2.509449616355323	4.862134723818891	1.2423681421562178	3.757633151879032	0.1503053260751612	1382.034348911806	8.147602590387697	9	57	0	0	5	32	20	2	2	1	0	0	0	0	0	254.44444444444449	200.66666666666669	368.0	325.66666666666663	346.66666666666663	288.6666666666667	226.66666666666663	197.66666666666663	140.66666666666666	198.68835733882028	127.8101851851852	290.1836419753086	327.02006172839504	368.6574074074074	352.81481481481467	362.6712962962961	330.93055555555543	291.24074074074053	1234.0	1478.0	4.463937621832359	3.459770114942529	3.4074074074074074
CHEMBL3659969	19.86035711740372	16.287852923607232	0	1	2.585223401128716	5.064906652890259	1.3167373975090115	4.288468838849401	0.171538753553976	207.6043468908471	6.251924821727249	15	43	0	0	8	18	17	4	2	2	0	0	0	0	0	334.8888888888889	305.66666666666663	555.3333333333333	562.4444444444445	610.6666666666667	443.33333333333337	332.0	217.3333333333333	161.0	198.9695644718793	121.02160493827162	275.4012345679012	305.70696159122065	414.8703703703702	346.4182098765433	324.7962962962964	274.02314814814827	253.78703703703707	1466.0	1596.0	7.788113695090439	6.644927536231883	6.855967078189299
CHEMBL175819	22.19311693204307	17.39265275838415	0	1	2.4905388862627373	4.954580903265094	1.2919990779005397	4.67482592269273	0.1669580686675975	268.715177474109	6.623271416038468	19	51	0	0	6	23	22	3	2	1	0	0	0	0	0	352.44444444444446	318.33333333333337	553.3333333333334	529.3333333333333	534.6666666666666	512.3333333333333	470.33333333333337	334.33333333333337	284.33333333333337	212.52169067215365	144.5817901234568	319.108024691358	336.1265432098766	397.8086419753087	429.962962962963	391.0972222222222	282.5787037037037	260.6296296296296	1346.0	1617.0	6.910675381263617	5.895061728395063	5.949820788530467
CHEMBL3403336	19.625298871325345	14.360479669181402	0	1	2.593183403606244	5.028252719505755	1.3704787028364052	4.045681547050473	0.1685700644604363	363.14568554739776	6.770272828700497	15	45	0	0	3	21	21	2	0	0	0	0	1	0	1	251.06721536351165	297.03703703703707	432.55555555555554	419.8148148148148	350.0740740740741	270.85185185185185	245.81481481481484	190.3333333333333	157.51851851851853	94.07827503429355	119.74691358024693	201.925925925926	250.8395061728395	260.0030864197532	253.4182098765432	241.7993827160494	197.64814814814824	141.46759259259258	2100.0	1344.0	5.579271452522481	6.061980347694634	4.806172839506173
ZINC000035285428	24.85054470022942	18.461929767317272	0	1	2.536952129466428	5.022499500067057	1.332255659942274	4.471640118670209	0.1442464554409744	689.4276239478957	7.667263834321285	19	53	0	0	8	22	23	4	3	1	0	0	0	0	0	424.44444444444446	387.33333333333337	649.6666666666666	682.0	715.0	640.6666666666667	523.6666666666667	445.6666666666666	321.0	269.85502400548694	163.11728395061732	347.7561728395061	427.04783950617286	504.84259259259255	502.2808641975308	387.0231481481481	320.0308641975308	261.25617283950623	1494.0	1760.0	8.0083857442348	6.795321637426901	6.496666666666666
CHEMBL177124	21.60733049441616	17.681518105005317	0	1	2.451283768381929	4.859897691436121	1.2437570608864927	4.473016966401315	0.1597506059429041	312.0316160078343	6.772723933215207	15	51	0	0	8	23	20	3	2	1	0	2	0	0	2	323.6543209876543	282.55555555555554	486.0	424.77777777777777	433.9753086419753	405.2222222222223	349.22222222222223	361.6666666666667	227.2222222222222	205.6711724584667	132.67849794238683	305.2314814814815	321.79526748971193	358.80033531473856	372.4938271604939	280.093621399177	292.10339506172835	277.99176954732513	1852.0	1708.0	6.346163156620672	5.331236897274633	5.225806451612903
CHEMBL4551197	24.034048119301698	18.08412673097922	0	1	2.563001998794308	5.02061989919205	1.3425320213121956	4.528795436083771	0.150959847869459	323.49398619498936	6.877792812621711	19	51	0	0	7	21	23	3	3	1	0	0	0	0	0	414.44444444444446	380.0	665.6666666666666	658.3333333333333	688.3333333333334	642.0	595.6666666666666	546.3333333333334	418.0	227.5772462277092	155.41975308641975	336.429012345679	374.0185185185185	443.1820987654321	395.16512345679007	415.90277777777777	437.0787037037037	385.4351851851852	1444.0	1731.0	8.12636165577342	6.909090909090909	7.007017543859649
CHEMBL4567345	25.351102806039016	17.37566330641022	0	1	2.512771421026299	4.939385944498792	1.3039426852431153	4.249348980492454	0.1596870317993713	3236.6309925781875	6.983490013713327	16	64	0	0	6	31	27	3	1	0	0	2	0	0	2	354.0493827160494	390.1111111111111	554.4444444444445	540.5555555555555	417.44444444444446	292.1111111111111	201.88888888888889	189.5555555555556	191.5555555555556	218.9821678002626	143.68043840559048	305.7112625544765	345.2709715501915	401.5844107468757	377.36603029442097	351.4327224682667	313.1609920131708	277.27496366901187	1792.0	1625.0	5.532021604938272	5.822553897180763	4.62037037037037
CHEMBL4084492	25.6597011527545	18.0356028374342	0	1	2.456782102341881	4.868131356366034	1.3206451663332306	4.130650409115239	0.1290828252848512	769.9205103971545	7.809438086074043	19	56	0	0	7	24	25	3	2	1	0	1	0	0	1	386.0493827160494	357.44444444444446	609.0	536.4444444444445	444.22222222222223	416.22222222222223	363.22222222222223	317.77777777777777	260.55555555555554	221.88809823197684	155.15792181069958	345.6003086419753	373.70730452674894	405.2510288065843	377.8076131687242	327.79475308641975	349.16049382716056	267.141975308642	1744.0	1864.0	6.893738977072311	5.957407407407407	5.8
ZINC000049036943	25.695550851858563	20.224981522912064	0	1	2.558405450641894	4.995053172514337	1.3113874269887005	4.5975165398415605	0.1436723918700487	426.19330531796817	7.218043821505365	6	63	0	0	8	31	24	3	4	1	0	0	0	0	0	412.44444444444446	350.0	627.0	610.6666666666666	652.0	571.6666666666667	691.6666666666666	431.6666666666666	406.6666666666666	272.3272462277092	164.39197530864195	376.1836419753087	462.8858024691357	575.439814814815	532.5277777777779	647.5246913580248	423.8796296296295	452.6574074074073	1554.0	1886.0	6.546737213403881	5.223880597014926	4.937007874015748
ZINC000028862297	19.94123734644348	15.976870452818252	0	1	2.550232578280825	4.975677035739038	1.3150345397348642	4.217821228605798	0.1687128491442319	220.27862861792545	6.311183970617702	15	43	0	0	7	18	18	3	2	1	0	1	0	0	1	316.0493827160494	277.44444444444446	504.3333333333333	499.1111111111112	525.1851851851852	487.1111111111112	366.44444444444446	291.66666666666663	164.55555555555554	193.8325426764213	118.24897119341566	275.2561728395062	314.67798353909467	368.0441243712848	356.5205761316872	302.9619341563785	313.31841563786	219.3497942386832	1486.0	1529.0	7.349985644559289	6.031400966183576	6.150406504065041
CHEMBL213589	13.6296469741029	11.535803929603818	0	1	2.4157036594110406	4.83140731882208	1.2739475611250122	3.680386253847362	0.2044659029915201	127.11923840948076	5.432912195997787	12	33	0	0	4	15	14	1	2	1	0	0	0	0	0	218.44444444444449	157.33333333333331	308.0	300.0	270.6666666666667	211.3333333333333	123.33333333333334	88.0	84.0	177.9383573388203	92.36728395061728	216.8703703703704	243.3333333333333	287.9845679012346	229.75462962962965	140.9675925925926	120.1111111111111	138.3148148148148	952.0	1086.0	6.61952861952862	4.627450980392156	5.4035087719298245
CHEMBL1086572	21.253760467385995	16.869087272764073	0	0	2.47637530268998	4.952750605379958	1.228277842448814	4.483551725859449	0.1660574713281277	213.19964925851377	6.355480820171698	12	48	0	0	9	21	18	2	4	2	1	0	0	0	1	396.8888888888889	248.66666666666663	577.0	484.3333333333333	451.6666666666666	510.3333333333333	396.0	336.0	260.1111111111111	357.87671467764056	128.4320987654321	416.09722222222223	424.2530864197531	484.62654320987656	496.6574074074074	404.1990740740741	413.2253086419753	333.642061042524	1616.0	1842.0	8.268518518518519	4.973333333333333	6.411111111111111
CHEMBL479	19.706179100365105	14.953397518454205	0	1	2.4900771316276886	4.980154263255376	1.3411914280549109	4.114167171659886	0.1645666868663954	298.2686780991777	6.614285416538142	12	51	0	0	4	26	21	2	0	2	0	0	0	0	0	228.88888888888889	256.66666666666663	349.3333333333333	344.0	296.0	288.77777777777777	273.66666666666663	235.66666666666669	154.0	100.00685871056244	123.75925925925928	196.04012345679013	245.1172839506173	264.7716049382716	264.52812071330595	242.82407407407408	227.2623456790124	232.71296296296293	1392.0	1440.0	4.4880174291939	4.753086419753085	3.564625850340136
ZINC000073221474	22.041388247704354	17.177264204143828	0	1	2.584096655851779	5.0308483486400055	1.3216008666885162	4.3677691450920495	0.1617692275960018	316.94454413840987	6.751978591957376	15	45	1	0	7	18	20	1	4	1	1	0	0	0	1	420.44444444444446	356.3333333333333	644.0	644.3333333333333	586.3333333333333	585.3333333333333	413.0	346.6666666666667	357.33333333333337	271.1119684499314	139.32561728395063	329.5925925925926	402.82561728395046	434.2577160493826	483.4320987654321	296.47453703703707	242.1111111111112	269.61111111111103	1380.0	1607.0	9.34320987654321	7.272108843537414	7.235955056179775
ZINC000060326089	22.79817404189108	17.981323638604707	0	1	2.6032231224113227	5.057065687729491	1.2950547447390492	4.35343426280841	0.1501184228554624	343.41982030696573	6.90366440163226	15	55	0	0	7	26	22	2	3	2	0	0	0	0	0	358.8888888888889	315.33333333333337	566.3333333333334	572.3333333333334	599.6666666666667	511.0	484.77777777777777	350.33333333333337	264.33333333333337	216.7473422496571	144.85185185185185	315.6635802469135	357.91512345679007	460.7932098765432	461.95524691358025	439.0186899862826	334.0061728395061	357.1481481481481	1620.0	1802.0	6.525252525252526	5.436781609195403	5.445512820512821
CHEMBL432713	26.43874964478745	18.21307954169757	0	1	2.456261430041704	4.804706275759177	1.30436266501183	3.802692598220311	0.1118438999476562	43350.86125427896	11.900857281090865	15	65	0	0	7	31	27	3	2	0	0	2	0	0	2	373.2098765432099	387.22222222222223	501.8888888888889	442.7160493827161	382.77777777777777	358.6666666666667	322.44444444444446	269.8888888888889	238.33333333333337	216.3717040085353	186.2911522633745	309.5905349794239	383.7357491236092	380.7181069958848	375.7685185185185	364.5699588477366	328.45576131687244	294.3981481481481	1856.0	1720.0	5.741690408357075	5.694444444444445	4.147842056932967
CHEMBL4764468	24.176537905160103	18.31373083667916	0	1	2.4589267306783738	4.764236897255955	1.3235193730635135	4.167995750309991	0.1389331916769997	703.556650630473	7.654760688818357	18	53	0	0	8	23	22	3	3	2	0	0	0	0	0	384.8888888888889	340.66666666666663	581.1111111111111	424.6666666666666	408.6666666666667	375.0	352.0	287.66666666666663	264.0	220.96956447187927	147.13117283950618	331.5372085048011	329.2561728395062	355.7484567901234	355.3472222222222	326.6157407407408	275.29166666666663	251.929012345679	1666.0	1865.0	7.262054507337527	5.976608187134502	5.697167755991285
CHEMBL449581	16.251525423472135	12.73583061443834	0	1	2.379179405487281	4.758358810974562	1.3384304117120025	3.868307244957824	0.1842051069027535	201.15602866427304	6.046018213664237	12	43	0	0	3	22	18	2	1	0	0	0	0	0	0	234.0	242.0	314.0	296.0	246.0	232.0	216.0	181.0	120.0	105.63888888888889	120.86111111111111	193.1666666666667	232.50000000000009	239.4444444444445	218.77777777777783	217.72222222222223	192.9166666666667	146.41666666666666	832.0	1009.0	5.441860465116279	5.377777777777778	3.925
CHEMBL4592962	26.167599386966742	17.758659030449813	0	1	2.512771421026299	4.939385944498792	1.3039426852431153	4.249348980492454	0.1596870317993713	3236.6309925781875	6.983490013713327	16	64	0	0	7	30	27	3	1	0	0	3	0	0	3	361.65432098765433	399.22222222222223	561.8888888888889	547.716049382716	426.3333333333333	299.0	211.22222222222223	200.0	197.44444444444449	218.9821678002626	143.68043840559048	305.7112625544765	345.2709715501915	401.5844107468757	377.36603029442097	351.4327224682667	313.1609920131708	277.27496366901187	2080.0	1721.0	5.650848765432099	5.958540630182421	4.682407407407408
CHEMBL3692941	23.25376046738599	18.6464337573789	0	1	2.543046446001328	5.018568059150339	1.264209858455522	4.493352710604054	0.1549431969173811	305.6095997545089	6.787019206600679	15	44	0	0	10	15	19	1	4	1	3	1	0	0	4	516.0493827160494	401.44444444444446	797.4444444444445	743.8888888888889	654.4074074074074	583.5555555555555	592.3333333333334	668.7777777777778	402.6666666666667	417.7283760097546	152.7767489711934	510.1656378600823	540.6059670781893	493.3754000914495	427.9843106995885	459.69444444444446	648.7875514403291	305.5349794238681	1792.0	1717.0	11.728395061728396	8.541371158392435	9.60776439089692
CHEMBL175471	23.46943112397356	18.01662743990411	0	1	2.457489978718104	4.8872647232931445	1.3027482966246309	4.757347184308348	0.1585782394769449	354.0793139730089	6.96813322747747	19	57	0	0	6	27	24	3	2	1	0	0	0	0	0	358.44444444444446	328.3333333333333	558.6666666666666	502.6666666666667	474.33333333333337	465.33333333333337	451.0	441.3333333333333	284.3333333333333	222.04946844993145	154.9706790123457	339.5771604938272	366.9938271604938	411.432098765432	405.2469135802468	358.324074074074	371.8842592592592	322.46296296296293	1422.0	1708.0	6.288499025341131	5.472222222222222	5.32063492063492
CHEMBL4571045	22.6198345569286	17.03255853770923	0	1	2.555206645027127	5.009586544062337	1.3515064739160707	4.443096090693042	0.1586820032390372	282.4954086799385	6.673281715175187	19	47	0	0	6	19	22	3	2	1	0	0	0	0	0	370.44444444444446	344.0	618.6666666666666	602.3333333333333	621.3333333333333	556.3333333333333	529.6666666666666	410.6666666666666	329.0	210.54946844993145	139.91975308641975	311.4845679012344	348.2962962962961	410.9043209876541	356.9398148148146	386.7314814814813	359.7638888888886	303.9351851851851	1342.0	1623.0	7.881796690307329	6.745098039215686	7.03030303030303
CHEMBL298274	26.11492834834145	18.96391992886244	0	1	2.543219902850939	5.034527549581621	1.359577079903439	4.729685499071884	0.1478026718459963	404.240269440382	7.1651602373247885	19	59	0	0	6	27	26	3	2	1	0	0	0	0	0	388.44444444444446	371.0	650.3333333333334	645.3333333333333	661.6666666666667	603.3333333333333	543.6666666666667	437.33333333333337	377.6666666666667	219.29946844993145	156.7253086419753	350.5154320987655	407.8487654320989	492.1512345679012	482.2129629629629	408.398148148148	331.99228395061715	341.6620370370369	1494.0	1862.0	6.583804143126177	5.796875	5.558404558404559
CHEMBL2391541	14.76836217587774	12.955115194530244	0	1	2.423257902233556	4.7266419301155045	1.2815567514652986	3.5377128630076147	0.1768856431503807	301.17996789160185	6.400855166609946	9	42	0	0	3	22	17	2	1	0	0	0	0	0	0	220.0	225.0	291.0	263.0	228.0	209.0	168.0	169.0	127.0	110.61111111111111	124.47222222222224	182.6388888888889	207.3055555555556	222.91666666666669	226.00000000000009	206.0833333333334	192.83333333333343	169.33333333333343	796.0	943.0	5.238095238095238	5.232558139534884	3.9863013698630136
CHEMBL247325	21.932507868014586	17.69164478546417	0	1	2.5393926171248498	5.0787852342497	1.224276054030499	4.324486072577519	0.1544459311634828	450.6545079099016	7.140320405262142	12	54	0	0	8	26	20	3	3	1	1	0	0	0	1	398.44444444444446	324.0	569.0	591.0	571.6666666666666	661.6666666666667	457.3333333333333	384.33333333333337	290.3333333333333	280.80641289437585	154.69753086419752	348.4614197530864	420.60570987654313	462.7438271604938	598.3981481481484	490.2037037037037	402.5787037037037	410.04629629629625	1422.0	1641.0	7.378600823045268	5.785714285714286	5.69
71813833_CHEMBL2407540	24.729583586577736	19.16008778246527	0	0	2.5029275379247213	4.937265210609692	1.2566093484755163	4.654809081555098	0.1501551316630676	301.34844280575834	6.839669324012604	17	48	0	0	11	17	20	4	3	1	3	0	0	0	3	562.4444444444445	455.33333333333337	874.6666666666666	740.0	745.0	676.0	761.3333333333334	551.6666666666667	486.0	445.8897462277092	172.22067901234567	555.0216049382716	460.3811728395062	559.1720679012346	503.5956790123457	717.0648148148148	417.4706790123457	325.4212962962963	1624.0	1763.0	11.717592592592592	8.928104575163399	9.93939393939394
CHEMBL4866390	25.488701796194675	19.071223772919367	0	1	2.518092979810025	4.944972543088261	1.3095033185827047	4.010764943023732	0.1215383316067797	5517.874318257813	9.809670446306296	21	59	0	0	8	26	25	2	5	1	0	0	0	0	0	464.44444444444446	401.0	670.6666666666666	685.6666666666666	615.6666666666667	461.0	460.3333333333333	355.33333333333337	329.6666666666667	257.2994684499314	181.891975308642	371.1234567901234	413.577160493827	484.577160493827	442.04166666666646	398.7546296296296	315.9120370370369	291.3472222222222	1600.0	1869.0	7.871939736346516	6.467741935483871	6.387301587301587
ZINC000042893089	25.43633113785633	19.73066613973509	0	1	2.572770599865344	5.076694902952802	1.335670158170182	4.723205202801367	0.1476001625875427	357.9597541251953	7.043571371242226	16	57	0	0	8	25	24	3	4	1	0	0	0	0	0	442.44444444444446	391.0	688.6666666666666	721.3333333333333	783.3333333333333	707.3333333333333	742.3333333333334	519.6666666666666	466.6666666666666	275.0772462277092	168.28086419753086	365.4367283950617	425.2623456790123	563.746913580247	566.8657407407409	618.240740740741	416.1018518518517	456.05092592592575	1548.0	1845.0	7.762183235867447	6.409836065573771	6.318042813455657
CHEMBL291618	20.969173398450906	16.867895688453096	0	1	2.4370039406930983	4.874007881386199	1.2574755178879091	4.637528856471584	0.171760328017466	191.87275357476588	6.2500841835295455	12	51	0	0	8	24	19	3	3	1	0	0	0	1	1	343.4686419753086	282.9555555555555	482.26666666666665	483.4222222222222	454.39259259259256	393.6444444444445	368.2888888888889	354.26666666666665	255.42222222222225	211.32208790672152	136.4843827160494	311.7075802469136	330.5978271604937	399.2904855967078	428.7690864197531	309.303074074074	307.23844444444444	315.1688148148148	4112.0	1857.0	6.7346792544178165	5.338784067085953	5.130496453900709
CHEMBL323208	18.280034994173544	14.220531380961177	0	1	2.615920470716828	5.230002626654732	1.3602440821729391	3.663659358309757	0.1665299708322616	351.4974770884319	6.650659894031427	9	38	0	4	5	16	17	2	3	0	0	0	0	0	0	322.0	331.0	484.0	463.0	393.0	311.0	285.0	243.0	215.0	184.25	124.7777777777778	226.19444444444449	296.33333333333326	302.888888888889	240.22222222222223	205.1111111111112	165.1666666666667	184.75000000000009	918.0	1111.0	8.473684210526315	7.880952380952381	6.285714285714286
CHEMBL1222136_49864600	23.62660116663727	17.674833550991394	0	0	2.483259451176553	4.966518902353106	1.3006106560315276	4.435294594290407	0.1478431531430135	517.8048018331554	7.348210629471238	22	51	0	0	7	21	23	3	3	1	0	0	0	0	0	416.44444444444446	379.0	636.6666666666666	633.0	561.0	557.6666666666666	467.0	431.6666666666666	335.0	235.7994684499314	160.5030864197531	338.54629629629625	369.641975308642	448.391975308642	508.6512345679012	380.5416666666666	351.4197530864198	254.85185185185188	1444.0	1694.0	8.16557734204793	7.018518518518518	7.0740740740740735
CHEMBL2165560	21.383960479517985	16.949415771217804	0	1	2.5967324177366	5.048566600888314	1.3006403198460106	4.2607470274374055	0.1578054454606446	300.687166384063	6.699322182958845	15	51	0	0	6	24	21	2	3	1	0	0	0	0	0	350.44444444444446	306.0	551.3333333333333	553.6666666666666	576.3333333333333	490.0	447.0	321.33333333333337	230.0	211.54946844993145	139.80864197530866	310.6820987654321	348.35339506172835	440.7067901234568	439.8256172839506	424.88888888888886	319.324074074074	304.86111111111114	1326.0	1598.0	6.871459694989107	5.666666666666667	5.6838487972508585
CHEMBL4291048	28.296468898693515	20.63271380795868	0	1	2.462343984944584	4.924687969889169	1.259515576580617	4.277657140406149	0.1188238094557263	1490.2210634977032	8.587613598160166	18	62	0	0	9	26	27	2	1	0	5	1	0	0	6	591.604938271605	512.1111111111111	801.4444444444445	701.7777777777778	635.4444444444445	612.1111111111111	621.0	507.1111111111111	491.8888888888889	474.130296448712	213.77057613168728	550.32304526749	526.3271604938271	566.4179526748972	481.4459876543209	623.8194444444446	585.098765432099	530.2268518518517	1854.0	1766.0	9.542015133412985	7.878632478632478	6.969082125603864
CHEMBL197408	28.30085027434484	18.96499275596584	0	1	2.399831313091432	4.799662626182863	1.3373779494075748	5.215911259799518	0.1448864238833199	381.5211911541269	7.225100241574772	18	71	0	0	7	35	29	5	2	0	0	0	0	0	0	442.0	462.0	620.0	629.0	549.0	538.0	517.0	479.0	401.0	211.94444444444449	209.22222222222223	346.72222222222223	425.3888888888888	478.7222222222222	485.63888888888886	409.33333333333326	398.7777777777777	402.7777777777777	1452.0	1771.0	6.225352112676056	6.16	4.661654135338346
ZINC000055646907	21.94123734644348	18.23725145052685	0	1	2.592134555908535	5.020117954043377	1.3211754069310544	4.523564476858046	0.1675394250688165	248.8588188419847	6.510137516071429	9	45	0	0	10	18	17	5	2	2	0	1	0	0	1	348.4938271604938	318.44444444444446	573.8888888888889	570.7407407407406	619.0740740740741	550.1111111111111	444.0	352.8888888888889	207.77777777777777	198.2804164761469	123.18724279835392	287.8816872427984	319.6084247828076	399.1429469593049	385.6069958847736	316.7211934156377	330.7587448559669	236.48765432098767	1804.0	1788.0	7.744307270233196	6.498866213151928	6.448189762796504
CHEMBL392899	19.94123734644348	15.976870452818252	0	1	2.5502325782808257	4.975677035739039	1.315034539734864	4.217821228605795	0.1687128491442318	220.27862861792607	6.311183970617706	15	43	0	0	7	18	18	3	2	1	1	0	0	0	1	364.44444444444446	302.3333333333333	541.6666666666666	542.6666666666667	548.0	586.6666666666667	410.0	366.33333333333337	233.0	256.0216906721536	129.33950617283952	301.87345679012344	352.3858024691358	390.1635802469135	467.4259259259258	327.36111111111103	357.68055555555543	268.1481481481481	1278.0	1481.0	8.47545219638243	6.5724637681159415	6.605691056910569
CHEMBL4173960	20.551185251994244	16.325599543772817	0	1	2.5238182026845544	4.909577106225225	1.3221184610984191	4.187485467722407	0.1610571333739387	259.7419671785734	6.515200149325782	15	50	0	0	6	24	20	5	0	0	1	0	0	0	1	346.0	363.0	528.0	533.0	493.0	473.0	486.0	324.0	203.0	181.94444444444443	152.55555555555554	255.8333333333333	328.94444444444446	345.27777777777777	320.94444444444446	384.27777777777777	345.33333333333337	318.0833333333333	1070.0	1279.0	6.92	6.849056603773585	5.557894736842106
CHEMBL393106	20.7577339273712	16.59416549839576	0	1	2.552100787474463	4.97754809945408	1.292038978457994	4.279399014134606	0.1645922697744079	231.568980308531	6.400389245264321	15	46	0	0	7	20	19	3	2	1	1	0	0	0	1	374.44444444444446	311.33333333333337	550.6666666666666	554.6666666666667	562.0	606.6666666666666	429.6666666666666	392.0	258.0	259.7716906721536	135.33950617283952	310.4567901234568	364.9691358024691	414.3302469135801	488.9259259259258	349.5324074074072	374.1712962962962	298.287037037037	1316.0	1534.0	8.140096618357488	6.35374149659864	6.257575757575757
CHEMBL2159470	20.19311693204306	16.696680334688608	0	1	2.388602245195414	4.69294773565895	1.2610764278986968	4.05491757477805	0.1559583682606942	372.6653404437901	6.876192251330445	11	52	0	0	7	26	19	2	3	2	0	0	0	0	0	300.8888888888889	231.0	420.44444444444446	330.3333333333333	320.6666666666667	269.0	210.0	197.3333333333333	211.0	206.16400891632367	126.68055555555556	304.4939986282578	304.29629629629625	357.7577160493826	366.3935185185185	252.96759259259247	236.60648148148147	248.58641975308643	1512.0	1653.0	5.786324786324787	4.277777777777778	4.290249433106576
CHEMBL2057803	23.33917226222056	18.506093848331588	0	1	2.567268059762249	4.985029236944411	1.324012415298741	4.473003528025912	0.1542415009664107	294.25256686669803	6.749149206516	15	54	0	0	8	25	21	6	1	0	0	1	0	0	1	373.60493827160496	410.1111111111111	605.4444444444445	636.7777777777778	633.1111111111111	630.5555555555555	549.1111111111111	443.1111111111112	225.88888888888889	139.03307422648987	157.6039094650206	272.29526748971205	323.6934156378601	331.88888888888897	363.8477366255145	365.1069958847737	383.7489711934157	320.7530864197531	1428.0	1518.0	6.918609967992684	7.07088122605364	5.711740041928722
CHEMBL2165535	21.602740079000345	17.17901932262405	0	1	2.601810092142048	5.053597653936643	1.2737792811379782	4.300374646063151	0.1592731350393759	258.0793463176448	6.54651885451682	15	47	0	0	7	20	20	2	2	1	2	0	0	0	2	418.44444444444446	338.0	602.3333333333333	610.6666666666666	641.3333333333333	569.3333333333333	526.0	481.33333333333337	297.0	318.0772462277092	144.30864197530866	337.95987654320976	400.5756172839506	461.8179012345677	450.3981481481481	513.9537037037036	453.1851851851852	346.9444444444444	1384.0	1586.0	8.90307328605201	6.76	6.692592592592591
ZINC000169347280	18.33240565251189	14.120593050069598	0	1	2.427733154487022	4.771282574020633	1.3409399191724083	4.373991026034317	0.1901735228710572	158.40742633772794	5.898079484661688	12	46	0	0	3	23	20	2	0	0	0	1	0	0	1	221.6049382716049	251.1111111111111	330.44444444444446	328.0	255.44444444444449	232.44444444444449	194.11111111111111	169.66666666666666	153.44444444444446	94.47751867093432	117.4372427983539	195.8508230452676	250.27263374485605	251.20987654321	235.9382716049383	182.8508230452676	154.9382716049383	157.90329218106996	1130.0	1171.0	4.817498658078368	5.124716553287981	3.671604938271605
ZINC000000404451	10.037394307054262	9.13191946501008	0	1	2.400503249007212	4.654107847679548	1.2782845847634907	3.2481206680245083	0.2498554360018852	64.11213519032118	4.422997927017673	9	27	0	0	2	14	11	2	0	0	0	0	0	0	0	132.0	149.0	199.0	158.0	115.0	68.0	33.0	12.0	0.0	72.61111111111111	80.05555555555557	120.5	143.97222222222226	129.88888888888889	113.66666666666666	95.66666666666666	61.333333333333336	27.0	508.0	609.0	4.888888888888889	5.321428571428571	4.145833333333333
CHEMBL2159456	20.164607361341645	15.290554696384064	0	1	2.3540161084742137	4.6617844236698645	1.2750914554037591	3.831643814948989	0.1473709159595764	670.7359745465585	7.463887024008786	11	49	0	0	8	23	18	2	3	2	1	0	0	0	1	346.8888888888889	246.0	431.77777777777777	333.66666666666663	345.0	223.66666666666669	225.0	254.0	193.66666666666669	261.88623113854595	129.68055555555557	319.4368998628258	323.5246913580247	365.787037037037	292.0123456790124	281.037037037037	272.0787037037037	213.9398148148148	1554.0	1653.0	7.07936507936508	4.823529411764706	4.693236714975845
CHEMBL194311	19.274570679776808	16.433558958342353	0	1	2.5425052088447866	4.934360075489407	1.309818359172367	4.159317024688734	0.1733048760286972	219.2613904747204	6.265733319250899	14	41	0	0	7	17	17	2	2	2	0	1	0	0	1	282.4938271604938	233.44444444444449	460.9629629629629	373.77777777777777	477.5185185185185	358.55555555555554	304.77777777777777	227.22222222222223	146.22222222222223	180.2526386983692	103.60082304526748	257.8970621856424	263.1779835390946	315.8666552354823	282.95679012345664	268.7026748971193	240.55349794238688	209.6543209876544	1656.0	1605.0	6.890093345377898	5.305555555555556	5.83497421472105
CHEMBL3403340	23.44856206196173	18.43762355110596	0	0	2.5049146285477986	5.009829257095596	1.3128903330869317	4.504835997570234	0.1501611999190078	326.58993808911606	6.887317660674526	22	49	0	0	6	19	24	2	3	0	0	1	0	0	1	421.60493827160496	440.1111111111111	632.6666666666667	705.4444444444445	702.2222222222222	681.8888888888889	651.7777777777778	519.4444444444445	453.33333333333337	224.06085200426767	173.52057613168725	275.66049382716056	358.68106995884784	433.2283950617284	434.39094650205766	462.5884773662551	368.3786008230453	376.97119341563786	1462.0	1452.0	8.604182413706225	8.463675213675213	7.443137254901962
ZINC000253634455	24.25282771878405	18.305900867069543	0	1	2.531336556350509	4.99789003881271	1.3097092534525148	4.567278162368987	0.1522426054122995	339.5208179427429	6.92614755320588	15	53	0	0	8	23	22	3	2	1	2	0	0	0	2	450.44444444444446	375.0	654.3333333333333	653.3333333333334	750.3333333333334	524.0	606.6666666666666	436.33333333333337	406.6666666666666	327.2994684499314	156.6141975308642	367.1820987654321	435.0123456790123	649.0802469135803	411.4074074074074	469.4074074074073	331.9922839506172	365.10648148148135	1508.0	1766.0	8.49895178197065	6.578947368421052	6.231746031746031
CHEMBL599466	24.98844407067202	19.767708519602586	0	1	2.572346356554192	5.060488844921688	1.3072116075302214	4.673786573759163	0.1507673088309407	312.57831888461794	6.87625716969828	19	57	0	0	7	26	24	4	2	1	0	0	0	0	0	390.44444444444446	378.3333333333333	649.6666666666667	675.6666666666667	701.6666666666667	663.6666666666667	605.6666666666667	468.33333333333337	389.0	234.855024005487	162.31172839506172	342.53395061728395	428.7746913580247	477.8703703703704	475.3611111111109	491.9537037037035	433.7145061728394	373.4351851851852	1470.0	1777.0	6.849902534113061	6.202185792349726	5.960244648318043
CHEMBL1170466	24.959934499970604	19.565771093189152	0	0	2.5689115473405093	5.030530175005662	1.304365596330105	4.387514669676966	0.1415327312799021	723.5018004361253	7.715505146068355	24	44	0	0	11	13	20	5	2	2	1	1	0	0	2	476.4938271604939	432.1111111111112	726.0	724.4444444444446	779.5185185185185	594.4444444444443	596.7777777777778	518.0	456.8888888888889	281.83597203170245	154.4866255144033	328.3518518518517	386.230452674897	439.8373342478281	330.0406378600822	335.69821673525365	303.1543209876543	286.36213991769546	1988.0	1915.0	10.829405162738498	9.002314814814815	9.189873417721518
CHEMBL1086253	21.05739375589332	16.477762248061946	0	1	2.4739616434866023	4.947923286973206	1.2379670963320886	4.368602360612704	0.1618000874301001	317.3196501077666	6.753161398795572	12	50	0	0	7	23	20	2	3	1	1	0	0	0	1	380.44444444444446	289.3333333333333	490.0	500.3333333333333	453.6666666666666	483.3333333333333	361.6666666666666	334.33333333333337	289.0	315.7994684499314	148.78395061728395	338.0648148148148	410.533950617284	438.2484567901234	509.3626543209877	361.6388888888889	370.88888888888886	343.63425925925924	1370.0	1542.0	7.608888888888889	5.564102564102564	5.268817204301075
CHEMBL1963078_57400276	18.567463898590265	14.424203395801207	0	1	2.5167553886469785	4.957183661255292	1.3123417635937649	4.232766111996158	0.1840333092172242	181.12767578077697	6.032111296583611	12	39	0	0	6	16	17	1	3	1	1	0	0	0	1	346.44444444444446	275.3333333333333	504.0	487.6666666666666	414.33333333333337	368.6666666666666	372.6666666666666	234.0	245.0	248.79946844993145	116.81172839506172	287.8981481481481	351.9197530864198	367.3256172839506	295.5123456790123	296.8981481481481	198.8703703703704	231.25	1206.0	1391.0	8.883190883190883	6.555555555555555	6.631578947368421
CHEMBL94569	20.20045706044572	16.560752007961288	0	1	2.542693794978085	4.971290635912377	1.2557776302787893	4.152928127744244	0.1597280049132401	274.8713057946175	6.57181445422903	15	49	0	0	7	23	19	3	3	1	0	0	0	0	0	346.44444444444446	290.0	513.6666666666666	500.3333333333333	529.0	472.0	383.33333333333337	388.0	238.0	222.5216906721536	143.8641975308642	305.5401234567901	341.1080246913581	412.35030864197535	360.2021604938272	376.8842592592593	370.6666666666667	305.91666666666663	1302.0	1528.0	7.070294784580499	5.686274509803922	5.837121212121212
ZINC000028478089	15.072370107177411	12.868901949587071	0	0	2.500048285944735	4.922285554975544	1.2882429371703743	3.857912726762532	0.2030480382506596	121.1216864538341	5.438649599590837	12	34	0	0	4	15	15	1	2	1	0	0	0	0	0	234.44444444444449	187.66666666666663	347.0	323.0	315.6666666666667	250.0	207.0	108.0	69.0	178.49391289437585	95.25925925925928	223.4243827160494	266.6558641975309	315.7345679012346	262.31481481481484	218.25	147.27777777777777	90.66666666666669	988.0	1158.0	6.895424836601308	5.212962962962963	5.507936507936508
CHEMBL236336	20.05062714618465	16.60088323027826	0	1	2.554922014494216	4.980361996868668	1.2945143187975685	4.26805869864511	0.1707223479458043	205.3787932204202	6.24114677778918	15	43	0	0	7	18	18	3	2	1	0	0	1	0	1	321.5116598079561	280.3703703703703	506.22222222222223	487.4814814814815	525.283950617284	484.8148148148149	356.4814814814815	297.7777777777778	145.85185185185185	192.6555212620028	118.53086419753087	273.466049382716	308.4197530864197	367.1105109739368	349.33950617283944	299.770061728395	306.7839506172839	209.2808641975309	2422.0	1642.0	7.477015344371072	6.095008051529789	6.173441734417344
CHEMBL18840	11.411167754907478	10.380107502357848	0	1	2.4294125786045515	4.750710814397057	1.2726857635077466	3.446785040155796	0.2297856693437197	82.05788456390313	4.81289001565152	9	28	0	0	4	13	11	3	1	0	0	0	0	0	0	194.0	199.0	275.0	237.0	201.0	161.0	116.0	39.0	27.0	134.63888888888889	99.75	159.38888888888897	183.08333333333337	181.6388888888889	157.66666666666669	145.16666666666663	115.33333333333331	92.33333333333331	620.0	695.0	6.928571428571429	6.862068965517241	5.729166666666667
CHEMBL1173709_16019490	23.46484070855775	19.16957867109905	0	0	2.5827336360984208	5.070037579769899	1.3202537114852364	4.571172015991666	0.1576266212410919	288.27682599345343	6.728631956836306	18	48	0	0	10	19	19	5	3	2	0	0	0	0	0	424.8888888888889	390.0	674.0	705.3333333333333	782.6666666666667	609.6666666666667	561.1111111111111	463.33333333333337	309.66666666666663	223.99734224965704	145.43827160493828	317.36111111111114	365.10493827160496	455.8086419753087	402.69444444444446	380.68227023319616	354.9135802469136	308.58487654321	1652.0	1824.0	8.851851851851853	7.5	7.326086956521739
ZINC000095556133	17.819917002883845	14.275175930561677	0	1	2.573739962073208	5.0113617439263045	1.313699211901764	4.093646838387269	0.1860748562903303	171.7650022013287	5.934584636713615	15	38	0	0	5	16	17	2	2	1	0	0	0	0	0	284.44444444444446	248.0	484.6666666666666	473.3333333333333	473.0	359.33333333333337	280.0	183.0	93.0	190.2716906721536	109.72530864197532	260.5123456790124	301.33024691358014	358.2391975308641	310.14043209876536	265.81481481481484	236.3148148148148	143.33333333333331	1110.0	1336.0	7.485380116959065	6.048780487804878	6.731481481481481
CHEMBL3692945	20.8266836125925	16.670334023700025	0	1	2.54192063344952	5.010651328391102	1.2936633661606722	4.356482408462212	0.167557015710085	247.3992557402717	6.4665148966558	15	44	0	0	7	18	19	1	4	1	0	1	0	0	1	354.0493827160494	308.44444444444446	560.4444444444445	536.8888888888889	507.40740740740745	425.55555555555554	467.33333333333337	314.7777777777778	252.66666666666669	231.1658760097546	129.77674897119343	299.6656378600823	362.3559670781892	392.6254000914495	311.4773662551441	402.3888888888889	301.78755144032914	225.5349794238684	1552.0	1573.0	8.046576879910214	6.562647754137116	6.7523427041499335
CHEMBL4299892	22.167599386966742	15.46498176919404	0	2	2.335388033778196	4.670776067556392	1.2842090356581186	3.399287494472428	0.1172168101542216	2992.969098018152	9.068731920040124	12	65	0	0	4	36	25	2	2	0	0	0	0	0	0	308.0	300.0	361.0	349.0	243.0	240.0	249.0	210.0	198.0	144.8888888888889	166.8888888888889	274.8333333333333	339.19444444444446	334.0	335.0	309.1666666666667	253.0	249.16666666666669	1162.0	1416.0	4.7384615384615385	4.477611940298507	2.959016393442623
CHEMBL3664765	21.34352036499812	17.11232753059941	0	1	2.6102018786821866	5.076433983768092	1.3244107417376934	4.339465763767143	0.1669025293756593	290.1824555830942	6.626021327354635	15	45	0	2	6	19	20	2	2	1	1	0	0	0	1	368.44444444444446	324.3333333333333	601.0	619.3333333333333	580.0	533.0	472.0	353.33333333333337	251.0	253.1050240054869	130.53395061728395	307.6481481481481	381.31172839506166	432.1913580246914	478.5555555555554	359.1435185185186	339.6774691358025	310.8611111111111	1302.0	1547.0	8.187654320987654	6.619047619047619	6.677777777777778
71449797_CHEMBL2219895	23.742087649090177	18.995861707303224	0	1	2.603473585619654	5.0728040939085135	1.2718792778157202	4.426581772953819	0.1475527257651273	321.25688862681955	6.870853367843963	15	51	0	0	9	21	21	2	3	1	3	0	0	0	3	510.44444444444446	403.0	806.3333333333333	711.3333333333333	776.3333333333333	677.6666666666666	786.6666666666667	592.3333333333334	499.0	399.1397462277092	162.72530864197532	533.070987654321	430.1898148148148	545.7569444444446	514.7962962962962	790.574074074074	425.66203703703707	447.1111111111112	1566.0	1737.0	10.008714596949892	7.462962962962963	8.312714776632301
20901254_CHEMBL1172792	23.43633113785633	19.23565470368461	0	0	2.568938560317203	5.030014407392375	1.3123019491550978	4.376155980197215	0.1509019303516281	477.17879883939287	7.232601997979839	23	41	0	0	11	12	18	5	3	2	0	1	0	0	1	438.4938271604938	410.1111111111111	693.0	660.4444444444445	755.5185185185185	591.4444444444443	578.7777777777778	499.0	391.2222222222222	222.3081942539247	141.9866255144033	300.4351851851851	332.36934156378595	398.50400091449467	312.8739711934156	296.5593278463648	281.56172839506166	247.2124485596708	1898.0	1843.0	10.694971394158388	9.11358024691358	9.364864864864863
CHEMBL1922632	19.440979620920828	16.960690728095102	0	0	2.578591887570856	5.0499728411405655	1.2463823791784931	4.23607023071484	0.1694428092285936	197.25257525898377	6.200775747327251	15	46	0	0	8	21	17	5	2	1	0	0	0	0	0	350.44444444444446	320.33333333333337	573.3333333333333	581.6666666666667	661.0	470.0	340.33333333333337	242.3333333333333	127.0	210.7994684499314	136.7283950617284	292.0987654320988	322.1805555555553	478.182098765432	422.0216049382716	403.537037037037	319.12962962962985	241.44444444444449	1262.0	1476.0	7.618357487922705	6.673611111111112	6.907630522088352
CHEMBL477650	22.30250673178424	18.05858751241169	0	1	2.497940185627767	4.8934204140598325	1.270450860564328	4.732196439713726	0.1690070157040616	258.1339525261151	6.583098063204906	15	52	0	0	6	24	22	2	2	2	0	0	0	0	0	328.8888888888889	286.0	504.6666666666666	461.1111111111111	455.33333333333337	413.0	373.3333333333333	336.66666666666663	242.66666666666663	205.7473422496571	135.23611111111111	306.712962962963	321.3427640603566	372.88271604938274	369.466049382716	334.8456790123456	293.8811728395061	297.9104938271605	1554.0	1725.0	6.324786324786325	5.2	5.20274914089347
ZINC000095577818	26.110580245563902	18.34103971405101	0	1	2.3822926576173984	4.753613313343466	1.3493845618336855	4.697500276291105	0.1423484932209426	457.8906615025031	7.320552893742115	22	60	0	0	5	27	28	3	2	0	0	0	0	0	0	414.0	437.0	598.0	610.0	508.0	484.0	411.0	348.0	338.0	199.97222222222223	188.3611111111112	310.69444444444446	392.2777777777777	377.27777777777766	390.8888888888888	353.02777777777777	315.72222222222223	301.00000000000006	1310.0	1573.0	6.9	6.828125	5.4363636363636365
CHEMBL1172596_16019574	24.14343791904288	18.946691038186906	0	0	2.567513270270139	5.024402898609335	1.3238801504668285	4.329145864349359	0.1443048621449786	702.9584257299317	7.653910040365782	24	44	0	0	10	14	20	5	2	2	1	0	0	0	1	468.8888888888889	423.0	714.3333333333334	715.3333333333333	760.6666666666667	573.0	574.7777777777778	498.3333333333333	439.6666666666666	282.24734224965704	155.5771604938272	328.85802469135785	385.3796296296295	444.2438271604937	325.83487654320976	336.7517146776405	301.49999999999994	287.2654320987655	1700.0	1819.0	10.656565656565656	8.8125	9.042194092827003
CHEMBL3897499	24.09281584063871	17.364220298522856	0	1	2.595034958084653	5.190069916169307	1.309338801137818	4.63442361649134	0.1544807872163779	307.90169999034146	6.828392864825094	10	61	0	0	5	31	25	2	0	0	3	0	0	0	3	408.0	392.0	690.0	633.0	599.0	568.0	451.0	377.0	328.0	302.34027777777777	165.52777777777774	468.50000000000006	424.00000000000006	507.5555555555554	529.4166666666666	472.25	428.2638888888888	387.6388888888888	1272.0	1494.0	6.688524590163935	6.030769230769231	5.433070866141732
BDBM236543	17.6418778982083	14.4660482803843	0	1	2.6278722326139814	4.967115179124423	1.3272443786119943	3.930747063443449	0.1786703210656113	229.3893817948692	6.223878277130682	12	41	0	0	2	19	20	1	1	0	0	0	0	0	0	264.0	290.0	434.0	476.0	435.0	351.0	254.0	160.0	54.0	137.72222222222223	123.41666666666669	196.94444444444449	259.6666666666667	281.1111111111112	275.00000000000006	256.8333333333333	229.66666666666669	186.5	852.0	1044.0	6.439024390243903	6.590909090909091	5.564102564102564
CHEMBL4873096	22.684436139372355	16.53837035847592	0	1	2.4842494689846544	4.819350646415088	1.3172517000912287	3.797141769209364	0.1309359230761849	2354.865984942831	8.828949835217689	18	55	0	0	4	26	25	2	2	0	0	0	0	0	0	354.0	366.0	491.0	483.0	436.0	415.0	356.0	333.0	281.0	180.19444444444449	167.22222222222223	270.36111111111114	335.6666666666667	334.4444444444444	344.27777777777777	321.2777777777778	293.6111111111111	253.3055555555556	1152.0	1375.0	6.4363636363636365	6.310344827586207	4.91
CHEMBL3968569	28.491120303125783	18.830949224736088	0	2	2.403570595109465	4.807141190218928	1.3067200631683684	4.0871515459783145	0.1104635552967112	20834.07133900544	11.2526777903514	18	79	0	0	5	42	32	4	1	0	0	0	0	0	0	386.0	395.0	498.0	494.0	445.0	424.0	363.0	316.0	262.0	210.66666666666663	211.6388888888889	343.94444444444434	428.22222222222206	455.9166666666665	455.24999999999983	451.69444444444434	398.9166666666667	331.25	1454.0	1771.0	4.886075949367089	4.817073170731708	3.3877551020408165
ZINC000066105205	23.69555085185857	18.15787984941715	0	1	2.53657753831708	5.021903993549317	1.2862481441232092	4.4102287031285705	0.147007623437619	928.7326967366172	7.9324332538257085	19	52	0	0	8	22	22	4	3	1	0	0	0	0	0	418.44444444444446	371.33333333333337	610.6666666666667	646.0	703.0	605.6666666666667	499.6666666666666	415.6666666666667	296.33333333333337	269.3272462277092	162.81172839506172	338.17283950617286	403.5756172839507	477.6759259259259	480.8086419753086	413.8842592592592	304.7253086419753	248.8101851851852	1458.0	1693.0	8.047008547008547	6.751515151515152	6.496453900709221
CHEMBL4754024	33.55460567395034	22.04536760429429	0	2	2.5311327968445814	4.972706991650765	1.307602585642451	4.285178029863879	0.0996553030200902	280650.8973123574	14.00348184032952	21	84	0	0	10	41	33	5	4	1	0	0	0	0	0	532.4444444444445	479.0	757.6666666666666	730.6666666666666	691.6666666666667	597.3333333333334	589.6666666666666	481.6666666666667	408.33333333333337	338.3272462277092	236.1697530864197	481.7623456790123	576.6327160493828	640.3549382716051	583.8888888888889	538.851851851852	485.7129629629629	471.4444444444444	1986.0	2363.0	6.338624338624339	5.443181818181818	4.825902335456475
CHEMBL3664754	24.091067260704527	18.874091211766697	0	1	2.602837727202947	5.054995437347728	1.345464031001076	4.758391479291835	0.1640824648031667	255.8139024696067	6.6091609736423615	18	52	0	2	6	23	23	3	2	1	0	0	0	0	0	370.44444444444446	364.0	675.6666666666666	628.0	617.0	485.0	486.0	401.33333333333337	357.0	207.8828017832648	142.0864197530864	326.3179012345679	383.4166666666666	449.1728395061728	410.66666666666674	401.0787037037037	323.45524691358014	322.63888888888886	1382.0	1725.0	7.123931623931624	6.385964912280702	6.434920634920634
ZINC000060325924	22.200457060445714	17.617141098319998	0	1	2.603037183399447	5.055345310064462	1.281118116610901	4.334591746913134	0.1548068481040405	283.2413942165701	6.6759189343384735	15	54	0	0	6	26	22	2	2	2	0	0	0	0	0	322.8888888888889	289.3333333333333	532.3333333333333	536.3333333333334	573.6666666666666	503.6666666666666	399.1111111111112	293.33333333333337	191.3333333333333	204.49734224965707	135.35185185185185	300.83024691358025	347.91512345679024	449.2932098765432	447.1358024691357	404.3427640603568	344.03395061728384	302.2314814814815	1556.0	1742.0	5.979423868312757	5.076023391812865	5.168284789644012
ZINC000169347274	18.33240565251189	14.102759624015093	0	1	2.4482862775791525	4.798828846804433	1.3481805273735257	4.248802463273168	0.184730541881442	176.7673514734465	6.007743592474495	12	45	0	0	3	22	20	2	1	0	0	0	0	0	0	262.0	279.0	376.0	388.0	329.0	325.0	271.0	212.0	178.0	142.41666666666666	127.66666666666669	214.27777777777783	284.69444444444434	296.2222222222222	284.25	235.25000000000009	201.94444444444449	202.83333333333337	904.0	1111.0	5.822222222222222	5.8125	4.32183908045977
CHEMBL329383	20.928733283931024	17.129020958776575	0	1	2.449028689900712	4.898057379801424	1.2637195485483066	4.592452462148878	0.1700908319314399	193.2672155456466	6.257325540834215	12	45	0	0	10	18	17	3	3	1	1	0	2	0	3	388.57887517146776	306.4074074074074	530.2962962962963	520.8148148148148	471.4320987654321	459.721536351166	530.0370370370371	321.037037037037	300.1481481481481	263.5671296296296	133.1033950617284	315.0802469135804	342.97685185185185	369.9639060356652	356.73971193415616	454.4043209876541	345.20524691358014	327.79938271604925	3756.0	1900.0	8.635086114921506	6.519306540583136	6.467028003613369
CHEMBL191385	21.20562099455552	16.999385468879183	0	1	2.5612624528648387	5.028963968431686	1.3176733616865943	4.33557232545791	0.1605767527947374	260.9627928261696	6.557629613949301	19	47	0	0	6	20	21	2	3	1	0	0	0	0	0	362.44444444444446	323.0	588.6666666666667	597.6666666666667	603.0	571.0	460.0	388.0	254.0	222.2994684499314	143.7530864197531	306.48456790123447	343.28086419753083	406.09567901234544	425.2268518518516	424.7314814814813	427.3055555555555	269.33333333333337	1322.0	1564.0	7.711583924349882	6.46	6.9254901960784325
CHEMBL4442337	13.34221806968618	12.262910605474923	0	0	2.4901628134365126	4.8380558607447846	1.320543375541382	3.748573106548784	0.2205043003852226	93.71019448377626	5.070835233574858	14	29	0	0	4	12	13	3	0	0	1	0	0	0	1	254.0	263.0	382.0	353.0	342.0	243.0	166.0	43.0	3.0	139.38888888888886	103.7777777777778	164.9444444444445	190.5555555555556	220.8333333333334	195.4166666666668	166.33333333333334	119.5	66.5	708.0	817.0	8.758620689655173	8.483870967741936	7.346153846153846
CHEMBL1922615	18.0386966023662	15.693827169329118	0	0	2.561405151010977	5.016555535493934	1.2438545891373918	4.099726105675047	0.1782489611163064	168.41000147168916	5.959310614141795	15	37	0	0	9	14	14	5	2	1	0	1	0	0	1	332.0493827160494	299.44444444444446	540.0	531.7777777777778	630.8518518518518	437.1111111111112	343.22222222222223	177.77777777777777	83.0	205.61032045419907	120.74897119341566	266.9259259259259	292.92026748971193	408.55338363054415	330.9279835390946	358.7633744855968	268.3518518518519	148.3559670781893	1436.0	1418.0	8.974307640974308	7.678062678062679	8.307692307692308
ZINC000071280532	16.9181920901388	13.020267886682989	0	1	2.489292303677809	4.837662321154999	1.3531132378470971	3.822172758011379	0.1820082265719704	230.2849270162049	6.181254700070672	12	38	0	0	4	17	17	2	0	1	1	0	0	0	1	258.44444444444446	258.3333333333333	357.66666666666663	322.3333333333333	271.0	237.66666666666663	236.66666666666669	205.66666666666669	162.0	144.33676268861453	112.13271604938274	187.55246913580248	229.9043209876544	216.53395061728395	193.0123456790124	178.18518518518522	140.4351851851852	124.48148148148148	1064.0	1135.0	6.801169590643275	6.300813008130081	4.899543378995434
CHEMBL372879	21.417060465635217	16.618208086162213	0	1	2.4629691744776694	4.908202681226044	1.290770623056856	4.810727257515898	0.1781750836116999	189.2132891707229	6.236126665907329	19	45	0	0	7	18	20	3	2	1	0	1	0	0	1	340.0493827160494	310.44444444444446	548.1111111111111	495.44444444444446	450.33333333333337	411.1111111111111	395.5185185185185	393.7777777777778	250.11111111111111	213.13809823197684	134.99125514403295	301.87242798353896	322.4650205761318	354.3086419753086	343.085390946502	296.7694330132601	302.69907407407385	232.8662551440329	1558.0	1602.0	7.556652949245542	6.467592592592593	6.766803840877914
ZINC000028523148	13.463538413245823	11.025670964024558	0	0	2.411092512661827	4.698935970597212	1.337801426995911	3.611197106806908	0.2124233592239357	118.3329593419395	5.30413059137383	12	34	0	0	1	17	16	1	0	0	0	0	0	0	0	166.0	189.0	243.0	199.0	149.0	138.0	135.0	108.0	69.0	84.63888888888889	97.25	149.02777777777777	184.1388888888889	170.27777777777777	143.72222222222223	125.77777777777776	111.27777777777776	90.66666666666669	642.0	794.0	4.882352941176471	5.25	3.857142857142857
ZINC000028978296	17.151501756282993	14.37749289759426	0	0	2.5620937736583023	5.124187547316604	1.283695576951394	4.050956953672954	0.1841344069851342	159.44073013574948	5.860129615634575	12	36	0	0	5	14	17	1	3	0	0	0	1	0	1	317.06721536351165	319.03703703703707	470.8148148148149	557.1111111111111	509.962962962963	383.5925925925926	289.1111111111111	131.55555555555554	83.77777777777777	188.6407750342936	127.85802469135804	205.195987654321	302.13888888888886	414.1087962962964	321.43827160493834	266.7546296296297	157.88888888888889	124.17592592592594	2092.0	1183.0	8.807422648986435	8.39571150097466	7.356481481481482
CHEMBL1336	24.704066041501417	18.277015808151337	0	0	2.38617795579367	4.77235591158734	1.2534920067874786	4.056028246131678	0.1267508826916149	835.6451994075156	7.891354930183511	18	48	0	0	11	16	21	4	3	0	3	1	0	0	4	579.604938271605	518.1111111111111	814.4444444444445	718.7777777777778	670.4444444444445	627.1111111111111	504.1111111111111	589.7777777777778	419.1111111111111	418.3733520042677	197.8816872427984	509.156378600823	422.7438271604939	467.9387860082305	456.391975308642	354.40792181069963	475.6450617283952	279.6995884773663	1692.0	1539.0	12.075102880658436	10.362222222222222	10.180555555555555
20901258_CHEMBL1173207	23.39589102333645	18.982824293459725	0	0	2.577878126420501	5.050740508699128	1.3142246362219987	4.476467414950771	0.15436094534313	341.3971321478748	6.897757147047641	18	47	0	0	10	18	19	5	2	2	0	1	0	0	1	388.4938271604938	366.1111111111111	647.0	679.1111111111111	743.8518518518518	563.1111111111111	518.7777777777778	410.0	266.8888888888889	210.2804164761469	134.4866255144033	299.10185185185185	361.2674897119341	440.7169638774576	337.1502057613167	314.41580932784626	313.32716049382714	295.45781893004107	1876.0	1860.0	8.265826109797741	7.178649237472766	7.1098901098901095
CHEMBL3260802	19.706179100365105	15.378545217784938	0	1	2.46100579251393	4.81510809735822	1.3379124190996112	4.4019187446739245	0.1760767497869569	197.33612770457384	6.20119923865486	12	47	0	0	5	22	20	2	3	0	0	0	0	0	0	338.0	344.0	499.0	500.0	461.0	440.0	370.0	281.0	256.0	167.44444444444446	146.2777777777778	257.5000000000001	298.52777777777766	347.33333333333326	336.3611111111111	289.91666666666663	247.05555555555563	255.6111111111112	1032.0	1231.0	7.191489361702128	6.88	5.606741573033708
CHEMBL3407518	31.92161251209489	20.99886239941416	0	1	2.549623050918972	4.964705557506143	1.329331550197479	4.256600492598976	0.1064150123149743	24833.125329666665	11.506228100797776	21	75	0	0	8	35	32	3	4	1	0	0	0	0	0	504.44444444444446	463.0	755.6666666666667	730.3333333333333	715.0	631.6666666666667	551.6666666666666	418.33333333333337	384.3333333333333	307.10502400548694	208.0308641975309	440.04012345679007	526.6358024691359	589.6820987654322	542.8055555555557	523.3425925925926	480.8611111111112	438.2361111111112	1846.0	2229.0	6.725925925925926	5.7875	5.211494252873564
CHEMBL1785055	22.143437919042874	16.58548697550725	0	2	2.511643945347857	4.9425760653193525	1.298148908986866	4.177666133153855	0.1492023618983519	539.4494642220078	7.320168525984962	15	55	0	0	6	27	22	3	2	1	0	0	0	0	0	334.44444444444446	291.0	513.6666666666666	483.66666666666674	477.6666666666667	401.33333333333337	342.33333333333337	253.3333333333333	239.66666666666663	208.49391289437585	141.16975308641975	317.59567901234567	361.10493827160496	435.9104938271605	378.253086419753	299.0138888888888	266.074074074074	239.47222222222229	1350.0	1646.0	6.080808080808081	5.017241379310345	4.892063492063492
CHEMBL2112882	35.74028528731547	26.412188950853903	0	1	2.642265015511852	5.156928631604687	1.2900371539387012	4.606842400695273	0.1047009636521652	1066.2613307575054	8.453518266409871	15	83	0	0	10	39	34	5	5	0	0	0	0	0	0	598.0	632.0	1007.0	1113.0	1138.0	1128.0	962.0	899.0	826.0	363.0138888888889	260.56944444444446	477.70138888888886	695.3333333333333	852.25	964.9444444444443	926.2916666666666	883.1527777777778	759.8055555555555	1828.0	2183.0	7.204819277108434	7.101123595505618	6.140243902439025
ZINC000028526555	24.9599344999706	19.769157715618363	0	1	2.568045999498676	4.975193100253845	1.306407306466195	4.471952531535228	0.1442565332753299	703.3801009431342	7.687299541314403	20	55	0	0	8	24	23	4	2	2	0	0	0	0	0	384.8888888888889	347.3333333333333	604.7777777777778	529.0	637.6666666666667	537.0	461.6666666666666	431.0	320.33333333333337	229.74734224965707	155.5246913580247	332.4446159122085	343.0925925925926	442.1975308641975	454.3456790123457	417.91512345679007	395.65277777777766	300.0308641975308	1688.0	1894.0	6.997979797979799	5.887005649717514	5.81517094017094
ZINC000169347329	19.81556890010628	14.987810418071447	0	1	2.447558959148088	4.792061245887625	1.3387961970287554	4.300325429618953	0.1720130171847581	232.5352805385831	6.365332689641542	12	45	0	0	6	20	19	3	2	0	0	1	0	0	1	319.60493827160496	334.1111111111111	477.44444444444446	438.0	398.55555555555554	382.0	310.7777777777778	263.6666666666667	210.66666666666663	156.22751867093433	137.24279835390948	244.57304526748976	276.13374485596705	297.84567901234567	295.3600823045268	246.0514403292181	178.49382716049394	161.8518518518519	1268.0	1279.0	7.102331961591221	6.960648148148148	5.616993464052288
CHEMBL4532712	17.965398814367344	13.716295711030575	0	1	2.3620257491108294	4.724051498221661	1.2802648616980412	4.127207322712071	0.1794437966396552	196.78588123190136	6.115025363271879	12	45	0	0	7	22	16	6	1	0	0	0	0	0	0	308.0	319.0	432.0	403.0	331.0	332.0	300.0	272.0	203.0	134.38888888888889	141.75	238.94444444444449	265.44444444444446	263.50000000000006	260.49999999999994	219.66666666666663	236.0555555555556	195.3333333333333	956.0	1136.0	6.844444444444444	6.787234042553192	5.2682926829268295
ZINC000096921199	29.190644643271423	22.893244744100457	0	1	2.6074783552912795	5.104987994030025	1.308245639525972	4.621824931594657	0.1249141873403961	791.6418366910788	7.982441882779255	21	66	0	0	9	29	28	4	3	1	0	1	0	0	1	480.04938271604937	451.1111111111111	744.4444444444445	796.8888888888889	977.9629629629628	936.8888888888888	922.3333333333334	788.3333333333334	611.3333333333334	256.16587600975464	191.9681069958848	388.0360082304527	436.0529835390946	569.0276634659352	590.787037037037	653.4732510288067	586.9197530864199	521.7376543209878	1970.0	2121.0	7.273475495697718	6.444444444444444	6.10200364298725
CHEMBL56	13.42309829872594	11.51193870936745	0	1	2.4065094737976658	4.813018947595335	1.275525771795347	3.696283426200069	0.2053490792333371	128.25859962859803	5.4418352003392965	6	43	0	0	2	25	16	1	1	0	0	0	0	0	0	164.0	173.0	228.0	225.0	178.0	148.0	104.0	72.0	34.0	110.86111111111111	106.97222222222224	171.83333333333337	224.8611111111112	241.0833333333334	248.16666666666663	230.0	201.66666666666669	159.0	714.0	866.0	3.813953488372093	3.9318181818181817	2.7804878048780486
CHEMBL179034	24.102997804523	17.59030407372926	0	0	2.499515198524032	4.999030397048063	1.337583150760468	4.974377579802137	0.1658125859934045	226.09265038287336	6.519557161377144	16	52	0	0	7	22	23	2	4	1	0	0	0	0	0	418.44444444444446	369.0	674.3333333333333	644.3333333333333	607.0	515.3333333333334	390.3333333333333	305.66666666666663	469.33333333333337	263.0494684499314	153.47530864197532	357.9938271604938	383.7623456790124	520.1543209876543	523.8148148148148	422.6265432098765	284.3688271604938	379.9398148148149	1460.0	1742.0	8.047008547008547	6.589285714285714	6.743333333333332
ZINC000049089789	23.39589102333645	17.974339045044065	0	1	2.56713761476592	5.049914368343082	1.3300086454699902	4.572611095289615	0.1576762446651591	272.5637710708791	6.672583345995241	19	53	0	0	5	24	24	2	2	1	0	0	0	0	0	352.44444444444446	328.33333333333337	578.3333333333334	593.6666666666667	643.0	597.6666666666666	497.6666666666666	421.0	293.0	209.54946844993145	143.89506172839506	314.68209876543204	364.7376543209877	454.145061728395	453.4907407407407	432.7453703703703	389.0046296296296	314.45370370370364	1370.0	1672.0	6.649895178197065	5.760233918128655	5.669934640522876
ZINC000000001331	16.32047510869343	13.124504613264884	0	1	2.447633478289315	4.822977605706514	1.3116671825820745	3.941955037638577	0.187712144649456	212.8010660833341	6.1022951119744215	12	42	0	0	2	21	19	1	1	0	0	0	0	0	0	236.0	252.0	345.0	407.0	331.0	275.0	201.0	167.0	70.0	101.88888888888889	120.61111111111111	188.6666666666668	234.00000000000003	248.33333333333337	236.83333333333337	214.16666666666669	196.3333333333333	170.0	818.0	996.0	5.619047619047619	5.727272727272728	4.539473684210527
170230-39-4	27.92191289238183	20.073743203172672	0	1	2.415113246872064	4.813516245720216	1.2765793135740742	4.804125124248845	0.1334479201180234	997.5987246694856	8.186284961428402	23	66	0	0	8	30	28	4	4	0	0	0	0	0	0	514.0	528.0	712.0	699.0	627.0	575.0	566.0	543.0	480.0	239.0555555555556	223.5555555555556	352.80555555555554	421.25	464.3888888888889	449.5833333333333	401.52777777777777	397.33333333333337	419.2777777777777	1490.0	1725.0	7.787878787878788	7.6521739130434785	6.137931034482759
article_review_356	26.48353786208488	20.54763338622816	0	1	2.575545669790421	5.073321120093681	1.2871914985438146	4.523146574828991	0.1370650477220906	685.4175270070558	7.723950649525082	19	60	0	0	8	27	25	4	2	1	0	1	0	0	1	402.04938271604937	380.1111111111111	675.3333333333334	680.4444444444445	724.1851851851851	646.2222222222222	636.4444444444445	502.2222222222222	386.22222222222223	230.16587600975464	162.99588477366254	355.14506172839504	417.2366255144033	478.5256058527663	449.65895061728384	483.4310699588477	403.309670781893	352.23096707818934	1796.0	1935.0	6.700823045267489	5.939236111111111	5.872463768115942
CHEMBL246078	20.607904013110144	16.18987279021346	0	1	2.51876881875694	5.037537637513881	1.3223721579785963	4.4219657532748045	0.1700756058951847	218.20385145734025	6.340941169312518	12	46	0	0	8	20	18	3	3	1	1	0	0	0	1	390.44444444444446	317.0	576.6666666666666	608.6666666666666	643.6666666666667	547.3333333333333	456.6666666666667	366.6666666666666	245.66666666666663	263.99391289437585	136.22530864197532	321.9089506172839	361.81327160493817	530.813271604938	454.1666666666665	375.4907407407406	339.18518518518505	289.0231481481481	1344.0	1569.0	8.48792270531401	6.469387755102041	6.553030303030303
ZINC000072123229	17.324249692776995	15.798137097798742	0	3	2.4430591018602814	4.875485156875277	1.213681549030571	4.1250027951580375	0.1793479476155668	169.65330314901817	5.966666084350205	6	41	0	0	9	18	14	4	2	1	0	2	0	0	2	287.6543209876544	233.22222222222223	434.8888888888889	393.925925925926	413.7160493827161	342.8888888888889	284.3333333333333	187.66666666666669	112.88888888888889	191.6156169029112	107.50720164609054	274.6831275720164	253.4364997713764	331.17504953513173	306.10905349794234	296.02314814814804	257.2469135802469	214.25823045267484	1680.0	1474.0	7.015959048479374	5.552910052910053	5.876876876876877
CHEMBL237179	21.355450908816568	16.90887777576559	0	1	2.5517657897804	4.974041040146089	1.308305762997852	4.297851292942152	0.159179677516376	272.7930458351193	6.601965206847922	15	49	0	0	7	22	20	3	2	1	0	1	0	0	1	330.0493827160494	293.44444444444446	521.3333333333334	519.6666666666667	536.1111111111111	518.1851851851852	408.1111111111112	334.1111111111111	220.0	201.8325426764213	129.24897119341563	293.72839506172835	338.8456790123457	410.3600823045268	392.5379515317787	351.781378600823	351.1656378600823	265.63786008230454	1562.0	1630.0	6.735701688082641	5.6431623931623935	5.546099290780142
CHEMBL4800552	19.16518088003563	15.376333026919546	0	0	2.5160762870269173	4.951587355108286	1.3384796611992698	4.158220771791971	0.1732591988246654	227.23068812333992	6.301434486045039	15	44	0	0	5	20	19	2	2	1	0	0	0	0	0	296.44444444444446	258.33333333333337	470.33333333333337	430.33333333333337	434.0	361.6666666666666	316.0	251.0	189.3333333333333	191.24391289437585	117.17283950617283	272.26234567901224	310.3734567901234	381.7854938271604	335.04938271604925	271.3425925925925	236.27777777777783	222.78703703703704	1186.0	1436.0	6.737373737373738	5.496453900709221	5.533333333333334
CHEMBL582877	13.264538906035998	11.163536992438766	0	5	2.3652222628736586	4.730444525747317	1.1764139397179625	3.707219194440917	0.2180717173200539	94.80255967912942	5.082424660793329	6	31	0	0	6	14	11	5	0	0	0	0	1	0	1	209.06721536351165	231.03703703703704	306.55555555555554	250.8148148148148	195.8148148148148	164.03703703703704	145.33333333333331	96.07407407407408	32.592592592592595	98.30744170096024	102.1496913580247	171.92592592592595	188.2422839506173	179.24537037037032	170.57098765432102	126.55092592592588	115.75385802469135	93.96296296296296	1880.0	964.0	6.744103721403602	7.219907407407407	5.784067085953878
11741686_CHEMBL3113351	18.705363269032866	15.6984998716963	0	0	2.528979032782115	5.057958065564228	1.2692559671541934	4.258625254814927	0.1774427189506219	166.59005217946947	5.991004754496375	16	35	0	0	9	11	15	3	2	2	0	2	0	0	2	316.0987654320988	277.8888888888889	499.2222222222223	514.4938271604938	543.6296296296297	404.962962962963	307.3333333333333	219.2962962962963	109.62962962962963	202.59126848041456	107.47942386831278	243.10288065843625	274.37789590001523	404.8640832190215	313.0492684042067	302.01851851851853	207.6263145861912	132.07796067672612	1916.0	1595.0	9.031393298059964	7.510510510510511	8.320370370370371
CHEMBL1080574	19.12474076551576	15.340983841500538	0	1	2.548016444207519	4.963085075640564	1.3398724626545402	4.150572362248656	0.172940515093694	209.7003451776706	6.22114832131512	15	44	0	0	5	20	19	2	2	1	0	0	0	0	0	292.44444444444446	254.3333333333333	466.6666666666666	456.0	493.0	415.6666666666667	341.6666666666667	234.66666666666669	169.0	190.24391289437585	117.67283950617283	272.9290123456789	311.1604938271604	372.62654320987633	334.63888888888874	322.7592592592591	298.60648148148147	252.1574074074074	1186.0	1427.0	6.646464646464647	5.411347517730496	5.555555555555555
CHEMBL4868468	23.355450908816568	18.35589000631014	0	1	2.5856388429589505	5.09848665361984	1.332903840383569	4.533672989501813	0.1563335513621314	289.2078798269196	6.731856473886896	19	48	0	0	8	19	21	4	2	1	0	1	0	0	1	382.04938271604937	359.1111111111111	649.7777777777778	684.5185185185185	709.8888888888889	607.1111111111111	594.2222222222222	430.22222222222223	293.1111111111111	210.61032045419904	139.69032921810702	315.7551440329218	351.33733424782804	424.429012345679	388.28909465020575	410.3467078189301	347.7818930041152	328.8966049382716	1644.0	1743.0	7.959362139917695	6.905982905982905	7.140415140415141
CHEMBL372109	15.072370107177411	12.868901949587071	0	0	2.500048285944735	4.922285554975544	1.2882429371703743	3.857912726762532	0.2030480382506596	121.1216864538341	5.438649599590837	15	31	0	0	5	12	14	2	2	1	0	0	0	0	0	260.44444444444446	215.0	417.6666666666666	375.6666666666667	364.6666666666666	270.0	223.0	115.0	72.0	181.21613511659808	97.83641975308642	232.15123456790133	251.32716049382728	301.2438271604937	232.25925925925927	208.0833333333334	138.77777777777777	84.0	998.0	1168.0	8.401433691756273	6.515151515151516	7.734567901234567
CHEMBL3984541	29.68655426601651	19.288573993451937	0	1	2.410725402969044	4.821450805938087	1.3233254759142563	4.223051355849037	0.1082833680986932	36563.87360280709	11.867792525027914	18	80	0	0	7	41	32	3	4	0	0	0	0	0	0	468.0	453.0	573.0	576.0	497.0	485.0	460.0	420.0	349.0	263.19444444444446	232.97222222222223	382.3611111111111	474.6666666666666	466.6944444444444	484.0277777777778	492.27777777777777	433.08333333333337	385.8333333333333	1596.0	1881.0	5.85	5.457831325301205	3.8979591836734695
CHEMBL4218625	23.34920403596137	16.947840978542402	0	2	2.578678443390108	4.937796197898991	1.3383199037058615	3.704836889053381	0.1277529961742545	3217.056477510312	9.140932820033306	12	56	1	0	6	27	23	4	1	0	0	1	0	0	1	331.60493827160496	356.1111111111111	496.6666666666666	479.6666666666666	404.1111111111111	297.8888888888889	241.11111111111111	246.1111111111111	235.88888888888889	163.76224089315653	154.77057613168725	266.4382716049383	349.3101851851852	386.1424897119341	353.0246913580246	279.2037037037037	237.5030864197531	214.40740740740745	1404.0	1495.0	5.921516754850089	5.935185185185185	4.474474474474474
CHEMBL339741	18.676853698331445	16.142237637882225	0	1	2.543585420536491	4.945081697035688	1.2662544697393	4.075024540563515	0.1697926891901464	237.04667210859947	6.343725787829382	14	44	0	0	7	20	17	2	3	2	0	0	0	0	0	312.8888888888889	246.66666666666669	465.1111111111111	408.6666666666666	498.0	376.33333333333337	285.6666666666667	309.0	147.33333333333334	197.16400891632367	119.57407407407408	272.34276406035667	270.33950617283944	355.1867283950616	310.6774691358024	291.0046296296296	297.25617283950623	245.11111111111111	1434.0	1550.0	7.111111111111112	5.362318840579711	5.813888888888888
CHEMBL2207377	21.464840708557748	16.913405200404917	0	2	2.547853299315832	4.979572256443214	1.3091003930057885	4.1777529053353	0.1547315890864926	367.0226873605751	6.898675437575359	15	49	0	0	7	22	20	3	2	1	0	1	0	0	1	330.0493827160494	285.1111111111111	516.1111111111111	499.44444444444446	514.4074074074074	442.0	347.11111111111114	301.44444444444446	219.8888888888889	199.0547648986435	129.3014403292181	296.25205761316874	331.130658436214	401.0348651120256	359.4079218106995	279.38580246913574	283.13271604938274	214.39197530864195	1562.0	1646.0	6.735701688082641	5.482905982905982	5.5495818399044206
CHEMBL4073450	29.031201034798496	24.20559533172696	2	2	2.512771421026299	4.939385944498792	1.3039426852431153	4.249348980492454	0.1596870317993713	3236.6309925781875	6.983490013713327	15	68	0	0	16	30	22	3	9	3	1	0	0	0	1	609.3333333333334	360.0	812.6666666666666	573.3333333333333	590.0	515.6666666666667	570.6666666666667	475.3333333333333	373.6666666666667	558.7317386831276	188.04012345679013	694.1327160493828	537.2746913580247	437.4336419753087	372.3271604938272	471.8287037037037	356.6388888888889	397.0787037037037	2394.0	2665.0	8.96078431372549	5.217391304347826	6.772222222222222
CHEMBL236404	19.234130565256933	16.07985716980246	0	1	2.552110073003361	4.977549836705224	1.304166601542739	4.2003971380399365	0.1750165474183307	193.5804450488088	6.141161900115534	15	40	0	0	7	16	17	3	2	1	0	0	1	0	1	311.5116598079561	271.3703703703704	497.22222222222223	477.4814814814815	513.283950617284	464.8148148148148	336.81481481481484	272.1111111111111	120.85185185185183	188.9055212620028	112.53086419753086	264.8827160493827	295.08641975308643	343.4438443072702	334.33950617283944	283.5987654320987	290.2932098765432	179.141975308642	2384.0	1589.0	7.787791495198903	6.310938845822567	6.542397660818714
20901275_CHEMBL1170474	25.0288841851919	20.13348868851992	0	0	2.571886932570151	5.039629991727925	1.2962038977870534	4.515566858536154	0.1456634470495533	408.295007148642	7.143392081352546	24	47	0	0	10	16	21	5	2	2	0	1	0	0	1	432.4938271604938	419.1111111111111	712.0	724.4444444444445	795.8518518518518	631.4444444444445	618.4444444444445	530.6666666666666	410.55555555555554	225.36374980948025	151.5144032921811	312.574074074074	367.3415637860082	447.1120256058527	352.59619341563774	333.9250685871055	323.39506172839515	288.55349794238674	1946.0	1915.0	9.201996322563698	8.217864923747277	8.376470588235295
CHEMBL248994	21.948819787484386	16.46593678394417	0	1	2.381289250528203	4.760194813509618	1.3371180840302697	4.397951491291382	0.1570696961175493	308.8408868156787	6.762445632058133	17	55	0	0	5	27	23	3	2	0	0	0	0	0	0	342.0	354.0	456.0	423.0	381.0	415.0	452.0	424.0	340.0	141.13888888888889	163.27777777777777	262.1944444444445	306.9999999999999	304.38888888888886	290.8611111111111	285.86111111111103	306.1944444444444	294.8333333333333	1130.0	1375.0	6.218181818181818	6.103448275862069	4.514851485148514
CHEMBL4081987	24.46426718986376	18.08552515073181	0	1	2.49195865957379	4.855568038995756	1.2795665475141502	3.871603163781738	0.1248904246381205	2807.7091808098367	9.071526303185593	15	59	0	0	7	28	24	3	2	1	0	1	0	0	1	356.04938271604937	319.44444444444446	549.0	470.44444444444446	417.22222222222223	318.6666666666667	276.3333333333333	233.44444444444449	238.5555555555556	220.13809823197684	152.24125514403292	341.68364197530855	371.34619341563774	412.3081275720164	392.1923868312756	383.8024691358024	259.625	282.66975308641975	1712.0	1816.0	6.034735300272023	5.152329749103943	4.945945945945946
CHEMBL4866788	25.529141910714547	18.24060086353943	0	2	2.5180786416972154	4.944926327912216	1.3164568269246677	3.9906390067345816	0.1209284547495327	53245.54878946612	12.076591957742052	21	62	0	0	7	29	26	3	3	1	0	0	0	0	0	404.44444444444446	352.0	589.6666666666667	572.6666666666666	558.6666666666667	425.0	422.33333333333337	323.33333333333337	255.66666666666669	243.24391289437588	174.28086419753086	363.0123456790122	405.216049382716	461.1604938271604	403.20833333333326	382.2268518518519	307.13425925925924	288.375	1560.0	1852.0	6.523297491039426	5.415384615384616	5.264880952380953
CHEMBL4094296	20.648344127630025	16.466792337297417	0	2	2.512771421026299	4.939385944498792	1.3039426852431153	4.249348980492454	0.1596870317993713	3236.6309925781875	6.983490013713327	15	49	0	0	10	21	18	4	2	1	0	2	1	0	3	336.400548696845	288.03703703703707	522.148148148148	519.0617283950618	519.8518518518518	473.14814814814815	413.5185185185185	310.25925925925924	210.7407407407408	218.9821678002626	143.68043840559048	305.7112625544765	345.2709715501915	401.5844107468757	377.36603029442097	351.4327224682667	313.1609920131708	277.27496366901187	3052.0	1741.0	6.865317320343776	5.760740740740741	6.142919389978212
ritanserin	27.02453608241435	19.80527631080364	0	1	2.4533897359044605	4.875561642387359	1.3154659092416146	4.457967690469316	0.1311166967785093	546.3558612751737	7.527045955640579	21	59	0	0	7	25	27	3	1	1	2	0	0	0	2	484.44444444444446	470.6666666666666	649.6666666666666	647.3333333333334	542.3333333333333	504.33333333333326	518.3333333333333	482.33333333333326	418.6666666666667	304.69787379972564	192.51543209876547	330.0185185185184	428.6419753086419	436.8024691358025	414.8611111111112	426.5462962962963	470.0925925925925	470.1666666666666	1626.0	1734.0	8.210922787193974	7.470899470899471	5.906060606060605
CHEMBL248846	20.78189539529507	15.867606606279118	0	1	2.386542095248255	4.773084190496508	1.2806450068467223	4.109732352165447	0.152212309339461	463.64316085919137	7.132366979493551	12	53	0	0	7	26	20	4	3	0	0	0	0	0	0	372.0	349.0	472.0	457.0	400.0	336.0	360.0	390.0	344.0	231.66666666666663	164.25	305.55555555555554	331.8611111111111	382.1111111111111	337.1111111111111	309.3888888888888	330.16666666666663	309.2222222222222	1134.0	1319.0	7.018867924528302	6.345454545454546	4.865979381443299
CHEMBL444878	19.94123734644348	15.827630447411206	0	1	2.5492137728915747	4.964291417183394	1.321986980781567	4.202980017740599	0.1681192007096239	226.2499177191216	6.337930950781733	15	45	0	0	5	20	20	2	2	1	0	0	0	0	0	314.44444444444446	275.0	508.6666666666666	494.3333333333333	509.6666666666667	453.33333333333337	383.6666666666667	262.3333333333333	203.66666666666669	194.74391289437585	124.141975308642	283.6234567901233	314.8024691358023	380.0123456790122	344.699074074074	315.1018518518518	292.44444444444446	260.6481481481481	1222.0	1478.0	6.987654320987654	5.729166666666667	6.055555555555555
CHEMBL366248	19.12474076551576	15.37540266691579	0	1	2.529824266780657	4.968755093077501	1.3389702422103449	4.184392921409394	0.1743497050587247	211.7911848002645	6.2310695492597015	15	42	0	0	7	18	17	4	2	1	0	0	0	0	0	322.44444444444446	281.3333333333333	508.6666666666667	509.3333333333333	522.6666666666666	394.6666666666666	375.6666666666666	241.66666666666669	171.66666666666669	196.49391289437585	121.78395061728396	277.8179012345679	309.1558641975307	379.24382716049365	330.0462962962961	297.3888888888887	209.601851851852	210.2731481481482	1210.0	1440.0	7.677248677248677	6.251851851851852	6.438818565400844
CHEMBL3329452	27.22090279390701	20.220623323633884	0	1	2.515437905098061	4.939015267936124	1.3060279699018118	4.822671993541058	0.1418432939276781	392.9425303032036	7.19743879947306	18	55	0	0	9	21	25	3	2	0	4	0	0	0	4	604.0	551.0	912.0	950.0	942.0	914.0	871.0	811.0	877.0	430.3125	204.19444444444449	529.8333333333334	496.25	573.9861111111113	565.916666666667	636.3611111111112	532.4722222222223	706.0694444444446	1520.0	1651.0	10.981818181818182	9.33898305084746	8.854368932038835
ZINC000101675474	29.55330337863842	21.17300115330677	0	1	2.5012511935738906	4.855651249499225	1.3432120255921751	4.100992000411513	0.1108376216327436	2632.9531217847407	9.184194174880412	18	71	0	0	7	34	30	4	3	0	0	0	0	0	0	470.0	492.0	696.0	657.0	608.0	563.0	477.0	399.0	314.0	253.5555555555556	212.02777777777777	357.5555555555556	464.0555555555555	539.1111111111113	498.9444444444444	472.0	430.0	353.1666666666667	1502.0	1826.0	6.619718309859155	6.473684210526316	5.0071942446043165
CHEMBL154273	20.750393798968545	16.944656545311986	0	1	2.445118237858447	4.890236475716895	1.2755820071616466	4.5161418114219485	0.1672645115341462	207.53922710986163	6.32857214112662	12	49	0	0	9	22	18	3	4	1	0	1	0	0	1	370.0493827160494	302.44444444444446	520.3333333333334	523.7777777777778	460.8888888888889	540.5185185185185	471.55555555555554	321.3333333333333	304.44444444444446	220.5825426764213	140.5190329218107	318.0987654320988	339.2335390946502	371.389403292181	420.2740626428898	409.2088477366255	393.05401234567904	325.9773662551441	1618.0	1648.0	7.552028218694886	5.930283224400871	5.846441947565544
CHEMBL3289949	26.77461411651342	18.842684733787937	0	1	2.4428764420548017	4.806754390462716	1.2630486103105574	3.795610291482073	0.1116355968082962	4538.336919646427	9.644091338288456	15	59	0	0	12	25	22	4	3	2	3	0	0	0	3	546.8888888888889	418.3333333333333	828.6666666666666	563.6666666666667	522.6666666666666	436.0	384.3333333333333	314.0	561.0	416.4765089163237	175.50925925925927	609.0077160493828	398.8935185185184	491.9429012345677	475.7037037037035	397.1736111111111	293.7638888888889	620.2453703703706	1960.0	2065.0	9.269303201506592	6.747311827956989	7.465465465465465
CHEMBL3669687	25.464840708557748	20.325997437416767	0	1	2.620281746262155	5.0961944255845655	1.3372587316091653	4.81050977623612	0.1551777347172942	299.04876424206395	6.83200876269446	18	56	0	2	7	25	24	3	3	1	0	0	0	0	0	414.44444444444446	401.0	734.6666666666667	725.6666666666667	728.0	645.6666666666667	617.0	502.33333333333337	415.0	224.9105795610425	157.69753086419752	350.20679012345687	409.0308641975309	484.371913580247	498.0648148148148	495.77314814814815	442.5385802469135	402.4722222222221	1484.0	1833.0	7.400793650793651	6.573770491803279	6.55952380952381
CHEMBL4784414	24.993034486087826	18.821609772419453	0	1	2.467937808912545	4.773392527918686	1.3093283537009812	4.186227219681794	0.1350395877316707	877.4434990012893	7.908414676155567	18	56	0	0	8	25	23	3	3	2	0	0	0	0	0	392.8888888888889	350.66666666666663	594.1111111111111	438.6666666666667	420.33333333333337	380.3333333333333	368.6666666666667	306.66666666666663	271.0	225.74734224965707	153.13117283950618	341.6483196159122	345.3672839506173	376.3101851851851	372.554012345679	331.3842592592593	291.9861111111111	302.429012345679	1704.0	1913.0	7.015873015873017	5.844444444444444	5.501028806584362
CHEMBL1085619	15.670087088622784	13.293364367442017	0	1	2.4696870849294394	4.9245028842135525	1.3072464316945858	4.082707184965932	0.2041353592482965	116.79273148775344	5.45354801860461	11	37	0	0	6	17	14	3	2	1	0	0	0	0	0	256.44444444444446	203.3333333333333	383.0	341.6666666666667	383.0	241.3333333333333	193.66666666666663	150.0	117.0	188.24391289437585	103.95061728395063	240.8703703703704	272.4614197530863	359.7577160493827	252.51080246913585	208.66666666666669	166.17592592592595	190.39814814814807	1052.0	1232.0	6.930930930930932	5.213675213675213	5.471428571428572
CHEMBL4558397	18.2634559672906	14.573413558891216	0	1	2.396713166507646	4.644202454612998	1.3463790938971023	3.6898170269118222	0.1604268272570357	334.59959458625553	6.645843699850081	19	41	0	0	4	18	19	2	2	0	0	0	0	0	0	302.0	328.0	447.0	346.0	291.0	200.0	186.0	209.0	224.0	118.41666666666669	134.75	212.63888888888897	230.6111111111112	217.50000000000003	192.0277777777778	166.61111111111114	150.6388888888889	143.5555555555556	928.0	1118.0	7.365853658536586	7.454545454545454	6.04054054054054
CHEMBL4848305	14.130205079912493	12.090620203407692	0	1	2.4186933056745934	4.761295019454499	1.3332611203371942	3.812313930001783	0.2117952183334323	107.642592869509	5.266603078816199	11	33	0	0	5	15	13	4	0	0	0	1	0	0	1	207.6049382716049	229.11111111111111	305.6666666666667	285.44444444444446	248.44444444444449	222.0	149.33333333333334	67.11111111111111	43.11111111111112	82.42196311537876	98.29835390946502	155.10493827160494	173.7366255144033	166.39094650205763	174.79218106995887	152.9969135802469	108.56172839506176	77.25308641975309	968.0	933.0	6.29105873550318	6.546031746031746	5.010928961748634
CHEMBL4116137	23.586161052117383	18.24744889647072	0	2	2.54710271658544	4.981347756761624	1.3003313437068051	4.341683820690904	0.1447227940230301	395.0386022099631	7.077595775908079	15	59	0	0	7	29	23	3	3	1	0	0	0	0	0	374.44444444444446	326.0	571.6666666666667	561.3333333333333	586.0	521.0	504.0	481.33333333333337	343.66666666666663	227.2994684499314	157.33641975308643	343.2067901234568	393.2746913580247	469.9891975308641	424.4999999999999	388.7824074074072	414.1388888888888	469.1898148148148	1452.0	1749.0	6.346516007532957	5.258064516129032	5.104166666666667
ZINC000095572058	25.102424285829	19.073090891943508	0	1	2.421564610577827	4.82493916974068	1.295148151788211	4.224236424166347	0.1320073882551983	816.3688594242678	7.868017096241546	18	56	0	0	8	24	24	2	3	1	2	0	0	0	2	480.44444444444446	383.3333333333333	631.6666666666666	611.0	628.3333333333334	630.3333333333333	374.3333333333333	351.0	360.6666666666667	350.2994684499314	174.304012345679	392.9166666666667	435.9012345679012	550.5509259259262	616.5138888888891	363.2731481481481	363.5046296296297	373.2623456790124	1596.0	1809.0	8.579365079365079	6.497175141242938	6.132686084142394
CHEMBL364005_CHEMBL364005_10131112	13.49204798394724	11.478779439044692	0	1	2.487881302929158	4.833073565301879	1.316434502837342	3.6646365553071	0.2155668561945353	103.49782159318026	5.170178816137208	9	32	0	0	3	15	14	2	0	0	0	1	0	0	1	177.60493827160494	206.11111111111111	287.6666666666667	256.44444444444446	204.22222222222223	143.33333333333331	95.66666666666666	43.11111111111112	15.11111111111111	72.7275186709343	88.93724279835392	143.71604938271605	166.70884773662553	158.13683127572017	152.84979423868313	148.33024691358025	101.11111111111111	42.913580246913575	906.0	866.0	5.550154320987654	6.062091503267974	4.794444444444445
CHEMBL3290019	26.326367819421165	18.88841224178676	0	1	2.4660776725554223	4.819306463899372	1.3132869947554835	3.9386181558473967	0.119352065328709	885.6268677948347	7.980218187928378	18	59	0	0	10	26	23	5	3	1	1	0	0	0	1	482.44444444444446	427.3333333333333	707.6666666666666	611.3333333333333	595.3333333333333	417.33333333333337	317.3333333333333	288.6666666666667	272.66666666666663	301.0494684499314	177.83179012345678	392.57870370370375	431.11882716049377	508.2824074074073	423.65277777777766	358.1203703703703	325.7222222222222	293.35185185185185	1628.0	1919.0	8.177024482109228	6.783068783068782	6.207602339181286
CHEMBL127089	19.38396047951799	16.0612300218653	0	1	2.541187691860956	4.9635102232349535	1.2762302964224188	4.094737511821584	0.1637895004728633	259.21311747155585	6.473941302600908	15	44	0	0	6	19	19	3	2	1	0	0	0	0	0	334.44444444444446	278.0	493.6666666666666	488.3333333333333	528.3333333333334	465.0	360.0	324.66666666666663	265.0	229.74391289437585	132.8641975308642	280.3734567901233	321.66358024691345	395.79166666666646	352.06327160493817	333.63425925925924	312.90740740740745	337.9444444444444	1234.0	1442.0	7.601010101010101	6.043478260869565	6.248945147679325
CHEMBL3692912	22.729224356669786	17.867461681992097	0	1	2.542733542291421	5.012773416681824	1.3327564245154178	4.456506800140483	0.1591609571478744	337.6759283703177	6.851706060925511	20	44	0	0	8	16	20	3	3	1	0	1	0	0	1	396.04938271604937	371.44444444444446	644.4444444444445	586.8888888888889	564.7407407407408	506.8888888888889	533.3333333333334	438.77777777777777	322.22222222222223	212.38809823197684	136.88786008230454	304.3323045267489	343.8004115226337	377.50811614083216	322.9588477366256	353.04629629629625	312.6579218106995	244.6543209876544	1620.0	1686.0	9.001122334455667	7.7384259259259265	7.764390896921017
CHEMBL478896	23.009613512970787	18.01987594748909	0	1	2.4883926116379107	4.947416982239347	1.2782470958757668	4.7775241341726025	0.1647422115231931	256.6575826593213	6.612453570309318	16	55	0	0	5	26	24	2	2	1	0	0	0	0	0	346.44444444444446	311.33333333333337	539.3333333333334	512.6666666666667	519.6666666666667	488.33333333333337	399.3333333333333	371.0	282.3333333333333	215.3272462277092	148.1929012345679	326.94135802469134	349.8734567901235	420.5679012345679	444.2469135802468	375.753086419753	318.20833333333326	324.7685185185185	1372.0	1653.0	6.298989898989899	5.367816091954023	5.287581699346406
CHEMBL3765875	25.35110280603901	17.930274895297373	0	1	2.542927181879285	4.891302240598598	1.3437981618850152	3.743320786625684	0.1169787745820526	7525.096699938114	10.089149749830304	19	61	0	0	5	29	27	3	2	0	0	0	0	0	0	388.0	419.0	592.0	606.0	511.0	394.0	321.0	233.0	252.0	211.44444444444449	184.86111111111111	301.0555555555555	393.9722222222222	422.0	440.33333333333326	397.5	283.8333333333333	268.0	1276.0	1550.0	6.360655737704918	6.446153846153846	5.147826086956521
CHEMBL124971	19.383960479517988	16.0612300218653	0	1	2.5411876918609555	4.963510223234955	1.2762302964224193	4.094737511821584	0.1637895004728633	259.21311747155573	6.473941302600907	12	49	0	0	6	24	19	2	3	1	0	0	0	0	0	318.44444444444446	255.0	465.0	441.6666666666666	471.3333333333333	432.0	315.33333333333337	353.0	197.0	205.99391289437585	131.47530864197532	294.2391975308642	318.0740740740741	406.0601851851852	385.4799382716049	347.95833333333337	347.44444444444446	289.4166666666667	1254.0	1490.0	6.498866213151928	5.0	5.1098901098901095
ZINC000006013356	20.050627146184656	16.466767361842336	0	1	2.5541322422897457	4.976393081698252	1.295532231144043	4.256515790627813	0.1702606316251125	211.0107857255223	6.268199981226354	15	46	0	0	6	21	19	3	2	1	0	0	0	0	0	314.44444444444446	275.0	509.6666666666666	479.3333333333333	504.6666666666666	450.6666666666667	381.6666666666667	300.66666666666663	172.0	205.5216906721536	129.41975308641975	290.3179012345678	331.7746913580246	393.7962962962962	337.111111111111	364.0138888888888	348.35185185185185	240.0277777777778	1236.0	1492.0	6.835748792270532	5.612244897959184	5.85823754789272
CHEMBL4855043	26.034048119301698	19.56743369294293	0	1	2.591862975198586	5.117527291888352	1.362413599583705	4.763446480638012	0.1488577025199378	345.4448748991979	7.007983888617108	23	54	0	0	7	22	25	4	2	1	0	0	0	0	0	424.44444444444446	414.0	738.3333333333334	778.0	823.3333333333334	751.6666666666667	722.6666666666666	552.6666666666666	443.6666666666666	226.5772462277092	160.891975308642	349.5987654320988	395.7129629629629	475.14506172839504	487.08333333333337	504.3703703703703	407.81481481481467	386.4398148148147	1502.0	1839.0	7.860082304526749	7.016949152542373	7.168284789644013
CHEMBL1196366_45263170	17.515909071584172	13.309896207132065	0	1	2.4618758795512727	4.923751759102544	1.3849614965571633	4.126601303411849	0.1875727865187204	167.67313535605965	5.910473821704128	16	42	0	0	2	20	20	2	0	0	0	0	0	0	0	236.0	271.0	371.0	385.0	340.0	322.0	276.0	202.0	108.0	97.13888888888889	120.83333333333334	192.3333333333334	232.1666666666668	224.27777777777783	224.8333333333333	229.1666666666667	223.33333333333337	181.8333333333333	838.0	1051.0	5.619047619047619	6.022222222222222	4.756410256410256
CHEMBL459782	22.660274671448487	16.795131579117278	0	1	2.512929624719139	5.001730215762542	1.3497392708132097	4.674068685705986	0.1669310244894995	260.5322899956331	6.592346224610905	19	47	0	0	7	19	21	3	3	1	0	0	0	0	0	392.44444444444446	363.3333333333333	643.6666666666667	609.3333333333333	571.6666666666666	574.0	473.33333333333337	378.6666666666667	330.66666666666663	217.04946844993145	142.1172839506173	320.04012345679007	355.5524691358024	409.4243827160493	411.93827160493817	332.9722222222222	245.52777777777783	217.21296296296308	1370.0	1637.0	8.349881796690308	7.124183006535947	7.232209737827716
ZINC000001530726	13.710827583429596	12.049858452856942	0	0	2.39619662217438	4.792393244348759	1.2532931987342275	3.824186610654083	0.2124548117030046	93.0699874781436	5.12113842855738	12	28	0	0	4	10	14	0	0	0	0	4	0	0	4	156.41975308641975	176.88888888888889	226.3827160493827	218.11111111111111	178.1111111111111	153.87654320987653	103.0	51.76543209876543	17.271604938271604	63.91007468373724	75.74074074074075	114.51867093430876	133.70370370370372	132.2222222222222	131.09495503734186	105.20164609053496	64.8603871361073	29.2059137326627	1670.0	1008.0	5.586419753086419	6.099616858237548	4.71630658436214
CHEMBL371048	13.463538413245823	11.025670964024558	0	0	2.411092512661827	4.698935970597212	1.337801426995911	3.611197106806907	0.2124233592239357	118.3329593419397	5.304130591373832	12	32	0	0	1	15	16	1	0	0	0	0	0	0	0	178.0	203.0	266.0	221.0	170.0	148.0	142.0	111.0	69.0	85.38888888888889	98.05555555555556	147.22222222222223	173.97222222222223	159.94444444444446	129.2777777777778	116.2777777777778	106.2777777777778	85.66666666666669	640.0	782.0	5.5625	5.970588235294118	4.666666666666667
CHEMBL4126633	23.395891023336446	18.01513178624173	0	1	2.590521986679798	5.068425378767452	1.332368160951236	4.476914545809323	0.1543763636485973	298.387294138696	6.763103024451326	19	47	0	0	7	18	22	3	2	1	0	1	0	0	1	378.0493827160494	354.1111111111111	639.3333333333333	655.1111111111111	686.5185185185185	675.5555555555557	601.1111111111111	462.0	339.44444444444446	210.1380982319768	138.940329218107	310.42283950617275	348.6008230452673	396.36819844535887	407.8811728395059	398.1656378600821	394.0601851851853	345.7047325102881	1630.0	1719.0	8.04360388757552	6.943355119825708	7.265151515151515
CHEMBL4876193	14.83731186109904	12.70820838762027	0	1	2.41597622149307	4.746311155969231	1.318840781990149	3.843771468406164	0.2023037614950612	126.5172854644084	5.482232828992449	11	39	0	0	4	20	15	4	0	0	0	0	0	0	0	212.0	234.0	311.0	313.0	258.0	238.0	178.0	80.0	58.0	91.86111111111111	110.63888888888889	174.97222222222223	210.69444444444449	215.44444444444449	211.3333333333334	193.83333333333337	155.1666666666667	115.33333333333331	756.0	933.0	5.435897435897436	5.7073170731707314	4.260273972602739
CHEMBL2172182	19.30308025047823	15.440863565870169	0	1	2.569622373144906	5.0335990260625945	1.3002645915833428	4.233399079383695	0.1763916283076539	193.6943694720553	6.141750239053473	15	42	0	0	7	18	17	4	2	1	0	0	0	0	0	336.44444444444446	302.3333333333333	545.3333333333334	544.6666666666666	599.6666666666666	414.0	313.6666666666667	206.3333333333333	162.66666666666666	197.52169067215365	122.20061728395063	278.7932098765432	308.49074074074065	435.5123456790122	355.4521604938271	265.3981481481481	230.94444444444449	208.31481481481484	1210.0	1445.0	8.010582010582011	6.718518518518518	6.816666666666667
ZINC000169347314	19.10846211891973	14.8449304177445	0	1	2.4579802346579367	4.8106425506833	1.3249803554810573	4.347832900034695	0.1811597041681123	181.6786910499813	6.077708430424574	12	43	0	0	5	19	19	2	2	0	0	1	0	0	1	301.60493827160496	317.1111111111111	458.44444444444446	446.0	394.55555555555554	382.0	308.7777777777778	239.66666666666663	213.44444444444449	150.0052964487121	129.6872427983539	232.76748971193425	272.5504115226338	302.1234567901235	282.9989711934157	227.91255144032928	201.10493827160505	209.40329218107	1218.0	1219.0	7.01406833189779	6.8937198067632846	5.590785907859079
CHEMBL1949927	19.38396047951799	15.243797702588289	0	1	2.512771421026299	4.939385944498792	1.3039426852431153	4.249348980492454	0.1596870317993713	3236.6309925781875	6.983490013713327	12	41	0	0	8	16	17	1	3	1	1	2	0	0	3	354.4938271604938	284.44444444444446	517.6666666666666	511.2222222222222	451.6296296296296	484.44444444444446	315.33333333333337	259.44444444444446	275.77777777777777	218.9821678002626	143.68043840559048	305.7112625544765	345.2709715501915	401.5844107468757	377.36603029442097	351.4327224682667	313.1609920131708	277.27496366901187	1784.0	1504.0	8.646190906353509	6.61498708010336	6.811403508771929
ZINC000049785408	26.609506688709008	21.721698720691705	0	1	2.575719332374798	5.079018293033839	1.2677459406592266	4.693638722808661	0.1380481977296665	486.0326054838059	7.410051142745063	12	69	0	0	8	35	26	3	4	1	0	0	0	0	0	436.44444444444446	380.0	653.3333333333334	683.6666666666667	728.0	615.3333333333333	708.3333333333334	494.6666666666666	442.6666666666666	287.3828017832648	184.391975308642	388.6064814814815	463.641975308642	668.7191358024693	709.0972222222222	711.2191358024692	497.15740740740745	562.3240740740741	1630.0	1946.0	6.325281803542674	5.277777777777778	4.912280701754386
CHEMBL1170281	25.735990966378445	20.19161748414232	0	0	2.5709422254995635	5.037131864239817	1.293082013525805	4.495033858199053	0.1404698080687204	508.86822858173167	7.395339909896677	24	53	0	0	9	21	23	5	2	2	0	0	0	0	0	434.8888888888889	423.0	716.3333333333334	731.3333333333333	783.6666666666667	617.3333333333333	631.1111111111111	559.3333333333334	437.6666666666667	235.55289780521264	164.0493827160494	333.58024691358014	398.8796296296296	489.0216049382716	374.27006172839504	337.83967764060355	375.07098765432096	382.2438271604939	1734.0	1915.0	8.20545073375262	7.421052631578948	7.384879725085911
CHEMBL4300399	22.086719157926986	16.065011780519963	0	1	2.3590144180917427	4.718028836183485	1.2966850997150383	3.963966732767685	0.1366885080264719	650.2876141388285	7.542125485305754	12	63	0	0	5	34	24	2	3	0	0	0	0	0	0	344.0	335.0	421.0	442.0	306.0	253.0	260.0	206.0	195.0	153.41666666666666	172.08333333333334	280.6666666666666	340.6944444444443	352.99999999999994	374.5833333333333	318.5	263.75	238.75	1188.0	1428.0	5.4603174603174605	5.153846153846154	3.5982905982905984
CHEMBL1086573	21.04706160186557	16.55105863773981	0	0	2.473373430037521	4.9467468600750415	1.2593055306339722	4.390862950111412	0.16262455370783	271.65630728770697	6.59778946417268	12	48	0	0	9	21	18	2	4	2	1	0	0	0	1	394.8888888888889	245.66666666666663	573.0	478.33333333333337	441.6666666666666	502.3333333333333	399.0	348.33333333333337	255.44444444444449	350.3767146776406	126.85802469135804	403.0138888888889	417.2530864197531	465.0432098765432	479.8240740740741	380.4490740740741	389.1373456790124	345.6513203017833	1616.0	1842.0	8.226851851851853	4.913333333333332	6.366666666666666
CHEMBL3113556	20.010187031664785	16.689368257443018	0	0	2.532905220636694	5.065810441273388	1.2836089458937574	4.314314898658089	0.1659351884099265	224.67586753652577	6.370170219859737	16	41	0	0	9	15	17	3	4	2	0	0	0	0	0	396.8888888888889	334.66666666666663	595.3333333333334	618.1111111111111	668.0	528.6666666666666	465.33333333333337	321.6666666666667	316.6666666666667	272.21956447187927	139.49382716049385	303.9567901234567	339.44461591220835	504.7777777777776	388.4567901234568	424.8333333333333	281.1774691358025	338.2685185185184	1542.0	1595.0	9.680216802168022	7.782945736434107	8.504761904761905
article_review_76	26.85812714127033	18.13291575779859	0	1	2.512771421026299	4.939385944498792	1.3039426852431153	4.249348980492454	0.1596870317993713	3236.6309925781875	6.983490013713327	21	67	0	0	10	32	25	9	0	0	0	1	0	0	1	416.44444444444446	457.0	621.0	524.0	424.0	376.0	406.0	465.0	454.0	218.9821678002626	143.68043840559048	305.7112625544765	345.2709715501915	401.5844107468757	377.36603029442097	351.4327224682667	313.1609920131708	277.27496366901187	1662.0	1690.0	6.21558872305141	6.5285714285714285	5.175
CHEMBL3692869	20.648344127630025	16.17731076982979	0	1	2.5680650788235693	5.019721471928584	1.3241649766053727	4.318718165599862	0.1727487266239945	253.12114445510872	6.450158937836667	15	41	0	2	6	16	19	1	3	1	0	1	0	0	1	330.0493827160494	301.44444444444446	555.6666666666666	523.7777777777778	489.1851851851852	378.1111111111111	386.0	297.7777777777778	249.22222222222223	192.1658760097546	114.33230452674898	278.16975308641975	331.2150205761316	358.5996799268404	286.24742798353907	255.4891975308643	220.386316872428	222.52572016460908	1486.0	1547.0	8.049984944293888	6.6987654320987655	6.776422764227642
CHEMBL3233665	24.88923623481513	18.70227302161489	0	1	2.512771421026299	4.939385944498792	1.3039426852431153	4.249348980492454	0.1596870317993713	3236.6309925781875	6.983490013713327	12	68	0	0	7	35	26	4	2	0	0	1	0	0	1	380.44444444444446	393.0	562.0	545.0	448.0	376.0	300.0	230.0	244.0	218.9821678002626	143.68043840559048	305.7112625544765	345.2709715501915	401.5844107468757	377.36603029442097	351.4327224682667	313.1609920131708	277.27496366901187	1584.0	1577.0	5.594771241830066	5.614285714285714	4.4603174603174605
CHEMBL1632158	24.72487625389223	17.65273532295512	0	1	2.5435112662011923	4.860713324683898	1.32218684172812	3.8010384193099744	0.1187824506034367	35262.22525665946	11.633718373711158	9	67	0	0	7	35	25	3	4	0	0	0	0	0	0	404.0	391.0	551.0	532.0	515.0	392.0	314.0	306.0	282.0	239.44444444444449	186.94444444444449	335.38888888888886	408.33333333333337	470.30555555555554	428.52777777777777	423.38888888888886	359.5833333333333	302.5	1338.0	1591.0	6.029850746268656	5.585714285714285	4.206106870229007
CHEMBL3696985	20.826683612592504	16.635664179033704	0	0	2.549369371321395	5.010464610438037	1.2939848600823227	4.3635254347908985	0.1678279013381114	233.24965534966373	6.407620807153214	15	42	0	0	7	16	19	1	4	1	0	1	0	0	1	374.04938271604937	324.44444444444446	569.4444444444445	536.2222222222222	525.4074074074074	465.55555555555554	472.77777777777777	335.7777777777778	267.44444444444446	242.13809823197684	127.22119341563788	295.3045267489712	351.01954732510274	400.5451531778691	326.78292181069963	321.0910493827161	253.5159465020576	217.3364197530865	1550.0	1564.0	8.905937683715461	7.209876543209877	7.208157524613221
ZINC000082153133	21.16518088003563	16.77251581174799	0	1	2.601003315368548	5.047809336970419	1.34210954520522	4.301898391080092	0.1654576304261574	300.012769037791	6.659336482237142	15	48	0	2	5	22	21	2	2	1	0	0	0	0	0	316.44444444444446	296.3333333333333	552.0	536.6666666666666	495.3333333333333	395.0	371.6666666666666	311.0	252.0	195.5772462277092	125.42283950617283	293.9259259259259	351.4475308641976	398.0895061728395	349.75	314.1481481481481	292.1682098765432	298.8333333333333	1260.0	1547.0	6.592592592592593	5.698717948717948	5.75
CHEMBL4863272	23.99360800478182	18.671730452926887	0	1	2.582979571035388	5.09221867890626	1.3441491834062789	4.524351653795038	0.1508117217931679	346.30082521315137	6.945920123016619	19	52	0	0	8	22	22	4	3	1	0	0	0	0	0	418.44444444444446	385.0	684.6666666666667	711.0	733.3333333333334	703.3333333333333	644.6666666666666	489.6666666666666	366.6666666666666	228.04946844993145	156.16975308641975	341.2067901234568	382.22222222222223	445.0478395061728	453.712962962963	461.2962962962963	420.9814814814815	363.9398148148148	1458.0	1755.0	8.047008547008547	6.875	6.98639455782313
CHEMBL2152935	21.348110780413915	17.231011477634656	0	1	2.4438188204499065	4.887637640899814	1.2847759404561447	4.476387234398001	0.1598709726570714	262.16558752459144	6.598595734758503	12	55	0	0	8	27	20	3	4	1	0	0	0	0	0	370.44444444444446	297.3333333333333	512.6666666666666	520.3333333333333	508.3333333333333	501.6666666666666	524.6666666666666	352.33333333333337	319.0	229.49391289437585	150.77623456790124	340.27160493827165	359.9969135802469	399.3132716049382	427.9629629629629	496.949074074074	410.3194444444443	425.2129629629629	1406.0	1648.0	6.735353535353536	5.216374269005848	5.075907590759075
CHEMBL3233677	28.892587490348173	20.98758282785496	0	1	2.512771421026299	4.939385944498792	1.3039426852431153	4.249348980492454	0.1596870317993713	3236.6309925781875	6.983490013713327	12	71	0	0	11	33	27	4	2	0	0	5	0	0	5	414.8641975308642	432.44444444444446	597.0	552.1604938271605	457.2716049382716	439.7777777777778	408.44444444444446	328.33333333333337	278.33333333333337	218.9821678002626	143.68043840559048	305.7112625544765	345.2709715501915	401.5844107468757	377.36603029442097	351.4327224682667	313.1609920131708	277.27496366901187	2774.0	2009.0	5.843157711702313	5.923896499238965	4.5227272727272725
CHEMBL3286582	21.274570679776808	16.122409424589623	0	1	2.6001625080204813	5.085001469503425	1.3327520806836557	4.376185596508377	0.1683148306349376	242.82246512051245	6.447842025140628	15	47	0	0	6	21	20	3	2	1	0	0	0	0	0	332.44444444444446	306.0	574.6666666666667	573.0	588.6666666666667	457.33333333333337	413.6666666666667	253.0	233.0	196.7994684499314	127.141975308642	299.2901234567901	348.4722222222222	411.4799382716049	379.3858024691356	382.73148148148135	242.20370370370367	261.1944444444445	1272.0	1569.0	7.073286052009457	6.0	6.179211469534051
CHEMBL7172	15.572928212987	12.945290930524726	0	1	2.538064500615032	4.856876880913129	1.3063199288673633	3.747757051193088	0.1873878525596544	179.40737039696123	5.882806212935835	9	44	0	0	3	24	17	2	1	0	0	0	0	0	0	220.0	237.0	327.0	311.0	275.0	238.0	162.0	107.0	31.0	95.63888888888889	115.16666666666669	187.61111111111111	222.22222222222223	236.36111111111111	225.5	219.8333333333333	215.3333333333334	175.5	798.0	996.0	5.0	5.152173913043479	3.847058823529412
ZINC000028977892	16.553784774837624	13.91478502755456	0	0	2.560539727793464	5.121079455586929	1.2638198218772216	4.00881257229767	0.1908958367760795	138.04507830309944	5.669517630916944	12	32	0	0	5	11	16	1	2	0	0	0	2	0	2	280.1344307270233	290.0740740740741	432.3703703703704	505.1851851851852	454.5486968449931	329.4074074074074	189.25925925925927	86.85185185185185	44.333333333333336	170.52460562414268	110.7993827160494	178.6219135802469	276.15123456790127	378.7025034293553	284.42283950617286	205.25694444444449	105.45987654320987	54.04629629629631	3214.0	1279.0	8.754200960219478	8.531590413943356	7.585445094217024
CHEMBL1275630	25.62660116663727	19.50648187916263	0	1	2.566688833207432	5.055874141089215	1.3204607934927493	4.650092758678097	0.1453153987086905	378.692359898109	7.0998749699604335	19	60	0	0	7	28	25	4	2	1	0	0	0	0	0	396.44444444444446	378.3333333333333	642.6666666666667	686.6666666666667	722.0	671.3333333333334	626.0	503.6666666666667	405.6666666666667	229.8272462277092	164.2283950617284	348.97839506172835	425.4969135802468	482.0354938271605	493.6543209876541	481.2407407407407	431.5462962962961	465.9953703703702	1508.0	1830.0	6.607407407407408	5.911458333333333	5.58840579710145
BDBM234385	20.636413583811564	16.739892403061063	0	1	2.6713249611320404	5.0715634502144695	1.2917700788904758	4.06553390035066	0.1563666884750253	488.36005129605866	7.146564388865473	15	46	0	0	7	20	19	2	4	1	0	0	0	0	0	380.44444444444446	332.0	615.0	675.3333333333334	647.0	583.0	382.3333333333333	337.0	239.3333333333333	214.54946844993145	137.44753086419755	308.1851851851851	333.01543209876536	385.27314814814815	412.692901234568	297.1296296296297	323.52777777777766	294.60185185185185	1314.0	1562.0	8.270531400966183	6.775510204081633	7.151162790697675
CHEMBL3290000	22.87171414252819	17.09533869767145	0	1	2.455213451342237	4.800806438519564	1.2972984818358426	3.837797476897733	0.1323378440309563	2301.785880181014	8.80615130725699	14	53	0	0	9	24	20	3	3	2	1	0	0	0	1	398.8888888888889	321.0	554.7777777777778	430.0	441.6666666666666	298.66666666666663	236.66666666666663	250.00000000000003	221.0	275.6917866941015	147.20833333333334	342.2702331961591	353.9120370370369	416.59722222222223	345.7916666666667	268.23148148148147	274.6574074074074	251.6111111111111	1676.0	1817.0	7.5262054507337535	5.732142857142857	5.438997821350763
ZINC000096258472	27.54137283481996	20.20885428228276	0	1	2.5029390084500043	4.854510702394059	1.340065116008144	4.431363700188316	0.1303342264761269	664.5339195031974	7.722861353624195	18	61	0	0	7	27	27	4	2	0	1	0	0	0	1	474.0	482.0	690.0	659.0	625.0	611.0	490.0	389.0	339.0	289.80555555555554	196.02777777777777	340.22222222222223	452.30555555555554	510.44444444444434	483.2777777777776	444.4166666666667	444.4444444444445	359.91666666666674	1404.0	1670.0	7.770491803278689	7.303030303030303	5.75
CHEMBL566213	21.746619214884984	16.27508705174997	0	1	2.4947571293716555	4.906907286343275	1.3740774819226675	4.587890596383979	0.1699218739401473	226.31773887701613	6.4151917091310295	19	47	0	0	5	20	22	4	1	0	0	0	0	0	0	352.0	391.0	576.0	615.0	562.0	500.0	458.0	346.0	281.0	165.72222222222223	153.0	251.1666666666667	328.7222222222222	332.27777777777766	332.8333333333331	323.99999999999983	246.1944444444445	213.1666666666668	1072.0	1304.0	7.48936170212766	7.666666666666667	6.545454545454546
CHEMBL3696963	19.94123734644348	15.972687155416745	0	1	2.5454682585646347	5.012322312135945	1.3057366053893842	4.304682743687002	0.1721873097474801	217.75721141931407	6.299671464942718	15	38	0	0	7	13	18	2	3	1	0	1	0	0	1	360.04938271604937	314.44444444444446	559.6666666666666	565.0	549.7777777777778	488.8518518518519	502.44444444444446	338.0	224.22222222222223	226.63809823197684	122.72119341563788	270.50308641975306	326.8024691358025	381.7628600823045	306.2077046181984	375.4711934156379	280.89660493827165	220.7139917695473	1496.0	1499.0	9.474983755685509	7.669376693766938	7.88262910798122
CHEMBL435126	14.796871746579155	12.538164721685154	0	1	2.4988086570772245	4.84976268981498	1.315278746171788	3.765524598249446	0.1981855051710234	133.411176191292	5.5352897956895255	9	38	0	0	3	19	16	2	0	0	0	1	0	0	1	185.6049382716049	216.11111111111111	305.66666666666663	288.44444444444446	247.22222222222223	188.3333333333333	133.44444444444446	63.66666666666667	19.88888888888889	81.2275186709343	99.3539094650206	161.96604938271608	190.9588477366256	185.05349794238683	187.2664609053498	197.7407407407408	174.20061728395063	113.79629629629628	982.0	962.0	4.884340480831709	5.402777777777778	4.24537037037037
CHEMBL3260808	18.401355337733182	14.210154603732631	0	1	2.460024670503331	4.838981141137486	1.3376526084649516	4.333895694562042	0.188430247589654	157.4063676257379	5.891739913155638	12	40	0	0	5	17	18	2	2	0	0	1	0	0	1	297.60493827160496	313.1111111111111	458.44444444444446	420.0	382.55555555555554	362.0	298.77777777777777	227.66666666666663	183.44444444444449	145.7552964487121	124.43724279835394	223.68415637860087	251.2170781893004	276.1234567901235	255.49897119341568	213.0792181069959	191.35493827160505	182.3199588477366	1180.0	1171.0	7.440123456790124	7.281653746770025	6.0321637426900585
CHEMBL1173507	22.02211757548324	17.997236314228772	0	0	2.5677780940984207	5.026534691034796	1.2926391789671836	4.300705161092014	0.1535966128961433	676.3435458799844	7.546320568096696	18	44	0	0	11	16	17	5	3	2	0	0	1	0	1	403.95610425240056	354.03703703703707	611.8888888888889	622.8888888888889	694.3703703703704	509.8395061728395	483.2592592592593	379.33333333333337	287.8888888888889	219.3533950617284	137.60185185185185	294.3672839506172	328.15740740740745	412.679012345679	305.3034122085047	303.665294924554	270.81327160493834	246.09722222222223	2802.0	1903.0	9.18082055119092	7.532702915681639	7.648611111111111
ZINC000073198256	23.31501079429669	18.285441552585525	0	1	2.600244444563488	5.052398259809357	1.3523576757971278	4.607615095003292	0.1645576819644032	273.2665153554815	6.640066982870574	18	48	0	2	6	20	22	2	2	2	0	0	0	0	0	344.8888888888889	329.0	605.0	581.7777777777778	537.0	438.0	444.6666666666667	358.6666666666667	304.0	197.3028978052126	127.68827160493828	297.20061728395063	350.66066529492457	395.2716049382716	348.4907407407408	324.6404320987655	289.875	288.26851851851853	1550.0	1763.0	7.185185185185186	6.2075471698113205	6.237113402061856
ZINC000049033187	20.050627146184656	16.702646694992072	0	1	2.558849976792124	4.988876915219239	1.2894629119921075	4.2630004561379575	0.1705200182455183	206.39127990121528	6.2460645160484445	15	41	0	0	7	16	18	2	2	1	1	1	0	0	2	352.0493827160494	293.44444444444446	525.3333333333334	513.1111111111111	545.6666666666666	541.1111111111111	397.6296296296297	362.1111111111111	186.66666666666663	247.36032045419904	121.33230452674896	289.1172839506173	333.4557613168724	368.119341563786	432.53703703703695	319.64597622313664	343.7088477366255	225.1975308641976	1516.0	1523.0	8.586570310147547	6.66919191919192	6.735042735042735
CHEMBL3883955	27.731642863600893	19.331568402212184	0	1	2.455265764577937	4.876222303979945	1.3127897114797704	3.9577809377780735	0.1130794553650878	1815.3870944595003	8.756816967638699	21	58	0	0	10	23	25	4	3	0	3	0	0	0	3	608.0	569.0	811.0	858.0	831.0	705.0	517.0	343.0	318.0	389.02777777777777	218.0833333333333	383.16666666666674	511.02777777777766	588.1666666666669	565.5555555555557	430.6666666666666	338.08333333333326	340.4722222222221	1554.0	1719.0	10.482758620689657	9.17741935483871	7.440366972477064
CHEMBL4548041	17.924958699847462	13.848196701574802	0	1	2.363690697547863	4.727381395095726	1.2839477146708755	4.199060437867887	0.1825678451246907	175.78046160954918	6.002144962132265	12	42	0	0	8	19	15	6	1	0	0	1	0	0	1	307.60493827160496	319.1111111111111	436.44444444444446	401.33333333333337	327.8888888888889	339.1111111111111	301.77777777777777	273.22222222222223	196.1111111111111	129.19974089315653	134.77057613168725	227.26748971193425	251.04938271604945	241.179012345679	239.3353909465021	211.462962962963	218.3189300411523	178.44444444444446	1206.0	1184.0	7.32392710170488	7.252525252525252	5.742690058479532
CHEMBL1277011	21.53379039377905	17.40583509991681	0	1	2.5375964759900884	5.014495889158482	1.27498213218046	4.375076949978567	0.1620398870362432	279.5934469857088	6.62658834599124	15	45	0	0	9	18	18	4	2	1	0	2	0	0	2	347.6543209876544	311.55555555555554	526.2222222222222	562.2592592592592	560.8271604938271	460.33333333333337	405.77777777777777	299.55555555555554	233.77777777777777	199.4211724584667	126.21399176954732	283.738683127572	326.61551211705535	395.51558451455554	334.1954732510287	269.94855967078183	239.6862139917696	252.9012345679013	1824.0	1686.0	7.725651577503429	6.4907407407407405	6.190849673202614
CHEMBL598229	22.72922435666979	18.036684174249768	0	1	2.5427020121177164	5.030837915294187	1.3322061635574998	4.57730360549795	0.1634751287677839	256.5351974380696	6.576885294358686	19	48	0	0	7	20	21	4	2	1	0	0	0	0	0	370.44444444444446	348.33333333333337	600.6666666666667	618.0	639.6666666666667	578.3333333333334	515.6666666666667	388.33333333333337	313.0	221.3272462277092	145.81172839506172	311.6450617283951	376.3256172839506	422.0956790123457	413.1296296296296	366.28703703703707	293.5756172839506	292.15740740740745	1356.0	1628.0	7.717592592592593	6.69871794871795	6.600732600732601
CHEMBL178985	24.84320457182677	18.36011426243237	0	1	2.4745362696530293	4.93348568485728	1.3339231810472538	4.785419014991829	0.154368355322317	507.1615474201328	7.360231698294021	19	56	0	0	7	25	24	3	3	1	0	0	0	0	0	400.44444444444446	357.33333333333337	600.3333333333333	560.6666666666666	539.6666666666667	530.3333333333334	472.0	486.3333333333333	381.33333333333337	228.7994684499314	158.0817901234568	355.2191358024692	375.7067901234568	418.5401234567901	448.1635802469135	364.5185185185184	338.9490740740739	324.2685185185184	1484.0	1792.0	7.150793650793651	5.955555555555557	5.663522012578616
CHEMBL1834224	17.474079607038053	15.766327937444968	0	3	2.420054496720948	4.821657942946821	1.2114540811102956	4.206777630678086	0.1829033752468733	151.8630711784102	5.855888390263951	6	44	0	0	8	21	15	4	2	1	0	1	0	0	1	286.04938271604937	231.11111111111111	430.77777777777777	381.1851851851852	411.22222222222223	360.44444444444446	299.3333333333333	190.44444444444449	116.2222222222222	197.55476489864355	114.73662551440329	286.63477366255154	280.1598651120256	345.88117283950606	323.0113168724279	331.07870370370347	326.380658436214	243.87757201646093	1430.0	1426.0	6.501122334455667	5.135802469135802	5.384722222222222
ZINC000049033189	20.050627146184656	16.702646694992072	0	1	2.558849976792124	4.988876915219239	1.2894629119921075	4.2630004561379575	0.1705200182455183	206.39127990121528	6.2460645160484445	15	41	0	0	7	16	18	2	2	1	1	1	0	0	2	352.0493827160494	293.44444444444446	525.3333333333334	513.1111111111111	545.6666666666666	541.1111111111111	397.6296296296297	362.1111111111111	186.66666666666663	247.36032045419904	121.33230452674896	289.1172839506173	333.4557613168724	368.119341563786	432.53703703703695	319.64597622313664	343.7088477366255	225.1975308641976	1516.0	1523.0	8.586570310147547	6.66919191919192	6.735042735042735
CHEMBL4640150	23.22978246247937	17.703641299597884	0	1	2.587712336552557	5.17542467310512	1.302083642395645	4.390484333550028	0.1463494777850009	627.873118565694	7.5409503942228895	12	60	0	0	5	30	25	2	3	0	0	0	0	0	0	378.0	393.0	570.0	680.0	664.0	640.0	536.0	398.0	318.0	195.0277777777778	178.3055555555556	292.75	379.4166666666666	422.69444444444446	461.3333333333335	443.9722222222223	440.52777777777777	416.9166666666666	1220.0	1459.0	6.3	6.238095238095238	5.04424778761062
ZINC000028826835	19.027581889879976	14.931238062959954	0	0	2.5082670865428547	5.016534173085711	1.358607471389906	4.188723166999363	0.1745301319583068	221.2593322863925	6.274804200177898	18	41	0	0	3	17	21	1	1	1	0	0	0	0	0	284.44444444444446	310.3333333333333	440.3333333333333	478.3333333333333	469.6666666666666	439.0	336.3333333333333	232.0	154.0	144.86454046639233	129.82716049382717	198.9753086419753	259.66666666666674	297.5987654320988	319.58641975308643	300.3580246913581	235.87037037037035	175.88888888888889	1142.0	1224.0	6.937669376693767	7.053030303030303	6.031963470319634
ZINC000049036193	26.14343791904288	20.29676391371629	0	1	2.572524607328893	5.076444936465327	1.3257651423888557	4.724660695489159	0.1431715362269442	436.1310933348338	7.271865339414782	16	60	0	0	8	27	25	3	4	1	0	0	0	0	0	446.44444444444446	395.0	692.6666666666666	747.3333333333334	791.3333333333334	725.3333333333334	754.3333333333334	543.6666666666667	480.0	279.3272462277092	173.5308641975309	374.6867283950617	446.5123456790122	592.746913580247	592.6990740740742	641.1574074074076	435.9351851851849	479.3703703703701	1586.0	1893.0	7.440740740740741	6.171875	6.023188405797101
CHEMBL1739544_53319476	24.810104585709546	18.92378656658552	0	1	2.544943273999262	5.032209189725753	1.333425098642149	4.527691813040249	0.1460545746142016	537.7097496025971	7.418721027191069	19	53	0	0	8	22	23	4	3	1	0	0	0	0	0	424.44444444444446	388.33333333333337	661.0	693.6666666666666	753.6666666666667	680.6666666666666	594.6666666666666	441.0	435.6666666666666	269.85502400548694	163.2283950617284	347.4274691358025	419.64506172839504	530.8549382716051	500.8194444444443	430.79012345679	336.75617283950606	373.4629629629629	1494.0	1760.0	8.0083857442348	6.812865497076024	6.61
CHEMBL534703	11.939935051131547	10.508465760822377	0	1	2.512771421026299	4.939385944498792	1.3039426852431153	4.249348980492454	0.1596870317993713	3236.6309925781875	6.983490013713327	9	33	0	0	3	17	13	2	0	0	0	1	0	0	1	150.44444444444446	171.0	232.0	174.0	145.0	118.0	89.0	42.0	12.0	218.9821678002626	143.68043840559048	305.7112625544765	345.2709715501915	401.5844107468757	377.36603029442097	351.4327224682667	313.1609920131708	277.27496366901187	872.0	751.0	4.55892255892256	5.029411764705882	3.866666666666666
CHEMBL3260790	19.03951243369844	14.628644721451266	0	1	2.4410619126086663	4.793817569003846	1.3611431818864463	4.251737218970884	0.1771557174571201	204.117806516513	6.194166047443103	12	48	0	0	3	24	21	2	1	0	0	0	0	0	0	264.0	280.0	376.0	367.0	342.0	347.0	301.0	232.0	180.0	147.41666666666666	133.44444444444443	223.52777777777777	290.3888888888889	299.72222222222223	300.11111111111114	276.05555555555554	235.72222222222223	214.25000000000003	942.0	1159.0	5.5	5.490196078431373	4.043010752688172
CHEMBL1613157	21.798989873223324	16.46799879581635	0	1	2.413843031800558	4.785193883187475	1.3438614461700151	4.065411538995467	0.1451932692498381	953.344173834396	7.889595403417257	18	53	0	0	4	25	24	1	3	0	0	0	0	0	0	354.0	359.0	489.0	420.0	353.0	338.0	366.0	361.0	334.0	147.44444444444446	163.6388888888889	266.9722222222222	288.3611111111111	296.3333333333333	294.33333333333326	301.5555555555556	289.6666666666667	271.50000000000006	1130.0	1351.0	6.679245283018868	6.410714285714286	5.09375
CHEMBL1963097	18.56746389859027	14.556104386345435	0	1	2.517430386728916	4.960417037548302	1.3111996782022366	4.248443271095983	0.1847149248302601	174.65934299906775	5.995746588314325	12	39	0	0	6	16	17	1	3	1	0	1	0	0	1	298.0493827160494	250.44444444444449	467.6666666666666	450.77777777777777	404.5185185185185	366.44444444444446	266.3333333333333	200.44444444444449	199.77777777777777	186.61032045419904	105.72119341563788	261.39197530864203	311.9927983539095	337.3604823959762	302.89403292181066	188.0586419753087	172.66255144032925	194.8816872427984	1414.0	1439.0	7.642291864514088	5.962962962962964	6.1535087719298245
CHEMBL4302457	18.52267568129283	13.34660778703628	0	1	2.3128310528862723	4.625662105772545	1.3239646566279597	4.134007293370388	0.1722503038904328	214.1529035297953	6.242158999716059	12	49	0	0	4	25	20	2	1	0	0	1	0	0	1	251.6049382716049	262.1111111111111	317.44444444444446	282.44444444444446	209.11111111111111	176.66666666666669	167.55555555555554	163.55555555555554	152.55555555555554	109.92196311537876	129.77057613168725	212.045267489712	252.2808641975309	243.97119341563783	229.20987654320987	205.01851851851853	170.70987654320987	145.04320987654322	1196.0	1212.0	5.134794658604182	5.139433551198256	3.4884004884004884
CHEMBL1785074	22.32177740400535	16.965748425029854	0	2	2.536466665495422	4.967605542532903	1.2888872601723036	4.187539849047481	0.1495549946088386	464.7725394850975	7.171167540691919	15	49	0	0	8	21	20	3	2	1	1	1	0	0	2	386.0493827160494	318.1111111111111	558.1111111111111	528.6666666666667	519.6296296296296	425.6666666666667	456.8888888888889	301.1111111111111	304.8888888888889	260.83254267642127	139.19032921810702	322.64094650205766	374.2458847736625	421.9134659350709	346.9187242798354	376.4861111111111	233.46296296296296	255.3261316872428	1642.0	1694.0	7.878558830939784	6.117521367521367	6.001194743130227
CHEMBL4090168	22.281337289485474	17.48727363218786	0	2	2.546340822643745	4.995842893695494	1.2778617861023975	4.306237323697435	0.1537941901320512	339.58609983852875	6.857346939798702	15	49	0	0	8	21	20	3	2	1	1	1	0	0	2	386.04938271604937	319.1111111111111	560.7777777777778	559.2962962962963	560.0	464.44444444444446	534.2222222222222	372.8888888888889	312.5555555555556	260.8325426764213	139.3014403292181	322.69958847736626	365.2776634659351	433.12808641975306	351.8539094650206	447.0967078189301	297.4043209876544	336.8765432098765	1642.0	1694.0	7.878558830939783	6.136752136752136	6.029868578255676
CHEMBL3692919	19.94123734644348	15.990383349792362	0	1	2.5412657811173203	5.006824929930144	1.3147739151346034	4.305691558728731	0.1722276623491492	233.77887395791524	6.370666417368021	15	41	0	0	7	16	18	1	4	1	0	1	0	0	1	348.0493827160494	296.44444444444446	545.4444444444445	523.8888888888889	496.7407407407408	405.8888888888889	445.33333333333337	300.77777777777777	235.88888888888889	225.63809823197684	124.0545267489712	284.83230452674894	332.3004115226337	372.5127457704618	293.9310699588478	376.4166666666666	248.67644032921817	208.98148148148152	1514.0	1525.0	8.48900933453779	6.737373737373738	7.083694083694084
CHEMBL4069104	23.47677125237621	18.6042778945968	0	2	2.550550152515851	5.012921926623758	1.3054869564721785	4.3998544912472655	0.1466618163749088	387.5321063521662	7.058410989131581	15	57	0	0	8	27	22	3	4	1	0	0	0	0	0	410.44444444444446	348.0	599.3333333333333	600.0	695.0	650.0	554.6666666666667	447.6666666666667	344.33333333333337	233.5216906721536	161.391975308642	346.2654320987655	376.9212962962962	494.1944444444444	490.7870370370369	478.324074074074	405.5185185185184	393.1944444444444	1478.0	1766.0	7.200779727095517	5.8	5.601246105919002
CHEMBL446194	17.22220002143847	15.147498339515757	0	1	2.5440369366102726	4.936792911349046	1.2673417099042112	4.09039669631357	0.1859271225597077	153.93753498898596	5.825004263538454	14	34	0	0	8	12	14	2	2	2	0	2	0	0	2	266.0987654320988	213.5555555555556	429.8518518518519	351.679012345679	446.037037037037	308.1111111111111	234.22222222222223	156.44444444444446	63.44444444444444	179.3134907026368	93.45473251028808	229.47216506630087	226.62543819539704	282.75645861911295	265.4861111111111	235.1275720164609	212.8878600823045	113.8641975308642	1832.0	1528.0	7.826434277414669	5.932098765432098	7.0467516697024895
ZINC000095578379	23.500932720300074	17.274415435530525	0	1	2.381690115636909	4.752971366320858	1.311023906560097	4.369141264655404	0.1456380421551801	525.9172147731375	7.363756102656429	16	59	0	0	5	29	25	3	2	0	0	0	0	0	0	364.0	379.0	516.0	516.0	401.0	369.0	332.0	297.0	281.0	188.97222222222223	173.80555555555554	291.13888888888886	376.44444444444434	372.6111111111109	376.5555555555554	318.52777777777766	288.22222222222223	278.2222222222223	1204.0	1441.0	6.169491525423729	6.112903225806452	4.6909090909090905
11724023_CHEMBL3113362	17.819917002883837	14.942494593339704	0	0	2.52448128346953	5.0489625669390605	1.2814136705566452	4.134899852281701	0.1797782544470305	172.53001614934897	5.983480350932008	16	39	0	0	7	16	16	4	2	1	0	0	0	0	0	322.44444444444446	283.3333333333333	514.3333333333333	535.0	628.0	445.6666666666666	338.0	210.0	90.0	208.24391289437585	124.00617283950618	273.1543209876543	293.4999999999999	452.952160493827	359.5185185185185	352.76851851851853	303.3240740740741	176.83333333333337	1172.0	1350.0	8.267806267806268	6.9105691056910565	7.563725490196077
CHEMBL1834236	20.043287017782006	17.284876344605532	0	3	2.439105580076918	4.8374380486282735	1.273119451709726	4.465727452957212	0.1717587481906619	193.1655805656288	6.219059196512259	12	45	0	0	8	19	18	4	2	1	0	1	0	0	1	336.0493827160494	288.1111111111111	516.3333333333334	469.1111111111111	528.5185185185185	485.8888888888889	413.1111111111111	309.0	253.77777777777777	208.5547648986435	129.2644032921811	305.21913580246905	298.4758230452675	352.57653177869224	377.9243827160493	372.9279835390945	355.3888888888888	288.60288065843616	1536.0	1558.0	7.467764060356654	6.130023640661938	6.454166666666668
article_review_365	27.524793807937	18.37017795246357	0	2	2.484249721881638	4.8194402669408	1.3404123961930066	3.802576801866236	0.1086450514818924	13814.700330794813	10.78625151403563	21	69	0	0	6	34	29	4	2	0	0	0	0	0	0	412.0	428.0	588.0	574.0	517.0	498.0	426.0	374.0	315.0	206.44444444444449	199.88888888888889	335.75000000000006	410.83333333333337	422.9444444444444	428.4166666666666	404.1388888888889	382.4722222222223	318.55555555555554	1402.0	1706.0	5.971014492753623	5.863013698630137	4.523076923076923
24763429_CHEMBL1783605	23.99396723468977	18.348120583098908	0	1	2.5029487763959297	4.9561564877059805	1.2558356022245192	4.546358009889477	0.1515452669963159	352.4765531399516	6.963596392793121	15	50	0	0	10	20	20	3	3	1	3	0	0	0	3	522.4444444444445	413.3333333333333	819.0	608.6666666666666	610.0	553.0	599.3333333333333	387.6666666666667	619.3333333333333	402.6119684499314	163.2700617283951	569.064814814815	389.50308641975306	502.2592592592592	467.4320987654321	427.2476851851852	276.90740740740733	646.6666666666666	1578.0	1734.0	10.44888888888889	7.79874213836478	8.621052631578948
CHEMBL4850546	31.0242357021274	21.340334619350354	0	1	2.5180839615110364	4.9927001261597646	1.3412601609485837	4.030068777741263	0.1033350968651605	7563.730675780709	10.29209637622249	25	71	0	0	8	32	31	4	3	1	0	0	0	0	0	492.44444444444446	471.0	788.6666666666666	805.6666666666666	747.6666666666666	561.0	528.3333333333333	401.3333333333333	331.66666666666663	266.85502400548694	202.80864197530863	418.29012345679007	490.9382716049383	552.0771604938271	502.375	489.8935185185184	404.3009259259259	358.90277777777777	1792.0	2170.0	6.9358372456964	6.197368421052632	5.885572139303482
ZINC000118362910	21.274570679776808	15.987339711084632	0	1	2.5997555288362224	5.084169787219429	1.3337455772164382	4.365283573240882	0.1678955220477262	252.27230336136523	6.486020518038826	15	47	0	0	6	21	20	3	2	1	0	0	0	0	0	332.44444444444446	306.0	573.6666666666667	572.3333333333334	572.6666666666667	451.0	419.6666666666667	251.0	233.0	196.79946844993145	127.141975308642	299.179012345679	348.69135802469134	418.3811728395062	359.6265432098764	345.9259259259258	276.4814814814815	254.0833333333334	1272.0	1569.0	7.073286052009457	6.0	6.168458781362008
CHEMBL4860626	23.614670622818817	17.702734081182584	0	1	2.551764382990464	4.927343619936135	1.2976163535027	3.5036604922630428	0.1167886830754347	4993.6092469267705	9.61452651193851	12	53	0	0	9	23	21	3	3	1	0	2	0	0	2	375.65432098765433	321.22222222222223	568.3333333333334	532.9382716049383	446.0	279.55555555555554	213.3333333333333	259.1111111111111	234.7777777777778	248.3933946806889	140.23868312757202	326.85648148148147	368.93790961743633	500.2453703703704	370.4398148148149	290.4567901234568	255.06481481481484	207.1635802469136	1952.0	1838.0	7.087817377125553	5.736111111111112	5.571895424836602
CHEMBL556759	17.515909071584172	13.309896207132065	0	1	2.512771421026299	4.939385944498792	1.3039426852431153	4.249348980492454	0.1596870317993713	3236.6309925781875	6.983490013713327	16	44	0	0	3	21	20	2	0	0	0	1	0	0	1	236.44444444444449	271.0	371.0	385.0	340.0	322.0	276.0	202.0	108.0	218.9821678002626	143.68043840559048	305.7112625544765	345.2709715501915	401.5844107468757	377.36603029442097	351.4327224682667	313.1609920131708	277.27496366901187	1128.0	1068.0	5.373737373737374	5.891304347826087	4.756410256410256
ZINC000045291164	22.85978359870973	19.20734754584542	0	1	2.530512327140385	4.9306123664037615	1.2904123242774337	4.535671948194977	0.1619882838641063	273.03976464090096	6.639236859784296	14	47	0	0	9	19	19	4	2	2	0	1	0	0	1	356.4938271604938	325.1111111111111	571.3333333333334	497.8518518518519	541.4074074074074	422.44444444444446	373.6666666666666	370.1111111111111	275.55555555555554	200.8081942539248	126.14557613168726	303.68415637860085	308.02457704618195	387.1192844078645	332.1039094650205	272.1898148148149	253.9588477366256	246.21244855967083	1828.0	1827.0	7.584975045967954	6.374727668845315	6.210144927536232
CHEMBL568330	18.41328588155165	13.501228178920924	0	1	2.4375460658934656	4.784072989936097	1.3376825623619353	4.079670228601965	0.177376966460955	219.32749873664864	6.223475163733844	15	45	0	0	4	22	19	4	0	0	0	0	0	0	0	264.0	294.0	392.0	350.0	309.0	290.0	258.0	214.0	163.0	106.38888888888889	129.44444444444446	210.5277777777778	249.1111111111112	244.1666666666667	219.3333333333334	194.1111111111112	174.50000000000003	148.16666666666669	902.0	1129.0	5.866666666666666	6.125	4.6117647058823525
CHEMBL1949963	24.326367819421165	16.74076683940246	0	1	2.512771421026299	4.939385944498792	1.3039426852431153	4.249348980492454	0.1596870317993713	3236.6309925781875	6.983490013713327	16	60	0	0	9	28	23	4	2	1	0	2	0	0	2	366.4938271604938	318.44444444444446	532.0	464.77777777777777	397.22222222222223	327.44444444444446	281.44444444444446	265.55555555555554	208.2222222222222	218.9821678002626	143.68043840559048	305.7112625544765	345.2709715501915	401.5844107468757	377.36603029442097	351.4327224682667	313.1609920131708	277.27496366901187	2014.0	1844.0	6.108230452674897	5.136200716845878	4.8807339449541285
ZINC000066103049	23.65511073733869	18.65304583375184	0	1	2.5397927731120027	5.027865445696246	1.2858401904302326	4.45236584969262	0.148412194989754	849.473675602764	7.843229241192556	19	52	0	0	8	22	22	4	3	1	0	0	0	0	0	418.44444444444446	371.3333333333333	622.6666666666667	658.0	691.6666666666666	647.6666666666666	576.6666666666667	487.3333333333333	341.33333333333337	269.3272462277092	162.67283950617286	338.89506172839504	404.8811728395061	484.4845679012345	465.7993827160493	418.6435185185185	439.6157407407407	276.4953703703703	1458.0	1693.0	8.047008547008547	6.751515151515151	6.624113475177306
CHEMBL95388	23.009613512970784	17.6552306550422	0	1	2.465406648571606	4.930813297143212	1.2869203445879414	4.889600510346405	0.168606914149876	212.34152266951887	6.422906671455031	16	52	0	0	8	23	21	4	2	1	0	1	0	0	1	364.0493827160494	329.44444444444446	560.7777777777778	553.5555555555555	518.8888888888888	476.8518518518519	394.1111111111112	433.7777777777778	337.33333333333337	215.6380982319768	143.40792181069958	326.2644032921811	353.4835390946501	405.4156378600823	435.2385688157293	371.08333333333326	330.5329218106996	271.3919753086419	1648.0	1726.0	7.000949667616335	5.989898989898991	5.781214203894617
article_review_523	28.495468405903328	20.790377747408225	0	1	2.5546217891152576	4.983445602643585	1.308701681569307	4.391474298528351	0.121985397181343	1436.0203306633357	8.55056475281356	21	66	0	0	9	30	27	4	4	1	0	0	0	0	0	484.44444444444446	435.0	722.6666666666666	723.3333333333333	729.6666666666667	683.0	648.3333333333333	600.3333333333333	514.6666666666666	285.8272462277092	196.50308641975312	405.42901234567904	474.83024691358025	563.5185185185186	539.6466049382716	589.9212962962963	534.2870370370372	450.9074074074073	1710.0	2038.0	7.34006734006734	6.214285714285714	5.875338753387534
ZINC000003976209	22.02211757548324	18.20934630527219	0	1	2.558106058340705	5.002801137118095	1.3040027073314888	4.413254925510645	0.1576162473396659	275.4447675462406	6.648006544899275	15	52	0	0	7	24	21	2	4	1	0	0	0	0	0	386.44444444444446	330.0	590.6666666666666	593.0	580.6666666666667	570.3333333333334	503.33333333333337	420.6666666666666	284.0	223.7994684499314	149.19753086419755	324.0956790123457	364.75	437.9398148148148	438.875	430.0416666666666	428.54629629629625	321.69444444444446	1390.0	1658.0	7.431623931623932	6.0	6.0272108843537415
CHEMBL413525	20.050627146184656	17.180569255016067	0	1	2.5442614547593028	4.936137082515803	1.2973326475824518	4.237695881506509	0.1695078352602603	219.52795682161005	6.307770322208916	14	44	0	0	7	19	18	2	2	2	0	1	0	0	1	292.4938271604939	243.44444444444449	471.9629629629629	383.7777777777778	488.5185185185185	377.55555555555554	323.44444444444446	252.88888888888889	168.88888888888889	184.0026386983692	109.68415637860085	265.9803955189758	275.34465020576147	344.1999885688157	306.29012345679	283.7073045267488	256.0442386831276	243.4691358024692	1694.0	1658.0	6.647586980920315	5.179669030732861	5.552505446623093
CHEMBL196619	22.02211757548324	18.20934630527219	0	1	2.558106058340705	5.002801137118095	1.3040027073314888	4.413254925510645	0.1576162473396659	275.4447675462406	6.648006544899275	15	52	0	0	7	24	21	2	4	1	0	0	0	0	0	386.44444444444446	330.0	590.6666666666666	593.0	580.6666666666667	570.3333333333334	503.33333333333337	420.6666666666666	284.0	223.7994684499314	149.19753086419755	324.0956790123457	364.75	437.9398148148148	438.875	430.0416666666666	428.54629629629625	321.69444444444446	1390.0	1658.0	7.431623931623932	6.0	6.0272108843537415
ZINC000253636226	26.252677528640582	20.14732551338826	0	1	2.555996774998729	5.057307070155137	1.3382958855487717	5.018139542624956	0.1568168607070298	279.4919121739377	6.796124165216283	19	58	0	0	6	26	26	2	3	1	0	0	0	0	0	400.44444444444446	379.0	675.3333333333333	666.3333333333333	710.6666666666666	647.6666666666667	553.0	498.33333333333337	388.6666666666667	249.61196844993145	161.47530864197532	362.3904320987653	451.1404320987654	546.067901234568	522.886574074074	434.2592592592591	430.2330246913579	359.8287037037035	1508.0	1852.0	6.904214559386974	6.015873015873016	5.872463768115941
CHEMBL3290016	27.91892086675673	19.962584903409955	0	1	2.5020105526251943	4.848140450099762	1.2939670992368608	3.76526377215596	0.1075789649187417	4086.5630128723456	9.568222525098324	18	62	0	0	10	27	25	3	3	2	2	0	0	0	2	512.8888888888889	428.6666666666666	708.7777777777778	597.6666666666667	601.3333333333334	450.0	373.33333333333337	396.0	272.0	357.80289780521264	183.9922839506173	411.156035665295	441.31635802469134	502.3163580246912	488.64660493827154	412.1481481481481	457.824074074074	311.2777777777778	1940.0	2105.0	8.272401433691757	6.494949494949495	5.906481481481482
CHEMBL4562787	20.579394442408724	15.798193473672232	0	1	2.5148146484266607	4.946689542590255	1.3290411106457405	4.221967224251639	0.1623833547789092	311.1364232162098	6.695742920882757	12	51	0	0	6	25	20	3	2	1	0	0	0	0	0	312.44444444444446	269.0	487.0	451.0	444.0	369.6666666666666	278.3333333333333	247.66666666666669	192.66666666666663	197.96613511659808	128.41975308641975	301.43364197530866	333.32253086419746	411.8425925925926	388.84567901234567	276.0925925925926	219.8055555555556	202.35185185185188	1276.0	1562.0	6.126361655773421	4.981481481481482	4.919191919191919
ZINC000009971172	24.91949438545072	19.867521178431115	0	0	2.5703294639337173	5.0339578539421765	1.3116163489065742	4.443765788734483	0.1433472835075639	544.7287434245717	7.43169006376436	24	47	0	0	10	16	21	5	2	2	0	1	0	0	1	426.4938271604938	409.1111111111111	695.0	703.0	761.1111111111111	598.1851851851852	589.8888888888889	510.0	409.6666666666667	225.5859720317025	150.79218106995884	313.2962962962962	365.8425925925926	449.5730452674897	350.2617169638773	341.22445130315486	315.048353909465	297.5524691358025	1946.0	1915.0	9.074336748095613	8.021786492374726	8.176470588235293
CHEMBL154842	20.928733283931024	17.129020958776575	0	1	2.449028689900712	4.898057379801424	1.2637195485483066	4.592452462148878	0.1700908319314399	193.2672155456466	6.257325540834215	12	45	0	0	10	18	17	3	3	1	0	2	1	0	3	340.721536351166	283.5925925925926	489.8518518518519	473.5720164609053	430.8148148148148	456.0534979423868	438.77777777777777	286.8148148148148	260.2222222222223	202.05500304831585	122.48096707818932	291.8045267489713	308.5537837219936	334.48206256668175	341.9455304069499	354.55349794238657	319.7114197530863	291.6831275720164	3028.0	1840.0	7.571589696692578	6.033884948778566	5.973803071364047
CHEMBL3302600	25.76734237256149	19.61112451792736	0	1	2.5297535921228107	4.920651920437129	1.2875098536380938	3.878012945012432	0.1175155437882555	1980.9473696813595	8.785252947267006	12	62	0	0	9	29	24	4	4	0	1	0	0	0	1	492.0	462.0	661.0	692.0	595.0	570.0	513.0	452.0	393.0	331.00694444444446	206.56944444444449	359.9722222222221	500.70833333333314	570.0833333333336	605.2083333333334	531.9166666666669	464.0555555555556	425.3055555555556	1426.0	1617.0	7.935483870967742	7.107692307692307	5.698275862068965
CHEMBL3692976	19.94123734644348	15.972687155416745	0	1	2.5454682585646347	5.012322312135945	1.3057366053893842	4.304682743687002	0.1721873097474801	217.75721141931407	6.299671464942718	15	41	0	0	7	16	18	1	4	1	1	0	0	0	1	404.44444444444446	333.3333333333333	595.0	602.3333333333333	542.0	486.33333333333337	546.0	339.33333333333337	258.0	265.8272462277092	133.4783950617284	307.6203703703703	364.8950617283951	391.48611111111103	328.90123456790127	430.02777777777777	327.51388888888886	259.8703703703704	1306.0	1487.0	9.86449864498645	7.575757575757575	7.727272727272727
CHEMBL3289995	24.46426718986376	17.816902939387916	0	1	2.4552928477961986	4.830310263848988	1.2898868626672932	3.9056475171684495	0.125988629586079	1506.8733859264903	8.449194289286346	15	53	0	0	10	22	21	3	3	1	2	1	0	0	3	476.0493827160494	386.44444444444446	642.7777777777778	553.8888888888889	497.8518518518519	376.4444444444444	404.2222222222222	272.22222222222223	268.55555555555554	342.38809823197687	163.93569958847738	374.9295267489712	432.37705761316863	458.9160379515318	375.9938271604938	412.3364197530864	274.2283950617284	332.3549382716049	1824.0	1841.0	8.98206382483112	6.900793650793651	6.364136413641365
CHEMBL329075	16.65758302611033	14.126155162743112	0	0	2.4523172707484635	4.8635397261098126	1.251310964139557	4.118498361673075	0.1961189696034797	135.4675120911124	5.650669193136128	15	33	0	0	7	12	14	3	2	1	0	0	1	0	1	281.5116598079561	237.3703703703704	437.22222222222223	377.7407407407408	342.1111111111111	316.39506172839504	336.1481481481481	167.55555555555554	126.55555555555554	188.4055212620028	104.2175925925926	250.08641975308643	255.3117283950617	278.20061728395063	240.01637517146776	266.0432098765432	176.37037037037038	106.6111111111111	2272.0	1422.0	8.530656357816852	6.782010582010583	7.67056530214425
CHEMBL527098	21.417060465635217	16.256118636701572	0	1	2.4455794974148786	4.891158994829758	1.3214661587269914	4.688334093964975	0.1736420034801842	205.72969588102745	6.319814924252135	16	50	0	0	5	23	22	1	3	1	0	0	0	0	0	336.44444444444446	288.66666666666663	539.6666666666666	486.33333333333326	456.0	449.0	401.6666666666667	321.66666666666663	242.66666666666663	211.04946844993145	134.43364197530866	328.28086419753083	336.9691358024692	383.9506172839506	385.8858024691358	390.6944444444444	319.8981481481481	262.93981481481484	1312.0	1579.0	6.728888888888889	5.446540880503144	5.741134751773049
CHEMBL4870340	23.355450908816568	18.35589000631014	0	1	2.5856388429589505	5.09848665361984	1.332903840383569	4.533672989501813	0.1563335513621314	289.2078798269196	6.731856473886896	19	48	0	0	8	19	21	4	2	1	0	0	1	0	1	381.5116598079561	357.037037037037	646.1481481481482	681.0617283950618	699.5185185185185	603.4814814814815	588.5185185185185	424.5185185185186	284.8148148148148	209.9332990397805	139.22222222222223	314.7253086419753	349.8419924554184	418.8117283950618	386.9783950617284	408.5679012345679	346.0030864197531	326.08796296296293	2580.0	1851.0	7.948159579332419	6.866096866096866	7.1005291005291005
article_review_360	28.35756903546073	19.43239665827949	0	2	2.5180903477314187	4.944960502733816	1.3294225154074617	4.006140125942672	0.1112816701650742	24832.812630138287	11.40085499302788	21	69	0	0	7	33	29	3	3	1	0	0	0	0	0	430.44444444444446	384.0	637.6666666666666	623.6666666666666	602.6666666666667	482.0	468.3333333333333	356.33333333333337	304.66666666666663	251.2716906721536	186.6141975308642	390.5123456790123	450.8827160493827	519.1604938271605	459.5138888888888	431.4490740740741	361.9398148148149	320.9305555555555	1672.0	2025.0	6.238325281803543	5.260273972602739	4.905128205128205
CHEMBL3740055	25.033474600607708	17.871947900388513	0	1	2.382216905280547	4.764433810561092	1.3049864151997062	4.477377074674515	0.1399180335835786	451.3195299505501	7.275326390576115	18	59	0	0	7	27	25	2	3	1	0	1	0	0	1	380.0493827160494	327.44444444444446	539.6666666666667	509.77777777777777	469.5185185185186	410.7777777777777	348.66666666666663	282.44444444444446	247.1111111111111	230.58254267642127	158.35236625514403	351.7407407407407	383.980452674897	416.3805441243712	438.1234567901233	368.3760288065843	278.3225308641975	284.09104938271605	1762.0	1857.0	6.4415149612889735	5.281362007168459	4.951070336391438
CHEMBL183757	23.764500537079865	19.67210672689074	2	1	2.512771421026299	4.939385944498792	1.3039426852431153	4.249348980492454	0.1596870317993713	3236.6309925781875	6.983490013713327	16	53	0	0	9	22	22	2	6	1	0	0	0	0	0	462.44444444444446	373.3333333333333	629.6666666666667	630.6666666666667	500.6666666666666	456.33333333333337	363.6666666666667	256.6666666666667	180.66666666666663	372.7994684499314	181.8950617283951	410.4845679012346	505.8271604938272	404.3919753086419	378.2129629629629	322.9629629629629	254.76851851851856	241.77314814814807	1552.0	1707.0	8.725366876310273	6.787878787878787	6.8442028985507255
CHEMBL1668589	16.446143555030627	14.313497410202734	0	0	2.5400475468700194	4.983464341416617	1.280609503631991	3.956453506065954	0.1884025479079025	145.39308950338508	5.721378381212294	15	32	0	0	8	11	13	4	2	1	0	1	0	0	1	308.04938271604937	267.44444444444446	488.0	462.77777777777777	565.5185185185186	376.44444444444446	259.22222222222223	138.77777777777777	47.44444444444444	185.0547648986435	103.74897119341564	241.5925925925926	247.58693415637865	353.82498856881574	290.0761316872428	262.64300411522635	153.2962962962963	90.58641975308642	1348.0	1320.0	9.626543209876544	7.866013071895425	8.714285714285714
CHEMBL179264	25.61192090983196	19.141221327356813	0	1	2.439196005491865	4.8274693478933175	1.3229271612150897	4.476993717568446	0.1399060536740139	424.8688008855402	7.214931227272543	19	61	0	0	6	29	26	3	2	1	0	0	0	0	0	374.44444444444446	350.0	568.0	468.6666666666666	441.33333333333337	442.6666666666667	486.3333333333333	490.33333333333326	332.3333333333333	224.0216906721536	159.91666666666669	355.72067901234567	386.17901234567904	395.19135802469134	396.033950617284	395.56944444444434	415.04166666666646	367.3425925925924	1496.0	1833.0	6.138433515482696	5.384615384615385	4.854700854700854
CHEMBL566402	21.827499443924744	15.548892903841717	0	1	2.46463509485935	4.845401372641748	1.3729936722018732	4.566449921449441	0.1691277748684978	240.02243326262783	6.473984163911663	19	47	0	0	5	20	22	4	1	0	0	0	0	0	0	352.0	389.0	559.0	560.0	488.0	442.0	413.0	358.0	284.0	165.72222222222223	152.7777777777778	252.72222222222223	331.55555555555554	317.88888888888874	285.05555555555554	275.0	236.05555555555569	192.52777777777783	1072.0	1304.0	7.48936170212766	7.627450980392157	6.352272727272728
CHEMBL566409	19.108462118919736	14.772946925397184	0	1	2.4814917534276075	4.853958262909565	1.341915759459254	4.166044468719182	0.1735851861966325	216.1439928726256	6.251413556606105	15	44	0	0	5	20	19	4	1	0	0	0	0	0	0	312.0	335.0	480.0	499.0	441.0	377.0	354.0	255.0	182.0	153.91666666666669	138.77777777777777	226.7777777777778	298.83333333333326	302.4999999999999	274.44444444444446	255.8333333333334	211.1666666666667	201.00000000000009	964.0	1165.0	7.090909090909091	7.127659574468085	5.853658536585366
CHEMBL74756	18.591625366514126	13.920139457311658	0	1	2.345571077212616	4.691142154425232	1.3030465174429766	4.303986249524531	0.1793327603968554	188.0328997956589	6.112085683786405	12	45	0	0	4	21	20	1	1	0	1	0	0	1	2	295.02419753086417	275.6222222222222	349.0888888888889	329.2444444444444	265.77777777777777	256.77777777777777	240.6222222222222	179.6222222222222	170.46666666666667	200.21706390123447	132.06925925925927	222.6468148148149	303.60622222222213	306.7977777777777	258.84666666666664	252.4635555555556	217.5075555555556	205.6882962962963	3744.0	1392.0	6.556093278463648	5.864302600472813	4.155820105820106
CHEMBL3423334	27.01260553859589	19.09744422272412	0	1	2.582738420298682	5.014623296437553	1.317199317308319	3.890956583264223	0.1144398995077712	28005.308070702693	11.463924776766254	18	64	0	0	10	30	24	7	2	0	0	1	0	0	1	451.60493827160496	482.1111111111111	719.6666666666666	680.6666666666667	592.1111111111111	416.8888888888889	297.1111111111111	252.1111111111111	246.88888888888889	234.50529644871207	191.6316872427984	331.85493827160496	429.5740740740741	536.6286008230453	398.69135802469134	359.3703703703704	301.41975308641975	278.2407407407408	1654.0	1758.0	7.056327160493828	7.089869281045751	5.803763440860215
CHEMBL609740	20.79083391348843	16.669967055415185	0	1	2.4534464963893847	4.84660753147313	1.2932111435227094	4.398093557863716	0.1691574445332198	227.6146712926701	6.383165606066204	15	49	0	0	6	23	20	3	2	1	0	0	0	0	0	314.44444444444446	276.3333333333333	489.6666666666666	418.0	413.33333333333337	399.0	351.0	334.0	216.0	203.29946844993145	131.02623456790124	307.52160493827165	330.9907407407408	359.08024691358025	325.5524691358025	278.0833333333333	315.39506172839504	237.6203703703704	1274.0	1535.0	6.417233560090703	5.314102564102564	5.265232974910393
ZINC000043198175	16.251525423472135	13.154571971419234	0	1	2.428763396374677	4.832957372371721	1.3172337504914018	3.9204928012699214	0.1866901333938058	177.16826058668167	5.919037250529131	12	43	0	0	4	22	17	4	0	0	0	0	0	0	0	234.0	257.0	350.0	366.0	301.0	273.0	187.0	150.0	105.0	105.16666666666669	121.86111111111111	196.00000000000003	247.38888888888897	264.55555555555554	254.0	224.16666666666663	189.1666666666667	164.33333333333331	830.0	1010.0	5.441860465116279	5.711111111111111	4.375
CHEMBL2436555	9.370727640387596	7.960199963574953	0	3	2.512771421026299	4.939385944498792	1.3039426852431153	4.249348980492454	0.1596870317993713	3236.6309925781875	6.983490013713327	6	22	0	0	5	9	8	3	0	0	0	2	0	0	2	146.04938271604937	160.11111111111111	213.66666666666663	170.44444444444446	103.66666666666669	53.0	15.11111111111111	2.333333333333333	0.0	218.9821678002626	143.68043840559048	305.7112625544765	345.2709715501915	401.5844107468757	377.36603029442097	351.4327224682667	313.1609920131708	277.27496366901187	1022.0	632.0	6.638608305274971	7.277777777777778	6.284313725490196
CHEMBL2219873	23.14437066764481	18.57249537689912	0	1	2.602273549807743	5.071186034588081	1.2646824163440011	4.393817759998708	0.1515109572413347	295.2763232017252	6.752622343732437	15	48	0	0	9	19	20	2	3	1	3	0	0	0	3	502.44444444444446	396.0	799.3333333333333	701.3333333333333	762.3333333333333	657.6666666666667	767.0	559.6666666666667	467.0	402.8897462277092	159.22530864197532	526.2376543209876	429.9398148148149	534.5902777777778	496.4629629629629	776.3935185185185	436.9212962962963	420.4722222222223	1528.0	1684.0	10.467592592592592	7.764705882352941	8.783882783882783
ZINC000095554406	21.60274007900034	17.314958554316256	0	1	2.602359570017405	5.056658573874968	1.2728472489565692	4.311215824034064	0.1596746601494098	250.32210182999265	6.516000268908017	15	47	0	0	7	20	20	2	2	1	1	1	0	0	2	370.0493827160494	313.1111111111111	566.0	573.7777777777778	632.5185185185185	568.8888888888889	418.22222222222223	432.44444444444446	210.77777777777777	255.8880982319768	133.2181069958848	311.4537037037037	360.64866255144034	431.7416552354822	458.2283950617283	401.9393004115226	431.1584362139917	302.9012345679012	1592.0	1634.0	7.873391121618073	6.2622222222222215	6.288888888888889
ZINC000003816877	26.15113727735348	20.49942979487541	0	1	2.553797951261229	4.992576289964983	1.2599795556550293	4.517302892654053	0.1368879664440622	448.6936237033757	7.300262770752499	12	59	0	0	10	26	23	3	3	1	3	0	0	0	3	538.4444444444445	416.0	816.0	702.6666666666666	749.3333333333333	636.0	631.6666666666666	754.6666666666666	482.6666666666666	447.3619684499314	179.19753086419755	566.3780864197532	500.324074074074	682.1450617283953	581.4513888888889	543.6265432098766	751.4490740740742	474.79629629629625	1692.0	1886.0	9.126177024482107	6.709677419354839	7.157894736842105
ZINC000072124748	15.881526559702488	14.305373128753924	0	3	2.401317079266698	4.780578616782204	1.2439001300413624	4.117289536127252	0.19606140648225	122.27254316388732	5.548189858242958	6	38	0	0	8	17	13	4	2	1	0	1	0	0	1	276.04938271604937	216.11111111111111	413.33333333333337	337.1111111111111	376.1851851851852	306.22222222222223	234.44444444444449	159.66666666666666	100.22222222222224	187.7769871208657	103.6255144032922	264.4135802469136	251.170267489712	302.8759144947416	303.6080246913579	264.9326131687243	192.1851851851852	182.9537037037037	1354.0	1330.0	7.264457439896036	5.5413105413105415	6.07843137254902
CHEMBL1782367	19.385709059452168	14.450386176475048	0	1	2.488899113606692	4.849508943245606	1.300130696795902	3.894015910647033	0.1622506629436263	333.6766667713991	6.685641197895762	12	41	0	0	6	17	18	2	0	1	3	0	0	0	3	372.44444444444446	329.33333333333337	563.0	422.6666666666666	358.6666666666667	279.33333333333337	214.66666666666663	250.66666666666669	272.0	273.8992626886145	130.7716049382716	394.7685185185185	288.53395061728395	323.2345679012346	247.5077160493828	154.71296296296302	148.32407407407413	192.67592592592595	1262.0	1279.0	9.084010840108402	7.484848484848485	7.1265822784810124
CHEMBL508112	16.182575738250836	12.495008629019589	0	0	2.405925433221826	4.599452518552879	1.3615234283049802	4.295005209697972	0.2147502604848986	111.7347785274646	5.4092751947311335	18	28	0	0	6	8	14	2	0	4	0	0	0	0	0	219.77777777777777	230.44444444444449	294.88888888888886	216.22222222222223	146.0	112.11111111111111	146.66666666666669	180.0	164.0	76.34705075445817	85.79046639231827	121.97599451303152	118.30932784636484	89.51851851851849	53.3460219478738	48.024691358024704	62.88888888888891	77.1111111111111	1634.0	1480.0	7.849206349206349	7.433691756272402	6.143518518518518
CHEMBL4465929	17.14890223343962	13.103759988014795	0	1	2.36091008159436	4.721820163188719	1.3058591810542113	4.022045555957059	0.1828202525435027	205.4845190588593	6.1138280584159705	12	42	0	0	7	20	15	6	1	0	0	0	0	0	0	300.0	309.0	419.0	387.0	320.0	326.0	286.0	254.0	182.0	129.61111111111111	135.75	228.83333333333337	249.94444444444449	240.8333333333333	239.72222222222223	210.50000000000003	220.16666666666669	177.0	918.0	1088.0	7.142857142857143	7.0227272727272725	5.5131578947368425
CHEMBL2414713	27.040814729010364	20.742911919390725	0	1	2.598324048612877	5.059156584695473	1.315944181152489	4.412265256126306	0.1297725075331266	723.5977577914592	7.808011086453352	21	59	0	0	8	25	26	4	2	1	1	0	0	0	1	476.44444444444446	428.0	713.3333333333333	748.0	833.6666666666666	830.0	889.3333333333334	690.6666666666667	568.6666666666666	296.5494684499314	181.33641975308643	380.6543209876542	441.9351851851851	506.4197530864197	503.79629629629625	658.4907407407408	500.29629629629625	478.9351851851852	1622.0	1917.0	8.075329566854991	6.7936507936507935	6.54434250764526
CHEMBL1916744_90654832	28.91134874251788	21.43505861324118	0	1	2.626103568225912	5.135854080802293	1.342023503891184	3.983764629470541	0.1076693143100146	23599.67755652336	11.377321147711363	18	73	0	0	6	36	31	4	2	0	0	0	0	0	0	440.0	465.0	685.0	746.0	721.0	658.0	495.0	323.0	298.0	249.7013888888889	211.91666666666669	352.2361111111111	472.68055555555554	600.0416666666669	624.875	630.0416666666666	506.33333333333337	383.5833333333333	1476.0	1788.0	6.027397260273973	6.038961038961039	4.963768115942029
CHEMBL1917346	22.095657676120343	15.485779091246982	0	1	2.409828874340793	4.8196577486815855	1.3209548982881592	3.9049569251286265	0.1394627473260223	831.0490491553154	7.752308234549035	16	53	0	0	6	25	22	3	2	1	0	0	0	0	0	336.44444444444446	288.3333333333333	502.33333333333337	432.33333333333337	366.0	287.33333333333337	237.3333333333333	242.66666666666669	194.0	211.99391289437585	140.02623456790124	322.3842592592592	347.73919753086415	390.98919753086415	310.83796296296293	296.50925925925924	283.71296296296293	213.1558641975309	1348.0	1623.0	6.348008385744235	5.148809523809524	5.023333333333333
ZINC000058563377	22.76966447118966	17.74470499456478	0	1	2.5223269426276014	4.9670436774441455	1.3228594327537075	4.517354598580608	0.1613340928064503	263.43168094633256	6.603413476198925	15	53	0	0	6	25	22	3	2	1	0	0	0	0	0	342.44444444444446	312.0	557.6666666666667	516.6666666666666	522.3333333333334	447.0	419.6666666666667	325.33333333333337	272.6666666666667	204.27169067215365	137.2530864197531	317.92901234567904	367.8271604938272	434.9691358024691	366.7685185185185	309.1018518518518	306.65895061728384	285.9398148148147	1348.0	1670.0	6.461215932914047	5.473684210526316	5.311111111111112
CHEMBL3304308	26.263009682668343	19.88071079213458	0	1	2.5713676821412563	4.991465998593862	1.3209012449383155	3.654623737963913	0.1074889334695268	14919.680778263686	10.834211909592243	12	70	0	0	7	36	27	4	3	0	0	0	0	0	0	424.0	430.0	619.0	625.0	505.0	412.0	336.0	249.0	260.0	245.95138888888889	201.27777777777777	337.43055555555554	458.06944444444434	579.2083333333336	541.2916666666667	491.5416666666667	388.4166666666666	322.5	1396.0	1668.0	6.057142857142857	5.890410958904109	4.654135338345864
CHEMBL1935589	17.75096731766254	13.925175485538196	0	1	2.515619449075664	4.950619475064359	1.3381231494074628	4.1703126809720255	0.1895596673169102	167.18599973647133	5.90756432387547	15	37	0	0	5	15	17	1	3	1	0	0	0	0	0	304.44444444444446	262.33333333333337	487.0	459.6666666666666	396.6666666666666	349.33333333333337	286.6666666666667	197.0	198.0	187.0216906721536	107.86728395061728	258.2314814814815	295.30864197530855	325.8780864197532	286.68209876543204	197.3611111111112	144.09259259259264	189.63888888888889	1124.0	1331.0	8.228228228228229	6.558333333333335	6.957142857142857
CHEMBL4741142	22.205047475861523	17.194220593858596	0	1	2.403383115783147	4.767665805977238	1.294648508967823	4.855188814558907	0.1733996005199609	193.7745369311299	6.296314719621352	15	50	0	0	8	22	20	3	3	1	0	1	0	0	1	360.0493827160494	313.44444444444446	528.6666666666667	420.77777777777777	365.5185185185185	341.77777777777777	261.66666666666663	258.44444444444446	227.11111111111111	214.58254267642127	138.43569958847738	316.90740740740745	335.06378600823047	360.459247828075	359.3132716049382	258.7463991769547	246.7391975308641	239.25308641975312	1626.0	1697.0	7.200987654320988	5.914046121593292	5.564912280701755
CHEMBL322980	22.21238760426418	17.825723710020625	0	1	2.5346458381709764	4.960925603378812	1.260879569218381	4.145727434214093	0.1429561184211756	518.0311343852517	7.314746082436512	15	56	0	0	7	27	22	3	3	1	0	0	0	0	0	370.44444444444446	316.0	539.6666666666666	514.3333333333333	547.0	482.0	422.0	368.33333333333337	372.33333333333337	262.0216906721536	155.5308641975309	340.6234567901233	385.0524691358024	450.85030864197535	439.0185185185185	406.2623456790124	347.11111111111114	405.0092592592592	1414.0	1653.0	6.615079365079366	5.448275862068965	5.290849673202614
CHEMBL4068846	22.94800395615214	17.885346485280582	0	1	2.5441101254600387	4.98428808840314	1.2874864264395498	4.277337318676257	0.1474943902991812	449.2550694000385	7.172301546732751	15	51	0	0	8	22	21	3	3	1	0	0	1	0	1	381.5116598079561	326.03703703703707	561.1481481481482	542.0617283950617	558.5185185185185	480.14814814814815	428.5185185185185	357.7407407407408	308.4074074074074	250.1555212620028	143.16666666666669	325.55864197530866	368.11977023319616	448.53240740740745	410.108024691358	360.31790123456784	297.30092592592587	323.2407407407407	2598.0	1838.0	7.480620780548159	6.037722908093279	5.845293209876544
ZINC000095607166	24.16759938696674	18.20560608377968	0	1	2.367088753853876	4.7155032742385234	1.3170195155868565	5.088453192161027	0.1641436513600331	235.2953480825421	6.592243636874043	18	55	0	0	6	24	25	2	2	0	2	0	0	0	2	460.0	427.0	595.0	659.0	563.0	486.0	369.0	359.0	338.0	303.9722222222222	187.1388888888889	318.1388888888889	465.1666666666667	463.38888888888886	444.0555555555554	336.47222222222223	346.38888888888897	337.0	1312.0	1471.0	8.363636363636363	7.362068965517241	5.95
CHEMBL3216565	19.872287661222177	15.72831976247772	0	2	2.512771421026299	4.939385944498792	1.3039426852431153	4.249348980492454	0.1596870317993713	3236.6309925781875	6.983490013713327	15	50	0	0	8	23	19	3	2	1	0	2	0	0	2	313.3333333333333	266.0	489.6666666666667	471.6666666666666	476.6666666666667	407.33333333333337	318.3333333333333	268.66666666666663	191.66666666666663	218.9821678002626	143.68043840559048	305.7112625544765	345.2709715501915	401.5844107468757	377.36603029442097	351.4327224682667	313.1609920131708	277.27496366901187	1816.0	1531.0	6.266666666666667	5.215686274509804	5.628352490421456
CHEMBL194039	20.717293812851324	16.71840681531725	0	1	2.5580662772526552	5.005362672621862	1.3075871871544322	4.274152828913773	0.1643904934197605	244.47660056713403	6.454631046160614	15	46	0	0	7	20	19	3	2	1	0	1	0	0	1	324.0493827160494	288.1111111111111	530.3333333333334	520.4444444444443	546.1851851851852	435.55555555555554	374.1111111111111	260.2222222222222	176.88888888888889	195.83254267642127	124.13477366255144	288.3117283950617	323.7921810699588	381.32807498856863	372.84876543209873	359.9526748971194	268.7355967078189	249.9110082304527	1524.0	1593.0	7.044551798174988	5.879818594104308	6.095785440613027
CHEMBL4240162	29.650462254274192	21.388559716834585	0	1	2.495435848168816	4.983535036480779	1.3455343420317276	4.548328595644958	0.1229277998822961	811.0115686906217	8.006615138387183	19	70	0	0	9	33	28	5	2	2	0	0	0	0	0	436.8888888888889	397.0	684.3333333333334	670.0	617.0	599.0	470.00000000000006	397.0	362.6666666666666	244.71956447187927	178.61111111111114	390.1188271604939	445.3503086419753	558.2453703703703	615.7962962962964	512.8518518518517	433.79629629629625	470.9351851851851	1926.0	2232.0	6.241269841269841	5.293333333333333	4.958937198067633
CHEMBL175488	24.30250673178424	21.041338412786832	0	0	2.5298668752197333	4.935654056519724	1.2605839348207073	4.494398538220756	0.1449805980071211	490.2064765169612	7.32622879448674	17	49	0	0	12	18	19	5	4	2	0	1	0	0	1	460.4938271604938	410.1111111111111	709.3333333333334	697.8518518518517	715.4074074074074	578.4444444444443	494.66666666666674	493.1111111111112	436.22222222222223	307.3359720317025	156.7289094650206	350.7674897119342	415.524577046182	516.452617741198	501.1316872427984	374.6219135802469	343.78600823045264	374.8652263374486	2004.0	1930.0	9.397833207357015	7.886752136752136	7.970037453183521
CHEMBL4528651	11.59844575806332	10.248966322298534	0	1	2.469905258468505	4.939810516937012	1.2216332919693087	3.5396133492128623	0.2359742232808575	68.29215775741284	4.629260047556843	6	34	0	0	2	19	13	1	1	0	0	0	0	0	0	156.0	169.0	238.0	235.0	147.0	79.0	22.0	0.0	0.0	87.42361111111111	92.125	147.83333333333334	216.3333333333333	227.33333333333337	196.08333333333337	154.66666666666669	88.5	38.0	600.0	722.0	4.588235294117647	4.828571428571428	3.71875
ZINC000095576236	21.716720294157334	17.207754387744885	0	1	2.3926959461084696	4.757039792798534	1.2508887132320328	4.198935160996927	0.1499619700356045	420.4650754884966	7.07098083842078	12	55	0	0	7	27	21	2	3	1	0	1	0	0	1	326.04938271604937	265.44444444444446	456.6666666666666	406.77777777777777	348.51851851851853	341.77777777777777	241.66666666666663	224.11111111111111	244.1111111111111	215.33254267642127	138.54681069958846	322.85185185185185	351.81378600823047	386.0425811614082	414.7299382716049	287.74639917695475	258.054012345679	277.24382716049377	1618.0	1677.0	5.928170594837261	4.65692007797271	4.433656957928802
CHEMBL1172403	24.70071478596836	19.75161219402957	0	0	2.567737685002147	5.025341497168702	1.3323968669297497	4.3624647924748805	0.1407246707249961	690.3462046984877	7.668595329189838	24	48	0	0	10	17	21	5	3	2	0	0	0	0	0	456.8888888888889	426.0	720.3333333333333	731.3333333333334	784.6666666666667	595.0	609.4444444444445	537.3333333333333	477.3333333333333	237.49734224965704	161.18827160493828	326.69135802469134	370.3518518518519	463.1049382716049	360.945987654321	349.3134430727023	312.1203703703703	294.2808641975309	1722.0	1879.0	9.51851851851852	8.192307692307692	8.375968992248062
ZINC000049055259	20.050627146184656	16.72450260606501	0	1	2.5591117517171806	4.991029604686428	1.2893818168816744	4.262600394978947	0.1705040157991579	206.37361757049908	6.245978935463297	15	41	0	0	7	16	18	2	2	1	1	1	0	0	2	352.04938271604937	293.44444444444446	525.3333333333334	512.1111111111111	543.5555555555555	554.4074074074074	396.77777777777777	359.7777777777777	195.11111111111111	247.36032045419907	121.33230452674898	289.1172839506173	333.56687242798347	368.2294238683127	428.0780749885688	329.24999999999983	336.07098765432096	224.7242798353909	1516.0	1523.0	8.586570310147545	6.66919191919192	6.735042735042735
article_review_297	19.408121947441856	14.287239623208563	0	1	2.381216894159816	4.762433788319633	1.2855363830959434	4.182346957949665	0.1672938783179866	302.39183833741214	6.628014386190347	12	46	0	0	6	21	19	3	1	0	0	2	0	0	2	283.2098765432099	292.22222222222223	363.6666666666667	338.60493827160496	272.6666666666667	243.22222222222223	210.0	182.44444444444449	191.66666666666669	147.78837067520195	132.20781893004116	220.4753086419753	267.442539247066	253.14814814814807	256.50925925925924	223.1049382716049	166.53703703703704	147.23045267489718	1494.0	1291.0	6.156736446591519	6.087962962962963	4.32936507936508
CHEMBL401018	23.18481078216469	18.500913026125275	0	1	2.5555207225170937	5.002994439917508	1.264216044790923	4.458552749452259	0.1537431982569744	272.7007065850707	6.673085617911648	15	49	0	0	9	20	20	3	2	1	3	0	0	0	3	488.44444444444446	383.33333333333337	763.6666666666666	659.6666666666667	698.0	635.6666666666666	744.6666666666666	503.0	477.0	389.3341906721536	154.0895061728395	515.4567901234569	422.7191358024691	527.8927469135803	456.2037037037037	724.7824074074074	417.1712962962963	408.78703703703707	1514.0	1678.0	9.968253968253968	7.371794871794872	8.124113475177305
ZINC000299858446	23.833450222301167	19.72837240171102	0	2	2.568672384672328	5.035995478792311	1.2389484999468563	4.381121197643875	0.1413264902465766	716.931097746496	7.706381849490442	15	49	0	0	12	18	19	5	5	1	0	1	0	0	1	506.04938271604937	417.1111111111111	706.0	721.4444444444445	887.962962962963	778.8888888888889	663.2222222222222	745.5555555555555	505.1111111111111	339.3880982319768	174.69032921810702	386.9814814814815	383.2690329218107	534.6387745770463	533.2901234567902	492.3940329218107	565.4300411522634	345.7211934156379	1812.0	1807.0	10.327538422776518	8.178649237472767	8.404761904761905
CHEMBL1082767	22.907563841632257	18.3481003738008	0	1	2.5504254911730984	4.965522410041664	1.3030475125171086	4.31855851918032	0.1489158110062179	372.334585368708	6.984503610061209	12	56	0	0	7	27	22	3	3	1	0	0	0	0	0	368.44444444444446	310.0	555.0	548.6666666666666	606.6666666666666	532.3333333333333	543.6666666666666	363.6666666666666	306.66666666666663	256.0216906721536	150.44753086419752	335.37808641975306	404.0462962962962	537.3364197530865	498.7037037037037	532.9043209876544	368.9907407407407	399.6018518518519	1414.0	1694.0	6.57936507936508	5.254237288135593	5.138888888888889
CHEMBL554369	12.715991517539395	11.29122564603215	0	1	2.512771421026299	4.939385944498792	1.3039426852431153	4.249348980492454	0.1596870317993713	3236.6309925781875	6.983490013713327	9	36	0	0	3	19	14	2	0	0	0	1	0	0	1	160.44444444444446	181.0	243.0	184.0	156.0	136.0	106.0	51.0	15.0	218.9821678002626	143.68043840559048	305.7112625544765	345.2709715501915	401.5844107468757	377.36603029442097	351.4327224682667	313.1609920131708	277.27496366901187	910.0	804.0	4.45679012345679	4.891891891891892	3.6818181818181817
CHEMBL483558	17.665738985845227	13.811959892129437	0	1	2.380663705635875	4.76132741127175	1.3273783880642287	4.013578831624884	0.1745034274619514	225.5688137471244	6.251534396066897	12	44	0	0	4	21	19	3	1	0	0	0	0	0	0	282.0	288.0	373.0	373.0	313.0	281.0	263.0	233.0	195.0	142.8888888888889	136.47222222222223	208.05555555555563	262.7777777777779	269.8611111111111	250.9722222222223	255.94444444444449	202.1944444444445	175.0833333333334	916.0	1087.0	6.409090909090909	6.260869565217392	4.6625
CHEMBL2152924	20.68144411374725	16.474977705520594	0	1	2.437516131277616	4.875032262555232	1.2815345529587845	4.36686416247483	0.1617357097212899	286.69893812764303	6.651684442117523	12	52	0	0	8	25	19	3	4	1	0	0	0	0	0	366.44444444444446	288.3333333333333	497.6666666666667	500.66666666666674	462.6666666666667	479.0	442.3333333333333	368.3333333333333	294.0	225.24391289437588	146.41512345679013	328.88271604938274	344.5216049382716	389.59876543209873	400.537037037037	395.30092592592587	429.3379629629629	354.3240740740741	1368.0	1600.0	7.047008547008547	5.3395061728395055	5.23859649122807
ZINC000028862380	22.24089717496559	17.712875420561065	0	1	2.553401730329833	4.97885240667544	1.2880302590595794	4.357287286098446	0.1556174030749444	282.22426191370755	6.672321427084699	15	52	0	0	7	24	21	3	2	1	1	0	0	0	1	384.44444444444446	327.33333333333337	569.6666666666666	572.6666666666667	586.0	634.6666666666666	469.6666666666667	431.33333333333337	309.33333333333337	269.5494684499314	146.67283950617286	331.4567901234568	396.4135802469136	450.6635802469136	539.1481481481483	394.9768518518518	419.95524691358025	337.8240740740741	1392.0	1630.0	7.3931623931623935	5.951515151515152	5.696666666666666
CHEMBL3669641	24.76966447118966	19.18335049452717	0	1	2.5958332306459124	5.055989751071882	1.3511678399860685	4.395150002152405	0.1465050000717468	632.0077382457775	7.547513926799784	20	52	0	2	7	22	23	4	2	1	0	0	0	0	0	394.44444444444446	384.3333333333333	672.0	623.3333333333333	599.0	519.3333333333333	543.6666666666666	490.3333333333333	372.0	218.1328017832647	151.20061728395063	330.87037037037044	387.2006172839507	437.4166666666668	390.7314814814814	390.3703703703703	381.8256172839505	354.08333333333326	1430.0	1753.0	7.585470085470086	6.742690058479532	6.524271844660194
CHEMBL478	9.968444621832964	8.524517183601752	0	1	2.3051341488584844	4.610268297716969	1.315515130895028	3.3995562775103414	0.261504329039257	55.35590022029205	4.276147516320194	6	26	0	0	3	13	10	2	0	0	0	1	0	0	1	125.60493827160494	133.11111111111111	161.66666666666666	141.44444444444446	89.22222222222223	67.11111111111111	43.11111111111112	15.11111111111111	0.0	55.6164075598232	67.40946502057614	109.49382716049382	125.12551440329216	104.89506172839504	92.71604938271604	74.2530864197531	40.913580246913575	10.84567901234568	760.0	679.0	4.830959164292498	4.930041152263375	3.368055555555556
ZINC000082154292	20.567463898590265	16.264555429343904	0	1	2.595006244702021	5.041321930676294	1.3465503815859718	4.26377767300497	0.1705511069201988	279.4581037199366	6.549143115988287	15	44	0	2	6	19	19	3	2	1	0	0	0	0	0	328.44444444444446	301.3333333333333	553.0	523.0	502.33333333333337	383.0	373.0	310.33333333333337	254.0	195.3272462277092	122.42283950617286	285.7592592592593	337.18827160493817	399.432098765432	312.4999999999999	278.3101851851851	259.8441358024692	269.86111111111103	1234.0	1505.0	7.464646464646464	6.277777777777778	6.284090909090909
BDBM50217902	21.94123734644348	18.23725145052685	0	1	2.592134555908536	5.020117954043377	1.321175406931054	4.523564476858045	0.1675394250688164	248.85881884198488	6.51013751607143	9	45	0	0	10	18	17	5	2	2	0	1	0	0	1	350.4938271604938	315.77777777777777	556.5555555555557	566.7407407407408	623.074074074074	546.1111111111111	449.0	357.8888888888889	212.77777777777777	200.0304164761469	122.190329218107	284.4207818930042	335.68404206675814	409.4114654778235	374.9958847736625	321.3878600823044	331.7587448559671	240.1543209876544	1804.0	1787.0	7.78875171467764	6.444444444444445	6.183950617283951
CHEMBL1173775	21.424400594037863	17.778248977367866	0	1	2.5669862393603244	5.022640700616443	1.289751056222784	4.2619090230396335	0.1578484823348012	457.3537941952095	7.118709031121121	18	45	0	0	10	18	17	6	2	2	0	0	0	0	0	382.8888888888889	345.0	601.3333333333333	619.3333333333334	686.6666666666667	500.6666666666666	456.1111111111112	363.33333333333337	239.3333333333333	214.9417866941015	138.6604938271605	293.1080246913579	335.4907407407406	419.6327160493825	316.3379629629628	296.3628257887516	281.70524691358025	241.2777777777778	1564.0	1699.0	8.508641975308642	7.1875	7.333333333333332
CHEMBL1083886	19.53379039377905	15.29421132265052	0	0	2.47219552516463	4.94439105032926	1.2653679574517214	4.294313952356925	0.171772558094277	241.47137547975265	6.403041669907629	12	45	0	0	6	20	19	1	3	1	1	0	0	0	1	358.44444444444446	272.3333333333333	465.0	454.33333333333337	432.6666666666666	475.3333333333333	338.66666666666663	280.66666666666663	213.66666666666669	296.7994684499314	132.3672839506173	312.1481481481481	378.00617283950606	396.1373456790122	450.6959876543208	328.1111111111109	320.4953703703702	282.0864197530865	1282.0	1439.0	7.965432098765432	5.794326241134751	5.535714285714286
CHEMBL4461327	23.65511073733869	19.226785638762056	0	0	2.5706279938225016	4.993316965412252	1.2758845874428582	4.483400733845506	0.1494466911281835	346.4692695982266	6.946406415336845	20	50	0	0	9	20	21	4	4	1	0	0	0	0	0	454.44444444444446	408.0	695.6666666666666	664.3333333333334	745.6666666666666	699.0	614.6666666666667	647.3333333333334	438.6666666666667	277.85502400548694	166.33641975308643	357.17901234567904	387.9969135802469	461.2345679012346	447.97376543209873	415.47993827160496	473.4861111111111	410.6975308641976	1484.0	1714.0	9.088888888888889	7.69811320754717	7.816479400749063
CHEMBL4216246	16.99907231917856	13.208708299214967	0	0	2.389701684458491	4.6678939370545365	1.2819811887573194	3.668915245100023	0.1595180541347836	2549.882080914365	8.676711517239665	6	52	0	0	4	29	19	1	2	1	0	0	0	0	0	222.44444444444449	211.66666666666663	269.66666666666663	262.3333333333333	208.3333333333333	182.66666666666669	172.0	151.33333333333334	115.33333333333334	140.55898491083678	130.75	209.9444444444444	264.2962962962964	249.35185185185188	221.44135802469137	216.37962962962965	208.22222222222223	174.35185185185188	1146.0	1208.0	4.277777777777778	3.993710691823899	2.780068728522336
11741319_CHEMBL3113353	19.481419735440703	16.54086289841547	0	0	2.540519804075932	5.081039608151864	1.252513797973463	4.369217604612898	0.1747687041845159	168.77295119766885	6.044845059475964	16	41	0	0	8	16	17	3	2	2	0	1	0	0	1	324.4938271604938	289.7777777777778	515.4444444444445	544.6666666666666	574.2222222222222	432.1851851851852	331.77777777777777	236.5555555555556	120.4074074074074	212.5581942539248	120.68106995884774	263.5051440329218	298.74296982167346	457.9495884773663	393.74782807498855	381.6255144032921	269.5380658436214	195.05121170553275	1704.0	1595.0	7.914483589280337	6.739018087855299	7.158950617283951
CHEMBL2163369	22.79817404189108	17.981323638604707	0	1	2.6032231224113227	5.057065687729491	1.2950547447390492	4.35343426280841	0.1501184228554624	343.41982030696573	6.90366440163226	15	55	0	0	7	26	22	2	4	1	0	0	0	0	0	394.44444444444446	342.0	598.3333333333334	609.6666666666666	642.3333333333334	569.6666666666667	515.0	473.0	307.0	228.5772462277092	155.30864197530866	335.62654320987644	374.0756172839506	473.1512345679012	476.6898148148149	453.7268518518519	397.22222222222223	385.6666666666667	1428.0	1706.0	7.171717171717172	5.896551724137931	5.753205128205129
ZINC000049055268	20.648344127630025	17.159763040685796	0	1	2.56050531768051	4.992081179116998	1.297548328730205	4.30148726190442	0.1654418177655546	228.03343398592017	6.385003703520365	15	45	0	0	7	19	19	2	3	1	0	1	0	0	1	340.0493827160494	295.44444444444446	523.3333333333334	512.1111111111111	576.8518518518518	502.7777777777778	388.44444444444446	407.0	184.0	202.61032045419907	126.83230452674898	287.9506172839507	320.95576131687244	379.38671696387735	358.7366255144032	330.7165637860082	375.9804526748971	261.4393004115227	1538.0	1583.0	7.556652949245542	6.155092592592593	6.15686274509804
CHEMBL3669659	21.34352036499812	17.11232753059941	0	1	2.6102018786821866	5.076433983768092	1.3244107417376934	4.339465763767143	0.1669025293756593	290.1824555830942	6.626021327354635	15	46	0	2	6	20	20	2	3	1	0	0	0	0	0	344.44444444444446	316.3333333333333	587.0	593.3333333333333	554.6666666666666	491.0	442.0	337.33333333333337	245.0	226.10502400548697	133.20061728395063	301.9814814814815	372.31172839506166	423.20987654320993	441.2129629629628	356.9768518518519	329.01080246913585	310.36111111111114	1286.0	1549.0	7.48792270531401	6.326666666666666	6.450549450549451
article_review_355	26.97186504378906	20.546608925077063	0	1	2.575652089536669	5.073422688502072	1.3261564652517217	4.553442572622027	0.1379831082612735	599.3407299614396	7.589752736185942	19	58	0	0	8	25	25	4	2	1	0	1	0	0	1	408.0493827160494	390.1111111111111	678.3333333333333	690.4444444444445	732.1851851851852	656.2222222222223	644.4444444444445	510.22222222222223	404.22222222222223	224.66587600975464	157.91255144032922	347.9783950617284	400.2366255144033	458.5256058527664	436.8256172839505	464.264403292181	389.6430041152263	342.2309670781891	1794.0	1959.0	7.035334184759472	6.192239858906525	6.056547619047619
ZINC000028978346	17.74921873772836	14.985201440411137	0	0	2.565810047002979	5.13162009400596	1.30034325967558	4.104039370253268	0.1784364943588377	173.94328338093936	5.991638411433105	12	40	0	0	5	17	18	1	4	0	0	0	0	0	0	354.0	348.0	515.0	633.0	654.0	464.0	368.0	178.0	107.0	206.75694444444443	144.91666666666669	230.9583333333333	329.0833333333332	476.68055555555554	394.66666666666674	375.5694444444444	234.5	196.91666666666669	970.0	1087.0	8.85	8.285714285714286	7.253521126760563
CHEMBL1714441	22.17194748974429	17.73418567208781	0	1	2.525217263052415	4.951207733905205	1.3026637748159458	4.422005691287168	0.1579287746888274	255.45739103366023	6.572675045926212	17	48	0	0	8	20	20	3	3	1	0	1	0	0	1	378.04938271604937	336.44444444444446	585.4444444444445	595.7777777777778	663.2222222222223	555.5555555555555	505.7407407407408	449.22222222222223	302.7777777777778	214.8325426764213	139.02674897119343	307.5205761316873	353.73816872427983	432.7716049382717	354.7232510288066	365.6367169638775	390.2304526748972	332.2654320987655	1624.0	1678.0	7.876028806584362	6.596949891067538	6.578027465667915
CHEMBL194465	21.953167890261938	18.0570789543138	0	1	2.54283853963299	4.987532989629935	1.315236873185471	4.3377487539183175	0.1549195983542256	302.53087436462624	6.7418027534591705	15	52	0	0	7	24	21	2	4	1	0	0	0	0	0	380.44444444444446	325.0	580.6666666666667	573.0	567.0	553.6666666666667	507.6666666666666	408.6666666666667	318.0	224.29946844993145	148.30864197530866	325.5123456790124	365.75	422.04938271604937	429.9367283950617	421.4537037037037	394.3055555555556	351.10185185185185	1390.0	1653.0	7.316239316239317	5.909090909090909	5.925170068027212
CHEMBL2165536	22.20045706044571	17.61714109832	0	1	2.603037183399447	5.055345310064464	1.2811181166109011	4.334591746913133	0.1548068481040404	283.2413942165699	6.675918934338473	15	51	0	0	7	23	21	2	3	1	1	0	0	0	1	406.44444444444446	340.0	600.3333333333334	609.6666666666666	640.3333333333334	566.3333333333333	531.3333333333334	464.0	312.0	273.3272462277092	149.80864197530866	336.7932098765432	388.0756172839506	465.6512345679012	452.8148148148149	514.0787037037037	379.2500000000001	361.75	1406.0	1646.0	7.969498910675381	6.296296296296297	6.189003436426117
CHEMBL1258607	24.27399716108281	18.78525600933987	0	1	2.490274674890772	4.980549349781544	1.2952034078323116	4.572904954999811	0.14751306306451	379.8310776566535	7.071128732895186	16	59	0	0	8	28	23	4	3	1	0	0	0	0	0	402.44444444444446	358.3333333333333	607.3333333333333	634.6666666666667	607.3333333333333	558.3333333333333	523.0	452.33333333333326	368.6666666666667	235.29946844993145	166.3317901234568	358.5524691358024	389.1234567901234	464.5987654320987	518.0956790123456	463.4768518518517	422.1666666666666	427.8009259259257	1500.0	1792.0	6.821092278719398	5.779569892473118	5.571865443425076
CHEMBL196524	23.39589102333645	17.806573791396225	0	1	2.550874589884266	5.025865492352025	1.3359588672975344	4.555485591330012	0.1570857100458624	294.0683895411568	6.748523094766785	19	49	0	0	7	20	22	3	2	1	0	1	0	0	1	366.04938271604937	342.1111111111111	613.1111111111111	604.6666666666666	591.8888888888889	496.33333333333337	499.2962962962963	389.1111111111111	288.33333333333337	206.61032045419904	138.24588477366257	311.75205761316874	354.1347736625514	410.2767489711935	374.50308641975306	357.297210791038	308.9094650205761	267.0447530864197	1632.0	1737.0	7.470395565633661	6.454926624737945	6.592592592592593
CHEMBL1651095	11.411167754907478	10.4102508365124	0	0	2.402484841637593	4.693271354718246	1.2751422315230954	3.5352236485729405	0.2356815765715293	71.28204036690735	4.672109515537069	6	28	0	0	4	13	11	1	2	1	0	0	0	0	0	182.44444444444449	170.66666666666669	230.66666666666663	231.0	171.66666666666666	124.0	86.0	64.0	15.0	128.55898491083676	92.2777777777778	136.2222222222222	180.3858024691358	175.0925925925927	128.05555555555554	123.48148148148144	154.83333333333334	71.5	842.0	814.0	6.515873015873017	5.885057471264369	4.707482993197279
CHEMBL236579	20.05062714618465	16.466767361842333	0	1	2.554132242289746	4.976393081698248	1.2955322311440427	4.256515790627813	0.1702606316251125	211.01078572552208	6.268199981226352	15	43	0	0	7	18	18	3	2	1	1	0	0	0	1	370.44444444444446	307.33333333333337	545.6666666666666	528.0	537.0	494.3333333333333	461.6666666666667	344.6666666666667	231.0	255.5216906721536	130.08950617283955	301.0956790123456	349.9382716049383	398.0092592592591	346.5277777777777	410.1990740740739	332.24074074074065	255.36111111111111	1278.0	1486.0	8.61498708010336	6.681159420289856	6.654471544715447
CHEMBL302845	21.67628017963745	17.225611664466882	0	1	2.425800133525286	4.851600267050573	1.2572041068385211	4.723540567899268	0.1686978774249738	200.4667067939411	6.330267599236768	12	50	0	0	10	22	18	4	5	1	0	0	0	0	0	436.44444444444446	339.3333333333333	585.6666666666667	561.6666666666667	535.3333333333334	492.6666666666667	578.6666666666666	413.3333333333333	341.3333333333333	321.2716906721536	156.4429012345679	385.3827160493827	384.63271604938274	451.5154320987655	427.0030864197531	560.3287037037038	333.69444444444446	359.30555555555554	1442.0	1645.0	8.72888888888889	6.5256410256410255	6.435897435897437
CHEMBL2153063	21.4575005801551	17.25342287257595	0	1	2.444916330776959	4.889832661553919	1.2767271806282328	4.5137629352203374	0.161205819115012	251.8509600836198	6.558456901490308	12	55	0	0	8	27	20	3	4	1	0	0	0	0	0	376.44444444444446	298.33333333333337	510.6666666666667	518.3333333333333	499.33333333333337	493.6666666666666	532.0	345.33333333333337	315.66666666666663	228.99391289437585	152.52623456790124	336.6049382716049	356.66358024691345	420.3132716049381	431.1296296296296	477.52777777777766	410.9999999999999	401.6481481481481	1406.0	1653.0	6.844444444444445	5.233918128654971	5.0561056105610565
10021389_CHEMBL141549_CHEMBL141549	18.527023784070387	15.44111780342048	0	0	2.529258653448479	5.058517306896958	1.2886182533345023	4.2144811368842845	0.1756033807035118	184.24314003810724	6.0917250359153385	16	41	0	0	7	17	17	3	2	2	0	0	0	0	0	312.8888888888889	274.66666666666663	498.3333333333333	526.1111111111111	556.0	402.6666666666667	293.0	207.0	117.66666666666666	212.44178669410152	120.71604938271606	263.7345679012346	300.3890603566528	444.6666666666665	353.7376543209876	333.99382716049377	243.2638888888889	174.22222222222223	1416.0	1499.0	7.631436314363144	6.387596899224805	6.921296296296296
ZINC000095555012	22.37879654540819	17.911454367314732	0	1	2.603520626352428	5.065867130563071	1.2717699004777263	4.368128963839137	0.1560046058513977	263.99827859601754	6.605561999836586	15	47	0	0	8	19	20	2	2	1	2	0	1	0	3	425.5116598079561	346.03703703703707	624.8888888888889	665.1481481481482	630.074074074074	622.1851851851852	556.8024691358024	427.2962962962963	320.0740740740741	316.9888545953361	142.86111111111111	331.6635802469135	448.8348765432101	449.3672839506172	532.45524691358	499.2416838134431	343.9552469135803	344.5925925925925	2608.0	1790.0	9.053439570382045	6.920740740740741	6.94320987654321
CHEMBL606871	21.566890379896275	17.490407534067955	0	1	2.460674466137774	4.88099950229883	1.2725131982793556	4.606715636257549	0.1706190976391685	215.5090007776801	6.366254448631663	15	46	0	0	8	19	19	3	2	1	2	0	0	0	2	418.44444444444446	335.33333333333337	582.3333333333334	533.6666666666666	623.3333333333334	437.0	496.0	415.0	317.0	322.0772462277092	145.13734567901233	347.5246913580248	380.7592592592594	554.3580246913582	340.83024691358	402.22222222222206	320.11728395061704	281.95370370370364	1396.0	1583.0	9.096618357487923	6.843537414965987	6.693486590038314
CHEMBL2012639_60141574	19.59539995059769	15.838570134325392	0	2	2.4463681068042176	4.8385859064842	1.2476084752139895	4.26493162356128	0.1705972649424512	224.23002323390088	6.328963146275969	15	40	0	0	9	15	16	4	2	2	0	1	0	0	1	334.4938271604938	273.44444444444446	486.6666666666666	429.0	419.1111111111111	376.8518518518519	312.8888888888889	338.77777777777777	210.0	200.2526386983692	118.0437242798354	275.3888888888888	276.7777777777778	314.1316872427983	271.6830132601737	228.59893689986285	239.4465020576132	167.05864197530866	1716.0	1627.0	8.362345679012346	6.510582010582011	7.053140096618357
article_review_510	22.98844407067202	18.078738856072267	0	1	2.552653989074584	4.979792497454444	1.2811161462461669	4.279183619846501	0.1475580558567759	430.5791421334978	7.129841881672607	15	49	0	0	9	20	20	2	4	1	1	0	0	1	2	429.4686419753086	339.6222222222222	595.5999999999999	610.2666666666667	638.2888888888889	604.437037037037	569.6444444444445	527.7555555555555	382.37777777777774	301.09986568449926	150.21123456790122	346.86190123456794	408.1462469135802	461.6931111111111	449.1639300411523	532.8334074074074	477.4523703703704	324.6483703703704	4240.0	1960.0	8.7646661627614	6.531196581196581	6.47391304347826
article_review_508	29.271524872311183	21.51155682707701	0	1	2.552945345626378	4.980113217478648	1.297390113640112	4.382374486272569	0.1184425536830424	1505.3824121526793	8.625135059010233	21	64	0	0	10	27	27	3	4	1	1	0	0	1	2	523.4686419753086	452.6222222222222	754.5999999999999	785.2666666666667	776.2888888888889	711.437037037037	662.6444444444444	621.7555555555555	505.3777777777778	337.65542124005486	197.3223456790124	415.0285679012346	496.9795802469136	576.9431111111112	581.6639300411523	649.888962962963	576.8690370370371	415.53725925925926	4548.0	2344.0	8.179197530864197	6.656209150326797	6.341176470588235
CHEMBL4091721	22.91949438545072	17.748089597607287	0	2	2.546390392799585	4.975061655028768	1.2923291536702637	4.303075105452897	0.1483819001880309	366.0486734691709	6.967477049172411	15	56	0	0	7	27	22	3	3	1	0	0	0	0	0	374.44444444444446	321.0	558.6666666666666	546.3333333333333	573.0	517.6666666666667	479.6666666666666	452.3333333333333	327.3333333333333	221.2716906721536	151.7808641975309	332.0401234567901	374.2746913580247	453.6836419753086	399.0493827160493	383.1342592592592	393.9722222222222	385.25	1414.0	1706.0	6.686507936507937	5.440677966101695	5.270440251572326
CHEMBL3692860	19.34352036499811	15.524386522607536	0	1	2.540887240629792	5.004694395428495	1.298532866914843	4.275359980377726	0.1781399991824052	194.01595011683105	6.143409110134655	15	37	0	0	7	13	17	1	3	1	1	1	0	0	2	368.0493827160494	306.44444444444446	555.4444444444445	528.8888888888889	480.074074074074	467.55555555555554	395.33333333333337	310.77777777777777	239.77777777777777	248.3880982319768	116.88786008230454	282.9989711934157	333.4670781893004	344.78589391861	370.00514403292186	265.75925925925924	234.6764403292181	192.7283950617284	1492.0	1475.0	9.947280613947282	7.661111111111111	7.934920634920635
CHEMBL3883620	31.85266282687358	20.794310939055244	0	3	2.531144693080999	4.972773631019786	1.3419959122850211	4.299408536095108	0.1074852134023776	26440.483326257432	11.56894593503407	21	79	0	0	8	39	32	5	2	1	0	0	0	0	0	456.44444444444446	424.0	690.6666666666666	676.6666666666666	662.6666666666666	556.3333333333334	521.6666666666666	429.6666666666666	361.3333333333333	259.7716906721537	204.94753086419755	426.84567901234567	501.04938271604937	579.4104938271607	542.8611111111112	489.5462962962963	420.0185185185185	423.83333333333326	1820.0	2253.0	5.777777777777778	5.047619047619048	4.514161220043572
CHEMBL1082762	19.86035711740372	16.274079488197234	0	0	2.5821072896269124	5.060703752861179	1.3168364662643122	4.286082203698403	0.1714432881479361	208.68716551307816	6.2571270467643005	15	45	0	0	7	20	18	4	2	1	0	0	0	0	0	338.44444444444446	314.3333333333333	573.3333333333334	573.6666666666667	658.0	475.6666666666666	365.6666666666667	238.3333333333333	129.0	202.79946844993145	127.81172839506176	289.5987654320987	324.5972222222221	456.682098765432	374.0262345679012	358.037037037037	316.6157407407408	252.6481481481482	1248.0	1488.0	7.520987654320988	6.548611111111111	6.666666666666667
CHEMBL3669672	24.729224356669786	19.811972687969675	0	1	2.6237005246049785	5.108672742460337	1.351613403274316	4.581675987658986	0.1527225329219662	368.931457488112	7.009223163389848	15	57	0	2	6	27	24	3	2	1	0	0	0	0	0	360.44444444444446	348.3333333333333	635.0	637.3333333333333	634.6666666666666	593.6666666666666	576.6666666666666	481.33333333333337	337.0	210.10502400548697	145.28395061728398	333.3981481481482	403.9783950617284	449.58024691358014	425.52777777777777	431.57870370370375	495.8070987654321	485.69444444444446	1422.0	1775.0	6.3235867446393765	5.618279569892473	5.427350427350428
ZINC000004316467	22.6887842421499	18.3947647749402	0	0	2.578374480876446	5.054116512507401	1.3237216785107662	4.46783558350992	0.1595655565539257	290.0658110251306	6.699727248985339	18	47	0	0	9	19	19	5	2	2	0	0	0	0	0	382.8888888888889	360.0	642.3333333333333	661.0	732.0	541.3333333333333	503.1111111111111	386.0	254.0	211.9695644718793	136.82716049382717	300.1080246913581	359.3055555555555	443.1790123456788	332.1141975308641	322.8674554183812	310.4336419753085	297.08796296296293	1588.0	1764.0	8.146572104018913	7.0588235294117645	7.0586080586080575
CHEMBL23575	14.555533354771804	12.628350061161722	0	0	2.439780228191845	4.87956045638369	1.2323484878891169	3.850333277118356	0.2026491198483345	109.38768350580746	5.336752187608597	12	31	0	0	7	12	12	3	2	1	0	0	1	0	1	257.5116598079561	200.37037037037035	365.0740740740741	339.40740740740733	302.6543209876544	302.0740740740741	191.5555555555556	111.55555555555554	67.03703703703704	184.3777434842249	96.39197530864196	223.6944444444445	248.56481481481487	275.6629801097393	242.98765432098767	196.40740740740745	168.27777777777783	83.40432098765432	2200.0	1303.0	8.30682773574052	6.2615740740740735	7.02065527065527
57391621_CHEMBL1963100	24.285927704901287	16.946193319906843	0	1	2.4431688906257665	4.886337781251532	1.3102448365141053	3.74685113839973	0.1208661657548299	3374.0012228124906	9.255256737019144	16	58	0	0	8	27	23	4	2	1	0	1	0	0	1	366.0493827160494	317.44444444444446	528.6666666666667	476.0	449.44444444444446	369.22222222222223	242.44444444444449	225.77777777777777	213.5555555555556	222.0547648986435	152.18569958847735	341.4089506172839	363.1373456790122	429.7536008230453	408.445987654321	346.65740740740733	273.55864197530866	223.67592592592592	1724.0	1827.0	6.31119625372499	5.204007285974499	4.850152905198778
CHEMBL4531898	14.158714650613906	12.810492427619254	0	0	2.4902176865804497	4.848109152423605	1.304617782016965	3.8495465442601184	0.2138636969033399	101.27131075971008	5.20558982538078	14	29	0	0	5	11	13	3	0	0	1	1	0	0	2	261.60493827160496	272.1111111111111	390.44444444444446	337.8888888888889	316.22222222222223	246.5555555555556	147.22222222222223	110.77777777777776	74.77777777777777	138.9775186709343	102.6872427983539	164.54526748971193	190.15637860082307	193.05349794238688	180.82613168724288	132.4074074074074	111.9259259259259	97.06172839506172	996.0	913.0	9.020859940400172	8.777777777777777	7.508547008547008
CHEMBL4873127	21.48900217648162	17.139238108620628	0	1	2.401315622120741	4.802631244241483	1.2762581532330934	4.6544202076073455	0.1662292931288337	225.0438601353628	6.445914734323374	12	54	0	0	9	26	19	6	1	0	0	2	0	0	2	333.2098765432099	355.22222222222223	495.6666666666666	487.38271604938274	438.6666666666667	462.0	420.0	374.1111111111112	270.66666666666663	147.06614845297975	155.76337448559673	264.753086419753	311.3777244322512	315.840534979424	330.925925925926	340.2798353909465	358.5349794238683	321.022633744856	1646.0	1472.0	6.1705532693187015	6.343253968253968	4.956666666666666
CHEMBL4100951	26.366807933941047	18.320394442474576	0	1	2.4563989961441903	4.866509154506435	1.3247392659529544	3.9761213807853286	0.1204885266904645	1418.528480235329	8.45129780023239	19	59	0	0	7	26	26	3	2	1	0	1	0	0	1	390.0493827160494	361.44444444444446	613.0	534.4444444444445	454.2222222222222	374.8888888888889	372.55555555555554	295.44444444444446	258.55555555555554	226.13809823197684	160.4079218106996	354.8503086419752	385.4573045267489	419.5889917695472	377.2983539094648	364.5864197530863	302.9120370370371	304.6697530864197	1782.0	1912.0	6.611006486712702	5.73721340388007	5.5225225225225225
CHEMBL194750	20.53895432788884	16.219822581510115	0	1	2.54973409359598	4.974241271242331	1.330234557389098	4.232457426612713	0.1627868241004889	268.1256495630572	6.5469671573195845	15	48	0	0	6	22	20	2	3	1	0	0	0	0	0	336.44444444444446	288.0	526.6666666666667	512.3333333333333	519.6666666666667	451.6666666666667	438.6666666666667	326.3333333333333	225.0	207.2716906721536	132.83641975308643	301.4845679012345	338.2746913580247	403.7962962962963	357.44907407407413	369.3425925925926	353.31944444444446	291.8703703703704	1288.0	1545.0	7.00925925925926	5.647058823529412	5.787545787545788
CHEMBL3696965	21.72281697686907	17.478296826953624	0	1	2.5513764464669344	5.023357072801186	1.2712222656280785	4.412542001463956	0.163427481535702	242.2867059615848	6.483373533300266	15	41	0	0	9	14	18	1	4	1	3	0	0	0	3	510.44444444444446	401.33333333333326	832.0	661.3333333333333	702.3333333333334	794.6666666666667	733.0	745.3333333333334	458.0	390.6119684499314	144.8533950617284	542.8703703703704	356.36728395061726	437.05246913580254	492.1118827160494	425.7499999999999	705.2916666666669	470.0648148148147	1466.0	1583.0	12.449864498644986	9.12121212121212	10.805194805194803
CHEMBL3409244	29.162135072570003	20.71482480274356	0	1	2.5496266684735014	4.96470931077463	1.3184989408466503	4.261524095109003	0.1151763268948379	7739.038374525085	10.262365537497969	21	66	0	0	8	29	29	3	4	1	0	0	0	0	0	490.44444444444446	443.0	736.6666666666667	731.3333333333333	741.6666666666666	604.3333333333333	531.6666666666666	442.33333333333337	423.33333333333337	308.0772462277092	200.2808641975309	418.40123456790127	474.8024691358024	573.4290123456791	521.4490740740741	490.6851851851852	437.6111111111112	409.0972222222222	1732.0	2044.0	7.430976430976431	6.328571428571428	6.088154269972453
CHEMBL4794963	24.248479616006502	16.49811888265889	0	1	2.4551970080170573	4.800596883545412	1.3020055683435092	3.812964844609752	0.1229988659551533	10639.141818592838	10.403697214986565	15	59	0	0	7	28	24	3	3	0	1	0	0	0	1	440.0	427.0	554.0	504.0	447.0	378.0	302.0	280.0	238.0	255.97222222222223	187.61111111111111	320.6388888888889	396.11111111111103	390.6944444444443	368.4166666666665	297.91666666666663	291.3333333333333	268.16666666666663	1312.0	1515.0	7.4576271186440675	6.887096774193548	4.990990990990991
CHEMBL196598	26.63511635628011	18.863894131838784	0	1	2.401039377561163	4.802078755122324	1.2808330244290471	5.2841977230290285	0.155417580089089	254.0637378075124	6.761360603411466	12	64	0	0	10	30	24	5	2	0	3	0	0	0	3	544.0	486.0	767.0	665.0	591.0	544.0	550.0	497.0	422.0	377.7291666666667	205.86111111111111	528.3888888888889	458.2222222222223	552.8611111111111	502.4722222222223	398.08333333333337	423.19444444444446	510.6111111111112	1510.0	1687.0	8.5	7.253731343283582	6.338842975206612
CHEMBL565552	21.42440059403787	17.028616548220253	0	1	2.5538563078375427	5.036598739612877	1.3025172784634935	4.379859173960878	0.1622170064429955	282.534917279872	6.637053916949504	19	48	0	0	6	21	21	3	2	1	0	0	0	0	0	352.44444444444446	316.3333333333333	553.3333333333333	561.6666666666666	598.6666666666667	578.3333333333334	446.33333333333337	372.3333333333333	249.0	209.2716906721536	139.31172839506175	298.5432098765432	331.37654320987656	414.02314814814815	430.7824074074074	381.2222222222222	322.2962962962963	267.2777777777778	1308.0	1558.0	7.342592592592593	6.202614379084967	6.287878787878787
CHEMBL4632519	24.75338582459365	17.880533595101515	0	1	2.603946052384245	4.929264907500125	1.333586011114456	3.5092200501812862	0.1132006467800414	60605.18377736808	12.143537820770756	6	65	0	2	6	34	25	3	2	0	0	1	0	0	1	335.60493827160496	344.1111111111111	485.6666666666667	459.6666666666667	375.1111111111111	231.8888888888889	191.11111111111111	182.11111111111111	181.88888888888889	209.28307422648987	163.02057613168728	293.8827160493827	407.2129629629629	475.4341563786009	398.19135802469134	307.6203703703703	262.33641975308643	243.6574074074074	1498.0	1608.0	5.16315289648623	4.987117552334944	3.597530864197531
CHEMBL2442274	14.308544564874964	12.522308176074356	0	3	2.451766670415406	4.76118242441608	1.280396424790753	3.853536723603616	0.2140853735335342	101.52975454848828	5.208138568685373	9	27	0	0	6	9	12	4	1	0	0	0	1	0	1	257.06721536351165	275.03703703703707	395.8148148148148	326.85185185185185	257.5925925925926	239.77777777777777	251.03703703703704	168.07407407407405	73.62962962962963	142.32827503429357	105.8858024691358	172.8765432098766	200.4645061728395	185.33024691358028	142.0092592592593	151.3117283950618	135.2145061728395	94.78858024691355	1926.0	1006.0	9.521007976426358	9.48403575989783	8.604669887278583
CHEMBL3692931	19.9007972319236	16.21186915051031	0	1	2.5452206483067745	5.023519340036787	1.3152052450314895	4.377309309090513	0.1750923723636205	199.1310221709637	6.210253742815734	15	41	0	0	7	16	18	1	4	1	0	1	0	0	1	348.0493827160494	297.44444444444446	547.1111111111111	543.5555555555555	515.7407407407408	464.55555555555554	400.1111111111111	315.55555555555554	240.22222222222223	225.6380982319768	124.16563786008231	284.77983539094646	324.0149176954732	381.498856881573	418.0514403292181	300.31069958847735	246.6867283950617	206.2962962962964	1514.0	1525.0	8.48900933453779	6.76010101010101	7.105339105339105
CHEMBL69257	23.19937412170032	16.47006417448345	0	1	2.590692439853149	5.057962206959031	1.3551802816842382	3.672757842582005	0.1266468221580002	6332.696039345243	9.818192076043283	12	59	0	0	3	30	26	2	1	0	0	0	0	0	0	310.0	342.0	488.0	474.0	364.0	265.0	208.0	237.0	230.0	165.97916666666669	157.91666666666669	269.87499999999994	358.86111111111103	397.625	388.33333333333326	308.4166666666667	237.625	211.75	1128.0	1411.0	5.254237288135593	5.428571428571429	4.170940170940171
CHEMBL1784918	24.570514773836365	18.56928669887516	0	2	2.519205404356751	4.971726568993805	1.2707081089083876	4.407620986901044	0.1421813221580982	609.5478889495605	7.544119628202945	15	55	0	0	9	24	22	3	2	1	3	0	0	0	3	496.44444444444446	387.0	763.6666666666666	631.3333333333333	651.6666666666666	535.6666666666666	713.3333333333333	429.33333333333337	461.6666666666667	395.0564128943759	163.91975308641975	538.7067901234569	440.6358024691358	545.5162037037039	455.06790123456784	689.9583333333335	304.2962962962962	384.0833333333333	1590.0	1790.0	9.026262626262628	6.672413793103448	7.273015873015873
CHEMBL213407	19.9007972319236	16.078660608286427	0	0	2.594772138478804	5.046081099388262	1.3065339865275396	4.187217721857924	0.1674887088743169	229.89011245435955	6.353892154690405	15	46	0	0	6	21	19	3	2	1	0	0	0	0	0	314.44444444444446	285.0	531.3333333333334	526.6666666666666	546.0	465.0	417.6666666666667	232.0	147.0	205.79946844993145	129.47530864197532	291.65432098765416	331.020061728395	399.26543209876536	383.1388888888888	414.4814814814814	326.02777777777777	248.44444444444449	1236.0	1487.0	6.835748792270532	5.816326530612245	6.10727969348659
CHEMBL483560	17.844078470807702	13.949960541317056	0	1	2.3819447431412586	4.763889486282517	1.3086727265066356	4.116674868890634	0.1789858638648101	180.65978026664007	6.029524718374871	12	43	0	0	5	20	18	2	1	0	2	0	0	0	2	346.0	315.0	433.0	459.0	323.0	294.0	291.0	269.0	241.0	226.41666666666663	140.75	241.3888888888889	359.7222222222221	285.7777777777778	268.3888888888889	264.05555555555554	222.80555555555563	213.19444444444449	992.0	1111.0	8.046511627906977	7.0	5.481012658227848
CHEMBL400349	20.005838928887226	15.124823199358437	0	1	2.3806242584260664	4.761248516852133	1.3000335932475562	3.975669788714989	0.152910376489038	525.4614193611437	7.219788215639089	12	47	0	0	8	21	18	4	3	0	0	1	0	0	1	361.60493827160496	338.1111111111111	455.6666666666666	439.6666666666666	393.1111111111111	326.6666666666667	342.55555555555554	369.55555555555554	319.1111111111111	222.7275186709343	151.04835390946502	287.60493827160485	302.04629629629613	326.54526748971193	300.6543209876544	285.462962962963	299.8487654320988	280.25	1346.0	1314.0	7.693722090885212	6.900226757369614	5.36078431372549
CHEMBL363035	10.74450108824081	9.5992398128294	0	2	2.396884893923168	4.646145318780655	1.2795394459930478	3.2581576213122023	0.232725544379443	91.7592563469195	4.855640605082106	6	31	0	0	2	17	12	2	0	0	0	0	0	0	0	132.0	141.0	177.0	143.0	109.0	77.0	54.0	27.0	6.0	64.08333333333334	79.80555555555557	123.27777777777776	139.91666666666669	139.41666666666666	113.99999999999996	94.16666666666669	84.50000000000001	62.0	547.0	678.0	4.258064516129032	4.40625	3.1052631578947367
CHEMBL2172186	19.9007972319236	15.989952742471116	0	1	2.5754395642489625	5.0412346248827244	1.3096151461273875	4.276961196170991	0.1710784478468396	208.42627252800403	6.255876101600216	15	44	0	0	8	19	17	5	2	1	0	0	0	0	0	352.44444444444446	318.3333333333333	576.3333333333334	582.6666666666666	684.3333333333334	484.0	358.6666666666667	240.3333333333333	173.66666666666666	204.7716906721536	130.53395061728395	290.6265432098765	318.48611111111103	459.67901234567887	372.0077160493826	332.3981481481482	263.44444444444446	245.81481481481487	1260.0	1500.0	8.01010101010101	6.773049645390071	6.943775100401607
article_review_353	25.557651481415974	19.93532029754284	0	1	2.5755062542962346	5.073274151627164	1.3054236785669522	4.51168847377429	0.1409902648054465	603.2178713087247	7.565429253561743	19	56	0	0	8	24	24	3	3	1	0	1	0	0	1	416.04938271604937	388.1111111111111	693.3333333333333	707.4444444444445	749.1851851851851	654.5555555555557	668.4444444444445	501.2222222222223	380.22222222222223	229.63809823197687	157.07921810699588	350.47839506172835	401.40329218107	454.99782807498855	432.3996913580247	471.71810699588485	369.2541152263376	338.11985596707825	1772.0	1892.0	7.429453262786596	6.468518518518518	6.479750778816198
CHEMBL4211253	23.34920403596137	17.08530730483018	0	2	2.578679368086425	4.937972506890494	1.3362060093728727	3.705890298559184	0.1277893206399718	3012.891025371467	9.075366107321107	12	56	1	0	6	27	23	4	1	0	0	1	0	0	1	331.60493827160496	356.1111111111111	497.6666666666667	484.44444444444446	406.22222222222223	297.1111111111111	242.11111111111111	243.8888888888889	233.5555555555556	163.76224089315656	154.77057613168725	266.54938271604937	348.75051440329213	385.9367283950616	352.3827160493826	280.91975308641975	238.6574074074074	212.1851851851852	1404.0	1495.0	5.921516754850089	5.935185185185185	4.483483483483484
CHEMBL591568	17.584858756805467	13.55553169335855	0	1	2.5366295374345067	4.847763450477672	1.356952053033898	3.783509554758312	0.1719777070344687	345.3425631148445	6.632994221324963	12	44	0	0	2	22	20	2	0	0	0	0	0	0	0	228.0	260.0	356.0	342.0	300.0	255.0	229.0	191.0	148.0	96.63888888888889	121.36111111111111	193.0833333333334	240.25000000000009	250.33333333333337	229.0	210.83333333333337	191.66666666666669	174.00000000000003	840.0	1068.0	5.181818181818182	5.531914893617022	4.238095238095238
CHEMBL4786924	31.16971751361091	20.099142452382026	0	2	2.4781880171066675	4.87006775296574	1.3121794774995152	4.171878051979802	0.104296951299495	38800.99931622615	11.952495641972424	21	79	0	0	6	39	34	4	1	0	0	1	0	0	1	435.60493827160496	462.1111111111111	601.6666666666667	580.4444444444445	510.8888888888889	480.8888888888889	476.44444444444446	421.7777777777778	360.44444444444446	191.5052964487121	221.2150205761317	350.43827160493817	427.9310699588478	451.9166666666666	448.5339506172839	434.2952674897118	393.9156378600822	341.2088477366255	1812.0	1980.0	5.513986560400062	5.56760374832664	4.09297052154195
CHEMBL193400	20.71729381285132	16.774595625709836	0	1	2.546182000379909	5.007300306964554	1.2990954993445685	4.332850045646136	0.1666480786786975	231.32152935361063	6.399320089715323	15	43	0	0	8	17	18	3	2	1	0	2	0	0	2	323.6543209876543	287.22222222222223	527.7777777777778	516.1111111111111	532.0740740740741	416.5555555555556	372.7407407407408	263.8888888888889	184.77777777777777	190.6433946806889	117.04423868312756	277.8014403292181	308.3158436213991	362.2097622313671	336.75	281.15729309556474	226.7788065843621	207.89248971193425	1774.0	1641.0	7.526844674131495	6.243961352657005	6.515775034293553
ZINC000060325703	24.029816933793832	19.21248923399876	0	1	2.604210658077122	5.073967844748451	1.2478703670500226	4.443673813674575	0.1481224604558191	310.02476894769626	6.835264482786759	15	50	0	0	9	20	21	2	2	1	3	0	1	0	4	483.5116598079561	383.03703703703707	775.8888888888889	675.148148148148	737.4074074074074	626.5185185185186	762.8024691358025	487.2962962962963	462.074074074074	384.7735768175583	151.5	515.3302469135803	416.80709876543216	537.3711419753088	500.54783950617286	773.8527949245541	356.7746913580248	396.5925925925926	2726.0	1886.0	9.670233196159122	7.22711390635919	8.082175925925926
56595668_CHEMBL1834242_CHEMBL1834242	19.01571019568252	16.84674583970929	0	3	2.426845046170415	4.842161625455599	1.2082533009677108	4.400482614262355	0.1760193045704942	175.3926036447684	6.083317642421231	6	44	0	0	10	19	15	4	2	1	3	0	0	0	3	442.44444444444446	320.3333333333333	656.6666666666667	492.33333333333337	560.6666666666666	466.6666666666666	620.3333333333333	295.6666666666667	351.0	383.7786351165981	138.804012345679	499.6882716049383	370.8734567901234	454.3217592592591	383.36265432098753	722.0787037037039	318.8796296296296	327.02777777777777	1382.0	1474.0	10.055555555555555	7.118518518518518	8.208333333333334
ZINC000073221844	22.582328392605163	17.963931636298707	0	1	2.593171281140765	5.082593376890278	1.247364976299392	4.374596896254566	0.156235603437663	339.37837114129155	6.85673504120136	15	43	0	0	9	15	19	1	3	1	4	0	0	0	4	536.4444444444445	416.3333333333333	835.0	781.3333333333333	752.3333333333333	721.3333333333334	498.00000000000006	438.3333333333333	382.0	446.6744684499314	153.88811728395063	517.8842592592592	505.9922839506173	629.6327160493828	592.5987654320991	392.22453703703695	332.44212962962945	286.02777777777777	1520.0	1619.0	12.47545219638243	9.050724637681158	10.182926829268292
CHEMBL1784915	23.626601166637265	17.526409590049088	0	2	2.5133384456900587	4.949575537692119	1.2932272446100002	4.2658518768657006	0.14219506256219	592.659279313436	7.483231951395664	15	61	0	0	6	31	24	3	2	1	0	0	0	0	0	344.44444444444446	305.0	534.6666666666666	507.66666666666674	497.6666666666667	410.6666666666666	377.6666666666666	301.33333333333337	273.66666666666663	218.2716906721536	152.72530864197532	337.2623456790124	393.1049382716049	478.4660493827161	421.3703703703703	310.9953703703702	297.57407407407385	338.36111111111103	1426.0	1742.0	5.646630236794172	4.765625	4.569800569800569
article_review_71	21.35110280603902	15.2734841432903	0	1	2.512771421026299	4.939385944498792	1.3039426852431153	4.249348980492454	0.1596870317993713	3236.6309925781875	6.983490013713327	12	60	0	0	10	31	19	8	1	0	0	1	0	0	1	348.44444444444446	359.0	480.0	423.0	315.0	220.0	210.0	178.0	184.0	218.9821678002626	143.68043840559048	305.7112625544765	345.2709715501915	401.5844107468757	377.36603029442097	351.4327224682667	313.1609920131708	277.27496366901187	1460.0	1402.0	5.807407407407408	5.885245901639344	4.528301886792453
CHEMBL3664778	23.31501079429669	18.441008842387177	0	1	2.599089187065623	5.074937366526751	1.3517601846903422	4.574260307006711	0.1633664395359539	273.12450773203284	6.639547180675276	18	49	0	2	6	21	22	3	2	1	0	0	0	0	0	360.44444444444446	352.3333333333333	640.6666666666666	607.3333333333333	584.0	514.0	437.0	387.33333333333337	343.0	204.1328017832647	136.9783950617284	312.7623456790124	366.358024691358	427.8256172839506	415.59259259259255	332.3101851851852	295.89969135802465	300.52777777777777	1344.0	1662.0	7.356009070294784	6.524691358024691	6.471380471380471
CHEMBL1922638	21.00502309755498	17.994728807675976	0	1	2.5772866647464148	5.048979842268165	1.235240879570178	4.293782552324671	0.1590289834194322	249.53117765145973	6.512835640921833	15	49	0	0	9	22	18	5	2	1	0	1	0	0	1	362.0493827160494	327.44444444444446	577.0	586.7777777777778	704.8518518518518	517.4444444444445	393.55555555555554	245.1111111111111	182.3333333333333	214.63809823197684	140.8045267489712	300.9259259259259	332.1980452674897	483.7756058527664	427.0051440329218	432.4439300411522	368.64814814814815	251.59670781893007	1588.0	1620.0	7.388762912572437	6.420479302832244	6.48314606741573
CHEMBL188486	34.822340577595426	25.10039345377779	1	2	2.512771421026299	4.939385944498792	1.3039426852431153	4.249348980492454	0.1596870317993713	3236.6309925781875	6.983490013713327	24	86	0	0	9	40	37	3	3	0	3	0	0	0	3	660.0	577.0	847.0	759.0	489.0	530.0	505.0	471.0	460.0	505.5347222222223	285.19444444444446	643.5000000000001	748.6944444444446	488.8888888888889	456.2777777777777	461.2222222222222	460.7222222222223	404.27777777777777	1954.0	2109.0	7.674418604651163	6.556818181818182	5.722972972972973
CHEMBL3692882	21.91272777574206	17.393769947218463	0	1	2.549957263697765	5.02456485244441	1.3360917471306055	4.5529299907291385	0.1686270366936718	227.5201798739302	6.420490710209983	18	45	0	0	7	18	20	2	4	1	0	0	0	0	0	396.44444444444446	361.3333333333333	645.0	627.0	578.0	540.3333333333334	572.0	377.33333333333337	313.0	216.85502400548697	139.92283950617283	310.3981481481481	358.12037037037044	395.0879629629629	357.75771604938274	395.7314814814813	351.90277777777766	258.4814814814815	1348.0	1602.0	8.809876543209876	7.374149659863945	7.5
CHEMBL605971	23.50528082307763	18.75940022874905	0	1	2.566109589430881	5.062753987137999	1.3174023910178116	4.567656768480334	0.1575054058096666	285.71383626377747	6.719701474401181	19	51	0	0	7	22	22	4	2	1	0	0	0	0	0	380.44444444444446	362.33333333333326	620.6666666666666	633.3333333333333	681.6666666666666	604.3333333333333	544.6666666666667	415.3333333333333	327.0	225.0772462277092	150.9783950617284	324.32098765432096	375.3024691358025	467.4104938271605	464.6296296296296	401.787037037037	330.49228395061726	331.9907407407407	1394.0	1681.0	7.459694989106754	6.587878787878786	6.398625429553264
CHEMBL1170100_18560564	25.51721136689609	20.5387233437644	0	0	2.577420915737843	5.051557824636348	1.3142808495234326	4.504999390579701	0.1407812309556156	559.8546806027799	7.490828060935597	24	50	0	0	10	18	22	5	2	2	0	1	0	0	1	434.4938271604938	416.1111111111111	707.0	724.6666666666667	797.7777777777778	641.8518518518517	628.5555555555555	535.0	421.6666666666667	228.05819425392468	155.40329218106996	320.1574074074074	370.2962962962963	460.227366255144	369.3219021490626	386.4405006858711	379.9650205761317	360.2191358024692	1984.0	1968.0	8.689876543209877	7.705761316872428	7.769230769230769
CHEMBL4763536	19.16518088003563	15.000902414104562	0	0	2.514060116428593	4.9442974398018205	1.338443148987628	4.152357611457573	0.1730149004773988	231.462232282366	6.319885454082142	21	38	0	0	5	14	19	2	2	1	0	0	0	0	0	328.44444444444446	291.0	520.6666666666667	486.6666666666666	486.0	397.6666666666666	308.6666666666667	241.0	206.0	194.99391289437585	120.6141975308642	269.2623456790123	287.10493827160496	344.79629629629625	306.8456790123456	232.6512345679013	165.74074074074076	154.94444444444446	1180.0	1400.0	8.64327485380117	7.097560975609756	7.771144278606966
CHEMBL3113356_10090742	19.34352036499812	16.376661316826137	0	0	2.536333377325795	5.07266675465159	1.2728734701401885	4.244041532239127	0.169761661289565	194.80951655848264	6.188312974858945	16	40	0	0	8	15	17	3	3	2	0	0	0	0	0	362.8888888888889	310.66666666666663	541.3333333333333	571.7777777777778	658.3333333333333	570.3333333333333	505.6666666666666	276.0	132.0	245.1917866941015	127.21604938271606	287.2345679012346	308.6853566529491	401.2530864197529	371.6358024691357	522.5833333333333	370.175925925926	251.64814814814807	1478.0	1540.0	9.072222222222225	7.396825396825396	7.845410628019323
CHEMBL4799043	26.87331681812706	20.149948117231634	0	1	2.4062834317937565	4.812566863587514	1.248122466718248	4.005320192133723	0.1144377197752492	1051.3602268025093	8.21060302736788	12	64	0	0	12	29	23	4	4	1	0	1	2	0	3	426.1838134430727	352.5185185185185	574.4074074074074	532.1481481481483	491.1906721536351	393.8518518518519	353.037037037037	318.3703703703704	289.03703703703707	299.4613149672306	178.15174897119343	375.76594650205766	449.6054526748972	511.2848936899863	459.5740740740741	440.1975308641975	417.2602880658436	340.18364197530866	4304.0	2317.0	6.65912208504801	5.341189674523007	4.867859384808537
CHEMBL4476432	28.13908981626532	18.89752555875437	0	1	2.533986273671246	5.067972547342492	1.3348119006128731	3.86590652611684	0.1073862923921344	35047.92624135847	11.745405570450002	16	71	0	0	6	35	30	3	3	0	0	0	0	0	0	446.0	465.0	672.0	736.0	638.0	454.0	299.0	234.0	231.0	248.22222222222223	204.83333333333337	350.5	459.8611111111112	546.6666666666667	515.9166666666666	455.6666666666667	355.4166666666667	316.8333333333333	1454.0	1752.0	6.28169014084507	6.2	4.941176470588236
CHEMBL3669681	22.717293812851324	18.474881748231603	0	1	2.614873826668559	5.09991519292695	1.3162222169011517	4.4622553961451	0.1593662641480392	297.36588610967823	6.724582737531947	15	49	0	2	7	21	21	2	3	1	1	0	0	0	1	412.44444444444446	361.3333333333333	653.6666666666666	679.0	719.3333333333333	574.6666666666667	548.0	471.3333333333333	356.0	270.1328017832648	146.14506172839506	331.87345679012344	395.858024691358	557.3996913580248	444.8425925925926	406.6712962962963	425.5941358024691	389.02777777777777	1404.0	1655.0	8.417233560090704	6.817610062893081	6.738831615120275
CHEMBL2207380	22.281337289485474	17.39756206846493	0	2	2.549194623342387	4.985956123461699	1.2889462299165244	4.23229444094262	0.1511533728908078	385.4990217990713	6.984158072695126	15	52	0	0	7	24	21	3	2	1	0	1	0	0	1	338.0493827160494	295.1111111111111	528.1111111111111	509.4444444444444	519.074074074074	459.6666666666667	371.1111111111111	319.44444444444446	238.66666666666669	203.83254267642127	135.3014403292181	306.25205761316874	347.90843621399176	422.5935070873342	365.3986625514403	295.13580246913585	332.68827160493834	229.72119341563783	1600.0	1694.0	6.500949667616335	5.365656565656566	5.334455667789001
ZINC000095555079	23.742087649090177	18.995861707303224	0	1	2.603473585619654	5.0728040939085135	1.2718792778157202	4.426581772953819	0.1475527257651273	321.25688862681955	6.870853367843963	15	51	0	0	9	21	21	2	3	1	3	0	0	0	3	510.44444444444446	403.0	806.3333333333333	711.3333333333333	776.3333333333333	677.6666666666666	786.6666666666667	592.3333333333334	499.0	399.1397462277092	162.72530864197532	533.070987654321	430.1898148148148	545.7569444444446	514.7962962962962	790.574074074074	425.66203703703707	447.1111111111112	1566.0	1737.0	10.008714596949892	7.462962962962963	8.312714776632301
CHEMBL371469	20.71729381285132	17.326734464129597	0	1	2.5457920170127086	4.985969963627772	1.2965136855533803	4.282427779280206	0.1647087607415464	235.6810328524757	6.4179907801679805	15	47	0	0	6	21	20	2	2	1	0	0	1	0	1	309.5116598079561	270.03703703703707	495.14814814814815	469.0617283950617	501.5185185185185	446.8148148148148	357.51851851851853	291.40740740740745	205.5555555555556	192.9055212620028	121.83333333333334	283.9475308641975	313.8419924554184	383.0879629629629	346.7253086419751	321.24845679012327	286.74537037037027	276.4104938271604	2448.0	1694.0	6.585354463999066	5.4007407407407415	5.50164609053498
CHEMBL4117715	22.91949438545073	17.748089597607287	0	2	2.5463903927995863	4.975061655028771	1.292329153670264	4.3030751054529	0.148381900188031	366.0486734691692	6.967477049172405	15	53	0	0	8	24	21	3	3	1	1	0	0	0	1	422.44444444444446	345.0	594.6666666666666	582.3333333333333	597.0	521.6666666666666	581.6666666666666	494.33333333333337	393.33333333333337	278.2716906721537	155.78086419753086	348.0401234567901	398.2746913580247	457.6836419753086	389.99382716049377	478.1620370370369	367.9722222222223	412.25	1456.0	1706.0	7.970649895178197	6.160714285714286	5.946666666666666
16019548_CHEMBL1172597	24.14343791904288	18.946691038186906	0	0	2.567513270270139	5.024402898609335	1.3238801504668285	4.329145864349359	0.1443048621449786	702.9584257299317	7.653910040365782	24	44	0	0	10	14	20	5	2	2	0	1	0	0	1	420.4938271604938	398.1111111111111	677.0	678.0	735.7777777777778	560.5555555555557	549.8888888888889	473.44444444444446	383.6666666666666	220.05819425392468	144.4866255144033	302.2407407407406	345.4537037037035	419.8446502057613	315.85339506172824	306.80727023319605	283.7551440329218	256.2119341563786	1908.0	1867.0	9.556677890011224	8.293981481481481	8.569620253164556
ZINC000028862378	21.355450908816568	17.044817007457794	0	1	2.552583931700067	4.978032302129293	1.3073614437749626	4.308964384976576	0.1595912735176509	267.8274209741599	6.583594594506307	15	49	0	0	7	22	20	3	2	1	1	0	0	0	1	378.44444444444446	318.33333333333337	559.6666666666666	563.6666666666667	574.0	620.6666666666667	449.6666666666667	411.6666666666666	283.6666666666667	264.0216906721537	140.33950617283952	320.4567901234568	376.55246913580254	426.9135802469136	513.0925925925926	371.03240740740745	396.3425925925926	314.7777777777778	1354.0	1582.0	7.723356009070295	6.121794871794872	5.953900709219858
CHEMBL246291	23.395891023336453	18.394893178261004	0	1	2.545675254470173	5.079513245599713	1.3296512072717583	4.726464546419427	0.1629815360834285	260.28740940728056	6.626497178277505	15	47	0	0	11	18	18	5	4	1	0	1	0	0	1	442.0493827160494	405.1111111111111	695.3333333333334	696.2222222222222	702.5555555555555	760.1851851851852	541.7777777777778	473.2222222222222	404.0	227.61032045419904	149.57921810699588	328.62500000000006	353.20627572016457	449.6131687242797	523.4330132601737	359.6748971193417	325.69650205761315	318.1023662551439	1712.0	1801.0	9.405306015235094	7.943355119825708	7.641025641025641
article_review_285	19.229782462479378	14.14951726245848	0	1	2.3674648544522805	4.734929708904561	1.3032038311231908	4.2546513714686265	0.170186054858745	257.8287365990781	6.468586284743801	12	50	0	0	5	25	20	3	2	0	0	0	0	0	0	312.0	309.0	391.0	389.0	310.0	264.0	232.0	192.0	209.0	165.63888888888889	149.77777777777777	245.94444444444449	294.4444444444444	292.8333333333333	309.69444444444446	272.6111111111111	204.19444444444449	176.83333333333334	1020.0	1207.0	6.24	5.9423076923076925	4.2967032967032965
ZINC000096258474	28.846196597451872	20.900642688997504	0	1	2.501603155361593	4.856557638913909	1.3477219977487251	4.236090482551839	0.1176691800708844	1369.7900729716118	8.50334662113552	18	68	0	0	7	32	29	4	3	0	0	0	0	0	0	466.0	488.0	692.0	653.0	613.0	574.0	512.0	383.0	320.0	249.3055555555556	206.7777777777778	348.30555555555566	451.8055555555556	527.1111111111112	486.1111111111111	468.58333333333326	403.5	392.1111111111112	1464.0	1778.0	6.852941176470588	6.684931506849315	5.203007518796992
CHEMBL345110	20.19311693204306	16.30101637983051	0	1	2.4393809198745737	4.878761839749148	1.2552022667393603	4.410051119329368	0.1696173507434372	200.2741048405921	6.255198397467359	12	45	0	0	9	19	17	3	3	1	0	2	0	0	2	333.6543209876544	274.55555555555554	477.0	466.1111111111111	412.8271604938272	445.7037037037037	430.22222222222223	276.0	247.88888888888889	203.1433946806889	123.81738683127573	294.2037037037038	309.7088477366255	339.829370522786	342.1762117055325	356.1831275720162	320.89969135802454	293.5473251028806	1804.0	1636.0	7.414540466392318	5.84160756501182	5.817073170731708
CHEMBL4517552	15.809735038999555	14.181395845657224	0	0	2.495552142856168	4.881073003537981	1.2638168266469931	4.024377206668231	0.2012188603334115	117.90905769211744	5.463060810361164	14	34	0	0	7	14	13	4	2	1	0	0	0	0	0	286.44444444444446	246.66666666666669	465.0	364.6666666666666	357.33333333333337	312.3333333333333	275.3333333333333	163.66666666666666	153.66666666666666	191.49391289437585	104.7067901234568	273.44444444444446	247.3364197530865	264.0154320987654	232.0817901234568	228.6111111111112	199.09722222222223	188.12037037037035	1062.0	1241.0	8.42483660130719	6.851851851851852	7.622950819672131
CHEMBL3545907	21.32724171840209	16.208262853432103	0	1	2.5142362517622128	4.947703027603275	1.3254576879920237	3.676123757158853	0.1361527317466241	1855.106056038048	8.518948919483835	15	52	0	0	7	25	20	5	2	0	0	0	0	0	0	368.0	379.0	563.0	534.0	442.0	238.0	181.0	211.0	251.0	208.41666666666669	159.0	272.25	357.19444444444446	470.9166666666666	317.0833333333333	271.08333333333337	230.66666666666669	215.2777777777778	1118.0	1338.0	7.076923076923077	6.890909090909091	5.63
CHEMBL196094_44403093_CHEMBL196094	20.7577339273712	17.056595037119617	0	1	2.5395608751594705	4.961815935999702	1.296183275855672	4.245749781820065	0.1632980685315409	244.0789465835458	6.4530031695610255	15	47	0	0	6	21	20	2	2	1	0	1	0	0	1	310.04938271604937	271.1111111111111	497.3333333333333	456.0	493.1111111111111	451.5185185185185	366.8888888888889	299.77777777777777	213.5555555555556	193.58254267642127	122.190329218107	284.8672839506172	321.0154320987655	384.5066872427984	343.3126428898032	327.31327160493817	287.92489711934144	277.7911522633744	1512.0	1586.0	6.59679537693722	5.422222222222222	5.525925925925926
ZINC000101446233	21.27022257699926	15.452931250270028	0	1	2.4544589437590467	4.76830151126916	1.3296422055524102	3.5348227093449105	0.130919359605367	1903.896185308277	8.544909462352114	12	53	0	0	5	26	22	3	1	0	1	0	0	0	1	344.0	337.0	452.0	422.0	327.0	297.0	242.0	220.0	208.0	218.91666666666663	155.97222222222223	271.88888888888886	349.6666666666667	337.02777777777777	351.0833333333333	329.58333333333337	231.66666666666669	207.3333333333333	1110.0	1315.0	6.490566037735849	6.017857142857143	4.431372549019608
CHEMBL3692920	21.7705972197916	17.1052145100124	0	1	2.541829825177482	5.012056129968766	1.268034020844073	4.4083229589781485	0.1632712207028943	257.0595682147496	6.542559613984757	15	40	0	0	9	13	18	1	3	1	3	1	0	0	4	482.0493827160494	378.44444444444446	767.4444444444445	630.2222222222222	581.0740740740741	452.2222222222223	429.3333333333333	614.0	333.1111111111111	377.9505982319768	135.63786008230454	487.8878600823045	391.18621399176953	471.88157293095566	337.53060699588485	249.89814814814807	574.1250000000001	257.9711934156379	1690.0	1619.0	12.051234567901236	8.801033591731267	10.09795321637427
CHEMBL3781323	25.06198417130913	18.70204344394537	0	1	2.433414724472676	4.866829448945351	1.2912301004600837	4.8280853846027405	0.1508776682688356	289.86820494470606	6.832577163777452	16	60	0	0	8	28	24	3	3	1	1	0	0	0	1	442.44444444444446	368.3333333333333	614.3333333333333	596.0	506.6666666666667	499.33333333333326	507.0	431.0	426.3333333333333	293.5494684499314	172.55401234567904	381.0231481481481	426.6373456790122	467.7006172839505	460.5725308641975	460.6049382716049	485.87345679012327	457.9537037037036	1568.0	1833.0	7.374074074074074	5.846560846560847	5.485119047619047
CHEMBL4777701	32.05516377975993	20.620372641273747	0	2	2.478187986901748	4.870067054218369	1.3077331280283422	4.171698661054039	0.1017487478305863	48695.59196203559	12.204330764557714	21	81	0	0	8	40	33	5	2	0	0	1	0	0	1	467.60493827160496	488.1111111111111	638.6666666666667	602.4444444444445	517.8888888888889	506.8888888888889	512.4444444444445	459.7777777777778	388.44444444444446	239.81085200426767	232.6039094650206	389.0216049382717	487.7366255144033	487.3611111111112	464.2006172839506	455.4341563786008	444.1934156378601	373.9588477366255	1890.0	2037.0	5.77290047248895	5.742483660130719	4.229580573951435
ZINC000072123145	19.015710195682523	16.84674583970929	0	3	2.4268450461704165	4.842161625455601	1.2082533009677106	4.400482614262359	0.1760193045704943	175.39260364476772	6.083317642421227	6	44	0	0	10	19	15	4	2	1	3	0	0	0	3	442.44444444444446	319.0	671.6666666666666	499.6666666666666	552.6666666666666	467.6666666666666	634.3333333333333	288.66666666666663	330.0	383.7786351165981	138.21604938271605	506.6975308641976	360.2947530864196	449.1458333333332	390.98765432098753	728.4953703703706	297.4212962962963	318.77777777777777	1382.0	1474.0	10.055555555555555	7.088888888888889	8.395833333333332
CHEMBL329329	21.97732935818581	17.302836730366124	0	1	2.4980340548919218	4.783356268605374	1.3120005544221185	4.089231168677425	0.146043970309908	518.2329704433221	7.280044308224057	20	52	0	0	6	24	22	4	2	0	0	0	0	0	0	378.0	405.0	555.0	510.0	523.0	514.0	499.0	380.0	240.0	149.72222222222223	169.86111111111114	262.1111111111111	290.08333333333326	319.58333333333337	315.0	320.6388888888889	300.49999999999994	256.7777777777778	1140.0	1365.0	7.269230769230769	7.363636363636363	5.904255319148936
CHEMBL4865907	26.96751694101151	17.403294022855818	0	3	2.4552151012630907	4.800875107907893	1.3344269910892994	3.829939353570267	0.1126452751050078	12670.701340042033	10.670823057789049	15	69	0	0	7	35	27	4	2	0	1	0	0	0	1	438.0	434.0	568.0	527.0	466.0	396.0	356.0	312.0	280.0	221.94444444444449	197.52777777777777	336.44444444444446	419.6944444444444	439.4444444444444	385.6388888888889	336.75	316.3333333333333	305.38888888888886	1412.0	1712.0	6.3478260869565215	5.945205479452055	4.207407407407407
CHEMBL1643900	18.04932485087273	14.295879025413791	0	1	2.8190013821882536	5.264537130420015	1.3576697057323066	3.461397100873925	0.1648284333749488	2758.946391349348	8.664541488293716	6	43	0	2	2	22	19	1	0	0	1	0	0	0	1	230.0	249.0	368.0	302.0	167.0	134.0	165.0	184.0	204.0	138.80555555555554	108.55555555555556	204.9166666666667	274.1388888888889	237.8888888888889	186.1111111111112	156.61111111111111	136.7222222222222	144.88888888888889	836.0	1099.0	5.348837209302325	5.1875	3.7938144329896906
ZINC000095577864	18.75039379896856	15.304021099440616	0	1	2.387966017307185	4.688043337912564	1.262236330620956	3.8839721005783394	0.1618321708574308	470.03237702199146	7.028270316966218	11	43	0	0	8	19	16	2	3	2	1	0	0	0	1	338.8888888888889	240.0	427.44444444444446	333.3333333333333	344.6666666666667	264.0	206.0	209.3333333333333	217.0	253.38623113854595	119.0138888888889	301.8828875171468	294.462962962963	328.59104938271594	304.0601851851851	220.30092592592592	217.88425925925927	227.8641975308642	1478.0	1557.0	7.881136950904393	5.333333333333333	5.343055555555556
CHEMBL2207375	22.102997804523	17.044902637133518	0	2	2.523591009537113	4.960969375385101	1.3090291088440809	4.2442250110193465	0.1515794646792623	385.2676718287966	6.983557761396948	15	53	0	0	7	25	21	3	3	1	0	0	0	0	0	366.44444444444446	311.0	543.6666666666666	526.6666666666666	514.3333333333333	438.3333333333333	439.0	354.6666666666667	286.66666666666663	216.49391289437585	145.7808641975309	321.92901234567904	357.6604938271605	439.9691358024692	374.7037037037037	331.3796296296295	321.88888888888886	282.0462962962962	1376.0	1658.0	6.914046121593292	5.553571428571429	5.4366666666666665
CHEMBL484593	24.850544700229428	18.954931115741783	0	1	2.538098139234497	5.025219576411477	1.3323363772458596	4.481268762396949	0.1445570568515145	655.966480174037	7.617511801834003	19	53	0	0	8	22	23	4	3	1	0	0	0	0	0	426.44444444444446	388.0	666.6666666666667	695.3333333333334	724.6666666666667	648.6666666666667	580.6666666666667	468.0	437.6666666666667	268.8272462277092	161.94753086419755	352.0339506172839	428.7746913580247	505.929012345679	479.9861111111111	416.9567901234568	336.42283950617275	359.4629629629629	1494.0	1775.0	8.046121593291405	6.807017543859649	6.666666666666668
CHEMBL197574	19.12474076551576	15.37540266691579	0	1	2.529824266780657	4.968755093077501	1.3389702422103449	4.184392921409394	0.1743497050587247	211.7911848002645	6.2310695492597015	15	42	0	0	6	18	18	2	3	1	0	0	0	0	0	326.44444444444446	281.3333333333333	508.6666666666666	508.6666666666666	546.6666666666666	405.33333333333337	363.6666666666666	235.66666666666669	159.66666666666669	197.49391289437585	121.28395061728396	277.1512345679012	307.9799382716048	392.0864197530863	323.222222222222	289.0462962962962	214.7685185185186	204.2731481481482	1212.0	1439.0	7.772486772486773	6.251851851851852	6.438818565400843
CHEMBL3782049	27.71941193949549	21.010335817147	0	1	2.5684816377855144	5.020612835833647	1.317009603228742	4.174350113913638	0.1192671461118182	1028.921225162971	8.189029146649654	16	68	0	0	8	33	27	3	4	1	0	0	0	0	0	450.44444444444446	402.33333333333337	658.3333333333333	660.3333333333334	600.3333333333334	633.3333333333333	586.0	482.0	485.6666666666667	254.6119684499314	186.2623456790124	392.9814814814815	436.9729938271604	506.358024691358	513.9104938271605	553.5216049382717	545.3734567901236	526.2037037037037	1664.0	2013.0	6.624183006535948	5.587962962962964	5.143229166666666
CHEMBL493816	21.53838080919486	15.547152434213004	0	1	2.3527440086708293	4.705488017341659	1.2900771032504017	4.307791004498519	0.1538496787320899	280.6591438869611	6.666760339143054	12	54	0	0	8	26	20	3	3	1	1	0	0	0	1	388.44444444444446	297.33333333333337	491.3333333333333	422.3333333333333	336.0	278.3333333333333	331.3333333333333	244.66666666666669	226.3333333333333	277.4661351165981	151.30401234567904	348.9398148148148	379.55092592592587	401.1558641975308	342.59722222222223	330.20370370370364	282.6574074074074	329.19444444444434	1422.0	1641.0	7.193415637860083	5.30952380952381	4.913333333333333
CHEMBL1221452_49864292	27.052745272828822	19.91674053456364	0	1	2.484270265758468	4.968540531516934	1.3309547435201816	4.816442725918316	0.1416600801740681	402.07408876145735	7.2204118036615395	22	63	0	0	6	29	28	3	2	1	0	0	0	0	0	408.44444444444446	375.0	624.0	616.3333333333333	618.3333333333334	676.3333333333333	725.6666666666667	625.6666666666667	503.33333333333337	235.0216906721536	174.16975308641975	364.2114197530863	412.9876543209877	498.256172839506	500.3518518518519	529.4444444444445	500.8055555555554	474.0555555555554	1568.0	1910.0	6.483245149911816	5.597014925373134	5.333333333333333
CHEMBL372453	24.20803950148662	17.33719325937614	0	1	2.3978172932618635	4.795634586523726	1.306999093119464	4.791468061123602	0.1545634858426968	293.0625561261816	6.811788199856968	12	61	0	0	8	30	23	5	2	0	0	1	0	0	1	381.60493827160496	389.1111111111111	516.6666666666666	519.6666666666666	452.1111111111111	443.8888888888889	432.1111111111111	400.1111111111111	321.8888888888889	185.9775186709344	176.02057613168725	296.7716049382715	362.7962962962961	409.2119341563785	414.6635802469136	350.3703703703704	351.8641975308643	343.18518518518505	1520.0	1591.0	6.255818660190245	6.079861111111111	4.492753623188405
ZINC000028103396	22.85978359870972	18.18263596705136	0	1	2.601951239469378	5.015307836074464	1.2746710579915692	4.248728669107062	0.1465078851416228	400.8410722116405	7.058275757090765	15	57	0	0	6	28	23	2	3	1	0	0	0	0	0	358.44444444444446	315.66666666666663	538.0	549.6666666666666	611.3333333333333	596.3333333333334	477.33333333333337	433.0	264.0	220.04946844993145	150.5601851851852	327.4907407407408	368.3719135802469	434.8533950617284	507.4012345679012	501.2083333333334	472.0555555555556	375.5833333333334	1402.0	1694.0	6.288499025341131	5.26111111111111	4.935779816513762
CHEMBL295234	11.261337840646418	9.55093140890177	0	0	2.491855659264554	4.80194583846945	1.350898440104029	3.465741542619404	0.2475529673299574	68.24640720642945	4.559597027636624	9	26	0	0	2	12	12	2	0	0	0	0	0	0	0	166.0	193.0	273.0	233.0	156.0	78.0	42.0	0.0	0.0	65.63888888888889	78.19444444444446	126.11111111111109	146.3055555555556	133.91666666666669	109.33333333333331	79.83333333333333	39.5	8.0	542.0	673.0	6.384615384615385	6.892857142857143	5.571428571428571
CHEMBL198941	21.533790393779046	17.79426566259193	0	1	2.5429210565801865	4.979498431610692	1.2932588620466192	4.332862296028699	0.1604763813343962	249.87391131408663	6.514208208899242	15	47	0	0	7	20	20	2	2	1	0	2	0	0	2	317.6543209876543	281.22222222222223	510.55555555555554	465.7160493827161	512.962962962963	471.7407407407408	383.3333333333333	316.33333333333337	225.77777777777777	193.17117245846669	121.21090534979425	284.13065843621393	321.9857491236092	379.9890832190215	347.96696387745754	326.4696502057612	287.9475308641974	277.5936213991768	1800.0	1682.0	6.75860257420541	5.624444444444444	5.672839506172839
ZINC000064521304	21.94123734644348	18.23725145052685	0	1	2.592134555908535	5.020117954043377	1.3211754069310544	4.523564476858046	0.1675394250688165	248.8588188419847	6.510137516071429	17	43	0	0	10	16	17	5	2	2	0	1	0	0	1	364.4938271604938	336.11111111111114	598.3333333333333	578.8518518518518	651.0740740740741	564.1111111111111	468.0	374.8888888888889	221.77777777777777	200.0304164761469	122.7366255144033	285.008230452675	308.9998856881573	405.20467535436666	355.3292181069959	314.94341563786	323.5365226337447	227.6543209876544	1802.0	1775.0	8.476600631639391	7.1513002364066205	7.123015873015872
CHEMBL4079631	21.872287661222188	16.723059045516955	0	0	2.587645362423662	5.075612992726395	1.3440802693132237	4.485519248555693	0.1661303425390997	239.70153337567567	6.472646311491803	19	40	0	0	6	13	21	1	4	1	0	0	0	0	0	414.44444444444446	378.0	681.3333333333334	713.0	719.6666666666667	605.6666666666667	585.0	381.0	370.0	250.5772462277092	139.94753086419752	306.8765432098765	353.1018518518518	413.0308641975308	416.702160493827	410.9074074074073	241.64814814814807	294.1111111111111	1330.0	1562.0	10.36111111111111	8.590909090909092	9.333333333333334
CHEMBL3546112	23.55795186170291	17.487050056222643	0	1	2.5142131737756657	4.947621116036669	1.3070107100326422	3.662046815550026	0.1220682271850008	4834.883946491717	9.58222469347358	15	57	0	0	9	27	21	6	2	0	0	1	0	0	1	397.60493827160496	409.1111111111111	592.6666666666667	566.4444444444445	473.22222222222223	278.1111111111111	225.11111111111111	231.88888888888889	250.5555555555556	218.4775186709343	170.71502057613168	292.82716049382714	381.65329218107	492.7283950617284	353.716049382716	311.91975308641975	257.5740740740741	233.1851851851852	1494.0	1542.0	6.9755252328351744	6.818518518518518	5.43730886850153
CHEMBL3664795	26.14343791904288	19.68565395698325	0	1	2.596974616334136	5.060306977184043	1.3390461422983	4.54027774726308	0.1418836796019712	938.6765575812692	8.007621775555943	18	59	0	2	7	27	25	3	3	1	0	0	0	0	0	414.44444444444446	390.33333333333337	685.0	658.3333333333333	618.0	533.3333333333333	573.3333333333334	441.6666666666666	382.0	228.6328017832648	162.03395061728395	355.1203703703705	420.2006172839506	478.4166666666667	429.7407407407407	413.0648148148146	371.9783950617282	385.0324074074072	1522.0	1871.0	7.024482109227872	6.098958333333334	5.805084745762712
CHEMBL1277750	19.94123734644348	16.260304942491892	0	1	2.540098597422474	5.003559671578088	1.3151265871892617	4.2369340613513575	0.1694773624540543	223.3546022267832	6.32505138490787	15	42	0	0	8	17	17	4	2	1	0	1	0	0	1	330.0493827160494	292.44444444444446	512.6666666666667	540.6666666666667	557.1111111111111	491.1851851851852	393.1111111111111	277.66666666666663	183.3333333333333	196.08254267642127	121.19341563786008	274.96913580246905	322.29783950617286	360.7798353909464	343.6490626428897	324.78600823045264	300.69187242798347	231.17386831275724	1498.0	1537.0	7.858318636096415	6.498765432098765	6.48945147679325
ZINC000001530725	13.710827583429596	12.049858452856942	0	0	2.39619662217438	4.792393244348759	1.2532931987342275	3.824186610654083	0.2124548117030046	93.0699874781436	5.12113842855738	12	28	0	0	4	10	14	0	0	0	0	4	0	0	4	156.41975308641975	176.88888888888889	226.3827160493827	218.11111111111111	178.1111111111111	153.87654320987653	103.0	51.76543209876543	17.271604938271604	63.91007468373724	75.74074074074075	114.51867093430876	133.70370370370372	132.2222222222222	131.09495503734186	105.20164609053496	64.8603871361073	29.2059137326627	1670.0	1008.0	5.586419753086419	6.099616858237548	4.71630658436214
CHEMBL3664752	24.72922435666978	19.131244909945217	0	1	2.6008558390884087	5.056327776645391	1.3433096200520638	4.681658961978644	0.1560552987326214	365.3098915384296	6.999358299952268	18	53	0	2	7	23	23	3	3	1	0	0	0	0	0	406.44444444444446	389.0	703.6666666666667	664.3333333333333	648.3333333333334	515.6666666666667	501.0	489.0	396.0	220.1328017832648	151.47530864197532	341.817901234568	393.1358024691358	463.7376543209877	415.0864197530863	361.0555555555555	359.71450617283944	346.3888888888888	1446.0	1785.0	7.668763102725367	6.706896551724138	6.638364779874214
CHEMBL3692952	21.7705972197916	17.396788662002777	0	0	2.554307400316837	5.018148769894259	1.2681514593292351	4.4602442802773785	0.1651942326028658	237.7155088937234	6.464326390909463	15	43	0	0	9	16	18	1	5	2	0	1	0	0	1	394.4938271604938	288.44444444444446	628.1111111111111	540.2222222222222	534.7407407407408	470.22222222222223	524.1111111111111	368.9629629629629	240.77777777777777	288.46534445968604	114.72119341563786	364.2489711934156	383.3976337448559	443.5513260173752	354.49434156378595	365.4398148148149	278.92229652492	220.6481481481482	1834.0	1902.0	9.174275050244042	6.270531400966184	7.659891598915989
CHEMBL4098120	22.2408971749656	17.713869704950948	0	2	2.553772689126927	5.021013136964552	1.2786171128454942	4.333196511645332	0.1547570182730475	344.1069603853138	6.870571957578078	15	49	0	0	8	21	20	3	2	1	2	0	0	0	2	434.44444444444446	345.0	612.0	627.6666666666666	846.3333333333333	546.3333333333334	561.6666666666667	426.6666666666666	337.33333333333337	323.0216906721537	150.5030864197531	344.9907407407408	388.3117283950617	725.6805555555557	416.52777777777777	420.6296296296296	359.9351851851852	402.6111111111111	1434.0	1646.0	8.866213151927438	6.634615384615385	6.580645161290323
CHEMBL1642865	22.062557690003125	17.607387282151006	0	1	2.512771421026299	4.939385944498792	1.3039426852431153	4.249348980492454	0.1596870317993713	3236.6309925781875	6.983490013713327	19	48	0	0	9	19	20	4	3	1	0	1	0	0	1	400.8888888888889	357.33333333333337	601.6666666666667	634.0	675.6666666666667	595.6666666666667	534.6666666666667	423.33333333333337	365.33333333333337	218.9821678002626	143.68043840559048	305.7112625544765	345.2709715501915	401.5844107468757	377.36603029442097	351.4327224682667	313.1609920131708	277.27496366901187	1672.0	1604.0	8.351851851851853	7.146666666666667	7.337398373983741
ZINC000028884084	20.67685369833144	16.76074973318603	0	1	2.6049603754025408	5.050299114063526	1.2948315006746898	4.217098600135868	0.1621961000052257	255.8211441486916	6.4999899896642175	15	50	0	0	5	24	21	2	2	1	0	0	0	0	0	310.44444444444446	273.0	514.3333333333333	531.6666666666666	578.3333333333333	504.6666666666666	365.33333333333337	255.3333333333333	143.0	198.7716906721536	129.6141975308642	294.98765432098764	332.1867283950617	417.9552469135802	439.2870370370371	433.601851851852	370.6296296296297	266.7777777777778	1262.0	1538.0	6.20888888888889	5.150943396226415	5.357638888888888
CHEMBL4861311	26.858127141270327	17.276141959039673	0	2	2.4552144094510826	4.8008176630542	1.3469171913763076	3.8264943118454746	0.1125439503483963	22129.77411147398	11.228454657270968	15	70	0	0	6	36	28	3	2	0	1	0	0	0	1	420.0	421.0	550.0	502.0	451.0	388.0	340.0	312.0	278.0	219.44444444444443	194.27777777777777	334.11111111111114	419.8611111111111	428.5277777777777	378.7222222222222	334.0	320.7499999999999	311.8055555555555	1400.0	1700.0	6.0	5.6891891891891895	3.985507246376812
CHEMBL1086720	20.648344127630025	17.159763040685796	0	1	2.56050531768051	4.992081179116998	1.297548328730205	4.30148726190442	0.1654418177655546	228.03343398592017	6.385003703520365	15	45	0	0	7	19	19	2	3	1	0	1	0	0	1	340.0493827160494	295.44444444444446	523.3333333333334	512.1111111111111	576.8518518518518	502.7777777777778	388.44444444444446	407.0	184.0	202.61032045419907	126.83230452674898	287.9506172839507	320.95576131687244	379.38671696387735	358.7366255144032	330.7165637860082	375.9804526748971	261.4393004115227	1538.0	1583.0	7.556652949245542	6.155092592592593	6.15686274509804
CHEMBL715	17.73468867106652	13.92532227467788	0	3	2.48578297514081	4.83065506327343	1.3277773455259387	4.1926154400864855	0.1905734290948402	156.37587457008766	5.840719921910048	11	42	0	0	5	20	17	4	0	1	0	0	0	0	0	250.44444444444449	277.3333333333333	393.0	447.33333333333337	358.33333333333337	297.66666666666663	220.66666666666663	147.33333333333331	65.66666666666666	97.33676268861456	117.82716049382718	188.3487654320988	240.79012345679016	244.2283950617285	218.462962962963	209.6296296296296	198.8703703703704	161.62962962962965	1084.0	1201.0	5.962962962962964	6.162962962962963	4.9125
CHEMBL1091206	18.377193869809325	15.677330541070042	0	0	2.5772853036919736	5.024288416739652	1.3212537012351857	4.174981623410231	0.1815209401482709	180.2833744764233	6.027439038556764	15	38	0	0	7	15	16	3	2	2	0	0	0	0	0	310.8888888888889	280.66666666666663	520.3333333333334	503.4444444444444	548.0	369.0	276.33333333333337	199.0	84.0	186.9417866941015	107.49382716049384	251.92901234567907	274.34585048010973	370.8672839506172	290.3657407407407	259.0092592592593	210.31481481481484	182.98148148148152	1378.0	1493.0	8.181286549707602	6.845528455284552	7.226851851851852
ZINC000045350654	19.815568900106285	14.975866206192013	0	1	2.545122549325719	4.870958703687819	1.3249240552860315	3.888988946408492	0.1555595578563396	570.4768406546798	7.262763305531399	15	46	0	0	4	21	21	2	1	0	1	0	0	0	1	342.0	350.0	485.0	471.0	417.0	377.0	343.0	287.0	251.0	175.44444444444446	147.41666666666669	241.8611111111112	291.2499999999999	293.5	273.5555555555556	272.6666666666666	260.3333333333333	239.0555555555556	1020.0	1212.0	7.434782608695652	7.142857142857143	5.705882352941177
ZINC000028862178	19.234130565256933	16.07985716980246	0	1	2.552110073003361	4.977549836705224	1.304166601542739	4.2003971380399365	0.1750165474183307	193.5804450488088	6.141161900115534	15	40	0	0	7	16	17	3	2	1	0	1	0	0	1	312.0493827160494	273.44444444444446	500.33333333333337	481.1111111111111	515.1851851851852	473.1111111111111	340.44444444444446	278.33333333333337	126.55555555555556	189.58254267642127	112.99897119341566	266.0061728395062	296.67798353909467	344.3774577046181	339.0205761316872	284.62860082304513	292.16563786008226	181.2016460905349	1448.0	1481.0	7.801234567901235	6.359173126614987	6.583333333333334
CHEMBL4535764	21.27022257699926	15.858066743654948	0	1	2.396967831483917	4.69128336277087	1.3230656284149505	3.87860235353245	0.1436519390197203	443.3077118314168	7.087515911026435	20	46	0	0	6	19	21	3	3	0	0	0	0	0	0	392.0	390.0	550.0	455.0	380.0	298.0	290.0	356.0	333.0	229.72222222222223	161.69444444444446	295.97222222222206	305.1388888888888	323.8888888888888	261.88888888888886	204.3055555555556	245.8333333333334	222.47222222222223	1114.0	1290.0	8.521739130434783	7.959183673469388	6.7073170731707314
CHEMBL490417	24.09864970174544	15.997355550437334	0	1	2.434168371384123	4.868336742768246	1.3382437435226973	4.32281412644801	0.1440938042149336	486.8818998812813	7.28663387696427	16	56	0	0	6	26	24	4	2	0	0	0	0	0	0	392.0	414.0	567.0	579.0	432.0	358.0	306.0	281.0	265.0	184.47222222222223	171.00000000000003	292.3611111111111	379.08333333333326	339.6388888888888	331.1666666666667	310.9999999999999	276.1944444444444	234.6111111111112	1214.0	1477.0	7.0	6.9	5.299065420560748
46889894_CHEMBL1085115	19.620767305530546	15.78940422061954	0	1	2.480568605243638	4.961137210487279	1.2579636824997784	4.471640627648877	0.178865625105955	163.30243767501435	6.01189465932651	12	46	0	0	7	21	18	1	4	2	0	0	0	0	0	322.8888888888889	209.66666666666663	482.0	456.0	446.44444444444446	335.6666666666667	409.6666666666667	241.66666666666663	220.0	289.8767146776406	113.3425925925926	347.9166666666667	398.53703703703695	443.76088820301766	353.42129629629613	499.8796296296294	289.7067901234565	299.55401234567887	1486.0	1714.0	7.0193236714975855	4.3680555555555545	5.540229885057471
CHEMBL1171486_20901291	26.33370794782381	20.53075475996103	0	0	2.5734939144162103	5.0494398113685	1.313051279017854	4.437907541473616	0.1344820467113217	2320.575731988092	8.943493062685802	24	56	0	0	9	23	24	5	2	2	0	0	0	0	0	436.8888888888889	418.0	697.0	702.6666666666667	762.3333333333333	573.6666666666667	549.1111111111111	467.6666666666666	391.0	238.52512002743487	168.18827160493828	341.19444444444434	395.179012345679	489.3179012345678	428.6990740740741	413.8720850480109	359.87808641975306	309.15895061728395	1772.0	1963.0	7.801587301587302	6.966666666666667	6.766990291262136
CHEMBL196644	23.46484070855774	18.5558741342178	0	1	2.570185373028072	5.007329792555176	1.320252142387062	4.636446543989014	0.1598774670341039	294.5655792751915	6.750212395346131	18	49	0	0	8	20	21	3	2	2	0	1	0	0	1	356.4938271604938	325.44444444444446	590.7777777777778	542.1111111111111	591.2222222222223	453.0740740740741	498.8518518518519	333.22222222222223	274.77777777777777	201.80819425392468	131.85082304526748	302.66683813443075	311.5884773662552	390.1337448559671	394.5285779606767	372.43301326017377	287.3734567901235	254.7443415637861	1852.0	1857.0	7.27538422776518	6.140461215932914	6.284869976359339
CHEMBL1963103	27.05274527282883	18.129788765747424	0	1	2.4832508483677778	4.966501696735556	1.3315089138205582	4.172728641155347	0.1227273129751572	2507.319011848449	9.05074477012875	16	65	0	0	8	31	26	4	2	1	0	1	0	0	1	392.0493827160494	348.1111111111111	584.0	548.3333333333333	532.1111111111111	454.2222222222222	330.44444444444446	248.44444444444449	257.55555555555554	230.0825426764213	165.10699588477365	362.4876543209877	410.10493827160496	524.9310699588478	485.8441358024691	395.3842592592592	338.1604938271605	309.5462962962963	1836.0	2000.0	6.031528964862299	5.045088566827697	4.5984251968503935
CHEMBL4857676	20.11522872862841	15.885215636903467	0	1	2.393253958333497	4.786507916666995	1.2757860241857242	4.508174277424203	0.1733913183624693	184.535400581933	6.173352763175542	12	48	0	0	9	22	17	6	1	0	0	2	0	0	2	325.2098765432099	346.2222222222222	479.8888888888889	462.7160493827161	400.1111111111111	401.0	347.0	306.22222222222223	232.77777777777777	138.56614845297975	145.1522633744856	247.1183127572017	287.9857491236092	292.73662551440333	298.238683127572	292.84567901234567	303.619341563786	239.2016460905349	1570.0	1376.0	6.775205761316872	6.924444444444443	5.453282828282829
ZINC000095579505	21.050053627490666	16.42373405625338	0	1	2.405741106353046	4.790602689303266	1.2508406359472966	4.104793122071995	0.1520293748915553	643.407603457299	7.460030205366301	12	46	0	0	9	19	18	2	3	1	3	0	0	0	3	468.44444444444446	334.3333333333333	563.0	548.3333333333334	424.0	457.0	371.3333333333333	286.0	328.66666666666663	386.5216906721536	152.0817901234568	368.1913580246914	469.4660493827161	404.55401234567887	465.6157407407405	385.32870370370375	280.9490740740741	331.92901234567904	1456.0	1581.0	10.183574879227054	6.965277777777778	6.623529411764705
CHEMBL2152929	21.49794069467498	16.963480121664166	0	1	2.440584095256509	4.8811681905130175	1.2630384217003918	4.441043718852375	0.1586087042447276	301.7974679084811	6.739375573514439	12	55	0	0	8	27	20	3	4	1	0	0	0	0	0	376.44444444444446	297.33333333333337	505.6666666666667	509.66666666666674	471.6666666666667	490.0	462.3333333333333	386.0	314.66666666666663	228.99391289437585	152.41512345679013	337.3827160493827	357.5216049382716	415.76543209876536	418.3703703703704	399.8842592592591	445.8425925925925	373.8981481481481	1406.0	1653.0	6.844444444444445	5.216374269005849	5.006600660066007
ZINC000060325603	20.78624349807262	16.712039124903548	0	1	2.5971125956368244	5.049912756103074	1.2848927982540492	4.251927299669228	0.1635356653718934	236.33244067506573	6.420750905768943	15	47	0	0	6	21	20	2	2	1	0	1	0	0	1	314.0493827160494	279.1111111111111	517.0	516.7777777777777	565.5185185185185	486.22222222222223	355.55555555555554	263.44444444444446	147.77777777777777	194.11032045419904	123.21810699588478	285.3425925925925	322.42644032921805	403.1305441243712	423.78086419753066	373.2263374485596	279.3251028806585	236.79012345679013	1512.0	1586.0	6.681901759915945	5.582222222222222	5.7444444444444445
article_review_352	25.557651481415974	19.93532029754284	0	1	2.5755062542962346	5.073274151627164	1.3054236785669522	4.51168847377429	0.1409902648054465	603.2178713087247	7.565429253561743	19	57	0	0	8	25	24	4	2	1	0	1	0	0	1	396.04938271604937	374.1111111111111	667.3333333333334	671.4444444444445	715.1851851851851	637.2222222222223	628.4444444444445	489.2222222222223	366.22222222222223	224.63809823197687	156.57921810699588	344.8117283950617	397.2366255144033	455.6644947416551	434.7422839506172	457.8755144032922	384.9207818930042	340.4531893004116	1758.0	1887.0	6.948234784492094	6.1329690346083785	6.122324159021408
ZINC000096916164	24.124167246821763	18.18977027806933	0	1	2.510596708759066	4.9718525580077095	1.3297896805314522	4.819858296361265	0.1606619432120421	267.4208202716482	6.687435812203332	15	53	0	0	9	23	21	5	3	1	0	0	0	0	0	414.44444444444446	375.33333333333337	661.3333333333334	635.6666666666666	670.6666666666666	606.0	475.33333333333337	497.0	356.66666666666663	264.5772462277092	156.1929012345679	357.9413580246914	402.033950617284	507.5401234567901	505.091049382716	433.6388888888888	405.5709876543209	239.462962962963	1472.0	1758.0	7.819706498951782	6.584795321637428	6.4207119741100325
CHEMBL1082510	21.01695364137344	16.433207507542054	0	0	2.4725310162686407	4.9450620325372805	1.262297600943295	4.340187743034804	0.1607476941864742	333.63576396373105	6.803301643875002	12	50	0	0	7	23	20	2	3	1	1	0	0	0	1	384.44444444444446	298.3333333333333	514.0	482.3333333333333	448.6666666666666	505.3333333333333	386.6666666666666	330.66666666666663	245.66666666666663	307.7994684499314	146.3672839506173	332.81481481481484	409.5061728395061	464.6373456790124	469.02932098765433	352.27777777777777	352.6620370370369	333.5864197530865	1370.0	1547.0	7.688888888888889	5.737179487179487	5.526881720430108
CHEMBL1081074	24.78159501500813	18.01289825639498	0	1	2.5498325113891176	4.964919316151976	1.3416351299275926	4.29505246632711	0.138550079558939	898.9078766651244	7.932582667591997	21	57	0	0	5	26	26	2	2	1	0	0	0	0	0	366.44444444444446	336.3333333333333	570.6666666666666	555.0	580.0	507.6666666666666	440.6666666666666	351.33333333333337	326.33333333333337	219.0216906721536	154.8395061728395	330.5956790123456	382.6604938271604	455.1265432098764	419.361111111111	411.7592592592591	387.55555555555554	329.20833333333337	1444.0	1756.0	6.428849902534114	5.5136612021857925	5.28395061728395
CHEMBL369034	23.89505977911981	19.1889422241846	0	1	2.51820702972595	4.901588887883008	1.2507735591931568	4.685567250020986	0.1561855750006995	357.81197962959794	6.978619940539417	18	54	0	0	8	24	22	3	2	2	0	1	0	0	1	358.4938271604938	321.77777777777777	555.7777777777777	471.7777777777778	506.22222222222223	424.0740740740741	448.1851851851852	376.44444444444446	275.44444444444446	212.08597203170248	142.98508230452677	320.0649862825789	315.1594650205762	384.48559670781896	413.3310470964792	374.9499885688159	332.057098765432	294.5390946502057	1892.0	1881.0	6.638774577046182	5.645224171539961	5.557777777777777
CHEMBL360642	18.78624349807262	15.618852420339508	0	1	2.539793950273763	4.96241078288375	1.2645289988064377	4.051740096100919	0.1688225040042049	239.2885445177467	6.353138860323164	15	43	0	0	6	19	18	2	2	1	1	0	0	0	1	342.44444444444446	271.3333333333333	477.6666666666666	477.0	526.0	459.0	416.33333333333337	289.3333333333333	204.0	251.49391289437585	127.42283950617283	288.31790123456784	328.43827160493817	389.4058641975307	344.3009259259257	424.9537037037037	305.6296296296296	279.61111111111103	1230.0	1408.0	7.963824289405685	6.029629629629629	6.123931623931624
CHEMBL2407549	23.49794069467498	18.0758973552148	0	0	2.501215449361776	4.928026394528594	1.3020165141569982	4.500045504067939	0.1500015168022646	354.22902040684414	6.968555942921573	17	50	0	0	10	20	20	4	5	1	0	0	0	0	0	472.44444444444446	411.33333333333337	693.6666666666666	670.0	638.3333333333334	663.6666666666667	484.3333333333333	553.6666666666667	405.0	283.8272462277092	168.4706790123457	363.6882716049382	400.1311728395062	465.4845679012346	504.17438271604937	361.787037037037	441.7623456790122	265.21296296296293	1512.0	1739.0	9.44888888888889	7.761006289308177	7.707407407407407
BDBM236520	19.29114970665977	16.128509071748955	0	1	2.669590787353577	5.05888711733059	1.2942385317955567	4.037631852993117	0.1682346605413799	252.8416849895856	6.408232279188227	12	45	0	0	4	21	20	1	2	1	0	0	0	0	0	290.44444444444446	260.66666666666663	475.0	523.3333333333334	522.3333333333334	428.0	302.0	207.3333333333333	69.0	189.5772462277092	118.67592592592592	266.425925925926	321.40432098765444	370.56944444444446	370.0895061728394	335.7777777777779	311.43518518518505	280.2777777777778	1174.0	1420.0	6.454320987654321	5.4305555555555545	5.459770114942528
CHEMBL3423337	31.174365996675405	21.84832727383585	0	1	2.6100407952963005	5.046360436186043	1.331533155586193	4.251825954762571	0.1090211783272454	14871.172139058108	10.96815641524368	24	71	0	0	10	32	29	7	2	0	0	1	0	0	1	515.604938271605	562.1111111111111	842.6666666666667	833.6666666666667	768.1111111111111	635.8888888888889	547.1111111111111	531.1111111111111	500.8888888888889	255.81085200426764	218.4927983539095	371.8827160493827	479.3796296296296	596.545267489712	475.7469135802469	458.14814814814815	432.1975308641976	431.5740740740741	1836.0	1986.0	7.262041384107112	7.396198830409356	6.196078431372549
article_review_74	22.05820958722557	15.574470323817447	0	1	2.512771421026299	4.939385944498792	1.3039426852431153	4.249348980492454	0.1596870317993713	3236.6309925781875	6.983490013713327	12	63	0	0	10	33	20	8	1	0	0	1	0	0	1	352.44444444444446	363.0	484.0	427.0	319.0	224.0	208.0	178.0	166.0	218.9821678002626	143.68043840559048	305.7112625544765	345.2709715501915	401.5844107468757	377.36603029442097	351.4327224682667	313.1609920131708	277.27496366901187	1498.0	1450.0	5.594356261022928	5.671875	4.321428571428571
CHEMBL1834351	18.002846903262125	16.257606881139164	0	3	2.4435928403552847	4.826937725686019	1.2310718387231907	4.249223436823487	0.1770509765343119	167.00016974869712	5.993463566229403	6	41	0	0	10	17	14	4	2	1	2	1	0	0	3	388.04938271604937	263.1111111111111	498.3333333333333	468.1111111111111	589.8518518518518	408.5555555555556	403.7777777777777	250.3333333333333	352.0	316.06170934308795	126.5005144032922	318.08024691358025	340.6980452674897	528.3388774577047	318.1134259259257	379.4279835390946	295.7870370370369	520.6697530864196	1552.0	1474.0	9.46461909063535	6.264550264550264	6.734234234234234
CHEMBL4116776	22.32177740400536	17.29190263689529	0	2	2.5446015114852387	4.971654879996189	1.2828855168818671	4.263595067778716	0.1522712524206684	343.7430033672371	6.869513712114032	15	50	0	0	8	22	20	3	3	1	1	0	0	0	1	410.44444444444446	335.0	584.6666666666666	569.3333333333333	582.0	503.6666666666667	566.0	468.6666666666667	363.33333333333337	296.0216906721536	152.94753086419755	342.87345679012344	403.4413580246914	450.8503086419753	382.4104938271605	472.9722222222222	392.8148148148148	405.1111111111111	1418.0	1648.0	8.20888888888889	6.320754716981132	6.219858156028368
CHEMBL1834342	15.881526559702486	14.817288239916694	0	3	2.4138611785995776	4.7488660978675625	1.2330607378038765	4.062384395731118	0.1934468759871961	134.32057367514233	5.642166628448017	5	38	0	0	9	17	12	4	2	2	0	1	0	0	1	262.4938271604938	194.44444444444449	394.9629629629629	278.44444444444446	380.1851851851852	263.8888888888889	231.44444444444449	132.33333333333334	80.33333333333333	182.4470831428136	95.869341563786	256.08224737082764	217.81532921810705	280.5379515317786	268.5123456790123	262.3585390946501	227.5679012345679	174.8271604938272	1574.0	1450.0	6.907732293697205	4.985754985754986	5.724100912506709
article_review_357	26.48353786208488	20.54763338622816	0	1	2.575545669790421	5.073321120093681	1.2871914985438146	4.523146574828991	0.1370650477220906	685.4175270070558	7.723950649525082	19	60	0	0	8	27	25	4	2	1	0	1	0	0	1	402.04938271604937	380.1111111111111	675.3333333333334	680.4444444444445	724.1851851851851	646.2222222222222	636.4444444444445	502.2222222222222	386.22222222222223	230.16587600975464	162.99588477366254	355.14506172839504	417.2366255144033	478.5256058527663	449.65895061728384	483.4310699588477	403.309670781893	352.23096707818934	1796.0	1935.0	6.700823045267489	5.939236111111111	5.872463768115942
ZINC000003937722	19.12474076551576	15.340983841500538	0	1	2.548016444207519	4.963085075640564	1.3398724626545402	4.150572362248656	0.172940515093694	209.7003451776706	6.22114832131512	15	44	0	0	5	20	19	2	2	1	0	0	0	0	0	292.44444444444446	254.3333333333333	468.6666666666666	464.0	497.0	423.6666666666667	333.0	259.3333333333333	143.0	190.24391289437585	117.67283950617283	272.76234567901224	312.4938271604937	374.12654320987633	334.63888888888874	319.08333333333314	313.95833333333326	223.14814814814807	1186.0	1427.0	6.646464646464647	5.411347517730496	5.579365079365079
CHEMBL485016	17.844078470807702	14.266990586479258	0	1	2.3924786248378624	4.784957249675724	1.3060240141774302	4.200121673214137	0.182613985791919	167.13794479607844	5.951728611130762	12	46	0	0	4	23	19	2	1	0	0	1	0	0	1	247.6049382716049	266.1111111111111	357.6666666666667	336.44444444444446	285.6666666666667	270.44444444444446	244.1111111111111	202.0	128.22222222222223	110.7552964487121	125.5761316872428	207.71604938271608	254.5699588477366	264.33127572016474	264.92592592592604	257.2798353909466	215.9742798353909	157.68106995884776	1158.0	1153.0	5.382716049382716	5.543981481481481	4.158914728682171
ZINC000049089756	22.17194748974429	17.69697264127692	0	1	2.560782199872845	4.994946871118884	1.2866582402844564	4.376620582098767	0.1563078779320988	267.4787641801234	6.618659594123436	15	51	0	0	7	23	21	2	3	1	1	0	0	0	1	402.44444444444446	333.33333333333337	573.6666666666666	584.6666666666666	616.3333333333334	639.6666666666667	544.3333333333334	471.0	345.0	272.7994684499314	149.17283950617286	332.4012345679012	389.358024691358	448.7314814814815	502.5601851851852	427.18055555555554	437.587962962963	395.3703703703704	1406.0	1636.0	7.891067538126362	6.17283950617284	5.914089347079037
ZINC000118363116	21.872287661222177	16.575807378010538	0	1	2.6004031682110726	5.085609237667722	1.3465221077317675	4.398201192804804	0.1628963404742519	294.7174630360957	6.679268917992184	15	48	0	0	7	21	20	3	3	1	0	0	0	0	0	368.44444444444446	332.0	608.6666666666667	614.0	614.0	546.0	465.6666666666667	315.0	289.0	209.04946844993145	136.64197530864195	314.12345679012344	357.97222222222223	422.7993827160494	418.5617283950617	381.2037037037037	299.03703703703707	275.1111111111111	1336.0	1629.0	7.6759259259259265	6.384615384615385	6.47517730496454
CHEMBL366515	24.102997804523	17.59030407372926	0	0	2.499515198524032	4.999030397048063	1.337583150760468	4.974377579802137	0.1658125859934045	226.09265038287336	6.519557161377144	16	51	0	0	8	21	22	3	4	1	0	0	0	0	0	434.44444444444446	383.0	696.3333333333333	663.6666666666666	647.0	523.3333333333334	398.3333333333333	311.66666666666663	479.33333333333337	267.0494684499314	155.14197530864195	360.6604938271605	384.75308641975306	533.8302469135803	506.8148148148147	425.6265432098765	282.7021604938272	377.6064814814815	1472.0	1748.0	8.518518518518519	6.963636363636364	7.105442176870747
ZINC000049034839	20.050627146184656	16.72450260606501	0	1	2.5591117517171806	4.991029604686428	1.2893818168816744	4.262600394978947	0.1705040157991579	206.37361757049908	6.245978935463297	15	41	0	0	7	16	18	2	2	1	2	0	0	0	2	400.44444444444446	318.3333333333333	562.6666666666667	555.6666666666667	593.3333333333334	608.3333333333333	515.0	422.0	276.0	309.5494684499314	132.42283950617286	315.7345679012346	371.2746913580247	397.0648148148147	456.8518518518518	449.0277777777776	389.30555555555554	315.66666666666663	1308.0	1475.0	9.766937669376697	7.234848484848484	7.213675213675215
CHEMBL3692865	18.527023784070384	14.88952223043188	0	1	2.539478143697353	4.997338710794866	1.32373499677603	4.207511639568028	0.1829352886768707	184.43043183925712	6.050181452107624	15	37	0	0	6	14	17	1	3	1	1	0	0	0	1	360.44444444444446	297.3333333333333	550.0	563.3333333333333	511.00000000000006	474.0	420.0	283.33333333333337	185.0	248.7994684499314	117.9783950617284	281.287037037037	347.03395061728395	364.7191358024691	385.5401234567901	319.38888888888886	258.7916666666667	188.81481481481484	1204.0	1379.0	9.741741741741745	7.433333333333333	7.857142857142857
SCHEMBL8026730	24.102997804522992	18.656711964559843	0	0	2.563484815637009	5.052489067058472	1.3342272678913285	4.482843540346668	0.1494281180115556	381.20556277985054	7.041951053153463	19	53	0	0	8	23	22	5	2	1	0	0	0	0	0	400.44444444444446	386.3333333333333	674.0	722.0	779.3333333333333	628.3333333333334	561.0	470.3333333333333	370.33333333333337	227.5772462277092	155.81172839506172	330.8919753086419	411.5092592592592	497.4043209876542	397.0447530864197	373.7098765432099	368.0941358024692	381.4722222222223	1444.0	1735.0	7.555555555555555	6.777777777777778	6.607843137254902
CHEMBL1082200	20.050627146184656	16.702646694992072	0	1	2.558849976792124	4.988876915219239	1.2894629119921075	4.2630004561379575	0.1705200182455183	206.39127990121528	6.2460645160484445	15	41	0	0	7	16	18	2	2	1	2	0	0	0	2	400.44444444444446	318.3333333333333	562.6666666666667	556.6666666666667	601.6666666666666	603.3333333333334	426.6666666666667	499.0	224.0	309.5494684499314	132.42283950617286	315.7345679012346	371.1635802469135	399.1728395061728	465.80864197530855	355.074074074074	501.1944444444444	271.77777777777777	1308.0	1475.0	9.766937669376697	7.234848484848484	7.213675213675215
56595534_CHEMBL1834238_CHEMBL1834238	19.336180236595457	17.357313100641	0	3	2.4425049643283554	4.836208882200977	1.261641349575754	4.4188539263462445	0.1767541570538497	177.61522198209707	6.095910268118042	11	42	0	0	9	17	16	4	3	1	0	1	0	0	1	354.0493827160494	301.44444444444446	519.3333333333334	452.77777777777777	563.5185185185185	494.1111111111111	392.1111111111111	336.77777777777777	263.77777777777777	210.8047648986435	127.35236625514403	296.0432098765432	296.13786008230454	350.9191243712849	359.00154320987644	354.5097736625513	357.9043209876543	263.4423868312757	1526.0	1534.0	8.429747207524986	6.851010101010101	6.924444444444445
CHEMBL4760655	25.70014126727437	18.650640800229567	0	1	2.43771654030918	4.86486695248546	1.311472014144594	4.6000267022177095	0.1437508344443034	464.7917828766388	7.304740336350274	19	56	0	0	8	24	24	3	3	1	0	1	0	0	1	410.04938271604937	377.44444444444446	625.6666666666667	521.7777777777778	436.77777777777777	427.0	373.1111111111111	353.85185185185185	298.1111111111111	230.13809823197684	158.5468106995885	350.35185185185185	381.28600823045264	408.4727366255144	397.7330246913579	337.6177983539095	319.2925811614083	288.41975308641986	1772.0	1889.0	7.322310405643739	6.290740740740741	5.847352024922119
CHEMBL2312640	25.021544056789256	17.84661949196103	0	1	2.4431849019310525	4.886369803862106	1.3034758349794169	3.783663685477646	0.1182394901711764	2186.937147736239	8.85340809103712	16	58	0	0	9	26	23	4	2	1	0	2	0	0	2	373.65432098765433	328.55555555555554	547.6666666666667	496.9382716049384	461.0	376.55555555555554	249.3333333333333	227.11111111111111	214.77777777777777	221.6433946806889	151.3173868312757	340.2237654320988	362.783588629782	429.3009259259258	408.5694444444445	349.94753086419763	274.06481481481484	221.4969135802469	2012.0	1923.0	6.442315879097489	5.38615664845173	5.024464831804282
CHEMBL4239823	28.236248691901096	20.92704001937129	0	1	2.506187387928635	4.984465628856917	1.3489060475011816	4.391180660209284	0.1254623045774081	929.0447036071166	8.086919826288302	19	65	0	0	8	30	27	4	2	2	0	0	0	0	0	412.8888888888889	377.6666666666666	648.6666666666666	613.6666666666666	634.6666666666666	496.0	422.33333333333337	325.0	293.66666666666663	232.2195644718793	168.12962962962962	366.483024691358	405.3935185185185	531.1620370370371	525.8981481481482	448.1666666666666	361.3796296296296	369.1388888888889	1838.0	2120.0	6.352136752136753	5.395238095238095	5.067708333333333
CHEMBL346227	22.57975367231668	18.470674244758225	0	1	2.4604579314354083	4.9209158628708165	1.2475205721756468	4.783403135728284	0.1649449357147684	213.7599460955101	6.429564375167727	12	48	0	0	11	19	18	3	3	1	3	1	0	0	4	496.0493827160494	372.44444444444446	733.3333333333334	643.7777777777778	671.8888888888889	579.7777777777778	776.8518518518518	434.1111111111111	423.6666666666666	394.8950426764212	153.76903292181072	525.0154320987655	398.4418724279835	505.752829218107	490.3441358024692	742.3651120256059	421.8554526748971	427.2345679012346	1794.0	1732.0	10.334362139917696	7.448888888888889	8.333333333333334
CHEMBL1086079	18.717293812851324	14.673027414304997	0	3	2.4675944096942777	4.935188819388554	1.2881382477826682	4.211888021168353	0.175495334215348	229.20946659110925	6.31010502409508	12	45	0	0	6	21	18	3	2	1	0	0	0	0	0	290.44444444444446	238.3333333333333	422.0	401.6666666666667	391.0	357.3333333333333	289.66666666666663	225.66666666666669	166.66666666666669	223.02169067215365	129.3672839506173	290.0370370370369	332.4475308641974	380.4243827160492	335.3626543209875	301.99999999999994	282.2175925925925	254.5308641975309	1200.0	1394.0	6.454320987654321	5.070921985815603	5.146341463414634
CHEMBL2401937_71727195	24.696366683190817	16.30983756928783	0	2	2.4882676465873463	4.976535293174694	1.3466443479700387	4.182764200531616	0.1349278774365037	1527.1385507355924	8.46255314653969	20	57	0	0	5	26	26	2	3	0	0	0	0	0	0	410.0	424.0	594.0	637.0	560.0	447.0	418.0	334.0	289.0	191.22222222222223	178.11111111111111	293.99999999999994	374.05555555555554	411.2499999999999	348.0555555555555	339.33333333333326	289.72222222222223	286.33333333333337	1252.0	1512.0	7.192982456140351	6.950819672131147	5.551401869158879
ZINC000096917782	26.29326783330393	21.13535530049374	0	1	2.604772975695456	5.055407091912347	1.3179393859811483	4.437421395362005	0.1344673150109698	706.2681833819792	7.753917496983217	20	59	0	0	9	26	24	6	2	1	0	0	0	0	0	444.44444444444446	418.0	694.0	748.6666666666666	852.0	825.3333333333333	813.3333333333333	645.6666666666666	449.6666666666666	239.7716906721536	175.00308641975312	360.9783950617284	414.824074074074	490.8518518518517	530.5370370370371	545.9351851851851	496.9629629629631	444.6018518518518	1568.0	1899.0	7.532956685499059	6.634920634920635	6.3090909090909095
ZINC000028094129	22.907563841632257	18.30989162578531	0	1	2.6120564630208354	5.0642466278475	1.2706120478117524	4.351757302358463	0.1500605966330504	318.8898868342638	6.829556597850406	15	56	0	0	7	27	22	3	3	1	0	0	0	0	0	370.44444444444446	327.0	585.3333333333334	609.6666666666666	658.0	610.3333333333334	499.33333333333337	445.0	270.0	231.5772462277092	156.44753086419755	334.2654320987653	382.6867283950617	473.3472222222222	478.4845679012345	510.3101851851852	496.5833333333334	379.47222222222223	1414.0	1696.0	6.615079365079366	5.5423728813559325	5.522012578616352
CHEMBL516088	21.9773293581858	16.468620695209875	0	1	2.406356212585231	4.812712425170462	1.306390692820474	4.195714798774825	0.1446798206474077	542.3783432369039	7.360674545160909	12	56	0	0	6	27	23	1	3	0	2	0	0	0	2	432.0	366.0	485.0	552.0	469.0	420.0	374.0	330.0	295.0	300.94444444444446	177.30555555555554	305.6944444444444	415.3611111111111	416.1388888888888	419.75	414.55555555555554	395.2777777777777	376.02777777777777	1258.0	1392.0	7.714285714285714	6.310344827586207	4.663461538461538
CHEMBL3329435	19.9007972319236	16.10172232651377	0	1	2.558190582723836	5.0060285694817015	1.321471312058394	4.200150300021203	0.1680060120008481	236.5381834621805	6.382400379045504	15	45	0	0	7	20	18	4	2	1	0	0	0	0	0	332.44444444444446	296.0	543.3333333333333	541.6666666666666	577.6666666666666	429.3333333333333	374.6666666666666	247.66666666666663	163.66666666666666	200.24391289437585	126.44753086419752	293.7098765432098	319.9197530864196	411.0586419753085	385.2222222222221	325.79629629629613	255.93518518518525	244.2731481481482	1248.0	1503.0	7.387654320987655	6.166666666666667	6.3921568627450975
ZINC000299856876	21.643180193520227	17.769329641127616	0	2	2.558354780148344	4.991678880291095	1.257524925985259	4.162303549751506	0.1486536982054109	643.6439930840761	7.496765184661999	15	45	0	0	10	17	18	5	4	1	0	0	0	0	0	454.44444444444446	371.0	641.6666666666667	644.3333333333334	727.6666666666667	680.0	563.0	644.0	385.3333333333333	322.7716906721536	160.16975308641975	363.2623456790122	363.33024691358014	470.0123456790124	462.9104938271605	410.6018518518518	523.9814814814814	298.6388888888888	1422.0	1603.0	10.098765432098766	7.8936170212765955	8.333333333333334
ZINC000028862162	19.234130565256933	16.07985716980246	0	1	2.552110073003362	4.977549836705224	1.3041666015427384	4.20039713803993	0.1750165474183304	193.58044504880945	6.141161900115538	15	40	0	0	7	16	17	3	2	1	1	0	0	0	1	360.44444444444446	298.3333333333333	537.6666666666667	524.6666666666667	538.0	572.6666666666667	384.0	353.0	195.0	251.7716906721536	124.08950617283952	292.62345679012344	334.3858024691358	366.4969135802469	449.9259259259258	309.02777777777766	336.5277777777777	230.0	1240.0	1433.0	9.011111111111113	6.937984496124031	7.074561403508773
CHEMBL610253	22.27399716108282	17.648106312783725	0	1	2.454650463425095	4.854929722723836	1.288371039253463	4.5091730138591135	0.1610418933521112	269.6235390599287	6.62664610346107	15	55	0	0	6	27	22	3	2	1	0	0	0	0	0	324.44444444444446	290.3333333333333	510.6666666666667	442.0	433.3333333333333	408.33333333333337	384.33333333333337	374.0	236.0	213.0772462277092	142.58179012345678	327.1882716049384	362.9907407407408	401.6358024691357	368.6697530864197	289.7314814814813	348.5617283950616	339.2870370370369	1350.0	1631.0	5.898989898989899	5.005747126436781	4.863492063492064
CHEMBL1256258	42.26491352052646	28.120600947870752	0	1	2.4906382326796788	4.981276465359356	1.282365782175101	4.677037146844362	0.0866117990156363	17907.823811779104	11.479391934362422	26	106	0	0	13	52	41	6	5	2	0	0	0	0	0	668.8888888888889	575.6666666666666	1021.3333333333331	1040.6666666666663	1007.3333333333334	907.0	824.6666666666666	689.6666666666667	576.6666666666666	422.0156035665294	279.7191358024692	637.8564814814815	693.1959876543212	860.1342592592595	941.5077160493828	844.2314814814818	767.0787037037039	796.7685185185186	2654.0	3186.0	6.310272536687632	5.186186186186186	5.132328308207705
CHEMBL398034	21.383960479517985	16.964003852082488	0	1	2.530185305189561	5.060370610379122	1.301168442478717	4.501746049589599	0.1667313351699851	231.4693005920862	6.437699026909657	12	46	0	0	9	19	18	3	3	1	0	2	0	0	2	349.6543209876543	302.22222222222223	546.2222222222222	593.9259259259259	541.3827160493827	523.6666666666666	420.6666666666667	303.8888888888889	206.1111111111111	201.3933946806889	124.15534979423867	297.113683127572	321.32847508001817	403.3710371894527	425.4917695473249	326.8899176954731	273.38065843621405	256.14660493827165	1840.0	1713.0	7.601180891035963	6.167800453514739	6.207070707070707
CHEMBL29433_CHEMBL282971	25.68821072345591	20.01690065015537	0	1	2.512833392496965	4.936705996773745	1.2993460969834167	4.520687539997504	0.141271485624922	420.65950602975255	7.204974541977574	15	58	0	0	9	26	23	3	3	2	0	1	0	0	1	392.4938271604938	348.7777777777778	599.7777777777778	540.7777777777778	552.2222222222223	480.074074074074	536.8518518518518	453.44444444444446	347.44444444444446	222.3359720317025	150.98508230452677	346.5094307270233	354.21502057613174	417.4300411522633	462.469935985368	409.465420667581	378.4521604938272	355.6579218106993	1994.0	2025.0	6.767134951042997	5.625448028673836	5.307767944936087
ZINC000072123570	17.393199377998293	16.44135617301368	0	3	2.4827624688219	4.860573398078496	1.203617882521732	3.945507943072079	0.1715438236118295	214.71907442363857	6.202239666088968	5	44	0	0	10	21	13	6	2	1	0	1	0	0	1	312.04938271604937	262.1111111111111	472.0	374.6296296296297	480.6666666666666	325.77777777777777	314.33333333333337	207.66666666666663	124.44444444444444	201.8047648986435	118.26440329218109	293.41563786008226	269.7174782807498	375.466049382716	339.8600823045267	348.1342592592591	276.66049382716045	245.69855967078183	1456.0	1457.0	7.092031425364758	5.82469135802469	5.82716049382716
BDBM50159177	21.566890379896275	17.490407534067955	0	1	2.460674466137774	4.88099950229883	1.2725131982793556	4.606715636257549	0.1706190976391685	215.5090007776801	6.366254448631663	15	46	0	0	8	19	19	3	2	1	2	0	0	0	2	418.44444444444446	335.33333333333337	582.3333333333334	533.6666666666666	623.3333333333334	437.0	496.0	415.0	317.0	322.0772462277092	145.13734567901233	347.5246913580248	380.7592592592594	554.3580246913582	340.83024691358	402.22222222222206	320.11728395061704	281.95370370370364	1396.0	1583.0	9.096618357487923	6.843537414965987	6.693486590038314
CHEMBL3895172	28.687487014618448	19.231183335790348	0	1	2.4035710779041617	4.807142155808324	1.297899765923333	4.093069008409549	0.1106234867137716	9152.942174273488	10.43016347533484	18	69	0	0	8	32	29	3	2	0	3	0	0	0	3	550.0	483.0	732.0	630.0	593.0	504.0	431.0	424.0	386.0	389.9791666666666	218.22222222222223	542.277777777778	472.3888888888888	537.6666666666667	474.2083333333333	430.2361111111111	452.25	363.45833333333337	1594.0	1771.0	7.971014492753623	6.708333333333333	5.763779527559056
PSTQ Analog, 3{1,4}	21.31501079429669	17.305699018715984	0	0	2.5617108722770228	5.046373260301719	1.3140473791037508	4.350492080611416	0.1611293363189413	282.6185453439225	6.637349865112937	19	46	0	0	8	19	19	5	2	1	0	0	0	0	0	380.44444444444446	361.33333333333337	634.0	679.0	735.3333333333333	562.3333333333333	469.0	361.0	253.66666666666669	219.0494684499314	143.9506172839506	303.7253086419753	364.8703703703702	445.7654320987653	356.7669753086418	337.1543209876543	327.6435185185184	323.9259259259257	1332.0	1567.0	8.270531400966183	7.374149659863947	7.547619047619047
CHEMBL1642414	20.7577339273712	16.45909578489077	0	1	2.5513807163581794	4.97682705905561	1.298792201454513	4.268748564110209	0.1641826370811618	237.28159808726755	6.424759058421635	15	46	0	0	7	20	19	3	2	1	0	1	0	0	1	326.0493827160494	286.1111111111111	520.3333333333333	510.44444444444446	525.1851851851852	485.8888888888889	387.1111111111111	281.8888888888889	216.22222222222223	194.8047648986435	124.02366255144034	287.2561728395061	322.45884773662544	381.26943301326	365.9135802469135	311.4156378600822	311.4670781893004	264.067901234568	1524.0	1598.0	7.088030059044553	5.839002267573696	5.980842911877394
CHEMBL392976	20.648344127630025	17.04248104368426	0	1	2.555803770346849	4.948119854001666	1.309884848963132	4.295645337043337	0.1652171283478206	244.98700175195955	6.456716600091112	14	46	0	0	8	20	18	3	2	2	0	1	0	0	1	312.4938271604938	265.7777777777778	495.9629629629629	449.77777777777777	530.5185185185185	445.1111111111111	359.44444444444446	284.6666666666667	165.88888888888889	192.2526386983692	116.74279835390946	274.8415066300868	293.6255144032922	370.4978280749885	355.5051440329218	307.0529835390945	318.1841563786008	226.1553497942388	1744.0	1702.0	6.793344068706388	5.42403628117914	5.572617561381606
CHEMBL4864448	20.86277562433483	16.52049661106046	0	1	2.3954827980674795	4.79096559613496	1.2460784522833992	4.543407650638358	0.1682743574310503	204.91014128525453	6.315823320857858	12	51	0	0	9	24	18	6	1	0	0	2	0	0	2	329.2098765432099	349.2222222222222	485.33333333333337	482.44444444444446	425.60493827160496	429.6666666666666	389.33333333333337	336.6666666666667	248.0	142.81614845297975	150.2911522633745	256.9043209876544	297.3261316872428	306.5577655845145	319.39094650205766	315.0473251028807	338.34567901234567	285.73662551440333	1608.0	1424.0	6.455095618494311	6.5890985324947575	5.163120567375887
CHEMBL4206881	24.05631081714792	17.247429779052855	0	2	2.578314951169137	4.93619572643021	1.334768273668096	3.658745786775216	0.1219581928925072	6670.871173306321	9.904118029739548	12	59	1	0	6	29	24	4	1	0	0	1	0	0	1	335.60493827160496	360.1111111111111	500.6666666666666	474.6666666666666	405.1111111111111	291.8888888888889	228.11111111111111	212.11111111111111	234.88888888888889	168.01224089315653	160.02057613168725	275.6882716049382	361.3101851851852	399.1424897119341	361.1496913580246	296.28703703703707	235.4197530864197	227.65740740740745	1442.0	1543.0	5.688219292739067	5.716049382716049	4.279202279202279
CHEMBL1277375	22.40875431575685	17.177196060810004	0	1	2.519776549629486	4.967594330081423	1.2826277508999062	4.406297580903793	0.157367770746564	286.5897805082686	6.687671274257235	15	45	0	0	10	17	18	4	2	1	3	0	0	0	3	492.44444444444446	388.33333333333337	754.0	657.3333333333333	645.6666666666667	498.33333333333337	379.3333333333333	626.6666666666667	413.6666666666666	387.8341906721536	150.92283950617283	507.141975308642	419.2762345679012	505.1049382716048	407.3711419753085	258.5648148148149	566.3333333333337	262.9768518518519	1488.0	1633.0	10.94320987654321	8.090277777777779	8.870588235294118
CHEMBL1277751	25.51721136689609	19.31212351045477	0	1	2.5653578987805483	5.054865103313814	1.3218427264503048	4.6403859583718186	0.1450120611991193	394.04282646942585	7.139610409819473	19	60	0	0	7	28	25	4	2	1	0	0	0	0	0	400.44444444444446	381.3333333333333	642.6666666666667	681.6666666666666	711.0	663.6666666666667	612.3333333333334	486.6666666666667	398.33333333333337	228.04946844993145	163.81172839506172	347.14506172839504	418.7746913580247	483.4243827160493	492.87499999999983	469.3055555555554	412.68518518518505	422.6111111111109	1508.0	1835.0	6.674074074074074	5.958333333333333	5.58840579710145
CHEMBL3398390	22.45967677444796	18.25881123463325	0	2	2.559516649764594	4.997707811538295	1.2398332489396988	4.214804796883983	0.1453380964442752	665.361438789649	7.565041146973344	15	45	0	0	11	16	18	5	4	1	1	0	0	0	1	510.44444444444446	405.0	689.6666666666666	690.3333333333334	756.3333333333334	701.6666666666667	689.0	704.0	472.3333333333333	384.5494684499314	170.16975308641975	389.2623456790122	404.108024691358	495.570987654321	459.84567901234567	521.3796296296296	547.5370370370371	340.7499999999999	1502.0	1651.0	11.34320987654321	8.617021276595745	8.956709956709956
ZINC000073197509	19.30308025047823	15.376862534988694	0	1	2.5248958339702234	4.993241835941454	1.3089853716973476	4.411915041905457	0.1838297934127274	163.99527252388594	5.975306338688753	12	39	0	0	7	15	17	1	3	1	0	2	0	0	2	305.6543209876544	261.55555555555554	481.3333333333333	475.5679012345679	425.2962962962963	378.1111111111111	281.7777777777778	214.2222222222222	208.44444444444449	186.19895023624449	104.85288065843622	260.6543209876544	307.3971574455114	342.4921696387746	302.7335390946502	187.96193415637865	173.9053497942387	194.1368312757202	1702.0	1535.0	7.8372902817347265	6.227513227513227	6.333333333333333
ZINC000049089727	26.18387803356276	20.72257245170652	0	1	2.5684362679240524	5.072340963105262	1.3025389382859052	4.604947136021878	0.1354396216477023	1217.342115566418	8.328200598963559	16	65	0	0	8	31	26	3	4	1	0	0	0	0	0	444.44444444444446	389.0	667.6666666666667	697.3333333333334	766.3333333333334	697.6666666666666	736.0	515.3333333333334	471.33333333333337	289.0772462277092	184.1141975308642	386.77006172839504	442.84567901234567	585.6635802469136	609.6111111111112	662.1620370370372	461.8009259259259	473.5740740740741	1626.0	1917.0	6.837606837606838	5.720588235294118	5.517906336088155
CHEMBL1548	10.10634399227556	8.773013908952045	0	3	2.4050401792283207	4.810080358456642	1.2734448043285505	3.3788624691666795	0.2599124976282061	52.948914176354656	4.2316918297202175	6	20	0	0	5	7	8	3	0	0	0	2	0	0	2	153.20987654320987	171.22222222222223	229.66666666666669	190.0493827160494	117.0	59.11111111111112	17.444444444444443	2.333333333333333	0.0	66.01059289742417	68.06893004115227	107.41975308641976	114.93225118122238	100.18106995884776	68.13786008230453	36.471193415637856	14.407407407407408	2.691358024691358	1020.0	711.0	7.660493827160494	8.153439153439153	6.754901960784315
ZINC000073198008	21.383960479517988	16.751409412739424	0	1	2.5952393813499914	5.046028449804396	1.323419907970794	4.294264331646165	0.1651640127556217	315.8927171783895	6.71091409837026	15	45	0	2	6	19	20	2	2	1	1	0	0	0	1	368.44444444444446	323.33333333333337	587.0	561.6666666666666	499.0	391.6666666666666	477.0	343.3333333333333	287.0	253.10502400548697	130.42283950617286	310.0925925925926	380.3086419753086	411.6481481481481	322.2129629629629	384.9768518518517	287.2885802469134	307.41666666666646	1302.0	1547.0	8.187654320987654	6.598639455782314	6.522222222222222
CHEMBL3233666	25.665292701222977	19.39555658555413	0	1	2.512771421026299	4.939385944498792	1.3039426852431153	4.249348980492454	0.1596870317993713	3236.6309925781875	6.983490013713327	12	68	0	0	8	34	26	4	2	0	1	1	0	0	2	436.44444444444446	428.0	622.0	629.0	501.0	409.0	337.0	246.0	260.0	218.9821678002626	143.68043840559048	305.7112625544765	345.2709715501915	401.5844107468757	377.36603029442097	351.4327224682667	313.1609920131708	277.27496366901187	1664.0	1625.0	6.418300653594772	6.114285714285714	4.936507936507937
CHEMBL2172188	19.34352036499811	15.425995037009544	0	1	2.5584308784542418	5.019971845703282	1.2950851802604513	4.236157012168	0.1765065421736666	193.170405436686	6.13904146642938	15	42	0	0	7	18	17	4	2	1	0	0	0	0	0	336.44444444444446	302.3333333333333	540.3333333333334	530.6666666666667	589.6666666666667	423.0	331.6666666666667	208.3333333333333	162.66666666666666	197.52169067215365	121.86728395061728	280.2932098765432	311.3796296296295	424.7901234567899	341.7854938271604	267.8981481481482	234.27777777777783	216.81481481481487	1210.0	1445.0	8.010582010582011	6.718518518518518	6.754166666666667
CHEMBL188864	23.0978338704132	20.05649863957372	2	1	2.512771421026299	4.939385944498792	1.3039426852431153	4.249348980492454	0.1596870317993713	3236.6309925781875	6.983490013713327	15	52	0	0	9	22	21	2	6	1	0	0	0	0	0	446.44444444444446	356.0	623.6666666666666	558.3333333333333	478.3333333333333	415.0	328.0	257.6666666666667	172.0	367.7994684499314	175.30864197530866	408.067901234568	494.3302469135803	381.01388888888886	326.2006172839505	307.99999999999994	273.2777777777777	244.62962962962965	1516.0	1681.0	8.585470085470085	6.592592592592593	6.778985507246376
180083-23-2	31.87223387938164	22.456279359372136	0	1	2.575626367699846	5.024560072675145	1.3381756416863966	4.455365205419513	0.1142401334722952	2887.124028152167	9.328992692787471	23	71	1	0	7	32	32	4	3	0	0	0	0	0	0	528.0	584.0	847.0	787.0	755.0	695.0	597.0	604.0	548.0	230.1458333333333	223.04166666666669	373.37500000000006	470.22222222222223	553.4166666666669	509.58333333333326	422.19444444444434	432.94444444444434	425.0555555555554	1572.0	1934.0	7.436619718309859	7.584415584415584	6.093525179856115
CHEMBL511609	20.184178413849704	15.790678556722796	0	3	2.442577297391184	4.814617396877195	1.2628423469659735	4.180587057982724	0.1607918099224124	716.5356331527394	7.529939423302935	9	47	0	0	9	21	17	6	2	0	0	0	1	0	1	343.06721536351165	338.03703703703707	458.55555555555554	416.8148148148148	370.0740740740741	393.8148148148148	416.5185185185185	389.77777777777777	298.0740740740741	234.1338305898491	159.52469135802465	271.4814814814814	351.53395061728406	357.2237654320988	366.1358024691358	328.91203703703707	324.0771604938271	310.8348765432098	2280.0	1399.0	7.299302454542801	6.898715041572185	5.394771241830065
ZINC000003976210	20.8266836125925	17.20717541554309	0	1	2.556827724924428	4.993405146749903	1.2925260598098829	4.340076137093725	0.1669260052728355	214.9008970268568	6.325688422826597	15	44	0	0	7	18	19	2	2	1	0	2	0	0	2	313.6543209876544	276.22222222222223	509.55555555555554	475.7160493827161	515.6296296296297	469.4074074074074	360.33333333333337	302.6666666666667	161.55555555555554	188.92117245846669	116.0164609053498	274.6306584362139	308.8190824569424	367.5461819844536	333.57190214906257	320.0529835390945	306.6975308641976	215.40637860082307	1762.0	1634.0	7.128507295173962	5.877068557919622	6.066137566137566
CHEMBL3669676	22.16001694592584	17.73556141393865	0	1	2.610573634800214	5.081978586275768	1.3019836222390695	4.377335622714472	0.1621235415820175	312.7114803710186	6.738532750490646	15	46	0	2	7	19	20	2	3	1	1	0	0	0	1	400.44444444444446	350.3333333333333	636.0	646.0	596.3333333333334	609.0	492.0	406.33333333333337	348.0	287.8828017832648	143.2006172839506	328.0925925925926	410.8703703703704	440.922839506173	556.5462962962964	383.1990740740741	363.2330246913581	373.6944444444443	1366.0	1597.0	8.705314009661835	7.006666666666666	6.989010989010989
57394662_CHEMBL1963031	24.326367819421165	16.74076683940246	0	1	2.409742729531918	4.819485459063838	1.303588059584227	3.8510201862571	0.1242264576211967	1909.7141182860005	8.68611094503911	16	59	0	0	7	28	24	3	2	1	0	1	0	0	1	350.0493827160494	304.44444444444446	510.0	445.44444444444446	359.22222222222223	323.44444444444446	277.44444444444446	261.55555555555554	204.2222222222222	218.0547648986435	150.07458847736626	340.2947530864197	371.207304526749	398.625	365.4706790123456	337.3456790123457	310.53703703703707	231.6203703703704	1712.0	1821.0	5.933040385017787	4.910394265232975	4.594594594594595
CHEMBL1112	23.50093272030008	15.935706696905935	0	1	2.3758230179608244	4.751646035921647	1.3111821972832038	4.617244196688482	0.153908139889616	291.0455898910773	6.772092209861082	12	57	0	0	7	27	23	3	2	0	0	2	0	0	2	345.2098765432099	355.22222222222223	456.6666666666667	429.60493827160496	334.6666666666667	293.22222222222223	258.0	194.44444444444449	194.11111111111111	172.06614845297972	157.23559670781896	271.41975308641975	341.13698369151035	326.5925925925925	301.31481481481484	275.41049382716056	223.50925925925924	203.97839506172843	1708.0	1567.0	6.056313623565085	5.92037037037037	4.189602446483181
CHEMBL363843	20.71729381285132	16.580794745703514	0	1	2.552315162809389	4.9888926404265685	1.3122575713055118	4.292532694504448	0.1650974113270941	229.8692107071193	6.393021943108932	15	44	0	0	7	18	19	2	2	1	2	0	0	0	2	404.44444444444446	321.0	591.6666666666667	614.0	560.3333333333333	574.3333333333334	515.0	402.33333333333337	299.0	313.7994684499314	137.44753086419752	324.09567901234567	439.83333333333337	413.898148148148	451.3518518518516	453.2499999999998	379.0694444444442	306.7037037037036	1346.0	1533.0	9.191919191919192	6.829787234042553	7.043650793650794
Glemanserin	16.99907231917856	12.717894454978651	0	1	2.3335034843816063	4.667006968763211	1.350125965884922	4.033154457121773	0.1833252025964442	205.2381960444335	6.112628596906293	12	47	0	0	2	25	20	1	1	0	0	0	0	0	0	214.0	218.0	275.0	257.0	210.0	205.0	165.0	138.0	123.0	127.61111111111111	126.25	203.3888888888889	264.8333333333333	287.83333333333337	263.0	206.5555555555556	194.7222222222222	161.61111111111111	858.0	1046.0	4.553191489361702	4.448979591836735	3.125
CHEMBL2376561	20.67685369833144	16.893863463218192	0	1	2.590343710204861	5.025198678355881	1.3059892193576397	4.23376513070806	0.1628371204118484	244.1181461504788	6.453163758665715	15	45	0	0	6	19	20	2	2	1	0	1	0	0	1	320.04938271604937	288.1111111111111	533.0	538.4444444444445	563.8888888888889	485.1111111111111	402.8518518518519	272.22222222222223	191.77777777777777	195.36032045419904	123.16255144032922	284.7592592592592	309.7520576131685	387.204732510288	411.434670781893	364.3928898033837	330.633230452675	262.4537037037037	1510.0	1569.0	7.112208504801097	6.002314814814814	6.345238095238095
ZINC000060326010	21.562299964480463	17.51309326901873	0	1	2.6160077778384103	5.076380358140074	1.276993405286032	4.317862203782137	0.1599208223623013	252.08276333042585	6.5230092325161095	15	47	0	0	7	20	20	2	2	1	2	0	0	0	2	418.44444444444446	339.0	616.3333333333334	674.3333333333334	763.3333333333334	698.6666666666666	487.0	494.3333333333333	231.0	318.0772462277092	144.41975308641975	335.5154320987655	399.5787037037037	525.3055555555555	587.5185185185184	475.2314814814815	506.4629629629629	356.1111111111111	1384.0	1586.0	8.90307328605201	6.78	6.848148148148149
AC1M23R9	22.619834556928605	18.02969399991597	0	0	2.562872217322495	5.047814364896094	1.3431207473195228	4.423760773078703	0.1579914561813822	316.4486973667716	6.786780551998904	19	47	0	0	8	19	20	5	2	1	0	0	0	0	0	390.44444444444446	374.33333333333337	657.0	694.0	756.3333333333333	600.3333333333334	517.0	419.6666666666667	310.6666666666667	217.7994684499314	144.03395061728395	312.2253086419754	376.3703703703703	440.93209876543193	347.7669753086417	337.4876543209876	327.8148148148148	324.25925925925907	1368.0	1639.0	8.307328605200945	7.339869281045752	7.3
CHEMBL1668568	17.81991700288384	15.563106891035192	0	0	2.5628284513347936	5.013278704835198	1.282821261869496	4.081883845775622	0.1774732106858966	174.14476078467132	5.992796034796555	15	38	0	0	8	15	15	3	3	2	0	0	0	0	0	328.8888888888889	279.66666666666663	510.33333333333337	517.4444444444443	579.6666666666666	432.0	284.3333333333333	223.0	93.0	222.4417866941015	118.38271604938272	263.067901234568	286.3458504801096	398.48148148148135	331.7422839506173	317.07407407407413	335.3425925925926	185.64814814814807	1406.0	1471.0	8.654970760233919	6.991666666666665	7.616915422885572
ZINC000118362564	21.831847546702296	16.800856090742524	0	1	2.6034120954214366	5.092210133051976	1.3469151251111346	4.4518598917367	0.1648836996939518	252.3096078535648	6.52390870900066	15	48	0	0	7	21	20	3	3	1	0	0	0	0	0	368.44444444444446	333.0	614.3333333333333	629.3333333333334	701.6666666666667	506.33333333333337	477.6666666666667	309.0	292.0	209.04946844993145	136.7530864197531	313.4043209876544	350.8904320987655	466.9151234567901	419.1635802469136	413.28703703703707	266.2314814814815	289.30555555555554	1336.0	1629.0	7.6759259259259265	6.403846153846154	6.535460992907801
article_review_290	28.59751807724187	18.931563433862586	0	1	2.414498224340168	4.828996448680337	1.3183608170413967	4.453898004745584	0.1237193890207106	711.8892243901524	7.848856161047942	22	63	0	0	8	27	28	3	2	1	0	2	0	0	2	417.6543209876543	385.55555555555554	628.0	560.9382716049383	479.33333333333337	472.22222222222223	446.6666666666666	391.7777777777778	322.0	234.69895023624449	170.78960905349794	369.91512345679007	409.5783417162017	446.5679012345679	407.4629629629628	411.6172839506173	349.40277777777777	246.1934156378602	2144.0	2097.0	6.629433666470702	5.754560530679933	5.367521367521367
CHEMBL1197511	22.273997161082825	17.020989030785834	0	3	2.4570967244680104	4.88681600350017	1.2904602293884335	4.717632326863385	0.1684868688165494	249.9053317581668	6.550701590361359	16	47	0	0	8	19	20	5	2	1	0	0	0	0	0	380.44444444444446	346.3333333333333	580.6666666666667	532.6666666666667	490.33333333333337	475.33333333333337	463.0	434.6666666666666	322.6666666666667	246.3272462277092	154.63734567901236	337.1604938271604	366.2716049382717	368.0432098765431	354.0246913580245	347.6018518518517	350.0416666666664	299.69753086419746	1368.0	1598.0	8.094562647754138	6.926666666666666	6.995983935742973
CHEMBL1834233	16.766972825851507	15.135412606418518	0	3	2.416013509993712	4.80704395378282	1.2217634510856863	4.198948268709714	0.1908612849413506	129.70064205656638	5.6536864019948965	6	41	0	0	8	19	14	4	2	1	0	1	0	0	1	286.0493827160494	226.11111111111111	428.3333333333333	354.77777777777777	405.8518518518519	336.22222222222223	250.44444444444449	171.44444444444446	104.0	191.52698712086573	109.29218106995886	273.0802469135802	267.7582304526749	321.19998856881574	335.3302469135801	330.5992798353909	220.679012345679	218.7993827160494	1392.0	1383.0	6.976814212586572	5.383597883597884	5.788288288288288
CHEMBL252902	18.853444603359737	15.450140785329245	0	0	2.5638115819251897	5.127623163850379	1.238938706458504	4.143042657091559	0.1726267773788149	203.82487161539828	6.192729890026058	12	40	0	0	6	16	18	2	2	0	0	2	0	0	2	315.2098765432099	330.22222222222223	484.1111111111112	561.5555555555557	504.0493827160494	375.22222222222223	276.77777777777777	218.5555555555556	135.77777777777777	187.65642623075752	131.73559670781896	211.4418724279835	322.11213991769534	444.3808108520043	337.8384773662552	238.75000000000009	156.73045267489712	176.35390946502054	1468.0	1219.0	7.880246913580247	7.862433862433862	6.723765432098766
CHEMBL459347	21.464840708557748	16.705294319260414	0	1	2.5199837536814096	4.980179623784549	1.3073822593235382	4.358850460181497	0.161438905932648	272.5959981649805	6.6012426119191066	15	50	0	0	7	23	20	3	3	1	0	0	0	0	0	360.44444444444446	323.33333333333337	581.6666666666667	548.0	549.3333333333334	533.3333333333333	394.0	327.66666666666663	246.66666666666663	216.0494684499314	139.56172839506172	315.92901234567904	357.4290123456791	447.0015432098766	401.87654320987656	257.4259259259259	291.71296296296293	344.43981481481484	1338.0	1589.0	7.20888888888889	6.100628930817611	6.1228070175438605
CHEMBL606870	20.79083391348843	16.66996705541519	0	1	2.4534464963893865	4.846607531473133	1.2932111435227094	4.398093557863708	0.1691574445332195	227.61467129267183	6.383165606066211	15	46	0	0	7	20	19	3	2	1	0	0	1	0	1	313.5116598079561	273.3703703703704	485.2222222222222	413.55555555555554	410.3703703703704	398.5061728395062	339.1481481481481	331.03703703703707	211.5555555555556	197.4332990397805	123.4675925925926	295.7808641975309	313.37962962962973	337.6512345679011	314.2493998628256	261.6805555555556	263.4012345679012	225.8796296296297	2460.0	1691.0	6.81547086539035	5.578987150415722	5.577266922094508
CHEMBL484532	18.738463255150087	15.0561467656321	0	1	2.423923206881877	4.847846413763753	1.28074474958745	4.39448911707316	0.1831037132113816	161.95007511856704	5.962756846809149	12	44	0	0	6	20	18	1	3	1	0	1	0	0	1	294.04938271604937	233.77777777777777	453.33333333333326	397.33333333333337	379.1111111111111	366.5185185185185	286.66666666666663	217.77777777777777	164.1111111111111	195.08254267642127	113.23199588477368	294.21913580246905	291.15123456790127	342.0606995884773	336.09042066758104	315.3364197530862	241.0390946502058	221.15174897119343	1454.0	1483.0	6.682940516273849	5.082125603864734	5.5284552845528445
CHEMBL175940	21.59539995059769	17.838474649042897	0	1	2.527190698845876	4.921406646888753	1.257446850281124	4.188106274497918	0.1551150472036266	519.4868611963107	7.246093291981056	17	45	0	0	10	18	17	5	2	2	0	1	0	0	1	358.4938271604938	320.1111111111111	551.3333333333334	483.8518518518519	513.4074074074074	398.77777777777777	337.66666666666663	343.7777777777778	248.44444444444449	202.7526386983692	127.64557613168724	295.8508230452675	291.69124371284863	374.2303955189757	315.21193415637856	253.8827160493828	248.8338477366256	184.8647119341564	1804.0	1767.0	7.966529492455418	6.668981481481481	6.642570281124499
CHEMBL2012643	22.273997161082825	17.020989030785834	0	2	2.457096724468011	4.886816003500172	1.2904602293884344	4.717632326863391	0.1684868688165496	249.90533175816643	6.550701590361357	19	46	0	0	8	18	20	4	2	2	0	0	0	0	0	376.8888888888889	328.33333333333337	573.0	518.0	494.0	453.33333333333337	416.44444444444446	432.6666666666666	282.3333333333333	216.2195644718793	139.24537037037038	309.4506172839506	322.5956790123456	356.3549382716048	320.1450617283949	301.19152949245535	318.6265432098764	213.06481481481487	1574.0	1723.0	8.193236714975846	6.700680272108844	7.074074074074074
CHEMBL4079397	17.258292033180798	13.231408989989513	0	1	2.370300943520052	4.740601887040102	1.2857531200422572	4.188846868877912	0.1904021304035414	150.43650300044067	5.801998448551595	12	44	0	0	6	22	16	6	0	0	0	0	0	0	0	272.0	291.0	391.0	349.0	306.0	304.0	276.0	218.0	138.0	122.1388888888889	133.16666666666669	221.6111111111112	246.27777777777783	260.22222222222223	238.94444444444443	210.66666666666669	224.5555555555556	176.66666666666666	892.0	1076.0	6.181818181818182	6.326086956521739	4.827160493827161
CHEMBL3289986	27.10242428582901	19.523997761017245	0	1	2.5020083361239784	4.836967267709206	1.307275711409071	3.7526785572814334	0.1103728987435716	4377.629310814006	9.608038035223386	18	61	0	0	10	27	24	4	3	2	1	0	0	0	1	472.8888888888889	410.6666666666666	685.7777777777778	574.6666666666667	538.3333333333334	394.0	352.3333333333333	368.0	247.0	297.24734224965704	175.77006172839506	388.1560356652949	400.8163580246912	451.8719135802468	454.9243827160492	399.6481481481481	429.9907407407408	263.77777777777777	1872.0	2069.0	7.752276867030965	6.317948717948718	5.861348528015195
CHEMBL3785626	16.588633340889032	14.736014112527805	0	3	2.400997663541982	4.778087459296252	1.2345624180311956	4.163941939118157	0.1892700881417344	139.55490121483547	5.726915441298004	6	43	0	0	8	21	14	5	2	1	0	0	0	0	0	288.44444444444446	231.0	433.6666666666666	364.0	386.6666666666666	337.66666666666663	307.33333333333337	180.66666666666669	134.0	208.21613511659808	120.7993827160494	289.91975308641963	288.76388888888886	341.20679012345664	309.9043209876542	348.67129629629613	296.1296296296296	226.6388888888889	1154.0	1332.0	6.708010335917313	5.25	5.632034632034632
CHEMBL1783599	19.98167746096336	15.849845309015882	0	1	2.5001730518519847	4.944930085079516	1.321075693046135	4.357626693449805	0.1743050677379922	207.36235724838463	6.250758512876541	15	46	0	0	6	21	19	3	2	1	0	0	0	0	0	316.44444444444446	275.3333333333333	488.0	461.66666666666674	438.3333333333333	392.0	406.6666666666666	265.66666666666663	209.3333333333333	199.0216906721536	126.39506172839506	282.6481481481481	332.22530864197523	390.5339506172838	318.2608024691357	299.0092592592592	245.9351851851852	250.44444444444443	1236.0	1482.0	6.879227053140097	5.619047619047619	5.545454545454546
CHEMBL3664733	23.614670622818803	18.374333854651685	0	1	2.595556535876999	5.052035658497768	1.3010075255816815	4.339153011761134	0.1496259659227977	648.9632446824013	7.540086818321427	15	49	0	2	8	20	21	2	3	1	2	0	0	0	2	462.44444444444446	379.3333333333333	727.0	635.3333333333333	613.3333333333334	582.0	501.3333333333333	586.3333333333333	395.0	332.1328017832647	150.25617283950618	433.9259259259259	386.25617283950623	464.3996913580247	466.2654320987654	363.4861111111111	562.5663580246913	353.91666666666663	1484.0	1703.0	9.437641723356007	7.157232704402516	7.494845360824742
ZINC000045288396	22.273997161082825	17.020989030785834	0	3	2.4570967244680104	4.88681600350017	1.2904602293884335	4.717632326863385	0.1684868688165494	249.9053317581668	6.550701590361359	16	47	0	0	8	19	20	5	2	1	0	0	0	0	0	380.44444444444446	346.3333333333333	580.6666666666667	532.6666666666667	490.33333333333337	475.33333333333337	463.0	434.6666666666666	322.6666666666667	246.3272462277092	154.63734567901236	337.1604938271604	366.2716049382717	368.0432098765431	354.0246913580245	347.6018518518517	350.0416666666664	299.69753086419746	1368.0	1598.0	8.094562647754138	6.926666666666666	6.995983935742973
CHEMBL4238897	27.52914191071456	19.730506900546285	0	1	2.5217228653978907	5.043249051188564	1.3279863711835969	4.281599190660973	0.1259293879606168	970.86080865105	8.101958541183949	19	61	0	0	9	27	25	5	2	2	0	0	0	0	0	424.8888888888889	385.0	656.3333333333333	620.6666666666666	570.3333333333334	503.0	394.00000000000006	311.0	286.6666666666667	231.9695644718793	162.86111111111111	357.3688271604938	387.6975308641974	472.0416666666665	485.1666666666665	383.3518518518518	330.7962962962962	337.2685185185184	1812.0	2088.0	6.965391621129326	5.833333333333333	5.562146892655367
CHEMBL3913100	26.858127141270327	18.016808574253687	0	1	2.4035705473134907	4.80714109462698	1.3332629790897077	4.086263588079174	0.1167503882308335	13300.714059308542	10.748335969933844	18	66	0	0	7	31	28	5	2	0	0	0	0	0	0	444.0	433.0	543.0	562.0	517.0	454.0	409.0	364.0	326.0	242.66666666666663	206.97222222222223	327.9444444444444	410.5555555555555	435.25	411.08333333333337	404.8611111111112	369.08333333333337	328.08333333333337	1412.0	1657.0	6.727272727272728	6.27536231884058	4.525
CHEMBL3403334	24.81010458570954	19.063594485377696	0	0	2.5684475769652217	5.013203389693955	1.3440526024578292	4.531704227890996	0.1461840073513224	372.9858425422906	7.052942574763887	27	49	0	0	6	18	25	2	2	2	0	0	0	0	0	394.8888888888889	370.6666666666666	634.7777777777778	637.3333333333334	697.3333333333333	654.3333333333333	624.6666666666666	535.0	465.0	230.52512002743484	155.77777777777777	313.1514060356653	335.7839506172839	432.9135802469136	410.1080246913581	370.4197530864198	370.1851851851852	388.8703703703704	1656.0	1812.0	8.058956916099774	6.993710691823899	7.381136950904393
CHEMBL4074732	22.879054270930848	17.97610311038588	0	2	2.5572453870764904	4.990113121210512	1.2925849394262086	4.300225022158821	0.1482836214537524	368.3253004311453	6.973677253254136	15	53	0	0	8	24	21	3	3	1	1	0	0	0	1	422.44444444444446	346.0	604.6666666666666	612.3333333333333	626.6666666666667	515.0	653.3333333333334	449.6666666666666	383.3333333333333	278.2716906721536	155.89197530864195	346.9845679012346	397.8858024691359	468.1589506172839	397.9398148148148	528.2222222222223	377.6296296296296	441.5555555555555	1456.0	1706.0	7.970649895178197	6.178571428571429	6.046666666666666
CHEMBL1834352_CHEMBL1834352_56593936	16.08997400515709	14.472728403009476	0	3	2.418045667034637	4.78564906079899	1.2202315979393563	4.095198755610324	0.1950094645528725	129.5679600848578	5.606142876515807	6	41	0	0	7	20	14	4	2	1	0	0	0	0	0	276.44444444444446	219.3333333333333	402.6666666666666	333.6666666666667	382.0	320.33333333333337	266.3333333333333	166.0	87.0	193.9730795610425	111.42901234567904	271.32716049382714	291.42592592592587	336.8657407407407	287.4467592592591	311.67592592592587	273.6944444444443	249.50000000000009	1104.0	1282.0	6.742547425474255	5.222222222222221	5.441441441441441
CHEMBL3786973	18.70995368444867	16.289823804611096	0	3	2.4700303228150937	4.848930316786365	1.261340771653242	4.112727792188602	0.1713636580078584	216.253866475099	6.251921762659687	6	47	1	0	8	23	16	5	2	1	0	0	0	0	0	306.44444444444446	256.0	478.6666666666666	403.0	433.6666666666666	370.33333333333337	356.66666666666663	228.66666666666669	203.0	212.75085733882028	127.6743827160494	309.16975308641963	324.125	378.0817901234568	325.4189814814813	366.611111111111	319.3518518518518	291.46296296296293	1228.0	1452.0	6.520094562647754	5.224489795918367	5.378277153558052
CHEMBL4483304	22.879054270930844	18.61822933518274	0	0	2.524685598061345	4.958871851614365	1.2935487051374566	4.469162138992408	0.1541090392756002	395.1568648938259	7.0439935493732495	20	49	0	0	8	20	21	4	3	1	0	0	0	0	0	414.44444444444446	377.0	653.6666666666666	596.6666666666667	638.6666666666667	552.6666666666667	478.3333333333333	425.6666666666666	395.6666666666666	265.0772462277092	155.89197530864195	339.2067901234568	382.38271604938274	460.4382716049383	398.2808641975309	339.7299382716049	333.37345679012344	336.837962962963	1420.0	1654.0	8.458049886621316	7.25	7.428030303030303
CHEMBL555146	20.672505595553886	15.911477614752576	0	1	2.4370076671659144	4.795418962062115	1.3144160065055333	4.249152096155621	0.1634289267752162	265.61925674844645	6.537575362819458	15	48	0	0	4	22	22	1	2	0	1	0	0	0	1	360.0	359.0	495.0	444.0	402.0	387.0	415.0	305.0	254.0	219.72222222222223	151.25	261.02777777777777	344.83333333333337	333.0	273.4166666666667	312.8888888888889	234.94444444444449	224.8333333333333	1072.0	1248.0	7.5	7.03921568627451	5.43956043956044
53319474_CHEMBL1739583	23.695550851858577	18.157879849417142	0	1	2.536577538317079	5.021903993549316	1.2862481441232088	4.410228703128568	0.1470076234376189	928.7326967366351	7.932433253825728	19	52	0	0	8	22	22	4	3	1	0	0	0	0	0	418.44444444444446	371.33333333333337	613.0	631.6666666666667	712.0	602.6666666666666	504.6666666666666	415.6666666666666	302.33333333333337	269.3272462277092	162.81172839506172	339.01080246913574	394.5617283950617	498.2685185185185	467.55864197530855	418.96759259259255	299.22530864197523	253.0601851851852	1458.0	1693.0	8.047008547008547	6.751515151515152	6.5212765957446805
CHEMBL3669689	25.505280823077623	20.361968924134835	0	1	2.6186875308293747	5.09710254482779	1.3285665513677856	4.734398255390548	0.152722524367437	333.37102766662684	6.940658178411608	18	53	0	2	8	22	23	3	3	1	1	0	0	0	1	462.44444444444446	424.0	764.6666666666666	765.0	772.0	683.3333333333334	721.0	530.3333333333333	458.0	281.91057956104254	161.58641975308643	366.8734567901236	431.25	496.8287037037036	488.47222222222223	555.8842592592592	450.7052469135803	417.02777777777777	1526.0	1833.0	8.725366876310273	7.310344827586207	7.213836477987421
article_review_289	27.70313329289948	18.02469243991804	0	1	2.382239318427177	4.764478636854354	1.336388964224394	5.042809335344022	0.1440802667241149	349.16586674403646	7.10831004067306	22	62	0	0	6	27	29	3	1	0	0	2	0	0	2	397.2098765432099	428.22222222222223	570.6666666666667	549.604938271605	456.6666666666667	434.22222222222223	398.0	356.44444444444446	326.66666666666663	188.3717040085353	183.5133744855968	300.47530864197523	376.6092059137325	392.8703703703704	361.5648148148147	344.91049382716056	299.0925925925925	234.0637860082305	1860.0	1759.0	6.406610911987256	6.488215488215488	5.005847953216375
CHEMBL1385840	33.495896020262016	26.357569566348342	0	1	2.687656176639284	5.208158052143873	1.2963622812644933	4.536148847027953	0.1106377767567793	1392.2081880185283	8.64963336377973	9	80	0	0	10	39	31	5	5	0	0	0	0	0	0	560.0	600.0	1011.0	1151.0	1150.0	961.0	745.0	705.0	674.0	346.0138888888889	241.51388888888889	451.52083333333337	679.0972222222222	904.6944444444443	1033.6666666666663	879.4861111111111	781.625	742.1944444444445	1720.0	2080.0	7.0	6.976744186046512	6.164634146341464
CHEMBL3696952	19.34352036499811	15.524386522607536	0	1	2.5408872406297904	5.004694395428494	1.2985328669148426	4.275359980377732	0.1781399991824055	194.0159501168296	6.143409110134647	15	40	0	0	6	16	18	1	3	1	1	0	0	0	1	368.44444444444446	307.3333333333333	557.0	532.0	482.6666666666667	472.0	398.0	312.33333333333337	242.0	253.5772462277092	123.9783950617284	293.3981481481481	349.5925925925926	371.9876543209876	399.8456790123457	332.6111111111111	276.3472222222223	225.92592592592592	1242.0	1427.0	9.211111111111112	7.147286821705426	7.328947368421052
CHEMBL584474	20.688784242149904	16.806741025741392	0	1	2.535267630415467	4.960702524532273	1.3019010637079909	4.126740304884487	0.1587207809570956	349.085313757704	6.81082778938414	15	46	0	0	7	20	19	3	2	1	0	1	0	0	1	324.0493827160494	282.44444444444446	499.33333333333337	465.1111111111111	503.5185185185185	475.77777777777777	369.77777777777777	319.0	205.44444444444443	196.30476489864355	122.74897119341564	283.9506172839506	316.5668724279835	362.2648033836305	352.8029835390945	299.99897119341546	277.9434156378601	218.69444444444443	1524.0	1582.0	7.044551798174988	5.764172335600907	5.674242424242425
CHEMBL1256172	40.00868583214932	26.76616348596562	0	1	2.5118588378400686	4.928598440197741	1.2852909278630895	4.322007786838756	0.0847452507223285	1342075.6920942469	15.738968537108216	15	100	0	0	15	49	36	6	5	3	0	1	0	0	1	598.9382716049383	529.1111111111111	829.1111111111112	719.4444444444443	697.2222222222222	614.4074074074074	667.5185185185185	621.4444444444446	591.4444444444445	391.8671791647615	258.37705761316874	546.5433813443072	602.3539094650207	671.7695473251031	723.4421582075903	664.3975194330134	617.3024691358025	617.3384773662552	3016.0	3066.0	5.989382716049383	5.039153439153439	4.251851851851852
CHEMBL179196	24.94066382774949	20.140414493190715	0	0	2.487308330631199	4.947815789104297	1.2894878783965518	4.986460826691335	0.1558269008341042	287.59644515950987	6.824709075212865	19	55	0	0	8	23	24	3	4	1	0	0	0	0	0	454.44444444444446	407.3333333333333	704.3333333333334	726.6666666666666	708.6666666666667	658.3333333333334	533.3333333333334	501.6666666666667	447.33333333333337	317.105024005487	173.55401234567904	374.858024691358	460.0123456790123	538.4290123456792	599.6080246913582	458.8225308641975	382.73456790123447	412.3611111111111	1546.0	1780.0	8.262626262626263	7.022988505747126	7.114478114478115
CHEMBL179926	24.3144372756027	19.526682019070712	0	1	2.5144726363794363	4.897200540089687	1.2756851183665474	4.45092602267421	0.1435782587959422	783.435966356605	7.795091442259482	18	57	0	0	8	26	23	3	2	2	0	1	0	0	1	356.4938271604938	321.7777777777778	553.7777777777777	461.7777777777778	496.22222222222223	436.4074074074074	464.1851851851852	407.1111111111111	278.44444444444446	216.83597203170248	147.59619341563786	329.5372085048011	323.35390946502065	391.4578189300412	432.8063557384544	369.49782807498855	348.1836419753086	305.8847736625514	1930.0	1924.0	6.254277669482348	5.362962962962964	5.224318658280922
CHEMBL4177293	19.29873214770068	15.647326342625432	0	1	2.358771558792176	4.683764644789664	1.2930083457732322	4.134304959928563	0.1653721983971425	258.7035717292825	6.47197362742341	17	49	0	0	3	24	22	1	1	0	1	0	0	0	1	308.0	305.0	388.0	334.0	305.0	305.0	298.0	304.0	294.0	180.44444444444449	149.33333333333331	240.3611111111112	292.97222222222223	295.3055555555556	289.52777777777777	282.72222222222223	288.5	276.11111111111114	1010.0	1171.0	6.285714285714286	5.980392156862745	4.409090909090909
ZINC000049033419	19.234130565256933	16.07985716980246	0	1	2.552110073003362	4.977549836705224	1.3041666015427384	4.20039713803993	0.1750165474183304	193.58044504880945	6.141161900115538	15	41	0	0	6	17	18	2	2	1	1	0	0	0	1	344.44444444444446	284.3333333333333	513.6666666666667	498.6666666666667	528.6666666666667	528.6666666666667	372.0	339.0	175.0	247.7716906721536	122.42283950617283	289.62345679012344	333.0524691358024	368.1728395061728	432.5833333333332	325.69444444444434	337.8611111111111	224.66666666666663	1228.0	1427.0	8.401084010840108	6.462121212121212	6.585470085470086
CHEMBL2165559	23.08590332659474	18.156644967276616	0	1	2.602309391037629	5.058473702890579	1.2703768748429698	4.350018288128078	0.1500006306251061	344.53246189629715	6.906899052023695	15	56	0	0	6	27	23	2	2	1	1	0	0	0	1	380.44444444444446	328.0	587.3333333333334	598.6666666666667	637.3333333333334	574.6666666666666	459.3333333333333	483.3333333333333	261.0	270.85502400548694	151.86419753086415	341.62654320987656	408.5756172839507	500.3734567901234	502.5709876543209	430.9074074074075	512.9074074074073	414.0555555555556	1418.0	1682.0	6.7936507936507935	5.559322033898305	5.438271604938272
49799684_CHEMBL1173136	24.102997804522992	19.40320885719844	0	0	2.574883432908176	5.043340697768404	1.323946709058106	4.414968257251682	0.147165608575056	531.2832715806784	7.373907635803379	24	46	0	0	10	16	20	6	2	2	0	0	0	0	0	438.8888888888889	412.0	699.3333333333334	707.0	776.3333333333334	599.6666666666666	590.4444444444445	500.6666666666666	410.0	228.2195644718793	153.49382716049382	312.5246913580246	357.27777777777766	445.7253086419751	346.9506172839505	355.13134430727	332.3425925925926	310.61111111111103	1670.0	1830.0	9.541062801932368	8.24	8.42570281124498
CHEMBL3329444	18.717293812851324	14.673027414304997	0	2	2.4675944096942777	4.935188819388554	1.2881382477826682	4.211888021168353	0.175495334215348	229.20946659110925	6.31010502409508	12	46	0	0	5	22	19	2	2	1	0	0	0	0	0	278.44444444444446	226.3333333333333	402.0	389.6666666666667	373.0	341.3333333333333	281.66666666666663	224.3333333333333	134.66666666666666	220.02169067215365	126.7006172839506	281.87037037037027	337.6141975308641	380.4243827160492	334.02932098765416	304.83333333333326	287.5601851851851	239.18827160493828	1188.0	1387.0	6.053140096618358	4.715277777777778	4.729411764705882
CHEMBL274384	19.76319824176793	16.010902404351185	0	1	2.5815875840604128	5.100163986155198	1.3046800693894618	4.215938810333749	0.1686375524133499	293.0316884884477	6.596571486880939	9	49	0	0	5	24	20	3	1	0	0	0	1	0	1	287.06721536351165	318.03703703703707	467.0740740740741	482.5925925925926	451.5925925925926	342.8888888888889	275.55555555555554	226.77777777777777	184.03703703703704	148.3838305898491	135.44135802469137	226.6867283950617	304.93364197530866	374.3425925925926	353.5154320987654	316.3472222222223	268.9197530864198	224.5061728395062	2180.0	1387.0	5.85851459925534	6.116096866096867	4.865354938271605
CHEMBL28607	18.970562748477143	13.952168648010614	0	1	2.4163242441623787	4.759999335873724	1.3608355497344704	4.110465047423467	0.1712693769759778	266.3199937207894	6.460167307042979	15	46	0	0	5	22	19	4	1	0	0	0	0	0	0	300.0	319.0	426.0	379.0	285.0	250.0	229.0	211.0	204.0	118.63888888888889	139.3888888888889	224.1111111111112	255.8611111111112	256.3333333333333	240.6666666666668	208.94444444444449	193.27777777777783	164.11111111111111	966.0	1189.0	6.521739130434782	6.510204081632653	4.953488372093023
CHEMBL3670292	21.315010794296693	17.436938920555953	0	0	2.573525925385253	5.035360836936762	1.3133519840623809	4.312885963011333	0.1597365171485679	264.5422617132984	6.57125279117963	21	44	0	0	8	17	19	5	2	1	0	0	0	0	0	392.44444444444446	366.33333333333337	634.3333333333334	651.6666666666666	780.0	633.3333333333334	514.0	341.33333333333337	261.0	219.7994684499314	144.61728395061726	304.0987654320988	326.6249999999998	452.84876543209856	395.35493827160496	413.5370370370373	360.9351851851853	306.30555555555554	1330.0	1554.0	8.919191919191919	7.794326241134753	8.132478632478634
ZINC000095552426	22.160016945925832	17.890611329874627	0	1	2.6067463318464497	5.073645920445682	1.2814193982364617	4.378271709507888	0.1563668467681388	263.4994898398584	6.603670849069082	15	51	0	0	7	23	21	2	3	1	0	1	0	0	1	358.04938271604937	316.1111111111111	564.4444444444443	588.8518518518518	635.2222222222223	563.8888888888889	424.44444444444446	409.77777777777777	227.44444444444449	211.1380982319768	138.82921810699588	310.28600823045264	342.47159350708733	445.5617283950617	455.0997942386832	402.218621399177	358.6512345679013	318.1944444444445	1614.0	1694.0	7.020576131687243	5.853909465020576	5.819014891179839
CHEMBL1169706	26.11492834834145	20.312998721191832	0	0	2.567715082519642	5.024961578882227	1.3448192398022312	4.394931559394966	0.1373416112310926	757.3402354030666	7.7929634145855	24	47	0	0	11	15	21	5	4	2	0	0	0	0	0	502.8888888888889	474.0	815.3333333333334	768.3333333333333	804.6666666666667	603.0	611.7777777777778	565.0	515.6666666666667	244.7751200274348	164.18827160493828	349.5524691358024	377.7129629629629	453.6604938271605	347.0293209876541	333.36282578875154	312.8395061728395	285.9969135802469	1784.0	1963.0	10.699763593380617	9.115384615384617	9.371647509578544
53321369_CHEMBL1739252_CHEMBL1739252	24.0340481193017	18.51366302159466	0	1	2.548739013782912	5.042530308005439	1.3445260768350922	4.4502972966544645	0.1483432432218155	595.7821227200357	7.488487322991975	19	54	0	0	7	24	23	4	2	1	0	0	0	0	0	376.44444444444446	350.33333333333337	602.0	621.3333333333333	675.6666666666667	615.3333333333333	526.0	446.6666666666666	358.66666666666663	222.3272462277092	153.92283950617286	328.5941358024691	381.9814814814815	469.199074074074	455.3379629629628	409.1172839506172	345.0185185185185	329.32407407407413	1432.0	1724.0	6.9711934156378605	6.040229885057472	5.844660194174757
ZINC000095571979	20.83127402800831	16.49002854065293	0	1	2.392429398149989	4.7567379921696	1.2693050734040623	4.1134694902186775	0.152350721859951	480.120072711398	7.167287997111634	12	50	0	0	8	23	19	2	3	2	0	1	0	0	1	316.4938271604938	250.77777777777777	435.33333333333326	371.77777777777777	324.85185185185185	332.11111111111114	228.0	209.77777777777777	228.44444444444443	205.97486092059137	126.03446502057614	298.28395061728395	311.9897119341564	336.77406264288976	369.6466049382716	255.005658436214	230.49845679012344	251.5617283950617	1798.0	1737.0	6.329876543209877	4.822649572649572	4.731884057971014
CHEMBL266591	10.70406097372093	9.820062878057149	0	1	2.4530490995378007	4.742622627766763	1.276633681770026	3.352149659106088	0.2394392613647205	71.57649687021265	4.607239000697402	9	28	0	0	3	14	11	2	1	0	0	0	0	0	0	166.0	179.0	245.0	208.0	164.0	113.0	42.0	24.0	0.0	106.63888888888889	92.58333333333334	137.94444444444443	166.13888888888889	156.86111111111114	160.16666666666669	143.99999999999997	102.33333333333331	33.0	572.0	659.0	5.928571428571429	6.172413793103448	5.0
CHEMBL4527051	19.165180880035635	15.195216591197866	0	1	2.512583981970178	4.897065136973312	1.3379024211060482	4.228114492712518	0.1761714371963549	203.88932115947293	6.193046040632309	12	45	0	0	6	21	18	3	2	1	0	0	0	0	0	298.44444444444446	248.0	472.6666666666667	419.3333333333333	432.6666666666667	346.3333333333333	356.6666666666667	238.66666666666663	177.66666666666666	189.96613511659808	117.44753086419752	282.79629629629625	302.4876543209876	384.8734567901232	302.53703703703684	314.2037037037036	245.3518518518519	223.77314814814807	1200.0	1461.0	6.632098765432099	5.166666666666667	5.432950191570882
18560186_CHEMBL1169899	25.51721136689609	20.5387233437644	0	0	2.577420915737844	5.051557824636348	1.3142808495234328	4.5049993905797	0.1407812309556156	559.854680602789	7.490828060935613	24	53	0	0	9	21	23	5	2	2	0	0	0	0	0	434.8888888888889	417.0	708.3333333333333	726.0	798.6666666666666	642.0	632.1111111111111	537.0	425.0	233.24734224965707	162.49382716049382	330.77469135802465	386.2222222222223	480.62654320987656	380.5339506172839	397.6637517146776	430.0185185185185	379.4537037037037	1734.0	1920.0	8.20545073375262	7.315789473684211	7.302405498281786
CHEMBL212227	15.105470093294642	12.596793090800292	0	1	2.369973399488576	4.739946798977152	1.266362949808287	3.86182491207541	0.1930912456037705	177.05069740393688	5.869583298132619	12	38	0	0	5	18	15	2	2	1	0	0	0	0	0	242.44444444444449	179.33333333333331	335.6666666666667	303.0	290.6666666666667	271.33333333333337	206.3333333333333	131.66666666666666	127.66666666666666	181.43835733882028	102.554012345679	249.0216049382716	248.8518518518519	280.21604938271594	267.8101851851852	207.54166666666669	185.12500000000003	165.6388888888889	1040.0	1204.0	6.380116959064328	4.598290598290598	5.0858585858585865
CHEMBL372033	23.46484070855774	18.54045443238684	0	1	2.5820664011253207	4.9941794583705175	1.3209987190833694	4.637390364994278	0.1599100125860096	272.7558678337932	6.67328787507197	18	50	0	0	7	21	22	2	2	2	0	1	0	0	1	340.4938271604938	309.44444444444446	572.7777777777778	521.7777777777778	588.5555555555555	496.074074074074	490.5185185185185	369.22222222222223	265.44444444444446	200.5859720317025	130.0730452674897	300.0557270233196	315.36934156378607	392.7942386831276	401.17363968907176	405.4854823959762	372.2299382716049	259.47119341563786	1840.0	1845.0	6.809876543209876	5.730452674897119	5.904925544100802
CHEMBL476838	23.4604926057802	17.350690831852425	0	1	2.406454799432896	4.81290959886579	1.2996990811139577	4.242370849512497	0.1368506725649192	654.2828636325399	7.614941882641029	12	60	0	0	8	29	23	2	5	0	1	0	0	0	1	466.0	390.0	543.0	584.0	503.0	447.0	386.0	326.0	331.0	340.7222222222222	194.41666666666669	366.1388888888889	436.3055555555556	485.7499999999999	478.08333333333326	427.0555555555556	424.8888888888889	422.69444444444446	1356.0	1506.0	7.766666666666667	6.290322580645161	4.891891891891892
ZINC000003976201	20.050627146184656	16.466767361842336	0	1	2.5541322422897457	4.976393081698252	1.295532231144043	4.256515790627813	0.1702606316251125	211.0107857255223	6.268199981226354	15	44	0	0	6	19	19	2	2	1	0	1	0	0	1	306.04938271604937	266.1111111111111	496.3333333333333	466.0	495.7777777777777	449.1851851851852	343.8888888888889	285.1111111111111	147.55555555555554	189.33254267642127	116.99588477366255	275.36728395061715	307.8487654320988	372.0637860082304	328.91758116140824	320.8966049382715	306.61934156378607	215.88374485596705	1474.0	1538.0	6.955667789001122	5.661938534278959	5.908730158730158
CHEMBL3664757	22.160016945925832	17.735561413938647	0	1	2.6105736348002133	5.081978586275769	1.3019836222390695	4.377335622714469	0.1621235415820173	312.711480371019	6.738532750490647	15	48	0	2	6	21	21	2	2	1	0	1	0	0	1	328.0493827160494	309.44444444444446	570.6666666666667	550.4444444444445	522.8518518518518	425.44444444444446	394.6666666666666	320.55555555555554	252.0	195.6936537875324	125.44341563786008	293.14197530864203	355.16255144032925	400.8404206675812	370.9557613168725	352.24845679012344	307.74331275720164	308.53806584362144	1548.0	1643.0	6.834362139917697	5.950854700854701	5.9444444444444455
CHEMBL1642122	25.804940651599747	19.66109513751818	0	1	2.561449785985237	5.076023132248614	1.292543586997335	4.753049159524892	0.1485327862351528	400.46777563356295	7.155784112736321	15	56	0	0	9	24	23	3	3	2	0	1	0	0	1	408.4938271604939	359.44444444444446	628.1111111111112	603.4444444444445	637.2222222222222	561.4074074074074	655.5185185185185	448.2222222222222	416.6666666666667	255.83597203170245	150.60082304526748	340.1159122085048	380.8616255144033	489.78497942386826	483.2322816643805	500.4391860996798	356.79938271604937	416.0761316872428	1992.0	2006.0	7.294532627865962	5.990740740740741	5.762487257900103
CHEMBL1950765	21.383960479517988	16.886479126244414	0	1	2.595401505777092	5.048383072581043	1.3224093493075908	4.304677411239385	0.1655645158168994	299.88408184858105	6.6589074511762405	15	46	0	2	6	20	20	2	3	1	0	0	0	0	0	344.44444444444446	315.3333333333333	576.0	554.3333333333333	504.6666666666666	457.0	396.0	337.33333333333337	282.0	226.10502400548697	133.0895061728395	303.8703703703704	370.7561728395061	402.82098765432096	410.4907407407405	311.4212962962961	292.0663580246911	294.861111111111	1286.0	1549.0	7.48792270531401	6.306666666666667	6.329670329670329
CHEMBL2165528	21.383960479517985	17.12797787977295	0	1	2.602260883902101	5.049420663447508	1.3010201237267145	4.292577358456644	0.1589843466095053	261.2583730407937	6.55876162569263	15	51	0	0	6	24	21	2	2	2	0	0	0	0	0	314.8888888888889	279.3333333333333	520.3333333333334	526.3333333333334	569.0	486.0	374.1111111111111	272.3333333333333	168.33333333333331	199.71956447187927	129.35185185185185	290.83024691358025	331.1373456790124	427.7345679012346	441.14506172839504	388.4816529492456	294.97839506172846	288.73148148148147	1518.0	1694.0	6.174291938997822	5.172839506172839	5.36426116838488
CHEMBL1086547	16.37719386980933	13.228783012659107	0	1	2.465789834625348	4.931579669250697	1.3171868502864132	4.122065352101038	0.1962888262905256	133.22394050179534	5.633968820182498	6	46	0	0	4	25	17	1	2	1	0	0	0	0	0	210.44444444444449	159.66666666666669	321.66666666666663	314.33333333333337	285.3333333333333	223.3333333333333	153.66666666666666	120.0	93.0	183.24391289437585	101.50925925925928	247.98148148148147	315.6327160493827	385.66049382716034	330.2700617283949	253.55555555555563	195.59259259259267	215.39814814814807	1070.0	1290.0	4.57487922705314	3.3263888888888893	3.458781362007168
ZINC000072123569	17.393199377998293	16.44135617301368	0	3	2.4827624688219	4.860573398078496	1.203617882521732	3.945507943072079	0.1715438236118295	214.71907442363857	6.202239666088968	5	44	0	0	10	21	13	6	2	1	0	1	0	0	1	312.04938271604937	262.1111111111111	472.0	374.6296296296297	480.6666666666666	325.77777777777777	314.33333333333337	207.66666666666663	124.44444444444444	201.8047648986435	118.26440329218109	293.41563786008226	269.7174782807498	375.466049382716	339.8600823045267	348.1342592592591	276.66049382716045	245.69855967078183	1456.0	1457.0	7.092031425364758	5.82469135802469	5.82716049382716
18560539_CHEMBL1172595	24.74115490048824	19.521093287121023	0	0	2.567554610298684	5.024595348170743	1.331636119065606	4.340168988629928	0.1400054512461267	860.9396050021995	7.889426468281075	24	48	0	0	10	17	21	5	3	2	0	0	0	0	0	456.8888888888889	425.0	713.3333333333334	722.3333333333333	771.6666666666666	588.0	579.7777777777778	528.0	444.0	237.49734224965707	161.0771604938272	327.8024691358024	370.2685185185186	451.8271604938272	355.695987654321	335.7517146776406	316.5617283950617	280.65740740740745	1722.0	1879.0	9.51851851851852	8.173076923076923	8.294573643410853
CHEMBL194360	18.4865836695505	14.957271741600808	0	1	2.58747995866706	5.033267001126017	1.3144908802863051	4.086437915848284	0.1776712137325341	193.50165179988065	6.098195171801997	15	40	0	0	6	17	17	3	2	1	0	0	0	0	0	302.44444444444446	267.0	508.33333333333337	501.6666666666666	511.6666666666666	445.3333333333333	343.0	178.0	117.0	196.77169067215365	117.64197530864196	273.2098765432098	302.5756172839506	362.4753086419753	368.8842592592591	355.5092592592591	243.8888888888889	141.33333333333334	1160.0	1391.0	7.561111111111112	6.209302325581396	6.777777777777779
CHEMBL4468036	26.834266053633414	18.533125639657065	0	1	2.5490605671977704	4.927888646250631	1.3319052110676777	3.641535551750191	0.107103986816182	27410.86731700128	11.442470262775188	16	64	0	0	7	30	27	4	3	0	0	0	0	0	0	454.0	455.0	671.0	667.0	583.0	396.0	270.0	261.0	224.0	288.72222222222223	195.0833333333333	368.0	420.5277777777778	492.33333333333337	483.58333333333337	430.0	340.33333333333337	252.3333333333333	1390.0	1660.0	7.09375	6.691176470588236	5.455284552845528
CHEMBL394303	17.15325033621717	14.42184392875508	0	1	2.53267616942423	4.954927528014981	1.2815061964545782	3.990677561550561	0.1813944346159345	172.8143213445225	5.940675091451193	15	40	0	0	5	18	17	2	2	1	0	0	0	0	0	276.44444444444446	232.0	445.6666666666667	420.3333333333333	434.0	362.0	265.0	186.0	91.0	194.49391289437585	114.03086419753087	259.2623456790124	286.71913580246905	348.6836419753085	309.4120370370369	291.0185185185184	295.37037037037027	165.83333333333337	1112.0	1312.0	6.911111111111111	5.523809523809524	6.189814814814815
CHEMBL2260379	12.118274536094026	10.92477912620021	0	1	2.450949278548128	4.712605198636847	1.2726494152818473	3.408696788483889	0.213043549280243	113.06213316664449	5.19794114787764	9	35	0	0	3	19	13	3	0	0	0	0	0	0	0	172.0	185.0	243.0	211.0	176.0	127.0	85.0	33.0	6.0	80.11111111111111	96.08333333333334	145.91666666666669	166.83333333333334	178.00000000000003	162.33333333333334	158.66666666666669	142.5	97.0	634.0	769.0	4.914285714285715	5.138888888888889	3.796875
CHEMBL356540	14.345992653769748	12.84417270099192	0	0	2.498105781679277	4.996211563358553	1.2343048529152008	3.829399465910696	0.2015473403110892	112.74473897422968	5.366980202484084	10	34	0	0	7	15	12	3	2	2	0	0	0	0	0	248.88888888888889	203.3333333333333	382.6666666666666	382.7777777777778	377.6666666666666	205.3333333333333	124.66666666666669	65.0	12.0	191.13623113854595	94.07870370370372	222.18364197530863	247.352023319616	365.3456790123456	282.41666666666663	255.14814814814807	176.58333333333334	95.5	1234.0	1271.0	7.320261437908496	5.809523809523809	6.377777777777777
ZINC000045352865	24.34294684630412	19.877362225689986	0	1	2.5357055571365503	4.944588584497849	1.2751464536896873	4.838902885466382	0.1612967628488794	270.9464791721914	6.700533596213784	14	53	0	0	9	23	21	4	2	2	0	1	0	0	1	368.4938271604938	339.1111111111111	592.3333333333334	538.8518518518517	575.4074074074074	457.44444444444446	399.33333333333337	400.77777777777777	314.55555555555554	209.83597203170248	137.67335390946502	321.8786008230453	338.774577046182	434.3970621856424	389.6039094650206	341.1651234567901	304.3940329218107	301.21244855967075	1904.0	1923.0	6.952713720009317	5.9493177387914224	5.695512820512821
CHEMBL1642861	24.034048119301705	18.04242676098992	0	1	2.512771421026299	4.939385944498792	1.3039426852431153	4.249348980492454	0.1596870317993713	3236.6309925781875	6.983490013713327	19	56	0	0	8	25	23	4	2	1	0	1	0	0	1	376.8888888888889	350.33333333333337	599.6666666666667	636.0	651.6666666666666	564.6666666666667	525.3333333333333	399.0	322.66666666666663	218.9821678002626	143.68043840559048	305.7112625544765	345.2709715501915	401.5844107468757	377.36603029442097	351.4327224682667	313.1609920131708	277.27496366901187	1722.0	1741.0	6.73015873015873	5.937853107344633	5.822006472491911
CHEMBL1950756	21.343520364998103	17.021548839749403	0	1	2.596377907609498	5.060187147091721	1.323755935031296	4.348734984237214	0.1672590378552774	267.83795860608484	6.545893610607764	15	45	0	2	6	19	20	2	2	1	1	0	0	0	1	368.44444444444446	324.3333333333333	594.6666666666666	581.3333333333333	609.3333333333334	420.0	416.0	362.3333333333333	323.0	253.10502400548697	130.53395061728398	307.98456790123464	370.2438271604937	522.0895061728394	358.2777777777776	314.86574074074065	289.84413580246894	301.3611111111109	1302.0	1547.0	8.187654320987654	6.619047619047619	6.607407407407407
CHEMBL1651090	10.635111288499631	9.703578115336224	0	0	2.3683566530812143	4.658115739472924	1.297191707597064	3.455483384131578	0.2468202417236842	64.21411337609544	4.498695257675682	6	25	0	0	4	11	10	1	2	1	0	0	0	0	0	176.44444444444446	164.0	216.0	211.0	155.66666666666666	106.0	72.0	61.0	15.0	123.03120713305898	85.60802469135804	127.4351851851852	165.88580246913585	144.70370370370375	96.2222222222222	99.31481481481484	117.0	55.5	804.0	766.0	7.057777777777778	6.307692307692308	5.023255813953488
CHEMBL1082509_46890157	20.13150737522442	15.757372618391296	0	0	2.4723156963900688	4.9446313927801375	1.281394824347912	4.310925348690455	0.165804821103479	311.84909835082817	6.698030856704152	12	47	0	0	7	21	19	2	3	1	1	0	0	0	1	374.44444444444446	288.3333333333333	499.0	470.33333333333337	443.6666666666666	496.3333333333333	371.6666666666666	313.66666666666663	233.66666666666669	304.0494684499314	140.70061728395063	326.3981481481481	387.25617283950606	426.3040123456788	460.2793209876541	341.69444444444423	337.2453703703701	306.41975308641975	1332.0	1494.0	7.966903073286052	5.884353741496598	5.735632183908046
CHEMBL4846866	27.67462372219806	17.672143524366557	0	3	2.4551971638137027	4.800615338819021	1.329266300520564	3.8153256486815232	0.1090093042480435	24509.212992792545	11.359567334864812	15	72	0	0	7	37	28	4	2	0	1	0	0	0	1	442.0	438.0	572.0	531.0	458.0	398.0	350.0	312.0	280.0	226.19444444444443	202.7777777777778	345.69444444444446	431.9444444444444	450.69444444444446	400.80555555555554	338.91666666666663	338.5	320.3333333333333	1450.0	1760.0	6.138888888888889	5.7631578947368425	4.056737588652482
CHEMBL266018	19.30767066589404	14.67898812563019	0	1	2.4032272994834534	4.799407316667656	1.2871186463046227	4.388744547464039	0.1755497818985615	248.5485425482208	6.431928900580387	12	51	0	0	5	26	20	2	2	1	0	0	0	0	0	276.44444444444446	226.3333333333333	407.6666666666667	399.0	347.3333333333333	325.33333333333337	264.0	215.3333333333333	236.66666666666663	198.24391289437585	124.49845679012346	297.1049382716049	331.6574074074074	371.608024691358	337.94753086419746	248.0601851851852	260.3101851851852	280.46296296296293	1228.0	1468.0	5.420479302832244	4.270440251572326	4.246527777777778
ZINC000084712274	14.946701660840215	12.959314527903055	0	3	2.4436093519540822	4.744346868350405	1.297228395314734	3.951582824498952	0.2079780433946817	114.83071409563745	5.385312878661329	9	30	0	0	6	11	13	4	1	0	0	0	1	0	1	267.06721536351165	286.03703703703707	413.55555555555554	335.8148148148148	276.0740740740741	257.5925925925926	266.03703703703707	182.07407407407405	87.88888888888889	132.32827503429354	109.2746913580247	180.23148148148152	195.4783950617284	184.2808641975309	165.00462962962962	174.52469135802474	128.2978395061728	102.32098765432096	1964.0	1059.0	8.902240512117055	8.938657407407408	7.952991452991453
CHEMBL2159480	22.912154257048066	16.999138477211318	0	1	2.3923005304366702	4.763923026637402	1.2955254471320197	4.870375460717612	0.1679439814040556	213.5497808297868	6.428580707961357	12	56	0	0	7	27	22	2	3	1	1	0	0	0	1	386.44444444444446	307.3333333333333	524.0	474.6666666666666	387.33333333333337	369.0	358.33333333333337	253.0	289.66666666666663	275.5216906721536	149.27623456790127	357.58024691358025	402.9074074074074	416.702160493827	398.8935185185184	397.07870370370375	268.9212962962962	302.17901234567904	1446.0	1701.0	6.900793650793651	5.209039548022599	4.807339449541284
CHEMBL4462814	18.970562748477143	14.453204464761178	0	1	2.3965655706244857	4.644703254109537	1.3552803967262506	3.641787109803144	0.1517411295751309	461.5508101024705	7.01006088296666	20	44	0	0	3	20	21	2	1	0	0	0	0	0	0	284.0	316.0	426.0	349.0	282.0	221.0	195.0	209.0	230.0	116.16666666666669	137.25	214.30555555555563	242.3611111111112	232.00000000000009	207.6111111111112	177.19444444444449	161.0555555555556	152.3055555555556	938.0	1142.0	6.454545454545454	6.723404255319149	5.39240506329114
CHEMBL180298	17.31531117458363	15.082732732615762	2	1	2.512771421026299	4.939385944498792	1.3039426852431153	4.249348980492454	0.1596870317993713	3236.6309925781875	6.983490013713327	10	40	0	0	7	17	16	2	4	0	0	0	1	0	1	329.06721536351165	301.03703703703707	414.8148148148148	384.5925925925926	196.5925925925926	143.07407407407408	93.03703703703704	53.03703703703704	13.037037037037036	248.05049725651577	145.3858024691358	271.45987654321	354.0432098765432	181.996913580247	148.88888888888897	130.9259259259259	96.95370370370368	47.58796296296296	2172.0	1223.0	8.226680384087791	7.342366757000904	6.100217864923747
CHEMBL7257	12.158714650613906	10.817300381080472	0	1	2.421929234013442	4.722802204145248	1.2717705906496697	3.429549171950703	0.2143468232469189	115.07933756145832	5.215625411581774	9	34	0	0	3	18	13	2	1	0	0	0	0	0	0	188.0	191.0	246.0	215.0	183.0	151.0	84.0	61.0	23.0	84.11111111111111	98.47222222222224	149.8888888888889	165.80555555555557	172.58333333333334	150.33333333333337	130.58333333333331	124.16666666666669	88.5	648.0	775.0	5.529411764705882	5.457142857142857	4.032786885245901
CHEMBL1655	21.9773293581858	17.27542243460764	0	1	2.42723969948142	4.85447939896284	1.3029280246859951	4.365054105231582	0.1505191070769511	477.4780177890129	7.23322885980957	18	57	0	0	3	28	26	1	1	0	0	1	0	0	1	301.60493827160496	323.55555555555554	418.55555555555554	455.1111111111111	442.22222222222223	466.8888888888889	438.0	345.6666666666667	247.44444444444449	135.72751867093433	160.87962962962962	246.4043209876544	290.4341563786007	301.76337448559667	347.0905349794239	386.6172839506173	373.61419753086426	286.1625514403292	1366.0	1392.0	5.291314706519385	5.483992467043314	4.185555555555555
CHEMBL1642876	24.810104585709546	18.92378656658552	0	1	2.512771421026299	4.939385944498792	1.3039426852431153	4.249348980492454	0.1596870317993713	3236.6309925781875	6.983490013713327	19	55	0	0	9	23	23	4	3	1	0	1	0	0	1	424.8888888888889	388.33333333333337	657.6666666666667	706.0	747.6666666666667	678.6666666666666	598.6666666666666	435.0	432.6666666666666	218.9821678002626	143.68043840559048	305.7112625544765	345.2709715501915	401.5844107468757	377.36603029442097	351.4327224682667	313.1609920131708	277.27496366901187	1784.0	1777.0	7.725252525252526	6.695402298850575	6.576666666666667
CHEMBL4649783	20.14074627370472	17.438842278166536	0	0	2.528349117566269	4.926726130027671	1.2574839777087554	4.259605555656584	0.1703842222262633	217.54603678722856	6.298701223394915	11	40	0	0	10	15	15	4	3	2	0	1	0	0	1	356.4938271604938	309.44444444444446	539.6666666666667	470.1851851851852	500.9629629629629	356.33333333333337	342.6666666666667	312.1111111111111	308.6666666666667	232.0304164761469	115.07150205761316	291.61934156378607	298.6217992684042	370.7473708276178	328.12551440329224	260.03703703703707	197.43106995884776	294.31378600823047	1744.0	1671.0	8.912345679012345	7.196382428940569	7.00865800865801
article_review_431	23.436331137856328	18.69820880249305	0	1	2.512771421026299	4.939385944498792	1.3039426852431153	4.249348980492454	0.1596870317993713	3236.6309925781875	6.983490013713327	19	52	0	0	10	21	21	4	2	1	0	3	0	0	3	378.9382716049383	354.1111111111111	642.3333333333333	644.4444444444445	689.1851851851852	607.2222222222223	587.4444444444445	430.22222222222223	298.55555555555554	218.9821678002626	143.68043840559048	305.7112625544765	345.2709715501915	401.5844107468757	377.36603029442097	351.4327224682667	313.1609920131708	277.27496366901187	2224.0	1772.0	7.287274453941121	6.55761316872428	7.0586080586080575
CHEMBL4212435	14.946701660840215	12.900042250512442	0	0	2.417405443180183	4.709241938061206	1.302888822711724	3.881622861134717	0.2042959400597219	122.95365336862336	5.453661368656035	11	34	0	0	5	15	14	3	1	1	0	0	0	0	0	232.44444444444449	239.66666666666669	315.66666666666663	261.0	251.0	221.3333333333333	150.66666666666666	137.0	149.0	120.58676268861456	110.61111111111111	166.44444444444446	194.19135802469137	195.7283950617284	165.09259259259258	166.1574074074074	158.12962962962968	123.33333333333331	986.0	1017.0	6.836601307189543	6.657407407407408	5.174863387978141
CHEMBL3692892	20.75773392737121	16.67873043544999	0	1	2.5478029166439184	5.014834024958057	1.2981001150438998	4.332699489202256	0.1666422880462406	238.7682217792776	6.431004743064529	15	47	0	0	6	21	20	1	4	1	0	0	0	0	0	350.44444444444446	301.3333333333333	544.0	538.3333333333333	536.6666666666666	493.0	490.0	409.33333333333337	260.0	235.8272462277092	136.14506172839506	308.5092592592592	371.3395061728394	404.7237654320986	361.7314814814815	389.1944444444444	439.92129629629625	379.4814814814815	1302.0	1525.0	7.456264775413712	6.026666666666666	6.112359550561798
[truncated: 4,052 more rows]
[truncated: 640 more columns]
