# Supplementary material for: SerotoninAI: Serotonergic System Focused, Artificial Intelligence-Based Application for Drug Discovery
Source: J Chem Inf Model. 2024 Jan 30;64(7):2150–7. doi: 10.1021/acs.jcim.3c01517 (PMC11005036; doi:10.1021/acs.jcim.3c01517)
Supplement: Supplementary file 4 — ci3c01517_si_004.zip [file ci3c01517_si_004.zip › databases/5-HT2A_database_test.csv]

id	ABC	nAcid	nBase	SpMax_A	SpDiam_A	SpMAD_A	VE1_A	VR1_A	VR3_A	nAromAtom	nAtom	nSpiro	nBridgehead	nHetero	nN	nO	nS	nF	nCl	nBr	nX	ATS0dv	ATS6dv	ATS0s	ATS2s	ATS3s	ATS4s	ATS5s	ATS6s	ATS7s	ATS8s	ATS0Z	AATS0dv	AATS1dv	AATS2dv	AATS3dv	AATS5dv	AATS6dv	AATS7dv	AATS8dv	AATS0d	AATS2d	AATS3d	AATS4d	AATS5d	AATS6d	AATS7d	AATS8d	AATS0s
ZINC000064436490	21.95615991588705	1	1	2.559202547634537	4.978800549433576	1.3002486961810542	4.445204557269181	288.66830755091945	6.658530077244987	12	54	1	0	3	1	2	0	0	0	0	0	304.0	318.0	185.00694444444449	271.79166666666674	331.62499999999994	371.9444444444444	401.6111111111112	321.1805555555555	299.77777777777777	267.08333333333326	1068.0	5.62962962962963	5.5	3.953271028037383	2.8025477707006368	2.1658031088082903	1.8068181818181817	1.7105263157894737	1.7627118644067796	3.351851851851852	3.850467289719626	3.261146496815287	2.8191489361702127	2.678756476683938	2.471590909090909	2.394736842105264	2.3389830508474576	3.426054526748972
CHEMBL493	35.01949938237629	0	1	2.684106087480344	5.20474334208004	1.2822680848592087	4.586576394184638	1331.232574860365	8.652475562764819	9	83	0	0	11	5	5	0	0	0	1	1	571.0672153635117	806.5555555555555	349.17549725651577	459.56867283950623	689.016975308642	900.8287037037036	1015.3765432098766	912.3333333333334	876.8225308641977	769.3950617283951	2982.0	6.880327895945923	6.876820640865585	6.00631808278867	4.771985977747295	3.5185185185185186	2.752749336367084	2.2703357563170647	2.2835082639642903	3.566265060240964	4.147058823529412	3.493827160493827	3.098976109215017	3.006872852233677	2.7986348122866893	2.4610591900311527	2.345276872964169	4.206933701885732
CHEMBL2165447	14.849242404917504	0	1	2.3006928789308505	4.515641111704413	1.2977513742495663	3.9376088888306575	128.67336215283552	5.499131003072486	11	35	0	0	5	2	3	0	0	0	0	0	276.0	238.0	111.11111111111111	184.94444444444443	201.5833333333333	162.91666666666666	150.50000000000003	147.58333333333334	139.75000000000003	107.30555555555556	810.0	7.885714285714286	7.405405405405405	5.467741935483871	4.027397260273973	4.555555555555555	4.76	3.3653846153846154	3.2564102564102564	3.2	3.290322580645161	2.671232876712329	2.65625	2.9814814814814814	3.0	2.673076923076923	2.6923076923076925	3.174603174603175
ZINC000095565803	25.47242314959865	0	1	2.519615885346215	4.955219670809592	1.3419903174998853	4.011700871840522	4875.956304440212	9.655222339013164	19	65	0	0	4	3	1	0	0	0	0	0	354.0	350.0	150.22222222222223	296.1111111111111	367.88888888888886	390.6666666666667	345.58333333333337	327.7777777777778	352.02777777777777	320.83333333333337	1252.0	5.446153846153846	5.710144927536232	4.392	3.176470588235294	2.4022988505747125	2.380952380952381	1.7409638554216869	1.5348837209302326	3.1538461538461537	3.496	2.947058823529412	2.574468085106383	2.683908045977012	2.938775510204082	2.6506024096385543	2.4186046511627906	2.311111111111112
CHEMBL252230	26.02970001652415	0	1	2.4491224651305914	4.792060870815945	1.368092208253612	5.31334276916616	236.0494858818729	6.627192278790407	15	62	0	0	6	4	1	1	0	0	0	0	360.44444444444446	326.33333333333337	176.17009602194787	284.5401234567902	359.2870370370369	376.34259259259255	342.7407407407408	313.99999999999983	295.8888888888888	241.5462962962964	1482.0	5.813620071684588	5.701492537313433	4.297814207650274	2.9713701431492843	2.19103313840156	2.146929824561404	1.7813852813852815	1.78921568627451	3.3870967741935485	3.672131147540984	3.0306748466257667	2.771929824561404	2.654970760233918	2.723684210526316	2.4805194805194803	2.485294117647059	2.8414531616443206
ZINC000072104849	28.35786941574768	0	1	2.49355268946422	4.868993994318496	1.3007768337673506	3.991083072509721	4463.865119130911	9.712103108006383	17	72	0	0	9	5	2	0	0	2	0	2	435.2098765432099	440.0	212.3717040085353	336.25308641975306	419.85920591373247	460.3703703703703	488.5925925925926	496.2438271604939	481.8425925925925	421.81172839506166	1994.0	6.044581618655693	6.149629629629629	4.751243781094528	3.720259758795404	2.459620596205962	2.046511627906977	1.977107761027359	1.6344869459623557	3.125	3.4328358208955225	3.057803468208093	2.8684210526315788	2.619512195121952	2.395348837209302	2.221105527638191	2.169398907103825	2.949607000118545
CHEMBL4634785	13.939935051131547	0	2	2.52287545701565	4.9895858307023015	1.3748244691981384	3.83449862609214	95.9987136708438	5.094963043178192	0	39	0	0	2	2	0	0	0	0	0	0	148.0	44.0	69.88888888888889	159.80555555555551	225.5555555555556	240.36111111111111	214.16666666666663	161.16666666666663	93.75	30.5	660.0	3.7948717948717934	4.0	2.952380952380953	2.146153846153846	0.9694656488549618	0.4036697247706422	0.1126760563380281	0.0	3.076923076923077	3.595238095238096	2.9692307692307693	2.56551724137931	2.2748091603053435	1.8440366972477065	1.4366197183098592	1.1111111111111112	1.792022792022792
ZINC000000139370	10.635111288499631	0	1	2.4025488784444504	4.660235112471872	1.3079273806777327	3.304535749587413	81.04702460555029	4.731501773525103	9	30	0	0	2	2	0	0	0	0	0	0	136.0	50.0	76.86111111111111	128.08333333333334	157.6388888888889	153.2222222222222	130.74999999999997	110.83333333333331	86.83333333333334	48.5	546.0	4.533333333333333	4.967741935483871	3.8333333333333335	2.352112676056338	1.34375	0.9803921568627452	0.4772727272727273	0.1	2.8666666666666667	3.259259259259259	2.605633802816901	2.3013698630136985	2.125	2.0392156862745097	1.7045454545454546	1.4	2.562037037037037
CHEMBL8334	17.10846211891974	0	1	2.3792849204299475	4.758569840859895	1.2698093842808509	3.771285010837684	308.6102137036423	6.564988159217454	12	50	0	0	3	1	2	0	0	0	0	0	252.0	217.0	132.16666666666669	217.19444444444449	260.6111111111111	274.58333333333337	295.6666666666667	294.11111111111114	269.0277777777777	236.00000000000003	924.0	5.04	4.901960784313726	3.539325842696629	2.7857142857142856	2.0078740157480315	1.6194029850746268	1.6209677419354838	1.6608695652173913	2.74	3.067415730337079	2.732142857142857	2.46875	2.377952755905512	2.1865671641791047	2.0806451612903225	1.9130434782608696	2.643333333333333
ZINC000036270502	11.99695419253438	0	1	2.5343199165477635	4.851544094116589	1.3331667415046629	3.536916688529515	75.73237729299146	4.732670882435251	6	26	0	0	4	2	1	0	0	1	0	1	189.6049382716049	28.666666666666668	103.69974089315652	137.54526748971193	173.9948559670782	193.6090534979424	154.06172839506172	73.26543209876543	28.537037037037035	5.0	858.0	7.292497625830959	7.146825396825397	5.949891067538126	4.268921095008051	2.0610021786492374	0.8431372549019608	0.0	0.0	3.6538461538461537	4.098039215686274	3.27536231884058	2.8059701492537314	2.294117647058824	1.911764705882353	1.4	1.0	3.988451572813713
ZINC000101639438	23.20861302018061	1	1	2.6198105813208814	5.0276833074040175	1.3493985976011889	4.264705239935748	347.8305527265737	6.881334860920461	12	55	1	0	3	1	2	0	0	0	0	0	318.0	342.0	186.3125	279.1805555555556	346.5694444444444	389.72222222222223	413.6111111111112	329.6944444444444	307.1111111111111	281.5833333333333	1104.0	5.781818181818182	5.733333333333333	4.258928571428571	2.951515151515152	2.1782178217821784	1.8688524590163933	1.929032258064516	2.112	3.5454545454545454	4.053571428571429	3.345454545454545	2.860103626943005	2.747524752475248	2.5737704918032787	2.567741935483871	2.6	3.3875
CHEMBL199161	31.007957055531392	0	1	2.47745620086368	4.95382011984575	1.3403715617090453	4.783346399938179	626.1724322196997	7.800602337136276	21	75	0	0	7	4	2	1	0	0	0	0	462.44444444444446	559.3333333333334	217.69787379972564	352.2345679012346	445.8981481481481	501.06481481481467	520.324074074074	506.72222222222223	477.7222222222221	439.6296296296296	1768.0	6.165925925925926	6.05	4.675925925925926	3.543402777777777	2.5093795093795097	2.5895061728395063	2.252615844544096	2.342948717948718	3.306666666666666	3.6805555555555554	3.2291666666666665	2.8623853211009176	2.6926406926406927	2.689814814814815	2.57847533632287	2.7115384615384617	2.902638317329675
CHEMBL3985712	25.603833334547808	0	0	2.731424110520768	5.138057353132651	1.2991153528684898	3.785750668970522	3524.590774774568	9.330670426050288	14	53	0	0	11	6	3	1	0	1	0	1	458.04938271604937	618.4444444444445	252.3490035817711	298.2626314586192	429.9465020576132	505.4845679012346	494.3086419753087	434.7366255144032	384.7052469135803	342.4470164609054	1808.0	8.642441183321687	8.270955165692008	7.280801209372639	6.443533697632058	5.0130718954248366	4.581069958847737	5.518849206349207	4.362626262626263	3.867924528301887	4.357142857142857	3.672131147540984	3.237410071942446	3.235294117647059	3.111111111111111	3.3035714285714284	3.163636363636364	4.76130195437304
CHEMBL233064	21.1203926627382	0	1	2.481910983250084	4.842013690880733	1.337921171828807	4.012695083343	993.0814139742334	7.894064421584092	12	53	0	0	5	2	3	0	0	0	0	0	350.0	410.0	174.16666666666669	264.25	333.5833333333333	350.27777777777777	331.4166666666667	288.9722222222222	264.08333333333326	275.99999999999994	1108.0	6.60377358490566	6.321428571428571	4.9405940594059405	4.0	2.954887218045113	3.761467889908257	3.57843137254902	2.517857142857143	3.169811320754717	3.4752475247524752	2.984732824427481	2.6496350364963503	2.5338345864661656	2.7981651376146788	2.872549019607843	2.669642857142857	3.286163522012579
ZINC000096928449	20.005838928887226	0	0	2.4625937500954604	4.879422468971298	1.299057679379431	4.260675032442287	230.3381670898201	6.355839252671691	15	46	0	0	7	6	0	0	1	0	0	1	354.0	396.0	183.47222222222223	254.3055555555556	315.27777777777766	315.47222222222223	270.5000000000001	285.5555555555555	279.33333333333326	260.5	1044.0	7.695652173913044	7.571428571428571	6.137931034482759	4.387931034482759	4.118811881188119	3.6666666666666665	3.65	2.6907216494845363	3.4130434782608696	3.724137931034482	3.0258620689655173	2.7209302325581395	3.128712871287129	2.953703703703704	3.09	2.556701030927835	3.988526570048309
ZINC000058538117	27.02453608241435	0	1	2.471810012295698	4.839574175051388	1.3062062245699717	3.846078537946073	3223.6587123850823	9.331035208077134	17	69	0	0	7	4	1	0	2	0	0	2	472.0	432.0	315.7222222222222	360.27777777777777	466.3611111111111	498.44444444444446	559.7500000000002	528.3333333333334	461.1666666666666	394.0	1464.0	6.840579710144928	6.319444444444445	4.844961240310077	3.680232558139535	2.497512437810945	2.170854271356784	1.913978494623656	1.8417721518987344	3.101449275362319	3.4108527131782944	2.9651162790697674	2.716577540106952	2.497512437810945	2.3316582914572863	2.193548387096774	2.259493670886076	4.575684380032206
CHEMBL4292250	25.31066269151913	0	1	2.603978896415188	4.956481082991022	1.3576751555747557	3.531003219793996	15340.218508822116	10.769635430693045	9	62	0	2	6	3	2	1	0	0	0	0	352.44444444444446	235.66666666666663	207.1700960219479	288.7654320987654	397.9783950617282	470.574074074074	386.8425925925925	291.2870370370369	267.9722222222222	242.38888888888883	1462.0	5.684587813620072	5.45771144278607	4.089743589743589	2.6792792792792794	1.562745098039216	1.636574074074074	1.8647342995169085	1.939153439153439	3.370967741935484	3.776923076923077	2.924324324324324	2.48936170212766	2.376470588235294	2.513888888888889	2.4927536231884058	2.563492063492064	3.341453161644321
CHEMBL3403336	19.625298871325345	0	1	2.593183403606244	5.028252719505755	1.3704787028364047	4.045681547050471	363.1456855473963	6.7702728287004925	15	45	0	0	3	2	0	0	0	0	1	1	251.06721536351165	245.8148148148148	94.07827503429355	201.925925925926	250.83950617283955	260.0030864197531	253.41820987654327	241.79938271604945	197.64814814814827	141.46759259259258	2100.0	5.579271452522481	6.061980347694634	4.806172839506173	3.3585185185185185	1.9770208164368748	1.807461873638344	1.6695906432748542	2.045695045695046	3.533333333333333	4.022222222222222	3.432	3.1605839416058394	2.802919708029197	2.5073529411764706	2.289473684210526	2.4545454545454546	2.090628334095413
CHEMBL3289986	27.10242428582901	0	1	2.5020083361239784	4.836967267709207	1.307275711409071	3.752678557281437	4377.629310814241	9.60803803522344	18	61	0	0	10	4	3	2	1	0	0	1	472.8888888888889	352.33333333333337	297.2473422496571	388.1560356652949	400.8163580246913	451.8719135802468	454.9243827160492	399.6481481481481	429.9907407407408	263.7777777777777	1872.0	7.752276867030965	6.317948717948718	5.861348528015195	3.7559912854030495	2.432098765432099	2.380630630630631	2.628571428571429	2.041322314049587	3.4918032786885247	3.717948717948718	3.117647058823529	2.789156626506024	2.555555555555556	2.4932432432432434	2.357142857142857	2.553719008264463	4.872907249994379
CHEMBL726	23.587909632051574	0	2	2.501762400405456	5.003524800810911	1.2935044956387227	4.218515680803043	1374.3313356057222	8.32433487910826	12	56	0	0	8	3	1	1	3	0	0	3	442.44444444444446	440.33333333333337	330.1214849108368	460.66975308641975	371.8611111111111	411.8858024691357	412.54629629629625	369.2824074074074	391.8842592592593	408.69444444444457	1528.0	7.900793650793651	6.531073446327684	5.881619937694703	3.710648148148148	3.0545454545454547	2.935555555555556	3.3580246913580245	3.3169398907103824	3.321428571428572	3.532710280373832	3.111111111111111	2.751552795031056	2.575757575757576	2.6	2.674074074074074	2.7131147540983607	5.895026516264943
ZINC000254086116	21.328238565646608	0	1	2.937082718799768	5.379588855257921	1.361741695441654	3.694008053706954	3080.8631927417814	8.949255825960705	6	50	0	4	4	1	3	0	0	0	0	0	308.0	314.0	142.14583333333334	249.4583333333333	340.55555555555554	345.4722222222223	293.69444444444446	226.9583333333333	237.2361111111111	244.2222222222222	1022.0	6.16	6.178571428571429	5.080357142857143	3.3974358974358974	1.707142857142857	2.5950413223140494	3.527272727272728	3.652631578947368	3.86	4.776785714285714	3.66025641025641	2.713375796178344	2.5	2.7107438016528924	2.9909090909090907	3.263157894736842	2.842916666666667
ZINC000040917128	9.996954192534382	0	1	2.473276396234317	4.75776455752616	1.264248509192907	3.1638499531018347	63.722662392301366	4.416904531315396	6	27	0	0	2	1	0	0	0	0	1	1	111.06721536351164	31.77777777777778	63.522719478738	100.70987654320987	118.88888888888889	114.62808641975307	88.60648148148145	71.88888888888889	54.629629629629626	32.83333333333333	1684.0	4.11360056901895	4.394179894179894	2.933641975308642	2.04320987654321	1.1082062454611474	0.934640522875817	0.4666666666666667	0.1428571428571428	3.037037037037037	3.3125	2.716666666666667	2.306451612903226	2.0980392156862746	2.0	1.6666666666666667	1.3333333333333333	2.3526933140273334
CHEMBL122270	19.2582920331808	0	1	2.367232659771283	4.734465319542567	1.3136192175962689	4.35346800990927	195.1989046109073	6.190309794212952	12	52	0	0	3	1	2	0	0	0	0	0	272.0	262.0	184.91666666666669	239.19444444444449	331.27777777777777	373.25	373.44444444444446	351.3888888888889	302.0	296.44444444444446	996.0	5.230769230769231	4.962962962962963	3.5463917525773194	2.5035971223021583	1.8950617283950617	1.845070422535212	1.7538461538461538	1.6488549618320612	2.9423076923076925	3.288659793814433	2.7553956834532376	2.3870967741935485	2.234567901234568	2.3661971830985915	2.3692307692307693	2.1297709923664123	3.556089743589744
CHEMBL1080155	29.513222494026483	0	0	2.43595225364201	4.85695725367029	1.2865090813347728	5.153176593191681	515.9216469737197	7.554287726651671	21	61	0	0	9	3	3	0	3	0	0	3	620.0	654.0	431.5902777777777	588.4444444444446	453.9722222222223	582.9722222222225	593.4444444444447	490.8888888888888	499.7777777777778	462.0833333333333	1614.0	10.163934426229508	8.923076923076923	8.553571428571429	5.183673469387755	4.368098159509202	4.246753246753247	4.087837837837838	4.4140625	3.704918032786885	3.9017857142857135	3.4149659863945576	3.0	2.7975460122699385	2.7857142857142856	2.7635135135135136	2.8359375	7.075250455373405
CHEMBL4212199	26.557077962721984	0	1	2.383037548426642	4.766075096853285	1.2978394496211232	4.513760702191807	539.2395838696847	7.513935400746893	18	63	0	0	8	2	4	1	0	1	0	1	414.04938271604937	415.6666666666666	270.36032045419904	380.7407407407407	445.9526748971193	462.6027663465933	496.4567901234567	458.6260288065844	359.5462962962963	337.53549382716056	1864.0	6.572212424064276	5.30976430976431	4.954022988505748	3.486282578875172	2.829986613119144	2.5191919191919188	2.1994301994301995	2.2167449139280127	3.253968253968254	3.4913793103448274	2.9074074074074074	2.645348837209302	2.5843373493975905	2.4484848484848483	2.4743589743589745	2.4859154929577465	4.291433658003159
CHEMBL297043	15.72275812724806	0	0	2.461733932082037	4.815653322518054	1.2915196119219303	3.749960560472622	202.3352697840352	6.003073253502086	12	31	0	0	6	3	1	0	0	2	0	2	261.2098765432099	213.88888888888889	128.03837067520195	173.1460905349794	201.12052278616068	212.02572016460908	204.73662551440333	146.71193415637862	118.81687242798353	90.97119341563786	1304.0	8.426125049780964	8.370370370370368	6.870707070707071	4.935626102292769	4.494444444444444	4.550827423167848	3.6111111111111103	2.8694444444444445	3.774193548387097	4.072727272727272	3.3714285714285714	3.060606060606061	2.833333333333333	2.936170212765957	2.909090909090909	2.6	4.130270021780709
CHEMBL3597643	25.36303334985748	0	1	2.4206121275203336	4.841155563913535	1.3507187874577429	4.10136434391385	986.313995513234	8.057125567580023	19	62	0	0	5	4	1	0	0	0	0	0	370.0	296.0	184.94444444444449	299.91666666666663	374.8055555555554	380.99999999999983	355.4166666666665	344.08333333333326	294.25	239.33333333333337	1262.0	5.967741935483871	6.090909090909091	4.717948717948718	3.26875	2.023809523809524	1.873417721518988	1.6896551724137931	1.83739837398374	3.225806451612903	3.555555555555556	2.975	2.6449704142011834	2.458333333333333	2.3797468354430378	2.303448275862069	2.414634146341464	2.9829749103942653
CHEMBL3681369	26.495768786190283	0	1	2.4670094580848696	4.84231660250018	1.298271292859793	3.835606954551959	2776.013125565797	9.152546481467386	17	71	0	0	6	5	1	0	0	0	0	0	392.0	354.0	202.0	325.33333333333326	414.25	463.27777777777777	467.8888888888889	439.2777777777777	368.11111111111103	332.0	1354.0	5.52112676056338	5.756756756756757	4.323308270676692	3.202380952380953	1.7674418604651163	1.710144927536232	1.7401129943502824	1.9172413793103449	3.028169014084507	3.37593984962406	3.011904761904762	2.5970149253731343	2.297674418604651	2.1642512077294684	2.220338983050848	2.317241379310345	2.8450704225352115
CHEMBL4063282	22.615486454151053	0	1	2.370835999146384	4.730291590514134	1.32452260809122	4.347695714512321	314.5203957216221	6.815759662291291	15	56	0	0	7	5	2	0	0	0	0	0	378.0	306.0	185.13888888888889	283.05555555555554	337.91666666666663	344.0277777777777	353.49999999999994	312.99999999999994	301.91666666666663	239.0277777777778	1192.0	6.75	6.576271186440678	4.855769230769231	3.414814814814815	2.1973684210526314	2.13986013986014	2.111111111111111	2.1262135922330097	3.1607142857142856	3.451923076923077	2.955555555555556	2.6232876712328768	2.3421052631578947	2.27972027972028	2.238095238095238	2.4466019417475726	3.3060515873015874
CHEMBL2337496	12.853890887981988	0	1	2.47042420673989	4.863535005806373	1.3097858959923183	4.032904726636705	2119.143679060355	7.344532891351837	6	31	0	0	5	2	1	0	0	2	0	2	194.04938271604937	38.66666666666666	197.8563350424642	280.34382978036035	339.8294599417951	369.4118341944422	355.0419673002688	318.69755659520416	284.8571805967754	245.88604679682703	1186.0	6.259657506969335	6.378472222222222	5.288499025341131	3.927350427350427	2.4498207885304657	0.8226950354609929	0.0	0.0	3.3548387096774195	4.017543859649122	3.217948717948718	2.7625	2.5	1.9787234042553192	1.3888888888888888	1.0	3.799147691888528
CHEMBL209674	24.950845791633768	0	1	2.5307375586302703	4.964097703256202	1.3006654843220726	4.229307353685931	1388.945472050033	8.399450894806032	12	62	0	0	7	2	3	0	0	2	0	2	379.2098765432099	488.0	188.3786484529797	289.7710905349794	396.4579713458314	440.8708847736625	420.43724279835385	387.6702674897118	342.4927983539093	347.6563786008228	1798.0	6.116288331342095	6.003418803418803	4.528478057889823	3.5607253086419752	2.6997503121098627	3.168831168831169	2.93015873015873	2.2585330428467683	3.225806451612903	3.5210084033613445	3.0125	2.6342857142857143	2.556179775280899	2.727272727272727	2.757142857142857	2.542483660130719	3.038365297628705
52950169	25.500932720300074	0	1	2.4497543666837664	4.89926958094096	1.3280539189009692	4.365560069499027	501.4610715053256	7.380676790077766	19	57	0	0	7	3	2	0	1	1	0	2	429.60493827160496	297.44444444444446	230.06085200426764	306.2674897119341	391.2397119341564	402.5761316872427	384.5792181069959	345.0462962962963	295.64506172839504	221.95370370370367	1570.0	7.536928741607104	7.231329690346083	5.807892004153686	4.327160493827161	2.616418966737438	2.0513409961685825	2.311111111111112	2.40491452991453	3.491228070175439	3.83177570093458	3.2152777777777777	2.8366013071895426	2.535031847133758	2.4827586206896552	2.512	2.7211538461538463	4.036155298320485
CHEMBL4555349	14.158714650613906	0	0	2.49770013845762	4.859181060669869	1.291471831424647	3.836019125496708	102.31356986906476	5.215828976854204	14	29	0	0	5	3	0	0	1	0	0	2	261.02419753086417	172.24444444444444	138.21706390123458	162.98844444444447	193.243851851852	209.67096296296305	171.40348148148155	138.64933333333332	134.85333333333332	78.62444444444444	3516.0	9.000834397616005	8.697491039426522	7.517948717948718	5.891039426523298	3.5921146953405017	3.377342047930283	2.6084656084656084	0.3626984126984127	3.7586206896551726	4.1923076923076925	3.596774193548387	3.274193548387097	2.8548387096774195	2.588235294117647	2.119047619047619	1.6785714285714286	4.7661056517667095
CHEMBL330303	22.698232180394683	0	1	2.5155110611436338	4.957459334728576	1.2269312952156697	4.530840619593762	294.43039986803564	6.749753378937476	15	49	0	0	8	2	0	0	6	0	0	6	556.0	1106.0	479.5694444444444	646.5277777777778	406.6111111111112	480.86805555555554	457.6944444444444	1040.0	500.25000000000006	553.3333333333334	1360.0	11.346938775510203	8.980392156862745	9.533333333333331	5.801801801801802	6.234848484848484	8.573643410852712	5.131782945736434	3.891472868217054	3.591836734693877	3.688888888888889	3.45945945945946	3.014925373134328	3.060606060606061	2.976744186046512	2.875968992248062	2.4263565891472867	9.787131519274377
CHEMBL3959570	16.101695509211073	0	1	2.4719746057338075	4.941293126208223	1.3735913003980904	3.955957422733378	157.06712768230537	5.749820459383895	11	40	0	0	3	2	0	1	0	0	0	0	192.44444444444449	158.66666666666666	81.05898491083677	166.74074074074073	203.08950617283952	210.04320987654327	206.16358024691365	173.3981481481482	138.19753086419755	96.88888888888889	986.0	4.811111111111112	4.968992248062016	3.751054852320675	2.5802469135802464	1.7758620689655171	1.586666666666667	1.4291666666666667	1.0111111111111113	3.25	3.645569620253165	3.111111111111111	2.849557522123894	2.534482758620689	2.41	2.275	2.15	2.026474622770919
CHEMBL73783	11.211658827646238	0	1	2.495507656604922	4.94392375180526	1.3646035166578363	3.470936563868396	68.18417896538153	4.558684794579369	6	31	1	0	1	1	0	0	0	0	0	0	124.0	18.0	59.86805555555556	126.45833333333331	162.5416666666667	168.83333333333343	151.25000000000003	97.5	30.0	3.0	534.0	4.0	4.333333333333333	3.1746031746031744	1.945054945054945	0.8181818181818182	0.2727272727272727	0.0	0.0	3.064516129032258	3.555555555555556	2.868131868131868	2.40625	1.9772727272727275	1.5303030303030305	1.2	1.0	1.9312275985663083
CHEMBL2401934	25.3225932353376	0	1	2.47042420673989	4.863535005806373	1.3097858959923183	4.032904726636705	2119.143679060355	7.344532891351837	20	60	0	0	7	2	4	0	0	1	0	1	450.44444444444446	442.0	197.8563350424642	280.34382978036035	339.8294599417951	369.4118341944422	355.0419673002688	318.69755659520416	284.8571805967754	245.88604679682703	1606.0	7.507407407407408	7.349206349206349	6.083333333333333	5.262773722627737	2.9012345679012346	2.888888888888889	2.5217391304347827	2.9107142857142856	3.35	3.824074074074074	3.4671532846715327	2.9363057324840764	2.7098765432098766	2.57516339869281	2.579710144927536	2.7232142857142856	3.799147691888528
CHEMBL3613873	24.58697688344964	0	1	2.4150652361698914	4.774325468825635	1.353640233720632	4.133555929358973	875.8084514240811	7.906549515759408	20	58	0	0	8	7	1	0	0	0	0	0	410.0	376.0	155.8888888888889	289.0277777777777	330.4444444444444	341.83333333333326	337.611111111111	306.66666666666663	260.4166666666667	226.69444444444449	1262.0	7.068965517241379	7.241935483870968	5.4495412844036695	3.683453237410072	2.4746835443037973	2.611111111111111	2.28125	2.1666666666666665	3.327586206896552	3.623853211009174	3.1079136690647484	2.756578947368421	2.5253164556962027	2.4791666666666665	2.4375	2.564814814814815	2.687739463601533
ZINC000000596881	18.63206548103401	0	0	2.3639696716222818	4.717752420649026	1.2816554678134098	4.219883348651398	196.7483886984418	6.157394435029272	17	39	0	0	6	2	1	0	0	3	0	3	274.8148148148148	322.66666666666663	105.8492226794696	187.1162551440329	206.3014403292181	210.777930193568	205.1707818930041	201.84773662551444	215.2201646090536	184.4547325102881	1692.0	7.046533713200379	6.910569105691057	5.305555555555555	3.708010335917313	3.992248062015504	3.841269841269841	3.333333333333333	3.013888888888889	3.5128205128205128	3.75	3.116279069767442	2.802197802197802	2.988372093023256	3.0595238095238093	2.8043478260869565	2.625	2.714082632806913
CHEMBL90997	12.796871746579155	0	2	2.4111615315178034	4.657047119781321	1.3185810714216486	3.591920710063918	99.72826671019811	5.0724527836849385	6	31	0	0	3	2	0	0	1	0	0	1	208.0	135.0	131.13888888888886	162.5	193.27777777777783	168.49999999999994	155.33333333333334	142.05555555555557	97.66666666666669	94.33333333333331	662.0	6.709677419354839	5.9393939393939394	4.229508196721311	2.3132530120481927	2.194029850746269	2.288135593220339	3.264705882352941	3.5	3.2580645161290325	3.5901639344262297	2.698795180722892	2.452380952380953	2.388059701492537	2.372881355932204	2.4411764705882355	2.25	4.2302867383512535
ZINC000253917021	22.663266697073592	1	1	2.5541394263087955	4.961548689247747	1.3205783764137764	4.425469295685219	363.8392466917436	6.926331557302927	12	57	1	0	3	1	2	0	0	0	0	0	308.0	330.0	189.25694444444449	286.04166666666674	354.04166666666663	395.11111111111103	446.5694444444444	369.93055555555554	323.11111111111114	297.0	1106.0	5.4035087719298245	5.295081967213115	3.8521739130434782	2.616279069767442	2.1220657276995305	1.6751269035532994	1.688622754491018	1.7761194029850746	3.280701754385965	3.8	3.186046511627907	2.7745098039215685	2.6338028169014085	2.411167512690356	2.395209580838323	2.388059701492537	3.320297270955166
CHEMBL351459;CHEMBL163742	22.522675681292824	0	1	2.5774169109149714	4.95372136217073	1.3446273182186097	3.880525014751924	2497.2158557042176	8.852551149741597	12	55	0	0	5	3	1	1	0	0	0	0	304.44444444444446	216.66666666666669	166.6423182441701	248.8672839506173	339.31172839506166	384.8395061728394	350.13888888888886	281.5	246.6574074074074	211.10185185185185	1322.0	5.535353535353536	5.576271186440678	4.26605504587156	2.980392156862745	1.576998050682261	1.3713080168776373	1.7240437158469943	2.405498281786941	3.327272727272727	3.779816513761468	3.176470588235294	2.827380952380953	2.4035087719298245	2.2721518987341773	2.377049180327869	2.701030927835052	3.029860331712184
CHEMBL3664853	26.151020360083784	0	1	2.433900936768875	4.811629258318412	1.3388898952955544	3.911179110534202	5505.344009029619	9.80739700596372	6	73	0	0	6	2	4	0	0	0	0	0	376.0	303.0	202.22222222222223	342.7777777777779	426.6666666666668	458.52777777777766	442.3055555555555	406.7777777777778	345.5	309.05555555555566	1366.0	5.1506849315068495	4.727272727272728	3.333333333333333	2.064814814814815	1.515837104072398	1.5459183673469388	1.3368421052631578	1.174863387978142	2.9315068493150687	3.1933333333333334	2.6203703703703702	2.356521739130435	2.285067873303168	2.3520408163265305	2.268421052631579	2.2076502732240435	2.7701674277016743
CHEMBL4064742	27.70313329289948	0	1	2.455551946178188	4.9049137507207226	1.3161859819838402	4.007700730296251	6546.101684833866	10.039387957324305	12	67	0	0	9	4	5	0	0	0	0	0	488.0	423.0	283.0	367.2222222222223	505.22222222222223	483.30555555555554	476.4166666666667	433.0833333333333	381.9166666666666	373.58333333333337	1484.0	7.2835820895522385	6.76056338028169	5.1395348837209305	4.100558659217877	2.5743589743589745	2.389830508474576	1.871345029239766	2.065359477124183	3.253731343283582	3.5193798449612403	3.0279329608938546	2.673575129533679	2.466666666666667	2.463276836158192	2.3625730994152048	2.392156862745098	4.223880597014926
ZINC000006733454	10.813450773462106	0	1	2.4021054006088627	4.772620794800279	1.2462781196636976	3.4659388363400097	60.88966117615565	4.445535629702575	6	27	0	0	3	1	0	0	0	2	0	2	121.20987654320987	4.666666666666667	54.510592897424175	106.70576131687244	140.83230452674894	141.37669562566683	117.69753086419752	63.876543209876544	10.037037037037038	0.0	1036.0	4.489254686785551	4.82936507936508	3.4139433551198253	2.486111111111111	0.78743961352657	0.1037037037037037	0.0	1.939350115104845	3.1481481481481484	3.431372549019608	2.9444444444444446	2.389610389610389	1.9275362318840576	1.3555555555555556	1.0	2.2618098255588235	2.018910848052747
CHEMBL233900	21.896449129146045	0	1	2.502849226318905	4.867627916719373	1.3177217576715017	4.034295537000031	1260.4118409210746	8.168813221594153	12	53	0	0	6	2	3	0	1	0	0	1	406.0	459.0	235.94444444444443	287.8055555555556	373.4166666666667	443.22222222222223	362.75	315.0833333333333	301.6944444444444	317.49999999999994	1188.0	7.660377358490566	6.946428571428571	5.534653465346534	4.709923664122138	3.210526315789474	4.211009174311927	4.15686274509804	3.2142857142857144	3.2641509433962264	3.5643564356435644	3.053435114503817	2.6934306569343067	2.56390977443609	2.8623853211009176	2.931372549019608	2.705357142857143	4.451781970649895
CHEMBL69700	10.853890887981988	0	1	2.360943644152448	4.7218872883048935	1.208501886491608	3.418347858953298	71.59194693594546	4.67644770278755	6	31	0	0	4	1	2	0	0	0	1	1	179.06721536351165	59.77777777777778	92.772719478738	138.68209876543213	160.89043209876547	161.50154320987662	169.0601851851853	155.91049382716054	118.28703703703702	63.32407407407406	1814.0	5.776361785919731	5.388291517323776	3.977638015373864	3.3667273831208258	1.966832504145937	0.8922056384742952	0.1183732752360203	0.0	2.774193548387097	3.0754716981132075	2.78688524590164	2.380281690140845	2.194029850746269	1.835820895522388	1.5294117647058822	1.0	2.992668370281871
CHEMBL4746800	17.096531575101277	0	1	2.4438204694857726	4.887640938971545	1.295779190245266	4.151028558952502	164.1396604050802	5.889175013629129	12	42	0	0	3	2	1	0	0	0	0	0	266.0	264.0	143.38888888888889	202.22222222222229	266.16666666666663	328.0555555555555	329.3333333333332	281.33333333333337	252.83333333333337	177.5	866.0	6.333333333333333	6.386363636363637	5.226666666666667	4.696969696969697	3.4035087719298245	2.490566037735849	1.4757281553398058	0.6333333333333333	3.1904761904761907	3.613333333333333	3.292929292929293	2.8487394957983194	2.763157894736842	2.641509433962264	2.2233009708737863	1.8666666666666667	3.414021164021164
ZINC000013535458	16.837311861099035	0	1	2.5239621066195	4.937809675251868	1.3466095084620295	4.008110156877626	153.62902273533777	5.776478097693983	12	43	0	0	2	2	0	0	0	0	0	0	214.0	200.0	91.16666666666669	187.44444444444449	240.52777777777777	252.8333333333333	247.22222222222223	225.6666666666668	197.8333333333334	149.83333333333334	804.0	4.976744186046512	5.434782608695652	4.214285714285714	3.1880341880341883	2.0859375	1.7543859649122806	1.0467289719626167	0.5806451612903226	3.209302325581396	3.690476190476191	3.230769230769231	2.9307692307692306	2.640625	2.5350877192982457	2.149532710280374	1.6666666666666667	2.12015503875969
ZINC000040846013	17.592558115116063	0	1	2.4147519925122234	4.829503985024448	1.218763571635875	4.193721325586469	149.11090556810416	5.837599484674224	12	37	0	0	7	1	1	0	3	2	0	5	377.2098765432099	411.55555555555554	280.12864845297975	385.0905349794238	279.12463801249805	318.7644032921811	270.2150205761317	373.093621399177	319.0401234567901	269.3858024691358	1524.0	10.194861528194862	8.716374269005849	8.65451388888889	5.667291764338178	4.544973544973545	4.958500669344042	2.899346405228758	3.0142857142857142	3.5675675675675675	3.609375	3.278481012658228	2.8823529411764706	2.833333333333333	2.746987951807229	2.388235294117647	2.171428571428572	7.571044552783237
ZINC000013535516	17.694248556546647	0	1	2.530780369618736	4.948962574332287	1.319128166013403	4.030194739440781	178.25941112755902	5.971697215614504	12	40	0	0	4	2	0	0	1	1	0	2	269.60493827160496	262.7777777777778	147.7552964487121	203.60493827160496	266.4269547325103	251.39300411522632	229.3374485596708	221.67901234567896	212.5761316872428	168.8456790123457	1134.0	6.7401234567901245	6.560723514211886	5.098290598290599	3.740740740740741	2.6627335299901675	2.6543209876543217	2.3176328502415457	1.8921095008051527	3.5	3.897435897435898	3.3063063063063063	3.067796610169492	2.8053097345132745	2.737373737373737	2.2717391304347827	1.9275362318840576	3.6938824112178015
ZINC000058575984	24.01353828719783	0	1	2.470894125068715	4.846171877908164	1.243875237650086	3.5791643942584423	2869.463941148772	9.09328262271166	11	71	0	0	5	4	1	0	0	0	0	0	326.0	244.0	188.00694444444449	302.6944444444444	399.4444444444445	479.5	454.7916666666666	435.7916666666666	371.20833333333326	269.87499999999994	1236.0	4.591549295774648	4.780821917808219	3.4074074074074074	2.3793103448275863	1.137931034482759	1.150943396226415	1.0904255319148937	1.5294117647058822	2.8450704225352115	3.2222222222222223	2.8160919540229883	2.2844444444444445	2.0948275862068964	1.9386792452830188	1.9361702127659568	2.242647058823529	2.6479851330203443
CHEMBL3260311	20.68878424214991	0	1	2.4823187892407024	4.964637578481405	1.3225244322118972	4.4843558236886585	211.01318361772329	6.307432058152193	16	47	0	0	6	3	2	1	0	0	0	0	334.44444444444446	363.0	205.7716906721536	289.97222222222223	357.6141975308641	401.04012345679	340.50308641975295	295.51543209876536	243.84259259259267	211.93518518518528	1272.0	7.115839243498818	5.786666666666666	5.632958801498127	4.425	3.572222222222222	3.392523364485981	3.156028368794326	2.6160337552742616	3.4680851063829787	3.752808988764045	3.2333333333333334	2.776119402985074	2.7916666666666665	2.794392523364486	2.723404255319149	2.7341772151898733	4.3781210781309285
CHEMBL1774538	24.098649701745444	0	1	2.402710825422238	4.764882898803734	1.3145734258272057	3.672602294550053	1185.0074456944556	8.208906448327053	15	59	0	0	7	3	2	1	1	0	0	1	402.44444444444446	380.0	242.1145404663924	300.6419753086419	372.5185185185184	391.18518518518505	403.47222222222223	428.04938271604937	294.8888888888889	272.75925925925924	1504.0	6.821092278719398	6.005376344086022	4.475757575757576	3.358796296296296	2.307855626326964	2.5675675675675675	2.014705882352941	2.755162241887906	3.1864406779661016	3.4545454545454546	2.9444444444444446	2.65359477124183	2.4203821656050954	2.2972972972972974	2.264705882352941	2.4690265486725664	4.103636279091395
CHEMBL315044	19.10846211891974	0	1	2.530604042408765	4.888179392502577	1.3110946163722894	4.254621221134139	201.5538136749736	6.18152514846951	12	48	0	0	4	2	2	0	0	0	0	0	298.0	338.0	120.69444444444446	227.02777777777777	290.33333333333337	319.27777777777777	325.61111111111114	291.3333333333333	245.25	228.5	970.0	6.208333333333333	6.254901960784314	4.815217391304348	4.258333333333334	2.856164383561644	2.5037037037037035	1.805084745762712	1.2293577981651376	3.25	3.75	3.45	2.972602739726028	2.828767123287671	2.6148148148148147	2.330508474576271	2.091743119266055	2.514467592592593
ZINC000013862724	16.76836217587774	0	1	2.514083947019074	4.878454629700466	1.3808238829847883	3.945943931081484	164.1181663538118	5.842524039646578	15	41	0	0	2	2	0	0	0	0	0	0	218.0	243.0	93.16666666666669	184.88888888888889	223.3333333333333	222.8333333333333	227.16666666666663	242.41666666666663	226.3333333333333	149.0	802.0	5.317073170731708	5.795454545454546	4.666666666666667	3.314814814814815	3.0096153846153846	2.189189189189189	1.2413793103448276	0.6067415730337079	3.268292682926829	3.730769230769231	3.1481481481481484	3.092592592592593	3.0865384615384617	2.6576576576576576	2.112068965517241	1.7415730337078652	2.272357723577236
CHEMBL310090	15.838244609700972	0	1	2.552948111988945	4.917631122353312	1.2686856836026	3.892196686030083	125.46838650005084	5.525201007001548	9	33	0	0	6	2	1	0	3	0	0	3	372.0	342.0	304.70138888888886	381.1388888888889	392.5277777777777	285.625	370.83333333333337	419.33333333333337	366.5	108.5	922.0	11.272727272727272	9.17142857142857	9.206349206349206	6.869047619047619	5.681818181818182	4.170731707317073	3.140625	0.0	3.727272727272727	3.936507936507936	3.5357142857142856	3.404494382022472	2.7954545454545454	2.2439024390243905	1.578125	1.0909090909090908	9.23337542087542
CHEMBL212686	23.351102806039016	0	1	2.458415682186243	4.828434589920585	1.3136956307200875	4.298344502412072	842.2524451184435	7.834692074029743	12	59	0	0	6	2	3	0	1	0	0	1	412.0	518.0	245.19444444444449	307.02777777777777	402.97222222222223	415.55555555555554	411.25	428.8888888888888	330.1944444444443	337.3611111111109	1264.0	6.983050847457627	6.306451612903226	4.734513274336283	3.801324503311258	3.038216560509554	3.726618705035971	3.3524590163934427	2.757575757575758	3.135593220338983	3.415929203539823	2.920529801324504	2.675324675324675	2.56687898089172	2.676258992805755	2.7704918032786887	2.659090909090909	4.155838041431262
CHEMBL357684	22.57504633963117	0	1	2.4025388184978755	4.761583728219431	1.3396468529072143	3.6641542285509936	949.9767708316122	7.9211482695318685	15	56	0	0	7	5	2	0	0	0	0	0	378.0	296.0	185.13888888888889	284.77777777777777	347.69444444444434	347.3333333333332	335.9999999999999	330.66666666666663	254.41666666666669	233.41666666666669	1192.0	6.75	6.610169491525424	5.0673076923076925	3.696296296296296	2.0405405405405403	2.1142857142857143	1.806451612903225	2.1862745098039214	3.1607142857142856	3.4423076923076925	2.962962962962963	2.625	2.385135135135135	2.2642857142857142	2.2580645161290325	2.5	3.3060515873015874
CHEMBL3813855	26.151020360083788	0	1	2.367560478773147	4.68522773715036	1.317885165621171	3.933781019644384	989.0841887042196	8.120554884701995	18	66	0	0	6	1	4	0	0	0	0	1	421.02419753086417	348.77777777777777	174.27261945679012	315.23014814814815	348.80066666666664	359.27	357.52866666666665	339.96066666666667	346.79688888888893	367.952	4154.0	6.3791545080433965	6.023510466988728	4.537924701561065	3.2416296296296294	1.6326797385620917	2.016056518946692	2.148727498448169	2.253456790123457	3.090909090909091	3.330578512396694	2.9466666666666668	2.511627906976744	2.358288770053476	2.4739884393063583	2.4972067039106145	2.594444444444445	2.6404942341937896
CHEMBL1774087	26.179529930785208	0	1	2.4494715013218573	4.898943002643716	1.3284495422429488	3.9678667239756247	4125.838997365588	9.518947139860352	16	62	0	0	7	4	2	0	1	0	0	1	452.0	339.0	254.22222222222223	335.88888888888886	425.9722222222221	446.111111111111	400.6666666666667	383.91666666666674	321.4166666666667	251.0833333333334	1370.0	7.290322580645161	6.833333333333333	5.260504201680672	3.925925925925926	2.458333333333333	2.2012987012987013	2.0141843971631204	2.101694915254237	3.306451612903226	3.571428571428572	3.049382716049383	2.7245508982035926	2.523809523809524	2.448051948051948	2.347517730496454	2.516949152542373	4.100358422939069
CHEMBL3642700	22.615486454151053	0	1	2.43389715633742	4.811584928455278	1.3196145234600307	3.900426996831229	2398.7296070212947	8.847405282775874	9	61	0	0	7	4	2	1	0	0	0	0	326.44444444444446	232.66666666666663	176.33676268861456	274.570987654321	352.7006172839507	357.0555555555554	363.7499999999999	309.4537037037037	273.19444444444446	239.6944444444444	1404.0	5.351548269581056	4.869791666666666	3.4388888888888887	2.516260162601626	1.467411545623836	1.4274028629856848	1.264957264957265	1.2705314009661834	2.9836065573770494	3.275	2.7439024390243905	2.4130434782608696	2.3072625698324023	2.3374233128834354	2.173076923076923	2.152173913043478	2.8907666014526976
CHEMBL4456046	24.890984814749302	0	1	2.5516734122139035	4.888207330179414	1.3096469318390178	3.46145447533021	32650.565951184974	11.55676827824012	12	63	0	0	8	3	4	1	0	0	0	0	412.44444444444446	226.3333333333333	274.74391289437585	372.1033950617284	418.4398148148148	559.0972222222223	429.5416666666666	352.4675925925926	306.4675925925926	281.0462962962963	1554.0	6.546737213403881	5.227272727272728	4.906336088154271	3.5020576131687244	1.6816479400749065	1.4324894514767932	1.544600938967136	1.428921568627451	3.1587301587301586	3.4297520661157024	2.876543209876543	2.466292134831461	2.252808988764045	2.29746835443038	2.26056338028169	2.2279411764705883	4.361014490386919
ZINC000058538170	27.76015243430232	0	1	2.480169643040349	4.8559022459006425	1.2983497144013814	3.9803702998660944	2487.061001316324	9.099790817037167	17	72	0	0	7	4	1	0	0	2	0	2	385.2098765432099	398.0	195.09392623075752	315.1141975308641	400.1647614692881	461.5925925925926	458.48148148148135	475.7438271604939	445.2592592592593	415.89506172839504	1918.0	5.350137174211248	5.562962962962963	4.17530864197531	3.042724372312388	1.982510288065844	1.809090909090909	1.6253354804079445	1.4927283304246657	3.083333333333333	3.4074074074074074	2.99438202247191	2.698019801980198	2.5046296296296298	2.359090909090909	2.2222222222222223	2.1727748691099475	2.709637864316077
ZINC000013535504	17.65380844202676	0	1	2.536279664225958	4.968543828596804	1.3196856170602844	4.078309062467204	164.5608151136776	5.8917375589883765	12	40	0	0	4	2	0	0	1	1	0	2	269.60493827160496	280.22222222222223	147.7552964487121	201.04938271604937	269.76028806584355	277.5041152263375	267.6666666666667	248.8765432098766	231.1358024691358	173.09259259259258	1134.0	6.7401234567901245	6.583979328165374	5.239316239316239	4.047047047047047	3.2536873156342185	2.830527497194164	1.5809178743961354	1.3494363929146538	3.5	3.923076923076923	3.3423423423423424	3.135593220338983	2.849557522123894	2.737373737373737	2.25	1.826086956521739	3.6938824112178015
ZINC000072105230	25.569882405521376	0	1	2.473654485313489	4.84934452644799	1.307876774502801	3.870517263722987	1607.940032471729	8.576631624276962	17	62	0	0	8	5	1	0	0	2	0	2	383.2098765432099	365.0	186.84392623075752	294.16975308641963	369.053650358177	392.9259259259259	411.7314814814815	405.4104938271605	372.67592592592587	290.0061728395061	1816.0	6.180804460374353	6.403418803418804	4.953623188405797	3.6506995884773663	2.357598978288633	2.0977011494252875	2.0223665223665224	2.287795992714025	3.2419354838709675	3.5478260869565217	3.0933333333333333	2.8580246913580245	2.557471264367816	2.333333333333333	2.25974025974026	2.450819672131148	3.0136117133993148
CHEMBL3695374	26.151020360083784	0	1	2.433900936768875	4.811629258318412	1.3388898952955544	3.911179110534202	5505.344009029619	9.80739700596372	6	73	0	0	6	2	4	0	0	0	0	0	376.0	295.0	202.22222222222223	339.1111111111112	436.0000000000001	444.52777777777766	453.97222222222223	396.44444444444446	357.83333333333337	311.05555555555566	1366.0	5.1506849315068495	4.623376623376624	3.0933333333333333	2.0654205607476634	1.5814977973568285	1.4320388349514563	1.336734693877551	1.2458100558659218	2.9315068493150687	3.2066666666666666	2.654205607476636	2.398230088495575	2.259911894273128	2.296116504854369	2.229591836734694	2.223463687150838	2.7701674277016743
CHEMBL4277264	21.85600901462617	0	0	2.4852406136659417	4.929999853864938	1.338198319035946	4.471967830378867	255.85532110260164	6.537863905788329	24	43	0	0	6	4	2	0	0	0	0	0	408.0	386.0	144.5	252.6666666666668	281.7222222222221	299.36111111111103	285.50000000000006	282.94444444444446	236.8333333333334	165.50000000000006	1096.0	9.488372093023257	9.74468085106383	8.61038961038961	7.056179775280899	4.105769230769231	3.607476635514019	3.28	4.82258064516129	3.9069767441860463	4.337662337662338	3.966292134831461	3.5625	3.125	2.7757009345794392	2.58	3.0	3.36046511627907
CHEMBL1774539	24.27698918670792	0	1	2.4027802604420447	4.78037297892585	1.3008622710801587	3.7848766438744574	790.7525185575396	7.804387158695548	15	55	0	0	8	3	1	1	1	2	0	3	373.65432098765433	358.0	224.2640222527054	275.1728395061728	345.51661332114	351.4999999999999	350.2870370370369	378.5432098765432	257.23148148148147	243.98559670781896	1978.0	6.793714927048261	6.130268199233717	4.514563106796117	3.1170619060307314	2.4396825396825395	2.8412698412698414	2.404040404040404	3.0744558991981665	3.381818181818182	3.592233009708738	2.935251798561151	2.657342657342657	2.4785714285714286	2.4365079365079363	2.4909090909090907	2.6391752577319587	4.077527677321916
ZINC000261109969	27.00052480463396	0	1	2.654099565984441	5.223744291655372	1.29417815190503	3.876858775426013	23675.22891976815	11.295960018891238	6	71	0	2	7	3	4	0	0	0	0	0	430.0	306.0	281.3125	343.0277777777778	505.2222222222223	657.1250000000002	677.875	504.5416666666666	356.625	298.58333333333337	1412.0	6.056338028169014	5.613333333333333	4.2	3.2788461538461537	1.8135593220338984	1.5	1.542857142857143	1.7181208053691277	3.197183098591549	3.731034482758621	3.0576923076923075	2.5180722891566263	2.2288135593220337	2.147058823529412	2.177142857142857	2.402684563758389	3.962147887323944
ZINC000072104735	27.09348576763565	0	1	2.468095062143566	4.843405636798078	1.3003985783578107	3.87851254295121	2865.7543925771915	9.213349876273815	17	72	0	0	7	5	2	0	0	0	0	0	428.0	399.0	214.25	340.1666666666666	424.2499999999999	474.77777777777777	485.2222222222222	453.2777777777777	383.7777777777777	344.8333333333333	1418.0	5.944444444444445	6.026666666666666	4.544776119402985	3.437125748502994	1.8506787330316743	1.8644859813084111	2.1079545454545454	2.160839160839161	3.0416666666666665	3.380597014925373	3.07185628742515	2.648241206030151	2.285067873303168	2.163551401869159	2.2556818181818183	2.4405594405594404	2.9756944444444446
CHEMBL1940403	19.407971757298387	0	1	2.414084052832934	4.828168105665865	1.2913165664929918	3.730523221008291	996.0610937734446	7.82009932670755	12	48	0	0	5	1	1	1	1	1	0	2	280.04938271604937	173.66666666666666	189.65455913732663	227.99382716049385	312.78703703703707	302.52829218107	239.3533950617284	215.52314814814807	188.50154320987653	169.79320987654322	1482.0	5.834362139917695	5.3022222222222215	3.797752808988764	2.464	1.423240033927057	1.497126436781609	1.7753086419753088	1.942901234567901	3.145833333333333	3.3707865168539324	2.76	2.330827067669173	2.175572519083969	2.2413793103448274	2.422222222222222	2.583333333333333	3.951136648694305
CHEMBL4646927	19.76319824176794	0	1	2.5873303520899853	5.174660704179972	1.3175918076938564	4.3331465675165175	196.8601993902648	6.198784560927825	12	45	0	0	6	2	4	0	0	0	0	0	386.0	447.0	223.02777777777777	285.5555555555555	315.9444444444445	380.0555555555555	388.75000000000006	369.61111111111126	401.5	334.9999999999999	1058.0	8.577777777777778	7.770833333333333	6.604651162790698	5.981481481481482	3.795918367346939	3.4651162790697674	2.6666666666666665	2.2523364485981308	3.555555555555556	4.0813953488372094	3.9722222222222223	3.301470588235294	2.986394557823129	2.751937984496124	2.088888888888889	1.7009345794392523	4.956172839506173
CHEMBL80706	17.694248556546647	0	1	2.530780369618736	4.948962574332287	1.319128166013403	4.030194739440781	178.25941112755902	5.971697215614504	12	40	0	0	4	2	0	0	1	1	0	2	269.60493827160496	262.7777777777778	147.7552964487121	203.60493827160496	266.4269547325103	251.39300411522632	229.3374485596708	221.67901234567896	212.5761316872428	168.8456790123457	1134.0	6.7401234567901245	6.560723514211886	5.098290598290599	3.740740740740741	2.6627335299901675	2.6543209876543217	2.3176328502415457	1.8921095008051527	3.5	3.897435897435898	3.3063063063063063	3.067796610169492	2.8053097345132745	2.737373737373737	2.2717391304347827	1.9275362318840576	3.6938824112178015
CHEMBL4534566	26.288919730526377	0	1	2.4176584922092306	4.835112115456387	1.292820501615779	4.35742269386698	610.8290664010175	7.63859259126234	15	66	0	0	8	4	2	0	1	1	0	2	437.60493827160496	423.1111111111111	257.56085200426764	335.4897119341564	437.0411522633744	452.4814814814814	454.6913580246914	481.67901234567904	378.7407407407408	352.712962962963	1662.0	6.630377852600075	6.161030595813204	4.689068100358423	3.606680299931834	2.245294474802672	2.488888888888889	1.9342537804076267	2.140096618357488	3.1515151515151514	3.443548387096774	2.96319018404908	2.6666666666666665	2.4863387978142075	2.411764705882353	2.201183431952663	2.186335403726708	3.9024371515798126
ZINC000058538616	27.807932677224848	0	1	2.6668544408477217	5.256035108587541	1.283724111074868	4.014983489505806	22771.22151144153	11.286015771763884	6	69	0	2	9	4	5	0	0	0	0	0	492.0	458.0	299.0625	378.4444444444445	528.6111111111111	617.2916666666665	661.7083333333335	637.2083333333333	529.0416666666666	307.1666666666667	1486.0	7.130434782608695	6.657534246575342	5.094202898550725	4.09375	2.8873873873873874	2.1401869158878504	2.291925465838509	2.072992700729927	3.3043478260869565	3.804347826086957	3.208333333333333	2.8211009174311927	2.3873873873873874	2.2289719626168223	2.3354037267080745	2.5036496350364965	4.334239130434782
CHEMBL3978642	17.62529887132535	0	1	2.47042420673989	4.863535005806373	1.3097858959923183	4.032904726636705	2119.143679060355	7.344532891351837	12	45	0	0	3	1	1	0	0	1	0	1	246.44444444444449	173.0	197.8563350424642	280.34382978036035	339.8294599417951	369.4118341944422	355.0419673002688	318.69755659520416	284.8571805967754	245.88604679682703	1144.0	5.476543209876543	5.531914893617022	4.214285714285714	2.810344827586207	1.7787610619469028	1.9438202247191008	2.4	3.029850746268657	3.1555555555555554	3.6547619047619047	2.939655172413793	2.48	2.345132743362832	2.50561797752809	2.611764705882353	2.791044776119403	3.799147691888528
CHEMBL4169834	18.55118525199425	0	1	2.368471618742201	4.736943237484403	1.3022861419359406	4.338269625441511	168.19647935672654	6.000601553381928	12	46	0	0	5	3	1	0	0	1	0	1	275.60493827160496	295.1111111111111	148.19974089315653	218.21193415637865	267.4156378600823	295.3888888888889	266.5987654320988	253.87860082304528	230.1008230452676	216.2530864197532	1206.0	5.99141170155663	5.877314814814814	4.41005291005291	3.2862862862862867	2.534662867996201	2.732510288065843	2.736540664375716	2.5799457994579944	3.130434782608696	3.4285714285714284	2.954954954954955	2.5327868852459017	2.47008547008547	2.490740740740741	2.5463917525773194	2.597560975609756	3.221733497677316
CHEMBL1214947	20.07478861410852	0	1	2.406746842745571	4.746484110988283	1.280879748406235	4.132390356435127	322.7562329819346	6.732408786672854	11	46	0	0	8	4	2	0	1	1	0	2	387.60493827160496	309.1111111111111	258.9775186709343	263.3786008230453	359.9279835390945	364.4074074074074	323.91975308641986	317.7345679012346	250.7962962962963	244.57407407407413	1362.0	8.426194310252281	7.564814814814814	5.781699346405229	4.335353535353535	3.0545267489711936	3.434567901234568	2.814009661835749	2.9837702871410734	3.347826086956522	3.541176470588235	2.963636363636364	2.6578947368421053	2.6296296296296298	2.8222222222222224	2.532608695652174	2.337078651685393	5.629946058063789
CHEMBL58555	17.70617910036511	0	1	2.355146391447879	4.710292782895757	1.2916374866832905	3.445736545866544	2049.133861524845	8.500641213632058	12	50	0	0	4	1	2	0	0	0	1	1	257.06721536351165	160.51851851851853	121.272719478738	211.2098765432099	239.8348765432099	242.7793209876544	243.6712962962963	219.67129629629628	204.79166666666663	174.60648148148147	2148.0	5.141344307270233	4.883079157588962	3.413649604660841	2.5033068783068786	1.5869175627240142	1.3958132045088567	1.223660553757641	1.294650205761317	2.76	2.9775280898876404	2.625	2.327731092436975	2.1451612903225805	2.0869565217391304	2.0776699029126213	2.1333333333333333	2.42545438957476
CHEMBL4097330	22.57504633963117	0	1	2.4055023687088744	4.810923590174024	1.3192944334254444	3.9243785233679342	787.7129691748881	7.733844508178187	15	60	0	0	5	3	2	0	0	0	0	0	334.0	236.0	168.16666666666669	277.91666666666663	343.08333333333314	354.4722222222222	341.5	309.41666666666674	301.05555555555554	301.41666666666663	1170.0	5.566666666666666	5.650793650793651	4.131578947368421	2.735483870967742	1.4722222222222223	1.3409090909090908	1.392638036809816	1.6293706293706294	3.0166666666666666	3.324561403508772	2.806451612903226	2.5180722891566263	2.216666666666667	2.1306818181818183	2.165644171779141	2.244755244755245	2.802777777777778
CHEMBL3695356	25.40347346437736	0	1	2.4339111488279954	4.81174835936123	1.3524461431547712	3.923823398299963	2912.829811482636	9.140031141262511	9	70	0	0	5	2	3	0	0	0	0	0	350.0	269.0	191.47222222222223	316.88888888888897	410.7777777777778	445.9999999999999	441.3888888888889	357.30555555555566	333.55555555555554	297.30555555555554	1300.0	5.0	4.716216216216216	3.244755244755245	2.0047846889952154	1.5509259259259258	1.3937823834196892	1.2448979591836735	1.1215469613259668	2.9714285714285715	3.265734265734266	2.6698564593301435	2.364444444444445	2.287037037037037	2.3678756476683938	2.1785714285714284	2.132596685082873	2.7353174603174604
CHEMBL206748	20.62714988277638	0	1	2.540978622366705	5.0819572447334105	1.3007636460516523	3.645884728684236	763.639575549122	7.593607363127856	6	59	0	0	4	1	2	1	0	0	0	0	244.44444444444449	204.66666666666663	192.25085733882028	287.6712962962964	369.9861111111111	469.66203703703695	386.3703703703703	308.76388888888886	249.92283950617283	282.7793209876544	1258.0	4.143126177024483	3.1021505376344085	2.9173553719008263	1.9314814814814816	1.218018018018018	1.2404040404040404	1.259259259259259	1.3615023474178405	2.9661016949152543	3.28099173553719	2.661111111111111	2.264705882352941	2.172972972972973	2.212121212121212	2.333333333333333	2.288732394366197	3.258489107437632
CHEMBL76781	11.629947354389833	0	1	2.442365723979232	4.776246909613615	1.2398783168007392	3.460893383673642	79.14776490953409	4.77678165536981	9	27	0	0	4	2	0	0	1	1	0	2	197.6049382716049	56.33333333333333	132.94974089315653	143.82304526748968	185.9897119341564	160.00205761316872	144.29012345679007	109.06584362139915	83.08641975308642	76.06172839506173	876.0	7.318701417466849	6.968253968253968	5.613425925925927	3.804659498207885	2.678004535147392	1.2518518518518518	1.2534722222222223	1.5555555555555556	3.333333333333333	3.6875	2.838709677419355	2.546875	2.3877551020408165	2.022222222222222	1.71875	1.5555555555555556	4.924064477524316
CHEMBL328257	16.808802290397622	0	1	2.4852114123691647	4.793094575311737	1.333177045599539	3.81331325200092	247.45336783559904	6.299679511835638	15	46	0	0	2	2	0	0	0	0	0	0	220.0	256.0	101.13888888888889	194.1944444444445	226.30555555555563	239.0833333333333	250.50000000000003	237.50000000000003	236.0	220.5	842.0	4.782608695652174	5.270833333333333	4.071428571428571	2.9722222222222223	2.1893939393939394	2.1333333333333333	1.648648648648649	0.8378378378378378	2.9565217391304346	3.357142857142857	2.9814814814814814	2.75	2.446969696969697	2.525	2.477477477477477	2.063063063063063	2.198671497584541
CHEMBL4094825	23.27022257699925	0	1	2.445346721028367	4.88500380779622	1.3407653207726355	5.066008367350288	194.7078013957833	6.336210717370024	19	53	0	0	6	4	1	1	0	0	0	0	354.44444444444446	274.66666666666663	167.36454046639233	259.2654320987654	326.95061728395063	372.40740740740745	352.25925925925924	277.7037037037037	270.33333333333337	232.47222222222223	1368.0	6.687631027253669	6.730994152046784	5.382838283828383	4.065656565656567	2.0940170940170937	1.9760191846522777	2.075880758807588	2.314465408805032	3.471698113207548	3.8217821782178216	3.3181818181818183	2.875862068965517	2.525641025641025	2.575539568345324	2.5121951219512195	2.5	3.1578215182338174
CHEMBL3402666	15.722758127248062	0	1	2.47042420673989	4.863535005806373	1.3097858959923183	4.032904726636705	2119.143679060355	7.344532891351837	12	42	0	0	3	1	0	0	0	2	0	2	190.04938271604937	179.66666666666666	197.8563350424642	280.34382978036035	339.8294599417951	369.4118341944422	355.0419673002688	318.69755659520416	284.8571805967754	245.88604679682703	1296.0	4.52498530276308	4.909560723514212	3.648888888888889	2.741830065359477	1.946666666666667	1.7275641025641024	1.029868578255675	0.4014814814814814	3.023809523809524	3.6	3.1372549019607843	2.569105691056911	2.44	2.4326923076923075	1.989247311827957	1.586666666666667	3.799147691888528
CHEMBL3695387	26.21997004530508	0	1	2.4339133684519734	4.811790749909744	1.3342876079710702	3.92987308012681	3036.240061561336	9.212297675522477	12	68	0	0	5	2	2	0	0	1	0	1	347.60493827160496	280.77777777777777	185.31085200426764	308.1882716049382	398.5740740740741	420.7119341563787	408.54835390946505	366.42283950617286	324.4454732510288	276.68827160493834	1558.0	5.111837327523602	5.04320987654321	3.57843137254902	2.2673434856175976	1.5624338624338625	1.4700407213496218	1.3297491039426523	1.2416331994645249	3.1029411764705883	3.375	2.766497461928934	2.4571428571428573	2.342857142857143	2.3769633507853403	2.247311827956989	2.2590361445783134	2.725159588298053
90655119;CHEMBL3233414	24.64399602485247	0	1	2.5907443095124782	5.003516689955098	1.3573965957743674	4.08253437250891	1552.9366123812542	8.446515294745062	12	57	0	0	6	4	1	0	1	0	0	1	400.0	374.0	194.0	292.6666666666667	383.8611111111112	388.63888888888886	365.5000000000001	348.4166666666668	298.5277777777777	237.7777777777778	1232.0	7.017543859649122	6.82258064516129	5.112068965517241	3.577639751552795	2.114130434782609	2.2	2.671641791044776	2.981818181818182	3.526315789473684	3.974137931034482	3.329192546583851	2.956043956043956	2.635869565217391	2.547058823529412	2.537313432835821	2.809090909090909	3.4035087719298245
ZINC000072106726	28.507699330008744	0	1	2.47972331237433	4.855184790568988	1.2948447631911546	4.04175386559318	3638.6508988464007	9.507701079394826	17	76	0	0	8	5	3	0	0	0	0	0	472.0	492.0	231.27777777777777	365.33333333333326	446.8055555555555	515.9722222222222	533.8888888888889	537.3888888888888	456.6666666666666	439.0	1520.0	6.2105263157894735	6.177215189873418	4.666666666666667	3.7906976744186047	2.1737288135593222	2.148471615720524	1.8866995073891624	2.2	3.039473684210526	3.3900709219858154	3.1569767441860463	2.7177033492822966	2.385593220338983	2.2751091703056767	2.226600985221675	2.183333333333333	3.04312865497076
CHEMBL3697983;CHEMBL3697982	26.151020360083784	0	1	2.433900936768875	4.811629258318412	1.3388898952955544	3.911179110534202	5505.344009029619	9.80739700596372	6	72	0	0	7	3	4	0	0	0	0	0	392.0	305.0	203.44444444444449	343.55555555555566	420.44444444444446	445.36111111111103	463.1388888888888	384.83333333333337	342.1666666666667	319.0555555555556	1378.0	5.444444444444445	4.947368421052632	3.523809523809524	2.2788461538461537	1.7149532710280373	1.605263157894737	1.3862433862433865	1.2204301075268815	2.958333333333333	3.224489795918368	2.6586538461538463	2.356828193832599	2.299065420560748	2.4	2.2645502645502646	2.177419354838709	2.825617283950617
ZINC000045284034	22.79382593911353	0	1	2.42457121419879	4.84914242839758	1.3043134561515963	4.354143243116665	386.2489889900195	7.02119294769939	12	53	0	0	7	3	2	1	1	0	0	1	400.44444444444446	327.66666666666663	271.17009602194787	278.97222222222223	402.9876543209877	446.645061728395	363.5740740740741	334.51851851851853	327.8888888888889	301.38888888888886	1428.0	7.555555555555555	6.720238095238096	4.967320261437909	3.697619047619048	2.669047619047619	2.3573141486810547	2.1069651741293534	2.531986531986532	3.358490566037736	3.607843137254902	3.0357142857142856	2.632258064516129	2.6	2.517985611510792	2.4776119402985075	2.646464646464646	5.116416906074488
CHEMBL4638807	11.968444621832964	0	1	2.46489213476024	4.905675419823499	1.3447881869968208	3.608003638235026	73.60863767868659	4.70422748672164	6	30	0	0	3	2	0	0	0	1	0	1	147.60493827160494	4.666666666666667	59.67196311537876	128.15637860082305	166.32613168724288	164.2397119341564	139.24691358024694	94.45679012345676	24.037037037037035	0.0	834.0	4.920164609053498	5.253472222222222	3.9240740740740745	2.988235294117647	0.9583333333333334	0.0707070707070707	0.0	1.939350115104845	3.2333333333333334	3.583333333333333	3.152941176470588	2.696629213483146	2.2125	1.5151515151515151	1.0	2.2618098255588235	1.989065437179292
ZINC000000607971	19.408121947441856	0	0	2.369630469204764	4.730186415363825	1.261838357736919	4.458774076871825	171.14654196038435	6.058810891915786	17	39	0	0	7	2	1	0	0	4	0	4	282.41975308641975	339.33333333333337	105.43785246151502	186.3281893004116	205.1512345679013	213.4035970126505	204.58847736625515	200.73251028806587	214.4218106995885	184.4754610577656	1980.0	7.241532130421019	7.157181571815719	5.51797385620915	3.903100775193798	4.089147286821706	4.03968253968254	3.5736714975845416	3.288117283950618	3.641025641025641	3.8676470588235294	3.209302325581396	2.8461538461538463	3.058139534883721	3.1785714285714284	2.9130434782608696	2.7625	2.703534678500385
CHEMBL42463	15.68231801272818	0	0	2.47356557416508	4.834998194488003	1.3050999213675865	3.723949699196805	214.46345426769105	6.061286528037913	12	34	0	0	5	3	1	0	0	0	1	1	261.06721536351165	209.59259259259247	132.55049725651577	182.3271604938272	212.9367283950617	230.8842592592593	220.85802469135805	161.56018518518522	135.28395061728398	120.09259259259258	1990.0	7.678447510691519	7.66769547325103	6.197935640558591	4.53411306042885	3.855609232420827	3.5524168236032643	3.0006988120195666	2.4468599033816427	3.5294117647058822	3.885245901639344	3.3421052631578947	2.8461538461538463	2.6666666666666665	2.694915254237288	2.69811320754717	2.4565217391304346	3.898544036956346
CHEMBL3642807	28.64704690009857	0	1	2.433920511353281	4.812122815595552	1.3074976058047103	3.955303727840026	2974.1137095281	9.278635206293307	12	78	0	0	6	4	2	0	0	0	0	0	398.0	335.0	211.28472222222223	355.5	470.94444444444457	521.6944444444443	471.2222222222221	397.7361111111112	397.55555555555554	376.3055555555556	1446.0	5.102564102564102	5.097560975609756	3.658064516129032	2.440366972477064	1.5420168067226891	1.6105769230769231	1.517766497461929	1.315217391304348	3.025641025641025	3.329032258064516	2.743119266055046	2.3201581027667983	2.2899159663865545	2.4086538461538463	2.3299492385786804	2.282608695652174	2.70877849002849
ZINC000049780323	29.77208297812077	0	1	2.503922523172837	4.879230532390553	1.330754041626095	4.067293075215954	5160.628992332308	9.883814815517844	17	75	0	0	8	5	1	0	0	2	0	2	411.2098765432099	477.0	201.09392623075752	339.1975308641975	427.08142813595487	465.4259259259261	476.1481481481483	491.3271604938272	495.5925925925926	437.8117283950617	2004.0	5.482798353909465	5.711673699015471	4.2615740740740735	3.074136742495456	2.378282828282828	2.1106194690265485	1.7938662644544998	1.6569800569800568	3.16	3.4722222222222223	2.989847715736041	2.796208530805687	2.672727272727273	2.5	2.3031674208144794	2.282051282051282	2.681252349743433
CHEMBL4860626	23.614670622818814	0	1	2.551764382990464	4.927343619936136	1.2976163535027	3.50366049226304	4993.609246927715	9.6145265119387	12	53	0	0	9	3	3	1	0	2	0	2	375.6543209876543	213.3333333333333	248.3933946806889	326.8564814814814	368.93790961743633	500.2453703703703	370.4398148148148	290.4567901234568	255.06481481481484	207.1635802469136	1952.0	7.087817377125552	5.736111111111112	5.571895424836602	3.834088284927614	1.927969348659004	1.6666666666666663	2.355555555555555	2.6086419753086423	3.490566037735849	3.735294117647059	3.035971223021583	2.6066666666666665	2.3793103448275863	2.3828125	2.463636363636364	2.8222222222222224	4.6866678241639415
CHEMBL489624	19.965398814367344	0	1	2.395803364858902	4.791606729717805	1.2965996091255136	4.101437013977869	420.12049783292406	6.996053014759229	12	50	0	0	5	1	3	0	1	0	0	1	364.0	245.0	253.19444444444443	265.7777777777777	373.1111111111111	399.2222222222222	382.0	313.3888888888889	300.94444444444446	250.19444444444449	1102.0	7.28	6.384615384615385	4.826086956521739	3.8	2.3703703703703702	1.96	2.0504201680672267	1.9181818181818184	3.12	3.4130434782608696	2.904	2.5036496350364965	2.3925925925925924	2.44	2.277310924369748	2.118181818181818	5.063888888888888
CHEMBL240840	19.50528082307763	0	0	2.423954404389444	4.847908808778888	1.2779532432521352	3.940780462980209	437.6975734545865	6.997818932200455	18	38	0	0	6	1	2	1	2	0	0	2	408.44444444444446	391.0	316.7716906721536	304.361111111111	378.3425925925925	354.3765432098765	258.7962962962963	313.52777777777777	224.8641975308642	194.1851851851852	1292.0	10.748538011695906	7.858333333333332	8.020833333333332	6.240963855421687	5.080952380952381	6.516666666666667	4.863387978142076	5.2	3.763157894736842	3.921875	3.265060240963856	2.8536585365853657	2.914285714285714	3.066666666666667	2.8524590163934427	2.96	8.336097122951411
ZINC000013437107	18.47030502295449	0	1	2.537739496053613	4.907646062171869	1.2964134959078752	4.216991389482931	180.0122185252513	6.025933852217365	12	44	0	0	4	2	1	0	0	1	0	1	261.60493827160496	236.22222222222223	103.2552964487121	201.12860082304533	263.69341563786014	287.78189300411515	290.3477366255145	238.68827160493828	191.4567901234568	156.07407407407408	1156.0	5.945566778900113	6.236406619385343	4.8640522875817	4.168115942028986	2.726039016115352	1.936247723132969	1.5056689342403626	0.7352537722908093	3.386363636363636	3.894117647058824	3.4521739130434783	3.051470588235294	2.83206106870229	2.565573770491804	2.26530612244898	2.061728395061728	2.346711282925275
ZINC000064448301	22.62282658255371	1	1	2.551774403991045	4.962416763062268	1.3350709316899538	4.401336523504776	336.145830864004	6.847164503413324	12	53	1	0	4	1	3	0	0	0	0	0	352.0	362.0	198.00694444444449	293.06944444444446	360.76388888888886	411.6666666666667	421.90277777777777	331.33333333333326	309.3611111111111	303.6666666666667	1130.0	6.6415094339622645	6.508771929824562	5.125	3.660130718954248	2.397905759162304	2.1294117647058823	2.1379310344827585	2.295081967213114	3.452830188679245	3.923076923076923	3.392156862745098	2.888268156424581	2.701570680628272	2.588235294117647	2.503448275862069	2.4262295081967213	3.7359800838574415
CHEMBL4239823	28.236248691901103	0	1	2.506187387928636	4.984465628856919	1.3489060475011816	4.391180660209253	929.0447036072014	8.086919826288392	19	65	0	0	8	4	2	2	0	0	0	0	412.8888888888889	422.33333333333337	232.2195644718793	366.483024691358	405.3935185185185	531.1620370370371	525.8981481481482	448.1666666666666	361.3796296296296	369.1388888888889	1838.0	6.352136752136753	5.395238095238095	5.067708333333334	3.5066666666666664	2.4433497536945814	2.2111692844677138	1.8156424581005584	1.6974951830443157	3.476923076923077	3.8125	3.2742857142857145	2.865979381443299	2.645320197044335	2.649214659685864	2.5921787709497206	2.38728323699422	3.5726086841827582
ZINC000058575694	25.76015243430232	0	1	2.4128868632047404	4.788160626114687	1.3002600634694472	4.031097143326697	894.4649399292933	7.990148175492961	17	60	0	0	8	4	1	0	0	3	0	3	364.8148148148148	335.44444444444446	178.68255601280293	280.9135802469135	345.93327998780666	375.8878600823044	352.30761316872423	325.6882716049384	297.63065843621405	269.8292181069958	2054.0	6.080246913580246	6.211640211640212	4.651651651651651	3.204537871204538	2.1255144032921813	2.2665165165165164	2.20959595959596	2.31858407079646	3.316666666666667	3.5675675675675675	2.9932432432432434	2.6375	2.4753086419753085	2.45945945945946	2.386363636363636	2.5309734513274336	2.9780426002133824
CHEMBL273304	14.199154765133786	0	1	2.5335490507166067	4.853461777860856	1.292413714092132	3.6624728958127535	131.19346653297453	5.464459742405195	11	36	0	0	3	2	1	0	0	0	0	0	214.0	130.0	98.41666666666669	171.27777777777774	202.3333333333333	197.8333333333333	186.22222222222229	162.83333333333331	136.47222222222223	96.83333333333334	720.0	5.944444444444445	6.184210526315789	4.955223880597015	3.6219512195121952	2.419753086419753	1.6666666666666667	1.1384615384615384	0.8297872340425532	3.2222222222222223	3.746268656716418	3.1463414634146343	2.782608695652174	2.6049382716049383	2.2564102564102564	2.015384615384616	1.74468085106383	2.7337962962962963
ZINC000045257974	25.431983035078783	0	1	2.49694523084628	4.911048660161189	1.3465702149033922	4.394796207543034	408.54864232719626	7.144013094166611	15	55	0	0	7	3	3	0	1	0	0	1	456.0	338.0	247.3333333333333	323.0833333333333	425.0277777777779	390.86111111111103	375.8611111111111	332.16666666666674	290.75000000000006	276.4722222222222	1308.0	8.290909090909091	7.7	6.118181818181818	4.42	3.145833333333333	2.485294117647059	2.408333333333333	3.009523809523809	3.672727272727273	4.009090909090909	3.2333333333333334	2.9426751592356686	2.708333333333333	2.588235294117647	2.566666666666667	2.7523809523809524	4.496969696969697
CHEMBL4435235	15.601437783688414	0	0	2.5158519595545874	4.922019276168345	1.2837917027874586	3.965670854601652	124.5563199089519	5.517905162923414	14	33	0	0	6	4	1	0	1	0	0	1	322.0	307.0	206.94444444444443	213.8333333333333	255.22222222222223	368.3333333333333	270.52777777777777	244.3333333333333	201.16666666666669	163.33333333333334	858.0	9.757575757575758	9.2	8.241379310344827	6.857142857142857	4.828947368421052	4.873015873015873	2.7857142857142856	2.2045454545454546	3.6666666666666665	4.172413793103448	3.657142857142857	3.2972972972972974	2.9078947368421053	2.7142857142857144	2.321428571428572	1.818181818181818	6.271043771043771
CHEMBL3804965	25.79026039479444	0	1	2.491423214895352	4.868472811581093	1.289241808517331	3.834685609581049	11835.942201318394	10.572818598685444	12	59	0	0	10	3	4	0	3	0	0	3	572.0	342.0	385.00694444444446	493.0	444.3055555555555	510.16666666666646	502.0	408.5	400.1666666666666	334.625	1500.0	9.694915254237287	8.274193548387096	7.63063063063063	5.035211267605634	3.477987421383648	2.264900662251656	2.333333333333333	2.8130841121495327	3.389830508474576	3.5225225225225225	3.0704225352112675	2.76158940397351	2.490566037735849	2.456953642384106	2.3703703703703702	2.4953271028037385	6.525541431261771
CHEMBL3899099	19.079952548218323	0	1	2.47042420673989	4.863535005806373	1.3097858959923183	4.032904726636705	2119.143679060355	7.344532891351837	15	47	0	0	5	2	0	1	0	2	0	2	238.49382716049385	131.8888888888889	197.8563350424642	280.34382978036035	339.8294599417951	369.4118341944422	355.0419673002688	318.69755659520416	284.8571805967754	245.88604679682703	1674.0	5.074336748095614	5.294784580498867	3.916020671834625	2.5204678362573096	1.3532494758909854	1.4335748792270535	1.7202614379084968	2.185692541856925	3.191489361702128	3.558139534883721	2.9035087719298245	2.559322033898305	2.4056603773584904	2.402173913043478	2.4823529411764707	2.6301369863013697	3.799147691888528
CHEMBL4764692	22.72487625389224	0	1	2.4334304427435005	4.8094362601038085	1.3150630711339202	3.806818214889292	4046.558073955382	9.370332677476105	15	56	0	0	6	3	2	1	0	0	0	0	344.44444444444446	256.33333333333337	175.33676268861456	270.16049382716045	321.0648148148148	305.37037037037027	307.0462962962962	282.6388888888889	238.3888888888889	181.85185185185188	1386.0	6.150793650793651	5.8926553672316375	4.253205128205129	2.972839506172839	1.9172259507829976	1.8179669030732863	2.1976401179941005	2.1515151515151514	3.1607142857142856	3.4423076923076925	2.9407407407407407	2.6503496503496504	2.3959731543624163	2.3049645390070923	2.424778761061947	2.6704545454545454	3.1310136194395457
CHEMBL2397896	12.784941202760692	0	1	2.470732364274201	4.941464728548402	1.333892600497162	3.704719165135466	81.58765694213885	4.871681616810417	6	32	0	0	3	2	1	0	0	0	0	0	194.0	57.0	113.13888888888889	157.58333333333331	210.36111111111111	236.0833333333333	208.8888888888889	124.66666666666666	69.33333333333333	44.16666666666667	646.0	6.0625	5.941176470588236	4.619047619047619	3.4186046511627906	2.0	1.0961538461538465	0.6190476190476191	0.1333333333333333	3.25	3.65079365079365	3.069767441860465	2.5376344086021505	2.333333333333333	2.1923076923076925	1.880952380952381	1.4	3.5355902777777777
CHEMBL4217810	11.411167754907476	0	0	2.402484841637593	4.693271354718246	1.2751422315230954	3.5352236485729405	71.28204036690737	4.672109515537069	6	28	0	0	4	1	2	1	0	0	0	0	182.44444444444449	86.0	128.55898491083676	136.2222222222222	180.3858024691358	175.0925925925927	128.05555555555554	123.48148148148144	154.83333333333334	71.5	842.0	6.515873015873017	5.885057471264369	4.707482993197279	3.725806451612903	2.53061224489796	2.0	1.4545454545454546	0.46875	3.1785714285714284	3.53061224489796	2.8548387096774195	2.6440677966101696	2.53061224489796	2.3488372093023258	1.6363636363636365	1.28125	4.59139231824417
ZINC000013862729	22.42521642537012	0	1	2.5198870764848453	4.908103291282331	1.3676829081014603	4.187116526193075	517.2235026610269	7.278094505159753	21	54	0	0	2	2	0	0	0	0	0	0	292.0	395.0	121.94444444444446	242.6388888888889	294.3333333333333	303.97222222222223	313.36111111111114	342.55555555555554	343.72222222222223	283.0	1060.0	5.407407407407407	5.810344827586207	4.598039215686274	3.276595744680851	2.8940397350993377	2.3795180722891565	1.9090909090909087	1.8355263157894737	3.2962962962962963	3.764705882352941	3.1843971631205674	3.012987012987013	3.066225165562914	2.783132530120482	2.471590909090909	2.296052631578948	2.2582304526748973
CHEMBL1957821	22.891285195036247	0	1	2.4921593369861856	4.934176831115986	1.2836776221043122	4.015485177798573	1154.711539711461	8.11631657958824	15	53	0	0	7	4	1	0	2	0	0	2	442.0	309.0	289.7222222222222	304.6666666666667	392.05555555555554	512.6111111111111	421.3333333333334	330.16666666666663	364.1111111111112	285.72222222222223	1238.0	8.339622641509434	7.535714285714286	5.95	4.62015503875969	2.7133333333333334	2.376923076923077	2.2686567164179103	2.3504273504273505	3.39622641509434	3.72	3.224806201550388	2.718120805369128	2.533333333333333	2.6615384615384614	2.425373134328358	2.341880341880342	5.466457023060796
ZINC000040979285	9.180457611606656	0	1	2.465356573375433	4.709406945189286	1.305229063643689	3.047334532509467	57.35526695991076	4.231586235034892	6	25	0	0	2	1	1	0	0	0	0	0	128.0	39.0	94.61111111111111	110.36111111111109	137.38888888888889	139.33333333333331	112.33333333333336	100.66666666666669	56.5	16.0	486.0	5.12	5.076923076923077	3.744186046511628	2.75	1.2083333333333333	1.0833333333333333	0.375	0.0	3.0	3.3255813953488373	2.696428571428572	2.351851851851852	2.0	1.6666666666666667	1.3333333333333333	1.181818181818182	3.784444444444445
CHEMBL299726	21.37961237674044	0	0	2.444275020932672	4.783213164475732	1.3116734834735708	3.908832327695391	637.2942570185165	7.45048326386441	18	44	0	0	7	4	2	0	0	1	0	1	381.60493827160496	357.77777777777777	175.03307422648987	255.3271604938272	302.8199588477366	309.08539094650195	301.36316872427983	244.5555555555556	215.81069958847743	168.68827160493836	1350.0	8.67283950617284	8.66193853427896	7.252136752136753	5.489117983963345	4.626045400238948	4.472222222222222	4.118326118326118	3.980392156862745	3.659090909090909	3.935897435897436	3.4123711340206184	3.073684210526316	2.881720430107527	2.925	2.844155844155844	2.838235294117647	3.9780244142384062
CHEMBL3290012	26.366807933941047	0	1	2.4553322764968084	4.800949882686684	1.312533175153192	4.162456814086562	738.3606199485645	7.798354818641611	18	59	0	0	9	3	3	2	1	0	0	1	448.8888888888889	348.66666666666663	291.2473422496571	375.2578875171468	395.6219135802468	440.1712962962962	390.0509259259258	371.5462962962962	327.324074074074	282.2777777777778	1822.0	7.608286252354049	6.0740740740740735	5.644249512670566	3.2924731182795703	2.720720720720721	2.5083932853717026	2.106060606060606	2.165217391304348	3.4915254237288136	3.675438596491228	2.9806451612903224	2.691358024691358	2.601351351351352	2.539568345323741	2.4318181818181817	2.6	4.93639563135012
CHEMBL3676908	30.312780818163304	0	1	2.44330698406493	4.790987069786725	1.3608774842540667	3.885845888139382	7363.448632661046	10.239284732933578	21	76	0	0	4	2	2	0	0	0	0	0	418.0	391.0	212.77777777777777	353.5555555555555	454.50000000000006	492.2222222222221	464.9166666666666	404.4722222222222	377.86111111111103	367.13888888888886	1488.0	5.5	5.567901234567901	4.155405405405405	2.686915887850468	1.8844444444444444	1.9747474747474747	1.7846153846153847	1.7219251336898396	3.1842105263157894	3.5	2.855140186915888	2.510729613733905	2.435555555555556	2.5353535353535355	2.394871794871795	2.3689839572192515	2.7997076023391814
CHEMBL2393268	16.95863220465868	0	0	2.4492024456587487	4.841307061893073	1.3036492036011182	3.944109894082642	190.8392778644481	6.039888957020779	15	39	0	0	7	6	0	0	1	0	0	1	332.0	314.0	173.66666666666666	227.52777777777783	258.0	263.13888888888886	237.77777777777783	230.94444444444449	248.22222222222223	199.8333333333333	932.0	8.512820512820513	8.439024390243903	7.144927536231884	5.518072289156627	3.942528735632184	3.876543209876543	3.216867469879518	2.423076923076923	3.358974358974359	3.608695652173913	3.240963855421686	3.073170731707317	2.9195402298850577	3.037037037037037	2.686746987951808	2.2051282051282053	4.452991452991453
CHEMBL3642791	27.939940118912023	0	1	2.4339458350779664	4.811719580641507	1.3018145408512498	4.00673770873298	1614.0414110640245	8.639259474408771	11	69	0	0	10	4	4	2	0	0	0	0	434.8888888888889	397.6666666666667	284.2473422496571	397.8643689986284	442.4475308641976	471.32098765432096	417.0324074074073	482.5987654320987	362.5586419753087	315.9166666666666	1898.0	6.302737520128825	5.118721461187215	4.341384863123993	2.573684210526316	1.7479270315091209	2.17304189435337	1.5282331511839706	1.5776397515527951	3.246376811594203	3.427536231884058	2.8421052631578947	2.55	2.4477611940298507	2.4918032786885247	2.33879781420765	2.409937888198758	4.119526699270392
44402373;44402586;CHEMBL362950;CHEMBL197135	18.51074513747437	0	1	2.529057983254994	4.878481082886447	1.3077856866029098	4.212544435286934	180.1019357523963	6.026432123268005	12	43	0	0	4	1	2	0	1	0	0	1	326.0	326.0	172.22222222222223	235.5833333333334	312.88888888888874	322.1666666666667	342.2777777777777	285.0833333333333	256.1666666666667	224.0	962.0	7.5813953488372094	7.021739130434782	5.650602409638554	4.867256637168142	3.762295081967213	2.76271186440678	2.217821782178218	1.933333333333333	3.441860465116279	3.903614457831325	3.433628318584071	3.023076923076923	2.9672131147540983	2.5762711864406778	2.277227722772277	2.066666666666667	4.0051679586563305
ZINC000001530580	23.241713006297847	0	1	2.5045417196762627	4.856901072560182	1.32712722577673	3.672815179075745	15259.500577017474	10.731569865383676	19	56	0	0	6	2	4	0	0	0	0	0	402.0	348.0	189.47222222222223	293.38888888888886	376.9166666666666	342.3055555555556	330.61111111111114	339.3611111111111	305.9722222222223	268.91666666666674	1244.0	7.178571428571429	6.864406779661017	5.61	4.716535433070866	2.6589147286821704	2.636363636363636	2.504	2.654205607476636	3.2142857142857144	3.57	3.062992125984252	2.868217054263566	2.635658914728682	2.4318181818181817	2.336	2.457943925233645	3.38343253968254
CHEMBL3402672	18.14983498204156	0	1	2.47042420673989	4.863535005806373	1.3097858959923183	4.032904726636705	2119.143679060355	7.344532891351837	12	45	0	0	5	1	0	0	3	1	0	4	352.44444444444446	344.0	197.8563350424642	280.34382978036035	339.8294599417951	369.4118341944422	355.0419673002688	318.69755659520416	284.8571805967754	245.88604679682703	1286.0	7.832098765432099	6.695652173913044	6.481481481481482	3.990740740740741	2.9477611940298507	2.9655172413793105	3.1666666666666665	3.3118279569892475	3.2222222222222223	3.641975308641976	3.2777777777777777	2.6592592592592594	2.5970149253731343	2.6293103448275863	2.2685185185185186	1.881720430107527	3.799147691888528
CHEMBL3676868	22.615486454151053	0	1	2.4432915114846248	4.780305866686431	1.3212802813560174	3.845655549409492	2673.5738355896874	8.95588210857595	9	60	0	0	5	3	2	0	0	0	0	0	334.0	255.0	205.94444444444449	276.47222222222234	372.75	402.1666666666666	355.8055555555555	326.02777777777777	292.8888888888889	258.8055555555555	1170.0	5.566666666666666	5.222222222222222	3.554621848739496	2.2947976878612715	1.489010989010989	1.6037735849056605	1.4	1.4	3.0166666666666666	3.327731092436975	2.6763005780346822	2.380952380952381	2.291208791208791	2.333333333333333	2.2066666666666666	2.207407407407408	3.432407407407408
CHEMBL42327	14.13020507991249	0	0	2.4274395501542787	4.7281590139260405	1.3315336628953354	3.6035722525562464	157.91748796836342	5.649859333472193	12	31	0	0	4	3	1	0	0	0	0	0	246.0	189.0	128.86111111111111	174.38888888888894	200.02777777777783	212.3611111111112	206.9444444444445	144.83333333333334	116.83333333333331	92.33333333333331	728.0	7.935483870967742	7.787878787878788	6.418181818181818	4.557142857142857	4.066666666666666	4.0212765957446805	3.136363636363636	2.325	3.4516129032258065	3.8181818181818175	3.185714285714285	2.8484848484848486	2.6333333333333333	2.7872340425531914	2.727272727272727	2.35	4.156810035842294
CHEMBL1642118	25.735990966378445	0	1	2.5477198514684494	5.095439702936898	1.3013770848130308	4.697567931080444	374.3074752968199	7.088228395921447	16	59	0	0	7	3	3	1	0	0	0	0	416.44444444444446	668.6666666666666	266.5772462277092	360.7129629629629	438.4274691358024	552.2962962962965	548.2314814814815	529.2037037037036	424.42592592592587	460.1666666666666	1522.0	7.058380414312618	5.968253968253968	5.690058479532164	4.408602150537634	3.4990583804143123	4.487695749440715	3.400447427293065	2.7046413502109705	3.5084745762711864	3.8859649122807016	3.4064516129032256	2.933333333333333	2.796610169491525	3.0604026845637584	3.046979865771812	2.7088607594936707	4.518258410639138
ZINC000253666420	25.626751356780744	0	1	2.654099403300249	5.22374412802721	1.298787749532145	3.875594205822254	19800.461138840543	11.056611316057534	6	65	0	2	7	3	4	0	0	0	0	0	418.0	314.0	272.28472222222223	325.02777777777777	504.3888888888889	594.125	631.7083333333333	477.04166666666674	288.04166666666663	255.3333333333333	1336.0	6.430769230769231	5.971014492753623	4.451127819548872	3.533678756476684	2.2243902439024392	1.891566265060241	2.3162393162393164	2.1880341880341883	3.276923076923077	3.796992481203008	3.0362694300518136	2.502222222222222	2.1951219512195124	2.1927710843373496	2.606837606837607	2.623931623931624	4.188995726495727
CHEMBL3398390	22.45967677444796	0	2	2.5595166497645963	4.997707811538297	1.2398332489396988	4.2148047968839855	665.3614387896525	7.56504114697335	15	45	0	0	11	5	4	1	1	0	0	1	510.44444444444446	689.0	384.5494684499314	389.2623456790122	404.108024691358	495.570987654321	459.84567901234567	521.3796296296296	547.537037037037	340.7499999999999	1502.0	11.34320987654321	8.617021276595745	8.956709956709956	7.343971631205673	7.710622710622712	7.655555555555556	8.091954022988507	5.8312757201646095	3.733333333333333	4.103896103896104	3.702127659574468	3.190909090909091	3.351648351648352	3.1222222222222222	3.103448275862069	2.9753086419753085	8.545543743331809
CHEMBL2337491	14.464471161847754	0	1	2.47042420673989	4.863535005806373	1.3097858959923183	4.032904726636705	2119.143679060355	7.344532891351837	6	31	0	0	7	2	1	0	3	1	0	4	348.44444444444446	147.0	197.8563350424642	280.34382978036035	339.8294599417951	369.4118341944422	355.0419673002688	318.69755659520416	284.8571805967754	245.88604679682703	1138.0	11.240143369175629	9.09375	9.491228070175438	6.064102564102564	7.044117647058823	2.94	4.2	0.0	3.6774193548387095	4.140350877192983	3.5128205128205128	3.025	2.573529411764706	2.14	1.6666666666666667	1.0	3.799147691888528
ZINC000072176149	24.57504633963118	0	1	2.563445684092065	5.126891368184131	1.3454846918439527	4.279166339501963	1788.9846776174757	8.620805630188114	18	59	0	0	4	2	2	0	0	0	0	0	374.0	516.0	185.0	303.3333333333332	355.19444444444434	400.1666666666666	432.22222222222206	434.7777777777777	381.4722222222222	314.61111111111103	1226.0	6.338983050847458	6.4603174603174605	5.285714285714286	4.03921568627451	3.4204545454545454	3.0532544378698225	2.6621621621621623	2.6141732283464565	3.3220338983050848	3.767857142857143	3.366013071895425	3.1137724550898205	2.840909090909091	2.633136094674556	2.5945945945945947	2.574803149606299	3.135593220338983
CHEMBL3187365	16.280034994173548	0	1	2.5231697713731926	4.87216496865001	1.338680717995027	4.089456055161756	122.15059596950913	5.498401857249002	12	36	0	0	3	1	1	0	0	1	0	1	231.6049382716049	141.66666666666669	88.0052964487121	171.41049382716048	225.40329218107	239.1049382716049	230.2572016460905	188.39917695473247	130.26543209876542	53.44444444444444	1030.0	6.433470507544581	6.695156695156695	5.366666666666667	4.351473922902494	2.870726495726496	1.556776556776557	0.6259780907668231	0.1261261261261261	3.611111111111111	4.114285714285714	3.5816326530612246	3.063063063063063	2.9423076923076925	2.32967032967033	1.8309859154929573	1.3783783783783785	2.4445915680197805
CHEMBL1774086	26.21997004530509	0	1	2.4344950461887787	4.868990092377556	1.3300620381957515	4.017110079426667	2985.3712388201416	9.195401854680014	16	62	0	0	7	4	2	0	1	0	0	1	452.0	359.0	254.2222222222222	338.44444444444446	422.86111111111103	414.11111111111086	386.9999999999998	376.2499999999999	333.91666666666663	283.25	1370.0	7.290322580645161	6.818181818181818	5.168067226890757	3.7160493827160495	2.642857142857143	2.331168831168831	1.98581560283688	2.2796610169491527	3.306451612903226	3.554621848739496	3.0308641975308643	2.712574850299401	2.517857142857143	2.461038961038961	2.382978723404255	2.5	4.100358422939068
ZINC000001530637	16.638162163745744	0	1	2.3485658791074986	4.697131758214999	1.2569992152202916	4.147643698093129	166.33136709699974	5.9024393463176885	12	40	0	0	5	1	1	0	3	0	0	3	362.0	322.0	284.6736111111111	395.2222222222221	285.4722222222222	325.83333333333337	266.59722222222223	277.1111111111111	213.87500000000003	240.37500000000003	986.0	9.05	7.365853658536586	7.242857142857143	4.404494382022472	3.5280898876404496	3.617977528089888	2.4831460674157304	2.6785714285714284	3.15	3.2285714285714286	2.8764044943820224	2.6129032258064515	2.5842696629213484	2.5280898876404496	2.393258426966292	2.1666666666666665	7.1168402777777775
CHEMBL3991133	18.44179545225307	0	1	2.454639516422231	4.80530228932597	1.3348603605392346	3.8701863235525646	272.87751503426784	6.44193215456262	12	43	0	0	3	1	1	0	0	1	0	1	253.6049382716049	181.22222222222223	134.7552964487121	198.7160493827161	267.31995884773664	278.3569958847736	231.4506172839505	177.86728395061732	189.0432098765432	162.6049382716049	1142.0	5.897789262130347	5.850241545893719	4.353174603174603	2.9090038314176248	1.897738446411013	2.0362047440699125	2.477124183006536	3.1475953565505805	3.395348837209302	3.738095238095238	2.9913793103448274	2.544	2.380530973451328	2.550561797752809	2.670588235294117	2.8507462686567164	3.133844103458421
CHEMBL4214263	9.928004507313084	0	0	2.385237028508381	4.513858331584252	1.293731791312119	3.334864167552176	57.19635699153109	4.308854471865769	5	24	0	0	4	1	2	1	0	0	0	0	168.44444444444446	63.0	96.03120713305898	116.7777777777778	131.40740740740736	115.75925925925924	98.52777777777776	97.99999999999996	71.5	27.0	768.0	7.018518518518519	6.226666666666668	4.8062015503875966	3.186666666666666	2.2432432432432434	1.96875	1.0714285714285714	0.0	3.208333333333333	3.4651162790697674	2.74	2.659090909090909	2.4864864864864864	2.09375	1.5714285714285714	1.1333333333333333	4.001300297210791
CHEMBL4292254	27.477864507923663	0	1	2.7180085207341844	5.094189374948041	1.3432536294975204	3.398957890639136	35403.76253999588	11.69834881153654	15	65	0	0	6	3	2	1	0	0	0	0	402.44444444444446	355.66666666666663	224.4548182441701	304.0154320987654	412.1033950617284	491.78240740740745	426.0509259259259	385.1898148148149	336.4722222222222	290.55555555555554	1570.0	6.191452991452992	6.10952380952381	4.78477690288714	3.566074950690335	2.1186736474694587	2.0678294573643408	2.061002178649238	1.9423558897243112	3.4615384615384617	3.8503937007874014	3.1420118343195265	2.748663101604278	2.5654450261780104	2.5290697674418605	2.4705882352941178	2.5864661654135337	3.4531510499103093
CHEMBL3746493	26.09411813595064	0	1	2.478151785756708	4.902429845836133	1.2636307944224294	4.2547219422083415	1190.97033399039	8.276446129029175	11	71	0	0	8	4	3	1	0	0	0	0	384.44444444444446	373.3333333333333	243.05641289437585	375.6311728395062	432.1033950617284	559.8101851851853	546.8379629629629	551.9027777777778	380.8564814814814	364.8379629629629	1582.0	5.41471048513302	4.45945945945946	3.914841849148418	2.6869244935543275	1.882262996941896	1.6374269005847952	1.5626016260162603	1.2473684210526317	3.0422535211267605	3.3138686131386863	2.839779005524862	2.490990990990991	2.477064220183486	2.298245614035088	2.2829268292682925	2.247368421052632	3.4233297590757163
CHEMBL60757	17.596789300623932	0	1	2.420767738383037	4.720268241454065	1.332089833610168	3.435007553299295	2100.556269381975	8.4828666017513	15	47	0	0	3	2	1	0	0	0	0	0	250.0	149.0	113.88888888888889	208.72222222222223	236.3888888888889	231.0833333333334	217.1666666666667	193.6666666666667	177.77777777777786	154.77777777777783	906.0	5.319148936170213	5.36734693877551	3.941176470588236	2.614678899082569	1.8035714285714288	1.5360824742268042	1.6091954022988506	1.5238095238095235	2.936170212765957	3.235294117647059	2.7339449541284404	2.433628318584071	2.232142857142857	2.288659793814433	2.2988505747126435	2.2142857142857144	2.423167848699764
CHEMBL1712377	17.78705932940487	0	2	2.281530432442588	4.560004794334813	1.316042818712423	4.333093625169413	159.6486714520293	5.905884720432892	11	45	0	0	6	4	1	1	0	0	0	0	266.44444444444446	194.3333333333333	146.7534293552812	208.53703703703707	244.95987654321	248.84259259259264	235.6851851851852	234.8425925925926	200.94444444444449	143.23148148148147	1150.0	5.920987654320988	5.375886524822695	3.626506024096385	2.441358024691357	2.056047197640118	2.024305555555556	2.050724637681159	1.9144144144144144	3.022222222222222	3.240963855421686	2.675925925925926	2.3389830508474576	2.327433628318584	2.4166666666666665	2.315217391304348	2.445945945945946	3.261187319006249
CHEMBL3589592	18.372845767031773	0	1	2.35759642735214	4.715192854704279	1.28047234968205	3.987260274318938	261.17606510196754	6.481485490705492	12	49	0	0	6	1	4	0	0	0	1	1	333.06721536351165	201.51851851851853	142.57827503429357	232.4043209876544	254.2793209876544	289.695987654321	284.4490740740741	263.14351851851853	222.34722222222223	202.7453703703704	2238.0	6.797290109459421	6.200740740740741	4.668409586056645	4.1723196881091615	1.858742463393626	1.6793209876543211	1.990559186637618	2.634211531118748	2.938775510204082	3.211764705882353	3.1578947368421053	2.575221238938053	2.255813953488372	2.183333333333333	2.196078431372549	2.237113402061856	2.909760714985583
ZINC000028124081	10.037394307054262	0	1	2.362441496696426	4.686428888483188	1.2817984757753338	3.3786673510442613	54.3886817262878	4.258520340180569	6	27	0	0	2	1	0	0	0	0	1	1	113.06721536351166	1.5555555555555554	54.24494170096022	106.25925925925928	139.9506172839506	140.75925925925927	114.55555555555554	58.71296296296296	9.194444444444445	0.0	1684.0	4.1876746430930245	4.394179894179894	3.0501089324618733	2.205761316872428	0.6709608158883521	0.0345679012345679	0.0	1.939350115104845	2.962962962962963	3.2549019607843137	2.805555555555556	2.272727272727273	1.8405797101449275	1.3555555555555556	1.0	2.2618098255588235	2.0090719148503786
CHEMBL77234	11.928004507313084	0	1	2.5064886294140187	4.766980127184552	1.3510526933416789	3.492380342696565	82.44685531488949	4.817619015875665	9	28	0	0	3	2	0	0	0	1	0	1	157.60493827160494	42.0	61.17196311537876	125.56893004115226	154.7273662551441	143.29012345679013	112.4814814814815	79.0493827160494	45.5	12.5	832.0	5.628747795414462	6.137037037037037	4.800411522633745	3.268768768768769	1.2419354838709675	0.9767441860465116	0.4137931034482758	0.0	3.392857142857143	3.796296296296296	3.175675675675676	2.84	2.2096774193548385	1.930232558139535	1.5517241379310345	1.2	2.184712968406384
ZINC000035904801	12.784941202760692	0	1	2.477758122903225	4.955516245806448	1.3124009593275487	3.697080892187029	81.33726463550606	4.868607900385148	6	31	0	0	4	3	1	0	0	0	0	0	206.0	66.0	116.13888888888889	164.25000000000003	210.75	222.25000000000009	192.83333333333337	139.83333333333337	105.66666666666666	34.0	658.0	6.645161290322581	6.545454545454546	5.266666666666667	4.0	2.246575342465753	1.1785714285714286	0.3404255319148936	0.0	3.3225806451612905	3.733333333333333	3.1728395061728394	2.717647058823529	2.452054794520548	2.125	1.4893617021276595	1.1923076923076923	3.746415770609319
ZINC000006733455	10.773010658942225	0	1	2.411981177811773	4.795009523698617	1.2770659876981898	3.457588887204618	61.13600847968437	4.44957326602773	6	27	0	0	3	1	0	0	1	1	0	2	169.60493827160494	4.666666666666667	116.69974089315652	128.6008230452675	182.96193415637865	200.88271604938268	199.2407407407408	82.80246913580245	10.037037037037038	0.0	828.0	6.281664380429812	5.753968253968254	4.420479302832244	3.415123456790124	1.3172302737520127	0.1037037037037037	0.0	1.939350115104845	3.1481481481481484	3.431372549019608	2.930555555555556	2.4285714285714284	1.884057971014493	1.3555555555555556	1.0	2.2618098255588235	4.322212625672464
CHEMBL370780	26.765316368412115	0	0	2.5428663454587466	5.0220765931084	1.326945734791461	4.974859680701568	443.23441062712095	7.288021242198259	20	55	0	0	7	1	5	0	0	0	1	1	479.0672153635117	542.3703703703704	206.21716392318243	316.2037037037037	398.2006172839506	430.0925925925926	399.8827160493827	369.9367283950617	324.60648148148147	307.5648148148147	2552.0	8.710313006609303	8.517283950617285	6.88034188034188	5.4809561334384025	4.414210128495843	3.714865550481989	3.601986044015029	4.807744107744107	3.8181818181818175	4.134615384615385	3.695035460992908	3.5244755244755246	3.346938775510204	3.02054794520548	2.898550724637681	3.118181818181818	3.749402980421499
CHEMBL3805262	22.9032157388547	0	1	2.375244446301373	4.750488892602744	1.2822312043588906	3.884017261610856	1243.0083071398417	8.22390206329393	12	56	0	0	8	3	2	0	1	2	0	3	387.2098765432099	230.0	234.5661484529797	288.2808641975309	357.88698369151035	373.06481481481467	395.7314814814815	304.7438271604939	285.5092592592593	225.8117283950617	1752.0	6.914462081128748	6.314176245210728	4.608414239482201	3.405875461836533	2.5661375661375656	1.6788321167883211	1.7156308851224105	2.136574074074074	3.142857142857143	3.3300970873786406	2.854014598540146	2.5384615384615383	2.333333333333333	2.2992700729927007	2.26271186440678	2.5	4.188681222374638
CHEMBL603417	21.35545090881658	0	1	2.5256675348064324	4.968670551319114	1.3142892016562555	4.113748945914704	439.6541628209258	7.07924019727887	15	53	0	0	5	2	2	1	0	0	0	0	308.44444444444446	372.33333333333337	203.5216906721536	301.0123456790124	348.93672839506166	422.6805555555555	389.8101851851851	351.3981481481481	301.66820987654324	274.48148148148147	1300.0	5.819706498951782	4.845238095238096	4.692810457516339	3.2785714285714285	2.793028322440087	2.758024691358025	2.658263305322129	1.8994708994708995	3.2452830188679247	3.5686274509803924	3.05	2.6862745098039214	2.522875816993464	2.703703703703704	2.8739495798319328	2.603174603174604	3.8400318994745968
CHEMBL2179707	25.76015243430232	1	1	2.4878044940977846	4.796041068300659	1.2982742845847488	3.738071476853485	7219.4656245632095	10.0784586844018	15	65	0	0	7	4	3	0	0	0	0	0	420.0	328.0	268.0	352.6111111111111	436.22222222222223	478.55555555555554	421.30555555555554	403.2777777777778	403.3611111111111	313.5	1356.0	6.461538461538462	6.279411764705882	4.89344262295082	3.386904761904762	2.2742857142857145	2.1437908496732025	1.8789808917197448	2.060810810810811	3.1384615384615384	3.442622950819672	2.857142857142857	2.484042553191489	2.4685714285714284	2.5686274509803924	2.4012738853503186	2.466216216216216	4.123076923076923
ZINC000058590537	23.695550851858567	0	1	2.4889933874737604	4.977986774947523	1.2837566137242074	4.604042047276482	309.4484870317353	6.833403927624321	16	59	0	0	6	3	2	1	0	0	0	0	354.44444444444446	482.6666666666667	219.77169067215365	336.21296296296293	382.6975308641975	492.182098765432	519.3518518518518	431.59259259259255	393.03703703703695	383.3888888888888	1424.0	6.007532956685499	5.129032258064516	4.933933933933933	3.7635135135135136	2.7859848484848486	3.054852320675105	2.4182590233545644	1.8995726495726493	3.23728813559322	3.5945945945945947	3.168918918918919	2.7528735632183907	2.602272727272727	2.7088607594936707	2.6305732484076434	2.4423076923076925	3.72494390969752
CHEMBL1186133;CHEMBL1186133;44572165	9.996954192534382	0	1	2.473276396234317	4.757764557526162	1.264248509192907	3.1638499531018365	63.7226623923012	4.416904531315393	6	24	0	0	3	1	0	0	1	1	0	2	159.60493827160494	63.33333333333333	121.19974089315652	117.73971193415638	142.57407407407408	124.18312757201645	86.95679012345677	92.57407407407406	70.69135802469137	55.33333333333333	790.0	6.650205761316872	5.964444444444444	4.296296296296297	3.1440329218106995	1.798941798941799	2.043010752688172	1.238095238095238	2.333333333333333	3.2916666666666665	3.5	2.7962962962962963	2.44	2.1904761904761907	1.903225806451613	1.5238095238095235	1.4444444444444444	5.0499892038815215
ZINC000064436494	21.95615991588705	1	1	2.559202547634537	4.978800549433576	1.3002486961810542	4.445204557269181	288.66830755091945	6.658530077244987	12	54	1	0	3	1	2	0	0	0	0	0	304.0	318.0	185.00694444444449	271.79166666666674	331.62499999999994	371.9444444444444	401.6111111111112	321.1805555555555	299.77777777777777	267.08333333333326	1068.0	5.62962962962963	5.5	3.953271028037383	2.8025477707006368	2.1658031088082903	1.8068181818181817	1.7105263157894737	1.7627118644067796	3.351851851851852	3.850467289719626	3.261146496815287	2.8191489361702127	2.678756476683938	2.471590909090909	2.394736842105264	2.3389830508474576	3.426054526748972
CHEMBL3695380	22.61548645415105	0	1	2.433897156337419	4.811584928455276	1.3196145234600305	3.900426996831231	2398.72960702115	8.847405282775814	6	65	0	0	5	2	3	0	0	0	0	0	312.0	235.0	203.44444444444449	294.88888888888886	380.75000000000006	420.50000000000006	380.47222222222223	351.0277777777778	321.55555555555554	261.47222222222223	1190.0	4.8	4.411764705882353	2.977099236641221	1.8842105263157896	1.2647058823529411	1.25	1.1807909604519775	1.162162162162162	2.8615384615384616	3.175572519083969	2.6157894736842104	2.373134328358209	2.230392156862745	2.1968085106382977	2.073446327683616	2.114864864864865	3.12991452991453
CHEMBL3991399	19.1203926627382	0	1	2.400493776145233	4.747548630566769	1.3401972131129432	3.6834573834881534	424.57082565246856	6.926547574070384	9	51	0	0	4	2	0	1	0	1	0	1	204.04938271604937	119.88888888888889	93.6476146928822	195.59259259259247	248.4958847736625	245.04835390946505	205.466849565615	174.19444444444446	159.04320987654324	147.61111111111111	1390.0	4.000968288549988	4.082304526748971	2.7403846153846154	1.625185185185185	0.9335511982570806	1.0609636184857425	1.283710895361381	1.5152625152625152	3.0392156862745097	3.2788461538461537	2.5733333333333333	2.280254777070064	2.147058823529412	2.2123893805309733	2.2815533980582523	2.3736263736263736	1.8362277390761208
ZINC000064393138	22.62282658255371	1	1	2.552502167176189	4.9639131058384605	1.3348026613849948	4.425102803828036	307.8769931160461	6.759319747384247	12	55	1	0	3	1	2	0	0	0	0	0	320.0	361.0	190.00694444444449	285.90277777777777	350.6527777777777	415.33333333333337	417.7638888888889	400.861111111111	352.00000000000006	277.3333333333333	1104.0	5.818181818181818	5.745762711864407	4.403669724770642	3.1055900621118013	2.124401913875598	1.8704663212435235	1.969325153374233	2.272	3.363636363636364	3.871559633027523	3.360248447204969	2.8461538461538463	2.6698564593301435	2.471502590673575	2.3680981595092025	2.488	3.4546717171717174
CHEMBL301012	22.93172530955613	0	0	2.464104028310333	4.836510927064285	1.2836233675060689	4.092137954584699	622.8700926749789	7.499048715056004	18	47	0	0	8	4	2	0	0	2	0	2	397.2098765432099	396.33333333333337	179.39948178631306	263.2016460905349	319.5565843621398	329.14300411522635	315.00925925925907	264.3765432098766	235.8683127572017	199.1224279835392	1676.0	8.451273969004465	8.564444444444444	7.1534391534391535	5.52319309600863	4.605664488017429	4.307971014492754	4.036175710594315	3.981981981981982	3.702127659574468	3.976190476190476	3.485436893203884	3.0841121495327104	2.950980392156863	2.9239130434782608	2.883720930232558	2.891891891891892	3.8170102507726185
ZINC000045354604	12.6470418323181	0	1	2.382453651131254	4.764907302262509	1.3793473204525173	3.714979827318391	87.34535037864626	4.939873434628236	6	35	0	0	3	3	0	0	0	0	0	0	164.0	78.0	72.58333333333334	151.7777777777778	188.19444444444449	171.83333333333334	142.00000000000003	105.33333333333331	89.25	81.16666666666667	634.0	4.685714285714286	4.891891891891892	3.4714285714285715	2.2916666666666665	1.5945945945945943	1.3220338983050848	0.8571428571428571	0.4210526315789473	2.942857142857143	3.185714285714285	2.6979166666666665	2.477272727272727	2.418918918918919	2.5084745762711864	2.1785714285714284	1.719298245614035	2.073809523809524
ZINC000101177704	28.474599343891512	0	1	2.6669095279387904	5.256090442445611	1.2843254312840875	4.032493572066662	12462.771290848432	10.711435028068822	6	73	0	2	8	3	5	0	0	0	0	0	484.0	488.0	299.8402777777778	383.8611111111112	517.1944444444446	667.2916666666669	693.0416666666667	684.3749999999999	530.9166666666666	409.5	1512.0	6.63013698630137	6.194805194805195	4.753424657534247	3.801980198019802	2.350597609561753	1.9598393574297188	1.67	1.8192090395480225	3.246575342465753	3.787671232876712	3.257425742574257	2.823529411764706	2.3904382470119523	2.208835341365462	2.22	2.2937853107344632	4.107401065449011
ZINC000049034230	24.94365585337459	0	1	2.457026211531082	4.787096296302988	1.309643536218535	3.743246503253157	3121.218676258998	9.209129615709418	17	63	0	0	6	4	1	0	0	1	0	1	359.60493827160496	323.1111111111111	183.25529644871207	291.4938271604938	357.3755144032922	399.3395061728394	393.716049382716	375.0864197530864	319.90740740740745	287.6851851851852	1516.0	5.708014893200079	5.819865319865319	4.339031339031339	3.061327561327561	1.8967820279295688	1.9464524765729585	1.9108087679516248	2.0124444444444443	3.126984126984127	3.4444444444444446	2.9805194805194803	2.5930232558139537	2.349726775956284	2.325301204819277	2.258503401360544	2.368	2.908814229344636
ZINC000033976241	13.572928212987	0	1	2.341524724925458	4.683049449850915	1.2955788115820728	3.831457310595125	97.34271604324734	5.166024571560927	12	34	0	0	3	1	1	0	0	1	0	1	199.6049382716049	140.11111111111111	89.19974089315653	154.71604938271608	183.12962962962965	183.40637860082307	174.82098765432102	158.3539094650206	136.15637860082305	100.35596707818932	958.0	5.870733478576616	6.146031746031746	4.804597701149425	3.721461187214612	2.3422222222222224	1.97339593114241	1.424543946932007	0.8181818181818182	3.0588235294117645	3.327586206896552	2.9315068493150687	2.643835616438356	2.48	2.408450704225352	2.1343283582089554	1.8	2.623521790975192
CHEMBL80862	12.158714650613907	0	1	2.426411676828424	4.734020433964108	1.2531680893291688	3.4653830019913814	104.67169646257103	5.12083238070614	6	36	0	0	3	2	0	1	0	0	0	0	136.44444444444446	60.0	79.53120713305898	137.37962962962965	168.7006172839506	159.24691358024688	160.47222222222223	143.16975308641975	105.2037037037037	78.57407407407408	842.0	3.790123456790124	4.027027027027027	2.9651741293532337	2.031372549019608	1.108433734939759	0.75	0.4301075268817204	0.2156862745098039	2.7777777777777777	3.1343283582089554	2.647058823529412	2.5	2.253012048192771	2.0	1.8870967741935485	1.5490196078431373	2.209200198140527
CHEMBL272755	15.08460103128281	0	1	2.526148337756965	4.88305517924764	1.263768352673609	3.820634996321372	129.83741914365746	5.508136931975827	12	38	0	0	4	3	1	0	0	0	0	0	236.0	133.0	107.94444444444446	184.44444444444443	232.38888888888889	237.44444444444449	197.02777777777783	177.88888888888886	184.1111111111112	128.83333333333331	770.0	6.2105263157894735	6.775	5.52112676056338	3.9101123595505616	2.911392405063291	1.7733333333333334	1.0384615384615383	0.2686567164179104	3.236842105263158	3.676056338028169	3.02247191011236	2.806122448979592	2.962025316455696	2.6133333333333333	2.1153846153846154	1.7462686567164178	2.840643274853801
ZINC000045367635	26.02516845072933	0	1	2.4443596882355347	4.871077634330867	1.2827507436032124	4.3499264407632525	1057.864642600386	8.157930135655363	12	63	0	0	9	3	2	1	3	0	0	3	488.44444444444446	369.6666666666666	402.2786351165981	553.1018518518517	450.1867283950616	573.8410493827163	502.1643518518517	409.75	673.4074074074075	393.6527777777777	1668.0	7.753086419753086	5.575757575757576	5.872222222222222	3.477083333333333	2.43956043956044	2.042357274401473	3.9606625258799175	2.1763440860215058	3.2698412698412698	3.341666666666667	2.93125	2.571428571428572	2.4615384615384617	2.4198895027624308	2.5217391304347827	2.548387096774193	6.385375160580922
ZINC000028527284	28.846196597451872	0	1	2.496791637538776	4.993142949052191	1.355955371055212	4.523603217978669	683.555825423884	7.808242174112117	21	68	0	0	6	4	1	1	0	0	0	0	414.44444444444446	484.33333333333337	196.42009602194787	320.2901234567901	401.92592592592587	439.9537037037037	470.2962962962963	462.30555555555554	429.08333333333326	383.1574074074074	1628.0	6.094771241830066	6.095890410958904	4.758269720101781	3.49625468164794	2.5030581039755355	2.263239875389408	2.135313531353136	2.108007448789572	3.3823529411764706	3.793893129770992	3.3258426966292136	3.010050251256281	2.738532110091743	2.607476635514019	2.5	2.536312849162011	2.8885308238521747
CHEMBL3754496	14.170645194432373	0	1	2.4178250184266696	4.709186100653005	1.267403682174876	3.474388507418021	280.32429398187634	6.277801011946209	9	38	0	0	3	2	0	0	1	0	0	1	232.0	161.0	155.3611111111111	183.8055555555556	219.8055555555556	219.08333333333337	227.33333333333337	205.8333333333333	181.83333333333337	158.33333333333334	774.0	6.105263157894737	5.717948717948718	4.4393939393939394	3.1058823529411765	2.2580645161290325	1.894117647058824	2.388888888888889	2.065573770491804	2.921052631578948	3.333333333333333	2.764705882352941	2.4166666666666665	2.21505376344086	2.164705882352941	2.2777777777777777	2.180327868852459	4.08845029239766
CHEMBL4209188	23.28215312081772	0	1	2.433405411887405	4.809313819701271	1.332089106489548	3.795906960706536	5175.291156780365	9.650263167398805	15	58	0	0	7	4	2	1	0	0	0	0	364.44444444444446	233.66666666666663	183.58676268861456	278.9598765432098	343.95061728395063	344.9907407407406	338.3425925925925	286.4537037037037	262.97222222222223	214.3888888888889	1436.0	6.28352490421456	5.994535519125684	4.515432098765432	3.3547619047619044	2.004246284501061	1.5577777777777777	1.5979643765903306	2.003333333333333	3.1379310344827585	3.388888888888889	2.95	2.659863945578232	2.388535031847134	2.3266666666666667	2.267175572519084	2.5	3.1652890118726646
CHEMBL244775;44427824	26.44783835312427	0	1	2.405631887978363	4.811263775956727	1.306649513702931	4.076296413796832	2438.3083476599486	9.022835209326317	18	60	0	0	8	4	2	0	0	2	0	2	421.2098765432099	382.22222222222223	248.3786484529797	314.9475308641974	430.60920591373264	433.1620370370368	360.3009259259259	337.4845679012346	333.9320987654321	342.74999999999994	1864.0	7.020164609053498	6.686067019400353	5.097859327217125	3.5536750878914227	2.5343567251461985	2.7899432278994323	3.284259259259259	3.765676567656766	3.3666666666666667	3.596330275229358	2.966887417218543	2.6153846153846154	2.4934210526315788	2.5182481751824817	2.4916666666666667	2.623762376237624	4.139644140882995
ZINC000028889347	18.59162536651413	0	0	2.3618183700375344	4.723636740075069	1.3028617806028864	4.101061821242152	267.594066234397	6.4649398913501575	18	37	0	0	5	1	1	1	2	0	0	2	372.44444444444446	319.0	267.8533760097546	232.4238683127573	300.753086419753	351.2139917695473	236.0740740740741	237.62962962962968	185.48559670781893	159.83950617283955	1228.0	10.066066066066066	7.982905982905982	7.240437158469945	5.430379746835443	5.421875	5.316666666666666	4.458333333333333	4.680851063829787	3.6486486486486487	3.901639344262295	3.240506329113924	2.8666666666666667	3.0	3.0	2.857142857142857	2.893617021276596	7.23928043269607
CHEMBL201062;CHEMBL201062;18715561	13.49204798394724	0	1	2.4929635441491063	4.906186989956341	1.313798229096267	3.676293583344618	105.56925085635824	5.189995394859362	13	32	0	0	3	3	0	0	0	0	0	0	200.0	99.0	91.13888888888889	156.22222222222223	191.66666666666669	183.2777777777778	165.3888888888889	150.83333333333334	118.5	75.33333333333334	666.0	6.25	6.764705882352941	5.672413793103448	4.28	2.575757575757576	1.523076923076923	0.8333333333333334	0.3243243243243243	3.34375	3.844827586206896	3.16	2.8987341772151898	2.787878787878788	2.323076923076924	1.8703703703703705	1.5405405405405406	2.8480902777777777
CHEMBL3642689	25.40347346437736	0	1	2.4339111488279954	4.81174835936123	1.3524461431547712	3.923823398299963	2912.829811482636	9.140031141262511	9	68	0	0	7	4	3	0	0	0	0	0	382.0	279.0	196.69444444444449	322.33333333333337	409.5555555555556	446.5	427.55555555555566	348.5277777777778	334.8888888888889	297.80555555555554	1324.0	5.617647058823529	5.263888888888889	3.695652173913044	2.3908629441624365	1.736318407960199	1.532967032967033	1.3333333333333333	1.24	3.0294117647058822	3.2971014492753623	2.720812182741117	2.4028436018957344	2.343283582089552	2.434065934065934	2.1875	2.1542857142857144	2.8925653594771243
CHEMBL4745055	16.458374479136026	0	1	2.511257079501771	4.895396191787929	1.267306128804996	3.970528966029224	138.84605307864032	5.675303132285154	11	40	0	0	5	3	0	0	0	2	0	2	217.20987654320987	165.66666666666669	89.31614845297975	173.40020576131693	223.73148148148155	234.64830056393845	208.9588477366256	215.89094650205763	222.43209876543213	127.82716049382714	1320.0	5.430246913580247	6.029100529100529	4.619883040935672	3.450980392156863	2.4489795918367347	1.577777777777778	0.6378286683630195	0.3257575757575758	3.275	3.6184210526315774	3.176470588235294	3.0277777777777777	3.0510204081632653	2.4571428571428573	1.702290076335878	1.5454545454545454	2.232903711324494
CHEMBL4116144	16.9181920901388	0	1	2.487518719044467	4.7934698813924665	1.2971787609507452	3.523394042753176	360.5522978726229	6.676094376949339	11	42	0	0	5	1	2	1	1	0	0	1	294.44444444444446	177.0	167.36454046639233	201.3487654320988	231.1388888888889	237.5555555555556	249.5648148148148	228.74382716049388	196.37345679012344	148.7469135802469	1146.0	7.010582010582011	6.037878787878788	4.408888888888889	3.827586206896552	2.273333333333333	1.7184466019417477	2.303030303030303	2.4875621890547266	3.1904761904761907	3.44	3.0919540229885056	2.752577319587629	2.47	2.2427184466019416	2.3766233766233764	2.462686567164179	3.9848700111045794
ZINC000103232431	23.638832090742667	0	1	2.422322824622495	4.844645649244989	1.293894976261554	4.317346745754887	391.6809927066369	7.069060003032661	12	59	0	0	6	2	3	0	1	0	0	1	394.0	326.0	300.77777777777777	314.58333333333337	458.38888888888886	566.0833333333335	460.72222222222223	407.6111111111112	369.6666666666666	320.50000000000006	1264.0	6.677966101694915	6.0	4.557522123893805	3.2951807228915664	2.106145251396648	2.0764331210191083	1.7770700636942676	1.8602941176470589	3.2033898305084745	3.566371681415929	2.891566265060241	2.449197860962567	2.335195530726257	2.394904458598726	2.261146496815287	2.301470588235294	5.097928436911488
ZINC000040394946	25.20127289177796	0	1	2.5987146791350337	5.190323563185208	1.3665353072607136	4.578771987061652	635.5237862661022	7.585851630635106	18	56	0	0	5	1	4	0	0	0	0	0	432.0	706.0	158.80555555555554	301.41666666666663	350.8888888888889	384.8888888888888	408.30555555555566	411.58333333333337	429.1944444444444	402.2777777777778	1266.0	7.714285714285714	7.508196721311475	6.357798165137615	5.470588235294118	4.175438596491228	4.584415584415584	3.572254335260116	2.532544378698225	3.625	4.10091743119266	3.852941176470588	3.376543209876543	3.2514619883040936	3.3376623376623376	2.8901734104046244	2.603550295857988	2.835813492063492
CHEMBL90346	20.80116606751619	0	1	2.4765382398563363	4.845417137442404	1.2663422416193006	3.476127030675923	2159.022314670166	8.67066253912252	6	51	1	0	8	3	4	0	0	1	0	1	373.60493827160496	206.3333333333333	253.7900186709343	282.09104938271605	378.5977366255144	448.1229423868313	371.6898148148148	280.6929012345679	222.70524691358025	244.9598765432099	1400.0	7.325587024933431	6.568134171907756	4.965635738831615	3.484544695071011	1.8634920634920635	1.8259587020648969	1.8681917211328976	2.357753357753358	3.215686274509804	3.4948453608247423	2.827067669172932	2.3767123287671232	2.185714285714285	2.230088495575221	2.313725490196078	2.4615384615384617	4.976274875900673
CHEMBL3695417	22.086719157926986	0	1	2.46077664481875	4.862378242440559	1.3072092738699344	3.891368795977584	1682.9365087543467	8.457914885618376	9	59	0	0	5	2	2	0	1	0	0	1	346.0	245.0	228.2222222222222	290.16666666666674	390.61111111111126	385.3888888888888	368.4722222222221	334.0277777777777	297.88888888888886	248.80555555555551	1166.0	5.864406779661017	5.354838709677419	3.7796610169491527	2.541176470588235	1.4193548387096775	1.4848484848484849	1.5241379310344827	1.5867768595041325	3.0338983050847457	3.3389830508474576	2.717647058823529	2.390374331550802	2.2311827956989245	2.2484848484848485	2.206896551724138	2.231404958677686	3.868173258003766
CHEMBL3695354	21.31066269151914	0	1	2.433893046750219	4.811548073015633	1.3183822610595717	3.8945358992137056	1152.690740838433	8.043106035999262	9	59	0	0	4	2	2	0	0	0	0	0	290.0	213.0	166.44444444444443	267.2222222222223	335.6666666666668	339.8333333333332	346.4722222222222	308.3611111111111	250.88888888888889	207.30555555555551	1086.0	4.915254237288136	4.790322580645161	3.254237288135593	1.947058823529412	1.2849462365591398	1.290909090909091	1.296551724137931	1.28099173553719	2.949152542372881	3.2711864406779663	2.670588235294117	2.363636363636364	2.204301075268817	2.2	2.1586206896551725	2.2148760330578514	2.821092278719397
ZINC000013535483	18.99907231917856	0	1	2.5312554199128234	4.951742080129122	1.3195799518749702	4.072028833093489	304.5681665337908	6.594363663272058	12	47	0	0	4	2	1	0	0	1	0	1	261.60493827160496	267.77777777777777	107.2552964487121	214.6049382716049	268.5936213991769	264.89300411522623	263.3374485596708	240.3456790123457	207.24279835390945	163.4567901234568	1194.0	5.566062516417127	5.8422222222222215	4.457875457875458	3.401777777777778	2.3200663349917083	2.2130394857667586	2.058700209643606	1.8631436314363143	3.25531914893617	3.648351648351648	3.216	3.053435114503817	2.6865671641791047	2.603305785123967	2.3867924528301887	2.2804878048780486	2.282027584015151
CHEMBL3589591	18.3324056525119	0	1	2.359418022857074	4.718836045714149	1.2805261229178788	4.28142337136098	184.23706335746385	6.132514048036062	12	49	0	0	6	1	4	0	0	0	1	1	333.06721536351165	190.51851851851853	142.57827503429357	230.73765432098767	259.75154320987656	292.86265432098764	306.7824074074074	261.3101851851852	229.79166666666669	190.16203703703707	2238.0	6.797290109459421	6.220740740740741	4.809586056644879	4.519688109161794	1.8444444444444443	1.488425925925926	1.7967879383808587	3.145564168819983	2.938775510204082	3.235294117647059	3.1789473684210527	2.6548672566371683	2.269230769230769	2.0625	2.0973451327433628	2.4069767441860463	2.909760714985583
CHEMBL162768	26.27698918670792	0	1	2.569735498721567	4.928287882485531	1.2980367842913378	3.9545863091242377	4509.112935329819	9.607778193226522	12	63	0	0	7	3	2	1	1	0	0	1	424.44444444444446	418.6666666666667	280.69787379972564	325.0061728395063	441.17283950617286	469.71913580246894	470.4722222222222	561.7499999999999	390.324074074074	291.6851851851851	1578.0	6.73721340388007	6.1940298507462686	4.637096774193548	3.4647619047619043	2.4297800338409474	2.103852596314908	1.6056910569105691	2.335978835978836	3.333333333333333	3.725806451612903	3.205714285714285	2.948186528497409	2.5583756345177666	2.301507537688442	2.256097560975609	2.555555555555556	4.455521806344851
ZINC000003775140	24.317429301227804	0	1	2.398415458476756	4.796830916953512	1.2825475689020354	4.384332037807937	1349.4070166493336	8.370571337814546	12	61	0	0	9	3	4	0	1	1	0	2	453.60493827160496	389.1111111111111	275.31085200426764	330.4063786008231	422.30144032921805	456.7448559670782	451.1882716049382	428.1090534979423	390.72325102880654	351.92283950617275	1630.0	7.436146529042705	6.5097001763668425	4.886886886886887	3.9639846743295024	2.603835978835979	2.4319444444444445	2.5505698005698005	2.49480415667466	3.098360655737705	3.36036036036036	2.9448275862068964	2.506097560975609	2.398809523809524	2.41875	2.423076923076923	2.5035971223021583	4.513292655807667
CHEMBL119443	19.13697168962116	0	1	2.5622230340552523	5.074388728523532	1.3139204761092254	4.126854354624017	355.76648483657567	6.74974331151191	9	47	0	0	5	3	2	0	0	0	0	0	300.0	288.0	181.25	239.41666666666669	328.5833333333335	372.1111111111111	361.0277777777777	318.0555555555555	287.7222222222222	225.11111111111111	982.0	6.382978723404255	6.24	5.021978021978022	3.848	2.6911764705882355	2.341463414634146	2.17948717948718	2.2988505747126435	3.3404255319148937	3.868131868131868	3.28	2.8344827586206898	2.7205882352941178	2.4878048780487805	2.282051282051282	2.2413793103448274	3.856382978723404
ZINC000001586284	10.077834421574144	0	1	2.3181246270296167	4.6362492540592335	1.211917221231077	3.335417402038361	63.16801330161706	4.482270291007452	6	31	0	0	3	1	2	0	0	0	0	0	172.0	55.0	93.86111111111111	141.1666666666666	163.08333333333337	163.13888888888894	170.75000000000003	157.83333333333337	119.5	63.0	590.0	5.548387096774194	5.129032258064516	3.69811320754717	3.1311475409836067	1.9104477611940296	0.8208955223880597	0.0980392156862745	0.0	2.6129032258064515	2.9245283018867925	2.672131147540984	2.295774647887324	2.074626865671642	1.791044776119403	1.431372549019608	1.0	3.0277777777777777
CHEMBL82635	18.47030502295449	0	1	2.534305535306767	4.895325130593507	1.309379222536062	4.223446934346618	179.57170912830034	6.023483744838032	12	47	0	0	3	2	1	0	0	0	0	0	262.0	235.0	108.44444444444446	211.69444444444449	278.77777777777777	311.9444444444446	322.22222222222223	273.5833333333333	223.3333333333333	185.16666666666663	906.0	5.574468085106383	5.88	4.527472527472527	3.9421487603305785	2.4563758389261743	1.715328467153285	1.2672413793103448	0.6372549019607843	3.234042553191489	3.758241758241758	3.413223140495868	2.939189189189189	2.7248322147651005	2.510948905109489	2.2155172413793105	1.862745098039216	2.307328605200946
CHEMBL496739	22.72487625389223	0	1	2.402267584178005	4.732001919737003	1.318388050646795	3.490921099192988	2345.528457545926	8.824976747514423	15	58	0	0	5	3	2	0	0	0	0	0	348.0	251.0	179.16666666666669	281.25	353.9722222222221	339.6666666666666	314.7499999999999	301.58333333333326	263.91666666666663	220.00000000000003	1168.0	6.0	5.950819672131147	4.477064220183486	3.082758620689656	1.8389261744966443	1.8592592592592592	1.59375	1.8125	3.086206896551724	3.3486238532110093	2.786206896551724	2.4516129032258065	2.3288590604026846	2.3185185185185184	2.203125	2.3392857142857144	3.089080459770116
CHEMBL3233423;CHEMBL3233424	24.046279043407104	0	1	2.5808918350405325	4.996661396031656	1.329021956458772	3.94874862021336	5038.2528507646	9.623426933039912	12	60	0	0	5	3	1	0	1	0	0	1	374.0	301.0	227.47222222222223	296.1111111111111	411.2222222222223	436.69444444444446	397.08333333333337	383.1666666666667	314.61111111111103	269.38888888888886	1222.0	6.233333333333333	5.921875	4.4	3.122093023255814	1.619512195121951	1.644808743169399	1.5454545454545454	1.926229508196721	3.2666666666666666	3.675	3.1511627906976742	2.735	2.351219512195122	2.295081967213114	2.2662337662337664	2.401639344262295	3.791203703703704
CHEMBL603609	20.672505595553886	0	0	2.446347018486388	4.834678118079983	1.2743162436465576	3.977413273977596	681.7446306250381	7.517906918834102	17	46	0	0	8	4	3	0	0	0	1	1	393.0672153635117	374.0740740740741	185.3560528120713	260.5432098765432	286.108024691358	311.20061728395063	342.55709876543204	291.37499999999994	278.7654320987654	251.726851851852	2316.0	8.544939464424166	8.271604938271606	6.805318138651471	5.591344153141907	4.312457912457913	3.740740740740741	4.430663221360896	3.697530864197531	3.4130434782608696	3.769230769230769	3.4831460674157304	3.11	2.6818181818181817	2.7	2.581395348837209	2.5	4.029479408958073
ZINC000040845108	9.99695419253438	0	1	2.4732763962343176	4.757764557526162	1.264248509192907	3.163849953101837	63.72266239230119	4.416904531315393	6	24	0	0	3	1	0	0	0	2	0	2	111.20987654320987	32.22222222222222	59.010592897424175	91.12242798353908	104.8662551440329	97.48369151044044	78.08436213991772	67.06584362139918	40.74691358024692	15.407407407407408	998.0	4.633744855967078	4.968888888888889	3.4074074074074074	2.337448559670782	1.3544973544973544	1.039426523297491	0.6455026455026455	0.2592592592592593	3.2916666666666665	3.5	2.7962962962962963	2.44	2.1904761904761907	1.903225806451613	1.5238095238095235	1.4444444444444444	2.4587747040593406
ZINC000058563777	23.30643150601128	0	1	2.471157350681945	4.846772409263105	1.2366353855170815	3.653863752314277	1491.5105530467756	8.406156968056665	11	62	0	0	7	4	1	0	0	2	0	2	321.2098765432099	247.0	173.37864845297972	272.8641975308642	357.5258725803992	413.9814814814815	397.1064814814816	369.6188271604936	333.6342592592593	231.17283950617283	1698.0	5.180804460374353	5.362847222222222	3.868945868945869	2.690228354716372	1.4671320535194878	1.4529411764705882	1.5169753086419755	1.982670744138634	3.064516129032258	3.4017094017094016	2.8823529411764706	2.359375	2.193717277486911	2.0823529411764707	2.125	2.440366972477064	2.796429813757737
CHEMBL3233142	31.641882965988778	1	1	2.47042420673989	4.863535005806373	1.3097858959923183	4.032904726636705	2119.143679060355	7.344532891351837	18	76	0	0	9	3	4	1	1	0	0	1	536.4444444444445	315.0	390.8828017832648	506.73148148148135	541.5277777777778	567.6327160493828	460.0648148148148	405.4444444444444	351.7222222222221	256.7777777777778	1892.0	7.058479532163743	5.7375	5.289655172413793	3.4081632653061225	1.887820512820513	1.7897727272727273	1.5170068027210883	2.139130434782609	3.3157894736842106	3.6482758620689655	3.096938775510204	2.643835616438356	2.3413461538461537	2.335227272727273	2.217687074829932	2.4869565217391303	5.143194760306115
CHEMBL77701	19.264388715892533	0	1	2.536377343212063	4.993100671982804	1.303758267619586	4.2932002842011086	173.33293029661343	6.030682935046714	12	43	0	0	5	2	0	0	3	0	0	3	376.0	482.0	277.72916666666663	408.6944444444445	312.5277777777778	387.0833333333333	402.47222222222223	381.1666666666665	345.0833333333332	332.83333333333326	1044.0	8.744186046511627	7.521739130434782	7.214285714285714	4.700854700854701	4.0078125	4.228070175438597	3.121495327102804	1.6774193548387095	3.558139534883721	3.869047619047619	3.435897435897436	3.1384615384615384	2.875	2.798245614035088	2.4299065420560746	1.924731182795699	6.458817829457363
CHEMBL3819567	23.946921017406737	0	1	2.5367952472332624	4.979901888745928	1.3481270727690562	3.804267894401222	2793.074810775942	9.03351063935158	15	58	1	0	6	4	1	1	0	0	0	0	340.44444444444446	276.3333333333333	172.37148491083676	270.9320987654321	345.2870370370369	375.90277777777766	363.95833333333326	321.3842592592593	283.15277777777777	228.45370370370367	1408.0	5.869731800766283	5.811827956989247	4.427728613569322	2.9123931623931623	1.996124031007752	1.7489451476793247	1.6619047619047618	1.7536231884057971	3.310344827586207	3.672566371681416	3.019230769230769	2.6923076923076925	2.436046511627907	2.348101265822785	2.35	2.4521739130434783	2.9719221536351164
CHEMBL161780	24.27858757649863	0	2	2.4372215703624858	4.776965537626352	1.299166486014394	4.051909031601591	2071.7643629971853	8.767557983981154	15	63	0	0	7	4	2	1	0	0	0	0	348.44444444444446	361.0	226.5216906721536	351.5493827160494	386.0740740740741	399.891975308642	353.3765432098765	323.9166666666668	353.6712962962962	336.3518518518517	1476.0	5.530864197530865	4.5606060606060606	4.094444444444445	2.388888888888889	2.1370143149284258	2.422818791946309	2.4727668845315907	1.5320088300220749	3.0793650793650795	3.35	2.716049382716049	2.4293785310734464	2.503067484662577	2.637583892617449	2.549019607843137	2.4172185430463577	3.595582391621486
11777150;CHEMBL178313	10.813450773462108	0	1	2.3930004234295725	4.755614960872588	1.2744386091012083	3.478635971040868	60.6630440880795	4.441806920413162	6	28	0	0	3	1	1	0	0	0	1	1	145.06721536351165	36.55555555555556	89.022719478738	124.34876543209876	170.88580246913585	165.71296296296293	139.88888888888889	106.5462962962963	48.19444444444444	6.0	1748.0	5.180971977268273	5.173690932311622	3.804131054131055	2.7177177177177176	1.087448559670782	0.746031746031746	0.0	0.0	3.071428571428572	3.3846153846153846	2.8783783783783785	2.333333333333333	1.9583333333333333	1.510204081632653	1.1333333333333333	1.0	3.179382838526357
CHEMBL3697977	24.506455884317816	0	1	2.433902582670364	4.811646330654285	1.2744390252587927	3.9113803255404425	2397.297338764207	8.913499384441906	6	68	0	0	7	3	4	0	0	0	0	0	374.0	277.0	223.97916666666669	338.00000000000006	436.4861111111112	473.4166666666666	435.9722222222222	363.0	348.55555555555554	318.1805555555556	1304.0	5.5	5.098591549295775	3.637037037037037	2.4105263157894736	1.4673366834170851	1.538888888888889	1.3131868131868132	1.106145251396648	2.9558823529411766	3.259259259259259	2.6	2.287671232876712	2.291457286432161	2.3777777777777778	2.1538461538461537	2.0	3.293811274509804
CHEMBL3938006	19.34926210361006	1	0	2.7279136199569542	5.123042362567567	1.266856066115427	3.712321817322452	336.3929727505163	6.693748775670045	9	40	0	0	10	5	4	0	0	1	0	1	383.60493827160496	385.6666666666667	246.62335200426764	266.4907407407408	368.2078189300413	468.5699588477367	433.7942386831275	302.7427983539094	270.23251028806584	199.69958847736623	1310.0	9.590123456790124	8.956072351421188	7.917037037037038	6.675736961451246	4.557651991614256	4.333333333333334	6.17283950617284	3.672413793103448	3.95	4.56	3.704081632653061	3.0	2.971698113207548	2.932584269662921	2.984126984126984	2.413793103448276	6.165583800106691
ZINC000096928134	16.95863220465868	0	0	2.449202445658748	4.8413070618930725	1.3036492036011185	3.944109894082651	190.8392778644452	6.039888957020764	15	39	0	0	7	6	0	0	0	1	0	1	283.60493827160496	291.1111111111111	111.47751867093432	199.4104938271605	220.57407407407413	238.2397119341564	220.9753086419753	211.69958847736623	223.16872427983537	165.34362139917695	1140.0	7.271921494143717	7.8075880758807585	6.545893719806763	5.0803212851405615	3.66794380587484	3.550135501355013	2.4482758620689653	1.5455840455840455	3.358974358974359	3.6231884057971016	3.240963855421686	3.060240963855421	2.9195402298850577	3.0121951219512195	2.586206896551724	2.2051282051282053	2.858397914639341
CHEMBL4084690	27.70313329289948	0	1	2.455551946178188	4.904913750720722	1.3161859819838402	4.007700730296252	6546.101684833957	10.03938795732432	16	66	0	0	8	3	5	0	0	0	0	0	486.0	414.0	281.5	370.3055555555556	479.80555555555554	471.80555555555554	473.25	426.33333333333337	379.4166666666667	362.08333333333337	1470.0	7.363636363636363	6.928571428571429	5.357142857142857	4.011363636363637	2.6424870466321244	2.3389830508474576	2.0552147239263805	2.1944444444444446	3.287878787878788	3.5476190476190474	3.051136363636364	2.6894736842105265	2.4559585492227978	2.446327683615819	2.423312883435583	2.4444444444444446	4.265151515151516
CHEMBL141209	18.989833420698258	0	1	2.5192433340832623	5.038486668166525	1.3540681376909525	3.9770996345465233	368.2617222157999	6.784262624412136	12	49	1	0	3	1	2	0	0	0	0	0	276.0	230.0	118.67361111111111	233.8055555555556	286.47222222222223	309.54166666666663	307.1666666666667	285.27777777777777	221.5	169.33333333333334	958.0	5.63265306122449	5.480769230769231	4.242105263157895	3.10077519379845	1.8774193548387097	1.5862068965517242	1.4724409448818898	2.202247191011236	3.163265306122449	3.6	3.1705426356589146	2.7066666666666666	2.47741935483871	2.2275862068965515	2.1023622047244093	2.3258426966292136	2.4219104308390023
CHEMBL4204595	13.980375165651427	0	0	2.4798896849155683	4.816185424756292	1.3288648245280004	3.810051363047684	109.02953470087245	5.279405470986544	14	33	0	0	4	3	1	0	0	0	0	0	242.0	164.0	94.63888888888889	166.33333333333334	175.0	191.1111111111112	188.0	153.33333333333334	133.08333333333334	90.0	730.0	7.333333333333333	7.542857142857143	6.254237288135593	4.746268656716418	3.363636363636364	2.603174603174604	1.9090909090909087	0.4318181818181818	3.363636363636364	3.8135593220338975	3.492537313432836	3.111111111111111	2.688311688311688	2.5396825396825395	2.1818181818181817	1.7272727272727273	2.8678451178451176
CHEMBL3601042	24.21997004530508	0	1	2.3261122530155	4.652224506031001	1.3239559899910245	4.180929444264163	638.5794613142568	7.590648229203612	18	59	0	0	6	3	2	0	0	1	0	1	363.60493827160496	326.2222222222222	176.5052964487121	282.0493827160493	359.4907407407408	343.98971193415633	288.15946502057614	273.4783950617284	237.26851851851856	238.9495884773663	1492.0	6.162795563925508	6.034050179211469	4.318042813455658	2.950782997762864	2.534670008354219	2.741363211951447	2.680937818552497	2.8657407407407405	3.152542372881356	3.3486238532110093	2.7449664429530203	2.4342105263157894	2.518796992481203	2.5798319327731094	2.596330275229358	2.6041666666666665	2.991615194045968
CHEMBL114012	22.102997804523003	0	1	2.498593176821899	4.997186353643798	1.318071196969763	4.244237875184092	515.3812299471087	7.274526296317763	10	60	0	0	5	2	2	1	0	0	0	0	292.44444444444446	331.6666666666667	204.49391289437585	320.63425925925924	367.6466049382717	470.4814814814814	487.8703703703703	402.2407407407408	327.4351851851852	369.39506172839504	1342.0	4.874074074074074	3.888888888888889	3.783333333333333	2.535645472061657	2.185585585585586	2.072916666666667	1.5489021956087825	1.2362637362637363	3.033333333333333	3.341666666666667	2.838150289017341	2.479381443298969	2.4216216216216218	2.5875	2.497005988023952	2.1923076923076925	3.408231881572931
ZINC000013437165	20.897381877747986	0	1	2.551167239023456	4.98239967198407	1.2624989144222418	4.457761356901921	212.3849543470647	6.313911895478786	12	47	0	0	6	2	1	0	3	0	0	3	424.0	578.0	295.0069444444444	432.9444444444444	351.3749999999999	434.888888888889	480.0138888888889	459.875	473.9583333333333	311.9166666666667	1146.0	9.02127659574468	7.8	7.296703296703296	5.363636363636363	4.161073825503356	4.128571428571429	4.008403361344538	1.9270833333333333	3.5531914893617023	3.923076923076923	3.611570247933885	3.168918918918919	2.9731543624161074	2.7214285714285715	2.361344537815126	2.1041666666666665	6.276743498817966
CHEMBL194206	24.208039501486624	0	1	2.397817293261863	4.795634586523725	1.3069990931194635	4.791468061123634	293.0625561261726	6.811788199856938	12	61	0	0	8	5	2	0	1	0	0	1	430.0	457.0	248.16666666666663	323.3888888888889	402.7222222222222	433.611111111111	427.9722222222221	370.3333333333332	398.44444444444434	383.111111111111	1312.0	7.049180327868853	6.46875	4.817391304347826	3.6887417218543046	2.698863636363636	2.9869281045751634	2.871621621621621	2.6742424242424243	3.1475409836065573	3.4434782608695653	3.066225165562914	2.604651162790698	2.471590909090909	2.601307189542484	2.4324324324324325	2.507575757575758	4.0683060109289615
CHEMBL377174	23.351102806039016	0	1	2.456995448049493	4.826166537360288	1.316946336182365	4.291432984104817	830.6401836475436	7.820808997754904	12	60	0	0	5	2	3	0	0	0	0	0	376.0	469.0	188.94444444444449	291.08333333333337	367.25	390.1666666666666	387.25	339.6388888888888	309.63888888888874	337.9999999999998	1220.0	6.266666666666667	6.079365079365079	4.690265486725664	3.827586206896552	3.0064516129032257	3.635658914728682	3.435897435897436	2.466666666666667	3.1	3.3893805309734515	2.9586206896551723	2.6258064516129034	2.548387096774193	2.798449612403101	2.888888888888889	2.637037037037037	3.149074074074074
ZINC000064513105	23.081555223817187	0	1	2.3755457015746013	4.751091403149204	1.2710576509425775	4.067215175678333	591.928115375731	7.481997489449109	12	65	0	0	6	5	1	0	0	0	0	0	342.0	240.0	189.22222222222223	296.7777777777778	384.75	398.5555555555556	410.0	403.0	328.6666666666667	253.8333333333333	1208.0	5.2615384615384615	5.343283582089552	3.827868852459016	2.8089171974522293	1.6073298429319371	1.3259668508287292	1.2926829268292683	1.71900826446281	2.876923076923077	3.139344262295082	2.815286624203821	2.433333333333333	2.2460732984293195	2.0607734806629834	2.006097560975609	2.3057851239669422	2.9111111111111114
CHEMBL3896520	23.500932720300074	0	1	2.472888862309901	4.844519244922815	1.3101791243979344	3.946461184308372	2736.031384436857	9.012876038264665	9	59	0	0	8	3	3	0	2	0	0	2	446.0	300.0	328.25	328.86111111111126	515.8333333333334	437.1666666666666	438.861111111111	357.6944444444444	351.2222222222222	329.2222222222223	1322.0	7.559322033898305	6.451612903225806	4.7094017094017095	3.364705882352941	2.546511627906977	1.973684210526316	1.7583892617449663	1.9090909090909087	3.169491525423729	3.418803418803418	2.7294117647058824	2.440217391304348	2.36046511627907	2.414473684210526	2.261744966442953	2.272727272727273	5.563559322033898
CHEMBL6503	10.485281374238571	0	1	2.468694461209195	4.74710807070564	1.377376163084448	3.362983357884123	62.34835197811466	4.395101504457758	9	24	0	0	3	3	0	0	0	0	0	0	162.0	30.0	61.333333333333336	121.55555555555556	137.58333333333334	114.83333333333334	80.5	59.5	26.5	4.0	518.0	6.75	7.115384615384615	5.804347826086956	3.7413793103448274	1.3846153846153846	0.9375	0.0	0.0	3.458333333333333	3.8260869565217392	3.1206896551724137	2.9038461538461537	2.358974358974359	1.875	1.368421052631579	1.0	2.555555555555556
ZINC000254113673	25.626751356780744	0	1	2.654099403300249	5.22374412802721	1.298787749532145	3.875594205822254	19800.461138840543	11.056611316057534	6	66	0	2	7	4	3	0	0	0	0	0	402.0	274.0	268.28472222222223	322.69444444444446	477.72222222222223	618.2916666666666	622.875	448.5416666666666	320.04166666666663	270.0	1322.0	6.090909090909091	5.685714285714286	4.220588235294118	3.095477386934673	1.8962264150943395	1.5480225988700564	1.722972972972973	1.876923076923077	3.242424242424242	3.757352941176471	3.0050251256281406	2.4743589743589745	2.212264150943396	2.1977401129943503	2.2905405405405403	2.4846153846153847	4.064920033670034
CHEMBL3480577	18.522675681292835	0	1	2.409495080239527	4.818990160479055	1.311132254855072	3.579195333316263	2457.430843274066	8.68234044789037	16	46	0	0	4	2	2	0	0	0	0	0	296.0	166.0	151.16666666666669	228.7777777777778	282.0833333333333	271.3333333333334	241.52777777777783	222.5	184.61111111111111	160.83333333333334	968.0	6.434782608695652	6.354166666666667	4.938271604938271	3.769230769230769	2.221052631578947	1.7849462365591398	2.095238095238096	2.5142857142857142	3.0869565217391304	3.3580246913580245	2.826923076923077	2.5428571428571427	2.494736842105264	2.2795698924731185	2.333333333333333	2.442857142857143	3.286231884057972
CHEMBL92809	32.440051940099366	0	1	2.4766040551035013	4.917570754755892	1.2479657902559442	3.6437996513891338	6049.681545974957	10.1428454378999	12	77	1	0	14	5	8	1	0	0	0	0	642.4444444444445	655.0	465.9453017832648	522.2577160493829	633.5216049382717	750.9320987654322	730.7932098765432	617.1003086419755	666.4351851851854	686.5509259259261	2056.0	8.343434343434344	6.716666666666666	5.962703962703962	4.485008818342152	3.4642313546423136	3.393782383419689	3.668439716312057	3.3634751773049643	3.311688311688312	3.5804195804195804	3.068783068783069	2.6666666666666665	2.506849315068493	2.606217616580311	2.5851063829787235	2.574468085106383	6.051237685496945
CHEMBL76153	18.95863220465868	0	1	2.5385619561794144	4.978143437155158	1.3199616156478662	4.155892344680678	221.72989215207664	6.276928676425671	15	45	0	0	4	2	1	0	0	1	0	1	273.60493827160496	329.44444444444446	108.00529644871207	211.24382716049385	259.4825102880659	261.2880658436214	267.32510288065845	269.39197530864203	242.07098765432096	196.4753086419753	1192.0	6.080109739368999	6.460648148148148	5.196078431372549	4.267453294001967	3.328703703703704	2.722681359044996	1.5630252100840336	1.0897867564534232	3.355555555555556	3.776470588235294	3.415929203539823	3.3879310344827585	3.033333333333333	2.793388429752066	2.3781512605042017	2.0707070707070705	2.4001176988602686
CHEMBL1957818	22.155668843148288	0	1	2.4570043965082378	4.843270951848279	1.29787131689604	4.0240667956198175	788.5938121059045	7.699870791911049	15	47	0	0	8	4	1	0	2	1	0	3	433.60493827160496	297.55555555555554	279.7552964487121	285.395061728395	365.0020576131686	453.2119341563784	339.3045267489712	279.9691358024691	302.6481481481481	253.80864197530863	1450.0	9.225636984502234	8.202222222222222	6.513888888888889	4.735042735042735	3.3064814814814816	2.888888888888889	2.847222222222222	2.813657407407407	3.595744680851064	3.829545454545455	3.17948717948718	2.752	2.625	2.854368932038835	2.701923076923077	2.46875	5.952240349972598
CHEMBL3402685	15.68231801272818	0	1	2.47042420673989	4.863535005806373	1.3097858959923183	4.032904726636705	2119.143679060355	7.344532891351837	12	45	0	0	2	1	0	0	0	1	0	1	190.44444444444449	183.0	197.8563350424642	280.34382978036035	339.8294599417951	369.4118341944422	355.0419673002688	318.69755659520416	284.8571805967754	245.88604679682703	1046.0	4.232098765432099	4.630434782608695	3.4444444444444446	2.675925925925926	1.804195804195804	1.5	0.7207207207207207	0.15625	2.888888888888889	3.506172839506173	3.1481481481481484	2.577777777777778	2.377622377622377	2.3278688524590163	1.927927927927928	1.40625	3.799147691888528
CHEMBL198617	12.227664335835202	0	1	2.433307139105888	4.742395379901733	1.2482990423747902	3.346670459549093	167.64654070824028	5.591861467935189	9	34	0	0	3	2	1	0	0	0	0	0	180.0	102.0	106.11111111111111	152.08333333333337	184.58333333333337	201.75	161.91666666666669	127.5	114.33333333333334	108.5	648.0	5.294117647058823	5.314285714285714	4.081967213114754	2.9473684210526314	1.2837837837837838	1.5692307692307692	1.8085106382978724	0.7872340425531915	2.8823529411764706	3.295081967213114	2.671052631578948	2.235955056179775	2.108108108108108	2.107692307692308	2.1702127659574466	2.021276595744681	3.1209150326797386
CHEMBL1852519	27.312265367118	0	1	2.467677436524891	4.845579353427009	1.2863732145832427	3.920433363347647	2035.6906773752885	8.8713534079908	17	69	0	0	8	5	2	0	1	0	0	1	470.0	486.0	294.5277777777778	361.25	483.8055555555556	501.5	551.1111111111111	521.0555555555555	455.72222222222223	408.72222222222223	1460.0	6.811594202898551	6.513888888888889	5.0	3.8	2.3523809523809525	2.292452830188679	2.561797752808989	2.744525547445256	3.1594202898550723	3.5078125	3.0727272727272728	2.6923076923076925	2.376190476190476	2.1745283018867925	2.241573033707865	2.4744525547445257	4.268518518518519
CHEMBL3547137;CHEMBL3547136	15.722758127248063	0	1	2.456019099331494	4.912038198662989	1.2996613479265728	3.987038254258895	123.42429320211616	5.508775138151033	12	40	0	0	2	1	0	0	0	1	0	1	189.6049382716049	185.77777777777777	84.97751867093432	164.4104938271605	207.0699588477366	227.94238683127577	230.95267489711927	213.9197530864197	183.9506172839506	120.62345679012346	1006.0	4.740123456790124	5.026455026455027	3.6622222222222223	2.769063180827887	1.9973333333333327	1.7863247863247862	0.968936678614098	0.2518518518518519	3.15	3.613333333333333	3.147058823529412	2.6016260162601625	2.472	2.4423076923076925	1.956989247311828	1.5733333333333333	2.1244379667733577
44409124;CHEMBL202795	12.675551403019512	0	1	2.508134260817448	4.859229868069804	1.3250379328612325	3.611067000277489	91.27004525160596	4.983826271573741	6	30	0	0	4	4	0	0	0	0	0	0	204.0	97.0	106.13888888888889	148.88888888888889	199.4166666666667	196.0277777777778	165.41666666666666	125.16666666666664	106.41666666666666	65.5	642.0	6.8	6.875	5.288135593220339	3.6296296296296298	2.125	1.7321428571428572	1.2058823529411764	1.3333333333333333	3.4	3.830508474576271	3.111111111111111	2.717647058823529	2.3472222222222223	2.017857142857143	1.6470588235294117	1.1333333333333333	3.537962962962963
CHEMBL383051	13.38265818420606	0	1	2.508801231862469	4.8618187097570615	1.3104898756988137	3.640909876841276	123.5367334413192	5.347166799676471	6	36	0	0	4	3	1	0	0	0	0	0	204.0	104.0	87.38888888888889	167.55555555555554	204.0833333333333	210.02777777777777	183.25000000000009	137.41666666666666	114.75	90.25	698.0	5.666666666666667	5.526315789473684	4.253521126760563	3.208791208791209	1.7586206896551724	1.4054054054054057	0.7666666666666667	0.6170212765957447	3.083333333333333	3.535211267605634	3.021978021978022	2.627450980392157	2.3908045977011496	2.189189189189189	1.8666666666666667	1.6382978723404256	2.427469135802469
ZINC000029123304	32.32048017647391	0	1	2.486920044644776	4.973840089289552	1.286093170123774	4.13256951456287	10791.998876177691	10.69754726746309	22	70	0	0	11	5	2	0	4	0	0	4	684.0	737.0	502.8125	603.6111111111112	577.3611111111112	658.5833333333334	644.0833333333334	613.9722222222223	682.4444444444447	587.9861111111113	1806.0	9.771428571428572	8.337837837837839	7.423076923076923	5.182857142857143	4.55958549222798	3.9623655913978495	3.631284916201117	3.691823899371069	3.5285714285714285	3.715384615384616	3.24	2.915343915343916	2.756476683937824	2.752688172043011	2.6145251396648046	2.5283018867924527	7.1830357142857135
ZINC000013436920	18.560273960331088	0	1	2.5539794096137283	4.881762232140053	1.2913141440179865	4.21217727230088	170.37877046272376	5.970933143082416	12	47	0	0	3	2	1	0	0	0	0	0	262.0	239.0	109.45138888888889	214.5555555555556	292.63888888888886	323.1666666666667	327.04166666666663	289.75	234.3333333333333	188.0	906.0	5.574468085106383	5.94	4.604395604395604	3.862903225806452	2.5136986301369864	1.5723684210526316	1.2016806722689075	0.5523809523809524	3.276595744680851	3.8461538461538463	3.338709677419355	2.8980891719745223	2.746575342465753	2.3684210526315788	2.1512605042016806	1.819047619047619	2.3287529550827424
CHEMBL2022278	19.787059329404865	0	3	2.43948495701081	4.757806095859599	1.3367299125608425	4.118509975035178	472.4139935046654	7.074146437910764	12	44	0	0	7	4	2	0	0	1	0	1	337.60493827160496	291.33333333333337	127.72751867093432	235.24382716049385	288.51440329218104	266.73662551440333	250.8415637860082	228.51646090534985	206.0925925925927	182.7716049382716	1280.0	7.67283950617284	7.470449172576831	5.983739837398375	5.1985596707818935	3.441299790356394	3.066666666666667	3.098626716604244	3.015089163237312	3.4318181818181817	3.634146341463415	3.259259259259259	2.9339622641509435	2.8679245283018866	2.863157894736842	2.865168539325843	2.8395061728395063	2.902898151612144
CHEMBL297538	11.98037516565143	0	1	2.304008908879274	4.608017817758547	1.3153674438805212	3.633853619425234	85.35528073724161	4.916825948127482	12	33	0	0	1	1	0	0	0	0	0	0	150.0	120.0	84.08333333333334	137.94444444444446	159.19444444444446	153.58333333333334	158.00000000000003	153.5	124.0	88.5	606.0	4.545454545454546	4.735294117647059	3.43859649122807	2.4133333333333336	2.054054054054054	1.7391304347826086	1.180327868852459	0.75	2.8181818181818183	3.175438596491228	2.7066666666666666	2.486842105263158	2.351351351351352	2.1594202898550723	1.9344262295081969	1.6590909090909092	2.5479797979797985
CHEMBL4282051	25.9773293581858	0	1	2.603952152815028	4.979846256157456	1.359163986226771	3.518337974447707	23842.50312812619	11.242375922458328	9	63	0	2	6	3	2	1	0	0	0	0	366.44444444444446	229.66666666666663	212.92009602194787	295.8487654320988	402.7839506172839	485.1574074074072	397.67592592592575	311.45370370370364	268.30555555555554	246.22222222222223	1498.0	5.81657848324515	5.612745098039216	4.305128205128206	2.9216757741347905	1.5523809523809522	1.4265010351966874	1.4885844748858448	1.897849462365592	3.380952380952381	3.807692307692308	2.9726775956284155	2.583783783783784	2.4	2.3850931677018634	2.3424657534246576	2.467741935483871	3.3796840638404424
CHEMBL3642737	24.506455884317816	0	1	2.433902582670364	4.811646330654285	1.2744390252587925	3.9113803255404513	2397.297338764295	8.913499384441941	6	62	0	0	9	4	2	0	3	0	0	3	478.0	317.0	360.9791666666666	500.9166666666667	431.4861111111112	570.5833333333337	394.1388888888888	400.1666666666666	429.55555555555554	339.68055555555554	1390.0	7.709677419354839	6.276923076923077	4.984	2.8	1.772972972972973	1.832369942196532	1.7117647058823529	1.75	3.1451612903225805	3.296	2.725714285714285	2.472826086956522	2.362162162162162	2.364161849710982	2.170588235294117	2.2205882352941178	5.822244623655913
CHEMBL3289956	27.0739147151276	0	1	2.4429297415287903	4.8640910737189085	1.3156793593022886	3.95058991329354	1330.3368376460746	8.41696288216069	19	61	0	0	9	4	2	2	0	1	0	1	398.4938271604938	311.44444444444446	228.0304164761469	355.8626543209876	387.18878600823047	422.7134773662551	375.4459876543209	346.9742798353909	333.3805441243713	260.0740740740741	2052.0	6.532685691155637	5.437606837606838	5.227011494252874	3.3489030431705595	2.3501048218029346	2.1932707355242567	2.251959989186266	2.0453703703703705	3.459016393442623	3.663793103448276	3.0573248407643314	2.6904761904761907	2.5660377358490565	2.563380281690141	2.408759124087591	2.5416666666666665	3.7382035487892935
ZINC000040937033	22.184178413849697	0	1	2.5149133603455165	5.004881778114345	1.2892033916018126	4.517481189689424	238.0900317438852	6.502268303959212	18	55	0	0	3	1	2	0	0	0	0	0	324.0	536.0	184.52777777777777	259.13888888888897	376.08333333333337	404.1666666666666	446.0555555555556	505.27777777777777	481.6666666666667	392.8333333333335	1104.0	5.890909090909091	6.051724137931035	4.881188118811881	4.335766423357664	3.327683615819209	2.994413407821229	1.8534031413612568	1.3703703703703705	3.2545454545454544	3.792079207920792	3.437956204379562	2.9597701149425286	2.9717514124293785	2.6759776536312847	2.350785340314136	1.969135802469136	3.355050505050505
CHEMBL394435	19.50528082307763	0	0	2.4270584888554545	4.854116977710909	1.2769121469516973	3.9384327061262	450.0338773162322	7.025613594729864	18	38	0	0	6	1	2	1	2	0	0	2	408.44444444444446	327.0	316.7716906721536	306.1481481481481	360.1049382716049	372.2067901234567	365.0833333333333	235.8611111111112	236.30864197530863	183.0740740740741	1292.0	10.748538011695906	7.858333333333332	8.109375	5.951807228915663	6.6231884057971016	5.274193548387097	5.114942528735632	5.122448979591836	3.763157894736842	3.9375	3.3132530120481927	2.8433734939759034	2.9130434782608696	3.032258064516129	2.913793103448276	2.9183673469387754	8.336097122951411
CHEMBL519609	18.99907231917857	0	1	2.4939173787527693	4.987834757505538	1.31445607112588	3.9060172987059225	1074.90536298069	7.8962786341240925	12	49	0	0	5	2	2	1	0	0	0	0	296.44444444444446	278.33333333333337	158.80898491083676	236.11419753086423	261.63888888888886	312.7654320987655	341.4351851851852	312.30555555555554	220.60185185185185	203.60185185185185	1226.0	6.049886621315193	5.908496732026144	4.801498127340824	3.83625730994152	3.0866141732283463	2.399425287356322	1.8075601374570445	1.8980392156862744	3.061224489795918	3.3707865168539324	3.0701754385964914	2.805084745762712	2.4330708661417324	2.3189655172413794	2.4329896907216493	2.5176470588235293	3.240999692057893
CHEMBL3216126	24.27698918670792	0	1	2.47042420673989	4.863535005806373	1.3097858959923183	4.032904726636705	2119.143679060355	7.344532891351837	15	68	0	0	8	5	1	0	0	2	0	2	352.8888888888889	304.0	197.8563350424642	280.34382978036035	339.8294599417951	369.4118341944422	355.0419673002688	318.69755659520416	284.8571805967754	245.88604679682703	1822.0	5.189542483660131	5.492753623188406	4.2727272727272725	2.9939759036144578	2.0584795321637426	2.026666666666667	1.7179487179487178	1.696551724137931	2.897058823529412	3.3801652892561984	2.7951807228915664	2.435483870967742	2.467836257309941	2.533333333333333	2.33974358974359	2.43448275862069	3.799147691888528
ZINC000072104700	30.47918975930732	0	1	2.4941922132130183	4.889877459112392	1.317138014475646	4.232049013644495	4704.01382124673	9.817147980899954	17	80	0	0	8	5	3	0	0	0	0	0	486.0	547.0	234.27777777777777	385.1111111111112	490.83333333333337	520.6666666666667	529.9166666666667	534.6388888888889	513.5277777777778	478.8333333333333	1594.0	6.075	6.130952380952381	4.705882352941177	3.663265306122449	2.2552301255230125	2.2697095435684647	2.169642857142857	2.1515151515151514	3.0875	3.3986928104575163	3.056122448979592	2.802752293577982	2.5230125523012554	2.3900414937759336	2.321428571428572	2.3737373737373737	2.928472222222222
CHEMBL175832	21.114237904597807	0	1	2.499447270260173	4.998894540520345	1.2482440780937576	3.916269046410275	579.8073156886743	7.355947607025471	12	46	0	0	8	1	2	1	4	0	0	4	476.44444444444446	387.3333333333333	434.0564128943758	354.9722222222221	581.4351851851854	580.6743827160495	409.8703703703704	407.5509259259258	394.27160493827154	306.88271604938274	1460.0	10.357487922705314	6.8819444444444455	6.245210727969349	5.05420054200542	3.221311475409836	3.797385620915033	3.254125412541254	3.400793650793651	3.5434782608695654	3.689655172413793	2.991869918699187	2.5037593984962405	2.4344262295081966	2.647058823529412	2.504950495049505	2.5357142857142856	9.436008975964691
ZINC000049033756	27.69120274908102	0	1	2.4717445929078474	4.846921924501352	1.3019875582585392	3.81073502041993	5763.073437399992	9.940160039729218	17	72	0	0	7	4	1	0	0	2	0	2	379.2098765432099	358.0	195.59392623075752	318.28086419753083	394.3314281359548	435.0092592592592	444.5648148148147	446.66049382716056	432.925925925926	354.39506172839504	1918.0	5.266803840877915	5.46962962962963	4.071604938271605	2.898369824705	1.92010582010582	1.7294685990338163	1.5527497194163862	1.4858645627876397	3.055555555555556	3.355555555555556	2.9005524861878453	2.673469387755102	2.466666666666667	2.318840579710145	2.136363636363636	2.189349112426036	2.716582308760521
ZINC000045386315	26.862834473955832	0	1	2.417649912555647	4.835299825111295	1.2709442349041342	4.3390436720491925	622.1652042604491	7.656981090800309	16	62	0	0	9	3	2	1	3	0	0	3	514.4444444444445	436.6666666666667	411.0841906721536	573.8580246913581	470.9614197530864	555.3688271604939	534.6388888888889	464.574074074074	491.6481481481481	447.6527777777777	1702.0	8.297491039426523	6.251282051282051	6.538461538461538	3.8595387840670856	2.8951310861423223	2.817204301075269	2.3878406708595388	2.434052757793765	3.3870967741935485	3.5128205128205128	3.037735849056604	2.574585635359116	2.460674157303371	2.548387096774193	2.339622641509434	2.381294964028777	6.63039017213151
CHEMBL3403344	16.693432725214397	0	0	2.53984033315374	4.965433088842422	1.2127669057798434	3.877466073484627	198.0179283641464	6.076814934253315	11	41	0	0	7	2	3	1	0	1	0	1	286.04938271604937	194.44444444444449	200.33254267642127	254.95370370370367	274.317901234568	413.3215020576132	393.82035893918606	318.58693415637856	262.24485596707825	164.48045267489715	1394.0	6.97681421258657	5.296296296296297	5.47945205479452	4.580392156862745	2.727558066541117	1.7838939857288485	2.0427350427350426	1.0501355013550135	3.2439024390243905	3.6301369863013697	3.388235294117647	2.822429906542056	2.2796610169491527	2.201834862385321	2.065934065934066	1.7560975609756098	4.8861595774736895
CHEMBL4759730	19.941237346443483	0	1	2.5307884651752266	4.971536063685637	1.317707133727521	4.236772603757389	228.6758015062804	6.348596018412214	15	46	0	0	6	3	2	1	0	0	0	0	318.44444444444446	354.6666666666667	195.21613511659808	287.76234567901224	320.71604938271594	394.24382716049365	348.3888888888887	290.2962962962962	235.6018518518519	234.94444444444449	1236.0	6.922705314009662	5.653061224489796	5.82375478927203	4.347953216374269	3.197831978319784	3.314641744548287	2.568027210884354	2.0396825396825395	3.4565217391304346	3.827586206896552	3.3508771929824563	2.868217054263566	2.747967479674797	2.8411214953271027	2.673469387755102	2.4642857142857144	4.243829024273872
CHEMBL3547139;CHEMBL3547138	15.722758127248063	0	1	2.456019099331494	4.912038198662989	1.2996613479265728	3.987038254258895	123.42429320211616	5.508775138151033	12	40	0	0	2	1	0	0	1	0	0	1	238.0	248.0	147.16666666666666	191.0277777777778	244.7777777777777	256.7777777777778	265.3333333333333	260.5	247.16666666666669	187.16666666666669	798.0	5.95	5.619047619047619	4.16	3.196078431372549	2.296	2.3846153846153846	1.8387096774193548	0.6666666666666666	3.15	3.613333333333333	3.147058823529412	2.6016260162601625	2.472	2.4423076923076925	1.956989247311828	1.5733333333333333	3.679166666666666
CHEMBL163904;CHEMBL351592	23.33917226222055	0	1	2.577419100373016	4.95373860345744	1.3236168119033949	3.884386293133703	2818.5523664217635	9.0086894238773	12	57	0	0	5	3	1	0	1	0	0	1	364.0	284.0	232.25	288.4166666666666	398.4722222222221	452.44444444444434	389.4166666666666	358.22222222222223	287.9722222222222	244.25	1184.0	6.385964912280702	6.081967213114754	4.614035087719298	3.239263803680981	1.7374301675977657	1.6904761904761905	1.708955223880597	2.4757281553398056	3.333333333333333	3.771929824561404	3.122699386503068	2.7888888888888888	2.4134078212290504	2.244047619047619	2.328358208955224	2.66990291262136	4.074561403508772
ZINC000034428893	11.99695419253438	0	1	2.5343199165477635	4.851544094116589	1.3331667415046629	3.536916688529515	75.73237729299146	4.732670882435251	6	27	0	0	4	2	2	0	0	0	0	0	214.0	54.0	138.88888888888889	156.2777777777778	207.1388888888889	261.99999999999994	190.66666666666669	115.5	50.5	8.0	634.0	7.925925925925926	7.482758620689655	6.403846153846154	4.802816901408451	2.1785714285714284	1.4210526315789471	0.0	0.0	3.555555555555556	4.076923076923077	3.2535211267605635	2.7746478873239435	2.267857142857143	1.868421052631579	1.3846153846153846	1.0	5.144032921810699
ZINC000068037436	16.107646287587492	0	1	2.4325472231990752	4.86509444639815	1.234103880271956	3.978334555505979	134.47113526807368	5.643286913067435	6	47	0	0	5	2	2	1	0	0	0	0	228.44444444444449	198.0	182.21613511659808	259.2098765432098	300.3796296296297	396.0123456790122	338.0432098765431	252.8240740740741	222.36111111111111	247.6666666666667	1084.0	4.860520094562648	3.395833333333333	3.6740740740740745	2.3972222222222217	1.4950980392156863	1.9038461538461533	1.6296296296296295	0.8181818181818182	2.851063829787234	3.111111111111111	2.716666666666667	2.1476510067114094	2.044117647058824	2.2115384615384617	2.345679012345679	2.0	3.8769390450340016
ZINC000013536436	19.63722941514381	0	1	2.484167411296218	4.968334822592434	1.348977593846578	3.924106559461568	903.2425374272937	7.722281839955008	18	50	0	0	1	1	0	0	0	0	0	0	242.0	219.0	118.69444444444446	215.19444444444449	270.33333333333337	289.1111111111111	293.6944444444444	256.44444444444446	192.69444444444449	169.41666666666666	938.0	4.84	5.2075471698113205	3.978494623655914	2.8372093023255816	1.908450704225352	1.6717557251908397	1.796116504854369	1.908045977011494	3.14	3.591397849462365	3.054263565891473	2.723404255319149	2.436619718309859	2.282442748091603	2.407766990291262	2.4827586206896552	2.373888888888889
CHEMBL373873	26.357869415747675	0	1	2.393363761516626	4.768542385667352	1.304851586952574	4.022294463771649	775.6179920344362	7.87743555229045	17	64	0	0	9	6	1	0	0	2	0	2	399.2098765432099	345.0	194.5661484529797	301.55864197530866	375.1092059137327	406.175925925926	373.8425925925926	349.07716049382714	319.00925925925924	287.9783950617284	1866.0	6.237654320987654	6.301824212271973	4.619047619047619	3.1683856852633228	2.1660130718954247	2.24025974025974	2.2301024428684	2.309846431797652	3.1875	3.4201680672268906	2.867088607594937	2.563953488372093	2.4411764705882355	2.4545454545454546	2.368794326241135	2.4390243902439024	3.0400960695778085
CHEMBL4242268	28.94335547308765	0	1	2.506145801947276	4.984531554019302	1.3534382919792216	4.365419812240046	1224.732296182544	8.391411410830381	16	68	0	0	9	4	4	1	0	0	0	0	474.44444444444446	462.6666666666667	254.79946844993145	405.162037037037	459.4706790123456	562.2546296296298	564.6388888888889	492.1296296296296	399.2407407407407	405.4166666666666	1712.0	6.977124183006536	5.863013698630137	5.362962962962963	3.9619565217391295	2.6063492063492064	2.313333333333333	1.859106529209622	1.6408934707903782	3.411764705882353	3.7111111111111112	3.25	2.8944723618090453	2.6809523809523808	2.655	2.5412371134020617	2.309278350515464	3.747051006616639
CHEMBL3664832	26.26041015982496	0	1	2.4339027348330755	4.81161366173958	1.325727983417284	3.916629665746482	3936.128810320496	9.4718754523084	11	68	0	0	7	3	4	0	0	0	0	0	418.0	316.0	209.0	335.5277777777778	405.0000000000001	441.08333333333326	431.4722222222222	379.08333333333326	347.7777777777777	300.2222222222222	1374.0	6.147058823529412	5.833333333333333	4.139705882352941	2.436170212765957	1.94	1.6989247311827955	1.5885714285714283	1.4567901234567902	3.1029411764705883	3.367647058823529	2.73936170212766	2.464114832535885	2.36	2.3978494623655915	2.32	2.320987654320988	3.073529411764706
CHEMBL4574931	21.42440059403787	0	0	2.47042420673989	4.863535005806373	1.3097858959923183	4.032904726636705	2119.143679060355	7.344532891351837	20	47	0	0	9	4	3	1	0	1	0	1	394.8888888888889	539.6666666666667	197.8563350424642	280.34382978036035	339.8294599417951	369.4118341944422	355.0419673002688	318.69755659520416	284.8571805967754	245.88604679682703	1636.0	8.401891252955084	7.346938775510204	7.958333333333333	6.235087719298246	5.5	4.818452380952381	5.119496855345911	2.9603960396039604	3.595744680851064	4.2	3.873684210526316	3.5045871559633026	3.258928571428572	3.133928571428572	2.8867924528301887	2.435643564356436	3.799147691888528
CHEMBL240876	20.2408971749656	0	0	2.441848699919692	4.883697399839384	1.258853565549134	3.978961471388177	429.9062198191142	7.01907853648529	18	39	0	0	7	1	3	1	2	0	0	2	440.44444444444446	383.0	351.5494684499314	321.7067901234568	384.59259259259255	565.9382716049383	313.0833333333333	285.3055555555555	234.9753086419753	201.2993827160494	1356.0	11.293447293447294	8.34959349593496	8.77948717948718	6.705882352941177	5.635135135135135	5.892307692307693	5.027777777777777	5.089743589743589	3.8205128205128207	4.076923076923077	3.4	2.8505747126436782	2.891891891891892	3.015384615384616	2.933333333333333	2.9423076923076925	9.014088934613625
CHEMBL566383	24.91514628267317	0	1	2.4202708535239057	4.801408483718095	1.3112226908645122	4.236872194787927	653.0696298739433	7.644834564138566	17	60	0	0	8	5	2	0	1	0	0	1	450.0	507.0	257.94444444444446	330.61111111111114	408.5	411.80555555555554	474.1666666666666	376.11111111111103	370.33333333333314	391.6388888888887	1346.0	7.5	7.047619047619048	5.4363636363636365	4.138888888888889	4.219178082191781	3.81203007518797	4.070866141732283	3.6934306569343054	3.2	3.4454545454545453	2.930555555555556	2.7364864864864864	2.650684931506849	2.827067669172932	2.937007874015748	2.781021897810219	4.299074074074074
ZINC000169726176	21.37961237674044	0	1	2.452829773466438	4.730014750242527	1.3070749707954987	3.7068486295194782	868.3066836230981	7.759796747413489	12	51	0	0	5	2	1	0	1	1	0	2	335.60493827160496	282.1111111111111	211.2552964487121	255.04938271604945	350.5462962962963	356.8508230452675	327.6080246913581	309.037037037037	267.891975308642	246.037037037037	1348.0	6.580488985717745	6.076131687242798	4.4006734006734005	3.0969267139479904	2.0721118469462843	2.17008547008547	1.9678604224058769	2.5759637188208617	3.294117647058824	3.5656565656565657	2.9290780141843973	2.529032258064516	2.304635761589404	2.4615384615384617	2.5041322314049586	2.591836734693877	4.14226071468063
ZINC000045370326	28.14648879428897	0	1	2.434407945183477	4.868815890366956	1.2839043288903558	4.428288399890839	1041.5129701083565	8.229363559382099	12	72	0	0	9	3	2	1	3	0	0	3	500.44444444444446	447.0	415.0286351165981	587.1018518518517	505.5200617283952	630.2577160493827	542.6365740740741	485.2824074074073	804.9722222222224	503.2361111111111	1782.0	6.950617283950617	5.066666666666666	5.196217494089835	2.9061976549413737	2.1815336463223787	2.138755980861244	3.442276422764228	1.928802588996764	3.111111111111111	3.234042553191489	2.768844221105528	2.4285714285714284	2.422535211267605	2.488038277511962	2.4585365853658536	2.451456310679612	5.7642865988416405
CHEMBL2397901;58911604	12.784941202760692	0	1	2.470206139478369	4.940412278956741	1.3125372009751952	3.704572632714244	81.69118662915132	4.872949750496599	6	29	0	0	4	2	1	0	0	1	0	1	193.6049382716049	64.11111111111111	107.94974089315652	146.96604938271602	194.7088477366256	218.0236625514403	184.8950617283951	92.30864197530862	51.57407407407408	20.88888888888889	896.0	6.676032354193274	6.487455197132617	5.081871345029239	3.630555555555556	2.27946127946128	1.4909560723514212	0.8222222222222223	0.1037037037037037	3.4827586206896552	3.824561403508772	3.1375	2.6790123456790123	2.333333333333333	2.209302325581396	1.9	1.4666666666666666	3.722404858384708
CHEMBL629	16.32047510869343	0	1	2.4476334782893163	4.822977605706516	1.3116671825820745	3.941955037638573	212.80106608333423	6.102295111974422	12	44	0	0	1	1	0	0	0	0	0	0	204.0	193.0	93.88888888888889	181.33333333333343	228.0	247.0	243.83333333333337	220.16666666666669	197.3333333333333	170.0	792.0	4.636363636363637	4.956521739130435	3.7160493827160495	3.138888888888889	2.073170731707317	1.6637931034482758	1.4134615384615383	0.6966292134831461	2.977272727272727	3.3950617283950617	3.101851851851852	2.6746031746031744	2.569105691056911	2.353448275862069	2.201923076923077	1.9662921348314608	2.133838383838384
ZINC000072105894	27.312265367118005	0	1	2.4695386615628387	4.847448318184881	1.2760683524683467	3.926153767434099	2110.11767967253	8.90726196576691	17	66	0	0	9	5	2	0	0	2	0	2	421.2098765432099	430.6666666666666	227.14948178631303	324.3446502057613	427.9578189300411	451.54938271604937	510.2139917695473	484.4711934156379	372.1687242798354	341.69135802469134	1918.0	6.381967826412271	6.423510466988727	4.935336976320583	3.7274633123689727	2.434027777777778	2.121510673234811	2.41875	2.846994535519125	3.257575757575758	3.5901639344262297	3.10062893081761	2.775956284153005	2.4635416666666665	2.206896551724138	2.30625	2.6065573770491803	3.4416588149441374
ZINC000064448142	23.467682544039384	1	1	2.5538857634447663	4.971427984704706	1.319131404438242	4.5372217645790895	287.0715252476725	6.724442138593524	12	58	1	0	4	1	3	0	0	0	0	0	340.0	356.0	225.04166666666669	307.56944444444446	469.9305555555555	486.9444444444444	447.1944444444444	365.6875	357.2083333333333	331.6111111111111	1170.0	5.862068965517241	5.693548387096774	4.362068965517241	3.0903954802259888	1.9955357142857144	1.816326530612245	1.8855421686746987	1.950354609929078	3.362068965517241	3.8620689655172415	3.2429378531073447	2.6930232558139533	2.5357142857142856	2.5	2.433734939759036	2.418439716312057	3.880028735632184
CHEMBL240876;44439382	20.2408971749656	0	0	2.441848699919692	4.883697399839384	1.2588535655491346	3.97896147138818	429.9062198191131	7.019078536485288	18	39	0	0	7	1	3	1	2	0	0	2	440.44444444444446	383.0	351.5494684499314	321.7067901234567	384.5925925925926	565.9382716049384	313.08333333333326	285.30555555555554	234.9753086419753	201.29938271604945	1356.0	11.293447293447294	8.34959349593496	8.77948717948718	6.705882352941177	5.635135135135135	5.892307692307693	5.027777777777778	5.089743589743589	3.8205128205128207	4.076923076923077	3.4	2.8505747126436782	2.891891891891892	3.015384615384616	2.933333333333333	2.9423076923076925	9.014088934613625
90664587;CHEMBL1852593	27.881472777861948	0	1	2.431077184215604	4.808854363234406	1.28890138153662	4.129367158459827	1109.4345712316374	8.292539614695775	17	69	0	0	9	5	2	0	0	2	0	2	421.2098765432099	468.55555555555554	230.8717040085353	333.06687242798347	439.6841563786008	446.5329218106996	487.4351851851851	491.4094650205761	426.690329218107	374.4434156378601	1956.0	6.104490964394346	6.114197530864198	4.649305555555555	3.443794671864848	2.5729166666666665	2.3784545967287083	2.357235142118863	2.5330225330225327	3.1739130434782608	3.453125	2.9590643274853803	2.71505376344086	2.5729166666666665	2.3857868020304567	2.3488372093023258	2.517482517482517	3.345966724761381
CHEMBL3695357	26.151020360083784	0	1	2.4339009367688744	4.811629258318411	1.3388898952955544	3.9111791105342033	5505.34400902957	9.807397005963711	9	73	0	0	5	2	3	0	0	0	0	0	354.0	316.0	195.72222222222223	327.0277777777779	418.3333333333334	441.02777777777766	455.6388888888888	411.6111111111112	324.9166666666667	306.7222222222223	1338.0	4.849315068493151	4.558441558441558	3.0738255033557045	1.89908256880734	1.4581497797356828	1.6122448979591837	1.3036649214659686	1.1497326203208555	2.9315068493150687	3.228187919463087	2.6192660550458715	2.329113924050633	2.246696035242291	2.3520408163265305	2.272251308900524	2.176470588235294	2.681126331811264
CHEMBL4302724	21.27022257699926	0	1	2.358951628476699	4.717903256953398	1.301585703742811	3.852502319014262	985.6179394527884	7.92288821134995	12	60	0	0	5	2	3	0	0	0	0	0	336.0	252.0	148.63888888888889	269.94444444444446	328.2499999999999	331.83333333333314	344.0833333333333	312.6666666666667	240.5833333333333	211.75	1150.0	5.6	5.241935483870968	3.711711711711712	3.102189781021898	1.4736842105263157	1.5460122699386505	1.4696969696969695	1.7962962962962965	2.833333333333333	3.1171171171171173	2.854014598540146	2.467948717948718	2.134502923976608	1.9938650306748469	2.0681818181818183	2.240740740740741	2.477314814814815
ZINC000299853990	15.722758127248062	0	1	2.454287150212439	4.908574300424876	1.3022378023915284	3.976214210527324	125.88238899993732	5.528495230967685	12	40	0	0	2	1	0	0	0	0	1	1	189.06721536351165	176.55555555555557	84.30049725651577	163.17592592592598	205.72222222222217	227.95987654320987	230.19753086419755	212.60339506172843	181.28703703703707	116.7824074074074	1942.0	4.726680384087791	4.977072310405644	3.607407407407407	2.7113289760348582	1.934222222222222	1.6976495726495728	0.9741138988450816	0.3116049382716049	3.15	3.6	3.1372549019607843	2.569105691056911	2.44	2.4326923076923075	1.989247311827957	1.586666666666667	2.107512431412894
CHEMBL541993	13.044160916762928	0	3	2.426057844606913	4.852115689213825	1.2314868744203102	3.558263356481468	135.08320684832847	5.436519186661439	6	29	0	0	6	3	0	0	2	1	0	3	269.60493827160496	151.11111111111111	196.2275186709343	229.90637860082305	215.8240740740741	186.2530864197531	207.97119341563783	143.41975308641975	156.25308641975312	147.31893004115227	1006.0	9.296722009365688	7.737037037037037	6.585470085470086	4.511784511784512	3.7476459510357816	2.905982905982906	3.4281842818428183	3.770114942528736	3.3793103448275863	3.576923076923077	3.075757575757576	2.870967741935484	2.4745762711864407	2.1923076923076925	2.048780487804878	1.7241379310344829	6.7664661610667
CHEMBL71635	22.68443613937235	0	1	2.411946406534031	4.823892813068062	1.331240726051731	4.215578845828079	487.4298505343551	7.253857120736474	12	58	0	0	6	3	3	0	0	0	0	0	368.0	311.0	194.94444444444443	299.33333333333326	361.33333333333326	374.8333333333333	349.6388888888889	315.83333333333326	313.8888888888889	262.7777777777777	1196.0	6.344827586206897	5.950819672131147	4.363636363636363	3.1575342465753424	1.949438202247191	2.0326797385620914	2.4754098360655736	2.008264462809917	3.1206896551724137	3.4272727272727272	3.047945205479452	2.5853658536585367	2.297752808988764	2.411764705882353	2.6065573770491803	2.413223140495868	3.3611111111111107
ZINC000045364078	17.435028842544412	0	1	2.5339674240290577	5.067934848058117	1.363467456107406	4.17662448521356	158.340163640597	5.8532030135830695	16	41	0	0	2	1	1	0	0	0	0	0	256.0	240.0	112.97222222222224	196.22222222222223	240.94444444444449	268.75000000000006	288.44444444444446	262.7777777777778	185.9444444444445	124.5	852.0	6.243902439024391	6.5227272727272725	5.394736842105263	4.42	2.688	2.0869565217391304	1.788888888888889	2.0	3.4390243902439024	4.026315789473684	3.68	3.201754385964912	2.712	2.3304347826086955	2.1444444444444444	2.1818181818181817	2.7554200542005423
CHEMBL3665544	25.99695926031487	0	1	2.451937965908737	4.856344182198314	1.2491079311832607	4.396849904125204	1345.395487223804	8.428218722981597	17	58	0	0	11	4	3	0	3	1	0	4	571.604938271605	684.0	389.5955742264898	515.906378600823	429.622427983539	479.2644032921811	481.5128600823045	588.7530864197533	388.9495884773662	431.1069958847736	1772.0	9.855257556406984	8.351851851851851	7.690631808278868	5.646630236794172	5.146796431467964	5.181818181818182	4.302798982188295	4.533502968617473	3.3793103448275863	3.5294117647058822	3.221311475409836	2.985074626865672	2.839416058394161	2.840909090909091	2.801526717557252	2.763358778625954	6.717165072870514
CHEMBL106794	28.75643669983976	0	2	2.3894770346918963	4.7789540693837935	1.274408171604872	5.476562052446731	295.36577167220736	6.996547311917454	18	68	0	0	11	6	1	1	3	0	0	3	550.4444444444445	561.0	371.4548182441701	532.1851851851852	436.9058641975308	557.2654320987654	570.6296296296296	484.2932098765432	535.0987654320988	433.5941358024692	1824.0	8.094771241830065	7.042253521126761	6.241935483870968	4.233545647558387	3.202020202020202	3.3795180722891565	2.603550295857988	2.2844444444444445	3.2794117647058822	3.4919354838709675	3.178343949044586	2.675531914893617	2.4696969696969697	2.680722891566265	2.4437869822485205	2.333333333333333	5.462570856531912
CHEMBL351592	23.33917226222056	0	1	2.577419100373016	4.953738603457439	1.3236168119033946	3.884386293133703	2818.5523664218786	9.00868942387734	12	57	0	0	5	3	1	0	1	0	0	1	364.0	284.0	232.25	288.4166666666666	398.4722222222221	452.44444444444434	389.4166666666667	358.2222222222222	287.97222222222223	244.25	1184.0	6.385964912280702	6.081967213114754	4.614035087719298	3.239263803680981	1.7374301675977657	1.6904761904761905	1.708955223880597	2.4757281553398056	3.333333333333333	3.771929824561404	3.122699386503068	2.7888888888888888	2.4134078212290504	2.244047619047619	2.328358208955224	2.66990291262136	4.074561403508772
ZINC000013473856	18.591625366514133	0	1	2.345571077212616	4.691142154425232	1.3030465174429764	4.303986249524523	188.0328997956615	6.112085683786419	12	47	0	0	4	1	1	0	1	0	0	2	277.02419753086417	229.62222222222223	188.21706390123447	227.3134814814815	303.2728888888888	311.57555555555547	268.67999999999995	260.9635555555556	225.78533333333328	207.9660740740741	3746.0	5.894131862358813	5.298412698412698	3.773737373737373	2.4543209876543206	1.8089225589225588	2.087474747474748	1.6856526429341965	1.8329501915708808	3.0851063829787235	3.352272727272727	2.738095238095238	2.318840579710145	2.234848484848485	2.4272727272727272	2.349514563106796	2.2758620689655173	4.004618380877331
CHEMBL3952892	24.95558639719305	0	1	2.4555329323179818	4.803955029170417	1.299661422641996	3.9012427883333896	5275.498367666731	9.733979240970044	9	68	0	0	7	3	3	0	0	1	0	1	363.60493827160496	272.33333333333337	196.31085200426764	307.60493827160496	397.7366255144034	447.6039094650206	415.9742798353909	352.6553497942387	318.2160493827161	305.80864197530866	1564.0	5.347131445170661	5.114241001564944	3.449382716049384	2.2693426410703896	1.5	1.5833333333333337	1.2855369335816262	1.2063492063492065	2.9705882352941178	3.2444444444444445	2.649214659685864	2.330188679245283	2.272277227722772	2.4127906976744184	2.23463687150838	2.125714285714286	2.8869242941804067
CHEMBL4300399	22.08671915792698	0	1	2.3590144180917414	4.718028836183483	1.2966850997150383	3.963966732767673	650.2876141388524	7.542125485305791	12	63	0	0	5	2	3	0	0	0	0	0	344.0	260.0	153.41666666666669	280.66666666666663	340.6944444444443	352.99999999999994	374.58333333333326	318.5	263.75	238.75	1188.0	5.4603174603174605	5.153846153846154	3.5982905982905984	3.090909090909091	1.3602150537634408	1.5950920245398772	1.3733333333333333	1.5853658536585369	2.8253968253968256	3.11965811965812	2.874125874125874	2.4226190476190474	2.129032258064516	2.049079754601227	1.96	2.138211382113821	2.4351851851851856
CHEMBL3805099	24.05820958722557	0	1	2.4428542444279864	4.778626197274143	1.3246481134784935	3.7606784928694097	4567.455621792381	9.558113683613383	15	58	0	0	8	4	2	1	1	0	0	1	420.44444444444446	247.3333333333333	245.3645404663923	302.8734567901234	380.59259259259255	441.2870370370369	366.6018518518518	298.6388888888888	293.3888888888889	249.51851851851853	1516.0	7.24904214559387	6.491803278688525	5.09567901234568	3.7825059101654848	2.5662100456621006	1.805352798053528	1.7506361323155215	2.067278287461774	3.2241379310344827	3.462962962962963	2.9574468085106385	2.641891891891892	2.4863013698630136	2.4452554744525545	2.3053435114503817	2.477064220183486	4.2304231114895225
CHEMBL4565881	13.38265818420606	0	0	2.476917026354034	4.804992987140823	1.3190139003526162	3.75654650641646	93.58413312622396	5.069489102293714	14	29	0	0	4	3	0	0	1	0	0	1	254.0	161.0	139.38888888888886	167.50000000000006	187.50000000000003	187.27777777777789	190.08333333333343	155.0	136.33333333333331	79.5	708.0	8.758620689655173	8.451612903225806	7.134615384615385	5.145161290322581	4.225806451612903	3.156862745098039	2.5476190476190474	0.3571428571428571	3.586206896551724	4.019230769230769	3.4516129032258065	3.193548387096774	2.774193548387097	2.450980392156863	2.023809523809524	1.5714285714285714	4.806513409961685
ZINC000103232397	25.61032252004125	0	1	2.457482663795105	4.8918641736927775	1.318582262005606	4.6621801640430345	355.75016344822205	7.037379506222401	15	58	0	0	8	3	4	0	1	0	0	1	486.0	426.0	333.80555555555554	369.9166666666666	446.8333333333333	514.5833333333334	445.77777777777777	431.1111111111111	396.08333333333326	366.58333333333337	1374.0	8.379310344827585	7.387096774193548	5.780701754385965	3.7865853658536586	2.772727272727273	2.8211920529801326	2.163265306122449	2.1278195488721803	3.4827586206896552	3.780701754385965	3.0853658536585367	2.6486486486486487	2.511363636363636	2.6026490066225167	2.4489795918367347	2.4586466165413534	5.755268199233717
ZINC000040836371	9.99695419253438	0	1	2.4732763962343176	4.757764557526162	1.264248509192907	3.163849953101837	63.72266239230119	4.416904531315393	6	24	0	0	3	1	0	0	1	1	0	2	159.60493827160494	63.33333333333333	121.19974089315652	117.73971193415638	142.57407407407408	124.18312757201645	86.95679012345677	92.57407407407406	70.69135802469137	55.333333333333336	790.0	6.650205761316872	5.964444444444444	4.296296296296297	3.1440329218106995	1.798941798941799	2.043010752688172	1.238095238095238	2.333333333333333	3.2916666666666665	3.5	2.7962962962962963	2.44	2.1904761904761907	1.903225806451613	1.5238095238095235	1.4444444444444444	5.049989203881522
CHEMBL262862	9.996954192534382	0	1	2.3776006915408554	4.729871871965134	1.2955992690179507	3.349056835574637	56.41414511580444	4.295084191452071	6	24	0	0	3	1	0	0	0	2	0	2	115.20987654320987	4.666666666666667	48.9828151196464	96.55864197530865	121.90447340344456	109.8724279835391	84.17283950617285	36.80246913580247	7.037037037037037	0.0	998.0	4.800411522633745	5.0888888888888895	3.503703703703704	2.4611013129531645	0.9760348583877996	0.1944444444444444	0.0	1.939350115104845	3.208333333333333	3.4	2.888888888888889	2.403225806451613	1.8823529411764703	1.5416666666666667	1.0	2.2618098255588235	2.0409506299852667
CHEMBL3664872	28.89856725579021	0	1	2.4339329330853534	4.814854105054085	1.360116826042587	3.986103871491741	2460.037830390339	9.088865852477683	12	74	0	0	6	2	4	0	0	0	0	0	432.0	379.0	215.0277777777778	361.27777777777777	455.3611111111112	515.3611111111111	458.0277777777779	431.52777777777777	387.97222222222223	329.8611111111112	1472.0	5.837837837837838	5.531645569620253	4.12	2.627906976744186	1.806167400881057	1.8309178743961352	1.5735294117647058	1.423913043478261	3.1621621621621623	3.453333333333333	2.8511627906976744	2.483050847457627	2.418502202643172	2.42512077294686	2.299019607843137	2.358695652173913	2.905780780780781
CHEMBL307956	14.64514306224045	0	1	2.578454537861348	5.1223304721919	1.378997833526682	3.8341027132391687	109.50545664481412	5.283761045289815	12	35	1	0	1	1	0	0	0	0	0	0	184.0	90.0	76.92361111111111	156.97222222222223	198.51388888888889	217.66666666666663	226.16666666666663	181.16666666666669	84.0	20.0	678.0	5.257142857142857	5.7368421052631575	4.63768115942029	3.402061855670103	1.9090909090909087	0.8910891089108911	0.3214285714285714	0.0	3.4571428571428573	4.086956521739131	3.484536082474227	3.056603773584906	2.5090909090909093	1.881188118811881	1.5	1.25	2.1978174603174603
ZINC000003827662	26.81768702675045	0	2	2.445448265620965	4.7814193092906345	1.336672771503835	3.9494422758003735	2852.174863788968	9.179612523965735	20	65	0	0	8	6	1	0	1	0	0	1	442.0	455.0	247.72222222222223	333.3333333333333	413.97222222222223	422.97222222222223	410.6666666666667	423.1388888888889	429.05555555555554	329.47222222222223	1406.0	6.8	6.463768115942029	4.829268292682927	3.1	2.3282051282051284	2.5	2.4642857142857144	1.9281045751633987	3.246153846153846	3.569105691056911	2.9235294117647057	2.606382978723404	2.471794871794872	2.4945054945054945	2.452380952380953	2.4640522875816995	3.8111111111111113
CHEMBL4250274	29.6504622542742	0	1	2.495435848168816	4.983535036480781	1.3455343420317276	4.548328595644961	811.011568690613	8.006615138387172	19	70	0	0	9	5	2	2	0	0	0	0	436.8888888888889	470.0	244.7195644718793	390.1188271604938	445.3503086419753	558.2453703703704	615.7962962962962	512.8518518518518	433.79629629629625	470.9351851851851	1926.0	6.241269841269841	5.293333333333333	4.958937198067632	3.435897435897436	2.638766519823789	2.248803827751196	1.863849765258216	1.6047197640117992	3.3857142857142857	3.681159420289855	3.1846153846153844	2.828828828828829	2.616740088105727	2.688995215311005	2.60093896713615	2.371681415929204	3.495993778169704
ZINC000000112537	9.887564392793202	0	1	2.427844410311517	4.724315355269768	1.2860461082471442	3.26137975676166	65.2179517228844	4.44009902867595	9	27	0	0	2	2	0	0	0	0	0	0	134.0	29.0	71.86111111111111	117.2222222222222	135.02777777777777	138.41666666666666	121.83333333333331	80.83333333333333	55.33333333333334	34.0	508.0	4.962962962962963	5.428571428571429	4.333333333333333	2.847457627118644	0.9482758620689656	0.6904761904761905	0.4137931034482758	0.0	2.962962962962963	3.4166666666666665	2.8813559322033897	2.459016393442623	2.0172413793103448	1.6666666666666667	1.4482758620689655	1.1111111111111112	2.661522633744856
CHEMBL3642698	27.56523392245688	0	1	2.4339016124900303	4.811641694329342	1.3326072995003608	3.9148688645523313	7541.014944057874	10.180875028403763	9	77	0	0	7	4	2	1	0	0	0	0	360.44444444444446	300.66666666666663	198.8923182441701	331.45987654321004	432.8950617283952	468.9999999999999	468.2222222222222	399.78703703703707	361.66666666666674	334.7777777777778	1630.0	4.681096681096681	4.390946502057613	2.9850427350427347	1.9985119047619049	1.3668061366806137	1.4455128205128205	1.4466666666666668	1.195578231292517	2.935064935064935	3.2243589743589745	2.6517857142857144	2.314516129032258	2.225941422594142	2.3509615384615383	2.27	2.209183673469388	2.583017120054157
CHEMBL4228313	25.512863264118533	0	1	2.406605219002374	4.813210438004748	1.296690494765116	4.232577108229663	2065.6909077239925	8.856995461069458	12	67	0	0	9	4	4	0	1	0	0	1	486.0	425.0	309.94444444444446	352.47222222222223	446.80555555555554	477.72222222222223	497.58333333333337	448.0555555555556	440.88888888888886	425.2777777777777	1466.0	7.253731343283582	6.057971014492754	4.300813008130081	3.5121951219512195	2.4	2.335164835164836	2.2444444444444445	2.2685714285714287	2.9402985074626864	3.203252032520325	2.823170731707317	2.527472527472528	2.3846153846153846	2.456043956043956	2.333333333333333	2.2457142857142856	4.626036484245439
ZINC000072106232	29.28375579641659	0	1	2.479444065096618	4.8576792729961245	1.2850780722578423	4.127445856134947	2651.242706417438	9.217784821609785	17	77	0	0	9	5	4	0	0	0	0	0	502.0	561.0	266.80555555555554	383.3611111111111	500.2222222222221	551.388888888889	621.3888888888891	575.8333333333335	484.72222222222223	465.8055555555554	1584.0	6.51948051948052	6.35	4.908450704225352	4.12	2.327800829875519	2.3375	2.4292682926829268	2.7048192771084336	3.0779220779220777	3.4507042253521125	3.171428571428572	2.7348837209302324	2.3775933609958506	2.216666666666667	2.292682926829268	2.463855421686747	3.465007215007214
CHEMBL606547	21.526450265376404	0	1	2.461691579331012	4.871909824453847	1.2822680990101205	4.5935122132709765	208.65326826911803	6.333925643807833	15	49	0	0	7	3	2	1	0	1	0	1	324.04938271604937	360.6666666666666	201.86032045419907	305.0977366255144	321.38671696387746	371.7191358024691	342.7458847736626	276.3271604938272	289.4927983539095	248.3451646090536	1562.0	6.613252708490803	5.5085470085470085	5.384707287933094	3.566009557945042	3.3019713261648747	3.6430976430976414	3.2242609582059125	2.281705948372615	3.4693877551020407	3.763440860215054	3.0806451612903225	2.694029850746269	2.717741935483871	3.121212121212121	2.770642201834862	2.6161616161616164	4.119598376616308
ZINC000040836023	14.389424793914728	0	1	2.3518818205956293	4.7037636411912604	1.2590865234783062	4.004411280166905	101.78768689941492	5.264743029136524	12	34	0	0	4	1	1	0	0	2	0	2	209.20987654320987	158.8888888888889	88.03837067520195	152.81687242798355	177.6286008230453	177.57510288065845	154.6934156378601	146.90329218107	130.8744855967078	106.78189300411522	1246.0	6.1532316630355846	6.406349206349207	4.984674329501916	4.055555555555556	2.9894179894179893	2.4444444444444446	1.7447916666666667	0.9616161616161616	3.2058823529411766	3.4482758620689653	3.0285714285714285	2.671232876712329	2.8412698412698414	2.646153846153846	2.40625	1.963636363636364	2.5893638433882926
ZINC000045259124	25.7316428636009	0	1	2.4203053351595814	4.801318151791447	1.2980947374209462	4.258102925963234	670.3331397510517	7.701697280791831	17	63	0	0	8	5	2	0	0	1	0	1	407.60493827160496	497.1111111111111	201.28307422648987	317.24382716049377	377.574074074074	396.3230452674897	435.7530864197529	380.088477366255	354.1728395061728	369.39403292181066	1592.0	6.469919655104841	6.486531986531986	4.850574712643679	3.5141612200435737	3.2888888888888888	3.358858858858859	3.821367521367521	3.357420357420357	3.1746031746031744	3.431034482758621	2.92156862745098	2.656441717791412	2.4705882352941178	2.689189189189189	2.976923076923077	2.8181818181818183	3.194969432166506
CHEMBL3698017	26.29785824871974	0	1	2.433997825820372	4.814561434892127	1.331149181154227	4.018384470068572	1403.441096058869	8.440604894073271	12	66	0	0	8	3	4	1	0	0	0	0	408.44444444444446	307.33333333333337	241.27169067215365	391.2469135802469	420.4074074074074	472.7314814814815	474.4691358024691	396.6157407407408	328.1064814814815	301.4351851851852	1592.0	6.188552188552189	5.019047619047619	4.641221374045801	2.8998178506375227	1.816831683168317	1.736346516007533	1.4990476190476192	1.282520325203252	3.196969696969697	3.427480916030534	2.8743169398907105	2.50990099009901	2.386138613861386	2.463276836158192	2.291428571428572	2.2378048780487805	3.655631676850813
CHEMBL3927710	22.127159272446864	0	1	2.455529763154018	4.803802618812828	1.3037774890049612	3.894060111588383	1516.3078013284303	8.353652997951688	9	61	0	0	5	3	2	0	0	0	0	0	314.0	227.0	175.22222222222223	276.3333333333334	356.61111111111114	370.27777777777766	357.02777777777766	301.69444444444446	251.8055555555556	241.63888888888889	1136.0	5.147540983606557	5.109375	3.459016393442623	2.1445086705202314	1.441340782122905	1.464516129032258	1.2876712328767124	1.3161764705882353	2.9672131147540983	3.278688524590164	2.658959537572254	2.345360824742268	2.2737430167597767	2.335483870967742	2.246575342465753	2.2205882352941178	2.8724954462659382
ZINC000000403684	10.853890887981988	0	1	2.419536695732003	4.71097076438824	1.2435842012507474	3.353845285620442	71.37259382522684	4.604386192298512	9	27	0	0	3	2	0	0	0	1	0	1	139.60493827160494	39.33333333333333	72.19974089315653	119.99382716049384	144.48662551440327	129.38683127572014	113.96296296296292	95.17695473251028	62.086419753086425	28.728395061728392	796.0	5.1705532693187015	5.646825396825397	4.388888888888889	2.7652329749103943	1.5918367346938775	0.874074074074074	0.4722222222222222	0.0	3.1481481481481484	3.5416666666666665	2.7419354838709675	2.453125	2.326530612244898	1.9111111111111112	1.625	1.2777777777777777	2.674064477524316
CHEMBL26687	10.525721488758451	0	1	2.370954455592459	4.741908911184919	1.247456316859665	3.3816520561437846	77.43632432496074	4.754921085138022	6	32	0	0	4	1	3	0	0	0	0	0	210.0	67.0	105.36111111111111	151.33333333333334	172.94444444444446	191.75	205.91666666666669	176.91666666666666	130.83333333333331	82.5	654.0	6.5625	5.875	4.648148148148148	5.368421052631579	1.28	0.9710144927536232	0.3768115942028985	0.0666666666666666	2.65625	3.0	3.0350877192982457	2.590909090909091	2.2	1.7536231884057971	1.3043478260869563	1.1111111111111112	3.2925347222222223
CHEMBL41806	12.158714650613906	0	1	2.4207573492422623	4.718032720528608	1.2716348142727023	3.4287230092160232	115.53309681622306	5.219560670680663	9	34	0	0	3	2	1	0	0	0	0	0	190.0	78.0	83.08333333333334	150.11111111111111	165.7777777777778	172.66666666666669	149.33333333333334	120.25	110.91666666666669	79.16666666666667	648.0	5.588235294117647	5.514285714285714	4.049180327868853	3.1	1.8289473684210529	1.368421052631579	0.8363636363636363	0.9523809523809524	2.8823529411764706	3.262295081967213	2.857142857142857	2.2790697674418605	2.210526315789474	2.245614035087719	2.0727272727272728	1.6428571428571428	2.4436274509803924
73345920;CHEMBL2393279	17.55634918610405	0	0	2.4502519497282447	4.844550445483431	1.3056480657710663	3.998166351143463	216.6511171170522	6.211197427429225	15	43	0	0	7	6	1	0	0	0	0	0	320.0	346.0	128.91666666666669	226.47222222222223	242.5555555555556	274.1666666666667	256.7777777777778	247.5555555555556	247.1666666666667	218.4166666666667	954.0	7.441860465116279	7.733333333333333	6.473684210526316	5.306818181818182	3.4411764705882355	3.7204301075268815	3.0531914893617023	2.5517241379310347	3.209302325581396	3.5	3.284090909090909	3.032608695652174	2.803921568627451	2.946236559139785	2.691489361702128	2.2988505747126435	2.9980620155038764
CHEMBL5079536	27.32120388531137	0	1	2.512802243166324	4.855379991739668	1.275336950048296	4.215994374407473	1509.8719635841862	8.54355556550766	18	59	0	0	10	3	3	2	1	1	0	2	462.4938271604938	429.1851851851852	292.64152758725805	377.3736282578875	393.18724279835385	457.920781893004	485.665923639689	385.74011202560587	387.7824074074075	330.84670781893	2110.0	7.838878426449048	6.440917107583775	5.895711500974659	3.602962962962963	2.96733379342075	2.919627110103301	2.5984126984126985	2.47979797979798	3.6440677966101696	3.8947368421052633	3.1533333333333333	2.860606060606061	2.571428571428572	2.693877551020408	2.771428571428572	2.863636363636364	4.960025891309458
CHEMBL1258762	26.248479616006502	0	1	2.4361505519712177	4.8706480388595885	1.3271356964762642	5.098767543285305	293.61537210064347	6.87619312113322	16	60	0	0	7	3	2	0	2	0	0	2	488.0	359.0	307.75	346.9722222222222	457.72222222222223	428.1944444444442	453.1666666666666	415.6666666666665	352.33333333333326	303.0	1400.0	8.133333333333333	7.265625	5.695652173913044	4.329032258064516	3.090909090909091	2.393333333333333	2.0357142857142856	2.5517241379310347	3.4166666666666665	3.6869565217391305	3.096774193548387	2.759259259259259	2.496969696969697	2.48	2.4	2.5172413793103448	5.129166666666666
ZINC000139255834	24.1152287286284	0	1	2.607655366910661	5.050430454872905	1.317035076224837	4.0182506182312	4170.614209242878	9.434430884998882	12	60	0	0	5	3	1	0	1	0	0	1	376.0	308.0	228.75	297.1111111111111	411.4444444444444	435.11111111111103	405.9166666666667	409.38888888888886	321.63888888888886	264.1944444444444	1222.0	6.266666666666667	6.015625	4.55	3.242603550295858	1.7014925373134329	1.5634517766497462	1.409937888198758	2.1186440677966103	3.3	3.7666666666666666	3.195266272189349	2.811224489795918	2.462686567164179	2.213197969543147	2.192546583850932	2.5084745762711864	3.8125
CHEMBL223440	13.411167754907476	0	1	2.547681035042785	4.908868558083296	1.3189762816147563	3.676967080996285	99.88679327393784	5.1346657285174775	6	32	0	0	4	2	1	0	0	1	0	1	201.6049382716049	65.66666666666666	112.7275186709343	156.93415637860082	202.21296296296296	227.059670781893	186.19444444444449	115.96913580246914	100.62037037037038	63.0	934.0	6.300154320987654	6.356209150326798	5.197530864197531	3.861111111111111	2.0401234567901234	1.193939393939394	0.3404255319148936	0.0625	3.40625	3.8412698412698414	3.1904761904761907	2.823529411764706	2.4722222222222223	2.272727272727273	1.7659574468085106	1.34375	3.522734958466697
CHEMBL3613875	26.846196597451875	0	1	2.4496609289086684	4.824876098870725	1.3335894877700574	3.982526334263144	3102.654547972323	9.263788761472233	20	59	0	0	10	7	1	0	0	2	0	2	437.2098765432099	421.0	194.0661484529797	294.141975308642	351.47031702484367	381.3148148148147	336.4259259259259	313.104938271605	285.75925925925924	245.5617283950617	1874.0	7.410336890562879	7.511463844797178	5.663663663663663	3.76601998824221	2.7706552706552703	3.0955882352941178	3.0036730945821857	2.6645299145299144	3.5084745762711864	3.765765765765766	3.1020408163265305	2.742138364779874	2.602564102564102	2.625	2.6115702479338845	2.7211538461538463	3.2892567534403345
CHEMBL4646317	11.19238815542512	0	1	2.437845917036104	4.846739859082119	1.3674854638648668	3.519492758458612	66.68930809602021	4.536516878283136	6	30	0	0	2	2	0	0	0	0	0	0	140.0	0.0	60.083333333333336	128.94444444444443	166.91666666666674	163.58333333333331	140.33333333333334	92.0	23.0	0.0	546.0	4.666666666666667	4.9375	3.683333333333333	2.776470588235294	0.825	0.0	0.0	1.939350115104845	3.066666666666667	3.45	3.023529411764706	2.606741573033708	2.0875	1.4696969696969695	1.0	2.2618098255588235	2.0027777777777778
ZINC000101639441	23.20861302018061	1	1	2.6198105813208814	5.0276833074040175	1.3493985976011889	4.264705239935748	347.8305527265737	6.881334860920461	12	55	1	0	3	1	2	0	0	0	0	0	318.0	342.0	186.3125	279.1805555555556	346.5694444444444	389.72222222222223	413.6111111111112	329.6944444444444	307.1111111111111	281.5833333333333	1104.0	5.781818181818182	5.733333333333333	4.258928571428571	2.951515151515152	2.1782178217821784	1.8688524590163933	1.929032258064516	2.112	3.5454545454545454	4.053571428571429	3.345454545454545	2.860103626943005	2.747524752475248	2.5737704918032787	2.567741935483871	2.6	3.3875
ZINC000253668172	26.44324793770847	0	1	2.6540994389944244	5.223744163943657	1.2811812065610948	3.876003488837832	22450.418004648272	11.21298698083022	6	65	0	2	8	3	4	0	0	1	0	1	425.60493827160496	322.1111111111111	271.87335200426764	324.5216049382716	504.6810699588477	594.520061728395	630.7577160493827	477.4614197530864	289.6157407407408	254.6851851851852	1624.0	6.547768281101615	6.1030595813204505	4.538847117794487	3.6033390903857225	2.259078590785908	1.9404283801874165	2.366571699905033	2.218423551756885	3.353846153846154	3.849624060150376	3.067357512953368	2.5244444444444443	2.234146341463415	2.2349397590361444	2.623931623931624	2.658119658119658	4.18266695391181
CHEMBL3697981	26.151020360083784	0	1	2.433900936768875	4.811629258318412	1.3388898952955544	3.911179110534202	5505.344009029619	9.80739700596372	6	72	0	0	7	3	4	0	0	0	0	0	392.0	309.0	203.44444444444449	345.2222222222223	425.4444444444445	450.69444444444434	437.1388888888888	402.5	344.83333333333337	309.72222222222223	1378.0	5.444444444444445	5.0	3.5510204081632653	2.3173076923076925	1.5694444444444444	1.6263157894736842	1.4010695187165776	1.238888888888889	2.958333333333333	3.2108843537414966	2.6586538461538463	2.3846153846153846	2.2962962962962963	2.389473684210526	2.27807486631016	2.216666666666667	2.825617283950617
ZINC000013437062	18.510745137474373	0	1	2.52839000409025	4.87509967478462	1.2946854406563824	4.211970119841924	180.47202370047043	6.028484895346135	12	47	0	0	3	2	1	0	0	0	0	0	262.0	248.0	108.44444444444446	212.19444444444449	280.77777777777777	307.4444444444447	304.44444444444446	258.30555555555554	224.16666666666663	196.3333333333333	906.0	5.574468085106383	5.86	4.494505494505495	3.87603305785124	2.571428571428572	1.8507462686567164	1.3893805309734513	0.6666666666666666	3.234042553191489	3.7472527472527473	3.347107438016529	2.8986486486486487	2.7928571428571427	2.5223880597014925	2.2831858407079646	1.9901960784313728	2.307328605200946
CHEMBL3233426	25.009613512970787	0	1	2.635567961711084	5.1293194312524015	1.2944334796931074	4.087228111867116	5388.294444113975	9.723386295656258	12	63	0	0	5	3	1	0	1	0	0	1	384.0	318.0	234.53472222222223	308.52777777777777	437.1805555555556	473.19444444444446	445.58333333333337	458.18055555555554	353.8472222222221	274.90277777777777	1260.0	6.095238095238095	5.925373134328358	4.492063492063492	3.224719101123596	1.643835616438356	1.4008810572687225	1.2486486486486486	2.048387096774193	3.3015873015873014	3.8174603174603177	3.207865168539326	2.7590909090909093	2.4885844748858448	2.118942731277533	2.108108108108108	2.4919354838709675	3.722773368606702
CHEMBL566379	26.846196597451872	0	1	2.49517248130568	4.908386079378159	1.3415206904099972	3.8997194874510654	1306.6069391349474	8.369111401698403	15	61	0	0	7	3	3	0	1	0	0	1	464.0	302.0	255.83333333333337	341.75000000000006	448.7222222222221	412.72222222222223	405.6388888888888	355.5555555555555	290.25	252.36111111111103	1384.0	7.60655737704918	7.121212121212121	5.565573770491803	3.9702380952380953	2.6545454545454548	1.9483870967741936	1.930232558139535	2.1538461538461537	3.508196721311476	3.827868852459016	3.077380952380953	2.817142857142857	2.527272727272728	2.419354838709677	2.441860465116279	2.5811965811965814	4.193989071038252
ZINC000299861050	35.19683773428609	1	0	2.569597341880207	4.96547327497874	1.2645268551782425	4.411302298439344	10973.23118637818	10.80729145420258	21	81	0	0	11	5	5	0	1	0	0	1	672.0	993.0	436.4513888888889	503.18055555555554	638.2500000000001	679.1111111111111	726.8888888888888	810.3194444444445	750.5138888888888	731.9444444444445	1906.0	8.296296296296296	7.835294117647058	6.5	5.030612244897959	4.617511520737327	3.956175298804781	3.0	3.405286343612335	3.4074074074074074	3.7635135135135136	3.2857142857142856	3.154205607476636	3.2350230414746544	2.7768924302788847	2.4239130434782608	2.5814977973568283	5.388288751714678
CHEMBL212886	24.167599386966742	0	1	2.4584378302270204	4.828702278063329	1.3060758406226485	4.311555587843711	912.6209135625012	7.947722696183035	12	60	0	0	6	2	3	0	0	1	0	1	381.60493827160496	471.1111111111111	189.28307422648987	290.4104938271607	368.8755144032923	395.86316872427983	392.5020576131688	344.6419753086419	304.017489711934	318.2160493827159	1508.0	6.36008230452675	6.1763668430335095	4.758112094395281	3.827327327327328	2.965493443754313	3.652024117140396	3.3675925925925925	2.6186868686868685	3.183333333333333	3.4690265486725664	2.972972972972973	2.5962732919254656	2.527950310559006	2.7906976744186047	2.808333333333333	2.6893939393939394	3.154717903774831
CHEMBL74355	20.56311579581272	0	1	2.403521873906508	4.807043747813015	1.3101072893847916	4.1326324843148905	474.0907760507455	7.154650587025117	12	55	0	0	5	1	3	0	1	0	0	1	358.0	253.0	223.44444444444449	276.5555555555556	360.3055555555556	404.5555555555556	395.00000000000006	348.0555555555556	330.7222222222222	259.36111111111114	1142.0	6.509090909090909	5.719298245614035	4.284313725490196	3.4338235294117645	1.921686746987952	1.6644736842105263	1.651006711409396	1.640625	2.981818181818182	3.313725490196078	2.919117647058824	2.4746835443037973	2.3132530120481927	2.3092105263157894	2.12751677852349	2.0859375	4.062626262626263
CHEMBL3286432	24.35487739012259	0	1	2.4428818330279745	4.816732077046182	1.298656290313518	3.80358636563956	2137.7147570621646	8.798894778395322	15	55	0	0	10	4	2	2	1	1	0	2	404.4938271604938	317.2222222222222	274.25263869836914	345.9696502057613	384.16409465020575	400.2586305441243	333.7947530864197	382.716049382716	276.6543209876543	236.9135802469136	1986.0	7.354433221099888	5.593869731800766	5.433760683760683	3.401587301587301	2.207936507936508	2.5176366843033504	1.9799635701275045	2.1195767195767194	3.418181818181818	3.5576923076923075	2.95	2.608108108108108	2.4714285714285715	2.492063492063492	2.3688524590163933	2.533333333333333	4.986411612697621
ZINC000000021198	17.694248556546647	0	1	2.5231004063373543	4.850883228863677	1.319093646845037	4.136589079837398	169.5491966329251	5.92160049069364	12	44	0	0	3	2	1	0	0	0	0	0	254.0	219.0	103.66666666666669	202.08333333333337	264.5	287.94444444444446	289.66666666666663	239.0833333333333	190.0	156.0	868.0	5.7727272727272725	6.0212765957446805	4.658823529411765	3.965217391304348	2.5877862595419847	1.7950819672131149	1.3979591836734695	0.7160493827160493	3.272727272727273	3.788235294117647	3.365217391304348	2.9411764705882355	2.763358778625954	2.4754098360655736	2.224489795918368	1.9876543209876545	2.356060606060606
CHEMBL3695364	24.506455884317816	0	1	2.433902582670363	4.811646330654284	1.2744390252587925	3.911380325540445	2397.297338764198	8.9134993844419	9	65	0	0	7	2	4	1	0	0	0	0	366.44444444444446	270.66666666666663	268.7994684499314	364.9660493827161	433.2453703703704	499.2561728395062	406.1018518518519	371.962962962963	370.033950617284	310.199074074074	1508.0	5.637606837606838	4.573529411764706	3.62051282051282	2.088652482269503	1.4377104377104375	1.5037037037037035	1.4186046511627908	1.2813852813852815	3.046153846153846	3.292307692307692	2.627659574468085	2.391089108910891	2.292929292929293	2.338888888888889	2.186046511627907	2.116883116883117	4.135376437691252
CHEMBL3806169	21.48900217648161	0	1	2.3751953044468537	4.7503906088937065	1.2888252807440828	3.815129049238823	1525.7282448467145	8.359846529842278	12	53	0	0	7	3	2	0	0	2	0	2	323.2098765432099	196.0	176.53837067520195	261.8919753086419	312.2758725803993	305.3981481481481	305.98148148148147	241.6604938271605	224.42592592592592	196.8950617283951	1634.0	6.098299557419054	5.894949494949495	4.233676975945016	2.91301479596645	1.944838455476753	1.568	1.673802242609582	2.023456790123457	3.113207547169812	3.31958762886598	2.8091603053435112	2.4671532846715327	2.269503546099291	2.272	2.238532110091743	2.466666666666667	3.3309126542490937
ZINC000253665418	25.626751356780744	0	1	2.654099403300249	5.22374412802721	1.298787749532145	3.875594205822254	19800.461138840543	11.056611316057534	6	65	0	2	8	5	3	0	0	0	0	0	418.0	278.0	272.2847222222222	327.02777777777777	475.72222222222223	620.2916666666667	620.875	444.0416666666666	322.04166666666663	270.0	1334.0	6.430769230769231	5.971014492753623	4.477611940298507	3.230769230769231	2.009756097560976	1.6162790697674418	1.761904761904762	1.952755905511811	3.276923076923077	3.776119402985074	3.025641025641025	2.4869565217391303	2.2439024390243905	2.2209302325581395	2.292517006802721	2.5118110236220472	4.188995726495726
ZINC000013436928	19.59678930062393	0	1	2.5249047220668706	4.852687544593191	1.3702762560860358	4.247051508003525	235.94993252094764	6.3390883695374765	12	48	0	0	3	2	1	0	0	0	0	0	268.0	267.0	106.66666666666666	221.3333333333333	288.6666666666667	294.27777777777777	303.6666666666667	264.0833333333333	208.3333333333333	169.16666666666669	942.0	5.583333333333333	5.865384615384615	4.443298969072165	3.4306569343065694	2.7062937062937062	1.992537313432836	1.7280701754385963	1.5268817204301075	3.333333333333333	3.762886597938144	3.2335766423357666	3.013986013986014	2.8531468531468533	2.626865671641791	2.491228070175439	2.505376344086021	2.222222222222222
CHEMBL4282117	21.936889243665924	0	0	2.397823381547952	4.743632508582838	1.3443373208581308	3.82655847976004	579.7854092936429	7.392277468284187	15	53	0	0	5	3	2	0	0	0	0	0	348.0	305.0	211.44444444444443	270.69444444444446	352.5833333333333	404.9166666666667	351.58333333333326	272.6111111111111	318.72222222222223	251.33333333333337	1128.0	6.566037735849057	6.339285714285714	4.888888888888889	3.153284671532847	2.4728682170542635	2.5	3.0	2.90625	3.2264150943396226	3.525252525252525	2.897810218978102	2.6	2.434108527131783	2.4262295081967213	2.427350427350427	2.65625	3.9895178197064975
44402486;44401243;CHEMBL435301;CHEMBL371207;CHEMBL364270;CHEMBL363619	18.51074513747437	0	1	2.529057983254994	4.878481082886447	1.3077856866029098	4.212544435286934	180.1019357523963	6.026432123268005	12	43	0	0	4	1	2	0	0	1	0	1	277.60493827160496	245.1111111111111	110.03307422648987	208.96604938271608	275.1810699588478	295.5493827160494	280.1707818930041	237.3940329218107	199.6049382716049	157.45679012345678	1170.0	6.455928797014069	6.480676328502415	5.2008032128514055	4.48180924287119	2.9972677595628414	2.077212806026365	1.724972497249725	1.0207407407407405	3.441860465116279	3.903614457831325	3.433628318584071	3.023076923076923	2.9672131147540983	2.5762711864406778	2.277227722772277	2.066666666666667	2.558908702941625
CHEMBL4469633	30.32935984504625	0	1	2.5157838028298016	5.031539482715612	1.3417010999288932	4.192129053922314	2517.482106774057	9.166015583762183	21	73	0	0	7	4	2	0	0	1	0	1	445.60493827160496	478.22222222222223	242.83862978204544	355.0216049382716	465.0185185185185	577.9063786008231	552.1316872427984	530.1522633744856	488.2654320987654	385.6008230452675	1764.0	6.104177236597328	6.180911680911681	4.914351851851851	3.562091503267974	2.606014271151886	2.163901458019105	1.827433628318584	1.7564534231200897	3.328767123287671	3.6805555555555554	3.1029411764705883	2.8807339449541285	2.7844036697247705	2.583710407239819	2.3628318584070795	2.3686868686868685	3.3265565723567865
ZINC000058563905	25.67927220526256	0	1	2.46168756866251	4.837024946013584	1.3052713344409292	3.770245190544254	2322.0640544282505	8.9441342162362	17	63	0	0	7	4	1	0	0	2	0	2	365.2098765432099	329.0	183.8717040085353	290.3641975308642	357.0814281359548	410.3425925925925	411.7314814814814	366.4104938271608	322.675925925926	289.22839506172824	1804.0	5.796982167352538	5.973063973063973	4.527065527065527	3.237694404361071	1.9290123456790125	1.88	1.9162962962962964	2.0568888888888885	3.2063492063492065	3.52991452991453	3.01948051948052	2.697674418604651	2.4	2.2685714285714287	2.2666666666666666	2.392	2.918598476325957
44419900	17.108462118919743	0	2	2.3824615081296683	4.740557411887755	1.2548817319708514	4.353189255110456	132.17333508631324	5.7170233286944265	6	48	0	0	5	3	0	0	2	0	0	2	314.0	328.0	230.20138888888889	245.91666666666669	344.6805555555556	410.84722222222223	346.95833333333337	358.2777777777778	299.58333333333337	287.58333333333337	982.0	6.541666666666667	5.857142857142857	4.314606741573034	3.741666666666666	1.962264150943396	2.309859154929577	1.6640625	1.7454545454545454	2.895833333333333	3.146067415730337	2.85	2.4444444444444446	2.125786163522013	2.197183098591549	2.1484375	2.027272727272728	4.795862268518518
CHEMBL3906069	27.63418360767817	0	1	2.45553976596167	4.804731520827571	1.3319432577819454	3.91778421538897	5874.874039137361	9.931202867131052	15	69	0	0	7	3	3	0	1	0	0	1	466.0	378.0	270.02777777777777	354.6666666666667	458.7777777777779	501.2222222222222	450.1944444444444	381.05555555555554	365.1388888888889	377.80555555555554	1462.0	6.753623188405797	6.287671232876712	4.5777777777777775	3.047120418848168	2.180904522613065	2.184971098265896	1.7078651685393258	1.6206896551724137	3.188405797101449	3.451851851851852	2.832460732984293	2.4714285714285715	2.412060301507537	2.560693641618497	2.3876404494382024	2.3160919540229883	3.9134460547504015
CHEMBL432879	24.513796012720466	0	0	2.49441742056949	4.914832911626382	1.2767466261895477	4.0721605817659245	2780.853457350683	9.061915270108226	18	49	0	0	10	5	2	0	3	0	0	3	564.0	616.0	375.03472222222223	498.0277777777778	399.97222222222223	481.0555555555556	486.75	364.68055555555554	558.8888888888889	265.72222222222223	1390.0	11.510204081632653	9.961538461538462	9.420454545454543	6.672897196261682	5.946902654867257	6.769230769230769	6.571428571428571	5.378378378378378	3.755102040816327	3.897727272727273	3.4953271028037385	3.0964912280701755	2.858407079646017	3.120879120879121	2.791208791208791	3.0135135135135136	7.653769841269842
CHEMBL1186737;44572179	9.996954192534382	0	1	2.460716984944641	4.737649535648194	1.2919065152152318	3.163701987329643	63.67657919903127	4.416181085952545	6	30	0	0	1	1	0	0	0	0	0	0	112.0	36.0	69.38888888888889	111.91666666666669	136.66666666666663	142.6111111111111	115.38888888888889	89.16666666666664	73.33333333333333	52.83333333333334	498.0	3.733333333333333	4.064516129032258	2.6666666666666665	1.893939393939394	0.8695652173913043	0.782608695652174	0.4047619047619047	0.1	2.833333333333333	3.1296296296296298	2.6818181818181817	2.189189189189189	1.9710144927536235	1.9565217391304348	1.5952380952380951	1.2333333333333334	2.312962962962963
CHEMBL397543	20.672505595553893	0	1	2.419575017891732	4.789008597120683	1.3094219658278772	4.158503404921607	324.6355377747123	6.738214575861117	11	48	0	0	6	3	2	0	1	0	0	1	374.0	305.0	259.22222222222223	264.77777777777777	375.33333333333337	413.2777777777778	328.16666666666663	303.8888888888889	278.5	259.11111111111114	1098.0	7.791666666666667	6.8431372549019605	4.98936170212766	3.3609022556390977	2.484126984126984	2.479674796747968	2.1785714285714284	2.6666666666666665	3.375	3.6595744680851054	2.9097744360902253	2.52054794520548	2.4682539682539684	2.4552845528455283	2.482142857142857	2.630952380952381	5.400462962962963
CHEMBL194659	18.510745137474373	0	1	2.529057983254996	4.87848108288645	1.30778568660291	4.212544435286933	180.1019357523963	6.026432123268005	12	43	0	0	4	1	2	0	1	0	0	1	326.0	326.0	172.22222222222223	235.5833333333334	312.8888888888888	322.16666666666674	342.2777777777777	285.08333333333337	256.16666666666663	224.0	962.0	7.5813953488372094	7.021739130434782	5.650602409638554	4.867256637168142	3.762295081967213	2.76271186440678	2.217821782178218	1.933333333333333	3.441860465116279	3.903614457831325	3.433628318584071	3.023076923076923	2.9672131147540983	2.5762711864406778	2.277227722772277	2.066666666666667	4.0051679586563305
CHEMBL4790020	25.7286508379758	0	1	2.5103478122899183	4.852598789277652	1.302522975932341	4.055034998258446	1874.2232093567504	8.699100374026001	18	56	0	0	9	3	3	2	0	1	0	1	400.4938271604938	379.5185185185185	225.33597203170248	340.818072702332	337.24279835390945	389.1136831275719	424.8974051211704	343.7648033836305	301.550925925926	276.2355967078189	1992.0	7.151675485008818	6.029629629629629	5.639917695473251	3.322301024428684	2.7862433862433864	2.875140291806958	2.558287795992714	2.2861111111111114	3.607142857142857	3.851851851851852	3.120567375886525	2.873333333333333	2.6785714285714284	2.6893939393939394	2.78688524590164	2.7583333333333333	4.023856643423259
CHEMBL3764133	25.35110280603902	0	1	2.47042420673989	4.863535005806373	1.3097858959923183	4.032904726636705	2119.143679060355	7.344532891351837	19	63	0	0	6	3	2	0	0	1	0	1	388.44444444444446	321.0	197.8563350424642	280.34382978036035	339.8294599417951	369.4118341944422	355.0419673002688	318.69755659520416	284.8571805967754	245.88604679682703	1566.0	6.165784832451499	6.348484848484849	5.147826086956521	3.835443037974684	2.251428571428572	1.8994082840236688	1.5850340136054422	2.135593220338983	3.2063492063492065	3.713043478260869	3.1265822784810124	2.834319526627219	2.4914285714285715	2.2958579881656807	2.2993197278911564	2.516949152542373	3.799147691888528
CHEMBL3967324	24.95558639719305	0	1	2.4555329323179818	4.803955029170417	1.299661422641996	3.9012427883333896	5275.498367666731	9.733979240970044	9	68	0	0	7	3	3	0	0	1	0	1	363.60493827160496	272.33333333333337	196.31085200426764	307.60493827160496	397.7366255144034	447.6039094650206	415.9742798353909	352.6553497942387	318.2160493827161	305.80864197530866	1564.0	5.347131445170661	5.114241001564944	3.449382716049384	2.2693426410703896	1.5	1.5833333333333337	1.2855369335816262	1.2063492063492065	2.9705882352941178	3.2444444444444445	2.649214659685864	2.330188679245283	2.272277227722772	2.4127906976744184	2.23463687150838	2.125714285714286	2.8869242941804067
ZINC000101069912	14.687841176745929	0	2	2.335610671259068	4.637077680620582	1.2131740862681315	4.026630917952355	96.0373407634818	5.206590968298724	6	39	0	0	4	3	0	0	1	0	0	1	242.0	193.0	154.6736111111111	199.44444444444449	268.55555555555554	238.81944444444449	200.91666666666669	216.19444444444449	210.8333333333333	186.5833333333333	788.0	6.205128205128205	5.9	4.285714285714286	3.382978723404255	2.6666666666666665	2.1444444444444444	1.3473684210526315	1.5	2.9743589743589745	3.242857142857143	2.6595744680851063	2.339449541284404	2.6419753086419755	2.344444444444445	2.0105263157894737	1.6756756756756757	3.965990028490028
CHEMBL178231;CHEMBL178566;CHEMBL181076;CHEMBL181076;CHEMBL178231;CHEMBL178566	10.773010658942226	0	1	2.4119811778117723	4.795009523698615	1.27706598769819	3.4575888872046168	61.13600847968439	4.44957326602773	6	27	0	0	3	1	0	0	0	2	0	2	121.20987654320987	4.666666666666667	54.510592897424175	106.41975308641976	140.73574912360917	140.99382716049385	119.3888888888889	62.83950617283951	10.037037037037038	0.0	1036.0	4.489254686785551	4.865079365079366	3.4444444444444446	2.4837105624142666	0.7761674718196457	0.1037037037037037	0.0	1.939350115104845	3.1481481481481484	3.431372549019608	2.930555555555556	2.4285714285714284	1.884057971014493	1.3555555555555556	1.0	2.2618098255588235	2.018910848052747
ZINC000095586109	12.813450773462106	0	1	2.513196411806029	4.988875668980013	1.307909490592262	3.720481899675449	77.25493414123697	4.817114415362309	6	29	0	0	4	2	1	0	0	1	0	1	193.6049382716049	33.66666666666667	110.2552964487121	149.93004115226333	193.7572016460905	206.93004115226336	187.238683127572	117.7530864197531	41.53703703703703	27.0	896.0	6.676032354193274	6.616487455197133	5.30214424951267	3.927350427350428	2.3369175627240137	0.7651515151515152	0.2222222222222222	0.0	3.5517241379310347	4.0	3.2564102564102564	2.6875	2.4516129032258065	1.9772727272727275	1.6296296296296295	1.3333333333333333	3.8019067740935206
ZINC000045284986	16.99907231917856	0	1	2.3224543594420988	4.644908718884198	1.3363108744854235	4.054980422254486	178.8122244161281	5.974793589984334	12	41	0	0	6	4	1	0	0	1	0	1	269.60493827160496	233.11111111111111	109.92196311537876	201.295267489712	228.91358024691365	206.3703703703704	206.85802469135808	178.52057613168728	152.25617283950618	133.20884773662553	1144.0	6.575730201746462	6.421188630490955	4.752592592592593	3.4765177548682704	2.8449612403100777	3.3784219001610305	3.553703703703704	2.790322580645161	3.1463414634146343	3.306666666666666	2.845360824742268	2.597826086956522	2.5232558139534884	2.8115942028985508	2.816666666666667	2.564516129032258	2.681023490618994
ZINC000003966376	13.560997669168536	0	1	2.490294085526237	4.980588171052474	1.3089267925340535	3.801845590464392	87.32489596584759	5.000263850409926	6	28	0	0	6	3	1	0	0	2	0	2	213.20987654320987	82.77777777777779	110.53837067520196	149.92386831275718	202.2594116750496	203.5658436213992	173.37345679012353	117.06172839506172	50.24074074074075	12.75925925925926	1196.0	7.614638447971781	7.507407407407408	5.960905349794239	4.566584362139919	2.625	1.761229314420804	1.0341880341880345	0.3888888888888889	3.75	4.074074074074074	3.3466666666666667	2.958904109589041	2.578125	2.148936170212766	1.7692307692307692	1.375	3.947798952685784
CHEMBL1081649	26.915146282673163	0	0	2.4356470455542096	4.855822013700895	1.3352509963539827	5.05028151774374	417.76980686824106	7.258706011183082	21	61	0	0	6	3	3	0	0	0	0	0	458.0	489.0	245.02777777777777	327.1944444444445	421.9722222222222	503.22222222222223	477.9444444444444	396.6388888888888	399.27777777777777	338.8333333333333	1374.0	7.508196721311475	7.3538461538461535	6.008928571428571	4.489795918367347	3.3374233128834354	3.175324675324675	3.114864864864865	3.3359375	3.459016393442623	3.821428571428572	3.333333333333333	2.8719512195121952	2.687116564417178	2.688311688311688	2.641891891891892	2.71875	4.016848816029144
CHEMBL3967779	25.40347346437736	0	1	2.443302233681041	4.781369364317113	1.3539009364987762	3.865300583355495	3343.582170769974	9.27794882727108	15	63	0	0	7	5	1	1	0	0	0	0	362.44444444444446	273.3333333333333	184.6145404663924	293.2901234567901	370.537037037037	404.0370370370369	359.15740740740733	315.6944444444444	308.02777777777777	278.9907407407408	1496.0	5.753086419753086	5.507462686567164	4.100271002710027	2.691570881226054	1.8342749529190203	1.7634408602150538	1.477911646586345	1.4097664543524415	3.1904761904761907	3.463414634146341	2.82183908045977	2.4761904761904763	2.468926553672316	2.587096774193548	2.319277108433735	2.2738853503184715	2.9303895312125765
CHEMBL4459533	25.47242314959865	0	1	2.4163363914173663	4.832567825521588	1.307906845588404	4.18688850555916	767.777305537389	7.837422192823429	15	65	0	0	7	3	3	0	0	1	0	1	403.60493827160496	311.1111111111111	200.03307422648987	312.7397119341564	393.9578189300411	392.5925925925926	387.4691358024692	379.0401234567901	337.0740740740741	292.1851851851852	1596.0	6.209306742640076	6.119281045751634	4.70856102003643	3.5401816911250874	1.9319600499375784	1.874163319946452	1.4390896921017402	1.4528832630098452	3.107692307692308	3.377049180327869	2.9245283018867925	2.6374269005847952	2.455056179775281	2.397590361445783	2.13855421686747	2.1202531645569622	3.077431911176767
CHEMBL316438	19.59678930062393	0	1	2.52490472206687	4.852687544593189	1.3702762560860358	4.247051508003528	235.94993252094787	6.339088369537478	12	48	0	0	3	2	1	0	0	0	0	0	268.0	267.0	106.66666666666669	221.3333333333333	288.6666666666667	294.2777777777778	303.6666666666667	264.0833333333333	208.3333333333333	169.16666666666669	942.0	5.583333333333333	5.865384615384615	4.443298969072165	3.4306569343065694	2.7062937062937062	1.992537313432836	1.7280701754385963	1.5268817204301075	3.333333333333333	3.762886597938144	3.2335766423357666	3.013986013986014	2.8531468531468533	2.626865671641791	2.491228070175439	2.505376344086021	2.2222222222222223
CHEMBL3289950	21.34811078041392	0	1	2.4429638780852505	4.77688296000609	1.319647990680559	3.8216312160699446	981.508653427018	7.88234260322081	14	49	0	0	9	4	2	3	0	0	0	0	319.3333333333333	228.3333333333333	199.05632716049385	294.8103566529492	281.1990740740741	334.43981481481484	274.9166666666667	238.6296296296296	208.0	229.9907407407408	1762.0	6.517006802721088	4.826923076923077	5.0442054958184	2.845730027548209	1.7181571815718155	2.075757575757576	1.983498349834984	2.1161048689138573	3.3877551020408165	3.5591397849462365	2.950413223140496	2.6377952755905514	2.4959349593495936	2.518181818181818	2.504950495049505	2.5842696629213484	4.062374023683548
ZINC000028128567	12.008884736352844	0	1	2.4101472720555868	4.7915338273005	1.2836440813652048	3.6236541346803457	80.1040889425263	4.85333052998876	6	34	0	0	3	1	1	0	0	0	1	1	161.06721536351165	58.81481481481482	75.522719478738	139.09876543209876	175.3070987654321	188.3611111111112	178.46759259259258	133.36111111111111	82.3888888888889	50.0	1824.0	4.737271040103284	4.715343915343915	3.4033564814814814	2.70198105081826	1.0561167227833894	0.773879142300195	0.2916666666666667	0.037037037037037	2.8823529411764706	3.203125	2.941860465116279	2.489583333333333	2.0707070707070705	1.7763157894736843	1.5	1.4444444444444444	2.221256455257
CHEMBL3758591	24.326367819421165	0	1	2.382553498728239	4.764287915260157	1.2985714691351946	4.602027550715652	331.5418674514488	6.935156210130004	12	62	0	0	7	2	3	1	1	0	0	1	392.44444444444446	312.3333333333333	284.7716906721536	376.2191358024692	428.1882716049383	442.66666666666646	557.9074074074074	384.4027777777778	299.93981481481484	326.83796296296293	1522.0	6.329749103942652	4.805128205128205	4.347107438016529	2.861598440545809	2.714570858283433	2.0150537634408603	1.8789954337899544	1.7062937062937062	3.1129032258064515	3.31404958677686	2.7485380116959064	2.508670520231214	2.44311377245509	2.419354838709677	2.4383561643835616	2.3986013986013988	4.593091785034736
ZINC000045339993	18.3324056525119	0	1	2.454208527297041	4.8215666909970665	1.3545426065416344	4.10545931858603	198.9973300948628	6.126200530960864	12	43	0	0	5	3	1	0	0	1	0	1	269.60493827160496	269.55555555555554	106.4775186709343	208.2397119341564	259.52160493827165	227.0658436213992	209.8415637860083	199.26748971193425	192.9588477366256	169.6450617283951	1168.0	6.269882285386162	6.415458937198067	4.957161981258367	3.570570570570571	3.2701754385964907	2.929951690821256	2.3703703703703707	1.8093434343434345	3.3488372093023258	3.602409638554217	3.027027027027027	2.9504950495049505	2.9894736842105263	2.989130434782609	2.677419354838709	2.3068181818181817	2.476221364440333
CHEMBL4862770	23.3915429205589	0	1	2.486261784986479	4.855471506313366	1.3064527962015302	3.3815343510101634	8010.855703540848	10.087165152430508	12	59	0	0	6	2	3	0	0	1	0	1	357.60493827160496	248.3333333333333	185.81085200426764	279.07716049382714	342.06995884773653	337.88271604938257	312.2016460905349	292.08024691358014	236.3425925925926	226.1697530864197	1472.0	6.06110064867127	5.775985663082436	4.124242424242424	3.1003086419753085	1.9627092846270928	1.8126520681265208	1.5425925925925923	1.6686868686868686	3.135593220338983	3.345454545454545	2.861111111111111	2.6232876712328768	2.3835616438356166	2.27007299270073	2.2583333333333333	2.345454545454545	3.1493364746486043
CHEMBL4176800	18.522675681292835	0	1	2.351560430199198	4.703005819873132	1.3034039525235983	3.893076893700461	511.89058868600233	7.113579645584946	6	51	0	0	6	2	3	0	1	0	0	1	322.0	253.0	207.1111111111111	260.58333333333337	355.5833333333333	307.69444444444446	330.8333333333333	311.38888888888886	222.22222222222223	206.66666666666663	1046.0	6.313725490196078	5.169811320754717	3.606060606060606	2.8507462686567164	1.809160305343512	2.056910569105692	2.0392156862745097	2.206896551724138	2.8823529411764706	3.121212121212121	2.5522388059701493	2.3455882352941178	2.213740458015267	2.1707317073170733	2.2549019607843137	2.367816091954023	4.061002178649237
CHEMBL3961059	13.423098298725945	0	1	2.3983677843849893	4.79673556876998	1.2975996629301925	3.7673081751039192	109.2640907679828	5.281554467842272	12	34	0	0	3	1	1	0	0	1	0	1	201.6049382716049	130.22222222222223	88.44974089315653	150.76748971193416	169.3045267489712	179.14609053497944	176.95679012345678	159.212962962963	128.83641975308643	91.53703703703704	958.0	5.929557007988381	5.974603174603175	4.766283524904215	4.1706924315619975	2.701201201201201	1.7362962962962964	1.222222222222222	0.6222222222222222	3.0588235294117645	3.431034482758621	3.188405797101449	2.8266666666666667	2.608108108108108	2.2266666666666666	2.0	1.711111111111111	2.60146296744578
CHEMBL155124	19.079952548218323	0	1	2.4052806597638483	4.810561319527696	1.3417586256591427	4.184629442599458	242.5471081647144	6.366664689338364	12	47	0	0	4	3	1	0	0	0	0	0	284.0	210.0	149.63888888888889	224.3055555555556	292.3888888888888	305.3333333333333	291.1666666666667	231.2222222222222	216.0	175.8888888888889	954.0	6.042553191489362	5.86	4.252747252747253	2.952755905511811	1.9618320610687023	1.7073170731707317	1.98	2.6619718309859155	3.2127659574468086	3.5494505494505493	2.952755905511811	2.5611510791366907	2.381679389312977	2.3252032520325203	2.44	2.718309859154929	3.183806146572104
CHEMBL3403345	24.40295801333206	0	0	2.5139239730038314	5.027847946007661	1.2904948823709337	4.669421595325374	294.2880103567612	6.815961026372147	22	48	0	0	7	2	2	0	2	1	0	3	497.60493827160496	725.7777777777778	335.3664075598232	309.4938271604939	431.2921810699589	546.5020576131687	530.6255144032922	506.7366255144033	510.9341563786009	406.9711934156379	1558.0	10.366769547325104	9.492374727668844	8.484126984126984	7.559670781893004	6.293333333333333	5.714785651793526	6.057030481809243	4.392655367231638	3.8541666666666665	4.285714285714286	3.861111111111111	3.4	3.208	3.070866141732284	3.2123893805309733	2.8389830508474576	6.986800157496316
CHEMBL187739;CHEMBL425545;10176869	12.037394307054262	0	1	2.511344301079222	4.875931149639366	1.3351840087721631	3.56498792344574	74.67078946490442	4.718554085818572	6	30	0	0	3	2	0	0	0	1	0	1	149.60493827160494	41.11111111111112	60.94974089315653	128.18415637860082	158.8878600823045	155.45576131687238	127.99794238683128	101.2654320987654	48.91358024691359	7.345679012345679	834.0	4.9868312757201645	5.409722222222222	4.057407407407408	2.6277777777777778	0.9654654654654654	0.6423611111111112	0.0915032679738562	0.0	3.3	3.733333333333333	3.125	2.6904761904761907	2.202702702702702	1.640625	1.3235294117647058	1.0	2.0316580297718843
CHEMBL4094407	15.015651346061514	0	1	2.4580223567831427	4.916044713566286	1.304141150712519	3.903827934614461	116.696491608042	5.401430361671451	10	36	0	0	5	3	2	0	0	0	0	0	260.0	185.0	159.1388888888889	197.3333333333333	256.1666666666667	252.9444444444445	261.0	200.1666666666668	174.00000000000006	150.33333333333337	796.0	7.222222222222222	6.921052631578948	5.492537313432836	4.325842696629214	2.905263157894737	2.4025974025974026	1.893939393939394	1.6326530612244898	3.305555555555556	3.701492537313433	3.191011235955056	2.64	2.473684210526316	2.467532467532468	2.196969696969697	1.8571428571428568	4.420524691358025
ZINC000013536427	13.38265818420606	0	1	2.480502898827623	4.961005797655247	1.326716866849979	3.7668563566002544	91.59984254208312	5.048057803767886	12	31	0	0	2	1	0	0	0	0	1	1	169.06721536351165	83.33333333333334	79.30049725651578	136.53703703703704	170.53395061728395	185.3533950617284	189.26851851851865	145.39969135802468	68.71296296296296	18.05555555555556	1828.0	5.453781140758441	5.849607182940517	4.693957115009747	3.484805318138652	1.9625272331154684	1.190476190476191	0.5555555555555555	0.0555555555555555	3.419354838709677	3.947368421052632	3.371794871794872	2.9285714285714284	2.376470588235294	1.9142857142857144	1.6666666666666667	1.3571428571428572	2.5580805566617992
CHEMBL3805327	22.862775624334823	0	1	2.3752854669947285	4.750570933989457	1.2945540632381127	3.918773349044588	1044.7258313191478	8.050122056269972	12	56	0	0	8	3	2	0	0	3	0	3	338.8148148148148	219.3333333333333	172.3770004572474	260.49279835390945	324.15858862978206	326.96193415637856	311.35082304526753	263.73765432098764	241.0895061728395	204.06481481481484	1960.0	6.05026455026455	5.902298850574713	4.292340884573894	3.014147967919257	2.087679516250945	1.6009732360097324	1.6421845574387948	2.020833333333333	3.142857142857143	3.320388349514563	2.854014598540146	2.5454545454545454	2.3401360544217686	2.291970802919708	2.296610169491525	2.489583333333333	3.0781607224508463
CHEMBL4244691;CHEMBL4238479	28.236248691901103	0	1	2.5061873879286374	4.98446562885692	1.3489060475011818	4.391180660209275	929.0447036071472	8.086919826288334	19	65	0	0	8	4	2	2	0	0	0	0	412.8888888888889	444.33333333333337	232.2195644718793	366.81635802469134	405.7361111111111	514.1527777777778	538.7222222222223	460.1759259259259	348.21296296296293	377.3055555555555	1838.0	6.352136752136753	5.395238095238096	5.052083333333334	3.4990476190476194	2.365695792880259	2.302245250431779	1.8186813186813189	1.661048689138577	3.476923076923077	3.8125	3.28	2.881443298969072	2.6262135922330097	2.6321243523316062	2.571428571428572	2.337078651685393	3.5726086841827582
ZINC000072105168	32.00279312142159	0	1	2.507551084275331	4.885519031605181	1.3143589563100713	4.222255213170884	4115.130979846683	9.73341291616826	23	80	0	0	8	5	3	0	0	0	0	0	518.0	699.0	270.55555555555554	399.08333333333337	517.8055555555557	561.7777777777778	622.6111111111111	608.5	579.9444444444443	523.5555555555557	1664.0	6.475	6.464285714285714	5.115646258503402	4.111111111111111	2.9297520661157024	2.9125	2.816593886462882	2.809278350515464	3.1875	3.571428571428572	3.211640211640212	2.8378378378378377	2.628099173553719	2.5083333333333333	2.427947598253275	2.5463917525773194	3.381944444444444
CHEMBL4860503	15.435028842544408	0	1	2.418657042119664	4.755539656617306	1.3381643441013356	3.903504881298476	142.23437763476443	5.650623424229667	11	40	0	0	5	4	1	0	0	0	0	0	248.0	247.0	104.11111111111111	189.8055555555556	220.19444444444449	228.77777777777783	232.1666666666668	211.9166666666668	173.1666666666667	140.33333333333334	820.0	6.2	6.190476190476191	4.662162162162162	3.6875	2.8155339805825244	2.839080459770115	1.382716049382716	1.2058823529411764	3.05	3.364864864864865	3.0416666666666665	2.7572815533980584	2.5825242718446604	2.586206896551724	2.246913580246914	2.117647058823529	2.602777777777778
CHEMBL4213971	11.968444621832964	0	1	2.4577628819700053	4.9155257639400105	1.3501014740579993	3.620563091566914	73.17554132292285	4.698326338307168	6	29	0	0	4	3	0	0	0	0	1	1	161.06721536351165	41.03703703703704	63.74494170096023	130.15432098765433	159.45524691358025	155.25462962962968	128.3966049382716	81.2222222222222	42.08796296296296	10.564814814814817	1782.0	5.554041909086608	5.743130227001195	4.272669220945083	2.8436213991769543	1.308641975308642	0.8207407407407408	0.4656084656084656	0.0	3.310344827586207	3.6379310344827593	3.061728395061728	2.6375	2.27536231884058	1.92	1.5	1.25	2.1981014379641457
CHEMBL3642734	30.3127808181633	0	1	2.433918141265756	4.811975120167324	1.3596522256544314	3.950438727046159	5954.97199755729	10.02698284616934	12	79	0	0	8	5	3	0	0	0	0	0	456.0	401.0	221.97222222222223	380.25	477.6111111111112	503.9444444444443	487.47222222222223	437.5277777777777	394.97222222222206	365.8055555555555	1558.0	5.772151898734177	5.5	3.9371069182389937	2.6936936936936937	1.8049792531120328	1.839449541284404	1.7004830917874396	1.729281767955801	3.1012658227848102	3.3647798742138364	2.851351351351352	2.5274261603375527	2.3775933609958506	2.440366972477064	2.342995169082126	2.3977900552486187	2.809774964838256
CHEMBL1580288	23.773439055273226	0	0	2.539198741766272	4.98573790159821	1.2809110088474749	4.585223459838195	281.78195541579487	6.739745852781529	17	49	0	0	10	2	4	3	0	1	0	1	396.9382716049383	627.7777777777778	294.8854404816339	359.0742455418381	420.5433813443073	427.5731310013717	323.7077046181985	562.6301440329217	453.9279835390946	467.3927754915409	2150.0	8.100781053162006	5.476495726495726	6.330917874396135	4.936507936507937	4.146537842190016	5.655655655655656	4.266081871345029	3.2860398860398865	3.7755102040816326	3.934782608695652	3.4705882352941178	3.2338709677419355	3.417391304347826	3.4504504504504503	3.175438596491228	2.569230769230769	6.018070213910896
ZINC000013437162	20.897381877747986	0	1	2.551167239023456	4.98239967198407	1.2624989144222418	4.457761356901921	212.3849543470647	6.313911895478786	12	47	0	0	6	2	1	0	3	0	0	3	424.0	578.0	295.0069444444444	432.9444444444444	351.3749999999999	434.888888888889	480.0138888888889	459.875	473.9583333333333	311.9166666666667	1146.0	9.02127659574468	7.8	7.296703296703296	5.363636363636363	4.161073825503356	4.128571428571429	4.008403361344538	1.9270833333333333	3.5531914893617023	3.923076923076923	3.611570247933885	3.168918918918919	2.9731543624161074	2.7214285714285715	2.361344537815126	2.1041666666666665	6.276743498817966
CHEMBL4645793	23.28215312081772	0	1	2.44284082408499	4.775245786440905	1.3392740304429644	3.732241557339205	17696.29516498044	10.879722872608095	15	60	0	0	6	4	1	1	0	0	0	0	328.44444444444446	202.3333333333333	175.05898491083678	271.9845679012345	331.87037037037027	347.4537037037036	309.3518518518518	267.6388888888889	254.8055555555556	228.26851851851853	1410.0	5.474074074074074	5.253968253968254	3.967551622418879	2.612554112554113	1.662280701754386	1.4452380952380952	1.3774509803921566	1.4010840108401086	3.033333333333333	3.274336283185841	2.7012987012987013	2.459119496855346	2.3552631578947367	2.35	2.235294117647059	2.2601626016260163	2.9176497485139463
CHEMBL4742201	18.608204393397088	0	1	2.4913515801366586	4.982703160273319	1.286893522421259	4.286938369312237	196.7145854919636	6.1572226109503685	12	45	0	0	5	3	2	0	0	0	0	0	326.0	344.0	196.16666666666669	234.4444444444445	322.9444444444445	435.3333333333334	446.1666666666668	433.1666666666666	305.4999999999999	217.0	980.0	7.2444444444444445	7.085106382978723	6.012345679012346	5.714285714285714	3.9318181818181817	2.646153846153846	1.6610169491525424	0.7647058823529411	3.2666666666666666	3.7160493827160495	3.523809523809524	3.0	2.810606060606061	2.5384615384615383	2.1779661016949152	1.8725490196078431	4.35925925925926
ZINC000026015484	25.51286326411854	0	1	2.4631647224059767	4.880503888027079	1.2898248533487526	3.6652574702290126	2629.837754820343	9.06859990155895	6	73	1	0	6	2	4	0	0	0	0	0	388.0	282.0	241.47916666666663	333.6944444444444	452.27777777777777	557.041666666667	516.7916666666666	448.1250000000001	377.2916666666666	363.3611111111112	1366.0	5.315068493150685	4.894736842105263	3.493150684931507	2.565853658536585	1.547945205479452	1.323943661971831	1.5279187817258884	1.436842105263158	2.904109589041096	3.26027397260274	2.6975609756097563	2.358974358974359	2.2557077625570776	2.1549295774647885	2.1878172588832485	2.278947368421053	3.3079337899543377
CHEMBL1258881	26.248479616006502	0	1	2.4358264362784245	4.868977031516766	1.3262833958490554	4.758178547071039	358.1443494132769	7.074858584257176	16	60	0	0	7	3	2	0	2	0	0	2	488.0	366.0	307.75	346.97222222222223	457.611111111111	430.9722222222221	444.4999999999999	403.0	323.99999999999994	308.50000000000006	1400.0	8.133333333333333	7.265625	5.695652173913044	4.32258064516129	2.9272727272727272	2.44	2.0285714285714285	2.5172413793103448	3.4166666666666665	3.6869565217391305	3.0903225806451613	2.753086419753086	2.484848484848485	2.453333333333333	2.407142857142857	2.560344827586207	5.129166666666666
CHEMBL3664886	28.151020360083784	0	1	2.4344244539605886	4.812321006308252	1.356830258613792	4.790456933790753	442.6173484411004	7.345468592002757	12	72	0	0	6	3	3	0	0	0	0	0	412.0	344.0	204.0	351.74999999999994	424.69444444444434	477.47222222222223	471.8611111111111	403.6944444444445	349.0277777777778	322.2777777777778	1420.0	5.722222222222222	5.597402597402597	4.267123287671233	2.63768115942029	1.7309417040358743	1.764102564102564	1.4639175257731958	1.2804232804232805	3.180555555555556	3.493150684931507	2.8792270531400965	2.5244444444444443	2.3946188340807173	2.4871794871794872	2.3711340206185567	2.275132275132276	2.833333333333333
24826790;CHEMBL2397889;CHEMBL2397889	12.74450108824081	0	1	2.482930739487158	4.965861478974314	1.3148814783528573	3.70462343423704	80.79426664434389	4.861909634883211	6	32	0	0	3	2	1	0	0	0	0	0	194.0	56.0	113.13888888888889	157.02777777777777	206.97222222222223	248.8055555555556	231.3333333333333	111.66666666666669	75.16666666666667	40.5	646.0	6.0625	5.970588235294118	4.698412698412699	3.558139534883721	1.7407407407407407	0.9655172413793104	0.4888888888888889	0.0	3.25	3.6825396825396814	3.127906976744186	2.6236559139784945	2.234567901234568	2.0517241379310347	1.6444444444444444	1.2666666666666666	3.5355902777777777
CHEMBL2432058	18.008884736352847	0	1	2.824247848105752	5.283854565154652	1.3824327092209845	3.5326358785185605	1948.4842695214072	8.31674439635336	6	46	0	2	1	1	0	0	0	0	0	0	184.0	143.0	80.77777777777777	187.05555555555569	246.1388888888888	233.5555555555556	196.77777777777777	176.88888888888889	161.11111111111114	134.66666666666663	794.0	4.0	4.411764705882353	3.2233009708737863	1.7894736842105263	1.078125	1.3	1.5238095238095235	1.9230769230769231	3.5	4.242718446601942	3.1842105263157894	2.396103896103896	2.328125	2.4909090909090907	2.3714285714285714	2.743589743589744	1.756038647342995
CHEMBL3290011	25.6597011527545	0	1	2.4557099140524588	4.801998564325077	1.3187507410528567	4.434851823405296	430.3012449193791	7.227636342788925	18	56	0	0	9	3	3	2	1	0	0	1	444.8888888888889	388.0	286.9973422496571	366.00788751714674	383.3719135802469	428.4212962962962	375.7129629629628	371.5555555555554	292.11111111111103	320.92283950617286	1784.0	7.944444444444445	6.311111111111111	5.920781893004114	3.468036529680365	2.8249400479616305	2.9618320610687023	2.210084033613445	2.450617283950617	3.571428571428572	3.759259259259259	3.054794520547945	2.7450980392156863	2.661870503597122	2.572519083969466	2.588235294117647	2.675925925925926	5.1249525401724485
CHEMBL3233429	21.856009014626164	0	1	2.593147826239237	4.939895876524638	1.3432041614263055	3.772641891045553	3560.304484240059	9.170853122479857	12	52	0	0	4	2	1	0	1	0	0	1	344.0	259.0	212.22222222222223	265.94444444444434	360.6388888888889	358.6111111111111	310.41666666666663	305.80555555555554	245.7222222222222	217.27777777777777	1096.0	6.615384615384615	6.214285714285714	4.666666666666667	3.0472972972972974	1.8376623376623376	1.8768115942028984	1.889908256880734	2.659090909090909	3.4038461538461537	3.8190476190476192	3.121621621621621	2.7531645569620253	2.4025974025974026	2.3043478260869565	2.477064220183486	2.727272727272727	4.081196581196581
ZINC000029480849	8.404401145198811	0	1	2.441931393960445	4.606665788160741	1.3477790258843996	2.894239835180876	54.654205191565744	4.096336339162172	6	24	0	0	1	1	0	0	0	0	0	0	96.0	24.0	59.833333333333336	92.4722222222222	104.66666666666666	95.66666666666669	79.00000000000001	65.83333333333333	40.5	14.0	422.0	4.0	4.2	2.7857142857142856	1.8703703703703705	1.0714285714285714	0.7741935483870968	0.4285714285714285	0.0	2.875	3.142857142857143	2.5185185185185186	2.26	1.9761904761904765	1.6774193548387095	1.380952380952381	1.2222222222222223	2.493055555555556
ZINC000034563575	15.192747385333064	0	1	2.5460731991553933	4.910152952591263	1.2577066267436958	3.7816264881613	125.427171298875	5.473579167924661	6	30	0	0	7	2	2	0	3	0	0	3	388.0	433.0	307.70138888888886	423.5277777777777	232.22222222222223	318.2500000000001	333.5	416.75	165.0	200.75	912.0	12.933333333333334	10.28125	10.844827586206897	6.27027027027027	6.25	8.169811320754716	2.8421052631578947	4.846153846153846	3.9	4.051724137931035	3.5675675675675675	3.2337662337662336	2.794117647058824	2.39622641509434	2.131578947368421	1.5769230769230769	10.25671296296296
ZINC000028826836	19.02758188987998	0	0	2.508267086542856	5.016534173085711	1.358607471389906	4.18872316699936	221.25933228639468	6.274804200177908	18	41	0	0	3	1	1	1	0	0	0	0	284.44444444444446	336.3333333333333	144.86454046639233	198.9753086419753	259.66666666666674	297.5987654320987	319.58641975308643	300.3580246913581	235.87037037037035	175.88888888888886	1142.0	6.937669376693767	7.053030303030303	6.031963470319634	4.931271477663231	4.303921568627451	3.203174603174603	2.230769230769231	1.75	3.5853658536585367	4.068493150684931	3.597938144329897	3.383838383838384	3.1666666666666665	2.847619047619048	2.5096153846153846	2.25	3.5332814747900567
ZINC000013473861	19.29873214770068	0	1	2.3545443379275928	4.709088675855186	1.31590085950942	4.242847044879538	279.62093292202184	6.5497256068205925	12	49	0	0	5	2	3	0	0	0	0	0	322.0	240.0	241.16666666666663	285.05555555555554	327.61111111111114	379.8333333333333	316.11111111111114	230.44444444444449	320.7222222222222	239.27777777777777	1034.0	6.571428571428571	5.725490196078432	4.384615384615385	2.792307692307692	2.0072463768115942	2.142857142857143	2.403669724770642	2.0631578947368423	3.061224489795918	3.32967032967033	2.746153846153846	2.3013698630136985	2.2246376811594204	2.455357142857143	2.3577981651376145	2.336842105263158	4.921768707482993
ZINC000101099190	15.285558158191296	0	2	2.3397202104751207	4.647804274983084	1.2350036896345398	4.088374906657703	108.84410604684015	5.383063819294825	6	43	0	0	4	3	1	0	0	0	0	0	230.0	190.0	109.92361111111111	198.2777777777778	254.55555555555563	246.3194444444445	218.75000000000003	210.27777777777783	201.5833333333334	169.91666666666669	810.0	5.348837209302325	5.409090909090909	3.8701298701298703	3.212121212121212	2.25	1.9	1.29	1.261904761904762	2.86046511627907	3.155844155844156	2.717171717171717	2.3361344537815127	2.5	2.33	2.11	1.7976190476190477	2.556363049095608
CHEMBL4216860	20.741455280775188	0	0	2.4329748640917805	4.7339478652817935	1.2796623572942365	4.193677019237142	317.5381430601525	6.753849719749852	11	47	0	0	9	4	4	1	0	0	0	0	398.44444444444446	524.0	253.42009602194787	273.3888888888889	349.2716049382716	387.03703703703707	409.4475308641974	414.2376543209875	430.4598765432097	294.4351851851851	1376.0	8.477541371158393	7.523809523809523	6.0803212851405615	4.692556634304207	5.247619047619048	4.596491228070176	3.645645645645645	2.625786163522013	3.3617021276595747	3.674698795180723	3.135922330097088	2.963636363636364	2.961904761904762	2.754385964912281	2.477477477477477	2.358490566037736	5.391916936637188
CHEMBL1222694	22.34294684630412	1	1	2.488074490495954	4.85968185376732	1.2742279799562404	4.4257218805835	310.54721087441294	6.767955354901292	11	56	0	0	6	4	2	0	0	0	0	0	354.0	351.0	201.72916666666663	295.4722222222222	383.4444444444444	453.1944444444444	360.2777777777777	409.4166666666667	342.5277777777777	234.2777777777778	1144.0	6.321428571428571	6.271186440677966	4.869158878504673	3.52054794520548	2.5609756097560976	1.9943181818181817	1.70625	1.8211382113821133	3.25	3.6542056074766354	3.164383561643836	2.654054054054054	2.7378048780487805	2.4431818181818183	2.24375	2.2764227642276422	3.6023065476190474
ZINC000013782224	11.928004507313082	0	1	2.531976202096907	4.861014495731939	1.3377693466780285	3.5264413502079	79.44382842361024	4.780515319327487	9	29	0	0	3	2	1	0	0	0	0	0	184.0	56.0	85.41666666666667	136.77777777777774	152.00000000000003	160.94444444444446	156.41666666666669	133.0	83.33333333333331	40.0	608.0	6.344827586206897	6.516129032258065	5.288461538461538	4.344262295081967	1.84375	0.9655172413793104	0.2666666666666666	0.0	3.3793103448275863	3.807692307692308	3.377049180327869	3.0793650793650795	2.5	1.9827586206896552	1.488888888888889	1.0833333333333333	2.945402298850575
CHEMBL273163	15.572928212987	0	1	2.548208802143672	4.916352316947279	1.2856419697899468	3.8709981910140496	144.03434084496936	5.663198929794631	12	39	0	0	5	3	2	0	0	0	0	0	274.0	207.0	119.44444444444446	200.80555555555551	237.0555555555556	246.3055555555556	226.4166666666668	226.72222222222223	222.5833333333334	164.6666666666667	834.0	7.0256410256410255	7.365853658536586	6.222222222222222	4.952941176470588	3.542168674698796	2.3793103448275863	1.0555555555555556	0.240506329113924	3.2564102564102564	3.7083333333333335	3.2588235294117647	3.1630434782608696	3.0843373493975905	2.586206896551724	2.0444444444444443	1.6835443037974684	3.062678062678063
CHEMBL4208914	19.079952548218323	0	0	2.4148520100808426	4.7466056601163285	1.3483617863468256	4.281384276755421	201.615565950234	6.181831482625149	17	43	0	0	4	3	0	1	0	0	0	0	268.44444444444446	226.3333333333333	111.36454046639231	198.00000000000003	223.1851851851852	222.2654320987655	211.1728395061729	195.4228395061729	166.16666666666674	137.83333333333334	1142.0	6.242894056847546	6.4057971014492745	4.931623931623931	3.235690235690236	3.0638297872340425	2.5148148148148146	2.4819277108433737	3.225806451612903	3.4186046511627906	3.730769230769231	3.111111111111111	2.9693877551020407	2.882978723404255	2.7222222222222223	2.542168674698796	2.838709677419355	2.589873034102147
CHEMBL4784414	24.99303448608784	0	1	2.467937808912545	4.773392527918685	1.3093283537009812	4.1862272196818	877.4434990012843	7.908414676155561	18	56	0	0	8	3	3	2	0	0	0	0	392.8888888888889	368.6666666666666	225.74734224965707	341.6483196159122	345.36728395061726	376.3101851851851	372.5540123456789	331.38425925925924	291.98611111111114	302.429012345679	1704.0	7.015873015873017	5.844444444444444	5.501028806584362	3.1111111111111107	2.903307888040713	2.9259259259259256	2.7138643067846604	2.4414414414414414	3.517857142857143	3.75	3.00709219858156	2.74	2.7251908396946565	2.6984126984126986	2.920353982300885	2.810810810810811	4.031202540172448
CHEMBL318018	24.98110394226937	0	1	2.525580306360553	4.982885395628831	1.305492464302764	4.486095147446102	445.5870943044673	7.230794837172337	19	52	0	0	9	4	2	2	0	1	0	1	388.4938271604938	461.8888888888889	216.8359720317025	328.9135802469136	342.7090192043896	393.0565843621399	438.7115912208504	377.8024691358024	341.6316872427984	270.2006172839505	1938.0	7.471035137701804	6.353174603174603	6.241496598639457	4.84426946631671	3.862395241957285	3.4469320066334994	4.020892687559354	3.8006535947712417	3.75	4.071428571428571	3.543307086614173	3.345864661654135	2.948905109489051	2.888059701492537	2.8974358974358974	3.019607843137255	4.1699225390712025
CHEMBL3698005	24.506455884317816	0	1	2.433902582670364	4.811646330654285	1.2744390252587927	3.9113803255404425	2397.297338764207	8.913499384441906	6	64	0	0	9	3	5	1	0	0	0	0	404.44444444444446	287.66666666666663	276.5216906721536	381.8271604938272	433.6898148148149	498.5895061728394	408.2685185185185	371.1851851851852	369.6172839506173	319.8657407407408	1548.0	6.319444444444445	5.014925373134329	4.114583333333333	2.5205992509363297	1.5532286212914483	1.6724806201550386	1.488235294117647	1.350537634408602	3.078125	3.2890625	2.6853932584269664	2.427083333333333	2.324607329842932	2.395348837209302	2.188235294117648	2.1032258064516127	4.3206514167524
CHEMBL210514	32.092611868654714	0	1	2.4980224367266266	4.893969676527351	1.297085003504984	4.067502960911333	19174.54146981443	11.272325686742692	17	80	0	0	11	5	6	0	0	0	0	0	592.0	731.0	272.11805555555554	435.2638888888889	528.0555555555555	567.8194444444445	599.7222222222222	560.5138888888889	525.5	524.8888888888889	1748.0	7.4	7.083333333333333	5.701986754966887	4.566844919786096	3.776190476190476	3.7875647668393775	3.845303867403315	3.404255319148936	3.2125	3.4900662251655628	3.0802139037433154	2.665137614678899	2.6476190476190475	2.7461139896373057	2.723756906077348	2.526595744680851	3.401475694444444
CHEMBL3289955	26.366807933941047	0	1	2.443168938573811	4.864580173043022	1.320715847809002	4.136791530049521	731.9857809524964	7.789683557316796	19	58	0	0	9	4	2	2	0	1	0	1	394.4938271604938	350.77777777777777	223.7804164761469	346.6126543209876	374.9387860082305	410.9634773662551	361.1080246913579	346.9835390946501	299.51017375400085	294.91666666666663	2014.0	6.801617709663686	5.636200716845878	5.4757575757575765	3.525525525525526	2.424444444444444	2.617744610281924	2.455794504181601	2.204523107177974	3.534482758620689	3.7454545454545456	3.135135135135135	2.742138364779874	2.62	2.5970149253731343	2.556451612903226	2.6106194690265485	3.8582830426921886
CHEMBL4474829	26.29326783330394	0	0	2.576813269842545	5.059581180635819	1.3107799753188203	4.734615919089869	467.3807224420236	7.341066645486197	24	55	0	0	8	4	3	1	0	0	0	0	464.44444444444446	684.6666666666667	280.6328017832648	371.9876543209877	420.9907407407408	513.4475308641975	519.6003086419754	498.1882716049384	463.3935185185185	399.2530864197531	1566.0	8.444444444444445	7.508474576271187	7.633333333333334	5.880952380952381	5.6309523809523805	4.821596244131456	4.545012165450121	3.824561403508772	3.7454545454545456	4.19	3.7698412698412698	3.6	3.35	3.1901408450704225	3.0948905109489053	2.8345864661654137	5.102414577877541
CHEMBL1214732	20.253128099070995	0	1	2.4020104571837004	4.759829583014144	1.2479636575422814	4.3791583633881865	215.3882699462516	6.327953751192844	11	43	0	0	9	4	2	0	2	0	1	3	439.0672153635117	324.03703703703707	315.82827503429354	276.9043209876542	380.7746913580246	478.324074074074	344.72222222222234	317.8981481481483	269.61111111111114	272.5972222222223	2340.0	10.210865473570038	8.645267489711935	6.7698077824660094	5.431976530986431	3.545828656939769	3.857583774250441	3.270887166236004	3.548415885765284	3.558139534883721	3.759493670886076	3.07920792079208	2.712962962962963	2.656565656565657	2.9285714285714284	2.558139534883721	2.3132530120481927	7.344843605448687
CHEMBL4250244	29.05274527282883	0	1	2.5063304768219963	4.984551220702273	1.336812905269703	4.490210593883927	803.9519403191723	7.970473337131969	19	65	0	0	8	4	2	1	0	1	0	1	432.0493827160494	451.55555555555554	238.1658760097546	377.6836419753087	417.1795267489712	539.363683127572	524.7705761316872	448.00308641975306	368.4768518518519	392.22530864197535	1906.0	6.646913580246914	5.83015873015873	5.46981627296588	3.715197956577267	2.7173789173789173	2.494782074892572	1.9400252525252528	1.844946641556811	3.5538461538461537	3.8897637795275593	3.310344827586207	2.895833333333333	2.717948717948718	2.74585635359116	2.653409090909091	2.384180790960452	3.664090400150071
CHEMBL4077702	24.862775624334827	0	1	2.466740270172792	4.928795517432504	1.3204392561487452	5.115918908310581	225.59993224959672	6.550165330802888	15	56	0	0	8	4	3	0	1	0	0	1	474.0	324.0	288.2777777777778	321.3611111111111	443.5	495.63888888888897	475.05555555555554	324.7222222222222	339.7222222222223	324.91666666666674	1322.0	8.464285714285714	7.85	6.054054054054054	4.450331125827814	3.01948051948052	2.364963503649636	2.1449275362318843	2.344	3.517857142857143	3.783783783783784	3.178807947019868	2.819875776397516	2.636363636363636	2.678832116788321	2.4855072463768115	2.48	5.147817460317461
ZINC000026663902	17.694248556546647	0	1	2.5231004063373543	4.850883228863677	1.319093646845037	4.136589079837398	169.5491966329251	5.92160049069364	12	43	0	0	3	1	2	0	0	0	0	0	270.0	227.0	110.44444444444444	209.47222222222229	274.5555555555555	297.2777777777777	279.33333333333337	237.75	200.0	156.0	882.0	6.27906976744186	6.282608695652174	5.0602409638554215	4.371681415929204	2.795081967213114	1.923728813559322	1.5544554455445545	0.88	3.3255813953488373	3.819277108433735	3.371681415929204	2.9615384615384617	2.8688524590163933	2.5	2.1683168316831685	2.013333333333333	2.5684754521963824
CHEMBL4452569	14.118274536094022	0	0	2.5053117149565263	4.885519975449611	1.31316560974973	3.832542597817475	102.27935418100463	5.215494501079561	14	29	0	0	5	3	0	0	1	0	0	2	261.02419753086417	177.24444444444444	138.21706390123455	160.81348148148157	189.4263703703704	218.8856296296297	193.57014814814823	163.98266666666666	118.02	65.62444444444445	3516.0	9.000834397616005	8.729749103942652	7.636324786324786	5.8577060931899645	4.075985663082437	3.475381263616557	1.0846560846560849	0.1126984126984127	3.7586206896551726	4.1923076923076925	3.612903225806452	3.3225806451612905	2.8870967741935485	2.5294117647058822	2.095238095238096	1.5714285714285714	4.766105651766709
CHEMBL3639637	26.151020360083784	0	1	2.433900936768875	4.811629258318412	1.3388898952955544	3.911179110534202	5505.344009029619	9.80739700596372	6	73	0	0	6	2	4	0	0	0	0	0	376.0	299.0	202.22222222222223	341.11111111111126	421.6666666666668	453.19444444444434	468.3055555555555	389.1111111111112	342.83333333333337	318.38888888888897	1366.0	5.1506849315068495	4.675324675324675	3.306666666666666	2.0277777777777777	1.6575342465753424	1.5255102040816326	1.3229166666666667	1.1587301587301588	2.9315068493150687	3.2066666666666666	2.6203703703703702	2.330508474576271	2.287671232876712	2.3622448979591835	2.255208333333333	2.1693121693121693	2.7701674277016743
ZINC000064454249	22.62282658255371	1	1	2.552502167176189	4.9639131058384605	1.3348026613849948	4.425102803828036	307.8769931160461	6.759319747384247	12	55	1	0	3	1	2	0	0	0	0	0	320.0	361.0	190.00694444444449	285.90277777777777	350.6527777777777	415.33333333333337	417.7638888888889	400.861111111111	352.00000000000006	277.3333333333333	1104.0	5.818181818181818	5.745762711864407	4.403669724770642	3.1055900621118013	2.124401913875598	1.8704663212435235	1.969325153374233	2.272	3.363636363636364	3.871559633027523	3.360248447204969	2.8461538461538463	2.6698564593301435	2.471502590673575	2.3680981595092025	2.488	3.4546717171717174
ZINC000169322314	22.753385824593654	0	1	2.462421688285588	4.832814033830326	1.3163119636068612	4.8811179440498	193.98536879427024	6.297402154814126	14	50	0	0	7	3	3	0	1	0	0	1	434.0	311.0	239.0277777777777	289.8888888888889	379.8333333333333	399.6666666666666	345.5	291.55555555555554	284.4166666666667	263.16666666666663	1198.0	8.68	8.055555555555555	6.08	4.044444444444444	2.8461538461538463	2.338345864661654	2.305084745762712	2.865168539325843	3.6	3.88	3.111111111111111	2.824324324324324	2.707692307692308	2.556390977443609	2.516949152542373	2.853932584269663	4.780555555555555
CHEMBL4469860	20.607904013110147	0	0	2.47042420673989	4.863535005806373	1.3097858959923183	4.032904726636705	2119.143679060355	7.344532891351837	20	46	0	0	8	4	2	1	0	1	0	1	354.8888888888889	468.33333333333337	197.8563350424642	280.34382978036035	339.8294599417951	369.4118341944422	355.0419673002688	318.69755659520416	284.8571805967754	245.88604679682703	1572.0	7.714975845410628	6.875	7.628691983122362	5.629629629629629	5.182389937106917	4.18154761904762	3.555555555555556	2.5319148936170213	3.5434782608695654	4.139240506329114	3.676767676767677	3.523809523809524	3.339622641509434	2.946428571428572	2.6486486486486487	2.3404255319148937	3.799147691888528
CHEMBL4117857	18.3324056525119	0	1	2.486531717820337	4.792611245771837	1.3108452139609277	3.4434956504938925	864.3727689203365	7.637472858621752	12	48	0	0	4	1	2	0	1	0	0	1	316.0	184.0	181.19444444444449	233.13888888888889	273.4722222222222	277.97222222222223	298.97222222222223	265.6111111111111	229.25	172.22222222222223	1002.0	6.583333333333333	5.9	4.3023255813953485	3.5	2.0806451612903225	1.4959349593495934	1.8265306122448977	2.2564102564102564	3.0416666666666665	3.302325581395349	2.971698113207548	2.652173913043478	2.298387096774193	2.1219512195121952	2.204081632653061	2.525641025641025	3.77488425925926
CHEMBL3289963	24.802764457306896	0	1	2.466320247537743	4.820616348674776	1.3337992672707475	3.9220266136323367	759.6681255656146	7.764283772513011	18	55	0	0	10	6	2	2	0	0	0	0	402.8888888888889	309.0	224.41400891632367	345.11882716049377	358.4058641975309	426.125	352.7777777777777	328.5185185185185	259.7407407407408	271.712962962963	1714.0	7.325252525252526	6.056497175141242	5.923809523809524	3.809178743961353	2.357142857142857	2.4330708661417324	2.1724137931034484	2.393081761006289	3.527272727272728	3.7714285714285714	3.152173913043478	2.7635135135135136	2.6	2.5511811023622046	2.5689655172413794	2.641509433962264	4.080254707569522
CHEMBL4164849	19.189342347959503	0	1	2.412065875318804	4.605592960649862	1.3114139362519397	4.6117537842241	147.5012355942688	5.8693052900089855	16	44	0	0	5	2	3	0	0	0	0	0	340.0	260.0	130.94444444444446	235.00000000000003	264.05555555555554	257.3888888888889	233.5555555555556	232.94444444444449	214.3611111111112	198.22222222222223	994.0	7.727272727272727	7.617021276595745	6.097560975609756	4.195876288659794	2.5816326530612246	2.6	2.913978494623656	2.8255813953488373	3.409090909090909	3.719512195121952	3.0721649484536084	2.814814814814815	2.7346938775510203	2.64	2.5376344086021505	2.5	2.976010101010101
ZINC000013535525	18.47030502295449	0	1	2.538408795429178	4.978477907481137	1.2945802882812318	4.149252752001376	176.10310230625404	6.003978755012666	12	40	0	0	5	2	0	0	0	3	0	3	228.8148148148148	231.6049382716049	85.15477823502516	176.1440329218107	226.01954732510288	227.3190824569425	218.22222222222223	196.93430879439111	170.8765432098765	119.5124980948026	1630.0	5.72037037037037	6.217054263565893	4.830484330484331	3.578578578578578	2.627335299901672	2.3394438209253026	1.5374396135265702	0.9878332438718914	3.625	4.012820512820513	3.3873873873873874	3.1610169491525424	2.893805309734513	2.8383838383838382	2.358695652173913	1.9710144927536235	2.128869455875629
CHEMBL473006	29.181706125078065	0	1	2.6668545624080924	5.256035231443949	1.2803024319559064	4.016042869500787	27457.967466175385	11.52874447824926	6	76	0	2	8	3	5	0	0	0	0	0	488.0	450.0	304.0902777777778	393.1111111111112	529.4444444444446	679.2916666666669	705.875	687.8749999999999	556.9583333333334	368.41666666666674	1550.0	6.421052631578948	6.0125	4.592105263157895	3.658767772511848	2.226923076923077	1.7509727626459144	1.5700934579439252	1.5384615384615383	3.1973684210526314	3.723684210526316	3.1943127962085307	2.7813765182186234	2.3653846153846154	2.178988326848249	2.1121495327102804	2.241758241758242	4.0011878654970765
CHEMBL2037527	19.079952548218323	0	1	2.403523371287286	4.597050456618339	1.3416983284633694	4.002772584691408	248.22771165058776	6.389815254377805	15	44	0	0	4	2	1	1	0	0	0	0	278.44444444444446	193.3333333333333	144.58676268861456	205.3734567901236	252.7222222222224	238.3611111111112	204.58333333333337	206.10185185185188	173.14814814814818	172.50000000000006	1158.0	6.328282828282829	6.070921985815603	4.57429718875502	3.003115264797508	2.0586080586080584	2.3577235772357725	2.0541666666666663	2.895238095238096	3.363636363636364	3.626506024096385	2.878504672897196	2.5636363636363635	2.56043956043956	2.5365853658536586	2.55	2.657142857142857	3.2860627883776035
CHEMBL86719	26.19610895766817	0	1	2.570417034912273	5.010218589593719	1.3393153499231305	3.9720875201326105	11244.691568835844	10.521573904195854	15	66	0	0	9	7	2	0	0	0	0	0	434.0	315.0	233.41666666666663	335.2222222222222	440.4722222222223	556.1944444444446	422.91666666666674	397.1666666666667	364.58333333333337	317.0	1368.0	6.575757575757576	6.542857142857143	5.269230769230769	3.8505747126436782	2.11340206185567	1.6666666666666667	1.5664739884393064	1.66	3.227272727272727	3.569230769230769	3.103448275862069	2.693877551020408	2.520618556701031	2.3544973544973544	2.2890173410404624	2.32	3.5366161616161613
CHEMBL43655	21.3225932353376	0	1	2.282733208057886	4.565466416115772	1.303182326577055	4.40788001986028	283.1643452343549	6.6756468714785	12	56	0	0	5	4	1	0	0	0	0	0	320.0	304.0	202.63888888888889	266.61111111111114	330.25	345.9444444444444	330.33333333333337	323.6666666666667	304.30555555555554	261.5	1116.0	5.714285714285714	5.413793103448276	3.766990291262136	2.4452054794520546	2.287769784172662	2.1870503597122304	1.9763779527559056	1.7413793103448276	2.9285714285714284	3.184466019417476	2.568493150684932	2.333333333333333	2.338129496402878	2.25179856115108	2.283464566929134	2.2241379310344827	3.6185515873015865
CHEMBL3642761	26.26041015982496	0	1	2.4339027348330755	4.81161366173958	1.325727983417284	3.916629665746482	3936.128810320496	9.4718754523084	11	68	0	0	8	5	3	0	0	0	0	0	418.0	306.0	206.22222222222223	330.638888888889	409.9444444444445	438.08333333333326	418.30555555555554	372.30555555555554	358.1111111111111	296.7222222222222	1372.0	6.147058823529412	5.916666666666667	4.066176470588236	2.5268817204301075	1.97948717948718	1.6363636363636365	1.558011049723757	1.5316455696202531	3.1029411764705883	3.360294117647059	2.7580645161290325	2.5074626865671643	2.3846153846153846	2.3957219251336896	2.281767955801105	2.348101265822785	3.0326797385620914
CHEMBL485207	23.229782462479378	0	1	2.47042420673989	4.863535005806373	1.3097858959923183	4.032904726636705	2119.143679060355	7.344532891351837	22	54	0	0	4	1	2	0	0	0	1	1	348.04938271604937	579.0	197.8563350424642	280.34382978036035	339.8294599417951	369.4118341944422	355.0419673002688	318.69755659520416	284.8571805967754	245.88604679682703	2362.0	6.445358939186099	6.771929824561403	5.842105263157895	4.786764705882353	3.80625	3.61875	2.9166666666666665	2.6153846153846154	3.4074074074074074	4.052631578947368	3.551470588235294	3.2434210526315788	3.05625	2.83125	2.602564102564102	2.4615384615384617	3.799147691888528
CHEMBL1222693	23.078563198192093	1	1	2.514208866637069	4.886622615204935	1.2735889615776756	4.391495569374751	385.092940231534	7.018195445345938	11	59	0	0	6	4	2	0	0	0	0	0	362.0	368.0	206.50694444444449	304.4166666666667	399.8333333333332	483.4722222222222	389.94444444444446	437.75	378.19444444444446	273.7777777777778	1182.0	6.135593220338983	6.17741935483871	4.79646017699115	3.513157894736842	2.4054054054054053	1.9574468085106385	1.601123595505618	1.54	3.220338983050848	3.637168141592921	3.2302631578947367	2.66497461928934	2.6594594594594594	2.5106382978723403	2.230337078651685	2.12	3.500117702448211
CHEMBL3358499	23.431983035078776	0	1	2.3673957137794504	4.7347914275589	1.3310445719457795	3.759400952643799	1230.655239973025	8.213914310617307	16	57	0	0	6	4	1	0	1	0	0	1	394.0	284.0	237.91666666666669	300.0277777777777	386.3333333333333	363.36111111111103	333.66666666666663	303.83333333333326	304.3333333333333	255.66666666666669	1232.0	6.912280701754386	6.433333333333334	4.820754716981132	3.406896551724138	2.2684563758389262	2.1846153846153844	2.263157894736842	2.3465346534653464	3.175438596491228	3.39622641509434	2.8482758620689657	2.4900662251655628	2.3087248322147653	2.3846153846153846	2.394736842105264	2.4554455445544554	4.173976608187135
CHEMBL473411	27.807932677224848	0	1	2.6668544408477204	5.25603510858754	1.2837241110748676	4.014983489505804	22771.221511450552	11.28601577176428	6	70	0	2	9	5	4	0	0	0	0	0	476.0	422.0	295.0625	377.1111111111111	499.94444444444434	642.4583333333335	648.875	627.375	522.375	339.83333333333337	1472.0	6.8	6.378378378378378	4.886524822695035	3.636363636363636	2.458515283842795	1.875555555555556	1.7473118279569892	1.7	3.271428571428572	3.765957446808511	3.171717171717172	2.771929824561404	2.397379912663756	2.24	2.193548387096774	2.30625	4.215178571428571
CHEMBL66227	20.64399602485248	0	1	2.4095667787706305	4.819133557541263	1.33010318008234	4.218712695943262	345.82057351814774	6.801431511932372	12	48	0	0	7	4	1	0	2	0	0	2	398.0	288.0	242.66666666666663	280.83333333333337	370.69444444444446	314.6666666666667	283.5	262.22222222222223	287.33333333333337	238.3333333333333	1128.0	8.291666666666666	7.15686274509804	5.311827956989247	3.615384615384616	2.6666666666666665	2.440677966101695	2.568807339449541	2.988372093023256	3.333333333333333	3.548387096774193	2.9384615384615387	2.5460992907801416	2.5426356589147288	2.5847457627118646	2.522935779816514	2.686046511627907	5.055555555555555
CHEMBL3695400	22.275745741017	0	1	2.433917494677555	4.81177353281634	1.2914797032232737	3.915414016562706	1020.9081188068444	7.958067239922061	6	62	0	0	6	2	3	1	0	0	0	0	300.44444444444446	215.3333333333333	211.2716906721536	344.64506172839515	376.2962962962964	360.2685185185184	395.645061728395	349.83796296296293	272.93981481481484	231.4351851851852	1372.0	4.845878136200717	3.835897435897436	3.2913385826771653	1.7468123861566482	1.2128712871287128	1.1831501831501832	1.179324894514768	1.1256410256410254	2.967741935483871	3.2125984251968505	2.639344262295082	2.394871794871795	2.1881188118811883	2.1373626373626373	2.1202531645569622	2.2	3.407607914066994
CHEMBL484538	22.184178413849697	0	1	2.47042420673989	4.863535005806373	1.3097858959923183	4.032904726636705	2119.143679060355	7.344532891351837	18	57	0	0	4	1	2	0	0	0	1	1	324.04938271604937	536.0	197.8563350424642	280.34382978036035	339.8294599417951	369.4118341944422	355.0419673002688	318.69755659520416	284.8571805967754	245.88604679682703	2330.0	5.685076889755252	5.9491525423728815	4.881188118811881	4.335766423357664	3.327683615819209	2.994413407821229	1.8534031413612568	1.3703703703703705	3.1578947368421053	3.792079207920792	3.437956204379562	2.9597701149425286	2.9717514124293785	2.6759776536312847	2.350785340314136	1.969135802469136	3.799147691888528
ZINC000001843091	16.999072319178563	0	1	2.333503484381605	4.66700696876321	1.3501259658849218	4.0331544571217695	205.2381960444337	6.112628596906295	12	47	0	0	2	1	1	0	0	0	0	0	214.0	165.0	127.61111111111111	203.3888888888889	264.83333333333337	287.8333333333333	262.99999999999994	206.5555555555556	194.72222222222223	161.61111111111111	858.0	4.553191489361702	4.448979591836735	3.125	2.0396825396825395	1.553030303030303	1.5	1.3398058252427183	1.4137931034482758	2.872340425531915	3.2045454545454546	2.634920634920635	2.253623188405797	2.1666666666666665	2.3	2.203883495145631	2.1494252873563218	2.715130023640662
CHEMBL3814708	26.191460474603662	0	1	2.3674916345688826	4.684715064972677	1.317323724323204	3.900713793917412	1173.098638946418	8.291179367913543	18	66	0	0	6	1	4	0	0	1	0	1	421.60493827160496	347.55555555555554	175.03307422648987	316.6882716049383	351.9907407407407	361.3508230452675	358.10185185185185	340.9043209876544	348.9320987654321	370.60493827160496	1634.0	6.387953610175833	6.045088566827697	4.550964187327823	3.2577777777777777	1.6232917409387997	2.0089916506101475	2.159528243327126	2.2493827160493827	3.090909090909091	3.322314049586777	2.9266666666666667	2.494186046511628	2.3529411764705883	2.4739884393063583	2.480446927374301	2.561111111111111	2.6520162761589376
ZINC000064447025	21.915719801367164	1	1	2.554621348157627	4.962062247571213	1.32938979868471	4.437970692656186	259.6584497031672	6.55261888543688	12	54	1	0	3	1	2	0	0	0	0	0	304.0	337.0	185.00694444444449	275.3194444444445	349.12499999999994	414.3333333333333	384.3472222222222	360.8888888888888	335.6388888888889	261.44444444444446	1068.0	5.62962962962963	5.5344827586206895	4.128440366972477	2.815950920245399	2.009950248756219	1.8216216216216217	1.883870967741936	1.950413223140496	3.351851851851852	3.871559633027523	3.2699386503067487	2.78125	2.671641791044776	2.464864864864865	2.367741935483871	2.4297520661157024	3.426054526748972
CHEMBL4208428	17.924958699847465	0	2	2.47042420673989	4.863535005806373	1.3097858959923183	4.032904726636705	2119.143679060355	7.344532891351837	6	60	0	0	7	2	3	0	0	2	0	2	272.8888888888889	195.0	197.8563350424642	280.34382978036035	339.8294599417951	369.4118341944422	355.0419673002688	318.69755659520416	284.8571805967754	245.88604679682703	1586.0	4.548148148148148	4.101694915254237	2.723809523809524	2.312977099236641	1.0993788819875776	1.5853658536585369	1.3636363636363635	1.39	2.466666666666667	2.876190476190476	2.549618320610687	2.130718954248366	1.894409937888199	1.943089430894309	1.9545454545454544	2.05	3.799147691888528
CHEMBL1940414	16.930122633957264	0	1	2.311606448722969	4.623212897445936	1.3543226396550176	3.765904580813616	378.25718249323273	6.724031701598606	12	46	0	0	3	2	1	0	0	0	0	0	236.0	160.0	105.55555555555556	203.00000000000003	236.5833333333334	220.1666666666667	207.66666666666669	195.8333333333333	158.0	131.66666666666666	870.0	5.130434782608695	5.041666666666667	3.4352941176470586	2.254385964912281	1.4067796610169492	1.4814814814814814	1.843373493975904	2.075757575757576	2.869565217391304	3.117647058823529	2.6578947368421053	2.353448275862069	2.152542372881356	2.1481481481481484	2.3373493975903616	2.5454545454545454	2.294685990338164
CHEMBL3907928	23.84103266334208	0	1	2.332372829370284	4.664745658740568	1.27688611867465	4.89966971610101	281.67852712217547	6.772168557419709	12	65	0	0	6	3	2	0	1	0	0	1	388.0	488.0	250.6944444444444	321.47222222222223	411.3333333333333	436.6111111111111	388.52777777777777	450.5277777777777	401.63888888888886	462.44444444444446	1290.0	5.969230769230769	5.388059701492537	3.8925619834710745	2.736196319018405	2.973684210526316	3.210526315789474	2.5321637426900585	2.744047619047619	2.892307692307692	3.1404958677685952	2.613496932515337	2.276595744680851	2.671052631578948	2.651315789473684	2.491228070175439	2.505952380952381	3.856837606837606
CHEMBL425190	24.696366683190814	0	2	2.395119664160776	4.790239328321553	1.3456772229769254	5.130251674207956	232.2148751345273	6.579065240436563	20	59	0	0	5	4	1	0	0	0	0	0	376.0	309.0	149.44444444444446	285.24999999999994	348.2777777777777	347.27777777777766	325.2499999999999	295.9166666666667	272.58333333333337	251.83333333333337	1224.0	6.372881355932203	6.444444444444445	4.927927927927928	3.820689655172414	2.188679245283019	2.176056338028169	2.234848484848485	2.09375	3.288135593220339	3.603603603603604	3.1241379310344826	2.69375	2.5345911949685536	2.612676056338028	2.643939393939394	2.53125	2.5329566854990584
ZINC000169322326	24.87470616815329	0	1	2.473275183476007	4.842714944585346	1.3199029329095946	4.197872928779297	819.9960537147924	7.840701639194883	11	59	0	0	7	3	2	1	1	0	0	1	406.44444444444446	370.3333333333333	271.17009602194787	300.0679012345679	416.3703703703703	440.3271604938272	376.5462962962964	366.14814814814815	383.94444444444446	329.8148148148149	1504.0	6.888888888888889	6.084656084656085	4.336134453781512	3.013972055888224	2.8926940639269407	2.468888888888889	1.997863247863248	2.044270833333333	3.3559322033898304	3.596638655462185	2.892215568862276	2.6569767441860463	2.815068493150685	2.72	2.5128205128205128	2.5078125	4.596103322405896
ZINC000029480846	8.404401145198811	0	1	2.441931393960445	4.606665788160741	1.3477790258843996	2.894239835180876	54.654205191565744	4.096336339162172	6	24	0	0	1	1	0	0	0	0	0	0	96.0	24.0	59.833333333333336	92.4722222222222	104.66666666666666	95.66666666666669	79.00000000000001	65.83333333333333	40.5	14.0	422.0	4.0	4.2	2.7857142857142856	1.8703703703703705	1.0714285714285714	0.7741935483870968	0.4285714285714285	0.0	2.875	3.142857142857143	2.5185185185185186	2.26	1.9761904761904765	1.6774193548387095	1.380952380952381	1.2222222222222223	2.493055555555556
CHEMBL1224106	18.360915223213315	0	0	2.5083194589443987	4.935102390980716	1.342752889245043	3.981787428506007	258.5895192980352	6.388151059828334	12	41	0	0	5	2	3	0	0	0	0	0	328.0	351.0	159.69444444444446	230.8611111111111	296.91666666666663	319.50000000000006	303.13888888888886	298.69444444444434	194.9444444444445	161.1666666666667	956.0	8.0	7.727272727272727	6.376623376623376	5.00990099009901	4.208333333333333	4.129411764705883	3.208333333333333	2.583333333333333	3.5121951219512195	3.948051948051948	3.396039603960396	2.97196261682243	2.84375	2.776470588235294	2.9027777777777777	2.6944444444444446	3.894986449864499
ZINC000028948422	21.44856206196173	0	1	2.452696642233559	4.830152159096741	1.2970155168623296	3.950771160907312	545.4361081680333	7.294837446158876	11	50	0	0	6	2	3	0	1	0	0	1	402.0	320.0	269.0	275.6666666666667	393.6666666666666	447.00000000000006	357.66666666666663	318.05555555555554	293.0	270.1111111111111	1150.0	8.04	7.169811320754717	5.204081632653061	3.5661764705882355	2.50381679389313	2.406015037593985	2.25	2.735632183908046	3.38	3.663265306122449	2.9411764705882355	2.6	2.4656488549618323	2.4135338345864663	2.4741379310344827	2.71264367816092	5.38
CHEMBL232254	26.23654907218804	0	1	2.5964138475351994	4.976073563608441	1.3147171592633673	4.106583750421339	4292.65501442342	9.55858317344546	15	63	0	0	7	3	3	0	1	0	0	1	470.0	610.0	258.02777777777777	337.638888888889	434.0833333333334	469.8611111111111	468.1111111111111	466.7777777777777	367.861111111111	367.611111111111	1386.0	7.46031746031746	7.044776119402985	5.631147540983607	4.649681528662421	3.3833333333333333	4.326241134751773	3.94488188976378	3.1631205673758864	3.365079365079365	3.7540983606557377	3.248407643312102	2.759776536312849	2.566666666666667	2.858156028368794	2.921259842519685	2.780141843971631	4.095679012345679
ZINC000064446642	23.467682544039384	1	1	2.5538857634447663	4.971427984704706	1.319131404438242	4.5372217645790895	287.0715252476725	6.724442138593524	12	55	1	0	5	1	3	0	1	0	0	1	396.0	384.0	260.04166666666663	322.6527777777778	516.0972222222222	481.44444444444446	434.52777777777777	364.6875	362.7083333333333	343.19444444444446	1212.0	7.2	6.661016949152542	5.254545454545455	3.909638554216868	2.388888888888889	2.1452513966480447	2.2	2.312977099236641	3.4909090909090907	3.918181818181818	3.2951807228915664	2.81151832460733	2.686868686868687	2.597765363128492	2.496774193548387	2.4656488549618323	4.728030303030303
CHEMBL3233410	23.33917226222056	0	1	2.589620416290347	5.0023745194499565	1.334289064790494	3.951806072341215	3532.8056598175326	9.23455837571084	12	56	0	0	6	4	1	0	1	0	0	1	382.0	326.0	226.22222222222223	294.77777777777777	388.30555555555566	408.1111111111112	368.58333333333337	364.3055555555556	282.3888888888888	253.2777777777778	1196.0	6.821428571428571	6.45	4.963963963963964	3.509677419354839	1.9322033898305084	2.0632911392405062	1.8854961832061068	2.4444444444444446	3.375	3.810810810810811	3.232258064516129	2.8125	2.457627118644068	2.3860759493670884	2.33587786259542	2.537037037037037	4.03968253968254
CHEMBL603061	20.85084508051637	0	0	2.446491878901054	4.835587061493761	1.2589865672063436	4.016884504049719	486.9489264594184	7.18141101679327	17	42	0	0	9	4	2	0	2	1	0	3	461.60493827160496	452.22222222222223	292.56085200426764	284.18415637860085	389.0946502057613	342.5699588477368	354.1100823045268	355.09259259259244	327.88786008230454	265.50617283950623	1438.0	10.990593768371546	9.820707070707073	8.442879499217527	7.260582010582011	5.4643274853801165	5.024691358024692	5.223593964334705	4.720760233918129	3.690476190476191	4.014084507042254	3.523809523809524	3.2555555555555555	2.873684210526316	2.811111111111111	2.6296296296296298	2.6052631578947367	6.965734571530182
CHEMBL4763106	24.99303448608784	0	1	2.467937808912545	4.773392527918686	1.3093283537009812	4.186227219681795	877.4434990012686	7.908414676155544	18	53	0	0	9	3	3	2	0	1	0	1	392.4938271604938	368.5185185185185	220.5581942539248	331.0310356652949	330.1100823045268	355.6720964791952	356.173353909465	321.5734453589392	280.2175925925926	251.4022633744856	1954.0	7.405543908688562	6.1364522417154	5.811546840958606	3.220576131687243	3.1238615664845177	3.1497309275087053	2.7555555555555555	2.650326797385621	3.660377358490566	3.852941176470588	3.051851851851852	2.818840579710145	2.78688524590164	2.752136752136752	2.890909090909091	2.9411764705882355	4.161475363281599
ZINC000013764826	10.853890887981988	0	1	2.419536695732003	4.71097076438824	1.2435842012507474	3.353845285620442	71.37259382522684	4.604386192298512	9	27	0	0	3	2	0	0	1	0	0	1	190.0	58.0	133.3611111111111	146.77777777777777	183.1666666666667	160.05555555555554	146.7222222222222	128.16666666666666	108.66666666666666	62.0	588.0	7.037037037037037	6.607142857142857	5.208333333333333	3.5161290322580645	2.510204081632653	1.288888888888889	1.25	0.0	3.1481481481481484	3.5416666666666665	2.7419354838709675	2.453125	2.326530612244898	1.9111111111111112	1.625	1.2777777777777777	4.939300411522633
CHEMBL3759205	24.50470730438364	0	1	2.466691459513341	4.8622551009806045	1.2742817493103502	4.229138914637205	705.9069022359213	7.69088547376783	12	62	0	2	7	2	3	1	1	0	0	1	396.44444444444446	474.3333333333333	287.3272462277092	379.4969135802468	441.962962962963	464.182098765432	435.8333333333333	486.5879629629629	327.3842592592591	327.61574074074065	1522.0	6.39426523297491	4.974358974358975	4.471074380165289	2.828460038986355	2.0703703703703704	3.2267573696145124	2.390547263681592	1.9863013698630136	3.177419354838709	3.43801652892562	2.8421052631578947	2.4702702702702704	2.333333333333333	2.578231292517007	2.7313432835820897	2.5753424657534247	4.634310423027568
ZINC000035856082	13.451607869427358	0	1	2.5141092798273603	4.990475362361508	1.2999693072873006	3.7670687687299655	93.10487756098566	5.06435482453124	6	35	0	0	3	2	1	0	0	0	0	0	198.0	65.0	119.69444444444444	170.05555555555554	221.3333333333333	249.22222222222223	245.0833333333333	160.75	137.5	77.5	684.0	5.6571428571428575	5.702702702702703	4.536231884057971	3.4731182795698925	1.9101123595505616	0.8125	0.2222222222222222	0.0	3.2	3.681159420289855	3.10752688172043	2.7551020408163267	2.449438202247191	1.9625	1.5416666666666667	1.2	3.419841269841269
CHEMBL1642123	25.695550851858567	0	1	2.559398772670668	5.118797545341337	1.3017454732709886	4.720561428655438	350.5098981652306	7.022539756010627	16	59	0	0	7	3	3	1	0	0	0	0	416.44444444444446	661.6666666666667	266.5772462277092	360.15740740740733	435.1496913580247	560.3518518518521	581.5648148148149	590.5370370370372	459.5925925925926	422.33333333333326	1522.0	7.058380414312618	5.984126984126984	5.769005847953216	4.608602150537634	3.537753222836096	4.01010101010101	2.980039920159681	2.4826839826839824	3.5084745762711864	3.9210526315789473	3.470967741935484	3.0444444444444443	2.889502762430939	2.903030303030303	2.736526946107785	2.623376623376624	4.518258410639138
ZINC000003937620	19.47692144251968	0	1	2.4431822557745733	4.790360512242172	1.2701083415839067	3.682330212365555	691.510269404248	7.455168733778669	12	46	0	0	5	1	2	0	1	1	0	2	327.60493827160496	247.0	236.76224089315653	248.42438271604945	360.9212962962962	342.42026748971193	289.8070987654321	284.1944444444445	233.5493827160494	228.32098765432104	1288.0	7.121846484165325	6.356481481481481	4.737254901960784	3.2408963585434174	2.3145009416195856	2.287037037037037	2.35330836454432	3.1445966514459665	3.282608695652174	3.552941176470588	2.7983193277310923	2.424	2.330508474576271	2.3703703703703702	2.404494382022472	2.602739726027397	5.14700523680775
25069239	24.72487625389223	0	1	2.435782451209926	4.856448290735593	1.3449951136369058	4.031525141178598	589.7669249726046	7.511129527921739	19	57	0	0	6	3	2	0	1	0	0	1	422.0	308.0	230.47222222222223	307.1111111111111	404.25	383.2777777777776	388.9166666666666	360.9166666666667	287.41666666666663	232.58333333333337	1282.0	7.403508771929824	7.065573770491803	5.654205607476635	4.256944444444445	2.6751592356687897	2.1241379310344826	2.264	2.4903846153846154	3.4035087719298245	3.747663551401869	3.145833333333333	2.7777777777777777	2.477707006369427	2.43448275862069	2.496	2.6826923076923075	4.0433723196881095
CHEMBL3642719	24.69636668319081	0	1	2.433913561561579	4.811673310918012	1.3472756341918195	3.9262083595786015	2120.7284834994834	8.790917044424063	6	67	0	0	7	4	3	0	0	0	0	0	368.0	268.0	190.94444444444449	316.83333333333337	399.88888888888886	442.5	379.9722222222223	349.1944444444445	336.1388888888889	274.9722222222223	1288.0	5.492537313432836	5.070422535211268	3.536231884057971	2.27319587628866	1.5025641025641026	1.4408602150537635	1.2422680412371134	1.2331288343558282	3.014925373134328	3.282608695652174	2.706185567010309	2.410891089108911	2.3897435897435897	2.370967741935484	2.1391752577319587	2.1717791411042944	2.849917081260365
CHEMBL404969	13.560997669168536	0	1	2.5288023519801603	4.893646656327677	1.2782322679674711	3.681002176181748	104.99840881381226	5.1845734469507	12	32	0	0	4	3	1	0	0	0	0	0	226.0	89.0	98.16666666666669	164.5	194.27777777777777	195.27777777777777	174.97222222222223	157.0	154.0	79.5	694.0	7.0625	7.558823529411764	6.254237288135593	4.507042253521127	2.880597014925373	1.289855072463768	0.8	0.0	3.40625	3.8983050847457625	3.2535211267605635	3.0779220779220777	2.746268656716418	2.289855072463768	1.65	1.3061224489795915	3.067708333333333
ZINC000012359682	12.796871746579155	0	1	2.3303549943665254	4.66070998873305	1.2888573716283125	3.6889276184838766	97.02738072703394	5.105621465269742	12	31	0	0	3	1	1	0	1	0	0	1	242.0	159.0	145.86111111111111	170.38888888888894	200.30555555555563	179.2500000000001	189.27777777777789	168.33333333333337	163.66666666666669	120.16666666666666	712.0	7.806451612903226	7.15625	5.788461538461538	4.65625	4.2407407407407405	2.694915254237288	2.0689655172413794	1.6744186046511629	3.096774193548387	3.3653846153846154	2.921875	2.7704918032786887	2.833333333333333	2.4745762711864407	2.103448275862069	1.7674418604651163	4.705197132616488
CHEMBL1065	20.510745137474373	0	1	2.57901573465194	5.092468366528665	1.3147200444491456	4.184509202628019	506.0387127236354	7.182124618747326	9	53	0	0	5	3	2	0	0	0	0	0	314.0	316.0	189.25	257.25	352.50000000000006	414.27777777777777	423.6111111111111	374.3055555555555	325.3888888888888	265.94444444444446	1058.0	5.9245283018867925	5.875	4.699029126213592	3.6857142857142855	2.441717791411043	2.1066666666666665	2.0434782608695654	2.026315789473684	3.2264150943396226	3.7572815533980575	3.25	2.825301204819277	2.6196319018404908	2.466666666666667	2.3115942028985508	2.254385964912281	3.570754716981132
ZINC000062224872	19.47707163266315	0	1	2.3998792431658096	4.739438014809899	1.268119472448589	4.12060582299199	284.3897416285805	6.566636358929701	11	45	0	0	8	4	2	0	1	0	1	2	365.0672153635117	276.03703703703707	242.05049725651577	258.0154320987655	344.1080246913579	347.9351851851852	315.0555555555556	309.3425925925926	233.72222222222229	231.2638888888889	2262.0	8.112604785855815	7.213553979511427	5.515841142347167	3.969079170914034	2.5617283950617287	2.7882528993640108	2.51931501393867	2.7502153316106805	3.333333333333333	3.5783132530120483	2.926605504587156	2.571428571428572	2.473684210526316	2.6161616161616164	2.4086021505376345	2.2790697674418605	5.378899939033683
CHEMBL4784424	15.809735038999555	0	1	2.5207265739864435	4.888863413982394	1.2788447094933288	3.8633570991610497	136.81019998882832	5.611741744290683	11	43	0	0	3	3	0	0	0	0	0	0	210.0	151.0	95.92361111111111	186.72222222222229	251.6111111111112	270.41666666666663	230.9166666666668	251.45833333333337	268.6666666666667	161.5	782.0	4.883720930232558	5.444444444444445	4.146341463414634	3.09009009009009	2.1588785046728973	1.290598290598291	0.4285714285714285	0.1607142857142857	3.046511627906977	3.4878048780487805	3.0	2.6818181818181817	3.037383177570093	2.2905982905982905	1.5838509316770186	1.3571428571428572	2.23078165374677
CHEMBL479	19.70617910036511	0	1	2.4900771316276864	4.980154263255374	1.3411914280549104	4.114167171659887	298.26867809917576	6.614285416538136	12	51	0	0	4	2	0	2	0	0	0	0	228.88888888888889	273.66666666666663	100.00685871056244	196.04012345679016	245.1172839506173	264.77160493827154	264.52812071330584	242.8240740740741	227.2623456790124	232.71296296296296	1392.0	4.4880174291939	4.753086419753085	3.564625850340136	2.6259541984732824	1.899853801169591	2.0271604938271603	1.9476584022038568	1.2222222222222223	3.1372549019607843	3.5	3.099236641221374	2.712328767123288	2.546052631578948	2.7111111111111112	2.8264462809917354	2.484126984126984	1.960918798246322
CHEMBL374463	15.2405276282556	0	1	2.572742410233202	5.0020634304500895	1.2513111125227951	3.8872471874786334	106.48646548755067	5.309871778622003	6	29	0	0	7	2	1	0	3	1	0	4	359.60493827160496	143.33333333333334	295.0400186709343	368.79938271604937	261.81584362139915	335.74691358024705	479.6779835390947	195.49382716049385	221.1388888888889	77.69135802469135	1136.0	12.400170285227755	9.874551971326165	9.994152046783627	6.58962962962963	7.755892255892256	3.115942028985508	3.35672514619883	0.0	4.068965517241379	4.280701754385965	3.7066666666666666	3.2531645569620253	2.606060606060606	2.4347826086956523	1.6578947368421053	1.0	10.173793747273596
CHEMBL404372;44456033	10.10634399227556	0	3	2.416720131520188	4.833440263040375	1.2288495198243707	3.3693316271909426	52.866883694935545	4.230141390192249	6	23	0	0	4	3	0	0	0	1	0	1	151.60493827160494	11.333333333333332	71.94974089315653	120.15637860082302	132.85185185185188	129.2530864197531	111.30452674897116	56.38271604938272	15.691358024691358	2.0	770.0	6.591519055287171	7.12962962962963	5.861111111111111	4.055555555555555	1.176328502415459	0.3541666666666666	0.0	0.0	3.391304347826087	3.8	3.2	2.693877551020408	1.826086956521739	1.40625	1.2	1.0	3.128249604050284
ZINC000045299761	24.05820958722557	0	1	2.45973172410898	4.884317098302687	1.3258954141310102	4.652620149162293	307.3351542377836	6.826551148390832	15	54	0	0	8	5	2	0	1	0	0	1	448.0	352.0	248.02777777777777	305.1944444444445	397.3333333333333	443.5277777777777	375.0	309.88888888888886	335.41666666666663	305.99999999999994	1270.0	8.296296296296296	7.758620689655173	5.943396226415095	4.165517241379311	2.972413793103448	2.49645390070922	2.313432835820896	2.650943396226415	3.5185185185185186	3.811320754716981	3.1517241379310343	2.8050314465408803	2.731034482758621	2.6382978723404253	2.5522388059701493	2.707547169811321	4.593106995884773
CHEMBL8352	10.853890887981988	0	1	2.360943644152448	4.7218872883048935	1.208501886491608	3.418347858953298	71.59194693594546	4.67644770278755	6	32	0	0	4	1	3	0	0	0	0	0	204.0	74.0	128.63888888888889	158.44444444444446	204.86111111111111	209.97222222222223	209.3055555555556	193.66666666666669	159.16666666666669	95.0	654.0	6.375	5.8125	4.518518518518518	4.238095238095238	2.056338028169014	1.0277777777777777	0.4385964912280701	0.0	2.71875	3.074074074074074	2.7777777777777777	2.36	2.1690140845070425	1.7916666666666667	1.5087719298245614	1.0	4.019965277777778
ZINC000101639426	23.20861302018061	1	1	2.6198105813208814	5.0276833074040175	1.3493985976011889	4.264705239935748	347.8305527265737	6.881334860920461	12	55	1	0	3	1	2	0	0	0	0	0	318.0	342.0	186.3125	279.1805555555556	346.5694444444444	389.72222222222223	413.6111111111112	329.6944444444444	307.1111111111111	281.5833333333333	1104.0	5.781818181818182	5.733333333333333	4.258928571428571	2.951515151515152	2.1782178217821784	1.8688524590163933	1.929032258064516	2.112	3.5454545454545454	4.053571428571429	3.345454545454545	2.860103626943005	2.747524752475248	2.5737704918032787	2.567741935483871	2.6	3.3875
CHEMBL212769	25.76734237256149	0	1	2.529169384242836	4.954542654339821	1.2929608576968867	4.212069084097584	2024.6047605591743	8.807052248992207	12	65	0	0	7	2	3	0	0	2	0	2	385.2098765432099	486.55555555555554	193.90642623075752	299.6044238683128	414.4579713458315	469.2366255144033	437.7860082304527	383.4912551440329	343.0699588477366	346.6085390946502	1836.0	5.926305792972459	5.841503267973856	4.375111111111111	3.42435532179122	2.521013241220495	3.1189458689458687	2.9593114241001564	2.4812260536398467	3.2	3.512	2.98224852071006	2.518134715025907	2.466321243523316	2.6923076923076925	2.697183098591549	2.689655172413793	2.9831757881655
CHEMBL1186458	9.9565140780145	0	1	2.479141785089289	4.780077680442896	1.2938077143918834	3.1882191799671777	61.412903701890784	4.379984235551737	6	24	0	0	3	1	0	0	0	2	0	2	111.20987654320987	30.88888888888889	59.010592897424175	90.89197530864196	104.87875323883554	96.42798353909464	79.07201646090536	66.7962962962963	42.598765432098766	14.691358024691358	998.0	4.633744855967078	5.008888888888889	3.444444444444444	2.3712848651120253	1.32010582010582	0.9964157706093189	0.5396825396825397	0.0	3.2916666666666665	3.5	2.814814814814815	2.52	2.1666666666666665	1.8387096774193548	1.4761904761904765	1.2222222222222223	2.4587747040593406
ZINC000064528495	21.5983919762228	0	1	2.3753922472121363	4.750784494424273	1.2733001920490576	3.9192086974038047	727.1012542866541	7.618685161889531	12	53	0	0	8	5	1	0	0	2	0	2	331.2098765432099	214.0	169.06614845297975	257.1975308641976	319.4703170248438	303.4814814814815	326.1481481481481	295.1604938271605	207.0925925925926	208.3950617283951	1632.0	6.249242953645469	6.222222222222222	4.476190476190476	3.185865655681929	1.894444444444444	1.6090225563909777	2.0044004400440043	2.1880341880341883	3.150943396226415	3.336734693877551	2.874015748031496	2.577777777777778	2.3142857142857145	2.172932330827068	2.376237623762376	2.483516483516484	3.1899273293015047
CHEMBL2237152	29.09348576763565	0	2	2.535692930898889	4.964216237544466	1.3248018855492698	3.739731200908865	11042.280133929253	10.617819652026483	21	72	0	0	9	7	2	0	0	0	0	0	480.0	420.0	257.2222222222222	366.5	474.9722222222224	611.9444444444445	506.50000000000017	515.6666666666667	448.0	344.66666666666663	1514.0	6.666666666666667	6.631578947368421	5.463235294117647	4.139664804469274	2.3935185185185186	1.794871794871795	1.56	1.8083832335329344	3.236111111111111	3.632352941176471	3.189944134078212	2.7783018867924527	2.615740740740741	2.3076923076923075	2.1911111111111112	2.383233532934132	3.57253086419753
ZINC000261171305	28.47459934389152	0	1	2.666909527938792	5.256090442445613	1.2843254312840875	4.032493572066661	12462.771290848656	10.71143502806884	6	73	0	2	8	3	5	0	0	0	0	0	484.0	488.0	299.8402777777777	383.8611111111112	517.1944444444446	667.2916666666669	693.0416666666666	684.3749999999999	530.9166666666666	409.5	1512.0	6.63013698630137	6.194805194805195	4.753424657534247	3.801980198019802	2.350597609561753	1.9598393574297188	1.67	1.8192090395480225	3.246575342465753	3.787671232876712	3.257425742574257	2.823529411764706	2.3904382470119523	2.208835341365462	2.22	2.2937853107344632	4.10740106544901
CHEMBL425069	28.248479616006502	0	3	2.516627620506393	4.952749675564888	1.3194740558598272	4.954305286544804	414.063975745654	7.306954338135331	18	64	0	0	9	5	3	0	0	1	0	1	493.60493827160496	829.2222222222222	219.33862978204544	337.9938271604939	428.56995884773664	537.2644032921811	550.4341563786008	586.0411522633746	522.5082304526749	514.7119341563787	1726.0	7.712577160493828	7.678104575163398	6.450142450142451	6.282962962962963	4.592592592592593	4.296488198042602	4.004400440044004	3.613916947250281	3.46875	3.897435897435898	3.74	3.30635838150289	3.2645502645502646	3.1658031088082903	2.98019801980198	2.7525252525252526	3.42716609034446
CHEMBL331077	17.694248556546643	0	1	2.5231004063373548	4.850883228863674	1.319093646845037	4.136589079837398	169.54919663292546	5.921600490693643	12	43	0	0	4	3	1	0	0	0	0	0	270.0	235.0	107.66666666666669	203.75000000000009	263.5	289.61111111111114	292.49999999999994	238.41666666666663	191.5	152.0	880.0	6.27906976744186	6.413043478260869	4.9397590361445785	4.27027027027027	2.8515625	2.0434782608695654	1.7282608695652173	0.8378378378378378	3.3255813953488373	3.8313253012048194	3.4234234234234235	2.954887218045113	2.7734375	2.5043478260869567	2.2717391304347827	2.027027027027027	2.503875968992248
CHEMBL1277584	22.62282658255371	1	1	2.552502167176189	4.9639131058384605	1.3348026613849948	4.425102803828036	307.8769931160461	6.759319747384247	12	57	1	0	3	1	2	0	0	0	0	0	308.0	349.0	189.25694444444449	284.5694444444445	366.375	437.0	421.8472222222222	406.5138888888888	358.88888888888897	282.77777777777777	1106.0	5.4035087719298245	5.327868852459017	3.9478260869565216	2.7528735632183907	2.009259259259259	1.7277227722772277	1.7572254335260116	1.9253731343283584	3.280701754385965	3.782608695652174	3.2241379310344827	2.763285024154589	2.634259259259259	2.435643564356436	2.329479768786128	2.4477611940298507	3.320297270955166
CHEMBL4249426	29.05274527282883	0	1	2.5063304768219963	4.984551220702273	1.336812905269703	4.490210593883927	803.9519403191723	7.970473337131969	19	65	0	0	8	4	2	1	0	1	0	1	432.0493827160494	449.55555555555554	238.1658760097546	379.3503086419753	419.5221193415638	519.0118312757202	551.6131687242798	432.1697530864197	374.1435185185185	395.72530864197535	1906.0	6.646913580246914	5.858730158730158	5.501312335958006	3.7420178799489134	2.781161872532431	2.47008547008547	1.930632289748312	1.8008739076154805	3.5538461538461537	3.881889763779528	3.310344827586207	2.9263157894736844	2.700507614213198	2.747252747252748	2.6077348066298343	2.365168539325843	3.664090400150071
CHEMBL148091	11.928004507313082	0	1	2.531976202096907	4.861014495731939	1.3377693466780285	3.5264413502079	79.44382842361024	4.780515319327487	9	29	0	0	3	2	1	0	0	0	0	0	184.0	56.0	85.41666666666667	136.77777777777774	152.00000000000003	160.94444444444446	156.41666666666669	133.0	83.33333333333331	40.0	608.0	6.344827586206897	6.516129032258065	5.288461538461538	4.344262295081967	1.84375	0.9655172413793104	0.2666666666666666	0.0	3.3793103448275863	3.807692307692308	3.377049180327869	3.0793650793650795	2.5	1.9827586206896552	1.488888888888889	1.0833333333333333	2.945402298850575
CHEMBL3915600	26.96751694101151	0	1	2.455533669941869	4.804028302258498	1.3262553885078048	3.9049264573653297	8143.776015399299	10.22878466701349	9	72	0	0	7	3	3	0	0	1	0	1	377.60493827160496	305.3333333333333	199.31085200426764	326.8549382716051	430.2366255144034	460.7705761316871	423.97427983539086	381.738683127572	339.54938271604937	317.80864197530866	1638.0	5.244513031550069	5.054093567251462	3.419501133786848	2.160206718346253	1.6618357487922706	1.6776556776556777	1.348187759952466	1.2654654654654651	3.0277777777777777	3.272108843537415	2.6186046511627907	2.371681415929204	2.342995169082126	2.456043956043956	2.331550802139037	2.2594594594594595	2.7682062778370504
CHEMBL422923	15.803638356287824	0	0	2.411780727794925	4.717385416771855	1.2791306924926764	3.649468745795286	224.52212334106505	6.107121427836084	14	34	0	0	6	4	2	0	0	0	0	0	306.0	234.0	149.41666666666669	205.27777777777777	221.6111111111112	234.75000000000009	209.77777777777777	157.3888888888889	163.11111111111111	123.61111111111111	842.0	9.0	9.0	7.322033898305085	4.852941176470588	4.8	4.588235294117647	5.682926829268292	4.142857142857143	3.5294117647058822	3.864406779661017	3.1323529411764706	2.835616438356164	2.583333333333333	2.862745098039216	2.951219512195122	2.952380952380953	4.394607843137256
CHEMBL271317	19.89644912914604	0	1	2.452460987887579	4.904921975775161	1.331850518314122	4.218158061906628	246.49381897623323	6.423627649895386	18	42	0	0	5	3	0	0	2	0	0	2	380.0	417.0	232.47222222222223	256.5555555555556	324.1388888888888	288.41666666666663	247.61111111111111	280.4722222222222	284.72222222222223	277.99999999999994	1046.0	9.047619047619047	8.177777777777777	6.584415584415584	5.02970297029703	4.688888888888889	4.4361702127659575	3.9207920792079207	3.637362637362637	3.595238095238096	3.857142857142857	3.3267326732673266	3.193877551020408	3.355555555555556	3.117021276595745	2.772277227722772	2.5384615384615383	5.53505291005291
CHEMBL4066433	17.65380844202677	0	0	2.481681177483454	4.880515637016018	1.3415070949918058	4.301167992238531	138.14686237856054	5.71677469977517	20	38	0	0	4	4	0	0	0	0	0	0	288.0	253.0	106.66666666666669	195.6666666666667	218.00000000000009	237.5555555555556	227.8888888888889	197.1111111111112	158.3333333333334	145.33333333333334	860.0	7.578947368421052	8.170731707317072	6.955882352941177	5.3	3.873563218390805	3.048192771084337	3.0694444444444446	3.0172413793103448	3.631578947368421	4.102941176470588	3.6625	3.333333333333333	3.034482758620689	2.7590361445783134	2.6666666666666665	2.689655172413793	2.8070175438596494
CHEMBL3695436	22.793825939113525	0	1	2.4339023489376124	4.811634659392913	1.3133185841115471	3.90629108969886	1643.25238009205	8.46914345254039	6	66	0	0	5	3	2	0	0	0	0	0	306.0	224.0	175.94444444444446	291.9722222222223	375.83333333333337	410.0	371.8055555555556	346.8611111111111	307.47222222222223	246.8055555555556	1176.0	4.636363636363637	4.463768115942029	3.0902255639097747	1.845744680851064	1.2439024390243902	1.1851851851851851	1.0427807486631016	1.0516129032258064	2.863636363636364	3.172932330827068	2.6595744680851063	2.308056872037915	2.2536585365853656	2.195767195767196	2.005347593582888	2.0903225806451613	2.665824915824916
CHEMBL230930	23.050053627490666	0	1	2.4398417282670546	4.849297151177537	1.2794686786770129	4.798804213941514	244.8124834555598	6.565203280838429	17	54	0	0	7	3	3	1	0	0	0	0	384.44444444444446	349.0	225.8272462277092	334.35493827160485	373.6574074074074	443.8858024691357	411.5570987654321	301.33950617283944	269.4444444444444	389.824074074074	1412.0	7.1193415637860085	6.093567251461988	5.63036303630363	4.0	2.8057395143487858	2.9327731092436973	3.273333333333333	5.403100775193798	3.388888888888889	3.663366336633664	3.2384615384615385	2.694267515923567	2.456953642384106	2.546218487394958	2.81	2.883720930232558	4.181986041253874
CHEMBL936	17.71336903862429	0	1	2.4361559907525017	4.872311981505005	1.3353618770156492	3.8116622056778806	318.0542024335159	6.595130939094825	12	50	0	0	2	1	1	0	0	0	0	0	220.0	240.0	132.11805555555554	217.1527777777778	297.0416666666667	323.75	315.16666666666663	277.3333333333333	258.20833333333337	223.8333333333333	896.0	4.4	4.5	3.3617021276595747	2.355555555555556	1.9241379310344828	1.6901408450704225	1.7007874015748032	1.4907407407407407	2.86	3.202127659574468	2.6814814814814816	2.430555555555556	2.282758620689655	2.26056338028169	2.31496062992126	2.314814814814815	2.6423611111111107
ZINC000013437127	19.10846211891974	0	1	2.530604042408765	4.888179392502577	1.3110946163722892	4.25462122113414	201.55381367497296	6.181525148469508	12	48	0	0	4	2	2	0	0	0	0	0	298.0	338.0	120.69444444444446	227.02777777777777	290.33333333333337	319.27777777777777	325.61111111111114	291.3333333333333	245.25000000000003	228.5	970.0	6.208333333333333	6.254901960784314	4.815217391304348	4.258333333333334	2.856164383561644	2.5037037037037035	1.805084745762712	1.2293577981651376	3.25	3.75	3.45	2.972602739726028	2.828767123287671	2.6148148148148147	2.330508474576271	2.091743119266055	2.514467592592593
ZINC000013978821	10.773010658942225	0	1	2.411981177811773	4.795009523698617	1.2770659876981898	3.457588887204618	61.13600847968437	4.44957326602773	6	27	0	0	3	1	0	0	0	2	0	2	121.20987654320987	4.666666666666667	54.510592897424175	106.41975308641976	140.7357491236092	140.99382716049385	119.3888888888889	62.83950617283951	10.037037037037038	0.0	1036.0	4.489254686785551	4.865079365079366	3.4444444444444446	2.4837105624142666	0.7761674718196457	0.1037037037037037	0.0	1.939350115104845	3.1481481481481484	3.431372549019608	2.930555555555556	2.4285714285714284	1.884057971014493	1.3555555555555556	1.0	2.2618098255588235	2.018910848052747
CHEMBL4633772	21.92495869984747	0	1	2.5876059094987105	5.17521181899742	1.299627412104885	4.371836636897867	349.8570873550253	6.887144166435769	12	52	0	0	5	2	3	0	0	0	0	0	382.0	540.0	193.77777777777777	274.41666666666663	348.16666666666663	370.5277777777777	425.7500000000001	420.8055555555556	404.1111111111112	382.08333333333337	1142.0	7.346153846153846	7.109090909090909	5.752577319587629	5.426229508196721	3.9146341463414633	3.5294117647058822	2.475	2.076388888888889	3.3846153846153846	3.948453608247423	3.7868852459016393	3.3266666666666667	3.067073170731707	2.869281045751634	2.4125	2.055555555555556	3.726495726495727
CHEMBL83731	16.06125539469119	0	1	2.520649509311584	4.848432331837904	1.3634251275772848	4.05773946691752	128.21239140109557	5.546835377170365	12	38	0	0	3	2	1	0	0	0	0	0	236.0	175.0	103.66666666666666	184.75	248.8333333333333	257.6111111111111	251.66666666666669	213.0833333333333	172.33333333333334	109.0	792.0	6.2105263157894735	6.560975609756097	5.273972602739726	4.213592233009709	2.7168141592920354	1.7857142857142858	1.0125	0.3157894736842105	3.421052631578948	3.945205479452055	3.485436893203884	3.165137614678899	2.814159292035398	2.3877551020408165	1.9	1.4210526315789471	2.7280701754385963
CHEMBL2298799	20.074788614108524	0	1	2.370637705561293	4.741275411122586	1.2947504112758554	4.255899836750662	252.7241429229528	6.487809994719252	12	46	0	0	8	4	4	0	0	0	0	0	412.0	234.0	316.16666666666663	339.8333333333333	323.6666666666666	397.2777777777777	541.6666666666667	259.00000000000006	255.94444444444449	228.66666666666669	1120.0	8.956521739130435	7.479166666666667	6.059523809523809	4.228070175438597	3.635658914728682	2.294117647058824	2.8764044943820224	3.41025641025641	3.3043478260869565	3.5357142857142856	3.0526315789473686	2.515625	2.263565891472868	2.4901960784313726	2.5168539325842696	2.641025641025641	6.873188405797101
CHEMBL493054	18.59162536651413	0	1	2.358294471182262	4.716588942364526	1.3058661987068387	4.328115263033149	190.0490176793096	6.122750764027099	12	51	0	0	3	1	2	0	0	0	0	0	252.0	225.0	167.91666666666669	233.27777777777777	321.1111111111111	336.6666666666667	317.1666666666667	307.6111111111111	253.38888888888889	211.2777777777778	960.0	4.941176470588236	4.79245283018868	3.4526315789473685	2.3284671532846715	1.5063291139240509	1.618705035971223	1.456	1.5588235294117647	2.92156862745098	3.284210526315789	2.7007299270073	2.299363057324841	2.170886075949367	2.20863309352518	2.152	2.196078431372549	3.2924836601307192
CHEMBL1258647	24.65592656867093	0	1	2.4206542575644057	4.841206500688173	1.3536773155789288	4.185268630910681	652.4615911837051	7.612154384869115	16	60	0	0	5	3	2	0	0	0	0	0	376.0	248.0	184.19444444444449	297.91666666666663	364.2222222222222	363.4166666666665	349.6666666666666	289.99999999999994	275.1666666666667	234.50000000000003	1240.0	6.266666666666667	6.1875	4.730434782608696	3.3225806451612905	2.109090909090909	1.653333333333333	1.6642857142857144	1.896551724137931	3.25	3.5565217391304347	3.0	2.6481481481481484	2.412121212121212	2.393333333333333	2.3142857142857145	2.4655172413793105	3.0699074074074075
CHEMBL3609162	21.79898987322333	0	1	2.446627937107336	4.893255874214674	1.332048490356341	4.369273459428912	344.58112183359185	6.871948956935095	16	53	0	0	7	5	2	0	0	0	0	0	370.0	430.0	171.66666666666669	275.4444444444444	323.99999999999994	332.0555555555556	334.52777777777777	296.2777777777778	289.3888888888889	294.25	1154.0	6.981132075471698	6.839285714285714	5.463917525773196	4.352	3.414814814814815	3.706896551724138	3.4741379310344827	2.9338842975206614	3.2264150943396226	3.5463917525773194	3.176	2.8358208955223883	2.77037037037037	3.0689655172413794	2.931034482758621	2.636363636363636	3.2389937106918243
CHEMBL3358510	19.936889243665924	0	1	2.329794249897462	4.659588499794924	1.3098509844171389	3.83684681823022	843.2109618078496	7.692728622976532	12	54	0	0	5	4	1	0	0	0	0	0	296.0	179.0	165.36111111111111	252.69444444444449	309.49999999999994	317.0833333333333	291.5	245.83333333333337	235.0	197.3333333333333	1044.0	5.481481481481482	5.357142857142857	3.81	2.5522388059701493	1.6058394160583942	1.4206349206349207	1.4634146341463414	1.6666666666666667	2.888888888888889	3.11	2.649253731343284	2.357142857142857	2.240875912408759	2.2222222222222223	2.073170731707317	2.235294117647059	3.0622427983539096
CHEMBL1940412	17.746619214884987	0	1	2.3118153215276864	4.623630643055374	1.3306712006617218	3.839034738713845	340.2797175961475	6.662677101126337	12	46	0	0	4	2	1	0	1	0	0	1	292.0	176.0	167.33333333333331	229.00000000000003	277.3611111111111	244.6666666666667	231.66666666666669	205.16666666666669	181.33333333333337	154.83333333333337	950.0	6.3478260869565215	5.75	4.0	2.6578947368421053	1.7796610169491525	1.6296296296296295	2.036144578313253	2.363636363636364	2.9782608695652173	3.188235294117648	2.701754385964912	2.3706896551724137	2.169491525423729	2.185185185185185	2.3855421686746987	2.621212121212121	3.6376811594202896
CHEMBL3676878	22.615486454151053	0	1	2.4432915114846248	4.780305866686431	1.3212802813560174	3.845655549409492	2673.5738355896874	8.95588210857595	9	65	0	0	4	2	2	0	0	0	0	0	298.0	231.0	174.94444444444446	282.3055555555556	366.4166666666667	391.83333333333337	375.6388888888889	318.02777777777777	285.55555555555554	266.6388888888889	1162.0	4.584615384615384	4.514705882352941	3.1307692307692307	1.9202127659574468	1.3072916666666667	1.350877192982456	1.0994152046783623	1.0613496932515338	2.8615384615384616	3.169230769230769	2.5797872340425534	2.3316831683168315	2.2604166666666665	2.298245614035088	2.1169590643274856	2.061349693251534	2.691452991452992
CHEMBL138458	20.40404698307135	0	1	2.518010406578973	5.036020813157945	1.348352541335976	3.9042427796516863	1238.4401291896731	8.077119351399327	12	55	1	0	3	1	2	0	0	0	0	0	284.0	234.0	127.17361111111111	252.22222222222223	310.8055555555555	332.5416666666666	330.7916666666667	302.9583333333333	240.33333333333337	203.94444444444449	1034.0	5.163636363636364	5.051724137931035	3.785046728971962	2.6666666666666665	1.6497175141242937	1.4355828220858895	1.25	1.3928571428571428	3.036363636363636	3.4299065420560746	3.0	2.592814371257485	2.327683615819209	2.177914110429448	2.169117647058824	2.258928571428572	2.312247474747475
CHEMBL589390	19.21785191866092	0	1	2.545095678189621	4.870931832551721	1.3130068318856785	3.879858825248765	418.0667106381272	6.911109751972813	15	49	0	0	3	3	0	0	0	0	0	0	264.0	269.0	108.69444444444446	216.19444444444449	264.00000000000006	276.9166666666667	251.5555555555556	245.00000000000003	240.00000000000003	220.72222222222223	928.0	5.387755102040816	5.769230769230769	4.340425531914893	3.135593220338983	2.0902255639097747	2.169354838709677	2.008130081300813	1.7876106194690264	3.204081632653061	3.648936170212766	3.2033898305084745	2.762237762237762	2.6766917293233083	2.653225806451613	2.398373983739837	2.1327433628318584	2.2182539682539684
CHEMBL14374	25.180462679387137	0	0	2.500523923604307	4.930985091030523	1.273897185169451	4.14964349105594	1459.8779864770463	8.449258950109687	18	51	0	0	10	4	3	0	3	0	0	3	588.0	599.0	383.8125	510.97222222222223	416.0138888888889	536.0555555555554	499.52777777777777	456.7638888888889	586.25	267.6388888888889	1442.0	11.529411764705882	10.01851851851852	9.593406593406591	7.231481481481482	5.983333333333333	5.396396396396397	5.527272727272727	4.870588235294117	3.7450980392156863	3.934065934065934	3.675925925925926	3.2051282051282053	3.0083333333333333	2.864864864864865	2.590909090909091	2.8588235294117648	7.525735294117647
CHEMBL313856	11.629947354389833	0	1	2.442365723979232	4.776246909613615	1.2398783168007392	3.460893383673642	79.14776490953409	4.77678165536981	9	27	0	0	4	2	0	0	1	1	0	2	197.6049382716049	62.55555555555556	132.94974089315653	143.82304526748968	185.9897119341564	160.00205761316872	147.61728395061724	127.91975308641972	107.4855967078189	62.753086419753096	876.0	7.318701417466849	6.968253968253968	5.613425925925927	3.804659498207885	2.678004535147392	1.3901234567901235	1.4479166666666663	0.1728395061728395	3.333333333333333	3.6875	2.838709677419355	2.546875	2.3877551020408165	2.022222222222222	1.71875	1.5555555555555556	4.924064477524316
ZINC000058541408	26.984095967894472	0	1	2.47181143269717	4.847091234055651	1.3073778549045223	3.849719164124713	2991.5068743121988	9.256295479271069	17	68	0	0	8	5	1	0	0	2	0	2	391.2098765432099	398.0	195.34392623075752	312.03086419753083	383.4147614692882	422.0925925925926	431.2314814814814	451.1604938271605	400.2592592592593	358.72839506172835	1892.0	5.753086419753086	5.918622848200313	4.454068241469816	3.229791299235744	2.1286848072562354	2.051546391752577	1.777777777777778	1.765432098765432	3.1323529411764706	3.425196850393701	2.982142857142857	2.741758241758242	2.510204081632653	2.350515463917526	2.241573033707865	2.294117647058824	2.87270479751114
ZINC000013437065	18.510745137474373	0	1	2.52839000409025	4.87509967478462	1.2946854406563824	4.211970119841924	180.47202370047043	6.028484895346135	12	47	0	0	3	2	1	0	0	0	0	0	262.0	248.0	108.44444444444446	212.19444444444449	280.77777777777777	307.4444444444447	304.44444444444446	258.30555555555554	224.16666666666663	196.3333333333333	906.0	5.574468085106383	5.86	4.494505494505495	3.87603305785124	2.571428571428572	1.8507462686567164	1.3893805309734513	0.6666666666666666	3.234042553191489	3.7472527472527473	3.347107438016529	2.8986486486486487	2.7928571428571427	2.5223880597014925	2.2831858407079646	1.9901960784313728	2.307328605200946
CHEMBL4116446	19.706179100365112	0	1	2.488033020051988	4.858914126283105	1.3350250577143428	3.676838485239833	426.67322369367497	6.972309168033672	16	46	0	0	4	2	1	0	1	0	0	1	334.0	212.0	179.47222222222223	235.83333333333337	281.6388888888888	280.94444444444434	286.52777777777777	256.9722222222223	223.1944444444445	175.66666666666669	1020.0	7.260869565217392	6.795918367346939	5.301204819277109	4.228571428571429	2.5486725663716814	1.8761061946902653	2.433333333333333	2.8846153846153846	3.369565217391304	3.674698795180723	3.219047619047619	2.875	2.575221238938053	2.3628318584070795	2.511111111111111	2.743589743589744	3.901570048309179
CHEMBL202538	19.81556890010629	0	1	2.494393176486461	4.90913587768928	1.331560042215927	3.8223626839254856	754.3379191914108	7.542131168173394	19	45	0	0	4	3	0	0	0	1	0	1	279.60493827160496	221.3333333333333	112.00529644871207	211.5730452674898	251.7191358024692	252.77160493827168	239.5411522633745	224.66666666666663	213.4197530864197	180.2674897119342	1212.0	6.213443072702333	6.648148148148148	5.334688346883469	3.8261316872427984	2.485119047619048	2.068535825545172	2.134843581445524	2.45959595959596	3.422222222222222	3.817073170731707	3.203703703703704	2.862068965517241	2.7142857142857144	2.607476635514019	2.436893203883495	2.522727272727273	2.4890065877491576
ZINC000072106089	28.617089129749925	0	1	2.4798350002148406	4.857740428052132	1.2866113254581515	3.9892006701516975	2542.6214683091907	9.14928372157789	17	69	0	0	10	5	2	0	1	2	0	3	477.2098765432099	533.0	292.649481786313	358.503086419753	478.803650358177	479.3148148148149	527.8425925925926	528.3827160493829	506.2314814814815	464.6430041152263	2036.0	6.916085167292897	6.628086419753085	5.130208333333334	3.851490867085408	2.824074074074074	2.625615763546798	2.676328502415459	2.533471359558316	3.246376811594203	3.5390625	3.0116959064327484	2.833333333333333	2.65625	2.413793103448276	2.3260869565217392	2.372670807453416	4.241296837482797
CHEMBL198192	19.10846211891974	0	0	2.4581627892557583	4.826709597328343	1.29676121154784	4.230534331530087	253.3614057775561	6.451107682627022	12	44	0	0	7	2	4	0	1	0	0	1	408.0	488.0	258.16666666666663	272.19444444444446	341.69444444444446	343.9166666666665	350.7777777777776	405.6388888888888	284.86111111111114	265.36111111111114	1102.0	9.272727272727272	8.152173913043478	6.782051282051282	5.854166666666667	4.287037037037037	4.6923076923076925	3.761363636363636	3.176470588235294	3.340909090909091	3.6794871794871793	3.3229166666666665	3.1578947368421053	2.833333333333333	2.6346153846153846	2.5568181818181817	2.388235294117647	5.867424242424241
CHEMBL148565	18.579394442408727	0	1	2.4162327689603167	4.832465537920634	1.3106030501735362	3.783026574817132	660.55126687643	7.368543476587907	12	49	0	0	4	1	2	1	0	0	0	0	256.44444444444446	181.3333333333333	190.1883573388203	267.2314814814815	315.8796296296296	372.9074074074074	328.3101851851852	223.30092592592592	218.52314814814807	193.0216049382716	1178.0	5.233560090702948	3.895424836601307	3.663082437275986	2.285353535353535	1.9410256410256408	1.5632183908045978	1.546031746031746	1.4344569288389513	3.0	3.236559139784946	2.6818181818181817	2.323943661971831	2.1923076923076925	2.284482758620689	2.304761904761905	2.3146067415730336	3.8813950477310266
CHEMBL198015	24.167599386966742	0	1	2.4638708193220697	4.839099123130696	1.2941065738800743	4.382694798753608	911.523890741991	7.946519915625072	17	56	0	0	8	3	3	0	2	0	0	2	494.0	674.0	309.6944444444444	336.75	425.0277777777778	479.7777777777778	431.7777777777778	495.4166666666666	318.94444444444434	352.22222222222206	1354.0	8.821428571428571	7.796610169491525	6.240384615384615	5.177777777777778	4.314285714285714	5.663865546218488	4.377358490566038	3.635593220338983	3.3392857142857144	3.5961538461538463	3.066666666666667	2.805755395683453	2.7	2.865546218487395	3.0	2.872881355932204	5.530257936507936
CHEMBL3547134;CHEMBL3547135	15.722758127248063	0	1	2.456019099331494	4.912038198662989	1.2996613479265728	3.987038254258895	123.42429320211616	5.508775138151033	12	40	0	0	2	1	0	0	0	0	1	1	189.06721536351165	180.5925925925926	84.30049725651577	163.28703703703707	205.4783950617284	226.7253086419753	229.5015432098766	211.95370370370367	181.28240740740745	117.81481481481482	1942.0	4.726680384087791	4.977072310405644	3.620740740740741	2.7334785766158314	1.9724444444444444	1.7364672364672369	0.8964555953803265	0.2172839506172839	3.15	3.613333333333333	3.147058823529412	2.6016260162601625	2.472	2.4423076923076925	1.956989247311828	1.5733333333333333	2.107512431412894
CHEMBL4580763	25.351102806039023	0	1	2.47042420673989	4.863535005806373	1.3097858959923183	4.032904726636705	2119.143679060355	7.344532891351837	18	60	0	0	6	1	3	0	1	1	0	2	454.44444444444446	702.0	197.8563350424642	280.34382978036035	339.8294599417951	369.4118341944422	355.0419673002688	318.69755659520416	284.8571805967754	245.88604679682703	1610.0	7.574074074074074	7.317460317460317	6.1454545454545455	5.123287671232877	4.028248587570621	4.0813953488372094	2.976331360946745	2.92948717948718	3.3833333333333333	3.918181818181818	3.595890410958904	3.3067484662576687	3.0508474576271185	2.9011627906976742	2.733727810650888	2.5384615384615383	3.799147691888528
CHEMBL73979	18.63206548103401	0	1	2.343958358575591	4.687916717151181	1.3023649662591772	4.198976169678033	224.4417761893665	6.289085062077066	12	45	0	0	4	1	1	0	1	0	0	2	295.02419753086417	241.3111111111111	200.21706390123447	222.8217777777778	304.87155555555546	307.86903703703695	258.59288888888887	253.476	218.21066666666675	204.18577777777776	3744.0	6.556093278463648	5.843026004728132	4.130158730158731	2.77909604519774	2.230799220272905	2.413111111111111	1.844671201814059	2.1064471879286693	3.1777777777777776	3.380952380952381	2.76271186440678	2.382113821138212	2.3596491228070176	2.49	2.36734693877551	2.382716049382716	4.449268086694101
CHEMBL3581256	26.017769472705687	0	1	2.5928434883035267	5.1856869766070535	1.329345665697555	4.484354768524973	1184.9632198363877	8.271389483447221	18	61	0	0	6	1	4	0	0	0	1	1	437.0672153635117	635.5555555555555	167.46716392318243	301.0925925925926	374.1388888888888	423.8487654320986	463.79166666666686	452.050925925926	454.7191358024691	404.4876543209875	2530.0	7.165036317434617	6.9698005698005705	5.709178743961353	5.578408195429472	3.612075617283951	3.611111111111111	2.613592974417717	1.8989711934156377	3.442622950819672	3.930434782608696	3.8297872340425534	3.2586206896551726	3.03125	2.9204545454545454	2.4948453608247423	2.344444444444445	2.745363343002991
CHEMBL1774068	23.50093272030008	0	1	2.375823017960824	4.751646035921648	1.3111821972832038	4.617244196688486	291.04558989107625	6.772092209861079	12	56	0	0	8	4	2	0	1	1	0	2	409.60493827160496	286.8888888888889	238.2552964487121	302.1522633744856	380.145061728395	366.1975308641975	318.4320987654321	319.9907407407408	263.9351851851852	212.9598765432099	1512.0	7.314373897707232	6.713747645951036	4.992731048805815	3.4482758620689653	2.221455938697318	2.2768959435626104	2.1610601427115186	2.2584795321637428	3.25	3.4299065420560746	2.882758620689655	2.557823129251701	2.3793103448275863	2.373015873015873	2.3944954128440368	2.5789473684210527	4.254558865155573
CHEMBL295228	17.205921374842454	0	0	2.4952194067674243	4.89556134997588	1.274820400928519	3.850147800924459	250.0047416671806	6.309937244715374	12	33	0	0	8	4	3	0	0	0	1	1	361.0672153635117	352.03703703703707	241.3282750342936	254.09259259259247	255.65123456790127	306.1188271604938	330.8287037037037	359.8487654320988	156.89351851851853	154.8395061728395	2128.0	10.941430768591262	9.686772486772488	8.561302681992338	6.5010010010010015	6.288359788359789	5.77109896782028	4.762345679012346	4.841750841750842	3.8484848484848486	4.206896551724138	3.635135135135135	3.283783783783784	2.9	2.6557377049180326	3.0416666666666665	2.75	7.312978031342229
ZINC000000338140	20.25152542347213	0	1	2.596931673577958	5.186582109844348	1.355886272334112	4.463091393682827	184.50236083532303	6.13395299112828	12	46	0	0	5	1	4	0	0	0	0	0	368.0	468.0	133.7777777777778	250.58333333333337	285.7777777777778	327.74999999999994	358.4166666666668	344.47222222222223	320.24999999999994	246.8333333333334	1046.0	8.0	7.68	6.516483516483516	5.889908256880734	3.5827814569536423	3.5454545454545454	2.355072463768116	1.18018018018018	3.630434782608696	4.153846153846154	4.073394495412844	3.426470588235294	3.052980132450331	2.871212121212121	2.27536231884058	1.9189189189189189	2.908212560386474
ZINC000028889342	18.59162536651413	0	0	2.3618183700375344	4.723636740075069	1.3028617806028864	4.101061821242152	267.594066234397	6.4649398913501575	18	37	0	0	5	1	1	1	2	0	0	2	372.44444444444446	319.0	267.8533760097546	232.4238683127573	300.753086419753	351.2139917695473	236.0740740740741	237.62962962962968	185.48559670781893	159.83950617283955	1228.0	10.066066066066066	7.982905982905982	7.240437158469945	5.430379746835443	5.421875	5.316666666666666	4.458333333333333	4.680851063829787	3.6486486486486487	3.901639344262295	3.240506329113924	2.8666666666666667	3.0	3.0	2.857142857142857	2.893617021276596	7.23928043269607
CHEMBL4636165	23.22978246247938	0	1	2.587712336552556	5.175424673105113	1.3020836423956448	4.39048433355003	627.8731185656915	7.540950394222886	12	58	0	0	5	2	3	0	0	0	0	0	390.0	568.0	202.2777777777778	289.99999999999994	376.75000000000006	418.8611111111111	464.0833333333334	445.47222222222223	438.52777777777766	413.7499999999999	1218.0	6.724137931034483	6.573770491803279	5.302752293577981	4.928571428571429	3.778409090909091	3.4424242424242424	2.4101123595505616	2.084848484848485	3.2413793103448274	3.7522935779816513	3.5428571428571427	3.2181818181818183	3.039772727272727	2.890909090909091	2.438202247191011	2.175757575757576	3.4875478927203067
CHEMBL3233427	22.56311579581271	0	1	2.577410683966138	4.9537036246049135	1.3442364332671028	3.87553666149048	3102.9494608000145	9.069727794290976	12	55	0	0	4	2	1	0	1	0	0	1	348.0	273.0	216.47222222222223	275.19444444444434	378.63888888888886	382.7777777777777	338.0833333333333	340.05555555555554	269.97222222222223	229.52777777777777	1134.0	6.327272727272727	5.966101694915254	4.45045045045045	3.0	1.7928994082840235	1.70625	1.640625	2.453608247422681	3.327272727272727	3.72972972972973	3.0943396226415096	2.7848837209302326	2.4497041420118344	2.2625	2.34375	2.6391752577319587	3.935858585858586
CHEMBL4785434	24.952594371567955	0	1	2.458189023666329	4.849808122272913	1.3183050261468068	4.27914846867677	773.1555849757514	7.781882414050359	18	57	0	0	8	4	3	1	0	0	0	0	410.44444444444446	400.0	231.54946844993145	355.52469135802465	382.88271604938274	418.1929012345678	402.5601851851852	339.4675925925926	307.8287037037037	314.1604938271605	1498.0	7.200779727095517	6.202185792349726	5.745454545454545	3.4367816091954024	2.8356807511737085	3.10077519379845	2.594444444444444	2.4330484330484325	3.473684210526316	3.736363636363636	3.013793103448276	2.700636942675159	2.5774647887323945	2.6511627906976742	2.8	2.7777777777777777	4.062271376314587
CHEMBL400235	25.36303334985748	0	1	2.446003162747312	4.790190300115471	1.337100828885009	4.802837859425548	439.73405361805936	7.249320930385089	15	64	0	0	6	4	1	1	0	0	0	0	352.44444444444446	323.33333333333337	180.3923182441701	291.4567901234568	365.4814814814815	386.2314814814815	370.212962962963	322.3888888888889	320.33333333333337	287.712962962963	1484.0	5.506944444444445	5.411764705882353	4.066666666666666	2.7593688362919133	2.083809523809524	2.0860215053763445	1.7581300813008132	1.6469298245614037	3.1875	3.512	2.9289940828402368	2.6797752808988764	2.577142857142857	2.6516129032258067	2.408536585365854	2.4342105263157894	2.818629972565158
CHEMBL261490	11.19238815542512	0	1	2.441247004418378	4.793985282369897	1.3598360081806435	3.478961618810521	71.45176786177748	4.605494883333088	9	27	0	0	2	1	1	0	0	0	0	0	168.0	36.0	67.61111111111111	128.9722222222222	153.1111111111112	150.50000000000003	129.16666666666666	75.49999999999999	31.0	6.0	558.0	6.222222222222222	6.344827586206897	4.9423076923076925	3.4	1.619047619047619	0.9230769230769232	0.0	0.0	3.2962962962962963	3.6346153846153846	3.1142857142857143	2.6901408450704225	2.2063492063492065	1.9743589743589745	1.4761904761904765	1.0	2.504115226337449
CHEMBL3676883	27.114354829647468	0	1	2.44337447851667	4.822101986125931	1.315270700975141	3.957767963063832	1683.1875489577628	8.652220056893471	15	70	0	0	6	2	3	1	0	0	0	0	378.44444444444446	312.33333333333337	238.3272462277092	383.8858024691359	438.7407407407408	498.79012345679	470.9598765432098	399.9212962962963	372.27314814814815	317.9351851851852	1590.0	5.406349206349207	4.545045045045045	4.079136690647482	2.450586264656616	1.7389937106918236	1.74487895716946	1.3423423423423424	1.2097378277153557	3.142857142857143	3.410071942446044	2.793969849246232	2.419642857142857	2.363207547169812	2.5083798882681565	2.281081081081081	2.264044943820225	3.404674946110132
CHEMBL213612;CHEMBL214379	14.008884736352844	0	1	2.5382010836776274	4.976711085307348	1.3171918634222792	3.801996456667607	103.86850277241992	5.230912367600864	6	36	0	0	4	1	2	0	0	0	1	1	209.06721536351165	52.55555555555556	96.32827503429355	164.48765432098764	207.92438271604937	239.4907407407408	262.4243827160494	213.84722222222223	114.98148148148148	30.12962962962964	1924.0	5.807422648986435	5.711500974658869	4.546687532603026	3.5370370370370376	1.776803118908382	0.5255555555555556	0.0112721417069243	0.0	3.2222222222222223	3.690140845070424	3.316326530612245	2.918181818181818	2.3508771929824563	1.75	1.289855072463768	1.0	2.675785417619265
CHEMBL178252	10.037394307054262	0	1	2.362441496696428	4.68642888848319	1.2817984757753342	3.378667351044262	54.38868172628776	4.258520340180568	6	27	0	0	2	1	0	0	1	0	0	1	162.0	42.0	117.11111111111111	134.00000000000003	179.25000000000006	168.49999999999997	156.16666666666669	135.0	30.0	0.0	540.0	6.0	5.357142857142857	3.843137254901961	2.861111111111111	1.1594202898550725	0.9333333333333332	0.0	1.939350115104845	2.962962962962963	3.2549019607843137	2.805555555555556	2.272727272727273	1.8405797101449275	1.3555555555555556	1.0	2.2618098255588235	4.337448559670782
CHEMBL2397389	23.322593235337592	0	1	2.33084269243193	4.661685384863858	1.3158291309697203	4.112831606418041	736.3709785703221	7.73313615020152	12	65	0	0	3	2	1	0	0	0	0	0	318.0	274.0	195.41666666666663	283.6666666666667	366.25000000000006	395.30555555555554	378.6111111111112	346.9166666666667	337.3888888888889	319.8888888888889	1204.0	4.892307692307693	4.91044776119403	3.504201680672269	2.415662650602409	1.616216216216216	1.4731182795698925	1.6987951807228916	1.9710144927536235	2.830769230769231	3.100840336134454	2.644578313253012	2.4	2.1783783783783783	2.086021505376344	2.0903614457831323	2.1956521739130435	3.0064102564102564
CHEMBL198580	22.127159272446857	0	1	2.365238171165996	4.678432391083099	1.3124680158764033	4.969869137175583	186.0859083377549	6.255827857047586	17	48	0	0	6	2	1	1	2	0	0	2	402.44444444444446	330.6666666666667	277.8923182441701	274.9876543209877	403.6666666666666	342.4166666666667	319.820987654321	277.9691358024692	288.8796296296296	289.9567901234568	1392.0	8.38425925925926	7.209150326797386	5.768939393939394	4.35042735042735	3.454828660436137	3.17948717948718	3.1766666666666663	3.925925925925926	3.5	3.75	2.982905982905983	2.702479338842976	2.7850467289719627	2.769230769230769	2.64	2.703703703703704	5.789423296753544
ZINC000101074666	15.784217493923238	0	2	2.3484173286313013	4.664766303904669	1.265155132040373	4.215037163214284	113.33953090735348	5.4723253566529815	6	48	0	0	3	3	0	0	0	0	0	0	202.0	183.0	106.17361111111111	198.69444444444449	267.3888888888889	284.1527777777778	265.75	233.86111111111111	226.66666666666669	202.08333333333337	822.0	4.208333333333333	4.571428571428571	3.238636363636364	2.5762711864406778	1.5942028985507246	1.605263157894737	1.0420168067226891	0.5948275862068966	2.7291666666666665	3.022727272727273	2.694915254237288	2.237410071942446	2.181159420289855	2.3771929824561404	2.1260504201680672	1.8189655172413792	2.2119502314814814
CHEMBL4789472	21.37961237674044	0	1	2.4678977283086536	4.8388388848162975	1.3113717082061582	3.885729756549808	702.4323982922964	7.5478009393988605	12	50	0	2	6	3	1	0	1	1	0	2	349.60493827160496	313.1111111111111	216.00529644871207	259.32716049382714	348.7530864197531	332.0329218106996	293.1358024691358	302.0925925925926	266.97119341563786	248.0308641975309	1360.0	6.992098765432099	6.436058700209643	4.6769759450171815	3.00162206001622	2.334955393349554	2.4850088183421515	2.3630952380952377	2.5795454545454546	3.34	3.608247422680413	2.948905109489051	2.588652482269504	2.437956204379562	2.5396825396825395	2.5535714285714284	2.715909090909091	4.320105928974241
CHEMBL3330646	10.635111288499631	0	1	2.402548878444452	4.660235112471874	1.307927380677733	3.304535749587412	81.04702460555046	4.731501773525105	9	30	0	0	2	2	0	0	0	0	0	0	136.0	50.0	76.86111111111111	128.08333333333334	157.6388888888889	153.2222222222222	130.75	110.83333333333331	86.83333333333334	48.5	546.0	4.533333333333333	4.967741935483871	3.8333333333333335	2.352112676056338	1.34375	0.9803921568627452	0.4772727272727273	0.1	2.8666666666666667	3.259259259259259	2.605633802816901	2.3013698630136985	2.125	2.0392156862745097	1.7045454545454546	1.4	2.562037037037037
CHEMBL429202	22.017769472705687	0	1	2.385641916680929	4.716417541154538	1.3312022595047857	4.091009186694361	565.5355470539537	7.367392570273611	12	55	0	0	5	2	2	0	0	1	0	1	319.60493827160496	242.3333333333333	165.97751867093433	259.5493827160494	345.0185185185186	375.1008230452675	337.9320987654321	275.3775720164609	269.9382716049382	230.891975308642	1370.0	5.810998877665545	5.657088122605364	4.10062893081761	2.958057395143488	1.8801742919389977	1.7065727699530515	1.7827903091060984	1.8618357487922703	3.145454545454545	3.3773584905660377	2.8874172185430464	2.51875	2.392156862745098	2.408450704225352	2.37593984962406	2.4434782608695653	3.0177730667442604
CHEMBL197170	20.74145528077519	0	1	2.4583080408056883	4.827570676675072	1.2662847208740688	4.2577587964899655	411.3049256825316	7.012586624062458	12	51	0	0	7	3	3	0	1	0	0	1	410.0	502.0	239.16666666666669	284.69444444444446	351.19444444444446	383.75	374.1111111111111	393.9722222222222	303.36111111111103	306.6944444444444	1164.0	8.03921568627451	7.264150943396227	5.804347826086956	5.099099099099099	3.7086614173228334	4.482142857142857	3.4326923076923075	2.5486725663716814	3.176470588235294	3.5	3.144144144144144	2.744	2.7007874015748032	2.794642857142857	2.6634615384615383	2.4424778761061945	4.689542483660131
ZINC000261171302	28.47459934389152	0	1	2.666909527938792	5.256090442445613	1.2843254312840875	4.032493572066661	12462.771290848656	10.71143502806884	6	73	0	2	8	3	5	0	0	0	0	0	484.0	488.0	299.8402777777777	383.8611111111112	517.1944444444446	667.2916666666669	693.0416666666666	684.3749999999999	530.9166666666666	409.5	1512.0	6.63013698630137	6.194805194805195	4.753424657534247	3.801980198019802	2.350597609561753	1.9598393574297188	1.67	1.8192090395480225	3.246575342465753	3.787671232876712	3.257425742574257	2.823529411764706	2.3904382470119523	2.208835341365462	2.22	2.2937853107344632	4.10740106544901
ZINC000299854164	12.93477111702175	0	1	2.484500942318622	4.800654847956942	1.2525376175256395	3.3560442223849387	153.7253126096023	5.565795576463483	6	32	0	0	4	1	1	0	2	0	0	2	268.0	194.0	213.66666666666663	190.13888888888889	247.3333333333333	191.25	218.72222222222223	232.91666666666663	236.8333333333333	205.5	758.0	8.375	6.848484848484849	5.109090909090909	4.391304347826087	3.878787878787879	2.9393939393939394	2.593220338983051	2.2142857142857144	3.15625	3.4	2.898550724637681	2.823529411764706	2.6515151515151514	2.3181818181818183	1.8135593220338984	1.5238095238095235	6.677083333333333
CHEMBL57939	16.401355337733193	0	1	2.355848927448521	4.711697854897041	1.2771867857848032	3.5772255752242703	377.92907798959135	6.7231639140140445	12	41	0	0	5	1	2	0	0	0	1	2	252.09141289437585	157.14074074074074	107.3508944910837	181.7260987654321	202.3453209876544	207.6205802469136	203.3197407407408	178.97774074074073	165.21500000000003	142.30470370370375	4842.0	6.148571046204289	5.801410934744268	4.264058424621806	3.309455337690632	1.99050925925926	1.7856902356902358	1.9788224121557447	2.8127635327635327	3.048780487804878	3.267605633802817	2.9411764705882355	2.4838709677419355	2.302083333333333	2.238636363636364	2.2948717948717947	2.4461538461538463	2.618314499782529
CHEMBL2179698	24.32651800956464	1	1	2.47042420673989	4.863535005806373	1.3097858959923183	4.032904726636705	2119.143679060355	7.344532891351837	15	67	0	0	6	4	1	0	0	0	0	1	328.0316049382716	296.0	197.8563350424642	280.34382978036035	339.8294599417951	369.4118341944422	355.0419673002688	318.69755659520416	284.8571805967754	245.88604679682703	4040.0	4.895994103556292	5.202898550724638	3.881889763779528	2.6333333333333333	1.7720207253886011	1.7724550898203593	1.3977272727272727	1.4713375796178343	2.970149253731343	3.377952755905512	2.738888888888889	2.31924882629108	2.38860103626943	2.455089820359281	2.25	2.35031847133758	3.799147691888528
ZINC000095541575	21.27022257699926	0	1	2.4392569972519	4.7653265520962425	1.3251050826611777	3.4719665316165624	1579.3472549125702	8.358018683867497	12	53	0	0	5	3	1	0	0	1	0	1	295.60493827160496	191.11111111111111	156.7275186709343	245.1604938271605	312.1851851851851	311.8508230452675	307.94135802469134	248.95370370370367	208.75308641975303	185.7407407407407	1318.0	5.577451665501981	5.573412698412698	4.055555555555555	2.6384976525821595	1.5025754231052246	1.458863443596268	1.945973496432212	2.0732860520094563	3.169811320754717	3.4705882352941178	2.809859154929577	2.466666666666667	2.2119205298013247	2.282442748091603	2.412844036697248	2.574468085106383	2.9571229937912134
CHEMBL230070	22.3144372756027	0	1	2.420230861777976	4.8227781677800845	1.2911767121908797	4.822035811169316	203.78063614451068	6.346663519444433	17	52	0	0	6	2	2	2	0	0	0	0	324.8888888888889	328.1111111111111	205.2195644718793	305.7685185185185	334.9351851851852	393.94135802469134	358.0447530864197	264.7285665294924	263.24845679012344	301.7746913580246	1554.0	6.247863247863249	5.012121212121213	4.907216494845361	3.606299212598425	2.707434052757794	3.382588774341351	2.606060606060606	4.0	3.3846153846153846	3.6288659793814433	3.1653543307086616	2.614864864864865	2.525179856115108	2.8247422680412373	2.737373737373737	2.715909090909091	3.946530085997679
CHEMBL3745975	24.082187592132183	0	1	2.431883273723258	4.863766547446518	1.2392691237552134	4.178095439690709	596.991365061339	7.523304760895245	12	64	0	0	7	2	3	1	1	0	0	1	396.44444444444446	309.33333333333337	291.30641289437585	371.2376543209877	450.9521604938272	535.0416666666667	609.2824074074074	415.31944444444446	333.93981481481484	340.4212962962963	1524.0	6.194444444444445	4.742424242424242	4.393939393939394	3.09959349593496	2.186324786324786	1.7378277153558055	1.7748917748917752	1.5810810810810811	3.046875	3.322314049586777	2.8353658536585367	2.323529411764706	2.2051282051282053	2.2191011235955056	2.292207792207792	2.3378378378378377	4.551662701474623
52946792	25.50093272030008	0	1	2.453625800792555	4.88685847757128	1.326952586108187	3.819906870808044	924.8801946248502	7.992815019605268	19	60	0	0	6	3	2	0	1	0	0	1	430.0	321.0	235.25	318.6666666666666	401.0833333333333	413.11111111111103	414.08333333333314	347.41666666666663	292.58333333333326	273.5833333333334	1320.0	7.166666666666667	6.90625	5.460176991150442	4.02	2.3085714285714287	1.933734939759036	2.126865671641791	2.371681415929204	3.3666666666666667	3.734513274336283	3.1933333333333334	2.7818181818181817	2.4171428571428573	2.2951807228915664	2.4776119402985075	2.663716814159292	3.920833333333333
CHEMBL514848	23.61032252004125	0	1	2.4590710954595285	4.778011562521481	1.2940518498254814	4.088645977259907	1217.266448260058	8.202975296278819	17	53	0	0	7	3	1	1	2	0	0	2	426.44444444444446	408.0	298.92009602194787	296.1203703703704	386.3302469135802	359.5925925925925	331.3518518518519	390.2006172839506	341.9537037037037	313.93209876543204	1480.0	8.046121593291405	6.988095238095238	5.285714285714286	3.712468193384224	3.3514211886304914	3.0676691729323307	2.362962962962963	2.5424242424242425	3.4150943396226414	3.673469387755102	3.0076335877862594	2.8358208955223883	2.875968992248062	2.6165413533834587	2.4444444444444446	2.5727272727272728	5.640001811734866
ZINC000049054310	29.77208297812078	0	1	2.503922523172836	4.879230532390551	1.330754041626095	4.06729307521594	5160.62899233484	9.883814815518331	17	81	0	0	6	5	1	0	0	0	0	0	412.0	479.0	211.47222222222223	359.77777777777777	457.25000000000006	517.2777777777778	529.0	535.8333333333334	539.5	463.58333333333326	1504.0	5.08641975308642	5.329411764705882	3.955128205128205	2.91866028708134	2.075098814229249	1.87109375	1.5669291338582678	1.5211267605633805	3.0	3.358974358974359	2.976076555023924	2.702127659574468	2.525691699604743	2.37109375	2.1811023622047245	2.215962441314554	2.6107681755829906
ZINC000001668616	14.566161603278331	0	1	2.5913048998282417	5.182609799656481	1.3972167511884372	3.82142070216804	112.0683072543261	5.306895236491549	12	35	0	2	1	1	0	0	0	0	0	0	180.0	102.0	85.94444444444446	157.08333333333334	202.44444444444449	223.5	216.0	179.00000000000003	115.0	42.0	678.0	5.142857142857143	5.657894736842105	4.666666666666667	3.34	1.9038461538461533	1.2142857142857142	0.6206896551724138	0.0	3.4571428571428573	4.159420289855072	3.48	2.953703703703704	2.480769230769231	2.0	1.5862068965517242	1.2857142857142858	2.455555555555556
52945840	26.248479616006502	0	1	2.435826436278423	4.868977031516764	1.326283395849055	4.7581785470713	358.1443494132181	7.074858584257012	19	63	0	0	6	3	2	0	1	0	0	1	434.0	317.0	239.5	328.4722222222222	416.61111111111103	413.1388888888888	401.5833333333332	359.9166666666666	334.74999999999994	296.25	1358.0	6.888888888888889	6.641791044776119	5.176470588235294	3.742138364779874	2.353932584269663	1.8647058823529408	1.7435897435897436	2.046875	3.3015873015873014	3.638655462184874	3.0817610062893084	2.706896551724138	2.449438202247191	2.364705882352941	2.282051282051282	2.4375	3.801587301587301
CHEMBL4102616	22.57504633963117	0	1	2.4055023687088744	4.810923590174024	1.3192944334254444	3.9243785233679342	787.7129691748881	7.733844508178187	15	60	0	0	5	3	2	0	0	0	0	0	334.0	236.0	168.16666666666669	277.91666666666663	343.08333333333314	354.4722222222222	341.5	309.41666666666674	301.05555555555554	301.41666666666663	1170.0	5.566666666666666	5.650793650793651	4.131578947368421	2.735483870967742	1.4722222222222223	1.3409090909090908	1.392638036809816	1.6293706293706294	3.0166666666666666	3.324561403508772	2.806451612903226	2.5180722891566263	2.216666666666667	2.1306818181818183	2.165644171779141	2.244755244755245	2.802777777777778
CHEMBL4098594	24.862775624334827	0	1	2.466740270172792	4.928795517432504	1.3204392561487452	5.115918908310581	225.59993224959672	6.550165330802888	15	57	0	0	9	5	3	0	1	0	0	1	472.0	342.0	277.5	328.9722222222223	442.50000000000006	491.08333333333337	478.6666666666667	336.83333333333326	333.44444444444446	333.4166666666667	1336.0	8.280701754385966	7.737704918032787	6.071428571428571	4.543046357615894	2.9	2.442857142857143	2.1631205673758864	2.4651162790697674	3.473684210526316	3.767857142857143	3.19205298013245	2.815950920245399	2.6	2.642857142857143	2.4539007092198584	2.4263565891472867	4.868421052631579
CHEMBL321785	30.429869976215084	0	2	2.391105639829828	4.782211279659656	1.2524154268039882	4.539331836922651	898.0282649311658	8.161178096366921	18	74	0	0	11	6	1	1	3	0	0	3	560.4444444444445	611.0	381.2325960219479	557.4351851851853	485.75308641975306	558.0570987654321	518.1018518518518	558.4043209876545	483.182098765432	509.6080246913581	1900.0	7.573573573573574	6.714285714285714	5.8088235294117645	3.763809523809524	3.009950248756219	3.1658031088082903	2.523316062176166	2.185185185185185	3.202702702702702	3.3823529411764706	3.005714285714286	2.625615763546798	2.6069651741293534	2.5544041450777204	2.461139896373057	2.467836257309941	5.151791838134431
CHEMBL3771392	12.784941202760692	0	1	2.49525018946137	4.849302251781191	1.2800424167628923	3.449179186096154	139.8980767405591	5.471542385252112	6	32	0	0	4	1	1	0	0	2	0	2	171.20987654320987	107.33333333333331	89.28837067520195	133.78497942386832	157.70385611949396	155.3755144032922	144.7366255144033	151.03189300411526	122.2283950617284	82.17283950617283	1174.0	5.3503086419753085	5.430976430976431	4.052525252525252	3.3259974950796205	2.143097643097643	1.6262626262626263	0.8436911487758945	0.4021164021164021	3.15625	3.418181818181818	2.9420289855072466	2.823529411764706	2.6818181818181817	2.257575757575758	1.7966101694915255	1.5	2.790261583600061
ZINC000253665336	29.181706125078065	0	1	2.6668545624080924	5.256035231443949	1.2803024319559064	4.016042869500787	27457.967466175385	11.52874447824926	6	74	0	2	9	3	6	0	0	0	0	0	520.0	490.0	312.0902777777778	398.7777777777779	556.1111111111111	656.1250000000002	716.7083333333335	693.2083333333331	565.625	335.75	1576.0	7.027027027027027	6.5256410256410255	5.020408163265306	4.2388059701492535	2.7113821138211383	2.033195020746888	2.042553191489361	1.8974358974358967	3.256756756756757	3.7755102040816326	3.253731343283582	2.84549356223176	2.386178861788618	2.182572614107884	2.223404255319149	2.423076923076923	4.217436186186187
ZINC000169309783	24.64399602485247	0	1	2.590744309512477	5.003516689955097	1.3573965957743672	4.0825343725089125	1552.9366123812115	8.446515294745035	12	57	0	0	6	4	1	0	1	0	0	1	400.0	374.0	194.0	292.6666666666667	383.86111111111126	388.63888888888886	365.5000000000001	348.4166666666668	298.5277777777777	237.7777777777778	1232.0	7.017543859649122	6.82258064516129	5.112068965517241	3.577639751552795	2.114130434782609	2.2	2.671641791044776	2.981818181818182	3.526315789473684	3.974137931034482	3.329192546583851	2.956043956043956	2.635869565217391	2.547058823529412	2.537313432835821	2.809090909090909	3.4035087719298245
CHEMBL3642801	32.04483162573218	0	1	2.43392104295066	4.8130371664425	1.325613807276516	3.9687986542697775	4711.969993940137	9.844155718421728	12	81	0	0	10	5	4	1	0	0	0	0	492.44444444444446	441.0	307.8272462277092	449.0185185185185	556.5555555555555	582.6512345679013	498.1018518518519	474.4722222222222	467.3271604938272	411.84567901234567	1878.0	6.079561042524006	5.217054263565892	4.199186991869919	2.6467236467236464	1.8559670781893003	1.9864864864864864	1.872868217054264	1.8163992869875225	3.197530864197531	3.414634146341464	2.833333333333333	2.506072874493927	2.4156378600823047	2.4864864864864864	2.358139534883721	2.406417112299465	3.800336373181596
CHEMBL41389	20.38054512534237	0	0	2.504144098848309	4.9412863122552935	1.2296529582065845	4.1376261249913	329.93645312128103	6.754411514645543	12	44	0	0	8	3	2	0	3	0	0	3	470.0	510.0	347.00694444444446	454.4166666666667	353.5138888888889	461.77777777777777	417.27777777777766	448.98611111111103	664.4166666666667	224.33333333333337	1184.0	10.681818181818182	9.08695652173913	8.6625	6.101010101010101	6.303030303030303	5.0	4.070796460176991	3.419753086419753	3.5454545454545454	3.725	3.333333333333333	3.155339805825242	3.090909090909091	2.872549019607843	2.247787610619469	2.4444444444444446	7.886521464646464
CHEMBL4441060	19.234130565256933	0	0	2.47042420673989	4.863535005806373	1.3097858959923183	4.032904726636705	2119.143679060355	7.344532891351837	20	40	0	0	8	4	2	1	0	1	0	1	342.8888888888889	424.0	197.8563350424642	280.34382978036035	339.8294599417951	369.4118341944422	355.0419673002688	318.69755659520416	284.8571805967754	245.88604679682703	1496.0	8.572222222222223	7.404761904761905	8.487562189054728	6.123015873015872	5.984313725490195	5.170731707317073	4.246913580246914	3.140625	3.725	4.373134328358209	3.797619047619048	3.477777777777778	3.4	3.1463414634146343	2.716049382716049	2.421875	3.799147691888528
CHEMBL213839	23.351102806039016	0	1	2.458415682186243	4.828434589920585	1.3136956307200875	4.298344502412072	842.2524451184435	7.834692074029743	12	57	0	0	6	2	3	0	1	0	0	1	424.0	544.0	245.94444444444449	307.19444444444446	388.58333333333337	400.1666666666667	404.6388888888889	414.08333333333326	312.6944444444443	327.2777777777776	1262.0	7.43859649122807	6.783333333333333	5.299065420560748	4.323741007194244	3.541095890410959	4.317460317460317	3.774774774774775	3.024390243902439	3.210526315789474	3.4766355140186915	3.0071942446043165	2.741258741258741	2.616438356164384	2.7777777777777777	2.900900900900901	2.747967479674797	4.314814814814815
CHEMBL160070	26.260410159824964	0	2	2.43556344024691	4.753407030274023	1.3310703037130651	4.175353589754888	1494.5722425691251	8.503517787983725	15	67	0	0	6	4	2	0	0	0	0	0	382.0	410.0	198.0	333.1666666666667	378.5	393.05555555555554	362.5	357.33333333333337	363.69444444444446	338.86111111111114	1330.0	5.701492537313433	5.577464788732394	4.1692307692307695	2.3258426966292136	2.114130434782609	2.342857142857143	2.3485714285714288	2.196319018404908	3.1343283582089554	3.453846153846154	2.758426966292135	2.471794871794872	2.527173913043478	2.6228571428571428	2.5828571428571427	2.4846625766871164	2.955223880597015
CHEMBL91122;CHEMBL91446	19.59678930062393	0	1	2.48792827330633	4.799061964558329	1.3458034544756958	4.019621457184339	335.3006531645493	6.731318333344886	15	51	0	0	3	2	1	0	0	0	0	0	272.0	329.0	117.66666666666669	226.69444444444449	264.72222222222223	277.47222222222223	284.86111111111114	272.8611111111111	271.9166666666667	258.91666666666663	980.0	5.333333333333333	5.407407407407407	4.123711340206185	2.9921259842519685	2.3146853146853146	2.419117647058824	2.240875912408759	1.968253968253968	3.0980392156862746	3.525773195876289	3.015748031496063	2.753623188405797	2.629370629370629	2.676470588235294	2.5985401459854014	2.4603174603174605	2.3071895424836604
CHEMBL4458938	28.029700016524146	0	1	2.5490606773771822	4.969599646290346	1.3654424496238091	3.643471962991841	27433.219777755283	11.47227292715537	20	67	0	0	5	4	1	0	0	0	0	0	412.0	264.0	194.72222222222223	322.33333333333337	410.8611111111112	437.3333333333333	430.5833333333333	363.0	302.83333333333337	268.83333333333337	1372.0	6.149253731343284	6.375	5.115384615384615	3.776536312849162	1.8974358974358967	1.4505494505494505	1.4666666666666666	1.5902777777777777	3.343283582089552	3.723076923076923	3.128491620111732	2.796875	2.4871794871794872	2.3626373626373627	2.315151515151515	2.3819444444444446	2.906301824212272
ZINC000068037393	14.6244830399931	0	1	2.429602182593797	4.859204365187592	1.2337854776036197	3.839539561224814	109.84484400794408	5.340922747241865	6	38	0	0	6	2	2	1	1	0	0	1	266.44444444444446	173.66666666666669	229.43835733882028	255.6543209876543	290.1604938271605	349.49999999999994	406.8240740740739	245.9814814814815	188.3055555555556	182.0	1050.0	7.011695906432749	4.435897435897436	4.814814814814815	3.190972222222222	2.906148867313916	2.092369477911647	1.7272727272727273	1.265625	3.0789473684210527	3.2916666666666665	2.8541666666666665	2.25	2.116504854368932	2.1927710843373496	2.1666666666666665	1.828125	6.037851508916323
CHEMBL603499	24.99303448608783	0	1	2.4175783262145774	4.835156652429154	1.3082183516155597	4.2244782279213045	694.7305512125722	7.706674884099892	16	63	0	0	7	3	3	1	0	0	0	0	388.44444444444446	367.6666666666666	236.7716906721536	366.4135802469135	402.7114197530863	459.2854938271603	468.97222222222223	420.324074074074	361.2314814814814	333.08333333333326	1526.0	6.165784832451499	5.111111111111111	4.745762711864407	3.3649789029535864	1.9534050179211468	2.188492063492064	1.75249500998004	1.7166666666666666	3.1587301587301586	3.4322033898305087	3.0	2.5810055865921786	2.39247311827957	2.327380952380953	2.18562874251497	2.3714285714285714	3.7582808043198974
CHEMBL4796968	21.22978246247938	0	2	2.443612937015502	4.887225874031003	1.3328035734977672	4.25054131188972	480.8658895071725	7.168840188246235	12	54	0	0	4	3	1	0	0	0	0	0	310.0	331.0	161.63888888888889	251.47222222222223	331.66666666666663	393.38888888888886	385.6666666666666	326.5	274.6666666666667	267.33333333333337	1066.0	5.7407407407407405	5.754385964912281	4.421568627450981	3.6099290780141846	2.4906832298136647	2.347517730496454	2.2045454545454546	2.175	3.1296296296296298	3.480392156862745	3.0638297872340425	2.650306748466257	2.515527950310559	2.5602836879432624	2.5303030303030303	2.5416666666666665	2.9933127572016462
ZINC000072106087	27.8005925488222	0	1	2.4765442740320265	4.854432813995111	1.2932390746034876	3.917489949591726	2370.5836565920854	9.05182531787636	17	72	0	0	8	5	2	0	0	1	0	1	421.60493827160496	466.1111111111111	236.06085200426764	342.6841563786008	452.8323045267489	480.9320987654321	541.1882716049383	535.6975308641976	470.7685185185185	418.6574074074074	1706.0	5.85562414266118	5.921481481481481	4.555555555555555	3.475831763967357	2.4159957058507784	2.0808531746031744	2.024567280848688	2.168021680216802	3.083333333333333	3.425373134328358	2.983050847457627	2.767676767676768	2.550724637681159	2.2723214285714284	2.2060301507537687	2.3292682926829267	3.2786229445037174
CHEMBL4874069	20.494166110591408	0	1	2.3831655713250983	4.7050114934002165	1.343895259173196	3.756887489327357	623.5776971066414	7.390984816829087	12	53	0	0	4	3	1	0	0	0	0	0	294.0	220.0	157.38888888888889	243.44444444444449	314.05555555555554	313.27777777777777	287.9166666666666	250.58333333333337	245.25	198.27777777777777	1030.0	5.547169811320755	5.446428571428571	3.83495145631068	2.5142857142857142	1.856115107913669	1.8333333333333333	1.809523809523809	2.134831460674157	3.0754716981132075	3.3300970873786406	2.7857142857142856	2.464788732394366	2.2805755395683454	2.341666666666667	2.4	2.5168539325842696	2.9696016771488467
CHEMBL3664879	26.79651758445168	0	1	2.4340185477502123	4.831141549735936	1.3433608569958355	4.0849506061788485	1086.5459739904866	8.214534544266456	6	76	0	0	6	2	4	0	0	0	0	0	384.0	299.0	208.00694444444449	350.5972222222223	469.4583333333333	524.5833333333333	514.6388888888889	427.69444444444446	375.5972222222223	337.9305555555556	1404.0	5.052631578947368	4.75	3.5128205128205128	2.328888888888889	1.3493975903614457	1.3529411764705883	1.1396396396396395	0.97196261682243	2.9473684210526314	3.25	2.7155555555555555	2.362549800796813	2.244979919678715	2.321266968325792	2.13963963963964	2.0514018691588785	2.736933479532164
CHEMBL4212058	26.53620890071016	0	1	2.474396702952032	4.948793405904064	1.2737177465450011	3.854555782531854	5065.498226958184	9.753983210092724	16	68	0	0	6	2	4	0	0	0	0	0	444.0	374.0	250.2777777777778	348.13888888888886	430.1666666666666	496.6111111111112	492.4166666666666	503.0833333333334	399.75	290.75	1396.0	6.529411764705882	6.309859154929577	4.828125	3.969512195121952	2.270935960591133	1.9378238341968912	1.2566844919786095	1.762589928057554	3.117647058823529	3.4375	3.0853658536585367	2.673684210526316	2.399014778325123	2.2020725388601035	2.016042780748663	2.323741007194245	3.680555555555556
CHEMBL2237160	27.01260553859589	0	1	2.564631356726581	4.998844192938515	1.3168222341075062	4.036964937129638	5909.411895824719	9.908077027058072	15	66	0	0	10	7	2	0	0	1	0	1	441.60493827160496	381.1111111111111	233.00529644871207	334.71604938271605	449.2644032921811	575.1728395061729	435.6327160493828	425.5864197530864	392.2407407407408	363.3518518518519	1656.0	6.690983913206136	6.673015873015872	5.35897435897436	4.019460138104206	2.210555555555556	1.934574168076706	1.7720959595959598	1.6719263642340565	3.303030303030303	3.623076923076923	3.1864406779661016	2.7549019607843137	2.595	2.467005076142132	2.4318181818181817	2.3136094674556213	3.5303832795259407
CHEMBL363622;44402413	24.57504633963117	0	0	2.541720368353515	5.010998775833977	1.3461370627788858	4.8729434705221655	274.3523301434044	6.713025445460898	20	47	0	0	6	2	3	0	0	0	1	1	427.0672153635117	461.3703703703704	173.18938614540463	258.5370370370371	348.756172839506	362.8148148148149	332.54938271604937	308.54783950617286	271.43981481481484	245.45370370370367	2396.0	9.086536497095992	9.01994301994302	7.16354556803995	5.654518518518518	4.421006944444445	3.75097862089732	4.02744708994709	5.155638784852268	4.0638297872340425	4.426966292134831	3.816	3.546875	3.40625	3.097560975609756	2.9910714285714284	3.168539325842697	3.6848805562852056
CHEMBL4238479	28.236248691901103	0	1	2.506187387928636	4.984465628856919	1.3489060475011816	4.391180660209253	929.0447036072014	8.086919826288392	19	65	0	0	8	4	2	2	0	0	0	0	412.8888888888889	444.33333333333337	232.2195644718793	366.81635802469134	405.7361111111111	514.1527777777778	538.7222222222222	460.1759259259259	348.21296296296293	377.30555555555554	1838.0	6.352136752136753	5.395238095238095	5.052083333333334	3.4990476190476185	2.365695792880259	2.302245250431779	1.8186813186813189	1.6610486891385765	3.476923076923077	3.8125	3.28	2.881443298969072	2.6262135922330097	2.6321243523316062	2.571428571428572	2.337078651685393	3.5726086841827582
CHEMBL1946253	19.27022257699926	0	1	2.311638807202015	4.587646271451092	1.3011057852861685	3.991450719245056	431.26345043904	6.983009889157206	12	51	0	0	4	2	0	0	1	1	0	2	271.60493827160496	183.11111111111111	163.17196311537876	229.96604938271605	294.71296296296293	277.6841563786008	250.2746913580247	241.1203703703704	213.5030864197531	186.92592592592592	1250.0	5.325587024933431	5.0020964360587	3.361111111111111	2.262254901960784	1.291761148904006	1.3977947413061915	1.4705314009661836	1.6896135265700485	2.9411764705882355	3.1354166666666665	2.6544117647058822	2.2972972972972974	2.136054421768708	2.213740458015267	2.252173913043478	2.380434782608696	3.199450257164289
CHEMBL4293826	23.569882405521373	0	1	2.4493796973839776	4.898759394767954	1.2843851655843377	3.784964976061129	1677.7168061369848	8.523801392761511	16	57	0	0	6	2	3	0	1	0	0	1	428.0	308.0	246.47222222222223	316.27777777777777	386.4722222222221	412.9166666666666	421.5833333333333	362.08333333333326	281.41666666666663	249.50000000000003	1262.0	7.508771929824562	6.95	5.439252336448599	4.35251798561151	2.157232704402516	2.1095890410958904	1.9140625	2.3063063063063063	3.245614035087719	3.542056074766355	3.079136690647482	2.703225806451613	2.408805031446541	2.328767123287671	2.3203125	2.4504504504504503	4.324074074074074
CHEMBL3402683	15.68231801272818	0	1	2.47042420673989	4.863535005806373	1.3097858959923183	4.032904726636705	2119.143679060355	7.344532891351837	12	42	0	0	3	1	0	0	0	2	0	2	190.04938271604937	180.11111111111111	197.8563350424642	280.34382978036035	339.8294599417951	369.4118341944422	355.0419673002688	318.69755659520416	284.8571805967754	245.88604679682703	1296.0	4.52498530276308	4.9328165374677	3.69925925925926	2.813725490196078	2.0462222222222226	1.731837606837607	0.8482676224611708	0.2	3.023809523809524	3.6266666666666665	3.1862745098039214	2.6341463414634148	2.48	2.4134615384615383	1.946236559139785	1.48	3.799147691888528
CHEMBL3321790	21.448411871818266	0	1	2.5224311066323213	4.971797078731498	1.3036889455136966	3.876140328497741	1443.0523060126425	8.267767579230217	12	52	0	2	5	1	1	1	1	1	0	2	298.0493827160494	216.3333333333333	195.21011469288217	247.77160493827165	344.8148148148147	339.19495884773664	293.6373456790124	256.3935185185185	226.64557613168725	194.47222222222223	1556.0	5.731718898385566	5.365656565656566	3.910891089108911	2.489795918367347	1.4953405017921146	1.545238095238095	1.7401129943502829	2.034090909090909	3.2884615384615383	3.633663366336634	2.931972789115646	2.519230769230769	2.3161290322580643	2.3714285714285714	2.406779661016949	2.727272727272727	3.754040667170811
CHEMBL199824	24.127159272446868	0	1	2.4385756907163936	4.877151381432787	1.32212944847746	4.091194938439755	1300.097825795511	8.301596902721474	16	60	0	0	8	5	3	0	0	0	0	0	426.0	310.0	234.91666666666669	314.33333333333337	414.6388888888888	457.3333333333332	363.3333333333332	343.16666666666663	325.0	285.8333333333333	1294.0	7.1	6.761904761904762	5.1946902654867255	3.939189189189189	2.034682080924856	1.9375	1.9931972789115648	2.0703125	3.183333333333333	3.4601769911504423	3.060810810810811	2.6144578313253013	2.439306358381503	2.425	2.3741496598639458	2.3828125	3.9152777777777774
CHEMBL4776225	24.84320457182677	0	1	2.459148847582969	4.908793151898157	1.3298882506429952	4.282507114380644	693.3640873402393	7.672957351275353	19	56	0	0	7	3	3	1	0	0	0	0	402.44444444444446	344.3333333333333	230.54946844993145	350.74999999999994	373.59567901234567	421.9953703703703	454.2268518518517	348.09722222222223	295.52314814814827	287.32716049382714	1484.0	7.186507936507937	6.155555555555555	5.772585669781932	3.65057471264368	3.2051282051282044	2.588972431077694	2.5107526881720434	2.34435261707989	3.482142857142857	3.766355140186916	3.075862068965517	2.8157894736842106	2.636363636363636	2.646616541353384	2.75	2.727272727272727	4.116954793748776
ZINC000004205253	14.566161603278331	0	1	2.5913048998282417	5.182609799656481	1.3972167511884372	3.82142070216804	112.0683072543261	5.306895236491549	12	35	0	2	1	1	0	0	0	0	0	0	180.0	102.0	85.94444444444446	157.08333333333334	202.44444444444449	223.5	216.0	179.00000000000003	115.0	42.0	678.0	5.142857142857143	5.657894736842105	4.666666666666667	3.34	1.9038461538461533	1.2142857142857142	0.6206896551724138	0.0	3.4571428571428573	4.159420289855072	3.48	2.953703703703704	2.480769230769231	2.0	1.5862068965517242	1.2857142857142858	2.455555555555556
CHEMBL3233416	26.15566884314828	0	1	2.5900761635915592	5.04173241343856	1.3302215871097012	4.10054162024643	1256.9622050886796	8.299603950393118	16	63	0	0	6	5	1	0	0	0	0	0	392.0	323.0	182.5277777777778	306.63888888888886	407.6388888888888	479.38888888888886	445.6666666666666	360.36111111111103	353.27777777777777	295.3055555555556	1276.0	6.222222222222222	6.485294117647059	5.125984251968504	3.877906976744186	1.867298578199052	1.7554347826086956	1.8414634146341464	2.3758389261744965	3.4444444444444446	3.9291338582677167	3.4186046511627906	2.8980582524271843	2.5355450236966823	2.5597826086956523	2.426829268292683	2.530201342281879	2.897266313932981
ZINC000261137337	18.008884736352847	0	1	2.824247848105753	5.283854565154654	1.3824327092209847	3.532635878518554	1948.4842695218715	8.316744396353599	6	46	0	2	1	1	0	0	0	0	0	0	184.0	143.0	80.77777777777777	187.05555555555563	246.1388888888888	233.5555555555556	196.7777777777778	176.88888888888889	161.11111111111114	134.66666666666669	794.0	4.0	4.411764705882353	3.2233009708737863	1.7894736842105263	1.078125	1.3	1.5238095238095235	1.9230769230769231	3.5	4.242718446601942	3.1842105263157894	2.396103896103896	2.328125	2.4909090909090907	2.3714285714285714	2.743589743589744	1.756038647342995
CHEMBL498729	18.32047510869344	0	1	2.540471047101397	4.938432462596017	1.338476317012359	4.110964535187918	181.71260184680256	6.035335451170585	15	41	0	0	4	2	0	0	2	0	0	2	328.0	432.0	217.4722222222222	233.72222222222223	323.08333333333326	340.1944444444444	312.72222222222223	358.5833333333333	439.6666666666666	242.3333333333333	962.0	8.0	7.181818181818182	5.987179487179487	4.75925925925926	4.711538461538462	3.891891891891892	3.0	1.2359550561797752	3.5121951219512195	3.9615384615384617	3.351851851851852	3.259259259259259	3.2788461538461537	2.873873873873874	2.2327586206896552	1.7865168539325842	5.30420054200542
CHEMBL4214598	25.76015243430232	0	1	2.4743940799154185	4.948788159830837	1.274686751154078	3.8447706038054976	6162.365130384405	9.92013840104789	16	62	0	0	7	2	4	0	0	0	1	1	435.0672153635117	364.03703703703707	239.63383058984908	327.0648148148147	397.0895061728394	450.2685185185184	447.6759259259258	449.037037037037	345.80555555555554	264.5138888888889	2544.0	7.017213151024381	6.677492877492878	5.134099616858238	4.123781676413255	2.503000206910821	2.2333560554419454	1.5675606641123885	1.979491888582798	3.2419354838709675	3.5172413793103448	3.0921052631578947	2.7349397590361444	2.4134078212290504	2.3374233128834354	2.2	2.413223140495868	3.8650617837072434
CHEMBL4469309	23.99360800478182	0	1	2.572466891912636	5.057340484401126	1.3428963708790522	4.607615031442097	297.7226261750536	6.794774557077028	19	51	0	0	7	3	3	1	0	0	0	0	414.44444444444446	599.6666666666666	227.5772462277092	334.98765432098764	364.5648148148149	459.0401234567901	454.054012345679	432.5972222222222	414.1435185185186	384.6574074074074	1444.0	8.12636165577342	6.890909090909091	6.982456140350878	5.581267217630853	5.291044776119403	4.612820512820512	4.248677248677248	3.368	3.7058823529411766	4.126315789473685	3.7851239669421486	3.4242424242424243	3.276119402985074	3.246153846153846	3.0873015873015874	2.712	4.462298945641357
CHEMBL4571321	30.369799959566144	0	1	2.5099342925274493	4.858871307699109	1.3304577896310548	4.187542566812577	3023.806182628534	9.349272708931595	18	71	0	0	8	4	3	0	1	0	0	1	526.0	532.0	315.33333333333337	383.6666666666667	502.2777777777778	567.5000000000001	537.7222222222224	510.19444444444446	490.6666666666666	412.08333333333337	1582.0	7.408450704225352	6.921052631578948	5.359712230215828	3.7777777777777777	2.972093023255814	2.756476683937824	2.8579545454545454	2.4203821656050954	3.422535211267605	3.79136690647482	3.1481481481481484	2.8155339805825244	2.6	2.5854922279792745	2.511363636363636	2.522292993630573	4.441314553990611
CHEMBL42681	16.458374479136026	0	0	2.4944603073167	4.891842533962032	1.2925497756753983	3.790934284532701	246.4898078446869	6.249257989871234	12	34	0	0	6	3	1	0	0	2	0	2	269.2098765432099	226.5555555555556	132.81614845297972	182.4197530864197	214.4681069958848	235.32834171620183	219.2818930041153	168.00617283950618	135.62139917695475	120.26543209876544	1342.0	7.917937545388526	8.006172839506172	6.502732240437158	4.823099415204678	4.120772946859904	3.839924670433145	3.211740041928721	2.789855072463768	3.676470588235294	4.016393442622951	3.473684210526316	2.935897435897436	2.7681159420289854	2.76271186440678	2.7735849056603774	2.5869565217391304	3.90635730744058
ZINC000026663137	25.213203435596423	0	1	2.525076034751652	4.8528588572779725	1.3757147494268096	4.360631011999724	906.2346854791602	7.940700418735583	18	60	0	0	3	1	1	1	0	0	0	0	318.44444444444446	346.3333333333333	132.17009602194787	265.89197530864203	342.43209876543204	357.8333333333333	380.567901234568	344.8425925925925	280.8148148148148	238.1666666666666	1406.0	5.307407407407408	5.358974358974359	4.053221288515406	3.023121387283237	2.3419689119170983	1.9029304029304028	1.8059071729957807	1.9896640826873384	3.3833333333333333	3.80672268907563	3.260115606936416	2.930851063829788	2.7357512953367875	2.576923076923077	2.5253164556962027	2.697674418604651	2.202834933699131
CHEMBL2397910	13.560997669168536	0	1	2.494523891198179	4.989047782396359	1.279555892003591	3.7939328197021327	88.39312924471513	5.012422494209069	6	35	0	0	3	2	1	0	0	0	0	0	202.0	75.0	117.91666666666669	167.25	222.5833333333333	267.30555555555554	251.0	145.16666666666666	114.16666666666666	62.333333333333336	684.0	5.771428571428571	5.756756756756757	4.492753623188406	3.489130434782609	1.788888888888889	0.9493670886075948	0.5263157894736842	0.0476190476190476	3.2	3.652173913043478	3.119565217391304	2.657142857142857	2.2888888888888888	2.0	1.7543859649122806	1.380952380952381	3.3690476190476195
CHEMBL1276947;49836528	23.247154364622844	1	1	2.655109294730821	5.063160752753904	1.3477446867632046	3.9342568570994576	499.50919614994433	7.24324542581089	12	55	1	0	3	1	2	0	0	0	0	0	320.0	361.0	186.56944444444443	278.6666666666667	358.2083333333333	434.0	384.32638888888886	364.2222222222221	344.7222222222223	265.5694444444444	1104.0	5.818181818181818	5.816666666666666	4.419642857142857	3.078787878787878	2.109452736318408	1.951351351351352	2.0	2.3225806451612905	3.581818181818182	4.107142857142857	3.387878787878788	2.8040201005025125	2.8059701492537314	2.5945945945945947	2.496932515337423	2.677419354838709	3.392171717171717
ZINC000064454008	23.467682544039384	1	1	2.5538857634447685	4.971427984704707	1.3191314044382425	4.537221764579086	287.0715252476735	6.724442138593528	12	60	1	0	3	1	2	0	0	0	0	0	316.0	340.0	195.04166666666669	294.4027777777778	399.2638888888888	498.94444444444446	455.86111111111103	352.35416666666663	338.2083333333333	324.44444444444446	1144.0	5.266666666666667	5.265625	3.9173553719008254	2.66120218579235	1.8432203389830508	1.7171717171717171	1.680232558139535	1.6405228758169934	3.283333333333333	3.793388429752066	3.2131147540983607	2.593073593073593	2.4745762711864407	2.505050505050505	2.4069767441860463	2.3594771241830066	3.250694444444445
ZINC000299833389	22.08671915792698	0	1	2.455100673328485	4.874285770311831	1.319694102612895	4.304921620820442	412.63201353011874	7.052175604556608	18	56	0	0	3	2	1	0	0	0	0	0	304.0	417.0	156.47222222222223	254.3055555555556	339.52777777777766	364.6944444444445	367.38888888888897	378.88888888888886	366.9166666666666	277.5555555555555	1090.0	5.428571428571429	5.576271186440678	4.242718446601942	3.4468085106382977	2.6272189349112427	2.895833333333333	1.955128205128205	1.84	3.142857142857143	3.5728155339805827	3.1631205673758864	2.63953488372093	2.662721893491124	2.6319444444444446	2.301282051282051	2.296	2.7941468253968256
CHEMBL3942236	23.948819787484386	0	1	2.443379230590247	4.783886942537172	1.3603177422905142	3.9165222705626	1224.0136680972169	8.208502918424125	14	58	0	0	7	4	2	1	0	0	0	0	364.44444444444446	251.3333333333333	176.83676268861456	277.067901234568	348.8703703703703	376.5925925925925	336.2407407407407	278.5555555555555	271.77777777777777	241.90740740740745	1436.0	6.28352490421456	5.951612903225806	4.538011695906432	2.97008547008547	1.7494949494949492	1.7453703703703705	1.481981981981982	1.676767676767677	3.2758620689655173	3.543859649122807	2.9166666666666665	2.5647058823529414	2.4727272727272727	2.583333333333333	2.304054054054054	2.2954545454545454	3.048909701527837
CHEMBL300780	26.915146282673167	0	1	2.490704124320564	4.865941909463298	1.3310022705569773	3.7286499680053966	12443.526447192786	10.652731234205868	18	63	0	0	6	3	1	0	0	2	0	2	373.2098765432099	325.0	181.1217040085353	295.2253086419753	370.0536503581772	384.0648148148148	355.95370370370364	325.4104938271605	278.0092592592592	264.3117283950617	1826.0	5.923966294336664	6.063018242122719	4.605555555555555	3.156127672387836	2.036175710594315	2.1103896103896105	2.220499569336779	2.325536062378168	3.3492063492063493	3.65	3.0304878048780486	2.68	2.4302325581395348	2.389610389610389	2.441860465116279	2.56140350877193	2.874947682675163
CHEMBL1215727	18.701015166255303	0	1	2.39731704660014	4.72243175150549	1.2851789043027042	3.909434152622766	403.9656942084432	6.876798696383904	11	44	0	0	7	4	1	0	1	0	1	2	335.06721536351165	212.03703703703704	206.522719478738	237.18209876543216	301.4413580246912	296.7129629629629	255.0555555555556	228.9537037037037	212.83333333333343	187.0416666666667	2198.0	7.615163985534355	6.9138486312399365	5.083107497741644	3.4682040531097136	2.222565157750343	2.3559670781893005	2.3482332907620265	2.0884531590413946	3.272727272727273	3.475609756097561	2.858490566037736	2.491228070175439	2.4444444444444446	2.7	2.4367816091954024	2.211764705882353	4.693698169971318
CHEMBL3642790	25.44391357889724	0	1	2.433898149427349	4.811596137640903	1.3147433186468558	3.904452634586658	8292.39543603607	10.217016629752107	6	73	0	0	8	4	4	0	0	0	0	0	402.0	293.0	212.94444444444449	346.0833333333334	418.0833333333334	458.1666666666666	470.58333333333326	406.9166666666666	384.5555555555556	316.0833333333334	1392.0	5.506849315068493	4.921052631578948	3.43448275862069	2.2346938775510203	1.7828054298642535	1.3952380952380952	1.3692307692307693	1.372093023255814	2.8493150684931505	3.117241379310345	2.6989795918367347	2.371559633027523	2.2171945701357467	2.2285714285714286	2.164102564102564	2.232558139534884	2.917047184170472
CHEMBL97450	16.182575738250836	0	1	2.421732183337405	4.725969007013331	1.293025731386635	3.442016625393683	3840.279211301595	9.041757714579164	9	52	0	0	3	2	1	0	0	0	0	0	202.0	129.0	118.11111111111111	208.8055555555556	248.97222222222223	240.3333333333334	236.33333333333337	212.6666666666667	193.91666666666669	166.83333333333334	876.0	3.8846153846153846	4.018867924528302	2.8762886597938144	1.9307692307692308	1.512396694214876	1.162162162162162	1.17	0.989247311827957	2.5384615384615383	2.783505154639175	2.3076923076923075	2.248	2.115702479338843	2.09009009009009	2.09	2.053763440860215	2.2713675213675213
ZINC000064454027	23.37037347826013	1	1	2.551586582052469	4.96190999503156	1.3249973726089543	4.391964897035849	501.8695764632392	7.283051015086101	12	60	1	0	3	1	2	0	0	0	0	0	312.0	356.0	193.50694444444449	295.3750000000001	370.8472222222221	417.0555555555556	465.6388888888888	410.8055555555556	303.4305555555556	285.1111111111111	1144.0	5.2	5.109375	3.669421487603306	2.5355191256830603	1.8577586206896552	1.7198067632850242	1.569767441860465	1.5448275862068963	3.216666666666667	3.710743801652893	3.1420765027322406	2.7077625570776256	2.5258620689655173	2.396135265700483	2.366279069767442	2.427586206896552	3.225115740740741
CHEMBL4592941	23.47677125237621	0	1	2.5516733682958703	4.879510356781448	1.3161867310167257	3.4607140825314886	22852.503937591	11.135428260500674	12	58	0	0	8	4	3	1	0	0	0	0	384.44444444444446	197.3333333333333	261.7161351165981	350.49228395061726	392.9398148148147	525.5972222222222	392.875	309.4675925925926	267.9675925925926	245.46296296296296	1464.0	6.628352490421456	5.295081967213115	5.077380952380953	3.43355119825708	1.7521367521367524	1.3995271867612291	1.4867724867724863	1.6303030303030304	3.206896551724138	3.455357142857143	2.823529411764706	2.460122699386503	2.2564102564102564	2.25531914893617	2.2777777777777777	2.381818181818182	4.512347157182726
CHEMBL275343	22.753385824593654	0	1	2.3877863602335103	4.737849680518712	1.3238279600087282	4.493522714737868	311.6743088218966	6.806669497596548	12	56	0	0	5	2	2	0	0	1	0	1	335.60493827160496	255.0	205.5052964487121	265.88271604938274	377.1851851851852	448.37860082304513	400.3816872427983	288.88065843621393	287.10493827160496	253.08641975308643	1406.0	5.99294532627866	5.730696798493408	4.228395061728395	3.11965811965812	2.087646652864044	1.770833333333333	1.7581699346405228	1.9670433145009416	3.196428571428572	3.453703703703704	2.9423076923076925	2.523529411764706	2.3664596273291925	2.423611111111111	2.389705882352941	2.4661016949152543	3.669737436584145
CHEMBL4516621	13.520557554648652	0	0	2.501803027671457	4.879190871903938	1.3083046862165018	3.7711633124542985	88.69083669416075	5.015784828323731	14	26	0	0	5	3	0	0	2	0	0	2	306.0	206.0	196.91666666666663	176.72222222222229	265.9444444444445	232.77777777777783	212.33333333333343	191.3333333333333	142.66666666666666	52.0	750.0	11.76923076923077	10.392857142857142	9.41304347826087	8.30188679245283	6.18	4.904761904761905	3.0	0.0	3.9615384615384617	4.434782608695652	3.792452830188679	3.3035714285714284	2.92	2.4761904761904763	1.9	1.375	7.573717948717947
CHEMBL1403281	34.243442915968444	0	1	2.6840487539292144	5.201285697236811	1.2901511450692895	4.550004646629191	1371.7669217299942	8.658939437022555	9	83	0	0	10	5	5	0	0	0	0	0	564.0	802.0	350.26388888888886	461.2430555555556	690.9722222222222	903.5972222222224	1017.2500000000002	914.2916666666669	877.2361111111113	772.3888888888889	1758.0	6.795180722891566	6.775280898876405	5.935294117647059	4.720164609053498	3.484536082474227	2.737201365187713	2.2554517133956384	2.247557003257329	3.5060240963855422	4.094117647058823	3.452674897119341	3.0580204778157	2.982817869415808	2.767918088737201	2.448598130841121	2.335504885993485	4.220046854082998
CHEMBL3601039	24.21997004530508	0	1	2.326151842102392	4.652303684204783	1.3140208897620838	4.212234062130722	588.1372166749711	7.508362393857251	18	59	0	0	6	3	2	0	0	1	0	1	363.60493827160496	336.2222222222222	176.5052964487121	281.96604938271594	362.15740740740745	338.7952674897119	307.9372427983539	278.97839506172846	247.9907407407408	229.3106995884774	1492.0	6.162795563925508	6.034050179211469	4.345565749235474	3.044742729306488	2.6447811447811445	2.733514001806684	2.6872427983539096	2.72562358276644	3.152542372881356	3.3577981651376145	2.738255033557047	2.473684210526316	2.522727272727273	2.5528455284552845	2.601851851851852	2.5408163265306123	2.991615194045968
CHEMBL1209158	21.22978246247938	0	1	2.438460866685617	4.835466239281033	1.299354316900616	4.589364849503414	218.14643217131388	6.37841831751292	17	49	0	0	6	3	2	0	1	0	0	1	396.0	300.0	196.69444444444449	261.6944444444445	332.1388888888889	330.1388888888889	314.3888888888889	317.94444444444446	221.13888888888889	197.22222222222223	1134.0	8.081632653061224	7.615384615384615	6.079545454545454	5.298076923076923	2.973913043478261	2.5	2.3486238532110093	3.1547619047619047	3.3877551020408165	3.6931818181818175	3.2788461538461537	2.973913043478261	2.843478260869565	2.4916666666666667	2.3486238532110093	2.619047619047619	4.014172335600907
ZINC000072104802	29.99086257760313	0	1	2.4843801962546888	4.8763067649241485	1.3063846074477266	4.229890139102622	2956.918323682798	9.326903964858328	17	75	0	0	9	5	4	0	0	0	0	0	508.0	574.0	261.30555555555554	387.19444444444434	511.2222222222222	525.2222222222223	582.388888888889	552.0	463.38888888888886	445.63888888888886	1582.0	6.773333333333333	6.632911392405063	5.133802816901408	4.060773480662983	2.508771929824561	2.517543859649123	2.692708333333333	2.9	3.2133333333333334	3.5492957746478875	3.154696132596685	2.799043062200957	2.456140350877193	2.3026315789473686	2.4166666666666665	2.575	3.484074074074074
ZINC000058541555	25.67927220526256	0	1	2.4570403552754945	4.832317503140592	1.3085924372864055	3.772357683452288	2275.7938349537194	8.924006677433821	17	62	0	0	8	5	1	0	0	2	0	2	383.2098765432099	349.0	186.84392623075752	293.1975308641975	358.91476146928824	398.42592592592587	393.8148148148147	382.49382716049394	309.25925925925924	288.72839506172835	1816.0	6.180804460374353	6.295726495726496	4.744927536231884	3.397366255144033	2.051810237203495	2.1677018633540373	2.031298904538341	2.1065943992773257	3.2419354838709675	3.530434782608696	3.06	2.6706586826347305	2.404494382022472	2.3664596273291925	2.323943661971831	2.414634146341464	3.0136117133993148
CHEMBL4248544	28.94335547308765	0	1	2.498905038890383	4.997678953334721	1.352869935897688	4.462885500739192	894.4063183881508	8.077094012225414	19	68	0	0	8	4	2	2	0	0	0	0	416.8888888888889	444.33333333333326	236.4695644718793	377.3996913580247	424.9861111111111	531.7129629629632	591.1388888888889	482.1666666666667	396.8796296296296	415.9722222222221	1876.0	6.130718954248366	5.255707762557077	4.900497512437812	3.4318996415770604	2.48868778280543	2.125996810207336	1.805	1.6125211505922163	3.411764705882353	3.7313432835820897	3.2311827956989245	2.869565217391304	2.601809954751132	2.617224880382775	2.565	2.375634517766497	3.477493595174696
CHEMBL3991129	19.856009014626164	0	1	2.359646570495157	4.719293140990313	1.303303268428805	4.046514768583189	346.183831072058	6.802481382669804	12	56	0	0	4	2	2	0	0	0	0	0	296.0	210.0	132.1388888888889	244.44444444444449	298.7499999999999	317.9999999999999	306.3333333333333	287.6666666666667	223.58333333333337	185.5833333333333	1048.0	5.285714285714286	5.189655172413793	3.730769230769231	2.8473282442748094	1.320754716981132	1.2883435582822085	1.4960629921259845	1.69	2.857142857142857	3.1634615384615383	2.862595419847328	2.473333333333333	2.1761006289308176	1.98159509202454	2.094488188976378	2.45	2.3596230158730163
ZINC000169322310	21.489002176481613	0	1	2.4421072268073125	4.811543356245792	1.292946774547154	4.030448332116614	469.1843956639767	7.144247631913414	11	50	0	0	6	2	3	0	1	0	0	1	402.0	320.0	269.0	284.0	401.2777777777777	414.1666666666666	347.5	341.55555555555554	299.0	270.1111111111111	1150.0	8.04	7.132075471698113	5.285714285714286	3.577777777777778	2.625	2.3703703703703702	2.139344262295082	2.735632183908046	3.38	3.63265306122449	2.925925925925926	2.636986301369863	2.546875	2.414814814814815	2.401639344262295	2.71264367816092	5.38
CHEMBL3325907	22.046279043407104	0	1	2.455596942298554	4.875692828375529	1.320329777630136	4.345712863440502	354.06075611578416	6.8990879430343455	18	56	0	0	3	2	1	0	0	0	0	0	304.0	428.0	156.47222222222223	253.8055555555556	337.41666666666663	370.3055555555556	384.3333333333334	381.88888888888886	371.9166666666667	304.99999999999994	1090.0	5.428571428571429	5.593220338983051	4.271844660194175	3.482269503546099	2.52247191011236	2.853333333333333	2.0392156862745097	1.6946564885496185	3.142857142857143	3.5825242718446604	3.2056737588652484	2.6744186046511627	2.5842696629213484	2.6066666666666665	2.379084967320261	2.2595419847328246	2.7941468253968256
CHEMBL4214642	24.098649701745444	0	1	2.455198135798162	4.800644971387466	1.3185972910553845	3.8165920426195705	7200.480004252898	10.013305081530431	15	57	0	0	9	5	2	1	1	0	0	1	436.44444444444446	274.33333333333337	249.3645404663923	311.3734567901234	382.7098765432098	365.4351851851851	353.60185185185173	278.30555555555554	289.2222222222222	272.1851851851852	1528.0	7.65692007797271	6.85	5.39937106918239	3.8905109489051095	2.826190476190476	2.094147582697201	1.994791666666667	2.361635220125786	3.263157894736842	3.462264150943396	2.9635036496350367	2.697183098591549	2.5285714285714285	2.50381679389313	2.359375	2.5283018867924527	4.374816499410391
CHEMBL570274	20.978262106787746	0	1	2.386476842056889	4.772953684113778	1.260461613588345	4.817672199428913	164.78835434586844	6.097913722611727	12	48	0	0	9	4	2	0	3	0	0	3	474.0	363.0	351.20138888888886	463.3888888888889	384.9861111111111	478.875	404.20833333333337	335.97222222222223	341.77777777777777	373.9722222222223	1236.0	9.875	8.26	7.573033707865169	5.086206896551724	3.596638655462185	3.27027027027027	4.357142857142857	5.438202247191011	3.3541666666666665	3.449438202247191	3.043103448275862	2.725	2.53781512605042	2.5765765765765765	2.6122448979591835	2.5280898876404496	7.316695601851851
ZINC000071318637	24.098649701745444	0	1	2.402710825422238	4.764882898803734	1.3145734258272057	3.672602294550053	1185.0074456944556	8.208906448327053	15	59	0	0	7	3	3	0	1	0	0	1	438.0	396.0	253.94444444444443	321.55555555555554	416.7222222222221	409.7222222222222	416.30555555555554	437.55555555555554	324.83333333333337	284.16666666666663	1312.0	7.423728813559322	6.693548387096774	5.154545454545454	3.951388888888889	2.375796178343949	2.675675675675676	2.367647058823529	2.9911504424778763	3.1864406779661016	3.4545454545454546	2.9444444444444446	2.65359477124183	2.4203821656050954	2.2972972972972974	2.264705882352941	2.4690265486725664	4.304143126177024
CHEMBL1278021	22.62282658255371	1	1	2.552502167176189	4.9639131058384605	1.3348026613849948	4.425102803828036	307.8769931160461	6.759319747384247	12	55	1	0	3	1	2	0	0	0	0	0	320.0	361.0	190.00694444444449	285.90277777777777	350.6527777777777	415.33333333333337	417.7638888888889	400.861111111111	352.00000000000006	277.3333333333333	1104.0	5.818181818181818	5.745762711864407	4.403669724770642	3.1055900621118013	2.124401913875598	1.8704663212435235	1.969325153374233	2.272	3.363636363636364	3.871559633027523	3.360248447204969	2.8461538461538463	2.6698564593301435	2.471502590673575	2.3680981595092025	2.488	3.4546717171717174
ZINC000040979743	9.180457611606656	0	1	2.465356573375433	4.709406945189286	1.305229063643689	3.047334532509467	57.35526695991076	4.231586235034892	6	24	0	0	2	1	0	0	0	1	0	1	103.60493827160494	26.333333333333336	59.42196311537876	91.62860082304525	104.24485596707817	96.54115226337449	78.90123456790126	67.24074074074073	41.19135802469136	14.0	710.0	4.316872427983539	4.604444444444445	3.1296296296296298	2.1481481481481484	1.17989417989418	0.8494623655913979	0.4285714285714285	0.0	3.083333333333333	3.333333333333333	2.703703703703704	2.38	2.0476190476190474	1.7419354838709675	1.380952380952381	1.2222222222222223	2.4759151298074484
CHEMBL4859348	26.927076826491632	0	2	2.455230289994254	4.801662574709998	1.325776481149796	3.8491600959371697	8264.737474190963	10.243528677814506	15	67	0	0	7	3	2	0	2	0	0	2	472.0	385.0	276.9722222222222	347.88888888888897	462.86111111111103	456.8611111111111	423.1388888888889	372.08333333333337	376.5	348.05555555555554	1442.0	7.044776119402985	6.366197183098592	4.651515151515151	3.3114754098360657	2.4971428571428573	2.361963190184049	2.4285714285714284	2.5245901639344264	3.1791044776119404	3.409090909090909	2.7814207650273226	2.520618556701031	2.4857142857142858	2.503067484662577	2.503401360544218	2.6475409836065573	4.133913764510779
ZINC000072106083	29.174365996675405	0	1	2.483911499779473	4.875622332733165	1.3178593557865788	4.165287089629509	4015.775205198465	9.606318504653917	17	74	0	0	8	5	3	0	0	0	0	0	478.0	490.0	225.77777777777777	367.27777777777766	465.6666666666666	491.0	500.1666666666666	484.2222222222221	417.7777777777777	388.9166666666666	1518.0	6.45945945945946	6.474358974358975	4.964539007092198	3.831460674157303	2.1785714285714284	2.227272727272727	2.351351351351352	2.5	3.175675675675676	3.48936170212766	3.134831460674157	2.778325123152709	2.4107142857142856	2.286363636363636	2.3783783783783785	2.4871794871794872	3.051051051051051
CHEMBL196169	24.167599386966742	0	1	2.39997472241941	4.79994944483882	1.3073813253580635	4.9721392755877885	243.4468088350492	6.62630058594209	12	61	0	0	8	5	2	0	1	0	0	1	430.0	464.0	248.16666666666663	320.72222222222223	408.61111111111103	454.9444444444442	468.9722222222221	393.11111111111103	359.9444444444443	407.27777777777766	1312.0	7.049180327868853	6.484375	4.921739130434783	3.9403973509933774	2.664772727272727	3.0326797385620914	2.9054054054054053	2.9393939393939394	3.1475409836065573	3.460869565217392	3.0860927152317883	2.63953488372093	2.488636363636364	2.5686274509803924	2.4054054054054053	2.515151515151515	4.0683060109289615
CHEMBL3697968	23.54137283481996	0	1	2.433898790588753	4.811601654811847	1.2982762910620251	3.903730851223134	2684.495439013064	8.993860359521305	6	67	0	0	6	3	3	0	0	0	0	0	342.0	253.0	188.19444444444449	310.0555555555556	383.4444444444445	416.44444444444446	415.13888888888886	341.25	310.0	284.72222222222223	1240.0	5.104477611940299	4.828571428571428	3.485074626865672	2.288770053475936	1.385786802030457	1.4213483146067416	1.2067039106145252	1.046242774566474	2.880597014925373	3.171641791044776	2.6042780748663104	2.3142857142857145	2.274111675126904	2.337078651685393	2.122905027932961	2.005780346820809	2.808872305140962
CHEMBL4570411	20.56311579581272	0	1	2.452800285266321	4.726470775791162	1.3251094425048653	3.68717277389942	823.4991446762101	7.669073956000038	12	50	0	0	5	3	1	0	1	0	0	1	344.0	279.0	215.66666666666663	259.0	349.69444444444446	357.24999999999994	327.4166666666667	306.3333333333333	267.97222222222223	244.44444444444449	1072.0	6.88	6.283018867924528	4.608247422680412	3.2262773722627736	2.2152777777777777	2.25	1.9661016949152543	2.642105263157895	3.24	3.525773195876289	2.9197080291970803	2.54	2.326388888888889	2.443548387096774	2.457627118644068	2.5894736842105264	4.3133333333333335
ZINC000029038642	28.898567255790216	0	1	2.446247791386357	4.7912194780029855	1.3528788313387805	4.921697064349627	813.2188523105538	7.98193410981836	21	68	0	0	6	4	1	1	0	0	0	0	408.44444444444446	419.3333333333333	196.92009602194787	321.567901234568	400.2314814814815	417.287037037037	417.5740740740741	372.25	352.7777777777777	328.962962962963	1628.0	6.006535947712418	5.890410958904109	4.475826972010179	3.0805243445692887	2.479500891265597	2.572597137014315	2.307843137254902	2.25357873210634	3.3529411764705883	3.694656488549618	3.050561797752809	2.7329842931937174	2.641711229946524	2.791411042944785	2.6411764705882352	2.687116564417178	2.8958837650286453
CHEMBL4215048	24.098649701745444	0	1	2.455198135798162	4.800644971387466	1.3185972910553845	3.8165920426195705	7200.480004252898	10.013305081530431	15	57	0	0	9	5	2	1	1	0	0	1	436.44444444444446	276.33333333333337	249.3645404663923	310.37345679012344	373.54320987654313	372.9351851851851	362.4351851851851	274.80555555555554	289.2222222222222	269.1851851851852	1528.0	7.65692007797271	6.816666666666666	5.323899371069182	3.759124087591241	2.9272300469483565	2.093434343434344	2.026455026455027	2.43042071197411	3.263157894736842	3.471698113207548	2.978102189781022	2.673611111111111	2.492957746478873	2.484848484848485	2.380952380952381	2.5728155339805827	4.374816499410391
ZINC000064446646	23.467682544039384	1	1	2.5538857634447663	4.971427984704706	1.319131404438242	4.5372217645790895	287.0715252476725	6.724442138593524	12	55	1	0	5	1	3	0	1	0	0	1	396.0	384.0	260.04166666666663	322.6527777777778	516.0972222222222	481.44444444444446	434.52777777777777	364.6875	362.7083333333333	343.19444444444446	1212.0	7.2	6.661016949152542	5.254545454545455	3.909638554216868	2.388888888888889	2.1452513966480447	2.2	2.312977099236641	3.4909090909090907	3.918181818181818	3.2951807228915664	2.81151832460733	2.686868686868687	2.597765363128492	2.496774193548387	2.4656488549618323	4.728030303030303
ZINC000043202666	22.62282658255371	1	1	2.551774403991045	4.962416763062268	1.3350709316899538	4.401336523504776	336.145830864004	6.847164503413324	12	55	1	0	3	1	2	0	0	0	0	0	320.0	342.0	190.00694444444449	286.06944444444446	349.9305555555555	411.16666666666674	430.23611111111103	338.99999999999994	313.3611111111111	294.6666666666667	1104.0	5.818181818181818	5.745762711864407	4.376146788990826	3.031055900621118	2.075829383886256	1.8387096774193548	1.9215686274509804	2.063492063492064	3.363636363636364	3.8623853211009176	3.347826086956522	2.815384615384616	2.5781990521327014	2.4838709677419355	2.450980392156863	2.412698412698413	3.4546717171717174
CHEMBL4106543;CHEMBL3915600;CHEMBL3932085	26.96751694101151	0	1	2.455533669941869	4.804028302258498	1.3262553885078048	3.9049264573653297	8143.776015399299	10.22878466701349	9	72	0	0	7	3	3	0	0	1	0	1	377.60493827160496	305.3333333333333	199.31085200426764	326.8549382716051	430.2366255144034	460.7705761316871	423.97427983539086	381.738683127572	339.54938271604937	317.80864197530866	1638.0	5.244513031550069	5.054093567251462	3.419501133786848	2.160206718346253	1.6618357487922706	1.6776556776556777	1.348187759952466	1.2654654654654651	3.0277777777777777	3.272108843537415	2.6186046511627907	2.371681415929204	2.342995169082126	2.456043956043956	2.331550802139037	2.2594594594594595	2.7682062778370504
11177588	20.184178413849708	0	3	2.442577297391185	4.814617396877194	1.2628423469659735	4.180587057982717	716.5356331527455	7.529939423302943	15	45	0	0	9	6	2	0	0	0	1	1	353.06721536351165	437.5185185185185	213.6338305898491	269.8148148148148	316.92283950617286	313.1126543209876	335.9969135802469	318.52314814814804	299.32098765432085	284.0246913580247	2278.0	7.845938119189148	7.7880220646178095	6.578643578643579	4.493215988265494	4.037770443711038	4.861316872427984	4.951074531321446	4.261904761904762	3.4	3.753246753246753	3.089108910891089	2.839622641509434	2.722772277227723	2.7555555555555555	2.753086419753086	2.685714285714285	4.747418457552202
CHEMBL3358498	23.431983035078776	0	1	2.367406846970195	4.73481369394039	1.3247421937799255	3.778429745833888	1112.0782322156997	8.112598113715961	16	57	0	0	6	4	1	0	1	0	0	1	394.0	285.0	237.91666666666663	300.13888888888886	383.5555555555555	372.0277777777777	346.33333333333326	332.1666666666666	298.8333333333333	223.50000000000003	1232.0	6.912280701754386	6.433333333333334	4.830188679245283	3.4827586206896552	2.221476510067114	2.1923076923076925	2.298245614035088	2.1386138613861387	3.175438596491228	3.4056603773584904	2.8551724137931034	2.5033112582781456	2.335570469798658	2.376923076923077	2.3508771929824563	2.4752475247524752	4.173976608187134
CHEMBL3676922	28.64704690009857	0	1	2.443308517451224	4.798850643273033	1.3087908390471734	3.8892863462942375	3611.849399482295	9.472909064634212	9	84	0	0	4	2	2	0	0	0	0	0	342.0	315.0	204.5625	349.4722222222223	488.9722222222223	561.0555555555557	514.6388888888889	423.45833333333337	404.3888888888889	408.1388888888889	1426.0	4.071428571428571	4.102272727272728	2.808139534883721	1.715953307392996	1.15547703180212	1.3179916317991631	1.1748878923766817	1.0227272727272727	2.880952380952381	3.232558139534884	2.575875486381323	2.1596091205211727	2.120141342756184	2.2552301255230125	2.2286995515695067	2.1545454545454548	2.435267857142857
CHEMBL19259	19.229782462479378	0	1	2.341215623963316	4.682431247926633	1.3196113096989806	3.987097791258316	592.9670146205293	7.301429504738822	12	51	0	0	3	1	1	0	1	0	0	1	296.0	239.0	209.88888888888889	243.2222222222222	330.3611111111111	332.6111111111111	282.72222222222223	278.33333333333337	237.1666666666667	225.72222222222223	1012.0	5.803921568627451	5.2075471698113205	3.625	2.389705882352941	1.847328244274809	1.959016393442623	1.6896551724137931	1.9444444444444444	2.9411764705882355	3.1666666666666665	2.588235294117647	2.2907801418439715	2.2290076335877864	2.237704918032787	2.25	2.422222222222222	4.1154684095860565
CHEMBL490613	28.6066067855787	0	1	2.454216760851064	4.834325376456304	1.3095323559041707	3.990337848445127	3532.614986794888	9.450727510600634	21	64	0	0	9	5	1	0	3	0	0	3	560.0	480.0	378.2291666666667	532.7222222222222	474.05555555555554	503.75000000000006	474.1111111111111	430.0277777777778	488.33333333333337	429.0416666666667	1552.0	8.75	7.808823529411764	6.950413223140496	4.37037037037037	3.323863636363636	2.962962962962963	2.9290322580645163	3.0074074074074075	3.46875	3.644628099173554	3.1296296296296298	2.7657142857142856	2.613636363636364	2.6666666666666665	2.535483870967742	2.5407407407407407	5.909830729166667
44420682	15.2405276282556	0	1	2.568255078492925	4.975483186342469	1.251430326029146	3.88161099069416	107.25543982574226	5.317067163680197	9	32	0	0	6	2	1	0	3	0	0	3	358.0	151.0	287.20138888888886	374.22222222222223	265.94444444444446	351.0	468.4166666666666	224.04166666666669	247.0	117.75	886.0	11.1875	9.205882352941176	9.42622950819672	6.4868421052631575	6.1375	2.435483870967742	2.9615384615384617	0.8076923076923077	3.78125	4.131147540983607	3.684210526315789	3.0	2.5125	2.3870967741935485	1.6923076923076923	1.4615384615384617	8.975043402777777
CHEMBL4247770;CHEMBL4242268	28.94335547308765	0	1	2.506145801947277	4.984531554019306	1.3534382919792218	4.365419812240053	1224.7322961825223	8.391411410830363	16	68	0	0	9	4	4	1	0	0	0	0	474.44444444444446	462.6666666666667	254.79946844993145	405.162037037037	459.4706790123457	562.2546296296298	564.6388888888889	492.1296296296297	399.2407407407407	405.4166666666666	1712.0	6.977124183006536	5.863013698630137	5.362962962962963	3.9619565217391295	2.6063492063492064	2.313333333333333	1.859106529209622	1.6408934707903782	3.411764705882353	3.7111111111111112	3.25	2.8944723618090453	2.6809523809523808	2.655	2.5412371134020617	2.309278350515464	3.747051006616639
ZINC000013535422	18.18257573825084	0	1	2.496836351425629	4.88823563749823	1.344900307557272	4.093072750854664	219.1220225129933	6.222537878008854	12	47	0	0	3	2	1	0	0	0	0	0	254.0	265.0	107.66666666666669	214.5	269.63888888888886	272.94444444444446	265.33333333333337	230.55555555555569	198.0000000000001	179.00000000000009	906.0	5.404255319148936	5.66	4.329670329670329	3.304	2.234848484848485	2.345132743362832	1.98019801980198	1.5056179775280898	3.148936170212766	3.5494505494505493	3.12	2.900763358778626	2.560606060606061	2.6106194690265485	2.5247524752475248	2.415730337078652	2.290780141843972
CHEMBL3290005	26.366807933941047	0	1	2.455333701160092	4.865434873148369	1.3245478321512358	3.9819974674444114	1381.2105417035373	8.42463806623799	19	59	0	0	8	3	3	1	1	0	0	1	462.44444444444446	394.6666666666666	296.5772462277092	385.3287037037037	434.9984567901234	481.4243827160493	417.1388888888888	375.43518518518505	336.34259259259244	350.64506172839504	1602.0	7.838041431261771	6.449735449735449	5.94985250737463	3.7884615384615374	2.807359307359308	2.819047619047619	2.520833333333333	2.3879310344827585	3.4915254237288136	3.707964601769912	3.0576923076923075	2.694610778443114	2.5844155844155843	2.55	2.546875	2.612068965517241	5.026732986910326
ZINC000013782230	11.370727640387594	0	1	2.5164485117303834	4.805908203609043	1.321506307168488	3.440108519654724	70.05114119858192	4.585697800471841	9	25	0	0	3	2	0	0	1	0	0	1	196.0	71.0	130.16666666666666	139.00000000000003	165.00000000000003	145.8611111111111	143.88888888888889	114.5	92.16666666666669	29.0	586.0	7.84	7.37037037037037	5.933333333333334	4.214285714285714	3.127659574468085	1.9189189189189189	1.3043478260869563	0.0	3.64	3.977777777777778	3.2142857142857144	2.981132075471698	2.5106382978723403	2.0	1.565217391304348	1.2	5.206666666666666
ZINC000066073969	35.698484809834966	0	2	2.562081501281891	5.124146472558336	1.3575538709156028	4.229978736883999	131211.8295916321	13.288645712774183	23	91	0	0	8	6	2	0	0	0	0	0	532.0	593.0	214.77777777777777	419.13888888888886	516.6388888888887	567.5277777777782	606.5833333333333	575.3333333333335	504.6388888888889	445.55555555555554	1800.0	5.846153846153846	5.989690721649485	4.46067415730337	3.376569037656904	2.306122448979592	2.0807017543859647	1.84351145038168	2.13963963963964	3.1868131868131866	3.5730337078651684	3.188284518828452	2.921641791044776	2.642857142857143	2.466666666666667	2.3969465648854964	2.454954954954955	2.36019536019536
ZINC000044400569	11.451607869427358	0	1	2.4212321740006635	4.715252054691876	1.2739425697737707	3.4050448848340023	90.10668160637712	4.906459427646354	9	30	0	0	3	2	0	0	0	1	0	1	143.60493827160494	57.33333333333333	76.44974089315653	127.57716049382718	158.15329218106996	152.72016460905348	131.04629629629625	110.51028806584358	87.08024691358024	49.57407407407408	834.0	4.786831275720164	5.261648745519714	4.049382716049383	2.5414710485133023	1.5	1.1241830065359475	0.5883838383838383	0.1259259259259259	3.033333333333333	3.388888888888889	2.704225352112676	2.3835616438356166	2.234375	2.117647058823529	1.818181818181818	1.5	2.548324696438551
CHEMBL2397914	15.42309829872594	0	1	2.5155973310586672	5.031194662117335	1.3700140576078244	4.0120188669104575	114.2459174837909	5.380207182124814	6	37	0	0	4	2	2	0	0	0	0	0	248.0	158.0	128.91666666666669	191.52777777777783	255.0833333333334	283.5833333333333	261.16666666666663	168.16666666666669	147.33333333333334	89.33333333333334	784.0	6.702702702702703	6.45	5.105263157894737	3.820754716981132	2.956989247311828	2.025641025641025	1.28125	0.425531914893617	3.4054054054054053	3.763157894736842	3.2264150943396226	2.897196261682243	2.6666666666666665	2.5	2.21875	1.893617021276596	3.484234234234235
CHEMBL425285	27.66269317837959	0	1	2.413010598059226	4.788196556182315	1.30405599862259	3.913380612300376	1578.200660715049	8.644974500199938	17	70	0	0	9	6	1	0	0	2	0	2	407.2098765432099	383.0	203.0661484529797	320.0586419753086	397.52587258039927	429.8425925925926	424.84259259259255	427.74382716049377	385.5092592592592	346.97839506172835	1942.0	5.817283950617284	5.920852359208523	4.340966921119594	3.0602553310886647	2.235224586288416	2.116022099447514	2.0443121693121693	1.9494301994301992	3.085714285714286	3.3282442748091605	2.8125	2.625668449197861	2.526595744680851	2.4640883977900554	2.363095238095238	2.333333333333333	2.9009449778997105
CHEMBL210484;44412388;CHEMBL210215	15.212018057554186	0	1	2.5023052541819686	4.880809142062549	1.2481463898324645	3.852240600892683	116.90389972359154	5.403206113577249	6	34	0	0	7	4	0	0	3	0	0	3	344.0	224.0	266.45138888888886	378.52777777777777	289.05555555555554	282.11111111111114	306.72222222222223	186.5833333333333	273.3333333333333	312.75	886.0	10.117647058823527	8.277777777777779	7.970588235294118	4.725274725274725	4.65	3.246376811594203	3.333333333333333	2.571428571428572	3.5588235294117645	3.735294117647059	3.076923076923077	2.7419354838709675	2.6125	2.6956521739130435	2.253968253968254	1.4081632653061225	7.836805555555554
CHEMBL307770;CHEMBL445106;CHEMBL445106	12.74450108824081	0	1	2.5380610190437114	4.995892327515769	1.3084132310032184	3.660409753479231	82.84828898352745	4.887014720925903	6	30	0	0	4	1	2	0	0	0	1	1	201.06721536351165	25.77777777777778	87.82827503429355	147.7932098765432	183.61882716049385	187.5740740740741	185.6574074074074	118.04012345679013	62.15740740740741	20.12962962962963	1848.0	6.702240512117055	6.501157407407407	5.200251098556183	3.8393458393458393	2.004058853373922	0.4369114877589454	0.0243055555555555	0.0	3.466666666666667	3.9491525423728815	3.3506493506493507	2.8433734939759034	2.287671232876712	1.7457627118644068	1.40625	1.0	2.927609167809785
CHEMBL3676909	30.312780818163304	0	1	2.44330698406493	4.790987069786725	1.3608774842540667	3.885845888139382	7363.448632661046	10.239284732933578	21	75	0	0	5	3	2	0	0	0	0	0	434.0	399.0	216.77777777777777	355.2222222222222	453.5000000000001	492.5555555555554	465.9166666666666	402.13888888888886	375.86111111111103	374.97222222222223	1500.0	5.786666666666667	5.7875	4.308219178082192	2.804761904761905	1.963963963963964	2.056701030927835	1.8541666666666667	1.8387096774193548	3.2133333333333334	3.52054794520548	2.876190476190476	2.517391304347826	2.445945945945946	2.556701030927835	2.40625	2.3655913978494625	2.8903703703703703
CHEMBL2179222	23.69555085185857	0	1	2.539375270905494	4.993413323009886	1.2853640614649875	4.311993414049379	576.048498994665	7.454804145462925	15	55	0	0	9	4	3	1	0	1	0	1	394.0493827160494	516.8518518518517	226.63809823197684	334.08950617283955	388.4341563786009	468.3822016460905	418.5694444444444	434.3743712848651	358.6008230452673	386.216049382716	1714.0	7.164534231200898	5.984674329501916	5.858974358974359	4.446115288220551	3.5920745920745927	3.7726412543930783	3.37095363079615	2.536764705882353	3.4363636363636365	3.75	3.293233082706767	2.78343949044586	2.825174825174825	2.8175182481751824	2.8188976377952755	2.5	4.120692695126851
CHEMBL1186561	9.220897726126536	0	1	2.44827309940988	4.662605379521403	1.304123379145729	3.008345750123409	61.22227154788976	4.296832594292735	6	24	0	0	2	1	0	0	0	1	0	1	103.60493827160494	29.88888888888889	59.42196311537876	91.85493827160492	105.51851851851852	96.4897119341564	78.18312757201646	65.65843621399178	40.05555555555556	15.407407407407408	710.0	4.316872427983539	4.564444444444445	3.0396825396825395	2.0308641975308643	1.2460317460317465	0.9641577060931898	0.6455026455026455	0.2592592592592593	3.083333333333333	3.2857142857142856	2.611111111111111	2.32	2.119047619047619	1.8387096774193548	1.5238095238095235	1.4444444444444444	2.4759151298074484
CHEMBL2368734	17.653808442026765	0	1	2.5346890874405794	4.922276580176183	1.3276792858377056	4.092495586571519	157.78740173558657	5.8497059286788105	14	38	0	0	5	2	1	0	2	0	0	2	346.0	396.0	219.7222222222222	233.0555555555556	295.3055555555555	314.49999999999994	309.0	319.7222222222223	345.16666666666663	278.4166666666667	952.0	9.105263157894736	7.902439024390244	6.410958904109589	4.744897959183674	5.175257731958763	3.9207920792079207	3.264705882352941	2.8125	3.631578947368421	4.054794520547945	3.3877551020408165	3.333333333333333	3.268041237113402	2.772277227722772	2.196078431372549	1.71875	5.782163742690058
ZINC000028526233	12.2966140210565	0	1	2.441429686823931	4.762150360485746	1.242109021887878	3.475370665747824	98.09885567169282	5.055979330832532	9	34	0	0	3	2	1	0	0	0	0	0	182.0	99.0	107.3888888888889	153.05555555555554	191.9722222222222	221.11111111111111	185.66666666666669	149.00000000000003	146.33333333333331	106.0	648.0	5.352941176470588	5.485714285714286	4.229508196721311	3.144736842105264	1.3888888888888888	1.5714285714285714	0.6779661016949152	0.1276595744680851	2.9411764705882355	3.39344262295082	2.8552631578947367	2.221052631578947	2.055555555555556	2.1904761904761907	1.9322033898305084	1.4042553191489362	3.158496732026144
CHEMBL360457	21.9773293581858	0	1	2.461529978121082	4.923059956242166	1.3212826748412074	4.485328966940121	257.92381872618245	6.582283682245052	12	58	0	0	5	3	1	0	1	0	0	1	340.0	431.0	211.94444444444443	284.11111111111114	382.9166666666666	396.5	386.7222222222223	347.7777777777778	367.3333333333333	408.25	1150.0	5.862068965517241	5.590163934426229	4.088495575221239	3.04375	2.5136612021857925	2.7278481012658227	2.522292993630573	1.832402234636872	3.0689655172413794	3.3628318584070795	2.96875	2.7329545454545454	2.622950819672131	2.8607594936708862	2.662420382165605	2.23463687150838	3.654214559386973
CHEMBL1082211	25.50093272030007	0	0	2.435110906923269	4.853960678206365	1.3429808916020214	4.942526941169694	372.1448737804772	7.082434033910999	21	57	0	0	5	3	2	0	0	0	0	0	414.0	443.0	228.0	302.24999999999994	396.3611111111112	469.8888888888888	441.1111111111111	358.86111111111103	363.6666666666667	312.3333333333333	1272.0	7.263157894736842	7.245901639344262	5.961904761904762	4.26056338028169	3.3445945945945947	3.119718309859155	3.162962962962963	3.433628318584071	3.491228070175439	3.857142857142857	3.267605633802817	2.863636363636364	2.702702702702702	2.676056338028169	2.6814814814814816	2.814159292035398	4.0
ZINC000001493859	23.4604926057802	0	1	2.487803424584137	4.794403023085723	1.3215222067223884	3.733289258845105	4420.086890827266	9.492526922104831	15	61	0	0	6	5	1	0	0	0	0	0	352.0	301.0	185.44444444444449	289.44444444444446	373.7777777777777	392.1111111111111	365.8055555555555	383.1111111111111	353.0277777777777	255.5	1204.0	5.770491803278689	5.859375	4.387931034482759	3.069620253164557	2.186335403726708	2.0616438356164384	1.7708333333333333	1.7462686567164178	3.065573770491804	3.3706896551724137	2.810126582278481	2.505813953488372	2.496894409937888	2.5136986301369864	2.395833333333333	2.4477611940298507	3.040072859744991
CHEMBL3991166	21.908379672964504	0	1	2.4155873491724367	4.829773761108715	1.3227466751913175	4.472484277213942	256.5996410882224	6.577136470640837	15	53	0	0	6	2	2	1	0	1	0	1	326.04938271604937	200.88888888888889	130.70317024843774	236.9814814814815	278.30144032921805	284.6316872427983	273.5501828989483	241.69444444444449	225.0987654320988	198.1327160493828	1588.0	6.151875145585837	5.9186507936507935	4.4	3.4740143369175627	1.6931603135982698	1.6200716845878136	1.4426946631671045	1.7882599580712788	3.2641509433962264	3.53	3.0806451612903225	2.688405797101449	2.4671532846715327	2.3951612903225805	2.267716535433071	2.39622641509434	2.466097551857316
CHEMBL54775	22.11522872862841	0	0	2.4742653932753664	4.839897950498511	1.309478735436967	3.878512987527287	962.093530198295	7.898731087859199	18	47	0	0	7	4	2	0	0	0	1	1	389.0672153635117	366.5925925925926	179.1338305898491	263.7716049382716	315.3256172839505	327.5509259259257	318.1635802469135	257.5046296296297	234.6728395061729	197.39814814814827	2324.0	8.27802585879812	8.340740740740742	6.893738977072311	5.27759798633585	4.274872912127814	3.984702093397746	3.8260120585701984	3.750750750750752	3.595744680851064	3.892857142857143	3.4466019417475726	2.981308411214953	2.813725490196078	2.8043478260869565	2.7674418604651163	2.783783783783784	3.811358097656364
ZINC000254086125	21.328238565646608	0	1	2.937082718799769	5.379588855257923	1.361741695441654	3.694008053706953	3080.8631927417264	8.949255825960687	6	50	0	4	4	1	3	0	0	0	0	0	308.0	314.0	142.14583333333334	249.4583333333333	340.55555555555554	345.47222222222223	293.69444444444446	226.9583333333333	237.23611111111111	244.22222222222223	1022.0	6.16	6.178571428571429	5.080357142857143	3.3974358974358974	1.707142857142857	2.5950413223140494	3.527272727272728	3.652631578947368	3.86	4.776785714285714	3.66025641025641	2.713375796178344	2.5	2.7107438016528924	2.9909090909090907	3.263157894736842	2.842916666666667
ZINC000013782228	11.968444621832964	0	1	2.518466975682107	4.820589737614696	1.3370719420873176	3.4929030990631644	88.0194798652633	4.88302326019466	9	29	0	0	3	2	1	0	0	0	0	0	184.0	76.0	85.41666666666667	137.83333333333331	152.5	149.69444444444449	143.30555555555554	112.91666666666666	89.83333333333331	51.5	608.0	6.344827586206897	6.483870967741935	5.096153846153846	3.852459016393442	2.338709677419355	1.5510204081632653	0.8648648648648649	0.1034482758620689	3.3793103448275863	3.75	3.278688524590164	2.9206349206349205	2.467741935483871	2.2448979591836733	1.864864864864865	1.4482758620689655	2.945402298850575
ZINC000028128226	10.037394307054262	0	1	2.362441496696426	4.686428888483188	1.2817984757753338	3.3786673510442613	54.3886817262878	4.258520340180569	6	27	0	0	2	1	0	0	1	0	0	1	162.0	42.0	117.11111111111111	134.00000000000003	179.25000000000006	168.49999999999997	156.16666666666669	135.0	30.0	0.0	540.0	6.0	5.357142857142857	3.843137254901961	2.861111111111111	1.1594202898550725	0.9333333333333332	0.0	1.939350115104845	2.962962962962963	3.2549019607843137	2.805555555555556	2.272727272727273	1.8405797101449275	1.3555555555555556	1.0	2.2618098255588235	4.337448559670782
CHEMBL220211	15.838244609700968	0	1	2.5752949980805235	5.010969501275415	1.2724148320534068	3.934151454004127	123.54599299449283	5.509760680210374	6	33	0	0	7	2	2	0	3	0	0	3	396.0	238.0	312.47916666666663	394.25	286.3055555555556	367.5694444444445	569.1666666666667	296.58333333333337	347.33333333333337	130.0	950.0	12.0	9.514285714285714	9.453125	6.775	8.518518518518519	3.838709677419355	2.34375	0.0606060606060606	3.787878787878788	4.0625	3.7375	3.224719101123596	2.691358024691358	2.596774193548387	1.734375	1.2727272727272727	9.469065656565656
CHEMBL4515234	24.87470616815329	0	1	2.4028643820665723	4.788650805745734	1.304527514768711	3.923465296072575	684.380381224758	7.691664685756449	15	62	0	0	7	4	1	0	1	1	0	2	393.60493827160496	376.8888888888889	240.53307422648987	311.81893004115227	408.1481481481481	414.85802469135785	403.7746913580247	421.2962962962963	320.9351851851853	307.12448559670776	1560.0	6.348466746316209	5.986324786324786	4.480531813865147	3.1842475386779183	2.175368139223561	2.546546546546547	2.175396825396825	2.423558897243108	3.161290322580645	3.435897435897436	2.8797468354430378	2.580838323353293	2.397590361445783	2.385135135135135	2.321428571428572	2.308270676691729	3.8795657133304817
ZINC000026659792	16.76836217587774	0	1	2.5215791743560816	4.849361996882402	1.3485241523034763	4.088491076057295	155.99510694268105	5.791761985734954	12	42	0	0	2	1	1	0	0	0	0	0	228.0	197.0	98.69444444444446	193.13888888888889	250.05555555555563	269.94444444444446	278.66666666666663	227.75	179.41666666666663	127.5	818.0	5.428571428571429	5.533333333333333	4.365853658536586	3.5739130434782607	2.3684210526315788	1.6982758620689655	1.1720430107526882	0.5507246376811594	3.261904761904762	3.7804878048780486	3.365217391304348	3.0078125	2.669172932330827	2.3706896551724137	2.032258064516129	1.7536231884057971	2.349867724867725
CHEMBL81	26.955586397193045	0	1	2.527890596671712	4.921613533529516	1.3245246704872409	4.2843663961101885	3295.7383471832427	9.324160934543784	21	61	0	0	6	1	4	1	0	0	0	0	434.44444444444446	621.3333333333333	252.19787379972564	318.34259259259244	412.36419753086415	399.75617283950606	390.1265432098765	404.02777777777777	422.0246913580247	427.3796296296296	1596.0	7.122040072859745	6.774358974358973	5.401785714285714	4.220750551876379	4.351851851851852	4.63681592039801	4.303482587064678	3.4388489208633093	3.4262295081967213	3.758928571428572	3.152317880794702	2.941935483870968	3.0069444444444446	3.1791044776119404	2.992537313432836	2.647482014388489	4.134391373765994
CHEMBL3260335	15.734688671066529	0	1	2.355359038660842	4.703873133848012	1.2629362888859803	4.08267041965225	122.47729876426165	5.501072877161447	11	35	0	0	6	2	2	1	0	1	0	1	252.04938271604937	237.3333333333333	99.3976146928822	166.87962962962962	194.65329218107	151.9465020576132	154.19547325102886	176.30555555555557	135.27366255144034	107.48148148148148	1290.0	7.201410934744268	6.777777777777778	5.102150537634408	4.518518518518518	3.912568306010929	3.296296296296296	2.5190972222222223	1.8312757201646093	3.4	3.5	3.0	3.177419354838709	3.1475409836065573	2.7916666666666665	2.609375	2.5185185185185186	2.8399318483680625
CHEMBL1080735	28.704066041501413	0	0	2.443805980128925	4.881606491933462	1.2992061998579605	5.67352042245043	251.5985111819616	6.808768452870053	21	60	0	0	8	3	2	0	3	0	0	3	584.0	589.0	419.3402777777777	532.9444444444446	483.3611111111112	629.5555555555557	633.6388888888891	527.2222222222223	449.08333333333337	353.5833333333333	1550.0	9.733333333333333	8.578125	8.063063063063064	5.412162162162162	4.368098159509202	3.751592356687898	3.736111111111111	4.482758620689655	3.7	3.963963963963964	3.452702702702702	2.9879518072289155	2.7607361963190185	2.668789808917197	2.708333333333333	2.956896551724138	6.989004629629629
CHEMBL4116620	11.301777955166298	0	1	2.485140567945207	4.790609959495323	1.276962878460263	3.294483712824281	88.76782797214645	4.89148939484969	6	31	0	0	3	1	1	0	1	0	0	1	204.0	88.0	134.88888888888889	150.47222222222226	173.6388888888889	169.47222222222229	185.25	162.5833333333333	136.0	81.5	642.0	6.580645161290323	5.6875	4.109090909090909	3.6	2.3043478260869565	1.3333333333333333	1.2666666666666666	0.34375	2.967741935483871	3.2363636363636363	2.923076923076923	2.6231884057971016	2.246376811594203	1.893939393939394	1.6444444444444444	1.5625	4.351254480286738
CHEMBL609579	11.93993505113155	0	1	2.332631426391606	4.665262852783213	1.3343413893314189	3.615870966976421	83.62715031936308	4.896371861197472	12	33	0	0	1	1	0	0	0	0	0	0	148.0	120.0	84.83333333333334	137.94444444444443	160.83333333333334	164.66666666666669	186.66666666666669	192.3333333333333	135.0	56.0	606.0	4.484848484848484	4.705882352941177	3.508771929824561	2.4743589743589745	2.048780487804878	1.4285714285714286	0.7941176470588235	0.2571428571428571	2.8181818181818183	3.2280701754385963	2.7564102564102564	2.59493670886076	2.341463414634146	1.9523809523809523	1.6470588235294117	1.4285714285714286	2.570707070707071
[truncated: 764 more rows]
[truncated: 655 more columns]
