# Supplementary material for: SerotoninAI: Serotonergic System Focused, Artificial Intelligence-Based Application for Drug Discovery
Source: J Chem Inf Model. 2024 Jan 30;64(7):2150–7. doi: 10.1021/acs.jcim.3c01517 (PMC11005036; doi:10.1021/acs.jcim.3c01517)
Supplement: Supplementary file 4 — ci3c01517_si_004.zip [file ci3c01517_si_004.zip › databases/5-HT1A_database_test.csv]

id	ABC	nAcid	nBase	SpMax_A	SpDiam_A	SpMAD_A	VE1_A	VE2_A	VE3_A	VR1_A	VR3_A	nAromAtom	nAtom	nSpiro	nBridgehead	nHetero	nH	nN	nO	nS	nP	nF	nCl	nBr	nI	nX	ATS0dv	ATS0s	ATS2s	ATS3s	ATS4s	ATS5s	ATS6s	ATS7s	ATS8s	ATS0Z	ATS0p	AATS0dv	AATS1dv	AATS2dv	AATS3dv	AATS4dv	AATS5dv	AATS6dv	AATS7dv	AATS8dv	AATS0d	AATS2d	AATS3d
GLASS_91	17.0560914605814	0	1	2.4413161625728703	4.880728096059471	1.267461838789428	3.891898021302703	0.1692129574479436	2.191806084783696	226.2933342464204	6.254741219755981	6	48	0	0	6	25	2	3	0	0	0	1	0	0	1	279.60493827160496	182.25529644871207	226.35082304526748	292.04115226337444	404.2510288065844	360.80555555555554	319.94135802469134	257.4022633744856	223.5555555555556	1216.0	67.628634621225	5.825102880658437	5.55328798185941	4.31960049937578	3.599033816425121	3.4841915085817523	1.9223856209150327	1.8294346978557503	2.408239700374532	1.8345153664302605	2.895833333333333	3.224719101123596	2.8521739130434782
GLASS_172	22.12715927244686	0	1	2.3639473103756843	4.727894620751368	1.2868303042895466	4.659987687512231	0.16068923060387	2.603723542961735	287.42735574516564	6.72568088963297	18	54	0	0	5	25	3	2	0	0	0	0	0	0	0	374.0	191.19444444444449	271.72222222222223	326.611111111111	354.3888888888888	336.97222222222223	325.41666666666663	282.1944444444444	314.77777777777777	1164.0	82.96533062122498	6.925925925925926	6.714285714285714	5.3478260869565215	4.473214285714286	3.4166666666666665	3.611570247933885	3.698275862068965	3.411764705882353	3.027522935779817	3.1296296296296298	3.4565217391304346	3.0892857142857144
GLASS_877	19.09653157510128	0	1	2.590976751299768	5.162150726520798	1.33662424330861	4.391471657585181	0.1909335503297904	2.312573523363588	149.70965254103928	5.84160689151405	12	44	0	0	3	21	1	2	0	0	0	0	0	0	0	286.0	132.0277777777778	223.25000000000003	291.138888888889	304.11111111111103	311.74999999999994	302.8055555555555	242.16666666666669	181.0833333333333	918.0	67.61127900182899	6.5	6.75	5.48314606741573	4.35	3.528985507246377	3.051851851851852	2.7796610169491527	1.411214953271028	0.3658536585365853	3.613636363636364	4.168539325842697	3.625
GLASS_2915	15.274871060063752	0	3	2.4385476879724903	4.8770953759449815	1.2273272305403171	3.749947025513056	0.1874973512756527	2.014888893912633	174.8689681719722	5.8571841207246855	6	39	0	0	6	19	3	1	0	0	2	0	0	0	2	316.0	223.44444444444449	279.13888888888897	291.80555555555554	231.72222222222223	292.74999999999994	261.69444444444446	252.5	282.2777777777778	896.0	52.38594719213101	8.102564102564102	6.875	5.647887323943662	4.454545454545454	3.793103448275862	3.4782608695652173	2.206185567010309	2.2045454545454546	2.5	3.051282051282051	3.2816901408450705	2.9545454545454546
GLASS_3110	21.557951861702914	2	1	2.4618929296115373	4.883887029931158	1.316256431899615	4.119298330961225	0.1585984127545523	2.384431598613634	2500.955667129792	7.136787775424186	6	57	0	0	8	28	2	6	0	0	0	0	0	0	0	424.0	329.44444444444446	362.77777777777766	388.36111111111103	355.1388888888889	481.4166666666666	320.6666666666667	249.33333333333337	208.8333333333333	1266.0	77.295285335772	7.43859649122807	6.551724137931035	5.15686274509804	3.776119402985074	3.0	2.5723684210526314	1.2567567567567568	0.9516129032258064	0.7415730337078652	2.9473684210526314	3.284313725490196	2.917910447761194
GLASS_3407	20.72922435666979	0	1	2.514224242914952	4.950853146446	1.3029215994308003	4.157133280189467	0.1598897415457487	2.380337166412424	363.7896143146559	6.852087162915771	15	45	0	0	8	19	4	2	1	0	0	1	0	0	1	330.04938271604937	202.11032045419907	287.0293209876544	334.6131687242799	390.4854823959761	314.11779835390934	285.1316872427983	234.94650205761323	213.7150205761317	1536.0	77.93665319213098	7.334430727023319	6.07175925925926	5.941176470588236	4.242337164750958	4.495919648462021	4.374859708193041	4.055555555555555	3.0760869565217392	2.8513888888888888	3.577777777777778	3.823529411764706	3.155172413793104
GLASS_3600	7.806684163753442	0	1	2.4236217310713464	4.5850192832879575	1.3369220664213872	2.819958354841176	0.2819958354841175	1.0367221170541605	46.00593672788998	3.828770447463616	6	21	0	0	1	11	1	0	0	0	0	0	0	0	0	92.0	55.583333333333336	84.7222222222222	94.33333333333331	79.33333333333336	68.66666666666666	43.83333333333333	15.0	2.0	384.0	31.20084195333899	4.380952380952381	4.636363636363637	3.138888888888889	2.0	1.425	1.03125	0.391304347826087	0.0	0.0	3.0	3.2222222222222223	2.533333333333333
GLASS_3644	22.046279043407107	0	1	2.3610179289762643	4.7199770550237705	1.292353012450902	4.91871504473035	0.1696108636113913	2.657758063615628	198.3937025588329	6.354964190204526	6	63	0	0	7	34	4	3	0	0	0	0	0	0	0	350.0	232.13888888888889	304.38888888888886	389.8611111111112	430.8333333333333	481.4166666666666	346.75	287.1666666666667	252.75000000000003	1214.0	83.24225076486597	5.555555555555555	5.076923076923077	3.553719008264463	2.5939393939393938	2.0342857142857143	1.4731182795698925	1.2	1.300653594771242	1.4076923076923078	2.8253968253968256	3.12396694214876	2.6787878787878787
GLASS_4306	18.70101516625531	2	1	2.4618929296115373	4.883887029931158	1.316256431899615	4.119298330961225	0.1585984127545523	2.384431598613634	2500.955667129792	7.136787775424186	9	47	0	0	7	22	2	5	0	0	0	0	0	0	0	368.0	271.44444444444446	304.9999999999999	297.36111111111114	271.5277777777778	336.91666666666646	168.00000000000009	117.0	82.41666666666667	1088.0	65.61770390667799	7.829787234042553	6.854166666666667	5.222222222222222	3.36	3.4301075268817205	3.694117647058824	1.8823529411764703	1.2545454545454546	0.975609756097561	3.021276595744681	3.320987654320988	2.86
GLASS_5058	32.84590050297308	0	1	2.503059659815316	5.006119319630631	1.281623388839886	4.460331453742252	0.1037286384591221	2.953838102952687	1644.6707928815483	8.863910539963253	12	82	0	0	11	39	5	6	0	0	0	0	0	0	0	618.0	437.3958333333333	487.4305555555555	594.138888888889	820.4583333333335	832.6805555555557	807.9861111111112	699.7361111111112	621.8333333333335	1820.0	116.493927289111	7.536585365853658	6.7176470588235295	5.355263157894737	4.233009708737864	3.772	3.1654676258992804	2.5473684210526315	2.0780669144981414	2.8080357142857144	3.182926829268293	3.5921052631578947	3.266990291262136
GLASS_5598	13.98037516565143	0	1	2.4570125869583115	4.914025173916622	1.294152640761944	3.705958301679265	0.1950504369304876	1.9517957624016389	152.59491788346293	5.669640700952207	6	42	0	0	2	23	1	1	0	0	0	0	0	0	0	188.0	104.38888888888889	173.3611111111111	215.44444444444443	245.9166666666666	279.00000000000006	272.41666666666663	222.16666666666669	144.66666666666669	748.0	59.49060081152702	4.476190476190476	4.488372093023256	3.394736842105264	2.766990291262136	2.1864406779661016	1.6564885496183206	1.0305343511450382	0.7079646017699115	0.5263157894736842	2.738095238095238	3.263157894736842	2.951456310679612
GLASS_6089	27.48435369341712	0	1	2.4680213408851714	4.936042681770342	1.3540585086234052	4.467432247090985	0.1313950660909113	2.720589233826269	715.1729262130145	7.796299799917333	20	59	0	0	7	25	5	2	0	0	0	0	0	0	0	472.0	198.02777777777777	318.6944444444444	418.5555555555555	409.5	378.5555555555555	350.9444444444444	303.33333333333326	268.83333333333337	1370.0	93.752030621225	8.0	7.9375	6.3097345132743365	5.013333333333334	3.782608695652174	3.316455696202532	2.952702702702702	2.888059701492537	3.169491525423729	3.6440677966101696	3.946902654867257	3.4133333333333336
GLASS_6276	19.38396047951799	0	1	2.541187691860955	4.9635102232349535	1.2762302964224193	4.094737511821588	0.1637895004728635	2.325993347447448	259.2131174715552	6.473941302600905	15	47	0	0	6	22	2	3	1	0	0	0	0	0	0	330.44444444444446	206.74391289437585	291.20679012345664	316.3302469135801	389.4583333333332	357.22993827160474	329.45833333333337	329.77777777777777	281.7499999999999	1252.0	75.53019590667797	7.030732860520095	5.551020408163265	5.76078431372549	4.644012944983818	4.097883597883598	3.905172413793104	3.012345679012346	3.1785714285714284	1.8240740740740744	3.276595744680851	3.6588235294117646	3.3398058252427183
GLASS_6805	13.38265818420606	0	1	2.4489512038591306	4.897902407718262	1.2742483091251016	3.641701600566664	0.2023167555870368	1.8802377100026035	139.6557772095939	5.526967325643451	6	39	0	0	2	21	1	1	0	0	0	0	0	0	0	176.0	122.13888888888889	167.36111111111111	221.77777777777777	249.75	282.6666666666667	256.66666666666663	192.66666666666669	123.16666666666669	710.0	55.81247500182902	4.512820512820513	4.575	3.5285714285714285	2.68	2.125	1.6638655462184877	1.079646017699115	0.8488372093023255	0.603448275862069	2.7948717948717947	3.342857142857143	2.86
GLASS_7051	17.69424855654664	0	1	2.501268339626604	4.9319347639907125	1.2868526627533428	4.026632560478095	0.1750709808903519	2.225839556657849	247.0805888872243	6.342623677146818	9	50	0	0	4	27	3	1	0	0	0	0	0	0	0	248.0	156.44444444444446	234.1666666666667	293.47222222222223	303.1111111111111	298.41666666666674	318.6388888888889	281.0	243.0	922.0	69.266852430923	4.96	5.153846153846154	3.9375	2.8	2.270833333333333	1.7610062893081762	1.596273291925466	1.2183098591549295	1.2882882882882882	2.94	3.34375	2.923076923076923
GLASS_9815	12.566161603278331	0	1	2.48416452651354	4.884970010283611	1.351287354730501	3.613205927997829	0.2258253704998643	1.7545990761882868	97.55033029944416	5.050372082259345	6	37	0	0	1	21	1	0	0	0	0	0	0	0	0	136.0	67.61111111111111	144.69444444444449	184.3055555555556	187.75	179.91666666666666	141.33333333333334	87.16666666666669	54.5	610.0	52.38037100182901	3.675675675675676	4.0256410256410255	2.88	1.820754716981132	1.3063063063063065	0.8495575221238938	0.5578947368421052	0.4310344827586206	0.3636363636363636	2.891891891891892	3.36	2.820754716981132
GLASS_10783	26.089410803265142	0	1	2.4951973978079574	4.888779228018966	1.3401235893040675	4.353476350624477	0.1319235257764993	2.664897155476952	673.1477214759924	7.705887271023781	12	66	0	0	7	33	3	4	0	0	0	0	0	0	0	430.0	207.7013888888889	338.875	424.9722222222222	441.8611111111111	493.3055555555556	467.55555555555554	416.13888888888886	358.75	1372.0	93.386441860017	6.515151515151516	6.128571428571429	4.75968992248062	3.56140350877193	3.097297297297297	2.8423645320197046	2.2270531400966185	1.9045226130653263	2.04	3.196969696969697	3.5426356589147288	3.087719298245614
GLASS_10825	26.248479616006502	0	1	2.4153860989481486	4.774504633849463	1.3135242481303582	3.996548912276777	0.1175455562434346	2.6092066484092844	937.3176137050252	8.066797625158967	12	66	0	0	8	32	4	4	0	0	0	0	0	0	0	458.0	288.19444444444446	345.97222222222223	463.33333333333326	532.388888888889	512.1111111111111	456.83333333333337	412.6666666666666	360.75	1420.0	94.151828955168	6.9393939393939394	6.36231884057971	4.82258064516129	3.646706586826348	2.903954802259887	2.635869565217391	2.5056818181818183	2.4107142857142856	2.4411764705882355	3.121212121212121	3.411290322580645	2.880239520958084
GLASS_10906	21.734688671066525	0	1	2.575791474673001	5.151582949346002	1.3504151024934838	4.546706907684047	0.1683965521364461	2.5076549873819696	225.64757328844493	6.412226144908803	18	49	0	0	2	22	2	0	0	0	0	0	0	0	0	314.0	145.77777777777777	228.33333333333337	302.9166666666667	357.58333333333337	388.7222222222223	368.25	314.3333333333333	256.9166666666667	1020.0	81.923983906678	6.408163265306122	6.830188679245283	5.585106382978723	4.763779527559056	3.8552631578947367	3.276073619631902	2.847682119205298	2.3851851851851853	1.8448275862068968	3.591836734693877	4.202127659574468	3.826771653543307
GLASS_13042	13.980375165651427	0	1	2.4868615238691416	4.912028737332235	1.334852205382201	3.8057623065721584	0.2114312392540088	1.924302979532672	116.31695764405248	5.344105523290709	6	39	0	0	2	21	1	1	0	0	0	0	0	0	0	188.0	89.38888888888889	166.05555555555554	205.25	226.7222222222222	219.41666666666663	185.41666666666669	134.41666666666666	89.99999999999999	710.0	55.81247500182902	4.82051282051282	4.829268292682927	3.5657894736842106	2.533980582524272	1.831932773109244	1.38135593220339	1.309278350515464	0.7792207792207793	0.8958333333333334	3.0	3.526315789473684	3.0485436893203883
GLASS_13349	15.313708498984765	0	1	2.542947784970634	4.999608523267114	1.3617407301155875	3.9671679594982576	0.208798313657803	2.01990636598105	131.93168796081508	5.524138159353057	9	40	0	0	2	21	1	1	0	0	0	0	0	0	0	204.0	85.41666666666667	175.6388888888889	215.19444444444443	227.47222222222223	230.25000000000003	193.75	129.91666666666669	83.66666666666667	746.0	58.601375001829005	5.1	5.441860465116279	4.195121951219512	2.7610619469026547	2.2666666666666666	1.624	1.0982142857142858	0.6582278481012658	0.6739130434782609	3.225	3.707317073170732	3.1327433628318584
GLASS_14378	18.970562748477143	0	1	2.362286201041698	4.724572402083395	1.3312243558270576	4.13353306704636	0.1653413226818544	2.3354232373220403	275.1958571240033	6.5337737837648096	12	50	0	0	5	25	3	2	0	0	0	0	0	0	0	306.0	154.86111111111111	226.1666666666667	277.66666666666663	310.1666666666667	332.33333333333337	291.5	247.19444444444449	209.97222222222223	1020.0	71.809730621225	6.12	5.923076923076923	4.211111111111111	3.330508474576271	2.480916030534351	2.0	1.8721804511278195	1.7719298245614037	1.8888888888888888	2.98	3.333333333333333	2.983050847457627
GLASS_14504	13.3017779551663	0	1	2.551032803114229	5.029584533984465	1.325067037934232	3.724304629146769	0.2190767428909864	1.8455084087283	94.1994417737494	5.076042506658239	6	33	0	0	4	16	1	2	0	0	0	0	1	0	1	205.06721536351165	92.07827503429355	155.23765432098764	188.9243827160494	210.9907407407408	217.75771604938268	167.41666666666669	98.35185185185183	24.12962962962963	1886.0	55.168414477584	6.214158041318535	6.086772486772487	4.904843304843304	3.704995693367786	2.781400966183575	1.7048984468339303	0.6498316498316499	0.0138888888888888	0.0	3.333333333333333	3.830769230769231	3.36046511627907
GLASS_15319	23.908379672964507	0	1	2.4396583862601324	4.860254287978762	1.3563223977752543	3.929739346201564	0.1309913115400521	2.4671853882279984	553.3730791289385	7.414644708522049	16	59	0	0	4	29	3	1	0	0	0	0	0	0	0	342.0	170.91666666666669	276.4999999999999	352.1666666666666	358.7499999999999	362.4166666666666	306.75	266.3333333333333	220.3333333333333	1176.0	89.67837824062099	5.796610169491525	5.904761904761905	4.473684210526316	3.1346153846153846	2.245508982035928	1.7413793103448276	1.5471698113207548	1.7887323943661972	2.0	3.23728813559322	3.6052631578947367	3.019230769230769
GLASS_16772	20.779996625217425	0	2	2.4620798654954634	4.924159730990926	1.2850807399782445	3.7593351035364826	0.1392346334643141	2.317493880609253	1105.4846960380823	8.001290929736687	6	57	0	0	6	30	3	2	0	0	1	0	0	0	1	344.0	271.6736111111111	293.3333333333332	413.0277777777777	452.8611111111111	449.70833333333337	398.0416666666666	312.0833333333333	252.3611111111112	1142.0	77.13194414547	6.035087719298246	5.288135593220339	3.711711711711712	2.565217391304348	1.905027932960894	1.6596858638743457	1.4942528735632183	1.4696969696969695	1.902912621359224	2.9473684210526314	3.2432432432432434	2.739130434782609
GLASS_16878	16.999072319178563	0	1	2.333503484381605	4.667006968763211	1.3501259658849225	4.033154457121772	0.1833252025964442	2.183006173841448	205.23819604443293	6.112628596906291	12	47	0	0	2	25	1	1	0	0	0	0	0	0	0	214.0	127.61111111111111	203.3888888888889	264.8333333333333	287.83333333333326	263.0	206.55555555555551	194.72222222222223	161.61111111111111	858.0	68.74652662122497	4.553191489361702	4.448979591836735	3.125	2.0396825396825395	1.5217391304347827	1.553030303030303	1.5	1.3398058252427183	1.4137931034482758	2.872340425531915	3.2045454545454546	2.634920634920635
GLASS_17020	22.56311579581272	0	1	2.4618929296115373	4.883887029931158	1.316256431899615	4.119298330961225	0.1585984127545523	2.384431598613634	2500.955667129792	7.136787775424186	12	58	0	0	7	28	3	3	0	0	0	0	1	0	1	384.04938271604937	193.5231109575598	277.58763733431266	347.76161799352855	372.3386247367365	372.6939627039216	332.9883459738849	291.2922790082539	253.25713016741508	2420.0	91.455973335772	6.621541081311196	6.4	5.179245283018868	3.942857142857143	2.718954248366013	1.7756410256410255	1.643835616438356	1.894736842105263	2.2403846153846154	3.103448275862069	3.5283018867924527	2.9857142857142858
GLASS_18943	25.28215312081772	0	1	2.5634051715053503	5.126809349979162	1.3355621582520238	4.26463139730499	0.1332697311657809	2.613506561998052	4825.34422125632	9.644788162227124	12	66	0	0	5	34	2	1	2	0	0	0	0	0	0	306.8888888888889	169.84019204389574	278.4475308641976	363.6111111111112	392.28703703703707	430.4537037037037	423.0617283950618	385.5895061728395	340.2746913580247	1680.0	110.300342764866	4.6498316498316505	4.839682539682539	3.6743002544529264	2.915750915750916	2.740350877192982	2.38562091503268	2.02	1.7153558052434457	1.5662393162393162	3.121212121212121	3.5114503816793894	3.043956043956044
GLASS_19603	27.47242314959866	0	1	2.501597196553553	4.925915946314191	1.346320973908897	4.998052076476553	0.147001531661075	2.83282368344369	335.23798511938634	7.038616114571624	18	60	0	0	9	26	4	5	0	0	0	0	0	0	0	512.0	255.3055555555556	362.0833333333334	449.19444444444446	475.6944444444445	455.5277777777778	446.638888888889	340.16666666666663	305.5	1442.0	89.33845552607399	8.533333333333333	8.076923076923077	6.752136752136752	5.058064516129032	3.988304093567252	3.395209580838323	3.242424242424242	3.1	3.065040650406504	3.633333333333333	4.0	3.4
GLASS_21145	22.102997804523003	0	1	2.498593176821899	4.997186353643797	1.318071196969763	4.244237875184091	0.1515799241137175	2.47518168612279	515.3812299471095	7.274526296317765	10	60	0	0	5	32	2	2	1	0	0	0	0	0	0	292.44444444444446	204.49391289437585	320.6342592592592	367.6466049382716	470.48148148148135	487.8703703703702	402.2407407407407	327.4351851851852	369.39506172839504	1342.0	90.488720955168	4.874074074074074	3.888888888888889	3.783333333333333	2.535645472061657	2.292096219931272	2.185585585585586	2.0729166666666665	1.5489021956087825	1.2362637362637363	3.033333333333333	3.341666666666667	2.838150289017341
GLASS_22185	28.329359845046262	0	1	2.454071442321682	4.908142884643364	1.3300773501927114	4.482350979195024	0.124509749422084	2.781081526385957	1028.501806338661	8.216792310838086	18	68	0	0	7	32	4	3	0	0	0	0	0	0	0	466.0	262.0	357.2777777777777	458.9722222222223	535.7222222222222	593.4444444444445	503.50000000000006	456.50000000000006	319.36111111111114	1464.0	101.87532495516798	6.852941176470588	6.541666666666667	5.118110236220472	4.076023391812866	3.23	3.0825242718446604	2.756476683937824	2.511111111111111	2.703703703703704	3.294117647058824	3.7007874015748032	3.2748538011695905
GLASS_22319	17.653808442026765	0	1	2.4787428027156087	4.957485605431216	1.3110916137048836	4.239568612717073	0.1843290701181336	2.277370644719164	152.6745440379417	5.861217615551824	12	48	0	0	3	25	1	2	0	0	0	0	0	0	0	272.0	118.69444444444446	212.69444444444449	256.1388888888889	308.8611111111111	325.72222222222223	312.61111111111114	256.5	194.0	922.0	69.389730621225	5.666666666666667	5.62	4.325842696629214	3.9909090909090894	3.0948905109489053	2.2828947368421053	1.762589928057554	1.1349206349206349	1.0707964601769913	3.020833333333333	3.49438202247191	3.3545454545454545
GLASS_22566	21.33917226222056	0	1	2.363237303701025	4.722378451966293	1.2989948344093851	4.897096956168425	0.174896319863158	2.618261988800382	178.0884126490733	6.2118995444341865	6	60	0	0	7	32	4	2	1	0	0	0	0	0	0	310.44444444444446	216.0589849108368	276.1265432098765	357.6481481481481	398.6203703703704	446.4351851851852	319.97222222222223	265.47222222222223	255.10185185185188	1368.0	87.33092095516798	5.174074074074074	4.827956989247311	3.379710144927536	2.3418803418803416	1.8955823293172689	1.4387947269303203	1.2309236947791165	1.2712643678160918	1.570621468926554	2.8666666666666667	3.1739130434782608	2.730769230769231
GLASS_22686	21.45016045175244	0	1	2.5330567825139	5.0660204278001295	1.308155582687625	3.740354135163261	0.1438597744293562	2.274691740517526	867.7950513897222	7.721467015897578	9	56	0	4	4	30	2	2	0	0	0	0	0	0	0	278.0	149.54166666666669	263.0694444444444	396.6875	362.5833333333332	280.79166666666663	323.5	348.6666666666667	277.16666666666663	1048.0	78.40059514547002	4.964285714285714	5.016666666666667	3.681034482758621	2.3714285714285714	1.565	1.7622377622377623	2.1142857142857143	1.7341772151898731	1.5275590551181102	3.25	3.724137931034482	2.771428571428572
GLASS_22727	21.03951243369844	0	1	2.4827022065056084	4.909850753661268	1.3785419495221305	4.516833740023013	0.1737243746162697	2.4633226934119072	213.2881681354708	6.318155598433942	12	50	0	0	5	24	2	3	0	0	0	0	0	0	0	336.0	153.69444444444446	257.6111111111111	339.75	333.33333333333337	349.05555555555554	296.7777777777778	214.0	186.5277777777778	1070.0	73.58722171637599	6.72	6.481481481481482	5.101010101010101	4.037037037037037	2.7762237762237763	1.955974842767296	1.963768115942029	2.169642857142857	2.663157894736842	3.4	3.808080808080808	3.259259259259259
GLASS_24778	16.13020507991249	0	1	2.5014716154363907	4.969709637552207	1.299975540717102	3.958072765725491	0.1884796555107376	2.117694576209049	191.39665011853188	5.996285321602028	9	48	0	0	2	27	1	1	0	0	0	0	0	0	0	206.0	99.41666666666669	194.41666666666669	242.6388888888889	272.44444444444446	291.55555555555554	288.5	232.16666666666669	165.5	824.0	66.84685243092301	4.291666666666667	4.66	3.5319148936170213	2.425196850393701	1.7622377622377623	1.096969696969697	0.8238636363636364	0.7887323943661971	0.7722772277227723	2.8541666666666665	3.2872340425531914	2.8976377952755907
GLASS_26060	19.73468867106653	0	1	2.559819001096374	5.0677182122277165	1.3047825615356152	4.103351189815018	0.1641340475926007	2.328094735094405	453.1902587997914	7.032602766533523	9	51	0	0	5	26	4	1	0	0	0	0	0	0	0	296.0	156.72222222222223	247.8333333333333	308.4444444444445	382.3888888888889	374.52777777777777	286.86111111111114	293.13888888888886	236.5	1006.0	72.82113952607399	5.803921568627451	6.018518518518518	4.828282828282828	3.575757575757576	2.763157894736842	2.2531645569620253	2.1313868613138687	1.875968992248062	2.0285714285714285	3.215686274509804	3.696969696969697	3.257575757575758
GLASS_26635	21.068022004399857	0	1	2.5647599673957093	5.074063320926188	1.3498152104145793	4.538373425356856	0.1745528240521867	2.468080116531271	210.694053022818	6.305918540583143	9	52	0	0	5	26	2	3	0	0	0	0	0	0	0	324.0	189.7777777777778	268.0	360.3055555555555	472.75	421.38888888888897	387.38888888888886	307.08333333333337	287.25	1072.0	74.47644752607398	6.230769230769231	5.928571428571429	4.626168224299065	3.21656050955414	2.650537634408602	2.075675675675676	2.3780487804878048	2.443661971830986	2.508771929824561	3.3846153846153846	3.925233644859813	3.299363057324841
GLASS_27099	11.480117440128774	0	1	2.4471885032096585	4.894377006419316	1.2609706195575858	3.545315250443617	0.2363543500295744	1.6710921923312176	68.12543118787454	4.626815690434838	6	30	0	0	4	15	1	3	0	0	0	0	0	0	0	206.0	145.66666666666666	158.08333333333334	250.83333333333337	237.97222222222223	220.63888888888889	193.3333333333333	112.66666666666666	33.0	652.0	40.48670557273501	6.866666666666666	6.419354838709677	5.314814814814815	4.611111111111111	2.875	1.816901408450704	0.95	0.3333333333333333	0.0	3.1	3.574074074074074	3.013888888888889
GLASS_27624	24.08671915792698	0	1	2.495885552244816	4.955122768500672	1.3253738082878406	4.8843368649858325	0.1628112288328611	2.6846458157128503	254.5948083500432	6.638285583185406	12	54	0	0	8	24	2	4	0	0	1	1	0	0	2	433.60493827160496	254.83862978204544	310.2993827160495	431.7880658436214	425.1995884773663	415.43004115226336	406.7469135802469	289.91975308641986	272.5565843621399	1540.0	82.08197471637598	8.029721079103796	7.1915708812260535	5.732704402515724	4.681783824640967	3.421940928270043	2.5923734385272845	2.793437733035048	2.7240143369175627	3.049844236760125	3.555555555555556	3.943396226415094	3.306122448979592
GLASS_28988	13.354148613504645	0	1	2.3987059360817664	4.653648819838047	1.2886823248771873	3.3879472077895323	0.1882192893216406	1.8080108594540936	246.40680011096595	6.094770494033616	9	42	0	0	2	24	2	0	0	0	0	0	0	0	0	160.0	84.08333333333334	162.6944444444445	189.58333333333337	191.50000000000009	185.50000000000003	177.0	163.0	146.33333333333334	698.0	57.71310971637601	3.809523809523809	4.116279069767442	2.948717948717949	1.871287128712872	1.3867924528301887	1.146788990825688	1.0833333333333333	1.0543478260869563	0.7435897435897436	2.619047619047619	2.935897435897436	2.4752475247524752
GLASS_29531	25.54137283481996	0	1	2.4335729157185333	4.867145831437067	1.319938091505495	3.930295284874041	0.1190998571173951	2.5626370276312938	1905.2825627615184	8.74630807194282	12	67	0	0	7	34	4	2	1	0	0	0	0	0	0	374.44444444444446	237.3645404663924	315.76543209876536	410.1759259259259	469.0925925925926	538.8518518518517	451.88888888888886	381.72222222222223	320.60185185185185	1550.0	102.164646764866	5.588723051409619	5.347619047619047	3.89501312335958	2.880539499036608	2.3707482993197275	2.131121642969984	1.8048359240069085	1.516190476190476	1.557077625570776	3.044776119402985	3.4015748031496065	2.994219653179191
GLASS_30220	26.858127141270334	0	1	2.403570547313491	4.8071410946269815	1.333262979089708	4.086263588079173	0.1167503882308335	2.660393972863754	13300.714059307684	10.74833596993378	18	69	0	0	5	34	4	1	0	0	0	0	0	0	0	396.0	230.66666666666669	318.2777777777777	406.5555555555554	424.58333333333326	416.0833333333333	408.52777777777777	382.58333333333337	318.08333333333337	1374.0	104.267042764866	5.739130434782608	5.597222222222222	3.9763779527559056	2.8295454545454546	2.358288770053476	2.1666666666666665	1.9516129032258065	1.7777777777777777	1.6875	3.0144927536231885	3.2913385826771653	2.801136363636364
GLASS_32140	14.756431632059275	0	1	2.461958946122744	4.923917892245489	1.2726481789552926	3.812216170290451	0.1906108085145225	2.0313578725852186	154.30565687630573	5.732082600801474	6	45	0	0	2	25	1	1	0	0	0	0	0	0	0	200.0	107.38888888888889	182.97222222222229	230.19444444444449	270.6666666666666	304.0000000000001	289.0000000000001	233.25	165.66666666666669	786.0	63.16872662122502	4.444444444444445	4.586956521739131	3.5365853658536586	2.9626168224299065	2.063492063492064	1.3986013986013983	0.8888888888888888	0.8	0.6292134831460674	2.7333333333333334	3.2195121951219514	2.9626168224299065
GLASS_32507	14.756431632059275	0	1	2.456728628980247	4.913457257960492	1.2734098937051324	3.82015496940562	0.1910077484702809	2.033438170262804	153.76645686776357	5.72858211805687	6	49	0	0	2	29	1	1	0	0	0	0	0	0	0	182.0	98.63888888888889	187.47222222222223	236.3611111111112	272.55555555555554	300.99999999999994	299.00000000000006	236.50000000000003	170.83333333333334	790.0	64.947178240621	3.7142857142857135	3.86	2.765957446808511	2.136	1.4652777777777777	0.9064327485380116	0.6451612903225806	0.5533333333333333	0.5094339622641509	2.591836734693877	3.0106382978723403	2.784
GLASS_33717	30.193063150202526	2	1	2.4618929296115373	4.883887029931158	1.316256431899615	4.119298330961225	0.1585984127545523	2.384431598613634	2500.955667129792	7.136787775424186	12	77	0	0	12	37	5	7	0	0	0	0	0	0	0	590.0	390.9722222222222	475.6666666666665	490.5555555555555	518.4444444444443	623.9722222222224	416.1666666666666	392.88888888888886	375.6666666666666	1738.0	105.092305479413	7.662337662337662	6.79746835443038	5.169117647058823	3.773255813953488	3.0463917525773194	2.979899497487437	2.710059171597633	2.6219512195121952	2.2774193548387096	3.0259740259740258	3.3161764705882355	3.011627906976744
GLASS_33885	20.60355591033259	0	1	2.4632284355236207	4.880517954426367	1.3116476108678432	3.6530529844642783	0.1405020378640107	2.2510746971055773	1098.091215765693	7.956840138114264	6	52	1	0	6	26	2	4	0	0	0	0	0	0	0	350.0	211.70138888888889	272.0	381.8055555555555	423.2916666666666	387.625	263.81944444444446	210.29166666666663	243.0555555555556	1100.0	72.33075152607398	6.730769230769231	6.090909090909091	4.480769230769231	3.283783783783784	2.47741935483871	2.0454545454545454	1.900990099009901	2.4946236559139785	3.193548387096774	3.1923076923076925	3.5	2.756756756756757
GLASS_34156	26.3174293012278	0	1	2.447279550848008	4.894559101696016	1.3159186965439054	4.937014081930831	0.1496064873312373	2.79068318007056	331.2364004108425	6.996754789566578	16	63	0	0	6	30	3	2	0	0	1	0	0	0	1	436.0	260.77777777777777	343.72222222222206	436.7222222222221	454.6111111111111	439.4999999999999	425.4722222222221	418.3611111111113	360.88888888888897	1358.0	93.86534414546996	6.920634920634921	6.507462686567164	4.991735537190083	3.658682634730539	2.82010582010582	2.289855072463768	2.2604166666666665	2.252941176470588	1.9294871794871795	3.333333333333333	3.6942148760330578	3.2095808383233533
GLASS_34652	17.572928212987	0	1	2.5641488712922405	5.128297742584483	1.3404401304579812	4.1717596764028855	0.1896254398364948	2.2167952919133493	172.78446459481947	5.940502308727456	12	43	0	0	2	21	1	1	0	0	0	0	0	0	0	246.0	128.22222222222223	198.3333333333334	268.8611111111111	324.4722222222221	325.7499999999999	262.16666666666674	200.91666666666669	148.41666666666669	854.0	66.96807500182899	5.72093023255814	6.065217391304348	5.048780487804878	4.205357142857143	3.149253731343284	2.386861313868613	1.9017857142857144	1.1578947368421053	0.8	3.372093023255814	4.0	3.5625
GLASS_35175	12.853890887981988	0	1	2.4618929296115373	4.883887029931158	1.316256431899615	4.119298330961225	0.1585984127545523	2.384431598613634	2500.955667129792	7.136787775424186	9	33	0	0	5	16	3	1	0	0	0	1	0	0	1	212.44444444444449	193.5231109575598	277.58763733431266	347.76161799352855	372.3386247367365	372.6939627039216	332.9883459738849	291.2922790082539	253.25713016741508	948.0	49.60621047758401	6.437710437710438	6.617647058823529	5.583333333333333	4.103896103896104	2.6702127659574466	2.023809523809524	0.9607843137254902	0.15	0.0	3.212121212121212	3.9	3.2987012987012987
GLASS_36543	14.715991517539392	0	1	2.5394708238916097	5.078941647783216	1.3805640961231662	3.921463742636441	0.2178590968131356	1.954251652740452	103.01557444275544	5.2226668498830415	12	35	0	0	1	17	1	0	0	0	0	0	0	0	0	190.0	75.41666666666667	156.50000000000003	198.36111111111111	214.69444444444449	203.8333333333333	153.00000000000003	97.66666666666666	43.0	678.0	56.17971938243301	5.428571428571429	5.921052631578948	4.72463768115942	3.648936170212766	2.564814814814815	1.7685185185185186	1.0875	0.4137931034482758	0.0	3.4571428571428573	4.0144927536231885	3.542553191489361
GLASS_36673	14.796871746579155	0	1	2.5236543526071054	4.930272661722316	1.3558808451185562	3.705782651728693	0.2058768139849273	1.8976811433737488	159.32649355767757	5.658742180341781	9	35	0	0	4	17	3	1	0	0	0	0	0	0	0	222.0	120.41666666666669	177.13888888888886	217.41666666666663	218.8055555555556	208.8055555555556	157.69444444444446	114.72222222222224	93.83333333333334	732.0	50.87622338243301	6.342857142857143	6.368421052631579	5.072463768115942	3.608695652173913	2.8085106382978724	2.36144578313253	1.5972222222222223	1.7413793103448276	2.026315789473684	3.4571428571428573	3.7971014492753614	3.0543478260869565
GLASS_36714	12.606601717798217	0	1	2.417825683695543	4.83565136739109	1.3028165061047987	3.560490826244449	0.2094406368379087	1.80052665896314	124.84517874924632	5.357702650696679	6	40	0	0	1	23	1	0	0	0	0	0	0	0	0	136.0	82.61111111111111	151.61111111111111	195.22222222222223	208.66666666666663	215.66666666666669	203.16666666666669	158.66666666666669	104.5	648.0	56.05849681152701	3.4	3.658536585365854	2.6133333333333333	1.8962264150943395	1.5132743362831858	1.152542372881356	0.7168141592920354	0.4086021505376344	0.2153846153846154	2.625	3.066666666666667	2.641509433962264
GLASS_38062	23.407821567154915	0	1	2.4618929296115373	4.883887029931158	1.316256431899615	4.119298330961225	0.1585984127545523	2.384431598613634	2500.955667129792	7.136787775424186	19	53	0	0	8	23	4	2	1	0	0	1	0	0	1	372.8888888888889	193.5231109575598	277.58763733431266	347.76161799352855	372.3386247367365	372.6939627039216	332.9883459738849	291.2922790082539	253.25713016741508	1684.0	90.87070481152696	7.035639412997904	6.184523809523809	6.085910652920961	4.365914786967418	4.277777777777777	4.319209039548023	4.590909090909091	3.903426791277258	3.5738831615120272	3.490566037735849	3.9072164948453607	3.2481203007518795
GLASS_38921	22.33240565251189	0	1	2.576973334318337	5.153946668636674	1.3615538628916115	4.592827514735555	0.1640295540976984	2.554115267875724	246.67884672685847	6.537706692114579	18	53	0	0	3	25	1	2	0	0	0	0	0	0	0	346.0	135.0277777777778	253.16666666666663	310.41666666666663	371.83333333333326	406.2222222222224	399.0	352.0000000000001	288.6666666666666	1102.0	83.33423062122499	6.528301886792453	6.701754385964913	5.564356435643564	5.124031007751938	4.198717948717949	3.3220338983050848	2.85207100591716	2.2111801242236027	1.801418439716312	3.452830188679245	4.0495049504950495	3.89922480620155
GLASS_39530	17.207519764633165	0	1	2.3964950607454325	4.71784068983955	1.3040039528317968	3.6902297742031753	0.1677377170092352	2.0941460859098004	392.421203291972	6.760793121488541	9	48	0	0	4	26	2	2	0	0	0	0	0	0	0	240.0	138.17361111111111	224.0277777777778	321.66666666666663	282.66666666666663	226.0833333333333	261.8888888888889	287.6388888888889	213.88888888888889	900.0	65.466543526074	5.0	4.94	3.630434782608696	2.4846153846153847	1.8905109489051093	1.8703703703703705	2.074074074074074	1.6147540983606556	1.2	2.9166666666666665	3.2065217391304346	2.476923076923077
GLASS_39891	20.74145528077519	0	1	2.359824794114437	4.707728828134516	1.2858449105651255	4.411200243580288	0.1633777867992699	2.477398589516277	217.34405968083263	6.3747333994106	6	57	0	0	7	30	4	3	0	0	0	0	0	0	0	334.0	245.63888888888889	289.13888888888874	386.4444444444444	418.08333333333326	461.25	323.0833333333333	243.50000000000003	254.33333333333337	1138.0	75.88599914547001	5.859649122807017	5.3559322033898304	3.807339449541285	2.65359477124183	2.0875	1.606060606060606	1.4701986754966887	1.5161290322580645	1.864077669902913	2.912280701754386	3.220183486238532	2.673202614379085
GLASS_39913	22.522675681292828	0	1	2.603978459363232	4.915908162605264	1.353365829437981	3.5273236861790505	0.125975845934966	2.2901588380202744	11216.035805852092	10.354719218840955	6	57	0	2	7	29	5	2	0	0	0	0	0	0	0	352.0	209.19444444444443	283.66666666666663	379.861111111111	453.33333333333326	370.25	275.08333333333337	249.5833333333333	212.5833333333333	1158.0	78.79708224062101	6.175438596491228	5.819672131147541	4.327731092436975	2.7705882352941176	2.2058823529411766	1.6666666666666667	1.6124031007751938	1.8333333333333333	2.1067961165048543	3.245614035087719	3.638655462184874	2.835294117647059
GLASS_41178	20.500412983446616	0	1	2.5970555131094715	5.163533618578169	1.3282504838474385	4.494869621753708	0.1797947848701483	2.419227394205492	201.80019822326685	6.223568822069033	12	52	0	0	2	27	1	1	0	0	0	0	0	0	0	270.0	111.53472222222224	235.50000000000009	315.19444444444446	328.1388888888889	327.29166666666663	312.58333333333337	266.62500000000006	218.0833333333333	968.0	78.00245243092299	5.1923076923076925	5.75	4.566037735849057	3.5172413793103448	2.794117647058824	2.419753086419753	1.7546012269938651	1.1666666666666667	0.6016260162601627	3.3653846153846154	3.9056603773584895	3.3448275862068964
GLASS_42081	18.291965537992013	0	1	2.537071170592162	4.965339406011161	1.366496005941552	4.095300182448441	0.1861500082931109	2.198297379609864	188.92922500364529	6.029829834412	9	45	0	0	4	23	3	1	0	0	0	0	0	0	0	252.0	132.69444444444446	207.55555555555551	254.69444444444449	271.75000000000006	285.9444444444444	269.8888888888888	247.44444444444449	201.66666666666663	882.0	64.699500811527	5.6	5.6938775510204085	4.333333333333333	3.310924369747899	2.6307692307692307	2.2205882352941178	1.6458333333333333	1.553846153846154	1.711111111111111	3.4	3.7222222222222223	3.1260504201680672
GLASS_43279	25.62225306385972	0	1	2.4618929296115373	4.883887029931158	1.316256431899615	4.119298330961225	0.1585984127545523	2.384431598613634	2500.955667129792	7.136787775424186	12	67	0	0	8	33	1	5	0	0	0	1	1	0	2	419.5116598079561	193.5231109575598	277.58763733431266	347.76161799352855	372.3386247367365	372.6939627039216	332.9883459738849	291.2922790082539	253.25713016741508	2852.0	105.664545860017	6.261368056835166	5.652710681696189	4.167861409796894	3.3300066533599466	2.544019429265331	2.283539094650206	2.483539094650206	2.04503886602652	1.9269135802469133	3.029850746268657	3.370967741935484	2.874251497005988
GLASS_45148	12.74450108824081	0	1	2.538061019043712	4.99589232751577	1.3084132310032184	3.660409753479232	0.228775609592452	1.7675787248950954	82.84828898352744	4.887014720925903	6	30	0	0	4	14	1	2	0	0	0	0	1	0	1	201.06721536351165	87.82827503429357	147.79320987654322	183.61882716049385	187.57407407407408	185.6574074074074	118.04012345679013	62.15740740740741	20.12962962962964	1848.0	51.490288667886006	6.702240512117055	6.501157407407407	5.200251098556183	3.83934583934584	2.7697456492637214	2.004058853373922	0.4369114877589454	0.0243055555555555	0.0	3.466666666666667	3.9491525423728815	3.3506493506493507
GLASS_46193	21.258141843037333	0	1	2.536546858201833	4.9920247025612365	1.3373841968035158	4.373648268226051	0.1682172410856173	2.431108949834179	240.82534323046627	6.439583398897831	15	48	0	2	4	22	1	2	0	0	0	1	0	0	1	301.60493827160496	142.3177964487121	238.60493827160496	323.2407407407407	346.0036008230453	299.04320987654324	269.9166666666667	245.636316872428	213.44753086419755	1280.0	78.386091906678	6.28343621399177	6.425213675213675	5.028070175438596	3.2019464720194644	2.5954974582425563	2.297318007662835	2.528	2.18361581920904	2.6451612903225805	3.583333333333333	4.042105263157895	3.2335766423357666
GLASS_46569	28.56006998834708	0	1	2.4288051382815574	4.787766770248652	1.2861878412214327	3.405968796458074	0.092053210715083	2.5338622405034585	13896.121918140494	10.847697901146656	6	80	0	2	9	43	5	4	0	0	0	0	0	0	0	444.0	311.25	396.05555555555554	514.6944444444443	550.1111111111111	672.75	581.4722222222223	482.3611111111111	467.8888888888889	1552.0	105.83037090850702	5.55	4.963855421686747	3.3694267515923566	2.333333333333333	2.2703862660944205	2.484444444444444	1.930555555555556	1.7596153846153846	1.9137055837563453	2.8875	3.21656050955414	2.603603603603604
GLASS_47676	23.4604926057802	0	1	2.402320016075753	4.777487049296952	1.3173729097893647	3.615234552408626	0.1205078184136208	2.3837690252746087	1133.5102635658895	8.131686813330667	15	55	0	0	7	25	3	1	1	0	0	2	0	0	2	319.6543209876544	161.73624447492762	248.4228395061729	294.26661332114	300.6111111111111	285.0648148148148	276.5956790123456	228.36111111111111	189.6543209876544	1898.0	97.44802662122495	5.811896745230079	5.699233716475096	4.174757281553398	2.706989963584688	2.244755244755245	1.9325396825396823	1.9470899470899472	1.7797979797979795	1.849942726231386	3.290909090909091	3.504854368932039	2.8776978417266186
GLASS_48202	20.32047510869343	0	1	2.5966888854363344	5.16451130594067	1.3481727160008572	4.481482335765295	0.1792592934306118	2.416244602091863	203.3081514552621	6.23101354740195	15	50	0	0	2	25	1	1	0	0	0	0	0	0	0	282.0	111.2777777777778	226.75000000000009	290.33333333333337	326.6666666666667	330.05555555555554	298.91666666666674	252.00000000000003	206.5833333333333	966.0	77.113226621225	5.64	6.25925925925926	5.11	4.0458015267175576	3.2091503267973858	2.437125748502994	2.0	1.4573643410852712	0.7256637168141593	3.42	3.96	3.610687022900764
GLASS_49032	22.672505595553886	0	1	2.493515360868519	4.939214349199822	1.3333558628882327	4.694751519068478	0.1676696971095885	2.576064603854776	226.6871979273865	6.453190501672574	12	50	0	0	7	22	2	3	0	0	1	1	0	0	2	399.60493827160496	215.06085200426764	283.32716049382714	377.4825102880658	360.7551440329218	377.6543209876544	366.4074074074075	241.98765432098767	232.71090534979425	1438.0	77.760644906678	7.992098765432099	7.279835390946501	5.723905723905725	4.601646090534979	3.277389277389277	2.379454926624738	2.570048309178744	2.5168650793650795	3.0877192982456143	3.6	3.95959595959596	3.362962962962963
GLASS_49265	27.74357340741936	0	2	2.392857446097889	4.785714892195779	1.3232427150900594	4.592603216047488	0.1312172347442139	2.777209981265031	458.0727939604668	7.379791078758435	16	75	0	0	5	40	4	1	0	0	0	0	0	0	0	370.0	165.75	330.2777777777777	428.52777777777777	437.2222222222222	423.2222222222222	393.61111111111103	358.6666666666666	320.8888888888889	1380.0	106.93472019396	4.933333333333334	5.113924050632911	3.6575342465753424	2.6633663366336635	1.9035087719298245	1.6577777777777778	1.616504854368932	1.5505050505050506	1.595505617977528	3.013333333333333	3.3424657534246576	2.8267326732673266
GLASS_49685	22.56311579581271	0	1	2.5774106839661384	4.953703624604914	1.3442364332671028	3.875536661490474	0.1384120236246598	2.3843035636850227	3102.949460800303	9.069727794291069	12	55	0	0	4	27	2	1	0	0	1	0	0	0	1	348.0	216.47222222222223	275.19444444444434	378.63888888888886	382.77777777777777	338.08333333333337	340.05555555555554	269.9722222222223	229.5277777777778	1134.0	82.31160143092296	6.327272727272727	5.966101694915254	4.45045045045045	3.0	2.232558139534884	1.7928994082840235	1.70625	1.640625	2.453608247422681	3.327272727272727	3.72972972972973	3.0943396226415096
GLASS_50451	19.734688671066525	0	1	2.5598190010963737	5.067718212227717	1.3047825615356152	4.103351189815019	0.1641340475926007	2.328094735094406	453.1902587997911	7.032602766533522	6	54	0	0	4	29	3	1	0	0	0	0	0	0	0	272.0	152.97222222222223	246.8333333333333	316.5833333333334	394.33333333333326	399.44444444444457	305.5277777777778	299.8055555555555	254.3333333333333	996.0	75.73387824062098	5.037037037037037	5.175438596491228	3.9444444444444446	2.8053691275167787	2.085714285714286	1.7228260869565215	1.7564102564102564	1.6	1.653225806451613	3.092592592592593	3.583333333333333	3.12751677852349
GLASS_50455	25.54137283481996	0	1	2.416858955389072	4.776517390747256	1.3190025358206638	4.1923150499998405	0.1270398499999951	2.627175567724389	577.8835922999091	7.55329491945663	6	69	0	0	8	36	4	4	0	0	0	0	0	0	0	422.0	280.19444444444446	341.8888888888889	476.13888888888886	553.5000000000001	521.3055555555554	467.75	407.0	427.9166666666666	1388.0	93.14138057456398	6.115942028985507	5.541666666666667	4.0	2.9368421052631577	2.4393939393939394	2.323076923076924	2.2864864864864867	1.9597701149425288	1.9735099337748343	2.9855072463768115	3.264705882352941	2.7157894736842105
GLASS_50948	25.58181294933984	0	1	2.379894741700769	4.759789483401539	1.3093214023108302	5.180447736330492	0.1569832647372876	2.8388139565935235	272.1252152342492	6.800184778965737	12	69	0	0	6	36	4	2	0	0	0	0	0	0	0	372.0	241.69444444444443	335.2222222222222	422.6111111111111	459.77777777777777	474.0833333333333	448.83333333333337	371.4166666666667	265.9166666666667	1332.0	97.43277257456396	5.391304347826087	5.194444444444445	3.727272727272727	2.620320855614973	2.226130653266332	1.7777777777777777	1.544041450777202	1.5688622754491015	1.3916083916083917	2.9565217391304346	3.265151515151515	2.770053475935829
GLASS_52466	12.337054135576382	0	3	2.4300043628779897	4.860008725755979	1.2283715900047474	3.576956334821569	0.223559770926348	1.7445158822413895	86.09601872683818	4.925466799503905	6	33	0	0	4	17	3	1	0	0	0	0	0	0	0	198.0	99.16666666666669	169.38888888888889	202.41666666666663	188.22222222222223	203.3333333333333	160.83333333333334	118.66666666666666	93.0	660.0	45.29842338243301	6.0	6.352941176470588	5.033898305084746	3.9315068493150687	3.0405405405405403	2.053333333333333	0.7368421052631579	0.3	0.0	3.0	3.3559322033898304	2.972602739726028
GLASS_53382	21.37961237674044	0	1	2.465365875466769	4.887334517431553	1.3023968785398052	3.864461060274441	0.1431281874175718	2.345074004259444	635.4519448428115	7.447588242909353	6	55	1	0	6	28	3	2	0	0	1	0	0	0	1	360.0	257.6736111111111	282.6944444444444	404.0	474.20833333333326	465.7083333333333	324.66666666666674	267.25	267.47222222222223	1140.0	76.24271833577197	6.545454545454546	5.775862068965517	4.126126126126126	3.0375	2.3258426966292136	2.0304878048780486	2.1512605042016806	2.10377358490566	2.0625	3.163636363636364	3.5045045045045047	2.8125
GLASS_54225	20.75039379896856	0	1	2.457888447416722	4.867729256600835	1.293521656021145	4.497512119502101	0.1729812353654654	2.4590358265861125	208.5571371976772	6.295724488041774	15	46	0	0	7	20	3	2	1	0	0	1	0	0	1	314.04938271604937	198.11032045419904	297.014403292181	309.22005029721083	343.3858024691358	319.66255144032914	260.9938271604938	265.0761316872428	227.0072016460906	1524.0	79.96016609697998	6.82716049382716	5.641723356009071	5.629629629629631	3.662586315128688	3.6848659003831417	3.800431499460626	3.684587813620072	3.4788087056128294	2.508301404853129	3.5217391304347827	3.781609195402299	3.0338983050847457
GLASS_55102	16.78494120276069	0	2	2.6407766198041536	5.1813248413052255	1.3853232426826438	4.111112449246882	0.2055556224623441	2.1068408413603823	123.25197883266208	5.507378048791278	12	38	0	0	2	18	2	0	0	0	0	0	0	0	0	222.0	91.75	181.8333333333333	242.19444444444443	272.86111111111114	251.00000000000003	189.33333333333337	125.66666666666666	69.0	764.0	60.623232287282015	5.842105263157895	6.476190476190476	5.512820512820513	4.317757009345795	3.062992125984252	1.9761904761904765	1.180851063829787	0.3428571428571428	0.0	3.736842105263158	4.410256410256411	3.841121495327103
GLASS_55301	23.839429987743205	0	1	2.4430181704531457	4.886036340906294	1.3385271096005649	3.987888422508808	0.1286415620164131	2.514663984891571	1519.422016901921	8.457487400979074	18	60	0	0	5	29	1	4	0	0	0	0	0	0	0	400.0	169.47222222222223	295.11111111111103	366.55555555555554	367.1666666666665	391.8333333333333	393.38888888888886	327.77777777777777	272.33333333333337	1270.0	89.18799024062099	6.666666666666667	6.365079365079365	5.0	4.357142857142857	3.1866666666666665	2.377245508982036	2.241176470588236	1.8385093167701865	2.126865671641791	3.1166666666666667	3.477064220183486	3.157142857142857
GLASS_55641	11.838244609700972	0	1	2.338415466581376	4.67683093316275	1.1581503819361412	3.457731863056841	0.2161082414410526	1.7106164724526105	110.74074742513284	5.177195489986868	6	32	0	0	4	16	1	0	0	0	3	0	0	0	3	266.0	251.6458333333333	340.41666666666663	222.16666666666669	250.01388888888889	219.25	197.875	195.54166666666669	171.5	740.0	42.721353477584	8.3125	6.40625	6.491228070175438	3.4444444444444446	3.0128205128205128	2.5285714285714285	1.7352941176470589	2.8	1.195121951219512	2.875	2.894736842105264	2.513888888888889
GLASS_55796	19.2582920331808	0	1	2.3721765302740714	4.73321936341514	1.2997411039440931	4.712441867414381	0.1884976746965752	2.4664969487450104	143.89430373117978	5.885369760072089	11	51	0	0	5	26	2	2	1	0	0	0	0	0	0	290.44444444444446	157.83676268861456	223.80246913580248	281.56172839506166	313.00925925925924	313.9351851851852	297.2592592592593	222.8055555555556	176.8425925925926	1228.0	79.45434352607398	5.6949891067538125	5.289308176100628	3.852631578947368	3.0997150997150995	2.1679197994987467	1.599537037037037	1.5790754257907542	1.6186186186186184	1.7017543859649122	3.019607843137255	3.3263157894736843	2.9572649572649574
GLASS_59883	30.37140263516501	2	1	2.4618929296115373	4.883887029931158	1.316256431899615	4.119298330961225	0.1585984127545523	2.384431598613634	2500.955667129792	7.136787775424186	12	79	0	0	11	39	5	6	0	0	0	0	0	0	0	562.0	383.5	470.1666666666666	496.8333333333332	529.2777777777777	634.3055555555559	422.77777777777766	382.9444444444444	381.72222222222206	1712.0	108.12722728911098	7.113924050632911	6.444444444444445	4.872340425531915	3.480446927374301	2.6586538461538463	2.764423076923077	2.3263157894736843	2.4411764705882355	2.2026143790849675	3.0	3.3120567375886525	2.972067039106145
GLASS_60320	10.675551403019512	0	1	2.371588060829769	4.466882046053684	1.2808192998731815	3.3572705419730027	0.2398050387123573	1.5476005417719394	83.72543854903175	4.764015093257686	5	29	0	0	4	15	3	0	1	0	0	0	0	0	0	140.44444444444446	77.00342935528121	118.39506172839504	141.12037037037038	145.3611111111111	132.10185185185185	98.42592592592592	53.92592592592593	32.96296296296296	778.0	46.598193572735006	4.842911877394636	4.644444444444444	3.1949685534591192	2.328502415458937	1.3290598290598292	1.1243781094527363	1.1666666666666667	0.977777777777778	1.5454545454545454	2.931034482758621	3.2452830188679247	2.782608695652174
GLASS_61420	25.54137283481996	0	1	2.416707774953268	4.775821539118992	1.3074921169958464	3.988514173026004	0.1208640658492728	2.577341242307903	936.3548341620932	8.035916969438192	6	69	0	0	8	36	4	4	0	0	0	0	0	0	0	422.0	280.19444444444446	341.8888888888889	471.8888888888889	542.8333333333334	506.5555555555556	448.6666666666667	421.83333333333326	363.9166666666666	1388.0	93.14138057456398	6.115942028985507	5.541666666666667	4.0	2.9148936170212765	2.4607329842931938	2.221052631578947	2.0427807486631018	1.87292817679558	1.827586206896552	2.9855072463768115	3.264705882352941	2.691489361702128
GLASS_62154	30.36056106108584	0	1	2.575348522718865	5.140759623262872	1.327572438594683	4.046672969673949	0.1064913939387881	2.732896121274423	61814.84363240207	12.36689986956412	6	84	0	4	7	46	4	3	0	0	0	0	0	0	0	420.0	252.53472222222223	380.47222222222223	537.6111111111112	626.9166666666666	616.125	523.5416666666667	494.95833333333337	424.2916666666666	1550.0	113.67770562305398	5.0	4.764044943820225	3.4285714285714284	2.4224806201550386	1.939929328621908	1.869047619047619	1.4580152671755726	1.3952569169960474	1.3225806451612905	3.0476190476190474	3.474285714285714	2.8410852713178296
GLASS_62410	14.42986490843461	0	1	2.267318254344458	4.534636508688916	1.273501533569794	3.9538614878965386	0.2080979730471862	2.0165465794262274	108.83607326180044	5.331696721356865	6	41	0	0	3	22	1	1	0	0	1	0	0	0	1	232.0	184.8611111111111	195.75000000000009	271.11111111111114	257.4444444444445	200.8333333333333	203.16666666666669	178.05555555555554	156.38888888888889	792.0	56.567336906678	5.658536585365853	4.833333333333333	3.2051282051282053	2.1009174311926606	1.5	1.711340206185567	2.2666666666666666	1.8571428571428568	2.0350877192982457	2.7804878048780486	2.9615384615384617	2.376146788990826
GLASS_62766	25.251744780038653	0	1	2.520108032134531	4.95996052805619	1.3623726662159985	4.147515402418718	0.1296098563255849	2.585660266544592	841.4222227533788	7.898244392252706	18	64	0	0	4	32	2	2	0	0	0	0	0	0	0	366.0	154.7013888888889	298.6527777777778	375.65277777777777	398.83333333333337	444.9166666666667	421.30555555555554	341.4722222222223	284.25	1266.0	96.023220955168	5.71875	5.779411764705882	4.491803278688525	3.4759036144578315	2.739130434782609	2.138095238095238	1.7777777777777777	1.6071428571428572	2.0067114093959733	3.1875	3.622950819672131	3.1927710843373496
GLASS_62992	21.33917226222056	0	1	2.421977086975759	4.843082292326815	1.3243743398534835	4.254451387145221	0.1575722735979711	2.441217593032058	313.7874565362318	6.74196763971306	15	53	0	0	4	26	2	1	1	0	0	0	0	0	0	296.44444444444446	156.36454046639233	232.91358024691365	299.0617283950617	326.17592592592587	316.26851851851853	304.25925925925924	241.0555555555556	186.42592592592592	1272.0	87.17783952607398	5.59329140461216	5.5059523809523805	4.14	3.1447028423772605	2.3659673659673657	1.815555555555556	1.6666666666666663	1.817663817663817	1.7908496732026142	3.207547169811321	3.55	3.069767441860465
GLASS_63438	22.56311579581272	0	1	2.577410683966138	4.953703624604914	1.3442364332671026	3.87553666149048	0.1384120236246599	2.3843035636850245	3102.949460799702	9.069727794290875	12	53	0	0	5	25	2	2	0	0	1	0	0	0	1	380.0	224.4722222222222	282.19444444444434	381.63888888888886	376.7777777777777	338.75	343.05555555555554	261.9722222222223	229.5277777777778	1160.0	79.27667962122497	7.169811320754717	6.596491228070176	5.0	3.523489932885906	2.625	1.9813664596273293	2.006666666666667	1.8793103448275863	2.7032967032967035	3.4150943396226414	3.80188679245283	3.1812080536912752
GLASS_63998	28.19146047460366	0	1	2.467114732467955	4.933115710290501	1.3496849792018382	4.340109863791965	0.1240031389654847	2.7206626305250614	982.8979724579228	8.143268291249589	20	62	0	0	7	27	5	2	0	0	0	0	0	0	0	476.0	202.27777777777777	327.9444444444444	439.0555555555555	438.25	405.3888888888888	383.6111111111111	342.4166666666667	305.0	1408.0	97.43015643092298	7.67741935483871	7.641791044776119	6.025210084033613	4.814814814814815	3.46927374301676	3.12	2.847560975609756	2.751633986928105	2.934306569343066	3.564516129032258	3.857142857142857	3.3580246913580245
GLASS_64036	10.74450108824081	0	1	2.3968848939231666	4.646145318780656	1.279539445993048	3.2581576213122028	0.232725544379443	1.517634125407415	91.75925634691936	4.8556406050821055	9	30	0	0	2	16	2	0	0	0	0	0	0	0	0	144.0	67.08333333333334	124.94444444444444	140.08333333333334	140.41666666666666	111.49999999999996	93.16666666666666	86.5	56.0	546.0	43.000606477584014	4.8	5.0	3.685185185185185	2.4461538461538463	1.5657894736842106	1.4262295081967211	1.288888888888889	0.6136363636363636	0.1818181818181818	2.8666666666666667	3.259259259259259	2.6769230769230767
GLASS_64169	22.51153801273488	0	1	2.5600118679475936	5.03323190871726	1.342753056788989	3.873042190561293	0.1335531789848721	2.418751030974952	3599.207683666814	9.253179749343412	18	58	0	0	3	29	1	2	0	0	0	0	0	0	0	314.0	168.20138888888889	267.6805555555555	354.81944444444434	404.875	424.79166666666674	409.7638888888889	340.6805555555556	237.25	1142.0	87.901582240621	5.413793103448276	5.377049180327869	4.177570093457944	3.124183006535948	2.6144578313253013	2.19672131147541	1.7340425531914894	1.6097560975609757	1.87603305785124	3.086206896551724	3.5794392523364484	3.013071895424837
GLASS_65856	10.675551403019512	0	1	2.4618929296115373	4.883887029931158	1.316256431899615	4.119298330961225	0.1585984127545523	2.384431598613634	2500.955667129792	7.136787775424186	5	33	0	0	6	17	3	0	1	0	0	2	0	0	2	141.33333333333331	193.5231109575598	277.58763733431266	347.76161799352855	372.3386247367365	372.6939627039216	332.9883459738849	291.2922790082539	253.25713016741508	1358.0	56.99221938243301	4.282828282828282	4.354166666666666	3.1949685534591192	2.328502415458937	1.3290598290598292	1.1243781094527363	1.1666666666666667	0.977777777777778	1.5454545454545454	2.636363636363636	3.2452830188679247	2.782608695652174
GLASS_66036	15.653808442026763	0	1	2.4326929894813527	4.757874772101679	1.2567844986318455	3.6320112392583	0.1729529161551571	2.03172389997308	324.8615184294656	6.525336339113827	9	46	0	0	4	25	3	1	0	0	0	0	0	0	0	228.0	151.63888888888889	214.13888888888897	253.25000000000003	262.7222222222223	246.6666666666668	254.00000000000009	237.1666666666667	201.00000000000003	848.0	62.79982662122502	4.956521739130435	5.0	3.75	2.559633027522936	2.1271186440677967	1.910569105691057	1.7583333333333333	1.287037037037037	1.3085106382978724	2.760869565217391	3.071428571428572	2.63302752293578
GLASS_66307	18.9181920901388	0	1	2.5693035198098766	5.138607039619755	1.3428125295742304	4.223547210897649	0.175981133787402	2.31614408362237	249.75550986952308	6.395951216178843	12	47	0	0	3	23	1	2	0	0	0	0	0	0	0	294.0	122.72222222222224	224.11111111111111	275.3611111111111	305.97222222222223	320.8333333333333	311.0833333333333	278.4166666666667	227.25000000000003	956.0	71.28940481152698	6.25531914893617	6.32	5.134831460674158	4.587719298245614	3.610294117647059	3.006849315068493	2.798449612403101	1.359375	0.7663551401869159	3.297872340425532	3.865168539325843	3.657894736842105
GLASS_67433	15.354148613504645	0	1	2.5134303315159303	4.951191487129732	1.3637454563153246	3.970513877942484	0.2089744146285517	2.020749412782602	119.99857078067878	5.429333718722504	6	42	0	0	2	23	1	1	0	0	0	0	0	0	0	192.0	84.66666666666667	171.80555555555551	212.47222222222223	231.16666666666663	230.47222222222223	199.97222222222223	135.63888888888886	93.0	748.0	59.49060081152702	4.571428571428571	4.666666666666667	3.3176470588235296	2.473684210526316	1.846774193548387	1.263157894736842	1.016	0.8409090909090909	1.0363636363636364	3.119047619047619	3.5294117647058822	3.0701754385964914
GLASS_68430	17.53248809846712	0	1	2.612016178450515	5.22403235690103	1.3687546089324167	4.228777881079052	0.2013703752894786	2.1838503790404182	129.6538247472132	5.606805356835904	14	37	0	0	3	16	2	1	0	0	0	0	0	0	0	272.0	130.0	199.66666666666669	264.91666666666663	296.8888888888889	280.83333333333337	225.25	169.58333333333334	91.0	826.0	60.37721047758401	7.351351351351352	7.585365853658536	6.453333333333333	5.320388349514563	4.083333333333333	3.0840336134453783	2.2954545454545454	0.8181818181818182	0.0	3.891891891891892	4.48	3.9805825242718447
GLASS_68505	21.16083277725808	0	1	2.394780834422364	4.757607433475345	1.334345210114661	4.804212798533095	0.1779338073530776	2.5627449723612763	185.62264431928784	6.216967591950899	17	54	0	0	4	27	3	1	0	0	0	0	0	0	0	312.0	128.38888888888889	245.3333333333333	288.94444444444434	310.9444444444444	318.0	283.44444444444446	216.69444444444449	182.0	1066.0	80.42245243092299	5.777777777777778	5.912280701754386	4.48	3.3622047244094486	2.360544217687075	1.8636363636363635	1.7162162162162162	1.7967479674796747	2.351063829787234	3.1296296296296298	3.52	3.118110236220472
GLASS_69145	20.53925470817579	0	1	2.568655282873337	5.096527932892313	1.3109154020484943	4.463145124883441	0.1785258049953376	2.412144434331496	187.9492131248182	6.152462515255829	9	50	0	0	4	25	3	1	0	0	0	0	0	0	0	294.0	150.77777777777777	234.66666666666663	318.27777777777777	378.77777777777777	361.58333333333337	322.30555555555554	277.1111111111111	229.97222222222223	992.0	73.955426621225	5.88	6.166666666666667	4.82	3.688888888888889	2.9806451612903224	2.3594771241830066	2.089041095890411	1.969230769230769	2.07843137254902	3.46	3.94	3.3703703703703702
GLASS_69691	25.68821072345592	0	1	2.512833392496964	4.936705996773743	1.2993460969834167	4.5206875399975255	0.1412714856249226	2.671814902701095	420.6595060297414	7.204974541977547	15	58	0	0	9	26	3	3	2	0	0	1	0	0	1	392.4938271604938	222.33597203170248	346.50943072702336	354.21502057613174	417.4300411522633	462.469935985368	409.465420667581	378.45216049382697	355.65792181069946	1994.0	102.836647526074	6.767134951042997	5.625448028673835	5.307767944936087	3.678760393046108	3.40877914951989	2.892012494422133	3.7024265644955294	3.2621902478017586	2.5547385620915035	3.5517241379310347	3.8584070796460175	3.3401360544217686
GLASS_69838	23.407821567154915	0	1	2.522798965151577	4.983505371117621	1.339388419327207	4.423743579921882	0.1525428820662717	2.551697038393835	434.5761118281279	7.139081837423102	19	51	0	0	7	22	4	2	1	0	0	0	0	0	0	372.44444444444446	218.0772462277092	320.9799382716049	380.4320987654321	438.5524691358024	351.76388888888886	360.0987654320987	318.0648148148147	278.21296296296293	1394.0	85.67369190667797	7.302832244008715	6.296969696969697	6.085910652920961	4.365914786967418	4.277777777777777	4.319209039548023	4.590909090909091	3.903426791277258	3.5738831615120272	3.607843137254902	3.9072164948453607	3.2481203007518795
GLASS_70009	21.85600901462617	0	1	2.499253519225032	4.858378207729651	1.3278157277023297	3.3721627190656283	0.1204343828237724	2.245173712107148	3311.8748469735365	9.134889144222798	11	58	0	0	7	30	4	3	0	0	0	0	0	0	0	358.0	201.8888888888889	285.63888888888886	360.0833333333333	426.0	377.75	299.75	264.33333333333337	221.00000000000003	1174.0	78.67489914547	6.172413793103448	5.950819672131147	4.610619469026549	3.1733333333333333	2.0875	1.396341463414634	1.4805194805194806	1.7266187050359711	1.9545454545454544	3.0689655172413794	3.415929203539823	2.873333333333333
GLASS_70615	10.882400458683405	0	3	2.441722942035126	4.883445884070252	1.2362492958506712	3.4730933066264504	0.2480780933304607	1.5815178763126263	58.66600142081644	4.408332603509062	6	23	0	0	5	9	3	0	0	0	0	2	0	0	2	159.20987654320987	71.53837067520195	119.41975308641972	133.5968602347203	127.80246913580248	112.35390946502056	57.00823045267491	16.40740740740741	2.691358024691358	1058.0	42.236416143641016	6.922168545356951	7.5509259259259265	6.191666666666667	4.316543209876544	2.82766439909297	1.432367149758454	0.5451388888888888	0.2333333333333333	0.0	3.608695652173913	3.975	3.34
GLASS_71448	21.519110136973747	0	1	2.447043732191992	4.815626956153074	1.2934032737143486	4.272552025336982	0.1582426676050734	2.4454630857341555	298.50701816687047	6.692045217013352	15	49	0	0	7	22	3	2	1	0	0	0	0	1	1	317.4686419753086	201.5998656844993	302.92150617283954	322.67412345679014	315.9382633744856	355.1361728395062	306.77933333333334	281.4946172839506	240.6502962962963	4082.0	107.508391906678	6.478951877047115	5.396581196581197	5.004540023894863	3.03079615048119	3.332556750298686	3.653294001966568	3.53482905982906	3.246864686468647	2.415839243498818	3.4285714285714284	3.6774193548387095	2.9291338582677167
GLASS_71787	24.127159272446868	0	1	2.442845040049675	4.775285442646103	1.312728370552973	3.749896215699953	0.1209643940548372	2.453130275277092	5474.022278582888	9.73917107097436	9	64	0	0	8	33	5	3	0	0	0	0	0	0	0	394.0	241.16666666666663	320.75	410.44444444444446	447.75	472.00000000000006	333.4166666666667	292.33333333333337	274.5	1298.0	86.796537860017	6.15625	5.880597014925373	4.256	2.8439306358381504	2.335195530726257	1.7627118644067796	1.462962962962963	1.3825503355704698	1.5703703703703704	3.015625	3.296	2.699421965317919
GLASS_72332	13.38265818420606	0	1	2.482361031709579	4.899160344303706	1.318680739826244	3.743159713643638	0.2201858655084493	1.8505583490296795	103.19526214502582	5.167251193608338	6	38	0	0	2	21	1	1	0	0	0	0	0	0	0	168.0	102.38888888888889	162.55555555555557	216.08333333333337	229.47222222222223	208.91666666666663	175.83333333333331	122.0	78.16666666666667	674.0	53.023575001829016	4.421052631578948	4.55	3.3289473684210527	2.175925925925926	1.6016949152542372	1.2017543859649122	1.108695652173913	0.5285714285714286	0.575	2.973684210526316	3.4473684210526314	2.851851851851852
GLASS_73297	17.14890223343962	0	0	2.2947200344060144	4.58944006881203	1.2451740569723555	3.424415757920441	0.1426839899133517	2.10639961288832	6274.395501640954	9.61970116231358	6	56	0	0	3	32	0	3	0	0	0	0	0	0	0	248.0	190.86111111111111	235.77777777777783	314.97222222222206	295.83333333333326	283.11111111111103	267.6111111111111	254.25	246.50000000000009	980.0	74.72412495516801	4.428571428571429	4.0	2.6534653465346536	2.0148148148148146	1.511111111111111	1.3969465648854962	1.6050420168067228	1.8108108108108107	1.616161616161616	2.4285714285714284	2.584158415841584	2.1777777777777776
GLASS_73708	10.675551403019512	0	1	2.395293466565522	4.665649723627061	1.2854496910080857	3.296084911925199	0.2354346365660856	1.5292076104498284	104.870248941816	4.989196098278154	5	31	0	0	4	17	3	0	1	0	0	0	0	0	0	128.44444444444446	74.03120713305898	122.03395061728396	145.15123456790127	131.5092592592592	117.16666666666664	103.10185185185186	76.0925925925926	50.61111111111112	780.0	47.48741938243301	4.143369175627241	4.104166666666666	2.785310734463277	1.6796536796536798	1.2162162162162162	1.211640211640212	0.7683615819209039	0.6231884057971014	0.6	2.806451612903226	3.067796610169492	2.4545454545454546
GLASS_74316	19.011002862997024	0	1	2.3116867619500017	4.623373523900003	1.3339063629750791	3.930494888181961	0.1572197955272784	2.2850560755733897	372.4579129244033	6.836414777872591	12	50	0	0	5	25	1	4	0	0	0	0	0	0	0	328.0	143.3888888888889	249.41666666666669	306.52777777777777	276.5555555555556	266.0833333333333	235.8055555555556	197.63888888888889	173.0	1050.0	70.676138621225	6.56	5.826923076923077	4.351648351648351	3.730434782608696	2.5086206896551726	1.9411764705882355	2.036697247706422	2.083333333333333	2.4390243902439024	2.94	3.1648351648351647	2.773913043478261
GLASS_74492	26.635266546423587	0	1	2.5014414869400525	4.933066916248659	1.2510112257650718	4.1191155211483	0.1211504565043617	2.639413892603707	1762.136560924468	8.698057738477365	9	72	0	0	7	38	4	3	0	0	0	0	0	0	0	410.0	289.5625	357.52777777777777	494.05555555555566	594.4027777777779	531.625	442.3472222222222	443.2361111111111	418.16666666666674	1398.0	98.965202384262	5.694444444444445	5.493333333333333	4.078014184397163	2.9242424242424243	2.109243697478992	1.6933333333333334	1.8160377358490567	1.6604651162790698	1.807106598984772	3.055555555555556	3.4468085106382977	2.813131313131313
GLASS_75707	21.596789300623925	0	1	2.546375929168098	5.092751858336197	1.3330814696201363	4.622328094322049	0.1650831462257874	2.560517911871438	229.90496977413864	6.467285465829039	12	55	0	0	6	27	1	5	0	0	0	0	0	0	0	398.0	182.02777777777777	280.5277777777777	332.3055555555555	426.0	454.22222222222223	449.4722222222221	363.8611111111112	350.8888888888888	1188.0	77.78636843092296	7.236363636363636	6.672413793103448	5.375	5.224	3.807453416149068	2.5625	2.6553672316384183	2.46875	2.17948717948718	3.2545454545454544	3.7884615384615374	3.832
GLASS_77808	15.394588728024528	0	1	2.477132346461153	4.935869158678069	1.332182336347851	3.9268372410981662	0.1963418620549083	2.0609815091798085	159.85003032564978	5.767383245778945	6	47	0	0	2	27	1	1	0	0	0	0	0	0	0	184.0	94.91666666666669	181.72222222222223	226.1111111111112	249.6111111111111	276.50000000000006	280.58333333333337	245.75	171.0	788.0	64.05795243092302	3.914893617021277	4.020408163265306	2.8131868131868134	2.3278688524590163	2.0	1.5782312925170068	0.9367088607594936	0.4437086092715231	0.2123893805309734	2.7872340425531914	3.1538461538461537	2.836065573770492
GLASS_78064	19.407971757298387	0	1	2.414084052832932	4.828168105665864	1.2913165664929915	3.730523221008296	0.1492209288403318	2.2328392294212054	996.0610937734384	7.820099326707544	12	48	0	0	5	23	1	1	1	0	1	1	0	0	2	280.0493827160494	189.65455913732663	227.99382716049385	312.78703703703707	302.52829218107	239.3533950617284	215.52314814814807	188.50154320987656	169.79320987654322	1482.0	81.329949811527	5.834362139917697	5.3022222222222215	3.797752808988764	2.464	1.7451963241436923	1.423240033927057	1.497126436781609	1.7753086419753086	1.942901234567901	3.145833333333333	3.3707865168539324	2.76
GLASS_79165	21.85600901462616	0	1	2.4912061643869543	4.918435579999213	1.3573559182268258	4.504169602852035	0.1668210964019272	2.498255319189331	242.25064030377013	6.483224666930484	12	54	0	0	4	27	1	3	0	0	0	0	0	0	0	328.0	157.25	265.27777777777777	357.30555555555554	359.0	372.6666666666667	330.0555555555556	243.66666666666669	201.75	1096.0	79.28886043092298	6.074074074074074	5.931034482758621	4.592592592592593	3.51006711409396	2.3536585365853657	1.803468208092485	1.617834394904459	1.7703703703703704	2.3846153846153846	3.314814814814815	3.7314814814814814	3.1677852348993287
GLASS_81694	13.232828269945	0	1	2.542673606791262	5.085347213582525	1.3102165427454242	3.618519574253456	0.2128540926031445	1.8166932358654235	111.79501890501496	5.247295257168221	6	36	0	0	2	19	1	1	0	0	0	0	0	0	0	184.0	85.13888888888889	152.19444444444446	181.44444444444443	198.0	199.5833333333333	157.24999999999997	112.16666666666669	76.66666666666669	672.0	52.13434919213101	5.111111111111111	5.157894736842105	3.779411764705882	3.0	2.142857142857143	1.47	0.9213483146067416	0.9523809523809524	1.0	3.083333333333333	3.573529411764706	3.2045454545454546
GLASS_82351	28.031302692123013	2	1	2.4618929296115373	4.883887029931158	1.316256431899615	4.119298330961225	0.1585984127545523	2.384431598613634	2500.955667129792	7.136787775424186	15	69	0	0	10	32	4	6	0	0	0	0	0	0	0	532.0	378.25	434.3888888888888	464.52777777777777	441.75	561.5555555555557	356.4166666666667	280.0833333333333	278.94444444444446	1584.0	98.227136955168	7.710144927536231	6.971830985915493	5.458333333333333	3.7142857142857135	3.0683229813664594	3.0479041916167664	2.333333333333333	3.0973451327433628	3.323232323232323	3.101449275362319	3.408333333333333	2.9545454545454546
GLASS_83179	21.44856206196174	0	1	2.358205279166379	4.705863577125795	1.2841789155306105	4.1193270273345375	0.1471188224048049	2.445309224320725	310.14945838951667	6.766673722313145	6	59	0	0	7	31	4	2	0	0	0	1	0	0	1	313.60493827160496	214.69974089315653	279.65637860082296	362.4475308641975	390.75308641975295	429.1820987654321	296.82407407407413	247.9351851851852	224.2098765432099	1400.0	83.22870805031899	5.315337936806864	4.969034608378871	3.416179337231969	2.272222222222222	1.869360269360269	1.4562787639710717	1.1757443718228031	1.4453193350831146	1.496101364522417	2.8983050847457625	3.1666666666666665	2.625
GLASS_86539	32.23350326472241	2	1	2.4618929296115373	4.883887029931158	1.316256431899615	4.119298330961225	0.1585984127545523	2.384431598613634	2500.955667129792	7.136787775424186	12	83	0	0	11	41	5	6	0	0	0	0	0	0	0	576.0	386.5	488.1666666666667	522.8055555555557	551.2777777777778	658.3055555555557	447.6111111111111	422.05555555555554	396.0277777777778	1786.0	114.594253098809	6.9397590361445785	6.313953488372093	4.758169934640523	3.3399014778325125	2.72972972972973	2.732142857142857	2.3054187192118225	2.1881188118811883	2.1744186046511627	3.048192771084337	3.3594771241830066	2.9852216748768474
GLASS_86713	23.42005249126032	0	1	2.4346101284562502	4.8656498180883325	1.3031553879680051	4.83640425536584	0.1612134751788613	2.6747838108479387	243.51715470047537	6.593799679224532	15	58	0	0	6	28	3	2	0	0	1	0	0	0	1	400.0	251.25	314.41666666666663	385.44444444444446	400.6388888888888	449.2222222222221	395.30555555555554	346.4166666666666	359.3055555555555	1248.0	84.609418335772	6.896551724137931	6.491803278688525	5.045871559633028	3.673469387755102	2.932098765432099	2.3944444444444444	1.875	2.0	2.397163120567376	3.206896551724138	3.559633027522936	3.054421768707483
GLASS_86994	16.17064519443237	0	1	2.531200343722167	4.958296921487694	1.306695203801837	3.791570688434657	0.180550985163555	2.0747177076375936	288.3150505890944	6.40599115262123	9	46	0	0	4	25	3	1	0	0	0	0	0	0	0	232.0	136.88888888888889	210.47222222222223	260.63888888888897	279.3055555555556	295.24999999999994	268.1666666666667	258.83333333333337	221.5833333333333	848.0	62.799826621225016	5.043478260869565	5.229166666666667	4.133333333333334	2.959016393442623	2.323308270676692	1.7801418439716312	1.173913043478261	0.946153846153846	0.7115384615384616	2.9347826086956523	3.355555555555556	2.877049180327869
GLASS_87046	12.606601717798217	0	1	2.4577807201231976	4.8742342055608745	1.3330673783752005	3.6692476432147743	0.2293279777009234	1.769990268447628	95.10273185516016	5.024961324516566	5	37	0	0	3	21	3	0	0	0	0	0	0	0	0	154.0	73.11111111111111	149.7777777777778	186.1111111111112	201.75	183.0833333333333	157.16666666666669	113.91666666666669	56.5	636.0	49.22257100182902	4.162162162162162	4.384615384615385	3.013157894736842	1.719626168224299	1.3416666666666666	1.1428571428571428	0.7789473684210526	0.3676470588235294	0.2647058823529412	2.891891891891892	3.3157894736842106	2.747663551401869
GLASS_87662	24.05820958722557	0	1	2.449623631136848	4.762492985016355	1.333059796946981	4.0176831848110215	0.133922772827034	2.48931770297526	845.0346039647598	7.837989866624381	18	55	0	0	6	25	2	2	1	0	0	1	0	0	1	338.0493827160494	158.23094802621551	259.4989711934156	334.43106995884773	312.8403063557384	294.9269547325103	301.2438271604939	285.3302469135803	234.41666666666669	1660.0	94.91773062122498	6.1463524130190805	6.007532956685499	4.610582010582011	3.203574203574204	2.484197530864197	2.0623501199040764	2.334168755221387	2.392888888888889	2.2662662662662663	3.4363636363636365	3.761904761904762	3.020979020979021
GLASS_89115	14.715991517539395	0	1	2.5319442919489683	4.974664164641302	1.31536355926809	3.850677646589022	0.2026672445573169	1.99010303108482	125.14067972339534	5.471292428431515	6	44	0	0	2	25	1	1	0	0	0	0	0	0	0	186.0	90.16666666666669	179.16666666666666	227.08333333333337	253.27777777777783	274.9999999999999	244.91666666666657	181.41666666666663	109.0	750.0	60.37982662122501	4.227272727272728	4.434782608695652	3.261363636363636	2.3833333333333333	1.786764705882353	1.2171052631578947	0.6301369863013698	0.3859649122807017	0.3174603174603174	2.886363636363636	3.409090909090909	3.0166666666666666
GLASS_89744	10.853890887981988	0	1	2.3609436441524467	4.721887288304894	1.2085018864916082	3.418347858953298	0.2278898572635532	1.6346224602834925	71.5919469359454	4.67644770278755	6	31	0	0	4	16	1	2	0	0	0	0	1	0	1	179.06721536351165	92.772719478738	138.6820987654321	160.89043209876553	161.50154320987662	169.06018518518522	155.91049382716056	118.28703703703704	63.32407407407408	1814.0	49.59061447758402	5.776361785919731	5.388291517323776	3.977638015373864	3.3667273831208258	2.166927490871153	1.966832504145937	0.8922056384742952	0.1183732752360203	0.0	2.774193548387097	3.0754716981132075	2.78688524590164
GLASS_90422	22.61983455692861	0	1	2.5412629109252083	5.030433146322928	1.35070126469511	4.521289003990479	0.1614746072853742	2.538416548243817	295.01674766088206	6.716651543641328	19	48	0	0	7	20	4	2	1	0	0	0	0	0	0	372.44444444444446	212.04946844993145	310.3163580246914	354.0895061728395	434.2716049382716	402.4074074074074	363.5092592592592	289.5462962962963	286.6898148148148	1356.0	81.99556609698	7.7592592592592595	6.679487179487179	6.549450549450549	5.005509641873278	5.0682414698162725	4.669376693766937	4.604166666666666	3.966329966329966	3.329749103942652	3.7083333333333335	4.065934065934066	3.5454545454545454
GLASS_92477	26.248479616006502	0	1	2.433449759235887	4.866899518471772	1.313673885030493	3.867830668316988	0.1137597255387349	2.576469230673974	3569.118995708589	9.403849496027066	12	70	0	0	7	36	4	3	0	0	0	0	0	0	0	414.0	253.44444444444443	344.0277777777777	442.388888888889	501.30555555555554	573.8333333333334	478.6666666666666	403.4166666666667	318.16666666666663	1396.0	98.07597657456398	5.914285714285715	5.5479452054794525	4.030075187969925	3.0824175824175826	2.468292682926829	2.131818181818182	1.7524752475247525	1.530054644808743	1.3860759493670889	3.0	3.345864661654135	2.934065934065934
GLASS_92693	14.796871746579155	0	1	2.4618929296115373	4.883887029931158	1.316256431899615	4.119298330961225	0.1585984127545523	2.384431598613634	2500.955667129792	7.136787775424186	9	37	0	0	5	18	3	1	0	0	0	1	0	0	1	222.44444444444449	193.5231109575598	277.58763733431266	347.76161799352855	372.3386247367365	372.6939627039216	332.9883459738849	291.2922790082539	253.25713016741508	1022.0	56.073236287282015	6.012012012012012	6.205128205128205	5.072463768115942	3.608695652173913	2.8085106382978724	2.36144578313253	1.5972222222222223	1.7413793103448276	2.026315789473684	3.2972972972972974	3.7971014492753614	3.0543478260869565
GLASS_93962	23.82749944392474	0	1	2.50939800514306	4.9367495410181	1.3573571965942683	4.522971332627671	0.150765711087589	2.607781441011444	336.56027570656227	6.917389547139968	12	59	0	0	6	29	1	5	0	0	0	0	0	0	0	408.0	186.52777777777777	303.3888888888889	397.5	411.5277777777777	453.0833333333333	398.72222222222223	322.3333333333334	280.9722222222222	1262.0	84.25339424062099	6.915254237288136	6.4603174603174605	5.077586206896552	4.287581699346405	2.8430232558139537	2.164102564102564	2.028248587570621	1.8641975308641976	2.330769230769231	3.305084745762712	3.724137931034482	3.326797385620915
GLASS_94599	20.38477631085023	0	1	2.335599815440137	4.671199630880274	1.3253399161678976	4.266522455804415	0.1580193502149783	2.4440508552756914	254.6499368834725	6.533141578484877	12	54	0	0	6	27	1	5	0	0	0	0	0	0	0	372.0	160.41666666666669	272.7222222222221	336.3888888888889	320.83333333333337	325.00000000000006	308.5555555555556	256.1111111111111	217.47222222222223	1152.0	74.99746843092296	6.888888888888889	6.071428571428571	4.653061224489796	4.416666666666667	3.055555555555556	2.088888888888889	2.0	1.779527559055118	2.165137614678899	2.9444444444444446	3.204081632653061	2.9166666666666665
GLASS_94872	23.695550851858577	0	2	2.5101694333701987	5.020338866740399	1.291866972020513	4.366851246543829	0.1455617082181276	2.572654499514623	736.9363930426132	7.701113871899031	12	59	0	0	7	29	3	2	2	0	0	0	0	0	0	342.8888888888889	213.6917866941015	320.5679012345679	371.9537037037035	444.2808641975308	343.94461591220846	324.80401234567887	326.9398148148149	353.4259259259258	1644.0	98.77488224062098	5.811676082862524	4.618279569892474	4.595238095238096	3.3471264367816085	2.403409090909091	2.675925925925926	2.6303854875283443	2.7375886524822697	2.510948905109489	3.23728813559322	3.5267857142857144	3.1379310344827585
GLASS_96853	15.6418778982083	0	1	2.467980706151135	4.910342158903699	1.31551323868337	3.981204349214648	0.1990602174607323	2.074731554387241	129.12536739157025	5.553930953235354	12	37	0	0	4	17	1	2	0	0	0	1	0	0	1	225.6049382716049	142.2552964487121	177.76337448559673	269.272633744856	251.8930041152264	245.28600823045272	262.0987654320988	213.2407407407408	115.38271604938272	1059.0	59.42962738243301	6.097430764097431	6.182336182336182	4.973856209150327	3.756666666666667	2.6010101010101008	2.483228511530398	2.267361111111111	1.5982905982905986	1.289855072463768	3.324324324324324	3.75	3.2
GLASS_96856	15.6418778982083	0	1	2.467980706151135	4.910342158903699	1.31551323868337	3.981204349214648	0.1990602174607323	2.074731554387241	129.12536739157025	5.553930953235354	12	36	0	0	4	16	1	2	0	0	0	1	0	0	1	237.6049382716049	145.2552964487121	180.59670781893007	270.4393004115226	251.55967078189303	249.29835390946505	266.41975308641975	200.2407407407408	112.38271604938272	1058.0	58.98501447758401	6.600137174211248	6.555555555555555	5.357264957264958	4.25177304964539	3.001068376068376	2.8703703703703702	2.768939393939394	1.7077625570776258	1.37984496124031	3.388888888888889	3.8461538461538463	3.3085106382978724
GLASS_97131	23.908379672964507	0	1	2.4396583862601324	4.860254287978762	1.3563223977752543	3.929739346201564	0.1309913115400521	2.4671853882279984	553.3730791289385	7.414644708522049	16	57	0	0	4	27	3	1	0	0	0	0	0	0	0	352.0	172.41666666666669	274.99999999999994	345.3333333333333	357.1666666666666	353.0	283.9166666666667	252.8333333333333	215.66666666666669	1174.0	88.789152430923	6.175438596491228	6.245901639344262	4.851851851851852	3.524137931034483	2.5859872611464967	2.08125	1.8992805755395683	2.09375	2.289719626168224	3.3157894736842106	3.712962962962963	3.1310344827586207
GLASS_98253	10.74450108824081	0	3	2.3355904555359257	4.651027400182255	1.2772566810247663	3.4974417697654365	0.2498172692689597	1.5885040149380232	62.04598080136692	4.46434797262626	6	23	0	0	5	9	3	0	0	0	0	2	0	0	2	157.20987654320987	61.7328151196464	112.4238683127572	113.6769547325103	84.72854747751866	76.6604938271605	64.76543209876543	48.26543209876543	20.0	1058.0	42.236416143641016	6.835212023617821	7.092592592592593	5.547222222222223	3.356481481481481	3.763717421124829	3.612903225806452	2.043650793650794	0.4444444444444444	0.0	3.4347826086956523	3.575	2.9166666666666665
GLASS_98496	24.696366683190814	0	1	2.3788584897705043	4.757716979541009	1.3264952235640062	3.76598800715766	0.1176871252236768	2.489161055531498	1238.087820151669	8.284474197651969	12	66	0	0	5	34	4	1	0	0	0	0	0	0	0	352.0	214.16666666666663	297.6111111111111	392.7777777777777	423.27777777777777	431.75	399.83333333333337	326.6666666666667	249.3333333333333	1266.0	95.900342764866	5.333333333333333	5.188405797101449	3.606299212598425	2.552486187845304	2.089005235602094	1.7525773195876289	1.6022727272727273	1.635135135135135	1.446969696969697	2.9696969696969697	3.267716535433071	2.74585635359116
GLASS_98729	26.96328575550366	0	1	2.440872598377624	4.763376877068065	1.2397988881266626	3.8298602430211695	0.1094245783720334	2.595591280949342	19009.86589709446	11.105476349618108	17	60	0	0	12	25	4	5	0	0	3	0	0	0	3	622.0	468.3125	567.0833333333335	545.666666666667	549.9444444444447	485.58333333333326	510.38888888888886	439.05555555555554	365.5972222222223	1612.0	84.24678962122499	10.366666666666667	8.67741935483871	8.115384615384615	5.854961832061068	5.007142857142857	3.985294117647059	3.4468085106382977	3.7815126050420167	4.00990099009901	3.3833333333333333	3.519230769230769	3.015267175572519
GLASS_98786	22.15566884314828	0	1	2.4045349965449505	4.763643105246359	1.2753348699974505	3.700975652047761	0.1276198500706124	2.373307211625216	647.5454066388327	7.537899654190542	6	59	0	0	8	30	4	4	0	0	0	0	0	0	0	398.0	267.41666666666663	308.47222222222223	409.9444444444443	454.1111111111109	456.5	403.1666666666667	310.33333333333337	252.5833333333333	1238.0	79.31810314546999	6.745762711864407	6.016393442622951	4.321428571428571	3.283783783783784	2.5534591194968552	2.094117647058824	1.751552795031056	1.7482014388489209	1.9557522123893805	2.983050847457627	3.2767857142857144	2.783783783783784
GLASS_99068	20.741455280775185	0	1	2.505940791322734	4.872242113689316	1.3002712622589172	4.001702024540293	0.1539116163284728	2.3422312217803367	464.73179932893765	7.096971908579046	15	48	0	0	5	22	3	1	0	0	1	0	0	0	1	356.0	218.25000000000003	262.7777777777778	342.6388888888889	355.2222222222223	306.3888888888889	314.19444444444446	255.08333333333337	235.33333333333337	1070.0	72.931836906678	7.416666666666667	7.0588235294117645	5.5777777777777775	4.07563025210084	3.1231884057971016	3.078125	3.728155339805826	3.357894736842105	3.0681818181818183	3.4166666666666665	3.8	3.201680672268908
GLASS_99768	22.45372599607153	0	1	2.4931142879170234	4.9202757679029006	1.3668195349995356	4.531537562321471	0.1618406272257668	2.540680716817943	265.09997027524633	6.609726418349562	12	54	0	0	6	26	2	4	0	0	0	0	0	0	0	380.0	170.72222222222223	282.5555555555556	365.5277777777777	365.5277777777777	382.7222222222222	342.27777777777777	255.66666666666663	240.02777777777777	1172.0	77.90855152607398	7.037037037037037	6.655172413793103	5.2075471698113205	4.2785714285714285	2.915032679738562	2.086206896551724	2.2582781456953644	2.1953125	2.6	3.3703703703703702	3.7735849056603774	3.3285714285714287
GLASS_99974	28.592927661826057	0	1	2.4993083350714254	4.971032774001904	1.29966865447771	3.5433468029977915	0.0984263000832719	2.5460055505510635	2191.161398672172	8.97312084673156	15	71	0	0	10	35	5	4	1	0	0	0	0	0	0	470.44444444444446	314.2994684499314	417.1203703703704	512.8086419753087	644.1234567901236	496.5956790123457	429.3703703703704	404.212962962963	335.85185185185185	1728.0	105.10566766971498	6.625978090766823	5.613333333333333	5.369304556354916	3.57347670250896	2.472613458528951	2.0938023450586263	1.9715242881072024	2.4138576779026217	2.1844444444444444	3.2816901408450705	3.5899280575539567	3.053763440860215
GLASS_100738	13.38265818420606	0	1	2.482361031709579	4.899160344303706	1.318680739826244	3.743159713643638	0.2201858655084493	1.8505583490296795	103.19526214502582	5.167251193608338	6	36	0	0	2	19	1	1	0	0	0	0	0	0	0	176.0	107.13888888888889	160.05555555555557	212.0	229.1388888888889	210.16666666666663	171.3333333333333	116.16666666666669	77.0	672.0	52.13434919213101	4.888888888888889	4.947368421052632	3.7142857142857135	2.45	1.7787610619469028	1.4150943396226414	1.4556962025316456	0.864406779661017	1.1515151515151516	3.083333333333333	3.628571428571429	2.97
GLASS_101536	15.722758127248062	0	1	2.446888162882888	4.854422474842529	1.311447879886662	4.027190135527622	0.2013595067763811	2.086216076494105	121.86055606330645	5.496024588502218	12	38	0	0	3	18	1	1	0	0	0	1	0	0	1	215.6049382716049	114.22751867093432	172.90637860082307	229.8261316872428	240.11934156378604	246.6152263374486	250.48971193415645	202.5987654320988	112.4444444444444	1032.0	62.01993628728202	5.673814165042235	5.752777777777778	4.377777777777778	3.482993197278912	2.463276836158192	2.447318007662836	2.2245370370370368	1.103785103785104	0.5974842767295597	3.263157894736842	3.7	3.2551020408163267
GLASS_103519	25.96619168962785	0	1	2.563764754984375	5.038960754644004	1.3532569724402492	4.119893413163387	0.124845254944345	2.609749760907809	1123.1393269686184	8.217805482272686	18	65	0	0	4	32	2	2	0	0	0	0	0	0	0	382.0	194.22916666666669	300.5416666666667	408.1527777777778	483.33333333333337	522.4166666666666	511.6388888888889	394.4166666666667	289.19444444444446	1302.0	98.812120955168	5.876923076923077	5.840579710144928	4.532258064516129	3.645348837209302	2.943589743589744	2.386363636363636	1.9035087719298245	1.6600985221674878	2.06	3.230769230769231	3.725806451612903	3.255813953488372
GLASS_104548	30.330962520645127	2	1	2.4618929296115373	4.883887029931158	1.316256431899615	4.119298330961225	0.1585984127545523	2.384431598613634	2500.955667129792	7.136787775424186	12	79	0	0	11	39	5	6	0	0	0	0	0	0	0	562.0	383.5	469.5	495.7222222222222	533.611111111111	649.3055555555559	445.5555555555554	385.44444444444434	368.8888888888888	1712.0	108.12722728911098	7.113924050632911	6.45679012345679	4.914893617021277	3.525139664804469	2.668269230769231	2.686915887850468	2.1298076923076925	2.346368715083799	2.4782608695652173	3.0	3.326241134751773	3.005586592178771
GLASS_104818	17.532488098467123	0	1	2.610986986621952	5.221973973243906	1.3711802439374072	4.23181266037356	0.2015148885892171	2.1845677709079934	129.38737532352766	5.604748158849004	14	37	0	0	3	16	2	1	0	0	0	0	0	0	0	272.0	130.0	199.66666666666669	264.9166666666667	296.4722222222223	285.5	216.5833333333333	145.16666666666666	89.83333333333333	826.0	60.37721047758401	7.351351351351352	7.585365853658536	6.453333333333333	5.320388349514563	4.083333333333333	2.9831932773109244	1.9545454545454544	1.181818181818182	0.4390243902439024	3.891891891891892	4.48	3.9805825242718447
GLASS_105089	26.398309530267564	0	1	2.375233499486328	4.750466998972655	1.3073846424455378	3.938065355804276	0.1158254516413022	2.59446500789338	1604.0434480205593	8.604058306976334	18	60	0	0	8	26	4	2	0	0	0	2	0	0	2	415.2098765432099	231.84392623075752	312.6419753086418	384.47031702484384	395.1203703703702	366.2592592592593	316.27160493827154	292.6203703703703	257.48456790123464	1864.0	99.702543526074	6.920164609053498	6.7178130511463845	5.1820987654321	3.668526974463048	2.848484848484848	2.5468975468975468	2.6148148148148147	2.986473429951691	3.2845804988662133	3.333333333333333	3.574074074074074	3.0136986301369864
GLASS_105239	24.326367819421165	0	1	2.39030315165978	4.750173834850877	1.2983060512582292	4.536368271148413	0.1463344603596262	2.643528863145724	389.6887122718843	7.096750358242758	18	56	0	0	7	25	2	3	1	0	1	0	0	0	1	424.44444444444446	288.5216906721537	368.9135802469135	407.574074074074	420.9521604938271	420.5601851851851	437.4953703703704	301.6712962962963	324.09567901234567	1516.0	91.118783621225	7.57936507936508	5.903954802259887	5.58252427184466	3.8681055155875295	3.2769953051643195	3.323741007194245	3.3025641025641024	2.230769230769231	2.6720867208672083	3.3392857142857144	3.563106796116505	2.971223021582734
GLASS_106831	25.322593235337592	0	1	2.462201835508522	4.924214239445513	1.3437456943780517	4.190469846838554	0.1309521827137048	2.595963672736701	810.9015338778165	7.86129744332897	19	62	0	0	5	30	3	1	0	0	1	0	0	0	1	402.0	207.5	307.99999999999994	386.30555555555554	389.9722222222221	390.8055555555554	372.80555555555554	326.6388888888889	295.08333333333326	1294.0	93.22214014546998	6.483870967741935	6.363636363636363	4.957983193277311	3.627329192546584	2.7298850574712645	1.978494623655914	1.5243243243243243	1.7514792899408285	2.13986013986014	3.2580645161290325	3.596638655462185	3.0559006211180124
GLASS_107040	15.394588728024525	0	1	2.485247654491722	4.970495308983444	1.313643927263825	3.854499643928984	0.1927249821964492	2.042388385099117	179.80608472781338	5.8850261436700855	6	48	0	0	2	28	2	0	0	0	0	0	0	0	0	172.0	86.36111111111111	184.5	237.8055555555556	250.3888888888889	262.4166666666667	255.00000000000003	207.00000000000003	159.83333333333334	774.0	65.069361335772	3.583333333333333	3.94	2.8541666666666665	2.1203007518796992	1.4726027397260273	1.0573248407643312	0.7116564417177914	0.5522388059701493	0.3838383838383838	2.75	3.177083333333333	2.8045112781954886
GLASS_107758	31.48435369341712	0	1	2.5383261106887565	5.0099678407519	1.3603460782536867	5.242877024688063	0.1344327442227708	3.017846951308457	564.0319390089885	7.696087432478834	21	70	0	0	8	31	7	1	0	0	0	0	0	0	0	514.0	246.0555555555556	361.0000000000001	471.5	553.6111111111112	520.6944444444445	496.52777777777766	512.75	454.1666666666666	1554.0	109.35210405031896	7.3428571428571425	7.5394736842105265	6.043478260869565	4.537634408602151	4.236180904522613	3.773399014778325	3.984375	3.6769230769230767	3.46448087431694	3.6142857142857134	4.0144927536231885	3.462365591397849
GLASS_108188	12.853890887981988	0	1	2.527055939305061	4.943292770534406	1.29430610504942	3.63360043615278	0.2271000272595487	1.760227641648125	86.38539870412805	4.928822294294232	9	31	0	0	4	15	3	1	0	0	0	0	0	0	0	212.0	115.63888888888889	163.30555555555557	199.8055555555556	219.97222222222223	204.83333333333343	144.50000000000006	106.0	28.0	658.0	44.40919757273502	6.838709677419355	6.818181818181818	5.583333333333333	4.103896103896104	2.6702127659574466	2.023809523809524	0.9607843137254902	0.15	0.0	3.3870967741935485	3.9	3.2987012987012987
GLASS_108250	18.808802290397622	0	1	2.5619956309695384	5.123991261939079	1.3488091130017772	4.188416728065146	0.1745173636693811	2.307791530680529	263.6785856879833	6.450199620316627	12	47	0	0	2	23	1	1	0	0	0	0	0	0	0	270.0	121.44444444444446	215.38888888888897	272.05555555555554	292.9444444444444	320.7499999999999	307.3333333333332	261.25000000000006	203.3333333333333	928.0	73.43510081152697	5.74468085106383	5.98	4.822222222222222	4.066115702479339	3.3138686131386863	2.598684210526316	2.0340136054421767	1.4285714285714286	1.127659574468085	3.25531914893617	3.8	3.487603305785124
GLASS_109380	25.96619168962785	0	1	2.563764754984375	5.038960754644004	1.3532569724402492	4.119893413163387	0.124845254944345	2.609749760907809	1123.1393269686184	8.217805482272686	18	67	0	0	4	34	2	2	0	0	0	0	0	0	0	364.0	182.22916666666669	304.93055555555554	406.40277777777777	487.1666666666666	533.4166666666666	523.9722222222222	408.8611111111112	295.97222222222223	1304.0	99.701346764866	5.432835820895522	5.450704225352113	4.2265625	3.292817679558011	2.55188679245283	2.070539419087137	1.676	1.4774774774774777	1.8860759493670889	3.164179104477612	3.6953125	3.209944751381216
GLASS_110145	28.507699330008748	0	1	2.4541201628037244	4.908240325607448	1.318217943390847	4.5181429057526605	0.1255039696042405	2.789034893320322	839.6893907186519	8.013965895962562	18	64	0	0	8	28	4	2	0	0	0	2	0	0	2	437.2098765432099	244.1494817863131	331.80864197530866	431.9703170248438	496.03703703703707	540.2592592592592	453.9938271604938	418.8425925925926	289.75823045267487	1938.0	106.169569335772	6.831404320987654	6.679738562091503	5.188888888888889	3.895210471515692	3.2035087719298247	3.249853027630805	2.982456140350877	2.873015873015873	2.92156862745098	3.46875	3.8333333333333335	3.27710843373494
GLASS_110580	25.081555223817183	0	1	2.502413403807877	4.947599942861448	1.2776862092153969	4.5325173948493855	0.1416411685890433	2.6744283112497937	477.84625184423294	7.332439841695609	12	62	0	0	8	30	4	4	0	0	0	0	0	0	0	456.0	293.2777777777778	360.75	427.1388888888888	507.27777777777777	505.86111111111103	458.8333333333331	515.0277777777777	414.88888888888886	1346.0	87.68480314546997	7.354838709677419	6.753846153846154	5.288135593220339	4.103896103896104	3.229946524064171	2.865	3.211764705882353	3.1823529411764704	2.346820809248555	3.2580645161290325	3.635593220338983	3.2467532467532467
GLASS_111260	25.06497619693423	1	1	2.4618929296115373	4.883887029931158	1.316256431899615	4.119298330961225	0.1585984127545523	2.384431598613634	2500.955667129792	7.136787775424186	16	60	0	0	8	27	1	5	0	0	0	1	1	0	2	435.5116598079561	193.5231109575598	277.58763733431266	347.76161799352855	372.3386247367365	372.6939627039216	332.9883459738849	291.2922790082539	253.25713016741508	2810.0	100.207968430923	7.258527663465935	6.678016726403824	5.090877914951989	3.66517524235645	2.696659850034083	2.474876150035385	2.547354497354497	2.414550264550265	2.358024691358025	3.216666666666667	3.5462962962962963	2.9261744966442955
GLASS_111373	27.50362436563824	0	1	2.490969117999971	4.891410725086571	1.3363577879125614	4.396906552058116	0.1256259014873747	2.733664205809141	692.6930715911751	7.79334997144009	12	72	0	0	7	37	3	4	0	0	0	0	0	0	0	438.0	216.20138888888889	357.37499999999994	462.7222222222222	508.02777777777777	549.0555555555554	506.55555555555554	471.3055555555556	417.58333333333337	1448.0	100.74269347941302	6.083333333333333	5.75	4.411347517730497	3.38659793814433	2.788018433179724	2.589519650655022	2.333333333333333	1.9315068493150684	1.8792270531400963	3.0972222222222223	3.425531914893617	3.0309278350515463
GLASS_111634	26.79651758445169	0	1	2.4923324433473675	4.901965203792532	1.3440222612306365	4.38197374474163	0.1288815807276949	2.701274681162112	672.3143405149303	7.734501431399036	12	69	0	0	7	35	3	4	0	0	0	0	0	0	0	434.0	211.95138888888889	348.125	442.7222222222222	471.94444444444446	519.1805555555555	487.0555555555556	443.72222222222223	388.1666666666667	1410.0	97.06456766971498	6.2898550724637685	5.931506849315069	4.5777777777777775	3.467032967032967	2.959798994974874	2.733644859813084	2.2824074074074074	1.91866028708134	1.9528795811518325	3.1449275362318843	3.4814814814814814	3.0549450549450547
GLASS_111873	13.98037516565143	0	1	2.4868615238691407	4.912028737332233	1.334852205382201	3.805762306572158	0.2114312392540087	1.924302979532672	116.31695764405256	5.34410552329071	6	41	0	0	2	23	1	1	0	0	0	0	0	0	0	180.0	84.63888888888889	168.5555555555556	209.3333333333334	227.0555555555556	218.16666666666669	189.91666666666663	140.24999999999997	92.41666666666669	712.0	56.70170081152701	4.390243902439025	4.465116279069767	3.2195121951219514	2.2612612612612613	1.6612903225806452	1.1904761904761905	1.0363636363636364	0.5227272727272727	0.4909090909090909	2.902439024390244	3.365853658536585	2.927927927927928
GLASS_112357	25.84103266334208	1	1	2.4618929296115373	4.883887029931158	1.316256431899615	4.119298330961225	0.1585984127545523	2.384431598613634	2500.955667129792	7.136787775424186	12	63	0	0	9	29	1	6	0	0	0	1	1	0	2	455.5116598079561	193.5231109575598	277.58763733431266	347.76161799352855	372.3386247367365	372.6939627039216	332.9883459738849	291.2922790082539	253.25713016741508	2876.0	101.74039824062096	7.230343806475494	6.462108262108263	4.9723027375201285	3.831944444444445	2.7084136159280665	2.5427609427609426	2.5478498632861046	2.3380880880880883	2.3311055416318576	3.1904761904761907	3.5217391304347827	2.8875
GLASS_114104	26.44783835312427	0	1	2.405631887978363	4.811263775956726	1.306649513702931	4.07629641379686	0.1198910709940253	2.6289642660747234	2438.3083476592456	9.02283520932603	18	60	0	0	8	26	4	2	0	0	0	2	0	0	2	421.2098765432099	248.3786484529797	314.94753086419746	430.6092059137326	433.1620370370368	360.30092592592587	337.4845679012345	333.932098765432	342.74999999999994	1864.0	99.70254352607398	7.020164609053498	6.686067019400352	5.097859327217125	3.5536750878914227	2.863247863247863	2.5343567251461985	2.789943227899432	3.284259259259259	3.765676567656766	3.3666666666666667	3.596330275229358	2.966887417218543
GLASS_114163	19.51590907158417	0	1	2.5620354240874805	5.124070848174961	1.3374947911970398	4.196202912869791	0.1678481165147916	2.350470779882861	397.7053242243789	6.902002071537486	12	50	0	0	2	25	1	1	0	0	0	0	0	0	0	278.0	117.69444444444446	226.1388888888889	272.80555555555554	300.44444444444446	333.41666666666674	306.5	266.33333333333326	217.0	966.0	77.113226621225	5.56	5.79245283018868	4.583333333333333	4.032258064516129	3.3142857142857145	2.5217391304347827	2.1133333333333333	1.5378787878787878	1.2075471698113207	3.18	3.6770833333333335	3.4838709677419355
GLASS_114265	16.78494120276069	0	1	2.640776619804152	5.181324841305225	1.3853232426826434	4.111112449246882	0.2055556224623441	2.1068408413603823	123.25197883266208	5.507378048791279	12	39	0	0	1	19	1	0	0	0	0	0	0	0	0	214.0	80.75	176.50000000000003	231.86111111111111	261.5277777777778	243.3333333333333	182.8333333333333	122.16666666666666	64.5	752.0	62.64674519213101	5.487179487179487	6.186046511627907	5.111111111111111	3.945454545454545	2.7557251908396947	1.7045454545454546	0.97	0.2368421052631578	0.0	3.6666666666666665	4.308641975308642	3.8
GLASS_115132	18.970562748477143	0	1	2.362286201041697	4.7245724020833935	1.3312243558270571	4.133533067046367	0.1653413226818546	2.3354232373220416	275.1958571240009	6.533773783764801	12	50	0	0	5	25	3	2	0	0	0	0	0	0	0	310.0	166.86111111111111	226.16666666666663	290.3333333333333	322.1666666666667	339.16666666666663	294.5	253.6388888888889	208.41666666666669	1020.0	71.80973062122499	6.2	5.807692307692308	4.010869565217392	3.154471544715447	2.397058823529412	2.0482758620689654	1.887218045112782	1.7719298245614037	1.989247311827957	2.98	3.315217391304348	2.910569105691057
GLASS_115736	22.14373829932981	0	1	2.431660261370525	4.86332052274105	1.296346480597919	3.6246859942797545	0.1249891722165432	2.352478399279488	1192.2499263033374	8.148308232357666	12	60	0	0	8	31	5	3	0	0	0	0	0	0	0	388.0	227.91666666666669	298.16666666666663	394.6944444444442	509.6666666666665	392.6666666666666	389.6666666666667	275.9166666666667	252.25000000000009	1224.0	80.32951205031898	6.466666666666667	6.145161290322581	4.785714285714286	3.640845070422535	2.396449704142012	1.4	1.288770053475936	1.6115107913669064	2.149122807017544	2.9833333333333334	3.294642857142857	3.0
GLASS_116701	21.56689037989628	0	1	2.45838981140616	4.855038135942221	1.2811247125047365	4.516701243777569	0.167285231251021	2.501033687087489	224.20905231024656	6.405830658882524	15	49	0	0	7	22	3	2	1	0	0	1	0	0	1	324.04938271604937	201.86032045419907	305.0987654320988	327.2304526748971	361.17066758116135	347.97222222222223	276.4218106995885	288.47222222222223	249.36162551440327	1562.0	83.63829190667799	6.613252708490803	5.489316239316239	5.379928315412186	3.444444444444444	3.2725262576008847	3.361111111111111	3.617283950617284	3.207951070336392	2.2637485970819307	3.4693877551020407	3.741935483870968	3.0725806451612905
GLASS_116899	17.76319824176794	0	1	2.4805925177712167	4.924066476831168	1.2985508478495216	4.149811988811954	0.1804266082092153	2.2559721522507243	185.7439449747051	6.057278208288089	12	43	0	0	4	20	1	2	0	0	0	1	0	0	1	263.60493827160496	162.25529644871207	205.68004115226336	302.85596707818934	299.059670781893	312.6255144032922	340.5925925925925	300.12345679012344	239.9320987654321	1170.0	69.13016609697999	6.130347401665232	6.11358024691358	4.937950937950938	4.033333333333333	2.8190235690235688	2.7908496732026142	2.8163082437275992	1.8888888888888888	1.559620596205962	3.255813953488372	3.7662337662337664	3.309090909090909
GLASS_117514	13.98037516565143	0	1	2.4570125869583106	4.91402517391662	1.294152640761944	3.705958301679264	0.1950504369304876	1.9517957624016384	152.59491788346318	5.6696407009522085	6	44	0	0	2	25	1	1	0	0	0	0	0	0	0	180.0	99.63888888888889	175.61111111111111	219.7777777777778	248.5	277.50000000000006	271.58333333333337	224.0833333333333	150.0	750.0	60.37982662122501	4.090909090909091	4.155555555555556	3.073170731707317	2.5045045045045047	2.032520325203252	1.5	0.8285714285714286	0.4365079365079365	0.25	2.659090909090909	3.1219512195121952	2.828828828828829
GLASS_119470	24.696366683190814	0	1	2.3788584897705043	4.75771697954101	1.3264952235640064	3.765988007157732	0.1176871252236791	2.489161055531517	1238.0878201513046	8.284474197651674	12	69	0	0	5	37	3	2	0	0	0	0	0	0	0	348.0	191.16666666666669	308.1111111111111	390.11111111111103	413.2777777777778	432.75	394.8333333333333	328.1666666666667	264.83333333333337	1284.0	96.66738547941296	5.043478260869565	4.888888888888889	3.4285714285714284	2.4782608695652173	1.873096446700508	1.5533980582524272	1.4450261780104712	1.3372781065088757	1.272108843537415	2.8840579710144927	3.18796992481203	2.75
GLASS_120250	26.915146282673174	0	1	2.4411223669261743	4.800315159507104	1.3181277341323008	3.837971459704648	0.1096563274201328	2.597706929811604	3968.8396006485377	9.538992007422888	6	75	0	0	8	40	4	4	0	0	0	0	0	0	0	430.0	288.69444444444446	359.9722222222223	496.47222222222223	596.4722222222224	623.3333333333335	489.33333333333326	472.75	385.75	1464.0	100.49763219396	5.733333333333333	5.230769230769231	3.77027027027027	2.855769230769231	2.588785046728972	2.1953488372093024	1.6074766355140186	1.375586854460094	1.4034090909090908	2.9066666666666667	3.195945945945946	2.706730769230769
GLASS_120827	11.939935051131547	0	2	2.387449762974479	4.7542351501059485	1.3706190328446457	3.668877611739772	0.2445918407826514	1.7053508955359429	73.78860569478816	4.706669433414988	6	27	0	0	4	12	2	2	0	0	0	0	0	0	0	218.0	84.61111111111111	152.8888888888889	181.9166666666667	139.36111111111111	115.5	92.33333333333331	61.33333333333334	41.5	634.0	39.71966285818801	8.074074074074074	7.620689655172414	6.137254901960785	4.838709677419355	4.408163265306122	2.897959183673469	2.238095238095238	1.8888888888888888	0.5217391304347826	3.4074074074074074	3.607843137254902	3.0806451612903225
GLASS_121939	24.196108957668155	0	1	2.497783793676103	4.94428061171284	1.3168838500906537	4.197816847595515	0.1399272282531838	2.533176880623975	472.9413831379866	7.257583743768115	15	53	0	0	7	23	3	2	0	0	2	0	0	0	2	458.0	305.58333333333337	329.47222222222223	444.2777777777778	431.38888888888886	443.75000000000006	446.3055555555556	340.19444444444446	286.83333333333337	1288.0	79.90770281152699	8.641509433962264	7.719298245614035	6.213592233009709	4.631944444444445	3.4873417721518987	3.2450331125827816	2.949275362318841	2.230769230769231	3.2745098039215685	3.60377358490566	3.970873786407767	3.263888888888889
GLASS_122963	21.33917226222056	0	1	2.363237303701025	4.722378451966293	1.2989948344093851	4.897096956168425	0.174896319863158	2.618261988800382	178.0884126490733	6.2118995444341865	6	60	0	0	7	32	4	3	0	0	0	0	0	0	0	346.0	227.88888888888889	295.13888888888886	377.6111111111112	418.58333333333337	469.25	337.0833333333333	269.75	265.08333333333337	1176.0	79.56412495516798	5.766666666666667	5.258064516129032	3.704347826086957	2.717948717948718	2.1204819277108435	1.5593220338983051	1.391566265060241	1.3448275862068966	1.6610169491525424	2.8666666666666667	3.1739130434782608	2.730769230769231
GLASS_123565	13.98037516565143	0	1	2.4618929296115373	4.883887029931158	1.316256431899615	4.119298330961225	0.1585984127545523	2.384431598613634	2500.955667129792	7.136787775424186	6	41	0	0	3	22	1	1	0	0	0	1	0	0	1	188.44444444444449	193.5231109575598	277.58763733431266	347.76161799352855	372.3386247367365	372.6939627039216	332.9883459738849	291.2922790082539	253.25713016741508	1000.0	61.00948790667801	4.596205962059621	4.714285714285714	3.5657894736842106	2.533980582524272	1.8571428571428568	1.5254237288135593	1.288659793814433	0.8421052631578947	0.7346938775510204	2.8780487804878048	3.526315789473684	3.0485436893203883
GLASS_123821	12.08976496539261	0	1	2.335264119422816	4.670528238845631	1.280296644030893	3.651044471718748	0.2281902794824217	1.7650169125404085	86.81996504523588	4.933840236505214	6	37	0	0	2	21	1	1	0	0	0	0	0	0	0	152.0	101.83333333333331	154.5277777777778	196.7222222222222	189.83333333333337	181.41666666666663	179.0	133.66666666666669	100.16666666666669	638.0	50.23467500182901	4.108108108108108	4.052631578947368	2.771428571428572	1.877551020408164	1.375	1.2708333333333333	1.1333333333333333	0.7323943661971831	0.4893617021276595	2.675675675675676	3.0142857142857142	2.5
GLASS_123909	16.17064519443237	0	1	2.5069013732866146	5.01380274657323	1.3113152615500636	3.922321678551869	0.1867772227881842	2.108621088148793	198.08306657969965	6.030623815626872	6	45	0	0	4	24	2	2	0	0	0	0	0	0	0	252.0	141.88888888888889	209.44444444444449	285.25	279.80555555555554	307.08333333333326	294.6666666666667	248.33333333333337	208.8333333333333	862.0	61.78841771637601	5.6	5.51063829787234	4.2727272727272725	3.593220338983051	2.5968992248062017	1.875	1.2916666666666667	0.959349593495935	0.7415730337078652	2.977777777777778	3.375	3.02542372881356
GLASS_123988	15.354507843412591	0	1	2.373397483376636	4.746794966753271	1.2451549056833782	3.569416081538725	0.1784708040769362	1.9655492003794783	261.163282130715	6.258292994308655	6	45	0	0	4	25	1	2	1	0	0	0	0	0	0	200.44444444444449	126.84370713305898	192.0817901234568	272.6851851851852	233.45833333333343	221.4058641975309	240.3425925925926	185.6481481481481	143.87499999999997	1034.0	66.64413062122499	4.454320987654321	4.195652173913044	2.865079365079365	2.1904761904761902	1.597883597883598	1.7628865979381445	1.480701754385965	1.3228070175438598	1.4867724867724867	2.7777777777777777	3.0476190476190474	2.4285714285714284
GLASS_124531	25.69120274908102	0	1	2.4334442380688706	4.866888476137742	1.3012566630286702	3.850665134091672	0.1166868222452021	2.5421683639522072	4176.77888916735	9.531218096248244	12	66	0	0	7	33	4	2	0	0	0	1	0	0	1	377.60493827160496	236.0052964487121	319.8549382716049	415.1810699588477	461.86728395061726	519.8827160493828	427.5864197530864	366.4074074074074	288.9351851851852	1582.0	98.062433860017	5.721286943509166	5.46537842190016	3.894179894179894	2.7934714375392344	2.354985754985755	2.1680350301039955	1.811728395061728	1.6999292285916492	1.454616588419405	3.075757575757576	3.388888888888889	2.8813559322033897
GLASS_124730	22.095657676120343	0	1	2.4269738125138502	4.8539476250277005	1.2755669573195023	4.662999927582847	0.1607931009511326	2.6043697392884484	276.8117568632497	6.688048434050882	12	62	0	0	5	33	1	3	1	0	0	0	0	0	0	320.44444444444446	221.0216906721536	323.48456790123447	386.5462962962961	430.1913580246913	426.98456790123447	404.4074074074073	365.7006172839505	337.30555555555543	1394.0	93.15543786001696	5.168458781362007	4.1875	3.658192090395481	2.6835443037974684	2.193973634651601	1.865284974093264	1.9592198581560285	1.588235294117647	1.5603864734299515	2.919354838709677	3.2033898305084745	2.835443037974684
GLASS_125376	21.85600901462616	0	1	2.4908414970128123	4.91799955559646	1.355394739156013	4.5077764913893565	0.1669546848662724	2.49905578752152	241.418569778484	6.479784004060944	12	50	0	0	6	23	2	3	0	0	1	0	0	0	1	392.0	215.47222222222223	283.72222222222223	378.0277777777777	360.94444444444446	378.3888888888889	365.44444444444446	239.66666666666669	233.5277777777778	1150.0	73.452857811527	7.84	7.111111111111111	5.595959595959596	4.444444444444445	3.111888111888112	2.2830188679245285	2.5	2.455357142857143	3.0105263157894737	3.5	3.878787878787879	3.303703703703704
GLASS_130987	26.398309530267564	0	1	2.375233499486329	4.750466998972657	1.3073846424455386	3.938065355804282	0.1158254516413024	2.594465007893381	1604.0434480205074	8.604058306976302	18	62	0	0	7	28	4	1	0	0	0	2	0	0	2	389.2098765432099	191.59392623075752	298.6419753086419	367.4703170248437	381.2870370370369	350.0925925925925	298.4382716049384	295.3703703703705	251.9012345679013	1838.0	102.73746533577196	6.27757865392274	6.326495726495726	4.782738095238096	3.443276609943277	2.592827004219409	2.317862165963432	2.3191489361702127	2.6463844797178133	2.8941798941798944	3.2580645161290325	3.5	3.0
GLASS_131664	46.05181759200734	1	2	2.4618929296115373	4.883887029931158	1.316256431899615	4.119298330961225	0.1585984127545523	2.384431598613634	2500.955667129792	7.136787775424186	28	119	0	0	10	59	4	5	0	0	0	0	1	0	1	714.0877914951989	193.5231109575598	277.58763733431266	347.76161799352855	372.3386247367365	372.6939627039216	332.9883459738849	291.2922790082539	253.25713016741508	3600.0	183.035681386091	6.000737743657133	6.112903225806452	4.738738738738738	3.5286195286195285	2.647058823529412	2.2106666666666666	2.2776280323450133	2.433628318584071	2.566153846153846	3.117647058823529	3.495495495495496	3.060606060606061
GLASS_132087	24.915146282673174	0	1	2.437773748726965	4.7505176418647865	1.3168100716370943	4.449930110962105	0.1435461326116807	2.6242905021441443	386.7266480391385	7.089120219132032	18	61	0	0	5	30	2	2	1	0	0	0	0	0	0	346.44444444444446	168.19787379972564	281.28703703703707	368.40432098765433	347.3611111111111	326.62037037037027	342.0833333333333	304.57716049382725	266.67592592592604	1448.0	97.96619514546995	5.679417122040073	5.62051282051282	4.245014245014246	3.027956989247312	2.266283524904215	1.976190476190476	2.088300220750552	2.2071428571428573	2.0671834625323	3.278688524590164	3.641025641025641	2.95483870967742
GLASS_132188	26.95558639719305	0	1	2.433415912679916	4.866831825359828	1.3169385480724418	3.83389127575483	0.1095397507358522	2.5966432548019727	6751.579322049594	10.070294698631358	12	73	0	0	7	38	4	2	1	0	0	0	0	0	0	382.44444444444446	245.8645404663924	334.26543209876536	434.6759259259259	493.59259259259255	563.2685185185185	473.7222222222221	408.80555555555554	325.60185185185185	1626.0	109.520898384262	5.23896499238965	5.030701754385965	3.6163069544364506	2.650959860383944	2.208722741433021	1.972343522561863	1.541864139020537	1.293402777777778	1.2791164658634535	2.958904109589041	3.2949640287769784	2.8795811518324608
GLASS_133880	22.67250559555389	0	1	2.4935153608685194	4.939214349199821	1.3333558628882325	4.694751519068493	0.167669697109589	2.5760646038547788	226.68719792738423	6.453190501672564	12	53	0	0	5	25	1	2	0	0	2	0	0	0	2	400.0	268.0277777777777	300.50000000000006	409.08333333333326	408.38888888888886	454.33333333333337	431.05555555555554	308.2222222222222	252.1388888888889	1192.0	78.37692862122499	7.547169811320755	6.631578947368421	5.102803738317757	3.77124183006536	2.8536585365853657	2.488235294117647	2.287581699346405	2.128787878787879	2.6481481481481484	3.452830188679245	3.83177570093458	3.169934640522876
GLASS_133933	24.83426605363341	0	1	2.483458058256587	4.808445626160343	1.3290350113867937	3.947485245163146	0.1273382337149401	2.5044808408643644	1507.8769648028629	8.44986006840348	18	58	0	0	6	27	2	2	1	0	1	0	0	0	1	394.44444444444446	225.19787379972564	296.0154320987654	385.1018518518519	362.60802469135785	359.8796296296296	370.6944444444445	331.96604938271616	284.8425925925925	1490.0	94.153705430923	6.800766283524904	6.295698924731183	4.831831831831832	3.492170022371365	2.73045267489712	2.13375796178344	2.0958333333333337	2.2937062937062938	2.532163742690058	3.396551724137931	3.747747747747748	3.0738255033557045
GLASS_136869	20.67250559555389	0	1	2.464046210624607	4.830455474866827	1.310718311149902	4.09887896399132	0.157649190922743	2.36622495793395	349.0116550013541	6.810616762091602	15	47	0	0	6	21	4	1	0	0	1	0	0	0	1	368.0	221.7222222222222	264.0555555555555	338.3333333333333	348.27777777777766	301.41666666666674	310.05555555555543	258.2222222222223	240.4444444444445	1082.0	70.90832400182897	7.829787234042553	7.36	5.7727272727272725	4.084745762711864	3.323076923076924	3.5391304347826087	4.425531914893617	3.922222222222222	3.272727272727273	3.425531914893617	3.738636363636364	3.093220338983051
GLASS_137147	16.756431632059275	0	1	2.599267118122367	5.198534236244733	1.396356122649282	4.155868736859693	0.2077934368429846	2.117668669289405	121.11020784322176	5.48984812024387	14	36	0	0	2	16	2	0	0	0	0	0	0	0	0	238.0	84.97222222222223	176.27777777777783	227.5277777777777	245.52777777777777	228.66666666666669	171.33333333333334	114.0	53.5	762.0	59.734006477584	6.611111111111111	7.15	5.972602739726027	4.8686868686868685	3.5478260869565217	2.5486725663716814	1.5365853658536586	0.559322033898305	0.0	3.8333333333333335	4.410958904109589	3.939393939393939
GLASS_137937	14.796871746579155	0	1	2.493792096697064	4.911065567727331	1.35244786164011	3.949604938107613	0.219422496561534	1.9614022231442905	103.45005791830516	5.226875628961133	6	39	0	0	2	21	1	1	0	0	0	0	0	0	0	180.0	102.41666666666669	165.72222222222226	219.1111111111112	232.25000000000009	210.38888888888883	182.2222222222222	129.3888888888889	82.33333333333336	710.0	55.81247500182902	4.615384615384615	4.714285714285714	3.3417721518987342	2.2972972972972974	1.743801652892562	1.4137931034482758	1.2959183673469388	0.8441558441558441	1.181818181818182	3.2051282051282053	3.607594936708861	2.945945945945946
GLASS_137985	21.51751174718304	0	1	2.376134960238017	4.751435779694839	1.2830578333933964	4.352513272659812	0.1554469025949933	2.500372859270332	278.6575713919138	6.659603102519338	6	56	0	0	8	28	4	2	0	0	0	2	0	0	2	317.2098765432099	210.038370675202	269.6697530864197	350.6092059137327	378.89814814814815	416.0648148148148	287.5771604938272	232.0925925925926	235.89506172839504	1650.0	83.85836933577201	5.664462081128748	5.331417624521073	3.691358024691358	2.474204889215927	2.017094017094017	1.5951388888888889	1.4513888888888888	1.5583566760037348	1.8344226579520693	3.0357142857142856	3.287037037037037	2.7152317880794703
GLASS_138227	19.856009014626167	0	1	2.3845095140090167	4.762065132609543	1.337882816810722	4.790914969911934	0.1916365987964773	2.483012141738691	146.0262662806826	5.900077243433414	15	50	0	0	5	25	5	0	0	0	0	0	0	0	0	292.0	119.41666666666669	229.72222222222229	267.7777777777778	283.33333333333337	266.75	236.75000000000003	211.11111111111111	173.61111111111114	990.0	72.943322621225	5.84	6.132075471698113	4.473684210526316	2.9338842975206614	1.8661971830985915	1.394736842105263	1.6771653543307086	1.7672413793103448	2.010989010989011	3.18	3.494736842105264	3.049586776859504
GLASS_138764	19.461639643168176	0	1	2.688175120178045	5.230189777315517	1.3615237901792785	4.28928055369096	0.1787200230704566	2.331587753127748	182.85101750045408	6.084140446606786	12	49	0	0	2	25	1	1	0	0	0	0	0	0	0	266.0	107.28472222222224	224.6805555555556	298.5833333333333	347.4027777777778	369.37500000000006	329.95833333333337	248.0	166.25	930.0	74.324326621225	5.428571428571429	6.018867924528302	5.14	4.358208955223881	3.30188679245283	2.0382513661202184	1.1569767441860466	0.496551724137931	0.1538461538461538	3.4489795918367347	4.12	3.8134328358208953
GLASS_140184	28.73716602761864	0	1	2.4137033414186004	4.827406682837204	1.2817246185390294	5.183795164544226	0.1401025720147088	2.95387026490719	356.0304474131437	7.183349073286447	12	70	0	0	10	33	3	3	0	0	3	0	1	0	4	559.0672153635117	388.3907750342936	578.5432098765432	439.14814814814815	536.4876543209876	642.5555555555557	607.8101851851853	736.8750000000002	605.1157407407409	2812.0	105.76538486001698	7.986674505193023	6.8361237950279055	6.065782200110558	3.6897892367505625	3.530677141788253	3.5999648938037563	3.195920558239399	3.0024117140396207	2.404949196984595	3.2142857142857144	3.3656716417910446	3.0331491712707184
GLASS_140321	26.13908981626532	0	1	2.4394449962348084	4.878889992469618	1.3425582715513351	4.818229319630135	0.146006949079701	2.7663289679687484	355.2528460723713	7.066752246880949	16	61	0	0	6	28	4	2	0	0	0	0	0	0	0	422.0	233.5	321.38888888888886	410.49999999999983	434.77777777777766	408.9722222222222	388.3333333333335	376.8888888888889	295.99999999999994	1324.0	93.87586933577198	6.918032786885246	6.676923076923077	5.086206896551724	3.76875	2.9719101123595504	2.423280423280424	2.339080459770115	2.506578947368421	2.1185185185185187	3.377049180327869	3.7327586206896552	3.2375
GLASS_140849	25.43198303507878	0	1	2.485822569322197	4.809985261333843	1.3334929198484744	3.9914218544623576	0.1247319329519486	2.547298331730112	1596.6395597526623	8.538807234208019	18	62	0	0	6	30	2	3	1	0	0	0	0	0	0	382.44444444444446	180.44787379972564	294.84876543209884	372.9413580246913	364.22222222222206	361.9722222222221	364.3055555555556	338.1327160493828	277.3425925925926	1512.0	98.60939914546996	6.168458781362007	5.944444444444445	4.528248587570622	3.3506493506493507	2.463178294573644	2.0290697674418605	2.0253411306042888	2.172185430463576	2.291005291005291	3.290322580645161	3.6610169491525424	3.0974025974025974
GLASS_142659	15.49204798394724	0	1	2.553310234394446	5.106620468788891	1.3490383841463836	4.013396154314883	0.2112313765428885	2.0314916903309443	108.7199058989586	5.330628790479207	12	38	0	0	1	19	1	0	0	0	0	0	0	0	0	198.0	80.19444444444446	166.0555555555556	212.9722222222222	238.8611111111112	234.83333333333337	185.33333333333337	125.0	67.5	716.0	59.857845192131016	5.2105263157894735	5.7560975609756095	4.586666666666667	3.66	2.4916666666666667	1.7154471544715446	0.99009900990099	0.3698630136986301	0.0	3.394736842105264	3.973333333333333	3.58
GLASS_144332	27.261342908426904	0	1	2.494117951475926	4.874353846115474	1.2932793314199285	4.246480482159409	0.1248964847693944	2.669865949631279	1637.2902900616004	8.624573323792273	18	61	0	0	8	27	2	2	1	0	3	0	0	0	3	506.44444444444446	355.5103737997256	501.59259259259255	440.0432098765431	498.5447530864196	486.1018518518519	406.25000000000006	416.84104938271616	422.3148148148149	1688.0	97.56310343092296	8.302367941712204	7.097435897435898	6.4245014245014245	4.135021097046413	3.542372881355932	2.707865168539326	2.5708333333333333	2.735483870967742	2.896135265700483	3.5245901639344264	3.786324786324786	3.1772151898734178
GLASS_145170	19.856009014626167	0	1	2.408032287754086	4.738581203094786	1.292270640217598	3.629912946485128	0.1396120364032741	2.244720111332093	527.9159768845318	7.224448581382043	11	54	0	0	7	28	5	1	0	0	0	1	0	0	1	299.60493827160496	159.17196311537876	247.0216049382716	311.2088477366256	326.39506172839504	327.5493827160494	277.4197530864197	220.07407407407408	217.6851851851852	1310.0	76.88386533577197	5.548239597622314	5.64484126984127	4.142394822006472	2.640329218106996	1.6987480438184663	1.4113318616629875	1.5712050078247262	1.677024482109228	1.9026345933562427	2.962962962962963	3.2135922330097086	2.748148148148148
GLASS_146237	22.65592656867093	0	2	2.392169706986836	4.784339413973673	1.3252068584890422	3.803998273187312	0.1311723542478383	2.4007634277289163	1193.0054928832078	8.148941763340607	16	58	0	0	5	29	3	2	0	0	0	0	0	0	0	354.0	146.91666666666669	274.4722222222221	328.55555555555543	326.44444444444446	303.66666666666663	270.74999999999994	241.75000000000003	235.0	1168.0	84.74378224062099	6.103448275862069	5.950819672131147	4.342592592592593	3.4014598540145986	2.303225806451613	1.8397435897435896	2.0984848484848486	2.1487603305785123	2.149122807017544	3.086206896551724	3.3703703703703702	2.970802919708029
GLASS_146730	18.75773392737121	0	1	2.463891734855173	4.879358278914575	1.2708209750662185	3.916837134158136	0.163201547256589	2.2407532119436766	330.2347060705548	6.675272369526696	6	51	0	0	6	27	2	2	1	0	0	0	1	0	1	245.5116598079561	183.5999657064472	276.4182098765432	310.10648148148147	387.775634430727	352.27777777777777	258.93364197530866	232.58796296296296	262.2145061728395	2382.0	83.62365643092299	4.8139541138814925	3.453529000698812	3.508714596949891	2.10676883780332	2.033232393819396	1.5954218106995883	1.7330246913580247	1.3298611111111112	1.2041481481481482	3.0	3.235294117647059	2.668965517241379
GLASS_147111	11.480117440128774	0	3	2.452320256738972	4.904640513477943	1.2529522896835172	3.544686669836792	0.2363124446557861	1.6709148776800962	67.70547536734904	4.620632161674038	6	27	0	0	5	12	3	1	0	0	0	1	0	0	1	195.6049382716049	88.9775186709343	143.43415637860085	158.9341563786009	175.2685185185185	168.7530864197531	113.4588477366255	48.71604938271606	18.69135802469136	872.0	42.249958858188	7.244627343392775	7.432539682539683	6.243498817966904	5.092929292929292	3.681732580037665	1.5590277777777777	0.6626984126984128	0.1839080459770115	0.0	3.333333333333333	3.765957446808511	3.4727272727272727
GLASS_147614	30.082429904770425	0	1	2.468102247471594	4.936204494943188	1.3076041287765172	4.536889936756386	0.1226186469393617	2.8205745610023496	921.4976105920224	8.134333003801755	20	62	0	0	10	25	4	3	0	0	3	0	0	0	3	630.0	361.59027777777777	590.7777777777778	445.2222222222221	483.25	498.3888888888889	437.1111111111112	436.6666666666666	326.33333333333326	1628.0	94.11598162122496	10.161290322580646	9.014925373134329	8.352941176470589	5.516339869281046	4.4431137724550895	4.0	3.719745222929936	3.923076923076923	3.717741935483871	3.758064516129033	3.899159663865546	3.4836601307189543
GLASS_147907	26.865467269672987	0	1	2.5046471764159315	4.905112066552474	1.338284498718722	4.430731605376625	0.1303156354522536	2.7123401499842874	763.433990745411	7.861602096414129	12	65	0	0	8	31	3	5	0	0	0	0	0	0	0	478.0	255.22916666666663	356.48611111111103	460.3472222222222	504.5555555555556	537.7777777777777	503.47222222222223	469.97222222222223	399.4166666666667	1434.0	93.140420050319	7.3538461538461535	6.768115942028985	5.333333333333333	4.078313253012048	3.7150837988826817	3.475	2.674876847290641	2.319371727748691	2.4437869822485205	3.3076923076923075	3.65079365079365	3.180722891566265
GLASS_148380	13.04416091676293	0	3	2.426057844606912	4.852115689213823	1.2314868744203102	3.5582633564814663	0.2093096092047921	1.7999008556895606	135.08320684832904	5.436519186661442	6	29	0	0	6	12	3	0	0	0	2	1	0	0	3	269.60493827160496	196.2275186709343	229.90637860082305	222.40740740740748	171.74691358024694	205.31687242798355	158.92592592592595	152.40740740740745	146.31893004115227	1006.0	45.016152858188015	9.296722009365688	7.67037037037037	6.5085470085470085	4.719658119658121	3.650537634408602	3.398589065255732	2.9224318658280923	3.698830409356725	3.9047619047619047	3.3793103448275863	3.5961538461538463	3.123076923076923
GLASS_148920	16.06125539469119	0	1	2.4909707961757963	4.981941592351594	1.2737703426757996	3.8938144685507727	0.1769915667523078	2.1478466207120097	192.8006668090051	6.050114201087665	6	55	0	0	2	33	1	1	0	0	0	0	0	0	0	186.0	108.91666666666669	206.1111111111112	263.33333333333326	305.13888888888886	354.00000000000006	380.91666666666674	361.00000000000006	286.0	866.0	72.30342986001698	3.381818181818182	3.5357142857142856	2.60377358490566	2.150684931506849	1.7515151515151517	1.2698412698412698	0.6944444444444444	0.386046511627907	0.1868131868131868	2.527272727272728	2.981132075471698	2.7260273972602738
GLASS_149292	21.5264502653764	0	1	2.461691579331013	4.871909824453849	1.2822680990101207	4.5935122132709765	0.1701300819729991	2.517896692552063	208.65326826911817	6.3339256438078335	15	49	0	0	7	22	3	2	1	0	0	1	0	0	1	324.04938271604937	201.86032045419907	305.0977366255144	321.3867169638775	371.7191358024691	342.7458847736626	276.3271604938272	289.4927983539095	248.3451646090535	1562.0	83.63829190667799	6.613252708490803	5.5085470085470085	5.384707287933095	3.566009557945042	3.271973466003317	3.3019713261648747	3.6430976430976414	3.2242609582059125	2.281705948372615	3.4693877551020407	3.763440860215054	3.0806451612903225
GLASS_151339	22.212387604264176	0	1	2.5146218189857805	4.953669520332663	1.2982165912249657	4.235590775726331	0.1512710991330832	2.4731422339567293	412.89785375969245	7.05281965209334	15	54	0	0	7	26	4	2	1	0	0	0	0	0	0	340.44444444444446	217.0772462277092	317.20216049382725	382.5401234567902	459.0061728395062	358.96450617283944	313.7006172839505	312.96296296296293	329.7685185185185	1362.0	84.66324352607398	6.304526748971194	5.374269005847954	5.110032362459547	3.692857142857143	3.5518763796909494	3.3232323232323235	3.655072463768116	3.12772585669782	2.6410256410256405	3.2962962962962963	3.5728155339805827	2.9857142857142858
GLASS_151448	13.273268384464885	0	1	2.45408617961926	4.908172359238524	1.3076166654834611	3.6568231267019615	0.2031568403723312	1.884381437217989	136.46508242791583	5.503855440414204	6	41	0	0	3	23	1	2	0	0	0	0	0	0	0	192.0	120.63888888888889	176.44444444444446	220.7777777777778	263.1666666666666	298.50000000000006	260.4166666666667	194.5833333333333	115.0	740.0	54.55600481152701	4.682926829268292	4.404761904761905	3.2987012987012987	2.75	2.3157894736842106	1.664	0.7868852459016393	0.4455445544554455	0.3174603174603174	2.707317073170732	3.155844155844156	2.8461538461538463
GLASS_151810	24.098649701745448	0	1	2.378834043270137	4.757668086540274	1.3203372909763258	3.68963565979338	0.1190205051546251	2.4369298274853337	1542.483795664742	8.472551361973805	12	68	0	0	4	37	3	1	0	0	0	0	0	0	0	312.0	178.91666666666669	293.77777777777777	378.2777777777777	398.7777777777778	406.75	372.8333333333333	307.9166666666667	243.0833333333333	1220.0	96.024181479413	4.588235294117647	4.591549295774648	3.159090909090909	2.1297297297297297	1.6231155778894473	1.4362745098039216	1.3	1.3354430379746836	1.3059701492537314	2.867647058823529	3.1742424242424243	2.6972972972972973
GLASS_152887	13.98037516565143	0	1	2.4570125869583124	4.914025173916625	1.294152640761944	3.705958301679266	0.1950504369304876	1.951795762401639	152.59491788346338	5.669640700952209	6	46	0	0	2	27	1	1	0	0	0	0	0	0	0	172.0	94.88888888888889	178.44444444444446	223.27777777777777	247.66666666666663	274.75	274.1666666666667	233.5833333333333	159.99999999999997	752.0	61.26905243092303	3.739130434782609	3.851063829787234	2.8068181818181817	2.2521008403361344	1.7751937984496124	1.2083333333333333	0.6143790849673203	0.3356643356643357	0.2019230769230769	2.5869565217391304	3.0	2.73109243697479
GLASS_153154	24.098649701745448	0	1	2.4373737097335133	4.749935332404457	1.3312910936450666	4.1216989001409	0.13738996333803	2.5148777214379634	638.1704979026867	7.557217774403147	18	56	0	0	6	26	2	3	1	0	0	0	0	0	0	362.44444444444446	193.42009602194787	280.2314814814814	365.4598765432099	332.4537037037036	316.3240740740741	316.19444444444446	304.9104938271606	269.8425925925925	1436.0	91.253147526074	6.472222222222222	6.172222222222223	4.770440251572326	3.326436781609196	2.5584415584415585	2.241784037558685	2.387654320987654	2.4803149606299213	2.374269005847953	3.392857142857143	3.7452830188679247	2.986206896551724
GLASS_153246	19.027581889879976	0	1	2.524854513134473	5.049709026268946	1.317581917243902	4.413901588829394	0.1839125662012247	2.360227749704152	166.41961196049485	5.989981119135536	12	45	0	0	5	21	1	4	0	0	0	0	0	0	0	338.0	178.5	240.13888888888897	330.8888888888888	347.91666666666674	361.22222222222223	303.94444444444446	257.75	206.05555555555569	1010.0	66.10878700182899	7.511111111111111	7.125	5.847058823529411	5.081818181818182	3.2444444444444445	2.555555555555556	2.5080645161290325	2.696969696969697	2.7195121951219514	3.4444444444444446	3.976470588235294	3.654545454545455
GLASS_154016	20.209695958926027	0	1	2.578224898398585	5.090668670537928	1.2650572019004456	4.213596742131478	0.1685438696852591	2.354607347881545	264.7537688883798	6.495090951904505	9	51	0	0	7	26	4	2	1	0	0	0	0	0	0	306.44444444444446	197.5494684499314	310.4135802469136	343.7407407407407	434.6543209876543	382.8055555555556	337.9706790123457	343.8672839506174	278.26851851851853	1254.0	76.29654352607399	6.008714596949892	4.833333333333333	5.081699346405229	3.2165450121654504	2.062962962962964	2.134538152610442	1.9276315789473684	1.634259259259259	2.1209150326797386	3.333333333333333	3.794117647058824	3.321167883211679
GLASS_154880	21.48900217648162	0	1	2.3577175213226647	4.687532936189182	1.2769567116306184	3.649195787688651	0.1303284209888804	2.3241262283587707	625.3846637014511	7.467986339520868	6	59	0	0	7	31	4	2	0	0	0	1	0	0	1	313.60493827160496	214.69974089315656	280.216049382716	362.65329218107	391.39506172839504	427.466049382716	295.66975308641975	250.1574074074074	223.51851851851853	1400.0	83.22870805031899	5.315337936806864	4.952641165755919	3.374269005847953	2.259027777777778	1.874074074074074	1.450361604207758	1.1902687000726218	1.463692038495188	1.496101364522417	2.8983050847457625	3.1578947368421053	2.6125
GLASS_155107	22.046279043407107	0	1	2.3610179289762643	4.7199770550237705	1.292353012450902	4.91871504473035	0.1696108636113913	2.657758063615628	198.3937025588329	6.354964190204526	6	63	0	0	7	34	4	2	1	0	0	0	0	0	0	314.44444444444446	220.3089849108368	285.3765432098765	369.8981481481481	410.8703703703703	458.6018518518519	329.6388888888889	282.8888888888889	242.76851851851853	1406.0	91.00904676486596	4.991181657848324	4.666666666666666	3.245179063360881	2.2383838383838386	1.8209523809523809	1.3584229390681004	1.0476190476190474	1.230936819172113	1.3256410256410258	2.8253968253968256	3.12396694214876	2.6787878787878787
GLASS_155350	25.28215312081772	0	1	2.5162959730997905	4.939501935025108	1.357341292152079	4.753753374822326	0.1533468830587847	2.690336601679622	357.3384056069075	7.010085359148443	15	56	0	2	6	25	2	3	0	0	1	0	0	0	1	448.0	209.77777777777777	313.4444444444444	404.30555555555554	383.3611111111111	370.38888888888886	354.80555555555554	309.61111111111114	293.1944444444445	1296.0	85.49768362122501	8.0	7.573770491803279	6.045045045045045	4.630872483221476	3.579617834394905	3.0125	2.8766233766233764	2.7260273972602738	3.19672131147541	3.625	4.018018018018018	3.416107382550336
GLASS_155648	19.73468867106653	0	1	2.5598190010963733	5.067718212227716	1.3047825615356152	4.10335118981502	0.1641340475926007	2.328094735094406	453.1902587997902	7.03260276653352	9	53	0	0	5	28	4	1	0	0	0	0	0	0	0	284.0	155.97222222222223	248.5	316.4166666666668	395.8333333333333	398.2777777777779	305.86111111111114	301.4722222222221	248.50000000000003	1008.0	73.71036533577198	5.358490566037736	5.517857142857143	4.266666666666667	3.0068965517241377	2.239766081871345	1.8595505617977528	1.8940397350993377	1.7142857142857142	1.8205128205128205	3.1320754716981134	3.628571428571429	3.1517241379310343
GLASS_155995	14.170645194432373	0	1	2.3774216062131392	4.677607699850497	1.2790299746371636	3.5796554474880136	0.1884029182888428	1.917120438234848	378.3460815359382	6.577663222541806	5	42	0	0	5	23	3	1	1	0	0	0	0	0	0	202.44444444444449	96.0034293552812	175.6882716049383	195.3487654320988	199.49074074074085	188.23148148148155	160.9166666666667	137.0925925925926	104.01851851851852	994.0	61.95390081152701	4.8201058201058204	4.364341085271319	3.447257383966245	2.3703703703703707	1.9198717948717947	2.0	1.5324074074074074	1.064676616915423	1.0416666666666667	2.6904761904761907	2.8860759493670884	2.414141414141414
GLASS_156074	12.606601717798217	0	1	2.417825683695544	4.835651367391089	1.3028165061047985	3.560490826244449	0.2094406368379087	1.80052665896314	124.84517874924624	5.357702650696678	6	38	0	0	1	21	1	0	0	0	0	0	0	0	0	144.0	87.36111111111111	149.36111111111111	190.88888888888889	206.0833333333333	217.16666666666663	204.16666666666669	155.50000000000003	97.83333333333331	646.0	55.16927100182902	3.789473684210526	4.0	2.927536231884058	2.122448979591837	1.6574074074074074	1.3185840707964602	0.9519230769230768	0.7	0.4716981132075472	2.710526315789474	3.217391304347826	2.7551020408163267
GLASS_156887	19.407971757298387	0	1	2.414084052832932	4.828168105665864	1.2913165664929915	3.730523221008296	0.1492209288403318	2.2328392294212054	996.0610937734384	7.820099326707544	12	48	0	0	5	23	1	2	0	0	1	1	0	0	2	315.60493827160496	201.4844631153788	249.3827160493827	339.8796296296297	324.3924897119342	270.7237654320988	235.48611111111111	203.4737654320988	191.6574074074074	1290.0	73.563153811527	6.575102880658437	5.942222222222222	4.277153558052434	2.805333333333334	2.10609857978279	1.871077184054283	1.6810344827586208	2.0123456790123457	2.609567901234568	3.145833333333333	3.3707865168539324	2.76
GLASS_157336	14.020815280171313	0	1	2.434245023433998	4.868490046867997	1.2897888720057953	3.7272647873789606	0.1961718309146821	1.9575285498606625	151.64970436997066	5.663427170881878	6	42	0	0	2	23	1	1	0	0	0	0	0	0	0	188.0	104.38888888888889	173.2222222222222	215.8333333333333	244.47222222222217	256.5833333333333	239.16666666666663	209.16666666666669	161.5	748.0	59.49060081152702	4.476190476190476	4.441860465116279	3.289473684210526	2.563106796116505	1.9090909090909087	1.5984251968503935	1.2416666666666667	1.15	0.8243243243243243	2.738095238095238	3.236842105263158	2.8737864077669903
GLASS_157600	24.765316368412112	0	1	2.37990273055636	4.759805461112719	1.3256580050218574	5.215538263182912	0.162985570724466	2.8147931073488413	231.7616133276244	6.6088601244421685	12	65	0	0	7	33	4	2	0	0	1	0	0	0	1	416.0	252.41666666666669	324.61111111111114	431.5	477.05555555555554	468.8333333333333	481.55555555555554	420.25	419.47222222222223	1338.0	90.831382860017	6.4	5.764705882352941	4.176	3.1569767441860463	2.601092896174863	2.4526315789473685	2.4473684210526314	1.902061855670103	2.0164835164835164	3.0307692307692307	3.312	2.88953488372093
GLASS_157701	12.525721488758451	0	1	2.529796091558338	4.986326366374668	1.3462140603909352	3.6395379016832616	0.2274711188552038	1.7618603527485246	86.53429480641489	4.930544436359874	9	31	0	0	3	15	1	2	0	0	0	0	0	0	0	210.0	93.91666666666669	153.30555555555557	179.83333333333331	205.91666666666663	209.75	159.16666666666669	88.0	19.0	660.0	45.42130157273501	6.774193548387097	6.757575757575758	5.576271186440678	4.253333333333333	3.256097560975609	2.0121951219512195	0.7352941176470589	0.0	0.0	3.3225806451612905	3.847457627118644	3.4266666666666667
GLASS_158202	27.92191289238183	0	1	2.415113246872062	4.813516245720214	1.2765793135740742	4.8041251242488805	0.1334479201180244	2.850408795187592	997.5987246694432	8.18628496142836	23	66	0	0	8	30	4	4	0	0	0	0	0	0	0	514.0	239.0555555555556	352.80555555555554	421.25	464.3888888888889	449.58333333333337	401.52777777777777	397.3333333333333	419.2777777777777	1490.0	98.84040314547	7.787878787878788	7.6521739130434785	6.137931034482759	5.139705882352941	3.8466257668711656	3.59375	3.798657718120805	3.719178082191781	3.4285714285714284	3.272727272727273	3.5689655172413794	3.242647058823529
GLASS_160025	14.906261546320335	0	1	2.4352053293815827	4.841037095703772	1.3166311621018176	3.940730566298305	0.207406871910437	2.013220015211884	113.81269811633122	5.376407984384296	12	36	0	0	3	17	1	2	0	0	0	0	0	0	0	230.0	145.66666666666669	183.0555555555556	271.30555555555554	250.3333333333333	247.94444444444449	266.0	199.50000000000009	111.33333333333331	770.0	54.67722738243301	6.388888888888889	6.2631578947368425	5.030769230769231	3.98936170212766	2.8076923076923075	2.735294117647059	2.647727272727273	1.6027397260273972	1.3255813953488371	3.25	3.707692307692308	3.191489361702128
GLASS_160202	15.136971689621156	0	0	2.296041261905155	4.592082523810312	1.2166686382270973	3.5352558374226333	0.1683455160677444	2.004723014138808	510.5617754216459	6.977448984653856	6	43	0	0	4	22	0	4	0	0	0	0	0	0	0	280.0	221.38888888888889	214.1388888888889	304.5555555555554	310.0833333333332	266.3055555555556	247.77777777777783	235.02777777777783	230.27777777777783	890.0	59.76559990667801	6.511627906976744	5.627906976744186	3.972972972972973	3.436170212765957	2.925531914893617	2.393258426966292	2.6923076923076925	3.085714285714286	2.8870967741935485	2.697674418604651	2.864864864864865	2.4148936170212765
GLASS_160906	26.438749644787443	0	1	2.3589758588401915	4.717951717680382	1.283481952678005	3.8713416848926814	0.1106097624255052	2.6063641040572114	2763.3557459901017	9.176964038655951	6	76	0	0	9	41	5	4	0	0	0	0	0	0	0	426.0	305.69444444444446	376.2777777777778	494.6666666666667	551.5833333333335	643.8055555555555	546.8333333333334	494.9999999999999	466.1666666666665	1478.0	99.363345098809	5.605263157894737	4.987179487179487	3.427586206896552	2.534313725490196	2.333333333333333	2.4093023255813955	1.91866028708134	1.5817307692307692	1.5319148936170213	2.776315789473684	3.034482758620689	2.583333333333333
GLASS_161318	16.17064519443237	0	1	2.5069013732866146	5.01380274657323	1.3113152615500636	3.922321678551869	0.1867772227881842	2.108621088148793	198.08306657969965	6.030623815626872	6	45	0	0	4	24	2	2	0	0	0	0	0	0	0	252.0	141.88888888888889	220.1111111111112	257.58333333333337	300.80555555555554	305.4166666666666	298.33333333333337	250.3333333333334	202.8333333333333	862.0	61.78841771637601	5.6	5.51063829787234	4.454545454545454	3.288135593220339	2.609022556390977	2.128571428571429	1.2465753424657535	1.0085470085470083	0.7160493827160493	2.977777777777778	3.375	3.042372881355932
GLASS_161373	18.20634470339297	0	1	2.6796768781739724	5.221240944795007	1.368347875634935	4.210427025022207	0.1913830465919185	2.226021434036436	146.7231753195181	5.7770050106742135	12	43	0	0	2	21	1	1	0	0	0	0	0	0	0	258.0	98.78472222222224	204.97222222222229	271.3333333333334	320.81944444444446	313.62500000000006	246.125	176.00000000000006	110.5	854.0	66.96807500182899	6.0	6.48936170212766	5.5227272727272725	4.663793103448276	3.204081632653061	2.0	1.2419354838709675	0.43	0.0441176470588235	3.651162790697674	4.340909090909091	3.9827586206896552
GLASS_161703	11.629947354389834	0	1	2.4054430219239555	4.81088604384791	1.2485707678227096	3.5758101060162866	0.2383873404010857	1.6796568616650138	68.40348309377676	4.630888853863803	6	33	0	0	3	18	1	2	0	0	0	0	0	0	0	164.0	127.41666666666666	150.86111111111111	235.5833333333333	214.61111111111111	183.11111111111111	145.72222222222223	108.5	91.33333333333336	627.0	43.966240287282	4.96969696969697	4.911764705882353	3.661290322580645	2.602272727272727	1.3980582524271843	1.0869565217391304	1.11864406779661	0.8048780487804879	0.3571428571428571	2.909090909090909	3.306451612903226	2.6704545454545454
GLASS_162092	26.777246912230574	0	2	2.5149684629384783	4.968065990850563	1.3311996874482814	4.2065940329703375	0.1237233539108922	2.660428733587661	3898.471833746374	9.49211534945055	12	67	0	0	7	33	3	4	0	0	0	0	0	0	0	452.0	181.75	325.8055555555556	403.52777777777777	446.3055555555555	426.6944444444444	412.0555555555555	373.4722222222222	316.7222222222223	1408.0	96.175341860017	6.746268656716418	6.436619718309859	4.84375	4.067484662576687	3.1907216494845363	2.721052631578947	2.452127659574468	2.078212290502793	2.1533333333333333	3.208955223880597	3.59375	3.1717791411042944
GLASS_162965	24.098649701745448	0	1	2.378834043270137	4.757668086540273	1.320337290976326	3.689635659793401	0.1190205051546258	2.4369298274853395	1542.4837956646036	8.472551361973714	12	66	0	0	5	35	3	2	0	0	0	0	0	0	0	336.0	208.91666666666663	302.1111111111111	398.9444444444444	412.7777777777778	424.75	380.83333333333337	301.91666666666674	254.0833333333333	1246.0	92.989259669715	5.090909090909091	4.956521739130435	3.503937007874016	2.4198895027624308	1.837696335078534	1.592783505154639	1.5170454545454546	1.4797297297297298	1.3863636363636365	2.9242424242424243	3.228346456692913	2.701657458563536
GLASS_163405	19.584858756805467	0	1	2.586833706605134	5.153090546167826	1.356980808171463	4.394827577653374	0.1831178157355572	2.3558970362432805	192.56251392894	6.135889586045429	15	47	0	0	2	23	1	1	0	0	0	0	0	0	0	274.0	106.5	218.4722222222223	273.72222222222223	292.9444444444445	304.4444444444444	283.4166666666667	231.0000000000001	177.08333333333337	928.0	73.43510081152697	5.829787234042553	6.392156862745098	5.202127659574468	4.072	3.375886524822695	2.61744966442953	1.993055555555556	1.4	0.7157894736842105	3.4680851063829787	4.0	3.568
GLASS_164497	24.062557690003125	0	1	2.552770828000041	4.914322111474295	1.3254707175180631	3.944742010655487	0.1314914003551829	2.4709958442889675	614.2886916460661	7.519077288148393	12	56	0	0	7	26	2	4	1	0	0	0	0	0	0	400.44444444444446	261.3272462277092	350.24228395061726	401.9953703703704	561.5138888888888	424.4537037037037	357.2222222222223	260.18672839506166	314.8070987654321	1464.0	89.107451526074	7.150793650793651	5.733333333333333	5.595238095238096	3.943355119825708	3.081904761904762	1.8686868686868685	1.9596602972399149	1.948717948717949	2.4985507246376817	3.5	3.9107142857142856	3.2222222222222223
GLASS_164559	22.45372599607153	0	1	2.4935761302916024	4.920834901185163	1.3670741042958778	4.527420848788937	0.161693601742462	2.539771845482168	265.9284837543168	6.61284683174757	12	55	0	0	5	27	1	4	0	0	0	0	0	0	0	364.0	169.5	280.11111111111103	366.8055555555555	371.3333333333333	400.4166666666667	341.2222222222223	271.66666666666663	227.25	1160.0	79.93206443092296	6.618181818181818	6.271186440677966	4.862385321100917	3.810810810810811	2.6419753086419755	2.0614525139664805	1.8291139240506329	1.927007299270073	2.365217391304348	3.327272727272727	3.73394495412844	3.2432432432432434
GLASS_165656	19.01565134606152	0	1	2.6475450725660004	5.188238826619182	1.3471067293700685	4.226525485742812	0.1837619776409918	2.274289380291421	182.3867191329036	6.039038386153067	12	43	0	0	3	20	2	1	0	0	0	0	0	0	0	282.0	139.7777777777778	221.38888888888897	283.5833333333334	309.74999999999994	323.4722222222222	289.7500000000001	226.9166666666667	158.16666666666669	902.0	67.73346209697999	6.558139534883721	6.787234042553192	5.563218390804598	4.521367521367521	3.7050359712230216	2.902097902097902	2.23728813559322	1.39	0.8472222222222222	3.674418604651162	4.32183908045977	3.8632478632478633
GLASS_166223	21.71810964418357	0	1	2.431628019970212	4.794895423841899	1.3462538963077584	3.985276761434132	0.1423313129083618	2.412226177810771	474.7399800871279	7.192386660989168	15	53	0	0	6	25	3	2	1	0	0	0	0	0	0	338.44444444444446	160.83676268861456	238.8271604938272	291.5987654320988	326.50925925925924	344.9722222222222	313.7407407407408	280.80555555555554	230.67592592592592	1348.0	85.79753062122498	6.385744234800839	6.208333333333333	4.621993127147766	3.645333333333333	2.769047619047619	2.205627705627706	2.1666666666666665	2.005376344086021	2.033033033033033	3.2264150943396226	3.618556701030928	3.2
GLASS_169233	25.54137283481996	0	1	2.416858955389072	4.776517390747256	1.3190025358206638	4.1923150499998405	0.1270398499999951	2.627175567724389	577.8835922999091	7.55329491945663	12	63	0	0	8	30	4	4	0	0	0	0	0	0	0	454.0	283.94444444444446	336.7222222222222	451.0833333333333	520.3888888888889	499.2777777777779	453.4166666666666	386.9166666666666	397.4166666666666	1382.0	90.47370314546995	7.2063492063492065	6.590909090909091	5.033898305084746	3.829113924050633	3.0892857142857144	2.834285714285714	2.833333333333333	2.564935064935065	2.5572519083969465	3.1746031746031744	3.4745762711864407	2.9430379746835444
GLASS_170332	12.566161603278331	0	1	2.48416452651354	4.884970010283611	1.351287354730501	3.613205927997829	0.2258253704998643	1.7545990761882868	97.55033029944416	5.050372082259345	6	35	0	0	1	19	1	0	0	0	0	0	0	0	0	144.0	72.36111111111111	142.19444444444446	180.22222222222223	187.41666666666663	181.16666666666663	136.83333333333334	81.5	50.833333333333336	608.0	51.49114519213101	4.114285714285714	4.405405405405405	3.231884057971014	2.071428571428572	1.481132075471698	1.0380952380952382	0.8048780487804879	0.8085106382978723	0.8076923076923077	3.0	3.536231884057971	2.938775510204082
GLASS_171497	23.4604926057802	0	1	2.402320016075753	4.777487049296952	1.3173729097893647	3.615234552408626	0.1205078184136208	2.3837690252746087	1133.5102635658895	8.131686813330667	15	53	0	0	7	23	3	1	1	0	0	2	0	0	2	329.6543209876544	163.23624447492762	247.1728395061729	286.8499466544734	297.1111111111111	275.8888888888889	259.60493827160496	220.5462962962963	185.8271604938272	1896.0	96.55880081152698	6.219892848823666	6.063492063492063	4.56701030927835	3.072434413580247	2.5789473684210527	2.290798611111111	2.3963963963963963	2.2300785634118965	2.317103620474407	3.3773584905660377	3.618556701030928	3.0
GLASS_171791	19.70617910036511	0	1	2.490077131627687	4.980154263255373	1.3411914280549104	4.114167171659882	0.1645666868663952	2.330727157101877	298.26867809917707	6.614285416538141	12	51	0	0	4	26	2	0	2	0	0	0	0	0	0	228.8888888888889	100.00685871056244	196.04012345679013	245.1172839506173	264.77160493827165	264.52812071330584	242.82407407407413	227.2623456790124	232.712962962963	1392.0	89.36683552607398	4.4880174291939	4.753086419753085	3.5646258503401365	2.6259541984732824	2.0273972602739727	1.899853801169591	2.0271604938271603	1.947658402203857	1.2222222222222223	3.1372549019607843	3.5	3.099236641221374
GLASS_173831	13.820217383170776	0	3	2.449154246644769	4.898308493289537	1.2361807555344542	3.6425400547103854	0.2023633363727992	1.8804679204176624	153.37398740875844	5.620665965849516	6	29	0	0	7	11	3	0	0	0	2	2	0	0	4	277.2098765432099	195.8161484529797	229.1697530864197	223.152415790276	170.46296296296296	205.8600823045267	160.2304526748971	152.94444444444449	145.72633744855966	1294.0	49.32393995333901	9.558961260110683	8.007407407407408	6.762820512820513	4.920417853751187	3.8835125448028673	3.573192239858906	3.0754716981132075	3.853801169590644	4.067460317460317	3.5517241379310347	3.730769230769231	3.230769230769231
GLASS_174058	22.90321573885471	0	1	2.3917037595723523	4.7834075191447045	1.299719748477624	5.078919755367081	0.1751351639781752	2.6898093293890457	186.11642810592423	6.291083172434646	12	54	0	0	7	25	1	4	0	0	2	0	0	0	2	446.0	317.02777777777777	327.75	488.6111111111112	431.3888888888889	433.5	378.72222222222223	338.11111111111114	374.22222222222223	1284.0	76.87443662122497	8.25925925925926	6.982456140350878	5.398058252427185	3.9864864864864864	2.9072847682119205	2.8472222222222223	2.6106870229007635	2.9649122807017543	3.358490566037736	3.314814814814815	3.5728155339805827	2.8783783783783785
GLASS_174312	25.52944229100149	0	2	2.5684892596482287	5.091743526042097	1.2849251707444411	4.365053186274329	0.1322743389780099	2.6675528424032446	1310.285836425418	8.371923056610996	9	70	0	0	7	37	5	2	0	0	0	0	0	0	0	386.0	240.5	329.47222222222223	434.8611111111112	582.3611111111111	544.6944444444445	605.888888888889	589.1944444444443	602.8888888888889	1346.0	96.29848547941296	5.514285714285714	5.397260273972603	4.192592592592592	3.182795698924731	2.8125	2.5244444444444443	2.628205128205128	2.3628318584070795	2.080717488789237	3.0142857142857142	3.511111111111111	3.075268817204301
GLASS_174827	20.510745137474373	0	1	2.5790157346519407	5.0924683665286645	1.3147200444491451	4.184509202628019	0.1609426616395392	2.386900866733881	506.038712723635	7.182124618747325	9	53	0	0	5	27	3	2	0	0	0	0	0	0	0	314.0	189.25	257.25	352.50000000000006	414.2777777777778	423.6111111111111	374.3055555555555	325.3888888888889	265.94444444444446	1058.0	75.48785643092297	5.9245283018867925	5.875	4.699029126213592	3.6857142857142855	2.921686746987952	2.441717791411043	2.1066666666666665	2.0434782608695654	2.026315789473684	3.2264150943396226	3.7572815533980575	3.25
GLASS_175095	14.756431632059275	0	1	2.4768568681609446	4.953713736321891	1.2982358547240411	3.803883613298891	0.1901941806649445	2.029169728901969	157.92530595876957	5.755269354710378	6	41	0	0	4	21	1	3	0	0	0	0	0	0	0	260.0	155.16666666666669	205.02777777777777	246.16666666666669	312.6666666666668	356.0833333333335	333.0833333333335	264.0	153.66666666666669	838.0	57.098883001829	6.341463414634147	5.738095238095238	4.527027027027027	3.9894736842105263	3.718181818181818	2.9834710743801653	1.5630252100840336	0.8584905660377359	0.4935064935064935	2.902439024390244	3.391891891891892	3.210526315789474
GLASS_176007	16.061614624599137	0	1	2.3589628651799783	4.6787190534655405	1.242098729650294	3.7040278050940887	0.1763822764330518	2.0513581682599966	248.8093913927259	6.25862445163734	6	50	0	0	3	29	1	2	0	0	0	0	0	0	0	206.0	135.67361111111111	214.4305555555556	306.88888888888886	270.26388888888886	265.0694444444444	297.9166666666667	235.25	180.5833333333333	854.0	65.590382240621	4.12	3.9607843137254894	2.673684210526316	1.9924242424242424	1.6041666666666667	1.8189655172413792	1.3495934959349594	1.1416666666666666	1.3452380952380951	2.66	2.968421052631579	2.325757575757576
GLASS_176328	28.36979995956614	0	1	2.4681060727806248	4.936212145561249	1.3371600661148135	4.522611369476432	0.1292174676993266	2.7618525321237937	697.3554604032478	7.800058235488455	20	60	0	0	9	25	5	4	0	0	0	0	0	0	0	532.0	271.55555555555554	386.36111111111103	449.8333333333333	456.6111111111111	415.5555555555555	402.72222222222223	325.66666666666663	284.3333333333333	1462.0	92.249538621225	8.866666666666667	8.307692307692308	6.843478260869565	5.2631578947368425	4.03030303030303	3.6024844720496896	3.3178807947019866	3.0808823529411766	3.4789915966386555	3.683333333333333	3.9478260869565216	3.4407894736842106
GLASS_176482	26.95558639719305	0	1	2.430036405822516	4.805692268371767	1.3417375528209807	4.526625643604263	0.1331360483413018	2.733752202511296	576.6519189211236	7.581014255993588	18	62	0	0	7	28	4	1	0	0	0	2	0	0	2	385.2098765432099	186.6217040085353	292.0308641975308	362.6647614692882	375.56481481481467	350.81481481481484	313.21604938271605	295.75925925925924	258.7263374485597	1838.0	102.73746533577196	6.213062524890482	6.230639730639731	4.597101449275363	3.292339347894904	2.501010101010101	2.3164983164983166	2.1870967741935483	2.597326649958229	2.80980980980981	3.3870967741935485	3.6	3.032051282051282
GLASS_176706	20.63206548103401	0	1	2.4185656430407065	4.809800746472439	1.2926976006884916	4.556402149866	0.1687556351802222	2.509785082888135	230.7597962826932	6.434629099588274	12	53	0	0	6	26	3	2	0	0	0	1	0	0	1	321.60493827160496	172.53307422648987	253.15637860082305	313.6440329218106	368.7294238683127	367.97530864197535	338.8868312757201	309.27880658436203	275.71604938271605	1346.0	79.79564352607399	6.06801770323783	5.929292929292929	4.540664375715922	3.536155202821869	3.0489510489510487	2.417989417989418	2.305555555555556	2.0668337510442774	1.767921146953405	3.0943396226415096	3.453608247422681	3.015873015873016
GLASS_177172	19.653808442026765	0	1	2.578062477335495	5.156124954670988	1.324958252122596	4.330649088396722	0.1732259635358689	2.382008167595437	213.09188319213013	6.278014181056365	12	52	0	0	2	27	1	1	0	0	0	0	0	0	0	260.0	142.25	229.3055555555556	310.22222222222223	357.69444444444434	390.4999999999999	384.7222222222222	341.33333333333326	273.49999999999994	968.0	78.00245243092299	5.0	5.454545454545454	4.44	3.661870503597122	2.981366459627329	2.27027027027027	1.776536312849162	1.1920529801324504	0.6030534351145038	3.173076923076923	3.76	3.410071942446044
GLASS_179157	24.915146282673167	0	1	2.424314346410801	4.778736076701887	1.303489301396509	3.917081317510588	0.1224087911722058	2.528497624424662	1223.447588951191	8.272578854787788	15	61	0	0	8	29	5	3	0	0	0	0	0	0	0	428.0	249.72222222222223	326.3333333333332	416.6944444444444	405.9166666666665	437.99999999999983	359.4722222222222	307.7499999999999	327.38888888888886	1330.0	87.80698624062099	7.016393442622951	6.703125	5.0625	3.780821917808219	3.109677419354839	2.8109756097560976	2.830985915492957	3.6607142857142856	3.3304347826086955	3.19672131147541	3.508928571428572	3.0273972602739727
GLASS_179264	25.74982028027456	0	1	2.494489557438876	4.92600238169266	1.2658692787021824	4.06128676473149	0.1230692959009542	2.5954223289980973	1552.897834695411	8.54180050368471	9	69	0	0	6	36	4	2	0	0	0	0	0	0	0	390.0	262.03472222222223	320.61111111111114	458.66666666666674	561.7916666666669	507.76388888888886	409.04166666666674	407.1527777777778	378.1666666666667	1332.0	97.432772574564	5.652173913043479	5.5	3.977941176470588	2.8697916666666665	2.0434782608695654	1.6418604651162791	1.71078431372549	1.6683168316831682	1.8021978021978025	3.072463768115942	3.463235294117647	2.796875
GLASS_179311	24.127159272446868	0	1	2.4058660861413275	4.779891825602254	1.3128251539280855	4.6758879439407135	0.1508350949658294	2.673821190729244	320.5835914234625	6.90154516951916	12	61	0	0	7	30	4	3	0	0	0	0	0	0	0	402.0	240.69444444444449	317.63888888888874	406.4444444444445	465.22222222222223	500.6666666666666	369.5	332.88888888888886	239.33333333333343	1282.0	87.04159914546999	6.590163934426229	6.1875	4.730434782608696	3.6623376623376624	2.8941176470588235	2.4302325581395348	2.048192771084337	2.019607843137255	2.607476635514019	3.1475409836065573	3.5043478260869567	3.038961038961039
GLASS_179319	26.915146282673174	0	1	2.4432050213924144	4.876757222874794	1.333659058754518	4.363032320883807	0.1283244800259943	2.696942733685681	560.793468025579	7.553128119674055	15	65	0	0	8	31	5	3	0	0	0	0	0	0	0	450.0	253.9722222222222	341.88888888888886	438.47222222222223	493.7222222222223	540.0	443.5	381.5	334.9166666666667	1404.0	94.274012050319	6.923076923076923	6.681159420289855	5.04	3.5872093023255816	2.931937172774869	2.616580310880829	2.3625730994152048	1.876543209876543	1.8391608391608392	3.276923076923077	3.624	3.063953488372093
GLASS_180150	7.289847411347834	0	1	2.175327747161075	4.35065549432215	1.2066822110680893	2.9845060887103934	0.2984506088710393	1.0934342687351897	33.76321907923971	3.51937201705527	6	23	0	0	1	13	1	0	0	0	0	0	0	0	0	84.0	59.80555555555556	92.38888888888889	111.16666666666666	92.0	78.83333333333334	61.33333333333333	27.0	5.0	386.0	32.09006776303699	3.652173913043478	3.739130434782609	2.435897435897436	1.4901960784313726	0.9411764705882352	0.9705882352941176	0.375	0.0	0.0	2.4782608695652173	2.769230769230769	2.0980392156862746
GLASS_180306	26.777246912230567	0	1	2.467035690229554	4.933029882548878	1.35782073173222	4.273481091681562	0.1294994270206534	2.646351207535643	877.3856446005885	7.970869095776637	20	61	0	0	6	28	4	2	0	0	0	0	0	0	0	428.0	162.25	313.83333333333326	408.111111111111	399.25	369.2777777777777	344.2777777777777	324.41666666666663	290.83333333333337	1324.0	93.87586933577198	7.016393442622951	7.121212121212121	5.6440677966101696	4.46875	3.142857142857143	2.761627906976744	2.5217391304347827	2.4966887417218544	2.625	3.4754098360655736	3.7711864406779663	3.29375
GLASS_180330	13.273268384464885	0	1	2.454086179619261	4.908172359238522	1.307616665483461	3.656823126701964	0.2031568403723313	1.8843814372179897	136.4650824279159	5.503855440414204	6	39	0	0	3	21	1	2	0	0	0	0	0	0	0	200.0	125.3888888888889	174.19444444444443	216.44444444444443	260.5833333333333	300.00000000000006	263.25	191.16666666666669	104.66666666666669	738.0	53.66677900182902	5.128205128205129	4.775	3.661971830985916	3.052083333333333	2.4954128440366974	1.8416666666666663	1.0353982300884956	0.7954545454545454	0.6923076923076923	2.7948717948717947	3.309859154929577	2.9791666666666665
GLASS_180443	12.715991517539395	0	1	2.4510023728362507	4.784362277874839	1.3425731400970364	3.6092674948266046	0.2255792184266628	1.7535084709811706	92.97630282922604	5.002348281641952	0	27	0	0	4	11	3	1	0	0	0	0	0	0	0	230.0	120.8888888888889	164.66666666666674	177.0833333333334	153.77777777777783	156.33333333333343	126.66666666666664	95.99999999999996	74.66666666666666	654.0	42.63074595333901	8.518518518518519	8.206896551724139	6.88	5.0	4.339285714285714	3.980392156862745	3.1463414634146343	2.064516129032258	1.6363636363636365	3.592592592592593	3.84	3.2419354838709675
GLASS_183042	23.42005249126031	0	1	2.4472786644426745	4.893153087467523	1.3094637871001755	4.444821998046589	0.1481607332682196	2.5903521113983	415.9671759894822	7.1292186419448615	12	61	0	0	5	31	3	2	0	0	0	0	0	0	0	356.0	218.47222222222223	296.63888888888897	390.4166666666668	443.8611111111111	393.36111111111103	295.4166666666666	347.4444444444443	344.5555555555554	1206.0	88.42190805031898	5.836065573770492	5.765625	4.3931623931623935	3.150943396226415	2.577380952380953	2.327380952380953	2.6594202898550723	2.678832116788321	2.276119402985074	3.098360655737705	3.393162393162393	2.893081761006289
GLASS_183639	21.4604926057802	0	1	2.425031098814914	4.736525247652274	1.2919154105879591	3.642040522299685	0.1300728757964173	2.322163524811191	1668.4647492796769	8.449278587957123	15	55	0	0	5	27	3	2	0	0	0	0	0	0	0	346.0	182.94444444444449	269.55555555555554	312.63888888888874	326.25	300.52777777777777	306.0277777777777	276.1666666666667	266.61111111111114	1130.0	81.06565643092297	6.290909090909091	6.0701754385964914	4.577319587628866	3.3445378151260505	2.607142857142857	2.796875	3.207547169811321	2.9245283018867925	2.875	3.036363636363636	3.350515463917526	2.907563025210084
GLASS_185053	30.329359845046262	0	1	2.5365229252241384	5.008830889729411	1.32365447707729	5.112681668906353	0.134544254444904	2.9667251217303447	542.7086592880788	7.631573703613374	21	69	0	0	8	31	7	1	0	0	0	0	0	0	0	500.0	249.0833333333333	354.8611111111112	470.2222222222223	550.8333333333331	525.4166666666669	522.2500000000001	519.8055555555557	457.38888888888886	1518.0	106.563204050319	7.246376811594203	7.513513513513513	6.106060606060606	4.721590909090909	4.230769230769231	3.8711340206185567	3.5217391304347827	3.4489795918367347	3.1881720430107525	3.5217391304347827	3.946969696969697	3.414772727272727
GLASS_186362	16.211085308952253	0	1	2.498805047905301	4.9976100958106	1.2849819926904031	3.9272095544633214	0.1870099787839677	2.109866481382634	196.0720172699729	6.020419371523049	6	46	0	0	4	25	3	1	0	0	0	0	0	0	0	232.0	136.88888888888889	207.61111111111111	273.5	274.88888888888886	304.0	290.16666666666663	238.1666666666667	200.1666666666667	848.0	62.799826621225016	5.043478260869565	5.104166666666667	3.844444444444445	3.073170731707317	2.2116788321167884	1.7142857142857142	1.2763157894736843	0.8976377952755905	0.8131868131868132	2.9347826086956523	3.3666666666666667	2.9430894308943087
GLASS_186878	23.88531146058809	0	1	2.560016430700619	5.033240706217978	1.3352282371439632	3.879994216681363	0.1251611037639149	2.487235774579131	4129.248149268748	9.45725273469186	18	62	0	0	4	31	1	3	0	0	0	0	0	0	0	358.0	185.22916666666669	290.8472222222222	386.5694444444444	445.125	471.04166666666674	445.68055555555566	368.31944444444446	262.80555555555554	1244.0	92.22291205031898	5.774193548387097	5.615384615384615	4.4298245614035086	3.556962025316456	2.715909090909091	2.1256281407035176	1.7352941176470589	1.5810055865921788	1.9090909090909087	3.0806451612903225	3.5701754385964914	3.088607594936709
GLASS_186980	14.08976496539261	0	1	2.475695990345207	4.951391980690417	1.3216669409687696	3.817307562338178	0.212072642352121	1.9273320124005069	113.91147467143368	5.323208273664947	6	41	0	0	2	23	1	1	0	0	0	0	0	0	0	172.0	106.63888888888889	173.72222222222223	232.3055555555556	234.97222222222223	236.5833333333333	232.16666666666669	162.83333333333334	103.16666666666669	712.0	56.70170081152701	4.195121951219512	4.348837209302325	3.1341463414634148	2.1596638655462184	1.5615384615384615	1.208955223880597	0.943089430894309	0.6022727272727273	0.4423076923076923	2.902439024390244	3.3536585365853657	2.857142857142857
GLASS_187001	13.38265818420606	0	1	2.4618929296115373	4.883887029931158	1.316256431899615	4.119298330961225	0.1585984127545523	2.384431598613634	2500.955667129792	7.136787775424186	9	34	0	0	5	16	3	1	0	0	0	1	0	0	1	218.44444444444449	193.5231109575598	277.58763733431266	347.76161799352855	372.3386247367365	372.6939627039216	332.9883459738849	291.2922790082539	253.25713016741508	984.0	52.39511047758401	6.42483660130719	6.628571428571429	5.766666666666667	4.0	3.0	2.473684210526316	1.6166666666666667	1.837209302325581	1.5925925925925926	3.176470588235294	3.866666666666666	3.1481481481481484
GLASS_187272	15.734688671066529	0	0	2.294719695610078	4.589439391220157	1.242029405283789	3.422958537295583	0.1555890244225265	2.018962606866588	2174.562519427755	8.473040143162606	6	50	0	0	3	28	0	3	0	0	0	0	0	0	0	240.0	182.36111111111111	217.27777777777777	290.4722222222222	271.3333333333333	258.61111111111114	243.1111111111112	230.0	221.50000000000009	904.0	67.367873335772	4.8	4.32	2.9213483146067416	2.2564102564102564	1.6752136752136753	1.5486725663716814	1.811881188118812	2.064516129032258	1.839506172839506	2.48	2.640449438202247	2.23931623931624
GLASS_189955	16.796871746579153	0	1	2.557860489654942	5.115720979309885	1.3428772481420117	4.093943934703519	0.194949711176358	2.151446137371412	152.29618192187456	5.767764534860403	12	43	0	0	2	22	2	0	0	0	0	0	0	0	0	214.0	99.69444444444446	188.80555555555563	246.0555555555556	271.5277777777778	284.49999999999994	249.8333333333333	188.50000000000003	131.16666666666666	804.0	65.190583906678	4.976744186046512	5.543478260869565	4.464285714285714	3.543103448275862	2.717557251908397	1.943661971830986	1.263157894736842	0.7128712871287128	0.3055555555555556	3.255813953488372	3.821428571428572	3.405172413793104
GLASS_192392	25.62225306385972	0	1	2.4618929296115373	4.883887029931158	1.316256431899615	4.119298330961225	0.1585984127545523	2.384431598613634	2500.955667129792	7.136787775424186	12	67	0	0	8	33	1	5	0	0	0	1	1	0	2	419.5116598079561	193.5231109575598	277.58763733431266	347.76161799352855	372.3386247367365	372.6939627039216	332.9883459738849	291.2922790082539	253.25713016741508	2852.0	105.664545860017	6.261368056835166	5.652710681696189	4.208183990442055	3.4557551563539586	2.4074074074074074	2.1252104377104377	2.1816239316239314	2.052842651568766	1.9599801143425304	3.029850746268657	3.3629032258064515	2.838323353293413
GLASS_192666	28.329359845046262	0	1	2.454071442321682	4.908142884643364	1.3300773501927114	4.482350979195024	0.124509749422084	2.781081526385957	1028.501806338661	8.216792310838086	18	68	0	0	7	32	4	2	1	0	0	0	0	0	0	430.44444444444446	250.1700960219479	338.2654320987654	439.00925925925935	515.7592592592592	570.6296296296296	486.3888888888889	452.22222222222223	308.9043209876544	1656.0	109.64212095516795	6.330065359477125	6.171296296296296	4.824146981627297	3.732943469785575	3.043333333333333	2.978964401294498	2.6183074265975823	2.451851851851852	2.545679012345679	3.294117647058824	3.7007874015748032	3.2748538011695905
GLASS_194669	15.463538413245823	0	1	2.531097927662521	4.957848536484095	1.2983703750969644	3.7785448200634	0.18892724100317	2.022486147834951	205.7430853828524	6.019775412664684	9	45	0	0	3	25	3	0	0	0	0	0	0	0	0	202.0	92.38888888888889	187.22222222222223	229.8888888888889	243.47222222222217	252.83333333333337	247.0	215.33333333333337	163.33333333333331	784.0	62.15662262122502	4.488888888888889	5.0	3.8181818181818175	2.7217391304347824	1.992248062015504	1.2765957446808511	0.896551724137931	0.671875	0.4269662921348314	2.911111111111111	3.352272727272727	2.9565217391304346
GLASS_194902	29.354153681285123	0	2	2.5017637214695063	5.003527442939017	1.284822606808423	4.222445439627653	0.1111169852533593	2.7754155150053146	94068.64848567566	12.786781164482084	12	76	0	0	9	38	3	2	1	0	3	0	0	0	3	526.4444444444445	385.3992626886145	549.2530864197532	475.52777777777777	528.3858024691358	522.6296296296296	477.8657407407407	546.6342592592594	550.6944444444446	1856.0	112.03054538426198	6.926900584795322	5.839662447257384	4.940639269406392	3.072758037225042	2.7264150943396226	2.805555555555556	2.710217755443886	2.8853615520282183	2.659380692167577	3.0526315789473686	3.2054794520547945	2.817258883248731
GLASS_196037	13.38265818420606	0	1	2.5222816745893204	4.928551434664357	1.3207049938875706	3.598715436588165	0.2116891433287155	1.811205209677745	165.35936312378652	5.6387493149755965	9	32	0	0	4	15	3	1	0	0	0	0	0	0	0	218.0	125.13888888888889	171.80555555555557	209.97222222222223	212.47222222222223	209.25	153.25	108.83333333333334	85.83333333333334	694.0	47.198097572735	6.8125	6.823529411764706	5.766666666666667	4.0	3.0	2.473684210526316	1.6166666666666667	1.837209302325581	1.5925925925925926	3.34375	3.866666666666666	3.1481481481481484
GLASS_196219	15.475468957064288	0	1	2.4217319782880184	4.725966834642189	1.28821202398006	3.441325178277435	0.1638726275370207	1.9777939681775456	2053.3201314048824	8.369150683057555	9	49	0	0	3	28	2	1	0	0	0	0	0	0	0	198.0	113.86111111111111	199.5555555555556	236.72222222222223	228.08333333333337	224.0833333333333	200.41666666666669	181.66666666666669	155.58333333333334	838.0	65.712565335772	4.040816326530612	4.18	3.021978021978022	2.041322314049587	1.8448275862068968	1.5982142857142858	1.2254901960784317	1.2417582417582418	1.0	2.571428571428572	2.8241758241758244	2.347107438016529
GLASS_197107	35.44062545879335	0	1	2.669552999583885	5.185190112406971	1.3241948081144572	4.51822268214456	0.1050749460963851	2.96673372730066	1458.6002003933093	8.743847510637073	15	80	0	0	10	37	5	5	0	0	0	0	0	0	0	592.0	350.7361111111111	465.5486111111112	677.6388888888889	864.6111111111111	950.9722222222222	816.2777777777778	816.2916666666667	724.0555555555557	1790.0	117.750397479413	7.4	7.229885057471264	6.170731707317073	4.630252100840337	4.03584229390681	3.809187279151944	3.4420289855072466	3.3097014925373136	3.3404255319148937	3.6875	4.2560975609756095	3.5294117647058822
GLASS_197866	25.650762634561136	0	1	2.4581539225804607	4.802524335898056	1.31214116143049	4.345981362553827	0.1358119175798071	2.63240240321697	570.7141979603089	7.510039365189069	18	61	0	0	6	29	2	2	1	0	1	0	0	0	1	400.44444444444446	230.7256515775034	305.5154320987654	405.0740740740741	400.13271604938274	375.6296296296296	405.1388888888889	377.9660493827161	322.39814814814827	1528.0	97.831831240621	6.564663023679417	6.158974358974359	4.737891737891738	3.4008438818565403	2.6854990583804144	2.035502958579882	2.200803212851405	2.3548387096774195	2.5167958656330747	3.360655737704918	3.726495726495727	3.0316455696202533
GLASS_198608	24.846196597451872	0	1	2.4618929296115373	4.883887029931158	1.316256431899615	4.119298330961225	0.1585984127545523	2.384431598613634	2500.955667129792	7.136787775424186	16	64	0	0	7	31	1	4	0	0	0	1	1	0	2	399.5116598079561	193.5231109575598	277.58763733431266	347.76161799352855	372.3386247367365	372.6939627039216	332.9883459738849	291.2922790082539	253.25713016741508	2786.0	104.132116050319	6.242369684499314	5.818742985409653	4.271921494143716	3.26994301994302	2.37893384714194	2.041887125220459	2.1587301587301586	2.1093711160825257	1.9571009858779644	3.046875	3.376068376068376	2.871794871794872
GLASS_199354	36.724881321672704	1	1	2.4618929296115373	4.883887029931158	1.316256431899615	4.119298330961225	0.1585984127545523	2.384431598613634	2500.955667129792	7.136787775424186	30	84	0	0	9	36	3	3	0	0	3	0	0	0	3	706.0	515.0625	654.8333333333334	756.7222222222223	489.1666666666667	457.44444444444446	495.1666666666667	448.1666666666667	423.22222222222223	2022.0	131.26352357456403	8.404761904761905	7.275862068965517	6.489510489510489	4.43010752688172	2.813131313131313	3.3260869565217392	3.4806629834254146	3.413793103448276	3.223463687150838	3.238095238095238	3.3986013986013988	2.876344086021505
GLASS_200861	27.731642863600896	0	1	2.464304966882194	4.809046677141486	1.3090728817411268	4.541806910258188	0.1297659117216625	2.7660878992227134	568.4445450285608	7.595666730804123	18	66	0	0	8	31	3	4	1	0	0	0	0	0	0	448.44444444444446	248.7534293552812	346.56481481481484	448.5432098765432	444.36419753086415	427.92592592592587	484.9166666666666	406.10493827160496	347.3981481481481	1662.0	103.696116050319	6.794612794612795	6.433333333333334	5.06989247311828	3.850505050505051	2.9643493761140816	2.3315972222222223	2.6138433515482697	2.3136094674556213	2.528344671201814	3.3484848484848486	3.733870967741936	3.163636363636364
GLASS_201268	17.63722941514381	0	1	2.311242712244291	4.622485424488582	1.343132153688366	3.718721765758609	0.1616835550329829	2.146289120817038	620.0202071983567	7.262661192698539	12	46	0	0	4	23	1	3	0	0	0	0	0	0	0	284.0	126.36111111111111	226.25	274.7777777777777	236.3055555555556	219.8333333333333	199.88888888888889	169.99999999999997	148.16666666666663	948.0	66.35480881152698	6.173913043478261	5.541666666666667	4.023809523809524	3.136363636363636	2.330188679245283	2.0388349514563107	2.086021505376344	2.234567901234568	2.422535211267605	2.9347826086956523	3.142857142857143	2.6545454545454548
GLASS_201519	27.053045653115777	0	1	2.5489357866232822	4.986107709297119	1.2998797544685974	3.925429768089624	0.1121551362311321	2.620238808790275	7040.555288333306	10.1122052907206	15	68	0	0	11	33	7	4	0	0	0	0	0	0	0	506.0	299.19444444444446	378.30555555555554	476.0277777777778	596.4166666666669	522.6666666666666	528.1944444444443	456.83333333333326	510.6666666666666	1496.0	92.648641860017	7.4411764705882355	7.042253521126761	5.6796875	4.402439024390244	3.8736263736263736	3.322751322751323	2.9468085106382977	2.458823529411765	2.449367088607595	3.161764705882353	3.46875	3.1036585365853657
GLASS_202030	22.102997804523003	0	1	2.498593176821899	4.997186353643797	1.318071196969763	4.244237875184091	0.1515799241137175	2.47518168612279	515.3812299471095	7.274526296317765	10	61	0	0	4	33	1	2	1	0	0	0	0	0	0	276.44444444444446	203.2716906721536	308.3472222222222	382.3688271604938	474.7037037037036	493.2037037037035	405.2407407407407	335.212962962963	373.72839506172846	1330.0	92.512233860017	4.531876138433516	3.6510416666666665	3.333333333333333	2.289377289377289	2.0326797385620914	1.950171821305842	1.902195608782435	1.4274952919020716	1.1861702127659577	3.0	3.333333333333333	2.774725274725274
GLASS_202233	23.241713006297847	0	1	2.443933338409912	4.783834681734202	1.3508260487959205	4.004961636882368	0.1381021254097368	2.452244738660973	665.3075631006183	7.564960171630891	18	55	0	0	5	26	2	2	1	0	0	0	0	0	0	330.44444444444446	158.6423182441701	260.46604938271605	338.2993827160494	323.49074074074065	312.10185185185185	308.27777777777777	277.7777777777778	227.2716049382716	1372.0	90.60994352607396	6.008080808080808	5.8926553672316375	4.555555555555555	3.1818181818181817	2.435729847494553	1.9369369369369367	2.101654846335697	2.363387978142076	2.4326923076923075	3.345454545454545	3.7142857142857135	3.013986013986014
GLASS_202316	13.3017779551663	0	1	2.551032803114229	5.029584533984465	1.325067037934232	3.724304629146769	0.2190767428909864	1.8455084087283	94.1994417737494	5.076042506658239	9	31	0	0	4	14	1	2	0	0	0	0	1	0	1	217.06721536351165	92.82827503429355	150.9320987654321	177.39660493827162	204.5447530864197	207.12808641975312	157.08333333333337	87.85185185185183	19.12962962962963	1884.0	54.27918866788601	7.002168237532634	7.001122334455668	5.844318895166352	4.528395061728395	3.3830171635049684	2.0799457994579944	0.7946623093681917	0.0165484633569739	0.0	3.4838709677419355	4.0	3.56
GLASS_202525	25.500932720300067	0	1	2.5023975102359945	4.961960287385849	1.344091019747042	4.476919287207012	0.1399037277252191	2.662085960581026	1493.402569483697	8.471963208965395	17	57	0	0	9	25	4	4	0	0	0	1	0	0	1	451.60493827160496	211.56085200426764	322.98971193415633	395.5751028806584	407.5812757201646	414.5864197530865	382.50514403292186	320.8775720164609	323.2438271604938	1594.0	87.425238621225	7.922893653887806	7.690346083788706	6.35270132517839	4.755555555555556	4.044733044733045	3.925680647534952	4.098090277777778	3.260504201680672	2.648451730418943	3.491228070175439	3.761467889908257	3.213793103448276
GLASS_203829	20.441795452253075	0	1	2.562099076679971	5.124198153359943	1.313264726789542	4.2085748982277424	0.1618682653164516	2.392635531432412	464.3723550898486	7.096198164848997	12	55	0	0	2	29	1	1	0	0	0	0	0	0	0	272.0	119.97222222222224	237.80555555555563	296.3888888888889	329.3888888888889	350.6944444444444	315.8055555555555	286.861111111111	250.0833333333333	1006.0	81.68057824062097	4.945454545454545	5.258620689655173	4.122641509433962	3.58273381294964	2.8580246913580245	2.30635838150289	1.962264150943396	1.3877551020408163	1.0	3.0727272727272728	3.5660377358490565	3.2805755395683454
GLASS_205723	22.51153801273488	0	1	2.560011867947592	5.033231908717259	1.3427530567889892	3.8730421905612897	0.133553178984872	2.4187510309749505	3599.2076836674764	9.253179749343596	18	56	0	0	3	27	1	2	0	0	0	0	0	0	0	332.0	180.20138888888889	263.2916666666667	356.73611111111103	400.87500000000006	412.1250000000001	397.763888888889	329.73611111111114	231.0833333333333	1140.0	87.012356430923	5.928571428571429	5.830508474576271	4.543689320388349	3.5277777777777777	3.114093959731544	2.617283950617284	2.011834319526628	1.8266666666666669	2.0608695652173914	3.1607142857142856	3.611650485436893	3.055555555555556
GLASS_206046	25.5937434931583	2	4	2.4618929296115373	4.883887029931158	1.316256431899615	4.119298330961225	0.1585984127545523	2.384431598613634	2500.955667129792	7.136787775424186	18	69	0	0	7	34	2	1	0	0	2	2	0	0	4	427.58024691358025	193.5231109575598	277.58763733431266	347.76161799352855	372.3386247367365	372.6939627039216	332.9883459738849	291.2922790082539	253.25713016741508	1944.0	106.394540764866	6.196815172660584	5.735294117647059	4.148760330578512	3.012121212121212	2.2596685082872927	2.274725274725274	2.8941176470588235	2.6303030303030304	2.484472049689441	2.869565217391304	3.289256198347108	2.769696969696969
GLASS_206066	10.70406097372093	0	3	2.4275641089777573	4.855128217955516	1.261280672878453	3.443711508230495	0.2459793934450353	1.5730220531944936	61.71252070868603	4.45895907577326	6	26	0	0	4	12	3	0	0	0	0	1	0	0	1	155.60493827160494	76.19974089315653	128.15637860082305	146.01851851851853	145.33024691358028	134.6502057613169	98.41975308641972	37.69135802469136	5.0	808.0	41.606754858188005	5.984805318138651	6.522633744855967	5.357487922705315	3.792843691148776	2.5670498084291187	1.2888888888888888	0.3049645390070922	0.0	0.0	3.230769230769231	3.630434782608696	3.1186440677966103
GLASS_206348	23.61032252004125	0	2	2.3997238075320846	4.799447615064169	1.3061991496930874	4.749580668718968	0.1583193556239656	2.656668622548036	283.6871342670772	6.746484279673396	12	58	0	0	6	28	2	2	0	0	2	0	0	0	2	420.0	318.2222222222222	319.4722222222222	462.38888888888886	463.1111111111111	426.27777777777777	428.6111111111112	350.1111111111112	386.22222222222223	1280.0	83.709667335772	7.241379310344827	6.114754098360656	4.455357142857143	3.1533742331288344	2.241758241758242	2.1186440677966103	2.211428571428572	2.302013422818792	3.034782608695652	3.206896551724138	3.508928571428572	2.8588957055214723
GLASS_207688	29.55490605423729	2	1	2.4618929296115373	4.883887029931158	1.316256431899615	4.119298330961225	0.1585984127545523	2.384431598613634	2500.955667129792	7.136787775424186	12	76	0	0	11	37	5	6	0	0	0	0	0	0	0	554.0	378.7222222222222	460.0555555555554	480.7222222222222	509.27777777777766	616.3055555555558	407.11111111111103	368.9444444444444	355.27777777777766	1674.0	104.449101479413	7.2894736842105265	6.564102564102564	4.992592592592593	3.531791907514451	2.770408163265306	2.8442211055276383	2.438202247191011	2.475609756097561	2.4296296296296296	3.013157894736842	3.3185185185185184	2.976878612716763
GLASS_208150	10.533420847069053	0	1	2.335780248714173	4.671560497428346	1.132452327287902	3.356601652067066	0.2397572608619333	1.5474012856977046	64.68008594017975	4.50592560002713	6	26	0	0	4	12	1	0	0	0	3	0	0	0	3	254.0	251.1458333333333	323.5	207.0833333333333	227.68055555555563	185.5833333333333	165.41666666666666	196.25	125.0	664.0	35.365101858188005	9.76923076923077	7.384615384615385	7.933333333333334	4.12280701754386	3.4603174603174605	3.581395348837209	2.0681818181818183	3.111111111111111	0.0	3.076923076923077	3.088888888888889	2.543859649122807
GLASS_209650	23.989259902004264	0	1	2.3677520815246367	4.735504163049273	1.3376034488788933	4.310183052654941	0.139038162988869	2.592382486318539	422.1170859666242	7.176684841940834	16	62	0	0	5	31	3	2	0	0	0	0	0	0	0	366.0	189.16666666666669	295.0277777777777	365.2222222222222	384.861111111111	373.6666666666665	339.6666666666665	296.9166666666666	242.25	1242.0	91.21080805031896	5.903225806451613	5.769230769230769	4.330434782608696	3.207792207792208	2.3012048192771086	1.9005847953216373	1.7974683544303798	1.6666666666666667	1.7166666666666666	3.048387096774193	3.3391304347826085	2.9025974025974026
GLASS_210423	28.014631542745285	0	0	2.549566812373275	4.993360597261148	1.266010263909176	4.309642234601134	0.1197122842944759	2.7417887379191543	784.3803072131803	7.94582783392752	0	84	0	0	4	48	0	4	0	0	0	0	0	0	0	360.0	275.4236111111111	373.20833333333337	560.2777777777778	691.6944444444445	635.0972222222223	562.5833333333331	554.0138888888889	601.4583333333334	1456.0	113.159035432752	4.285714285714286	4.195402298850575	3.196428571428572	2.055776892430279	1.4134615384615383	1.2246153846153849	1.4319727891156462	1.633587786259542	1.459363957597173	2.880952380952381	3.386904761904762	2.745019920318725
GLASS_211524	23.4604926057802	0	1	2.402320016075753	4.777487049296952	1.3173729097893647	3.615234552408626	0.1205078184136208	2.3837690252746087	1133.5102635658895	8.131686813330667	15	53	0	0	7	23	3	2	0	0	0	2	0	0	2	365.2098765432099	175.06614845297975	268.0864197530864	331.0536503581771	315.6481481481481	290.1481481481481	268.1604938271605	227.67592592592592	197.23456790123456	1704.0	88.79200481152698	6.8907523876077335	6.825396825396825	5.336769759450172	3.739101080246914	2.7794486215538847	2.415798611111111	2.5405405405405403	2.3378226711560046	2.616729088639201	3.3773584905660377	3.618556701030928	3.0
GLASS_213464	29.76284407964047	0	1	2.559342869741319	5.113726594203831	1.3207371642328858	4.038748138607556	0.1091553550975015	2.7042675969233394	13125.80937018764	10.790668571508723	6	77	0	4	8	40	4	4	0	0	0	0	0	0	0	460.0	291.5625	379.93055555555554	552.2361111111113	652.7361111111112	581.0	540.5416666666667	466.625	496.87499999999983	1536.0	106.07543219395998	5.974025974025974	5.524390243902439	4.03125	2.8297872340425534	2.1954022988505746	2.356828193832599	2.328703703703704	2.29	2.32183908045977	3.220779220779221	3.6375	2.9106382978723406
GLASS_213752	26.35786941574768	0	1	2.3752922378154984	4.750584475630996	1.309012761443839	4.09103867890565	0.1203246670266367	2.632574325158183	921.7367091099032	8.050035049440552	18	62	0	0	7	28	4	1	0	0	0	2	0	0	2	389.2098765432099	191.59392623075752	296.3086419753086	365.6925392470659	391.9537037037036	359.8703703703704	302.77160493827176	283.7592592592593	256.067901234568	1838.0	102.73746533577196	6.27757865392274	6.311111111111111	4.818452380952381	3.490573907240574	2.5569358178053827	2.262249827467219	2.2108843537414966	2.7597109304426377	3.049382716049383	3.2580645161290325	3.517857142857143	3.027027027027027
GLASS_214837	30.262012835423832	2	1	2.4618929296115373	4.883887029931158	1.316256431899615	4.119298330961225	0.1585984127545523	2.384431598613634	2500.955667129792	7.136787775424186	12	79	0	0	11	39	5	6	0	0	0	0	0	0	0	558.0	382.9722222222222	464.11111111111103	503.33333333333326	509.4999999999999	624.1388888888893	427.1388888888888	357.49999999999994	353.27777777777766	1712.0	108.127227289111	7.063291139240507	6.320987654320987	4.680851063829787	3.3535911602209945	2.563725490196078	2.568075117370892	2.147368421052632	2.3719512195121952	2.424657534246576	2.9746835443037973	3.269503546099291	2.933701657458564
GLASS_215271	31.1743659966754	0	1	2.530373212255928	5.021380484933141	1.322861997797512	5.342071734550925	0.1369761983218186	3.0365900961403467	423.6458946148518	7.409874505221736	22	75	0	0	6	36	4	2	0	0	0	0	0	0	0	486.0	225.3611111111112	366.9166666666666	477.8333333333333	566.0277777777779	596.5277777777782	550.8333333333337	559.8333333333337	523.2777777777777	1548.0	114.166172574564	6.48	6.7375	5.440559440559441	4.564516129032258	3.742081447963801	3.336065573770492	3.361607142857143	2.930735930735931	2.563876651982379	3.3866666666666667	3.8461538461538463	3.510752688172043
GLASS_215728	25.54137283481996	0	1	2.389567331735741	4.779134663471483	1.3221197107304623	5.198432007524665	0.1575282426522625	2.8422795115739024	253.8789875439007	6.730780194971055	18	62	0	0	7	29	4	2	0	0	1	0	0	0	1	458.0	260.19444444444446	325.88888888888886	421.4999999999998	473.4444444444443	459.94444444444434	491.4444444444444	411.5833333333333	423.1388888888888	1370.0	91.84183124062098	7.387096774193548	6.892307692307693	5.398230088495575	4.321917808219178	3.327272727272727	3.0338983050847457	3.028248587570621	2.573099415204678	2.5950920245398774	3.2096774193548385	3.5132743362831858	3.1780821917808217
GLASS_216925	26.35786941574769	0	1	2.375292237815497	4.750584475630994	1.3090127614438387	4.09103867890568	0.1203246670266376	2.6325743251581906	921.7367091098346	8.050035049440478	18	60	0	0	8	26	4	2	0	0	0	2	0	0	2	421.2098765432099	244.59392623075752	307.6419753086418	392.0258725803994	418.9537037037037	384.2037037037037	305.7716049382716	274.92592592592587	315.06790123456784	1864.0	99.702543526074	7.020164609053498	6.670194003527337	5.1820987654321	3.812362590901404	2.9458874458874456	2.5468975468975468	2.525925925925926	2.986473429951691	3.651927437641724	3.333333333333333	3.583333333333333	3.0273972602739727
GLASS_218813	25.5937434931583	0	2	2.360445609412144	4.720891218824287	1.3195136659472446	4.282236838286851	0.1297647526753591	2.648397967312813	1688.6059690659008	8.62558106562158	18	65	0	0	5	32	2	1	0	0	2	0	0	0	2	426.0	268.1666666666667	332.77777777777777	420.3888888888889	394.27777777777777	366.63888888888886	415.0	381.25000000000006	433.77777777777777	1364.0	96.000514955168	6.553846153846154	5.735294117647059	4.148760330578512	3.012121212121212	2.2596685082872927	2.274725274725274	2.8941176470588235	2.6303030303030304	2.484472049689441	3.046153846153846	3.289256198347108	2.769696969696969
GLASS_219632	24.167599386966742	0	1	2.383790076775107	4.747977398144137	1.3257634277814652	4.942242208940077	0.159427168030325	2.7292212281641364	274.1474704497461	6.745068286414571	11	63	0	0	8	32	5	1	1	0	0	1	0	0	1	334.0493827160494	176.6476146928822	275.80144032921817	355.00800182898945	415.92592592592587	422.5123456790124	395.5185185185185	429.8796296296297	406.03497942386826	1714.0	98.22791695516796	5.302371154223007	4.966329966329966	3.604336043360434	2.294358311800172	1.890607101947308	2.060090702947846	2.0540858318636097	1.7627482555018787	1.7628524046434495	3.0476190476190474	3.3089430894308944	2.7674418604651163
GLASS_220408	25.17276332107654	0	1	2.5039785007407787	4.952820272150955	1.3762204190779277	4.787103585916519	0.1544226963198877	2.697327660672266	323.58514741109747	6.910864397634136	16	57	0	2	5	26	2	3	0	0	0	0	0	0	0	408.0	155.77777777777777	294.6111111111111	379.63888888888886	365.8611111111111	356.9444444444443	361.3611111111111	305.1666666666666	269.3055555555555	1252.0	88.420947526074	7.157894736842105	7.096774193548387	5.696428571428571	4.529801324503311	3.389937106918239	2.852760736196319	2.751552795031056	2.4836601307189543	2.6850393700787403	3.543859649122807	3.946428571428572	3.423841059602649
GLASS_221298	21.24171300629784	0	2	2.392137717675738	4.784275435351476	1.3327748464168807	3.7720117524052927	0.1397041389779738	2.3208602534726355	977.8041265701102	7.878561143405803	16	54	0	0	4	27	3	1	0	0	0	0	0	0	0	310.0	129.88888888888889	249.6388888888889	301.77777777777777	293.77777777777777	275.9166666666667	247.75	224.0833333333333	201.50000000000003	1066.0	80.42245243092297	5.7407407407407405	5.7368421052631575	4.188118811881188	3.1818181818181817	2.2413793103448274	1.8865248226950355	1.9754098360655736	1.9739130434782608	2.058252427184466	3.092592592592593	3.386138613861386	2.9015151515151514
GLASS_222375	22.212387604264176	0	1	2.4618929296115373	4.883887029931158	1.316256431899615	4.119298330961225	0.1585984127545523	2.384431598613634	2500.955667129792	7.136787775424186	15	56	0	0	8	27	4	2	1	0	0	1	0	0	1	340.8888888888889	193.5231109575598	277.58763733431266	347.76161799352855	372.3386247367365	372.6939627039216	332.9883459738849	291.2922790082539	253.25713016741508	1652.0	89.860256430923	6.087301587301588	5.281609195402299	5.110032362459547	3.692857142857143	3.5518763796909494	3.3232323232323235	3.655072463768116	3.12772585669782	2.6410256410256405	3.196428571428572	3.5728155339805827	2.9857142857142858
GLASS_222445	22.45372599607153	0	1	2.4935761302916024	4.920834901185163	1.3670741042958778	4.527420848788937	0.161693601742462	2.539771845482168	265.9284837543168	6.61284683174757	12	54	0	0	6	26	2	4	0	0	0	0	0	0	0	380.0	170.72222222222223	282.55555555555554	365.58333333333326	363.38888888888886	396.63888888888886	342.44444444444446	260.6666666666667	226.02777777777777	1172.0	77.90855152607396	7.037037037037037	6.655172413793103	5.2075471698113205	4.285714285714286	2.980392156862745	2.2011494252873565	2.0860927152317883	2.13953488372093	2.5535714285714284	3.3703703703703702	3.7735849056603774	3.335714285714286
GLASS_223869	21.97732935818581	2	3	2.4618929296115373	4.883887029931158	1.316256431899615	4.119298330961225	0.1585984127545523	2.384431598613634	2500.955667129792	7.136787775424186	6	63	1	0	8	33	3	3	0	0	0	2	0	0	2	349.58024691358025	193.5231109575598	277.58763733431266	347.76161799352855	372.3386247367365	372.6939627039216	332.9883459738849	291.2922790082539	253.25713016741508	1742.0	91.09243786001696	5.548892808152067	5.435483870967742	3.8559322033898304	2.9212121212121214	2.223404255319149	1.856353591160221	1.8085106382978724	1.7121212121212122	1.8046875	2.873015873015873	3.440677966101695	2.860606060606061
GLASS_224941	23.58790963205157	0	2	2.5017624004054544	5.003524800810911	1.2935044956387236	4.218515680803044	0.1406171893601014	2.538095620436113	1374.3313356056024	8.324334879108173	12	55	0	0	7	25	2	1	1	0	3	0	0	0	3	438.44444444444446	329.6492626886145	456.3086419753086	366.0895061728396	403.12654320987656	397.1898148148149	367.6990740740741	358.63425925925924	408.44444444444446	1514.0	87.66397362122497	7.971717171717172	6.574712643678161	5.993589743589744	3.86810551558753	3.238095238095238	3.16025641025641	3.35024154589372	3.602666666666667	3.34435261707989	3.363636363636364	3.576923076923077	3.1510791366906474
GLASS_226549	23.42005249126032	0	1	2.442858101543389	4.77540324625364	1.3106664009796667	3.7696210949388447	0.1256540364979615	2.4255867797557693	2879.118509729225	9.063851741937512	9	61	0	0	8	31	5	3	0	0	0	0	0	0	0	390.0	236.91666666666663	311.49999999999994	398.19444444444434	435.4999999999999	459.7499999999998	321.24999999999994	282.66666666666663	257.08333333333337	1260.0	83.11841205031898	6.39344262295082	6.09375	4.436974789915967	2.975609756097561	2.4352941176470586	1.8333333333333333	1.562091503267974	1.6214285714285714	1.6377952755905512	3.065573770491804	3.3529411764705883	2.75
GLASS_226700	12.525721488758457	0	1	2.529796091558339	4.98632636637467	1.3462140603909354	3.639537901683261	0.2274711188552038	1.7618603527485244	86.53429480641489	4.930544436359874	6	33	0	0	3	17	1	2	0	0	0	0	0	0	0	198.0	93.16666666666669	157.61111111111114	191.0833333333333	213.0833333333333	220.25	169.5	98.5	24.0	662.0	46.310527382433	6.0	5.857142857142857	4.661538461538462	3.488372093023256	2.6739130434782608	1.6451612903225807	0.5974025974025974	0.0	0.0	3.1818181818181817	3.692307692307693	3.244186046511628
GLASS_227965	25.43198303507878	0	1	2.4494808071331344	4.89894819016542	1.3364342015005293	3.999499511695885	0.1249843597404964	2.5493200410211228	2033.303352537823	8.78056782653674	16	60	0	0	6	28	3	2	0	0	1	0	0	0	1	432.0	245.97222222222223	321.4722222222221	405.5555555555556	423.75	402.9999999999999	344.0	316.6666666666667	243.8333333333333	1320.0	90.187218335772	7.2	6.734375	5.252173913043478	3.909677419354839	3.1790123456790123	2.43030303030303	1.8733333333333333	1.9285714285714288	2.034482758620689	3.333333333333333	3.634782608695652	3.064516129032258
GLASS_228022	26.248479616006502	0	1	2.4640804925778683	4.80877055224005	1.318299271555282	4.327779735038123	0.1311448404557007	2.658977115708149	685.2537268630382	7.723711642331585	18	64	0	0	6	31	1	4	1	0	0	0	0	0	0	408.44444444444446	190.9756515775034	309.7314814814815	397.9876543209877	391.7530864197531	386.7592592592592	411.5833333333333	367.3827160493827	313.0648148148148	1564.0	101.27611605031902	6.381944444444445	6.151960784313725	4.718579234972677	3.5366876310272537	2.6629629629629625	1.927140255009108	2.046040515653776	2.347826086956522	2.366430260047281	3.296875	3.663934426229509	3.106918238993711
GLASS_228260	25.121995338337072	2	1	2.4618929296115373	4.883887029931158	1.316256431899615	4.119298330961225	0.1585984127545523	2.384431598613634	2500.955667129792	7.136787775424186	9	62	0	0	9	29	3	6	0	0	0	0	0	0	0	476.0	373.05555555555554	401.0833333333332	441.3611111111112	468.44444444444446	574.4444444444446	373.2222222222222	306.3888888888889	245.5277777777778	1424.0	87.31659824062098	7.67741935483871	6.84375	5.54954954954955	3.8533333333333335	3.3373493975903616	3.150943396226415	2.2205882352941178	2.141732283464567	2.127450980392157	3.177419354838709	3.63963963963964	3.1066666666666665
GLASS_230100	26.886636711971747	0	1	2.4679810016790102	4.93596200335802	1.3481410083193488	4.440730248943622	0.1345675833013218	2.6847413018755786	618.0599891588224	7.620507991055436	20	58	0	0	7	25	4	2	0	0	1	0	0	0	1	480.0	219.77777777777777	330.6944444444444	425.7222222222222	401.1666666666666	383.5555555555555	329.6111111111111	298.33333333333326	273.33333333333337	1366.0	90.063379621225	8.275862068965518	7.936507936507937	6.348214285714286	5.02027027027027	3.789808917197452	3.3096774193548386	2.820689655172414	2.893939393939394	3.0854700854700856	3.6379310344827593	3.919642857142857	3.385135135135135
GLASS_230136	12.08976496539261	0	1	2.4618929296115373	4.883887029931158	1.316256431899615	4.119298330961225	0.1585984127545523	2.384431598613634	2500.955667129792	7.136787775424186	6	39	0	0	3	22	1	1	0	0	0	1	0	0	1	152.44444444444446	193.5231109575598	277.58763733431266	347.76161799352855	372.3386247367365	372.6939627039216	332.9883459738849	291.2922790082539	253.25713016741508	928.0	55.431687906678015	3.908831908831909	3.948717948717949	2.771428571428572	1.877551020408164	1.375	1.2708333333333333	1.1333333333333333	0.7323943661971831	0.4893617021276595	2.5641025641025643	3.0142857142857142	2.5
GLASS_231513	25.58181294933984	0	1	2.379894741700769	4.75978948340154	1.3093214023108304	5.1804477363304775	0.1569832647372872	2.8388139565935204	272.1252152342504	6.8001847789657415	12	70	0	0	5	37	3	2	0	0	0	0	0	0	0	364.0	230.69444444444443	321.55555555555554	423.94444444444434	449.4444444444445	467.08333333333337	439.83333333333326	367.4166666666667	268.9166666666667	1320.0	99.45628547941295	5.2	5.013698630136986	3.4962962962962965	2.5185185185185186	2.0945273631840795	1.6777251184834123	1.4646464646464648	1.4482758620689655	1.3175675675675675	2.9285714285714284	3.22962962962963	2.761904761904762
GLASS_231633	10.853890887981988	0	1	2.360943644152448	4.721887288304895	1.208501886491608	3.4183478589532976	0.2278898572635531	1.6346224602834925	71.59194693594543	4.67644770278755	6	34	0	0	3	19	1	2	0	0	0	0	0	0	0	180.0	98.63888888888889	150.11111111111111	179.52777777777783	193.6388888888889	199.6388888888889	181.3333333333333	143.83333333333334	89.0	628.0	44.41085319213101	5.294117647058823	5.0	3.6610169491525424	3.208955223880597	1.9518072289156627	1.6962025316455696	0.7560975609756098	0.1304347826086956	0.0	2.617647058823529	2.9661016949152543	2.7611940298507465
GLASS_231808	10.882400458683405	0	3	2.44774827292634	4.89549654585268	1.236042462855939	3.4667921832338524	0.2476280130881323	1.5797019601470563	58.67898848529694	4.408553951937212	6	23	0	0	5	9	3	0	0	0	0	2	0	0	2	159.20987654320987	71.53837067520195	119.03497942386832	133.10699588477365	127.77572016460906	113.55982319768329	58.11111111111112	15.691358024691358	2.0	1058.0	42.236416143641016	6.922168545356951	7.5509259259259265	6.272222222222223	4.446666666666667	2.886621315192744	1.3416532474503489	0.3541666666666666	0.0	0.0	3.608695652173913	4.0	3.42
GLASS_233019	28.32935984504627	0	1	2.442867702564764	4.876282046906416	1.330019904135861	3.922564224806039	0.1089601173557233	2.64767942438992	1814.331258167295	8.784406071465217	15	71	0	0	8	35	5	3	0	0	0	0	0	0	0	458.0	262.47222222222223	360.3888888888888	462.97222222222223	518.2222222222222	564.4166666666666	465.3333333333333	408.58333333333337	339.9166666666667	1480.0	101.63026366971498	6.450704225352113	6.253333333333333	4.656934306569343	3.289473684210526	2.7177033492822966	2.4028436018957344	2.015873015873016	1.6033519553072626	1.521472392638037	3.1690140845070425	3.4963503649635035	2.942105263157895
GLASS_233626	13.6418778982083	0	3	2.432375068698226	4.864750137396453	1.2569823447695194	3.6307590770196425	0.2017088376122023	1.8772284034446085	146.28385983633197	5.573335644465832	6	33	0	0	6	15	3	1	0	0	2	0	0	0	2	306.0	213.66666666666663	254.25	251.91666666666669	210.16666666666669	261.08333333333337	211.02777777777777	195.16666666666663	216.5	820.0	45.029695572735	9.272727272727272	7.558823529411764	6.440677966101695	5.285714285714286	4.083333333333333	3.475	2.3835616438356166	2.931034482758621	3.9130434782608696	3.1818181818181817	3.440677966101695	3.2285714285714286
GLASS_233974	22.19610895766816	0	1	2.4654657431105864	4.888049236180288	1.293001501611295	3.912335921915948	0.1397262829255695	2.3937540352775613	615.0398678554342	7.45130650866777	6	55	1	0	7	27	3	2	0	0	2	0	0	0	2	416.0	319.45138888888886	308.80555555555554	442.11111111111103	503.20833333333326	540.3750000000002	371.6666666666666	308.75000000000006	276.8055555555556	1220.0	76.10835443092297	7.5636363636363635	6.362068965517241	4.567567567567568	3.4	2.741573033707865	2.524390243902439	2.4285714285714284	2.452830188679245	2.205357142857143	3.2545454545454544	3.5675675675675675	2.85625
GLASS_234691	21.48900217648162	0	1	2.357678646503207	4.683143048620354	1.283711973938462	3.605039817004783	0.1287514220358851	2.3119522327959894	707.1549782631048	7.590869264519804	6	59	0	0	7	31	4	2	0	0	1	0	0	0	1	362.0	276.88888888888886	306.7222222222221	403.1388888888888	416.0	441.4166666666666	313.91666666666663	295.5833333333333	265.66666666666663	1192.0	78.78655705031899	6.135593220338983	5.360655737704918	3.692982456140351	2.4625	2.012121212121212	1.6390532544378698	1.34640522875817	1.6771653543307086	1.7894736842105263	2.8983050847457625	3.149122807017544	2.60625
GLASS_234742	26.52572655653893	0	1	2.417148413557651	4.834296827115301	1.2883421008774811	3.918295345386914	0.1152439807466739	2.589432129974393	3051.8745768343865	9.247286727780446	12	71	0	0	7	37	3	3	1	0	0	0	0	0	0	384.44444444444446	277.0216906721537	387.27160493827154	461.2129629629629	489.0462962962964	505.34259259259255	487.7777777777777	407.40277777777777	274.7175925925926	1604.0	105.72058947941296	5.41471048513302	4.504504504504505	3.729468599033816	2.4810996563573884	2.261788617886179	1.7716049382716048	1.4504065040650405	1.5381750465549346	1.3445190156599554	3.0	3.253623188405797	2.77319587628866
GLASS_235712	18.987141775360097	0	1	2.575079895418498	5.1501597908369945	1.3297773739191256	4.2808559255866525	0.1783689968994438	2.329621709567452	204.6440756272124	6.196740991069047	12	47	0	0	3	23	1	2	0	0	0	0	0	0	0	290.0	145.25	223.3888888888889	293.5833333333333	356.49999999999994	366.44444444444434	330.25	278.8333333333333	234.5833333333334	956.0	71.28940481152698	6.170212765957447	6.3	5.191011235955056	4.572649572649572	3.493055555555556	2.8552631578947367	2.7244094488188977	1.3884297520661155	0.8118811881188119	3.3404255319148937	3.955056179775281	3.658119658119658
GLASS_236776	26.13908981626533	0	1	2.402108817385248	4.761140887713465	1.3267861299484696	3.915626686391062	0.1151654907762077	2.588750821406793	1667.184753621492	8.642667138238613	6	76	0	0	7	42	4	3	0	0	0	0	0	0	0	382.0	241.16666666666663	342.38888888888897	461.80555555555554	529.2222222222223	554.25	440.3333333333333	426.8333333333333	357.66666666666663	1402.0	100.743654003658	5.026315789473684	4.6835443037974684	3.298013245033113	2.4131455399061035	2.036363636363636	1.709090909090909	1.351351351351351	1.1990950226244343	1.276243093922652	2.8157894736842106	3.1059602649006623	2.643192488262911
GLASS_236967	11.899494936611667	0	1	2.456113717627578	4.869982602533941	1.350262523875725	3.626317200102251	0.2417544800068167	1.693682695958979	74.77198417690724	4.719908379840339	6	32	0	0	2	17	1	1	0	0	0	0	0	0	0	162.0	72.38888888888889	141.30555555555554	173.33333333333331	176.80555555555557	151.25	116.33333333333331	75.0	34.0	598.0	45.66732338243301	5.0625	5.029411764705882	3.671875	2.4827586206896552	1.8461538461538465	1.3580246913580247	1.2033898305084745	0.1304347826086956	0.0	3.09375	3.53125	2.9655172413793105
GLASS_237034	25.650762634561143	0	1	2.4334475659098995	4.866895131819799	1.307382447540946	3.859825526681556	0.116964409899441	2.544544450586042	3397.9797089407034	9.324858799215235	12	66	0	0	7	33	4	2	0	0	0	1	0	0	1	377.60493827160496	236.0052964487121	319.29526748971193	414.9753086419753	461.22530864197535	521.5987654320987	428.7407407407408	364.1851851851852	289.62654320987656	1582.0	98.062433860017	5.721286943509166	5.479871175523349	3.932098765432099	2.8053986189579407	2.3509971509971512	2.17296113847838	1.799382716049383	1.6850672328379337	1.454616588419405	3.075757575757576	3.3968253968253967	2.8926553672316384
GLASS_238739	16.32047510869343	0	1	2.4476334782893163	4.822977605706516	1.3116671825820745	3.941955037638573	0.1877121446494558	2.1136141474178336	212.80106608333423	6.102295111974422	12	42	0	0	2	21	1	1	0	0	0	0	0	0	0	236.0	101.88888888888889	188.6666666666668	234.00000000000003	248.33333333333337	236.83333333333337	214.16666666666669	196.3333333333333	170.0	818.0	64.17917500182901	5.619047619047619	5.727272727272728	4.539473684210527	4.153061224489796	2.9035087719298245	2.522935779816514	1.932692307692308	1.7395833333333333	0.8433734939759037	3.071428571428572	3.473684210526316	3.2142857142857144
GLASS_239141	23.43198303507878	0	1	2.371264317793888	4.702143501821585	1.321055906736762	4.42119939301378	0.1473733131004593	2.585023303832838	396.4512286564942	7.081165317527873	17	53	0	0	9	23	6	1	1	0	0	1	0	0	1	372.0493827160494	180.64761469288217	266.80144032921805	312.1191129401005	339.0925925925925	366.90123456790127	319.1851851851852	353.7129629629629	354.2016460905349	1682.0	89.85860081152698	7.019799673887725	6.496031746031746	5.003436426116839	3.25868945868946	2.614916286149163	2.9106606606606604	2.972821742605915	3.0359477124183005	3.083950617283951	3.339622641509434	3.5876288659793816	2.9692307692307693
GLASS_239319	24.984095967894472	0	1	2.433550817444562	4.867101634889124	1.3091072502190322	3.895115597569621	0.1217223624240506	2.52287416713976	2363.0138045138883	8.930843928919616	12	63	0	0	7	31	4	2	0	0	1	0	0	0	1	422.0	293.94444444444446	337.1111111111109	443.4166666666666	474.2222222222222	521.6666666666667	436.1666666666666	394.4166666666666	343.5	1336.0	89.94215705031897	6.698412698412699	6.03030303030303	4.358333333333333	3.113095238095238	2.5698924731182795	2.443298969072165	2.1695906432748537	1.9463087248322148	1.9923076923076923	3.126984126984127	3.441666666666667	2.9345238095238093
GLASS_239479	11.370727640387596	0	1	2.4618929296115373	4.883887029931158	1.316256431899615	4.119298330961225	0.1585984127545523	2.384431598613634	2500.955667129792	7.136787775424186	9	27	0	0	5	12	3	1	0	0	0	1	0	0	1	194.44444444444449	193.5231109575598	277.58763733431266	347.76161799352855	372.3386247367365	372.6939627039216	332.9883459738849	291.2922790082539	253.25713016741508	872.0	42.249958858188	7.20164609053498	7.464285714285714	6.666666666666667	4.461538461538462	3.149253731343284	2.375	0.2727272727272727	0.0	0.0	3.4074074074074074	4.166666666666667	3.230769230769231
GLASS_239494	26.886636711971747	0	1	2.4679810016790102	4.93596200335802	1.3481410083193488	4.440730248943622	0.1345675833013218	2.6847413018755786	618.0599891588224	7.620507991055436	20	58	0	0	7	25	4	2	0	0	0	1	0	0	1	431.60493827160496	157.58862978204542	304.07716049382714	388.014403292181	370.11316872427983	343.6296296296296	311.86625514403295	285.0246913580247	253.3703703703704	1574.0	94.505530621225	7.441464452958706	7.541446208112874	6.014880952380952	4.725975975975976	3.5123849964614298	2.988530465949821	2.649042145593869	2.6582491582491583	2.872744539411206	3.6379310344827593	3.919642857142857	3.385135135135135
GLASS_240355	24.850544700229428	0	1	2.4618929296115373	4.883887029931158	1.316256431899615	4.119298330961225	0.1585984127545523	2.384431598613634	2500.955667129792	7.136787775424186	19	55	0	0	9	23	4	3	1	0	0	1	0	0	1	424.8888888888889	193.5231109575598	277.58763733431266	347.76161799352855	372.3386247367365	372.6939627039216	332.9883459738849	291.2922790082539	253.25713016741508	1784.0	94.30280881152696	7.725252525252526	6.67816091954023	6.52	4.8661800486618	5.082159624413146	5.203703703703703	5.084795321637427	4.300884955752212	4.070987654320987	3.5454545454545454	3.99	3.364963503649636
GLASS_240590	19.86545695287094	1	2	2.4618929296115373	4.883887029931158	1.316256431899615	4.119298330961225	0.1585984127545523	2.384431598613634	2500.955667129792	7.136787775424186	12	49	0	0	8	23	3	4	1	0	0	0	0	0	0	354.44444444444446	272.99391289437585	377.6851851851852	310.5	222.2777777777778	233.8888888888889	260.27777777777777	263.27777777777777	198.66666666666669	1330.0	75.039112811527	7.233560090702948	5.68	5.547619047619048	3.267326732673267	3.542553191489361	3.6145833333333335	3.619565217391304	2.536082474226804	1.0434782608695652	3.0816326530612246	3.273809523809524	2.8217821782178216
GLASS_240608	18.372845767031773	0	1	2.416091382300199	4.756215729739766	1.3492961458679056	4.070274660238182	0.1769684634886166	2.2366196042006643	223.0512901355484	6.240310868556978	15	42	0	0	5	19	4	0	0	0	0	1	0	0	1	263.60493827160496	101.19974089315652	198.66049382716056	229.9351851851852	224.43415637860085	211.0246913580247	187.4814814814815	166.19753086419755	128.1851851851852	1152.0	68.240245192131	6.276308054085833	6.491358024691357	4.945147679324894	3.2852564102564097	2.304563492063492	1.9809809809809809	2.093928980526919	2.2156084656084656	2.804659498207885	3.4047619047619047	3.721518987341772	3.1153846153846154
GLASS_243056	17.706179100365105	0	1	2.3748907900499123	4.7497815800998255	1.3244881490690723	4.047864250344139	0.1759940978410495	2.231098519363921	217.54419473511945	6.215311147007158	12	48	0	0	3	25	1	2	0	0	0	0	0	0	0	262.0	118.38888888888889	215.0555555555556	258.41666666666663	274.8888888888889	265.77777777777777	253.3055555555556	222.0555555555556	199.69444444444449	922.0	69.389730621225	5.458333333333333	5.2	3.6741573033707855	2.6440677966101696	1.9855072463768115	2.082089552238806	2.0	2.207920792079208	1.9157894736842105	2.9375	3.292134831460674	2.864406779661017
GLASS_243212	23.75854975870345	0	1	2.504682547434264	4.880082503772619	1.3753354502514692	4.366069214200565	0.1505541108345022	2.5385738479951105	526.4761179640783	7.330916707545409	18	53	0	2	4	24	2	1	1	0	0	0	0	0	0	326.44444444444446	125.17009602194788	249.8271604938272	302.2098765432099	294.1388888888889	274.7098765432098	245.73148148148152	220.28703703703707	225.8240740740741	1342.0	91.86641371637596	6.1593291404612165	6.373563218390804	5.041666666666666	3.3904761904761904	2.708624708624709	2.2222222222222223	2.512	2.781710914454277	2.569321533923304	3.5849056603773586	4.0	3.2928571428571427
GLASS_243281	24.984095967894472	0	1	2.433550817444562	4.867101634889124	1.3091072502190322	3.895115597569621	0.1217223624240506	2.52287416713976	2363.0138045138883	8.930843928919616	12	63	0	0	7	31	4	2	0	0	0	1	0	0	1	373.60493827160496	231.7552964487121	310.4938271604936	403.4907407407407	449.8230452674897	508.3580246913581	416.2037037037037	347.8364197530864	303.5740740740741	1544.0	94.38430805031896	5.930237115422301	5.653198653198653	4.047222222222222	2.890873015873016	2.436081242532856	2.282932416953036	2.024041585445094	1.779269202087994	1.752991452991453	3.126984126984127	3.441666666666667	2.9345238095238093
GLASS_243708	23.4604926057802	0	1	2.402320016075753	4.777487049296952	1.3173729097893647	3.615234552408626	0.1205078184136208	2.3837690252746087	1133.5102635658895	8.131686813330667	15	54	0	0	7	24	4	1	0	0	0	2	0	0	2	345.2098765432099	170.06614845297975	264.0864197530864	322.8869836915104	324.6481481481481	291.6481481481481	270.1604938271605	228.17592592592592	195.73456790123456	1690.0	89.80341371637599	6.392775491540924	6.424951267056531	4.9461279461279455	3.383370744481856	2.587529976019185	2.279866332497912	2.4	2.251925192519252	2.449328449328449	3.333333333333333	3.606060606060606	2.984848484848485
GLASS_244695	26.110580245563902	0	1	2.406150744706961	4.812301489413922	1.348592701810118	4.451853223666685	0.1349046431414147	2.687242932713928	519.3248609708303	7.44645209218185	16	63	0	0	5	30	4	1	0	0	0	0	0	0	0	390.0	219.75	304.97222222222206	406.2222222222221	446.3888888888888	434.08333333333326	357.5277777777778	328.13888888888897	305.4166666666668	1298.0	96.91079114546996	6.190476190476191	6.08955223880597	4.516393442622951	3.198863636363636	2.5	2.2857142857142856	2.0324675324675323	1.7924528301886793	1.6305732484076434	3.2698412698412698	3.581967213114754	2.9431818181818183
GLASS_247205	23.3225932353376	0	1	2.3788093918048814	4.757618783609762	1.3335516270053942	3.6154089650643617	0.120513632168812	2.3838172679117537	2720.363645489978	9.00713313221686	12	65	0	0	4	35	3	1	0	0	0	0	0	0	0	304.0	174.13888888888889	284.44444444444446	362.6111111111111	373.44444444444446	379.75000000000006	343.33333333333337	289.5833333333333	236.25000000000003	1182.0	92.346055669715	4.676923076923077	4.632352941176471	3.1666666666666665	2.100558659217877	1.6684491978609626	1.5026455026455026	1.4201183431952662	1.4475524475524475	1.3053435114503815	2.876923076923077	3.1666666666666665	2.659217877094972
GLASS_247326	22.72922435666979	0	1	2.5427020121177164	5.030837915294189	1.3322061635575	4.57730360549795	0.1634751287677839	2.5507295095122404	256.53519743807016	6.576885294358688	19	48	0	0	7	20	4	2	1	0	0	0	0	0	0	370.44444444444446	221.3272462277092	312.4830246913581	367.4783950617284	441.4382716049384	401.1296296296297	369.6203703703704	296.40895061728395	291.1574074074074	1356.0	81.99556609698	7.717592592592593	6.698717948717948	6.626373626373627	4.939890710382513	5.0051679586563305	4.875706214689265	4.696969696969696	3.943333333333334	3.3978494623655915	3.75	4.153846153846154	3.4918032786885247
GLASS_247602	19.533790393779054	0	1	2.4711286433178827	4.899374151848356	1.2697060504256903	4.014065392063365	0.1605626156825346	2.306095273112956	355.9945154245294	6.791206056496637	6	51	0	0	7	26	2	2	1	0	0	2	0	0	2	253.6543209876543	183.8656169029112	276.6939300411522	312.66939109891786	389.8687128486512	351.83116140832186	264.3158436213992	233.1738683127572	264.4135802469136	1734.0	83.38134352607399	4.973614137012829	3.683438155136269	3.659041394335512	2.195742869306088	2.068949452597251	1.7782921810699588	1.9064814814814808	1.4314236111111112	1.265777777777778	3.0980392156862746	3.294117647058824	2.703448275862069
GLASS_247636	17.59678930062393	0	1	2.382550314396666	4.722215460876422	1.363486307933612	4.1761214749092685	0.1898237034049667	2.2178402993408057	180.7641227311627	5.985650352409829	12	40	0	0	6	18	4	2	0	0	0	0	0	0	0	314.0	117.11111111111111	222.0277777777778	227.11111111111111	225.75000000000003	205.00000000000003	177.2777777777778	165.83333333333334	138.11111111111111	918.0	58.75184028728201	7.85	7.4186046511627906	5.934210526315789	3.787234042553192	2.5242718446601944	2.442105263157895	2.541176470588235	2.5063291139240507	3.7735849056603774	3.4	3.631578947368421	3.1382978723404253
GLASS_248211	14.320475108693431	0	0	2.2947167996906312	4.589433599381264	1.237982145325908	3.41873440292187	0.1709367201460934	1.922417605521055	772.317503774046	7.342542920353333	6	44	0	0	3	24	0	3	0	0	0	0	0	0	0	232.0	173.86111111111111	198.77777777777783	265.9722222222222	246.8333333333334	234.36111111111123	218.1111111111112	203.3333333333333	200.4166666666667	828.0	60.01162171637601	5.2727272727272725	4.727272727272728	3.272727272727273	2.585858585858586	1.898989898989899	1.7473684210526317	2.072289156626506	2.3866666666666667	1.9696969696969693	2.5454545454545454	2.7142857142857144	2.323232323232323
GLASS_249327	20.94498712797216	0	1	2.450713932138738	4.901427864277476	1.2799877709848528	3.7135915400303854	0.1375404274085328	2.305251251441024	713.1460912241587	7.5629380689637244	12	58	0	0	4	31	1	2	1	0	0	0	0	0	0	274.44444444444446	205.7508573388203	294.37037037037027	386.5648148148147	486.0972222222222	379.3703703703703	344.68055555555554	276.5895061728395	301.72067901234567	1292.0	88.83410805031899	4.731800766283525	3.655555555555555	3.483483483483483	2.234800838574424	1.5146804835924008	1.4346978557504872	1.2466281310211944	1.243847874720358	1.356164383561644	2.9482758620689653	3.2522522522522523	2.679245283018868
GLASS_251052	10.70406097372093	0	3	2.42301610010185	4.8460322002037	1.2632625001966244	3.440008363505946	0.2457148831075675	1.571946139255293	63.58426544469978	4.488838277690948	6	26	0	0	4	12	3	0	0	0	0	1	0	0	1	159.60493827160494	68.19974089315653	123.57304526748972	139.3518518518519	144.2469135802469	121.98353909465018	75.53703703703704	38.69135802469136	15.037037037037036	808.0	41.606754858188	6.138651471984805	6.559670781893004	5.270531400966184	3.8710317460317465	2.361581920903955	1.2826510721247564	0.6314363143631436	0.1452991452991452	0.0	3.230769230769231	3.630434782608696	3.232142857142857
GLASS_251646	24.098649701745448	0	1	2.378834043270137	4.757668086540273	1.320337290976326	3.689635659793401	0.1190205051546258	2.4369298274853395	1542.4837956646036	8.472551361973714	12	65	0	0	5	34	3	1	0	0	0	1	0	0	1	311.60493827160496	173.7275186709343	283.37860082304525	362.6975308641975	373.1975308641976	380.5154320987654	344.9074074074074	288.9351851851852	236.2932098765432	1470.0	96.653842764866	4.793922127255461	4.781045751633987	3.297178130511464	2.187461204220981	1.7189542483660132	1.5455614344503232	1.454963839579224	1.4724164724164723	1.3324851569126377	2.953846153846154	3.2301587301587302	2.70391061452514
GLASS_252244	30.193063150202526	2	1	2.4618929296115373	4.883887029931158	1.316256431899615	4.119298330961225	0.1585984127545523	2.384431598613634	2500.955667129792	7.136787775424186	12	77	0	0	12	37	5	7	0	0	0	0	0	0	0	590.0	390.9722222222222	475.5555555555554	491.83333333333314	516.4444444444443	618.638888888889	397.83333333333326	379.94444444444446	379.11111111111103	1738.0	105.092305479413	7.662337662337662	6.79746835443038	5.161764705882353	3.715116279069768	2.922680412371134	2.9899497487437188	2.7425149700598803	2.75974025974026	2.4444444444444446	3.0259740259740258	3.3088235294117645	3.0
GLASS_253017	21.85600901462616	0	1	2.4908414970128114	4.91799955559646	1.3553947391560126	4.507776491389348	0.1669546848662721	2.499055787521517	241.41856977848525	6.479784004060949	12	51	0	0	5	24	1	3	0	0	1	0	0	0	1	376.0	214.25	281.27777777777777	379.25	368.8888888888889	382.1666666666667	364.22222222222223	250.66666666666663	234.75	1138.0	75.476370716376	7.372549019607843	6.6909090909090905	5.215686274509804	3.944055944055944	2.7434210526315788	2.1280487804878048	2.2	2.191666666666667	2.7755102040816326	3.450980392156863	3.8333333333333335	3.2097902097902096
GLASS_253337	14.687481946837975	0	1	2.5036801952635286	4.923979727954515	1.31931074826264	3.725261339331448	0.1960663862806025	1.9569908937527305	182.0580330403581	5.846179385282343	6	45	0	0	2	26	2	0	0	0	0	0	0	0	0	168.0	82.11111111111111	175.25000000000003	219.80555555555563	227.97222222222223	237.3333333333333	224.8333333333333	188.50000000000003	143.33333333333331	736.0	61.39123552607402	3.733333333333333	4.1063829787234045	3.0	2.098360655737705	1.481203007518797	1.0	0.7412587412587412	0.55	0.3370786516853932	2.8	3.2444444444444445	2.8114754098360657
GLASS_254239	29.03646662623281	0	1	2.4627003973127124	4.821714783518227	1.319380967002133	4.228572173142545	0.1142857344092579	2.750197208005872	8126.913589424315	10.31126931781632	6	79	0	2	8	42	4	4	0	0	0	0	0	0	0	448.0	294.25	379.6666666666666	516.9444444444446	597.5555555555555	643.6388888888891	493.97222222222223	483.63888888888886	463.8333333333332	1538.0	106.96465800365796	5.670886075949367	5.192771084337349	3.68125	2.6106194690265485	2.4588744588744587	2.3022222222222224	1.8744186046511628	1.8066037735849056	1.615	3.0126582278481013	3.35625	2.707964601769912
GLASS_254346	35.01949938237628	0	1	2.684106087480341	5.204743342080038	1.2822680848592087	4.58657639418465	0.1066645673066197	2.9817488848424816	1331.232574860315	8.652475562764781	9	83	0	0	11	40	5	5	0	0	0	0	1	0	1	571.0672153635117	349.17549725651577	459.5686728395061	689.0169753086419	900.8287037037036	1015.3765432098766	912.3333333333331	876.8225308641976	769.395061728395	2982.0	125.59783619395998	6.880327895945923	6.876820640865585	6.006318082788671	4.771985977747295	4.022500316015674	3.5185185185185186	2.752749336367084	2.2703357563170647	2.2835082639642903	3.566265060240964	4.147058823529412	3.493827160493827
GLASS_259212	12.934771117021752	0	3	2.43581255756777	4.87162511513554	1.2526484486474048	3.640869289928808	0.2141687817605181	1.822850720113346	98.12581975579243	5.116878781329006	6	36	0	0	4	19	3	1	0	0	0	0	0	0	0	206.0	95.41666666666669	172.80555555555554	208.75000000000003	204.22222222222223	209.25	179.83333333333331	143.99999999999997	105.0	698.0	48.97654919213101	5.722222222222222	6.0	4.6923076923076925	3.8227848101265822	2.892857142857143	2.069767441860465	0.9058823529411764	0.3421052631578947	0.0344827586206896	2.9166666666666665	3.276923076923077	3.0126582278481013
GLASS_259330	27.622253063859723	0	1	2.4429412032384907	4.876385251548854	1.3287696784910412	4.088249452052033	0.1168071272014866	2.6608798400957663	984.5074470061248	8.14490443079797	15	68	0	0	8	33	5	3	0	0	0	0	0	0	0	454.0	258.22222222222223	351.13888888888886	450.7222222222222	505.97222222222223	552.1666666666667	453.1666666666666	398.9166666666667	322.5	1442.0	97.952137860017	6.676470588235294	6.458333333333333	4.8396946564885495	3.430939226519337	2.82	2.49009900990099	2.1277777777777778	1.811764705882353	1.5741935483870968	3.2205882352941178	3.5572519083969465	3.0
GLASS_261308	16.80880229039762	0	1	2.48037428496518	4.939412567249311	1.3635405537360892	4.081431115294629	0.1943538626330775	2.1483850351949	151.22957041024245	5.760736360849511	6	48	0	0	2	27	1	1	0	0	0	0	0	0	0	196.0	94.94444444444446	184.8055555555556	229.22222222222223	253.4722222222222	277.55555555555554	282.97222222222223	251.5	178.0	824.0	66.84685243092301	4.083333333333333	4.176470588235294	2.8297872340425534	2.392	2.05925925925926	1.7114093959731544	1.1366459627329193	0.7388535031847133	0.6333333333333333	2.9791666666666665	3.2872340425531914	2.896
GLASS_262430	18.808802290397622	0	1	2.5619956309695384	5.123991261939079	1.3488091130017772	4.188416728065146	0.1745173636693811	2.307791530680529	263.6785856879833	6.450199620316627	12	49	0	0	2	25	1	1	0	0	0	0	0	0	0	258.0	114.19444444444446	218.1388888888889	274.72222222222223	296.6111111111111	319.25	306.9166666666667	263.08333333333337	207.75000000000003	930.0	74.324326621225	5.26530612244898	5.596153846153846	4.531914893617022	3.795275590551181	3.141843971631206	2.432258064516129	1.803921568627451	1.1703703703703705	0.8113207547169812	3.163265306122449	3.702127659574468	3.3858267716535435
GLASS_264217	24.01776947270569	0	1	2.4726555731218154	4.795130296672031	1.3414320674626048	3.9034868705853687	0.1301162290195122	2.460482511742613	1213.7670230930617	8.200096333380698	18	58	0	0	5	28	2	2	1	0	0	0	0	0	0	338.44444444444446	163.42009602194787	269.9043209876543	346.8796296296296	333.7129629629628	331.1203703703703	341.69444444444446	306.2993827160495	237.84259259259267	1410.0	94.288069335772	5.835249042145594	5.74731182795699	4.390390390390391	3.109619686800895	2.349794238683128	1.8619957537154987	1.9395833333333328	2.06993006993007	2.2426900584795324	3.310344827586207	3.684684684684685	3.0268456375838926
GLASS_265417	18.18257573825084	0	1	2.511563058076168	4.954991686958124	1.362062637742915	3.905089942364909	0.1697865192332569	2.1951899385773603	394.5927187661605	6.810763264164223	12	48	0	0	2	25	1	1	0	0	0	0	0	0	0	240.0	105.41666666666669	208.02777777777777	254.69444444444449	271.6388888888889	282.1388888888889	242.0277777777778	204.3055555555556	171.0	894.0	71.535426621225	5.0	5.098039215686274	3.723404255319149	2.627906976744186	2.0211267605633805	1.6274509803921569	1.3308823529411764	1.353448275862069	1.694736842105263	3.1041666666666665	3.5638297872340425	3.0930232558139537
GLASS_265699	21.85600901462616	0	1	2.490841497012812	4.91799955559646	1.3553947391560128	4.507776491389364	0.1669546848662727	2.4990557875215207	241.41856977848167	6.479784004060935	12	53	0	0	4	26	1	2	0	0	1	0	0	0	1	344.0	206.25000000000003	274.27777777777777	373.2499999999999	380.5555555555556	380.8333333333334	360.2222222222223	252.66666666666663	244.0833333333333	1112.0	78.51129252607397	6.490566037735849	6.035087719298246	4.635514018691588	3.34640522875817	2.3963414634146343	1.9588235294117649	1.9803921568627447	1.8409090909090908	2.4074074074074074	3.358490566037736	3.7570093457943927	3.117647058823529
GLASS_267273	21.258141843037333	0	1	2.536546858201833	4.9920247025612365	1.3373841968035158	4.373648268226051	0.1682172410856173	2.431108949834179	240.82534323046627	6.439583398897831	15	48	0	2	4	22	1	1	1	0	0	1	0	0	1	266.04938271604937	130.48789247065997	220.5432098765432	304.7037037037037	323.18878600823047	288.58641975308643	247.10185185185185	219.2566872427984	191.5833333333333	1472.0	86.152887906678	5.542695473251029	5.707264957264957	4.410526315789474	2.890510948905109	2.3166303558460424	2.076628352490421	2.186666666666667	2.002824858757062	2.129032258064516	3.583333333333333	4.042105263157895	3.2335766423357666
GLASS_267545	20.33240565251189	0	1	2.5633819120761268	5.1267638241522535	1.3156966603302989	4.249918303205415	0.1634583962771313	2.4024112050038053	363.6528254863306	6.851711081393844	12	53	0	0	3	27	1	2	0	0	0	0	0	0	0	302.0	161.22222222222223	254.00000000000003	317.75	355.33333333333337	382.1111111111112	354.3333333333333	324.41666666666663	273.33333333333326	1032.0	78.64565643092298	5.69811320754717	5.875	4.679611650485437	3.8	3.436241610738255	2.875	2.3121019108280256	1.6713286713286712	1.248	3.150943396226415	3.601941747572816	3.2642857142857142
GLASS_268272	23.43198303507878	0	1	2.371264317793885	4.702143501821581	1.3210559067367618	4.421199393013778	0.1473733131004592	2.585023303832837	396.4512286564958	7.081165317527877	11	60	0	0	8	30	5	1	1	0	0	1	0	0	1	324.0493827160494	172.89761469288217	269.9681069958848	339.5080018289894	374.2592592592592	382.7623456790123	341.0185185185184	363.7129629629631	369.7016460905351	1676.0	94.54979114547	5.40082304526749	5.012345679012346	3.6182336182336186	2.2206604194556	1.898199875853507	2.2353714661406974	2.315863032844165	2.178326474622771	1.9961013645224173	3.066666666666667	3.299145299145299	2.6686746987951806
GLASS_268323	26.288919730526384	0	1	2.461273155439347	4.7760444338850565	1.3121830366564695	4.116523282113096	0.1247431297610029	2.608931412015796	1141.9224762109914	8.234390972155598	18	65	0	0	6	32	2	3	1	0	0	0	0	0	0	384.44444444444446	185.44787379972567	309.1203703703704	401.0154320987655	372.6666666666666	363.7067901234568	384.5462962962963	355.29938271604937	290.6759259259259	1550.0	102.287524955168	5.914529914529915	5.78743961352657	4.400537634408602	3.2489959839357434	2.609523809523809	2.055555555555556	2.0440613026819925	2.0609756097560976	2.157004830917874	3.230769230769231	3.564516129032258	2.9397590361445785
GLASS_269895	24.615486454151043	0	1	2.4628517959925365	4.924992238784634	1.3436369353753133	4.362918521857695	0.1407393071566998	2.6045433306605106	481.7436468337566	7.308814231015705	19	59	0	0	5	28	3	1	0	0	1	0	0	0	1	398.0	203.25	298.74999999999994	374.0555555555555	377.8055555555555	378.44444444444434	362.97222222222223	312.91666666666663	301.0277777777777	1256.0	89.54401433577199	6.745762711864407	6.603174603174603	5.185840707964601	3.8157894736842106	2.890909090909091	2.141242937853108	1.734463276836158	2.07741935483871	2.626865671641791	3.3220338983050848	3.672566371681416	3.131578947368421
GLASS_270919	15.394588728024525	0	1	2.4940605069588915	4.84708827573318	1.3184854684400575	3.767940520407517	0.1883970260203758	2.0196757516949897	203.135451679934	6.007020186744504	9	45	0	0	3	25	3	0	0	0	0	0	0	0	0	198.0	91.86111111111111	185.3333333333333	227.69444444444449	231.75000000000009	230.16666666666663	238.5	208.00000000000003	151.0	784.0	62.15662262122502	4.4	4.893617021276596	3.625	2.372881355932204	1.808	1.3609022556390975	1.0206896551724138	0.856	0.7654320987654321	2.8666666666666667	3.25	2.796610169491525
GLASS_272164	16.049324850872726	0	1	2.619688197240291	5.159922211500955	1.3898480942291307	4.049581651048108	0.213135876370953	2.040467465917936	114.09896186559696	5.378920044538008	12	36	0	0	1	17	1	0	0	0	0	0	0	0	0	208.0	75.22222222222223	166.3888888888889	213.0833333333333	231.6111111111111	208.0833333333333	150.75000000000003	95.0	43.0	714.0	58.96861938243301	5.777777777777778	6.375	5.226666666666667	4.01980198019802	2.8151260504201683	1.8070175438596487	1.0609756097560976	0.2586206896551724	0.0	3.75	4.36	3.811881188118812
GLASS_272411	20.33240565251189	0	1	2.5633819120761268	5.1267638241522535	1.3156966603302989	4.249918303205415	0.1634583962771313	2.4024112050038053	363.6528254863306	6.851711081393844	12	54	0	0	3	28	2	1	0	0	0	0	0	0	0	282.0	156.22222222222223	245.16666666666669	320.08333333333337	353.0	382.2777777777778	358.83333333333326	325.91666666666663	273.83333333333326	1018.0	79.65706533577197	5.222222222222222	5.491228070175438	4.304761904761905	3.513888888888889	3.1153846153846154	2.619047619047619	2.053892215568862	1.5608108108108107	1.1692307692307693	3.111111111111111	3.5904761904761906	3.2291666666666665
GLASS_272460	13.38265818420606	0	1	2.4489512038591306	4.897902407718262	1.2742483091251011	3.64170160056666	0.2023167555870366	1.8802377100026024	139.6557772095944	5.526967325643454	6	41	0	0	2	23	1	1	0	0	0	0	0	0	0	168.0	117.38888888888889	169.61111111111111	226.11111111111111	252.3333333333333	281.1666666666668	255.8333333333333	193.3333333333333	129.0	712.0	56.70170081152701	4.097560975609756	4.214285714285714	3.171052631578948	2.4166666666666665	1.9658119658119653	1.4919354838709675	0.8442622950819673	0.494949494949495	0.2714285714285714	2.707317073170732	3.1842105263157894	2.740740740740741
GLASS_273010	14.417934364616144	0	3	2.459068198155056	4.918136396310112	1.2465991109634331	3.705490215618248	0.195025800822013	1.951669448075756	168.50937288396372	5.768845259841892	6	33	0	0	7	14	3	1	0	0	2	1	0	0	3	313.60493827160496	213.25529644871207	253.1841563786008	248.4897119341564	216.85185185185185	263.4135802469135	215.0267489711934	185.17592592592592	164.9074074074074	1108.0	49.337482667886	9.503179947624393	7.856209150326797	6.736346516007533	5.487301587301587	4.364197530864198	3.185185185185185	2.475783475783476	2.698148148148148	4.111111111111111	3.333333333333333	3.593220338983051	3.342857142857143
GLASS_274363	26.438749644787443	0	1	2.4562614300417054	4.8047062757591785	1.3043626650118303	3.802692598220309	0.1118438999476561	2.55948482591028	43350.86125427993	11.900857281090886	15	65	0	0	7	31	3	2	0	0	0	2	0	0	2	373.2098765432099	216.3717040085353	309.59053497942386	383.7357491236092	380.7181069958848	375.7685185185185	364.56995884773664	328.45576131687244	294.3981481481481	1856.0	103.504508050319	5.741690408357075	5.694444444444445	4.147842056932967	2.6042120551924475	2.138423339540658	2.061302681992337	2.015277777777778	1.835978835978836	1.7524509803921566	3.1538461538461537	3.4049586776859506	2.752941176470588
GLASS_274464	17.02758188987998	0	1	2.451073466312958	4.85934284981181	1.3093362199259806	4.11547811525796	0.18706718705718	2.2032123761420004	164.325355669145	5.89030569893661	12	43	0	0	3	21	1	2	0	0	0	0	0	0	0	256.0	162.66666666666666	208.1388888888889	303.7222222222222	297.6666666666666	311.61111111111103	341.3333333333332	299.33333333333326	238.1666666666667	882.0	64.822379001829	5.953488372093023	5.866666666666666	4.662337662337662	3.809090909090909	2.659090909090909	2.669117647058824	2.693548387096774	1.7863247863247864	1.5121951219512195	3.13953488372093	3.649350649350649	3.209090909090909
GLASS_276128	26.386078606162155	0	1	2.486803716450641	4.915282289528411	1.3204539597728795	4.2417914741827865	0.1285391355812965	2.6389081659768587	2297.745333087095	8.933606099629097	15	63	0	0	8	30	3	3	1	0	0	1	0	0	1	390.0493827160494	230.11032045419904	363.43055555555554	411.7021604938272	473.5390946502057	444.820987654321	414.41460905349794	357.56790123456767	362.8703703703704	1814.0	101.78289914546995	6.191260043111895	5.165837479270315	4.725806451612903	2.892100192678228	2.6416361416361416	2.323863636363636	2.4651162790697674	1.7873015873015872	1.747657295850067	3.333333333333333	3.564516129032258	2.9421965317919074
GLASS_276326	28.77884958782944	2	1	2.4618929296115373	4.883887029931158	1.316256431899615	4.119298330961225	0.1585984127545523	2.384431598613634	2500.955667129792	7.136787775424186	12	73	0	0	11	35	5	6	0	0	0	0	0	0	0	546.0	373.94444444444446	450.7222222222222	465.0555555555554	483.94444444444446	589.3055555555557	377.6666666666666	352.4444444444444	341.6666666666666	1636.0	100.770975669715	7.47945205479452	6.68	5.0852713178294575	3.5508982035928143	2.891304347826087	3.027173913043478	2.707006369426752	2.6308724832214767	2.378787878787879	3.0273972602739727	3.317829457364341	2.946107784431138
GLASS_276533	34.341290388864714	0	1	2.579541866757729	5.117229266233924	1.3231064556258372	5.067731193224033	0.1151757089369098	3.1044977619653937	1369.178332307388	8.703570622380084	15	84	0	0	11	40	2	9	0	0	0	0	0	0	0	666.0	330.47222222222223	470.6388888888889	587.1111111111113	756.6666666666667	870.611111111111	807.9444444444446	820.1944444444445	715.9166666666666	1902.0	118.02705219396	7.928571428571429	7.123595505617978	5.748466257668712	5.128571428571429	4.011152416356877	3.4768211920529803	3.1559322033898307	3.2989690721649483	3.524904214559387	3.357142857142857	3.8650306748466257	3.6666666666666665
GLASS_278391	17.734688671066525	0	1	2.5045606822118187	4.857076376713443	1.3136351488996376	3.675055168920278	0.1597850073443599	2.134477267438322	1057.3958174022016	7.796473511179361	13	44	0	0	5	21	2	2	0	0	1	0	0	0	1	316.0	201.94444444444449	237.38888888888889	324.8611111111111	294.55555555555554	262.1111111111111	315.3611111111111	264.13888888888886	180.69444444444443	976.0	63.553728001829015	7.181818181818182	6.413043478260869	5.2	4.238095238095238	3.3944954128440368	3.0	2.9479166666666665	2.591397849462365	2.7794117647058822	3.159090909090909	3.5375	2.914285714285714
GLASS_280136	30.46995086082702	0	1	2.5593269215088643	5.113709698258511	1.315790160740555	4.02577594734702	0.1059414722986057	2.7277187409723846	27169.686431784343	11.5448582281139	6	80	0	4	8	42	4	4	0	0	0	0	0	0	0	464.0	295.8125	389.18055555555554	564.4861111111111	664.7361111111111	593.8333333333334	543.9583333333333	492.375	460.20833333333337	1574.0	109.753558003658	5.8	5.376470588235295	3.909638554216868	2.7418032786885247	2.103703703703704	2.220338983050848	2.0892857142857144	2.186915887850468	2.2402234636871508	3.175	3.5843373493975905	2.8688524590163933
GLASS_280205	31.77208297812077	0	1	2.53089003677218	5.022326009841335	1.3169091280257044	5.379264694276978	0.1344816173569244	3.068846052026639	456.132039187449	7.509076688341579	22	78	0	0	6	38	4	2	0	0	0	0	0	0	0	490.0	229.6111111111112	377.08333333333326	488.0	577.0277777777778	634.6944444444449	586.6666666666672	564.4166666666672	539.1111111111112	1586.0	117.84429838426198	6.282051282051282	6.578313253012048	5.295302013422819	4.415384615384616	3.691629955947136	3.1412213740458017	2.972762645914397	2.9786324786324787	2.59656652360515	3.333333333333333	3.791946308724832	3.466666666666667
GLASS_280552	25.500932720300067	0	1	2.449969957433716	4.897006486174309	1.336726893879297	4.738252965117844	0.1480704051599326	2.7188193048130835	385.6211746253701	7.11800628448192	12	65	0	0	5	33	3	2	0	0	0	0	0	0	0	376.0	220.9722222222222	311.8611111111111	417.5555555555556	485.19444444444446	430.2222222222223	322.66666666666663	363.9444444444444	323.05555555555554	1280.0	94.88893386001702	5.7846153846153845	5.72463768115942	4.3565891472868215	3.0842696629213484	2.6630434782608696	2.46242774566474	2.610738255033557	2.448717948717949	2.485074626865672	3.1846153846153844	3.48062015503876	2.898876404494382
GLASS_281220	14.199154765133787	0	1	2.52031587354324	4.8770171116922425	1.2917437819832045	3.741173519033688	0.2078429732796493	1.907186002254132	121.27633654697148	5.385858379768148	12	35	0	0	4	17	3	1	0	0	0	0	0	0	0	230.0	102.41666666666669	174.19444444444443	210.6111111111112	208.22222222222223	181.47222222222223	161.4722222222222	157.3333333333334	103.16666666666664	732.0	50.87622338243301	6.571428571428571	7.108108108108108	5.815384615384615	4.1375	3.710843373493976	3.0142857142857142	1.608695652173913	1.0303030303030305	0.2	3.2857142857142856	3.723076923076923	3.0875
GLASS_281267	23.88531146058809	0	1	2.560016430700619	5.033240706217978	1.3352282371439632	3.879994216681363	0.1251611037639149	2.487235774579131	4129.248149268748	9.45725273469186	18	60	0	0	4	29	1	3	0	0	0	0	0	0	0	376.0	197.22916666666669	286.45833333333326	388.4861111111111	441.125	458.3750000000001	433.68055555555566	357.37500000000006	256.5277777777778	1242.0	91.333686240621	6.266666666666667	6.047619047619048	4.781818181818182	3.9731543624161074	3.19496855345912	2.5	1.9891891891891893	1.775757575757576	2.0873015873015874	3.15	3.6	3.134228187919463
GLASS_281965	26.467259215488863	0	1	2.4708587635139305	4.815281811586646	1.2960410025302649	4.278513877746582	0.1296519356892903	2.647528192944077	815.8592177489188	7.898164281283519	18	67	0	0	5	34	2	2	1	0	0	0	0	0	0	360.44444444444446	178.50342935528118	301.287037037037	401.54938271604937	398.20679012345687	392.4074074074074	409.1388888888889	357.6882716049383	317.3981481481482	1524.0	105.322446764866	5.3797678275290215	5.44131455399061	4.098191214470284	2.9705882352941178	2.117744610281924	1.7409326424870466	1.862745098039216	2.023529411764706	1.920940170940171	3.2238805970149254	3.627906976744186	3.0176470588235293
GLASS_282318	20.074788614108524	2	1	2.4618929296115373	4.883887029931158	1.316256431899615	4.119298330961225	0.1585984127545523	2.384431598613634	2500.955667129792	7.136787775424186	9	55	0	0	6	28	2	4	0	0	0	0	0	0	0	350.0	271.16666666666663	326.16666666666663	315.99999999999994	298.80555555555554	400.8333333333333	242.83333333333337	187.0	135.33333333333331	1138.0	76.00887733577197	6.363636363636363	5.857142857142857	4.510204081632653	2.7674418604651163	2.25	1.957142857142857	0.8382352941176471	0.6371681415929203	0.4155844155844156	2.872727272727273	3.2448979591836733	2.7751937984496124
GLASS_283348	19.67766952966369	0	1	2.377341205779976	4.739918828203551	1.3557656481570302	4.713898543282855	0.1885559417313141	2.466806013730276	158.95631276678202	5.984920133867194	15	48	0	0	6	23	5	1	0	0	0	0	0	0	0	320.0	126.8888888888889	234.6111111111112	264.6111111111111	271.1666666666667	267.08333333333337	241.75	204.86111111111111	177.02777777777777	1016.0	69.908400811527	6.666666666666667	6.666666666666667	4.988888888888889	3.517543859649123	2.3359375	1.6985294117647058	1.9579831932773109	1.9541284403669723	2.146067415730337	3.2291666666666665	3.533333333333333	3.087719298245614
GLASS_283484	27.660794408301943	0	1	2.536923578370703	4.980913754053266	1.3260978259950873	3.860101365481852	0.1102886104423386	2.6034564121148334	3123.6102531525007	9.299507712757851	18	66	1	0	6	31	3	1	0	0	2	0	0	0	2	470.0	312.25694444444446	356.77777777777777	476.25	495.6527777777778	484.59722222222223	489.625	482.3333333333333	438.5833333333333	1448.0	99.554802050319	7.121212121212121	6.485714285714286	4.968253968253968	3.3666666666666667	2.5763546798029555	2.3800904977375565	2.317757009345794	2.3684210526315788	2.525641025641025	3.3181818181818183	3.706349206349208	3.1
GLASS_284088	21.71810964418357	0	1	2.431628019970212	4.794895423841898	1.3462538963077584	3.985276761434136	0.142331312908362	2.412226177810772	474.7399800871237	7.192386660989159	15	53	0	0	6	25	3	2	1	0	0	0	0	0	0	342.44444444444446	172.83676268861456	238.9382716049383	304.16049382716045	337.1574074074074	351.4537037037037	321.0925925925926	290.25	227.1203703703704	1348.0	85.79753062122498	6.461215932914047	6.101190476190475	4.417508417508418	3.453846153846154	2.666666666666667	2.2424242424242427	2.171361502347417	2.013333333333333	2.1715210355987056	3.2264150943396226	3.595959595959596	3.1307692307692307
GLASS_284396	26.777246912230567	0	1	2.4877553064827165	4.90026015774767	1.3469722656195982	3.8313434521209366	0.112686572121204	2.566990944097736	11610.70176737656	10.58345794956713	18	63	0	0	5	29	3	2	0	0	0	0	0	0	0	420.0	229.5	314.80555555555543	411.1666666666666	442.69444444444434	382.6111111111112	355.66666666666663	338.58333333333326	304.1944444444444	1348.0	98.68828224062098	6.666666666666667	6.447761194029851	4.92436974789916	3.44311377245509	2.793296089385475	2.515151515151515	2.3870967741935485	2.4779411764705883	2.5128205128205128	3.3174603174603177	3.6638655462184873	3.0179640718562872
GLASS_284462	25.322593235337603	0	1	2.399193506222492	4.7983870124449854	1.336861867863861	5.005315536277413	0.1516762283720428	2.804422923463687	285.1730352417937	6.847018605704711	12	70	0	0	6	37	3	3	0	0	0	0	0	0	0	390.0	202.91666666666669	318.11111111111114	410.6666666666667	473.1388888888889	521.25	480.9166666666666	472.33333333333326	438.55555555555554	1348.0	97.31058947941298	5.571428571428571	5.342465753424658	3.917910447761194	3.18232044198895	2.5505050505050506	2.3145539906103285	2.0230414746543777	1.6283185840707963	1.4840182648401827	2.9285714285714284	3.253731343283582	2.922651933701657
GLASS_284860	21.13697168962116	0	1	2.5746699490090155	5.149339898018031	1.338405785753322	4.501825076953377	0.1731471183443606	2.4599943322376574	203.52936464841585	6.2713217375267405	18	49	0	0	2	23	1	1	0	0	0	0	0	0	0	298.0	140.52777777777777	232.8333333333333	306.75000000000006	356.25	381.5555555555556	345.1666666666667	304.99999999999994	238.16666666666669	1000.0	79.012900811527	6.081632653061225	6.528301886792453	5.446808510638298	4.574803149606299	3.5657894736842106	3.0061349693251533	2.562913907284768	2.0148148148148146	1.5	3.53061224489796	4.148936170212766	3.755905511811024
GLASS_284877	24.850544700229428	0	1	2.538098139234497	5.0252195764114775	1.3323363772458598	4.481268762396951	0.1445570568515145	2.6313083237149524	655.9664801740389	7.617511801834006	19	53	0	0	8	22	4	3	1	0	0	0	0	0	0	424.44444444444446	269.855024005487	348.5941358024691	418.4783950617284	522.8827160493827	482.8472222222221	412.3456790123456	345.42283950617275	363.2962962962962	1494.0	89.10579590667798	8.0083857442348	6.7953216374269	6.52	4.8661800486618	5.082159624413146	5.203703703703703	5.084795321637427	4.300884955752212	4.070987654320987	3.660377358490566	3.99	3.364963503649636
GLASS_285442	19.01100286299702	0	3	2.3680896387361434	4.686985234303858	1.3659401714902295	4.4715351192884025	0.1863139633036834	2.3732005141556485	174.07606392035228	6.034961090014198	12	48	0	0	4	24	4	0	0	0	0	0	0	0	0	262.0	110.86111111111111	220.3055555555556	260.3888888888889	253.8333333333333	243.8333333333333	231.0555555555556	177.16666666666669	141.27777777777777	940.0	71.288709716376	5.458333333333333	5.568627450980392	4.087912087912088	2.67479674796748	2.1550387596899223	1.874015748031496	1.64	1.9791666666666667	2.5942028985507246	3.125	3.4505494505494507	2.8780487804878048
GLASS_287507	25.249412364608443	0	1	2.457735721448757	4.886106014596782	1.268631874216232	4.442084871357999	0.1388151522299374	2.6542746416595486	462.6401907890936	7.300100436047685	15	52	0	0	10	20	3	3	1	0	3	0	0	0	3	554.4444444444445	453.4825960219478	528.2716049382717	425.1265432098766	518.4907407407408	490.0972222222223	814.2361111111111	387.52623456790127	329.85648148148147	1650.0	85.14841709697998	10.662393162393162	8.521212121212121	7.993127147766322	5.153645833333334	5.171568627450981	4.595061728395061	5.122549019607844	3.621359223300971	3.49645390070922	3.692307692307693	3.855670103092784	3.2890625
GLASS_287977	24.334008328110755	0	1	2.503394122437843	4.94933643484452	1.2842309603197373	4.581601236487884	0.1477935882738027	2.6534506634698136	340.36311097811154	6.961415132688388	12	59	0	0	8	28	4	2	0	0	0	2	0	0	2	375.2098765432099	181.89948178631303	285.66975308641975	361.6431565310166	422.48353909465015	435.4187242798354	381.6502057613167	381.099794238683	368.0041152263373	1758.0	92.225069335772	6.359489432935761	6.471326164874552	5.014880952380953	3.9234737020125134	3.1149646756583174	2.8154121863799286	3.1424501424501425	2.5316973415132926	1.972556894243641	3.3220338983050848	3.696428571428572	3.2739726027397262
GLASS_288486	26.248479616006502	0	1	2.4153860989481486	4.774504633849463	1.3135242481303582	3.996548912276777	0.1175455562434346	2.6092066484092844	937.3176137050252	8.066797625158967	6	72	0	0	8	38	4	4	0	0	0	0	0	0	0	426.0	284.44444444444446	351.1388888888889	488.3888888888889	565.5000000000001	534.1388888888889	471.16666666666674	432.75	391.2499999999999	1426.0	96.819506384262	5.916666666666667	5.373333333333333	3.859154929577465	2.8241206030150754	2.3091787439613527	2.1666666666666665	2.010362694300518	1.8670212765957448	1.891025641025641	2.9444444444444446	3.218309859154929	2.6733668341708543
GLASS_289356	20.25922478178273	0	1	2.5789297719290007	5.091698660858299	1.2572553882167912	4.168386422754939	0.1667354569101976	2.34381974382116	300.37429020285265	6.621320062891301	9	51	0	0	5	26	3	1	0	0	0	1	0	0	1	275.60493827160496	151.62335200426764	234.87088477366257	344.51646090534985	400.6419753086419	326.6707818930042	304.3487654320988	297.6445473251029	232.07098765432104	1246.0	76.363539526074	5.40401839748245	5.631687242798353	4.306100217864924	2.9776234567901234	2.0366366366366364	2.094833687190375	1.8544061302682	1.4814814814814816	1.8411111111111111	3.333333333333333	3.843137254901961	3.145833333333333
GLASS_289437	28.59292766182606	0	1	2.499321274819423	4.9744217561559	1.299723231718407	3.5768641685476	0.0993573380152111	2.555420331450025	1919.1142890987	8.840552896287639	15	71	0	0	10	35	5	4	1	0	0	0	0	0	0	470.44444444444446	314.2994684499314	417.1203703703703	512.9197530864197	643.9043209876544	489.69444444444446	446.6851851851852	437.175925925926	418.02777777777777	1728.0	105.10566766971498	6.625978090766823	5.613333333333333	5.369304556354916	3.5788530465949817	2.49452269170579	2.187604690117253	2.319932998324958	2.291666666666667	1.9477911646586343	3.2816901408450705	3.5899280575539567	3.0591397849462365
GLASS_290423	19.011002862997024	0	1	2.31927916994	4.638558339879998	1.333161867332169	3.901080834472423	0.1560432333788969	2.27754438365859	394.3961384777989	6.893646563676913	12	50	0	0	5	25	1	4	0	0	0	0	0	0	0	328.0	143.3888888888889	249.44444444444449	306.30555555555554	275.6666666666667	270.75	253.63888888888889	216.47222222222223	183.63888888888889	1050.0	70.676138621225	6.56	5.826923076923077	4.362637362637362	3.773913043478261	2.612068965517241	2.092436974789916	2.0434782608695654	1.9528301886792447	2.337078651685393	2.94	3.175824175824176	2.791304347826087
GLASS_290649	11.480117440128774	0	3	2.4468050960646366	4.893610192129274	1.2667323857349972	3.538673316127788	0.2359115544085192	1.6692169955547973	70.48683956590799	4.660891127676847	6	26	0	0	5	11	3	0	0	0	0	2	0	0	2	167.20987654320987	67.78837067520195	122.83641975308645	140.09686023472037	142.96296296296296	122.52674897119344	76.84156378600821	39.06172839506173	14.728395061728394	1096.0	45.91454195333901	6.431149097815764	6.934156378600823	5.557971014492754	4.104056437389771	2.6064030131826743	1.4756335282651072	0.8292682926829268	0.3333333333333333	0.0777777777777777	3.423076923076923	3.782608695652174	3.357142857142857
GLASS_292343	27.69120274908101	0	1	2.5046185354826727	4.966589669496492	1.3259975660958283	4.888895091510932	0.1437910321032627	2.8107417569214976	363.6256250965743	7.1199002675053045	15	63	0	0	7	29	3	2	0	0	2	0	0	0	2	488.0	317.8611111111111	359.88888888888886	480.80555555555566	484.5	528.2222222222223	554.5555555555557	480.1666666666666	464.2222222222224	1438.0	93.73098024062098	7.746031746031746	7.014705882352941	5.483870967741935	4.269005847953216	3.268041237113402	2.9754901960784315	2.6901408450704225	2.227488151658768	2.927374301675977	3.5396825396825395	3.887096774193549	3.2748538011695905
GLASS_293579	21.856009014626164	0	1	2.490841497012811	4.91799955559646	1.3553947391560126	4.507776491389364	0.1669546848662727	2.4990557875215207	241.41856977848195	6.479784004060936	12	51	0	0	4	24	1	1	1	0	1	0	0	0	1	320.44444444444446	195.17009602194787	253.0956790123457	338.2469135802469	340.2407407407408	352.1481481481482	324.9722222222222	228.5308641975309	226.8734567901235	1302.0	85.38886271637598	6.28322440087146	5.927272727272728	4.600660066006601	3.414285714285714	2.539149888143177	2.1709401709401708	2.2189054726368163	2.0869565217391304	2.4983164983164983	3.450980392156863	3.8514851485148514	3.242857142857143
GLASS_294435	17.665738985845227	0	1	2.361742031884411	4.722310766198849	1.331951909460866	4.060292670393174	0.176534463930138	2.2341641802543903	215.09819099663287	6.2040037491159294	11	45	0	0	5	22	2	2	1	0	0	0	0	0	0	274.44444444444446	148.28120713305898	206.1728395061729	261.3950617283951	273.84259259259267	258.9351851851852	247.09259259259267	196.6388888888889	150.17592592592595	1152.0	72.09809190667798	6.098765432098766	5.617021276595745	4.092369477911646	3.158730158730158	2.307246376811594	1.6931216931216932	1.7728613569321532	1.74910394265233	1.808333333333333	3.066666666666667	3.3493975903614457	2.952380952380953
GLASS_294826	26.07014013104402	0	1	2.4678674942791217	4.9357349885582416	1.3627001553154892	4.377379118613346	0.136793097456667	2.6396009803506075	639.0984054926997	7.623209251532658	20	58	0	0	6	26	4	2	0	0	0	0	0	0	0	424.0	158.0	304.58333333333326	387.61111111111103	370.4999999999999	342.4444444444444	311.6111111111111	285.3333333333333	254.66666666666663	1286.0	90.197743526074	7.310344827586207	7.396825396825397	5.910714285714286	4.641891891891892	3.426751592356688	2.92258064516129	2.593103448275862	2.5984848484848486	2.811965811965812	3.5517241379310347	3.857142857142857	3.3445945945945947
GLASS_295220	21.16083277725808	0	2	2.485136364908786	4.970272729817573	1.3289717554781473	3.9723063243824224	0.1471224564586082	2.372598637161744	1143.0997281232626	8.034750684200384	12	53	0	0	6	26	3	1	1	0	0	1	0	0	1	280.0493827160494	138.36983691510443	229.05246913580248	276.40329218107	276.332304526749	300.91129401005946	278.41255144032925	220.69753086419755	205.45987654320987	1538.0	87.56243952607399	5.283950617283951	5.150793650793651	3.752475247524752	2.7954911433172303	2.1476510067114094	1.881528964862298	1.9243498817966904	1.987962962962963	2.027777777777778	3.169811320754717	3.504950495049505	3.0072463768115942
GLASS_296915	30.152623035682648	2	1	2.4618929296115373	4.883887029931158	1.316256431899615	4.119298330961225	0.1585984127545523	2.384431598613634	2500.955667129792	7.136787775424186	12	77	0	0	12	37	5	7	0	0	0	0	0	0	0	590.0	390.9722222222222	474.38888888888886	492.5555555555554	523.7777777777776	642.3055555555557	429.1111111111111	389.44444444444446	385.86111111111103	1738.0	105.092305479413	7.662337662337662	6.810126582278481	5.242647058823529	3.9127906976744176	3.036082474226804	2.950248756218905	2.5865921787709496	2.462857142857143	2.581081081081081	3.0259740259740258	3.3308823529411766	3.0348837209302326
GLASS_298750	11.968444621832964	0	1	2.52120014657477	4.92483068606418	1.3295705997897205	3.548752108591055	0.2365834739060703	1.672061131091561	79.25229626987061	4.778101495459927	9	28	0	0	4	13	3	1	0	0	0	0	0	0	0	202.0	111.8888888888889	154.47222222222223	186.6388888888889	193.97222222222223	183.58333333333337	116.33333333333334	60.00000000000001	15.0	620.0	40.73107176303701	7.214285714285714	7.2	6.055555555555555	4.267605633802817	3.039473684210526	2.1515151515151514	0.6904761904761905	0.12	0.0	3.4642857142857144	3.962962962962963	3.267605633802817
GLASS_303059	13.98037516565143	0	1	2.48723035790554	4.91302174329834	1.3347852462666756	3.805705310335154	0.2114280727963974	1.924288003120796	116.12132463772764	5.342422211483387	6	39	0	0	2	21	1	1	0	0	0	0	0	0	0	188.0	89.38888888888889	166.05555555555554	205.25	226.55555555555551	221.0	182.41666666666663	145.16666666666666	96.66666666666669	710.0	55.81247500182902	4.82051282051282	4.829268292682927	3.5657894736842106	2.533980582524272	1.8571428571428568	1.5254237288135593	1.288659793814433	0.8421052631578947	0.7346938775510204	3.0	3.526315789473684	3.0485436893203883
GLASS_303572	22.36396609845941	0	1	2.4016038717831	4.782570845395783	1.2900636216429011	4.579939619704857	0.1635692721323163	2.5513052317497937	227.4533642910296	6.456564642431062	15	49	0	0	8	21	4	1	0	0	3	0	0	0	3	464.0	342.22916666666663	468.5277777777778	371.02777777777777	393.1111111111112	369.83333333333337	300.3333333333333	356.94444444444446	315.20833333333337	1244.0	71.528822001829	9.46938775510204	8.01923076923077	7.301075268817204	4.211382113821138	3.2992700729927007	3.14179104477612	2.765765765765766	2.83177570093458	3.333333333333333	3.53061224489796	3.6774193548387095	3.097560975609756
GLASS_303589	26.35786941574768	0	1	2.426212110490195	4.85242422098039	1.3159355071098515	5.413883620713539	0.1640570794155617	2.88288916344413	234.0970469609355	6.649658228455459	16	63	0	0	6	30	3	2	0	0	1	0	0	0	1	436.0	260.77777777777777	344.3888888888888	437.83333333333326	450.44444444444434	426.7777777777776	391.1944444444444	388.9722222222223	340.22222222222234	1358.0	93.86534414546996	6.920634920634921	6.492537313432836	4.925619834710743	3.532934131736527	2.687830687830688	2.226600985221675	2.269662921348315	2.5063291139240507	1.993630573248408	3.333333333333333	3.669421487603306	3.161676646706587
GLASS_305716	18.280034994173555	0	1	2.583728044052929	5.145856238991375	1.363423598447443	4.325748746330273	0.1966249430150124	2.253042606303273	139.65102465178086	5.7276039900130415	15	41	0	0	2	19	1	1	0	0	0	0	0	0	0	266.0	98.0	199.3888888888889	249.63888888888889	270.27777777777777	264.61111111111114	224.9166666666667	172.58333333333343	117.66666666666664	852.0	66.078849192131	6.487804878048781	7.0	5.7560975609756095	4.542056074766355	3.515873015873016	2.76	2.276190476190476	1.4367816091954022	0.4769230769230769	3.682926829268293	4.243902439024391	3.7757009345794392
GLASS_306769	20.32047510869343	0	1	2.5966888854363344	5.16451130594067	1.3481727160008572	4.481482335765295	0.1792592934306118	2.416244602091863	203.3081514552621	6.23101354740195	12	52	0	0	2	27	1	1	0	0	0	0	0	0	0	268.0	111.2777777777778	231.75	307.0555555555556	337.4444444444444	336.9444444444444	304.9166666666668	263.0	217.5833333333333	968.0	78.00245243092299	5.153846153846154	5.696428571428571	4.60377358490566	3.5586206896551724	2.8780487804878048	2.235632183908046	1.7875	1.1914893617021276	0.6016260162601627	3.326923076923077	3.858490566037736	3.413793103448276
GLASS_306912	21.827499443924744	0	1	2.455232014958772	4.908960148093994	1.3572892933583218	4.31766914877927	0.15991367217701	2.455967480763733	299.1527605164664	6.694206120670926	19	47	0	0	5	20	3	1	0	0	1	0	0	0	1	376.0	186.75	263.00000000000006	325.5277777777778	305.77777777777777	300.05555555555554	257.16666666666663	221.38888888888889	204.0277777777778	1104.0	74.83151109697998	8.0	7.666666666666667	6.179775280898877	4.453781512605042	3.414634146341464	2.9672131147540983	2.5660377358490565	3.034090909090909	3.395348837209302	3.617021276595745	3.966292134831461	3.310924369747899
GLASS_307086	15.463538413245823	0	1	2.4848137918259363	4.969627583651873	1.2556471948214434	3.835297920329796	0.1826332343014188	2.086184461102309	178.53788101771966	5.9267381420205565	6	52	0	0	2	31	1	1	0	0	0	0	0	0	0	174.0	126.66666666666669	200.1111111111112	269.66666666666663	308.97222222222223	356.0	367.0833333333334	343.0	269.0	828.0	68.62530405031899	3.3461538461538463	3.547169811320755	2.65	2.076923076923077	1.6918238993710693	1.2485875706214689	0.6868686868686869	0.3936170212765957	0.1739130434782608	2.5576923076923075	3.02	2.657342657342657
GLASS_308043	22.534606225111293	0	1	2.4135886421624995	4.774116301959618	1.3293413987473852	4.669354529775927	0.1610122251646871	2.605731582798407	254.47425032874563	6.603910390374025	12	56	0	0	7	27	1	6	0	0	0	0	0	0	0	418.0	196.5	300.9166666666667	421.9166666666665	382.44444444444434	348.8611111111112	418.3611111111112	402.9166666666667	322.58333333333337	1252.0	78.429572430923	7.464285714285714	6.813559322033898	5.447619047619048	4.766423357664234	3.258992805755396	2.699300699300699	2.947019867549669	2.357142857142857	1.965034965034965	3.196428571428572	3.5142857142857142	3.021897810218978
GLASS_309641	23.4604926057802	0	1	2.447920161060356	4.824167762656739	1.3109898436802288	4.043004581280937	0.1347668193760312	2.495600412465092	1446.6311166703288	8.375605053062325	18	57	0	0	4	27	2	1	0	0	0	1	0	0	1	331.60493827160496	170.7552964487121	259.3271604938272	347.9351851851852	376.1286008230453	383.90946502057614	343.6049382716049	303.7716049382716	262.82098765432096	1414.0	92.331552430923	5.817630495993069	5.901851851851851	4.463492063492063	3.560185185185185	2.5344239945466938	2.1594771241830064	1.7587113740959894	1.8734363502575424	2.0330788804071247	3.210526315789474	3.552380952380952	3.145833333333333
GLASS_310793	28.26041015982496	0	1	2.470955959242983	4.941911918485966	1.3476471255716458	4.766468925868745	0.1361848264533927	2.8143687321491515	544.4923852339966	7.552616925892718	20	62	0	0	7	27	5	2	0	0	0	0	0	0	0	478.0	203.5555555555556	329.02777777777766	437.63888888888886	436.8333333333332	415.0833333333332	400.44444444444446	345.05555555555554	301.3888888888891	1408.0	97.43015643092298	7.709677419354839	7.731343283582089	6.126050420168068	4.8427672955974845	3.602272727272727	3.111731843575419	2.775147928994083	2.696774193548387	3.045112781954887	3.596774193548387	3.92436974789916	3.408805031446541
GLASS_310895	10.70406097372093	0	3	2.42324962638021	4.846499252760422	1.262725205157869	3.4475777407355426	0.2462555529096816	1.57414411693932	62.01672242573055	4.463876301843378	6	27	0	0	4	13	3	1	0	0	0	0	0	0	0	188.0	89.38888888888889	144.50000000000003	162.5277777777778	166.6666666666667	171.6666666666667	111.16666666666669	58.0	17.0	584.0	37.942171763037	6.962962962962963	7.071428571428571	5.872340425531915	4.818181818181818	3.2033898305084745	1.7777777777777777	0.3461538461538461	0.0	0.0	3.1481481481481484	3.574468085106383	3.327272727272727
GLASS_311291	27.662693178379595	0	1	2.44084415177556	4.800483153600152	1.3198807956654446	4.413052091433275	0.1260872026123792	2.7373295027995086	1313.8600337084915	8.433487642618623	6	73	0	2	8	38	4	4	0	0	0	0	0	0	0	440.0	285.75	361.66666666666674	496.16666666666674	552.0277777777778	550.1666666666669	501.88888888888886	398.9444444444445	445.8888888888888	1462.0	99.608406384262	6.027397260273973	5.48051948051948	3.891891891891892	2.6875	2.362790697674418	2.404878048780488	2.296875	2.1954022988505746	2.3433734939759034	3.095890410958904	3.439189189189189	2.7259615384615383
GLASS_311305	24.83426605363341	0	1	2.4522041042225515	4.903939398716792	1.3275452631418785	4.383366860618898	0.1413989309877063	2.609219230227908	492.9398231411226	7.331789215489474	15	58	0	0	7	27	4	2	0	0	1	0	0	0	1	432.0	244.5	318.74999999999994	427.77777777777777	395.69444444444434	383.0833333333332	360.3333333333333	304.4166666666667	307.44444444444434	1296.0	85.374805430923	7.448275862068965	7.064516129032258	5.526785714285714	4.09271523178808	2.9627329192546585	2.4424242424242424	2.2142857142857144	2.035211267605634	2.15267175572519	3.396551724137931	3.705357142857143	3.1258278145695364
GLASS_313120	14.049324850872727	0	1	2.468162112270834	4.936324224541669	1.285779660748686	3.7728612876404406	0.1985716467179179	1.9696875620049616	129.2747115419328	5.503793573099901	6	44	0	0	3	25	1	2	0	0	0	0	0	0	0	202.0	124.38888888888889	184.6111111111112	230.7777777777778	288.66666666666663	345.5833333333334	314.91666666666674	224.0833333333333	137.0	778.0	58.23413062122501	4.590909090909091	4.333333333333333	3.2048192771084336	2.7454545454545456	2.1666666666666665	1.5328947368421053	0.7368421052631579	0.4336283185840708	0.2666666666666666	2.7045454545454546	3.1927710843373496	2.9454545454545453
GLASS_314739	27.14286440034889	0	1	2.4833318833038285	4.897603952311028	1.2987829768192023	4.564230650600937	0.1342420779588511	2.7420253992864816	667.4790101529704	7.727283375938387	18	68	0	0	6	34	2	3	1	0	0	0	0	0	0	396.44444444444446	191.76037379972564	316.8703703703704	422.0293209876543	430.324074074074	431.5046296296296	460.5833333333333	399.03549382716056	343.84259259259267	1588.0	105.96565076486598	5.830065359477125	5.75462962962963	4.374358974358974	3.281007751937984	2.279620853080569	1.777777777777778	1.908496732026144	2.1297297297297297	2.3115468409586053	3.264705882352941	3.692307692307693	3.0988372093023258
GLASS_315086	23.28215312081772	0	1	2.4022910398334343	4.761220517375495	1.3318898654176474	3.544674384818617	0.1181558128272872	2.364058592478296	1723.936461404934	8.550977883879009	15	59	0	0	6	29	3	3	0	0	0	0	0	0	0	384.0	191.41666666666669	294.8055555555555	365.4722222222221	358.8333333333332	351.08333333333326	336.0833333333333	276.0	230.25000000000003	1232.0	85.38698624062098	6.508474576271187	6.290322580645161	4.836363636363636	3.555555555555556	2.5163398692810457	1.923566878980892	1.8783783783783785	1.588235294117647	1.9026548672566368	3.101694915254237	3.372727272727273	2.888888888888889
GLASS_315687	22.56311579581272	0	1	2.485005851517056	4.844116244147331	1.3338921950489118	3.4864286412599	0.1202216772848241	2.313588637305699	2720.199206850245	8.973171131413304	12	56	0	0	6	27	3	3	0	0	0	0	0	0	0	384.0	219.91666666666663	286.83333333333326	368.91666666666674	441.5000000000001	377.1666666666667	313.8333333333333	268.75	224.75000000000003	1194.0	81.708860430923	6.857142857142857	6.508474576271187	5.179245283018868	3.942857142857143	2.718954248366013	1.7756410256410255	1.643835616438356	1.894736842105263	2.2403846153846154	3.196428571428572	3.5283018867924527	2.9857142857142858
GLASS_315727	23.41990230111685	0	1	2.5225174704055764	4.9718319146026495	1.3247825655770356	3.932583778652099	0.1356063371948999	2.4340073968867024	1254.0664266148358	8.198857428564505	15	56	0	2	5	27	2	1	1	0	0	1	0	0	1	294.0493827160494	147.23789247065997	250.5092592592593	340.4722222222221	349.25360082304525	311.64043209876536	270.9675925925925	240.0869341563786	210.9104938271605	1598.0	95.163752430923	5.250881834215169	5.357407407407408	3.945945945945946	2.46875	1.908496732026144	1.5514905149051492	1.563063063063063	1.6225490196078434	1.827485380116959	3.375	3.72972972972973	2.95625
GLASS_315992	24.765316368412112	0	1	2.390523085162796	4.75588670247263	1.3298646668674798	4.886678821953341	0.1527087131860419	2.749663705032275	315.6190671685277	6.9176868125688245	17	61	0	0	8	29	5	2	1	0	0	0	0	0	0	402.44444444444446	197.83676268861456	297.3549382716049	356.78703703703684	416.0185185185183	436.5925925925926	412.7777777777778	448.94444444444446	412.0493827160493	1522.0	95.57378224062096	6.597449908925319	6.104166666666667	4.86904761904762	3.51264367816092	2.5221579961464355	2.52536231884058	2.589453860640301	2.161666666666667	2.3701657458563536	3.1639344262295084	3.482142857142857	3.0689655172413794
GLASS_317119	17.844078470807705	0	1	2.492349707544144	4.984699415088288	1.2766394642903909	4.025343922773183	0.1750149531640514	2.225519476806996	228.342047884644	6.263753837719069	12	44	0	0	4	21	3	0	1	0	0	0	0	0	0	254.44444444444449	131.83676268861456	186.33641975308643	238.72222222222223	263.3302469135803	256.179012345679	271.13888888888886	257.1203703703704	237.42592592592587	1108.0	74.36597100182898	5.782828282828283	5.789855072463768	4.416666666666666	3.580128205128205	2.7401574803149606	2.907738095238095	2.1085858585858586	1.993993993993994	1.3993055555555554	3.2045454545454546	3.65	3.144230769230769
GLASS_317539	20.591625366514137	0	1	2.4945198989309105	4.989039797861821	1.3188330178310084	4.186576280077372	0.1610221646183604	2.3873947280128363	312.7198856067551	6.700819300711209	12	52	0	0	5	26	2	1	2	0	0	0	0	0	0	264.8888888888889	148.77347203170248	220.19444444444449	292.8930041152263	303.4300411522634	296.37059899405574	267.9794238683127	275.62860082304525	289.2098765432098	1456.0	90.010039526074	5.094017094017095	4.739393939393938	3.793333333333334	2.794117647058824	2.2533333333333334	2.21146953405018	2.272946859903381	2.298941798941799	1.5757575757575757	3.1923076923076925	3.54	3.088235294117647
GLASS_319776	11.520557554648656	0	1	2.43413836112953	4.744293254874893	1.25506899246527	3.349582100168609	0.2233054733445739	1.614300699945357	104.54873607438964	5.05511844471212	9	31	0	0	3	16	2	1	0	0	0	0	0	0	0	176.0	101.86111111111111	142.8333333333334	172.4166666666667	189.5833333333333	151.66666666666666	118.33333333333331	108.50000000000004	90.0	610.0	43.64381047758402	5.67741935483871	5.6875	4.454545454545454	3.373134328358209	2.2625	1.5454545454545454	1.6666666666666667	0.7872340425531915	0.1714285714285714	2.967741935483871	3.418181818181818	2.8059701492537314
GLASS_320039	25.50093272030008	0	1	2.449270696388698	4.896173248301143	1.3359710914884202	4.654765977672356	0.1454614368022611	2.701042445946015	395.0162927251175	7.142077821261513	12	65	0	0	5	33	3	2	0	0	0	0	0	0	0	376.0	220.97222222222223	311.88888888888886	418.25	479.52777777777777	415.19444444444446	318.41666666666663	363.27777777777777	352.38888888888886	1280.0	94.888933860017	5.7846153846153845	5.72463768115942	4.341085271317829	3.0280898876404496	2.614130434782609	2.414772727272727	2.611842105263158	2.62	2.4	3.1846153846153844	3.4728682170542635	2.898876404494382
GLASS_320624	27.593743493158293	0	1	2.4670939827175133	4.933093179921258	1.3406930899153546	4.320312698729971	0.1270680205508815	2.687103215223813	847.8034069457366	7.966424209105044	20	61	0	0	7	27	4	2	0	0	1	0	0	0	1	484.0	224.0277777777778	339.9444444444444	446.2222222222221	429.9166666666666	410.38888888888886	362.27777777777777	337.4166666666667	309.50000000000006	1404.0	93.74150543092298	7.934426229508197	7.636363636363637	6.059322033898305	4.81875	3.4685714285714284	3.11046511627907	2.7267080745341614	2.7549668874172184	2.860294117647059	3.557377049180328	3.830508474576271	3.33125
GLASS_321201	17.51590907158417	0	1	2.4921441374989755	4.920213719225433	1.3619802068984492	4.015357565907219	0.1825162529957826	2.1785837613087486	220.48702173628595	6.184296195180112	12	45	0	0	2	23	1	1	0	0	0	0	0	0	0	236.0	101.16666666666669	198.72222222222223	242.97222222222223	259.94444444444446	247.52777777777777	228.19444444444449	197.69444444444449	150.50000000000003	856.0	67.85730081152698	5.2444444444444445	5.291666666666667	3.909090909090909	2.7333333333333334	2.051094890510949	1.805970149253732	1.8220338983050848	1.3693693693693694	1.686746987951807	3.1777777777777776	3.647727272727273	3.125
GLASS_322519	19.78705932940487	0	1	2.384424344937224	4.735300047579185	1.3456810109043604	4.548092633935108	0.1819237053574043	2.430998675614629	185.17726106672671	6.137604266130859	12	48	0	0	5	23	1	4	0	0	0	0	0	0	0	330.0	162.44444444444446	254.47222222222223	359.97222222222223	298.08333333333337	252.25	293.19444444444446	283.75	206.3055555555556	1048.0	69.786912811527	6.875	6.431372549019608	5.0	3.7086614173228334	2.596638655462185	2.5405405405405403	2.593220338983051	2.5982142857142856	2.761363636363636	3.2291666666666665	3.5164835164835164	2.8031496062992125
GLASS_322590	21.79709110314568	0	1	2.515970413947589	4.954427161205457	1.3527959373531215	3.8370939987609343	0.1370390713843191	2.3743347261289456	3018.194351422442	9.04203345185847	18	55	0	0	3	27	1	2	0	0	0	0	0	0	0	316.0	140.67361111111111	261.40277777777777	325.1527777777777	311.95833333333326	331.70833333333337	331.0138888888889	280.2916666666667	226.75	1104.0	84.22345643092297	5.745454545454545	5.758620689655173	4.495049504950496	3.3043478260869565	2.869565217391304	2.3421052631578947	1.9	1.696551724137931	1.973684210526316	3.109090909090909	3.485148514851485	2.9782608695652173
GLASS_324954	24.87455597800982	0	1	2.391893192920551	4.770820734538269	1.3053060798684588	5.100750813499074	0.159398462921846	2.792538557033557	281.7354731288407	6.804119401960098	11	66	0	0	9	34	6	2	1	0	0	0	0	0	0	384.44444444444446	200.1214849108368	308.5632716049383	394.6898148148148	462.6851851851851	450.3148148148148	403.69444444444446	433.44444444444446	431.79938271604937	1540.0	96.217946764866	5.824915824915825	5.314009661835749	3.986979166666667	2.6268939393939394	1.8484848484848484	2.1708967851099827	2.378870673952641	2.102693602693603	2.025641025641025	3.0303030303030303	3.3203125	2.772727272727273
GLASS_325848	21.148902233439618	0	1	2.4923691054631294	4.882200398672245	1.3494709163516487	4.567595154378371	0.1756767367068604	2.474498287004021	197.4811254587852	6.241154457504478	12	50	0	0	4	24	1	2	0	0	1	0	0	0	1	340.0	202.0	265.02777777777777	353.0	357.38888888888886	364.00000000000006	338.55555555555554	230.16666666666669	221.0833333333333	1074.0	74.833166716376	6.8	6.296296296296297	4.871287128712871	3.408450704225352	2.4934210526315788	1.9444444444444444	2.107142857142857	2.0258620689655173	2.747252747252748	3.44	3.8514851485148514	3.1619718309859155
GLASS_325864	25.65076263456114	0	1	2.470788335716977	4.815165875733129	1.3089540102098356	4.204964655220184	0.1314051454756307	2.5994166977779503	996.8635536676468	8.067764713498697	18	64	0	0	5	32	2	2	1	0	0	0	0	0	0	352.44444444444446	173.72565157750344	290.5648148148148	383.9382716049383	381.3734567901234	374.0740740740741	381.25	346.6882716049383	300.5648148148148	1486.0	101.644320955168	5.506944444444445	5.519607843137256	4.176151761517615	2.9878048780487805	2.151675485008818	1.7219251336898396	1.9619047619047616	2.074534161490684	1.9569160997732429	3.25	3.642276422764228	3.024390243902439
GLASS_325905	24.35786941574768	0	2	2.368237503802236	4.701013431974761	1.301084469868086	5.082662040569443	0.1639568400183691	2.757237259563144	248.26591523131955	6.645902522054574	12	57	0	0	8	26	3	2	0	0	0	2	1	0	3	346.2770919067215	173.5055345983844	272.60596707818934	350.7928478890413	340.4254115226338	311.15020576131684	285.4609053497942	265.38683127572017	224.59104938271608	2932.0	99.428343526074	6.075036700117922	5.887654320987654	4.290859667006456	2.875568551007148	2.567083639931322	2.8521434820647418	2.3783475783475785	2.133667502088555	2.529453262786596	3.298245614035088	3.486238532110092	2.776315789473684
GLASS_327148	26.846196597451865	0	1	2.47064717862219	4.941294357244379	1.3556800312427326	4.645676803437593	0.1407780849526543	2.729859535923444	488.61990812468446	7.38550737170687	20	61	0	0	6	28	4	2	0	0	0	0	0	0	0	430.0	163.52777777777777	314.91666666666646	406.6944444444444	397.8333333333332	378.9722222222222	361.1111111111112	327.05555555555554	287.16666666666686	1324.0	93.87586933577198	7.049180327868853	7.212121212121212	5.745762711864407	4.490445859872612	3.2732558139534884	2.761363636363636	2.4578313253012047	2.4444444444444446	2.7196969696969697	3.508196721311476	3.8389830508474576	3.343949044585987
GLASS_327784	18.2634559672906	0	1	2.3627831150469065	4.723929552610676	1.3283850208110504	4.164801695600144	0.1735334039833393	2.3021373997384083	216.2902152136648	6.252089832182263	11	47	0	0	6	23	3	2	1	0	0	0	0	0	0	288.44444444444446	145.281207133059	206.50617283950623	252.06172839506183	287.4166666666667	302.324074074074	251.74074074074085	218.6388888888889	186.5092592592593	1202.0	73.75270481152698	6.137115839243499	5.816326530612245	4.16078431372549	3.274691358024691	2.431693989071038	1.8309178743961352	1.758807588075881	1.7418300653594774	1.8205128205128205	3.042553191489361	3.388235294117647	3.0185185185185186
GLASS_328788	19.58485875680547	0	1	2.566916635460719	5.133833270921437	1.3852536662490262	4.307184352532207	0.1794660146888419	2.335753145512453	209.07397885874565	6.218156892518905	18	45	0	0	1	21	1	0	0	0	0	0	0	0	0	258.0	100.97222222222224	205.50000000000009	259.1944444444444	284.8055555555555	296.3333333333333	269.83333333333337	223.33333333333337	161.50000000000003	898.0	74.69157100182899	5.733333333333333	6.285714285714286	5.160919540229885	4.159663865546219	3.3455882352941178	2.797202797202797	2.3046875	1.6695652173913045	1.2272727272727273	3.533333333333333	4.114942528735632	3.689075630252101
GLASS_331000	28.21997004530508	0	1	2.534421268263628	4.920224458140512	1.3490902443379138	4.485041650852341	0.1281440471672097	2.75351075066364	1057.5240534014995	8.216448624690457	20	63	0	0	9	28	7	1	0	0	1	0	0	0	1	492.0	261.5	352.8888888888888	416.47222222222194	434.8333333333333	411.27777777777777	400.8333333333334	451.9444444444444	439.7222222222221	1452.0	94.38401433577197	7.809523809523809	7.514705882352941	5.860655737704918	3.7865853658536586	3.3258426966292136	3.372972972972973	3.558139534883721	3.23463687150838	2.722826086956522	3.523809523809524	3.852459016393442	3.2439024390243905
GLASS_331063	25.61032252004125	0	1	2.451371346381207	4.895723529632246	1.314730516944384	5.233859379688857	0.1635581056152767	2.8182997468520803	237.4949544632433	6.63329718868942	10	62	0	0	6	30	3	2	0	0	1	0	0	0	1	420.0	255.77777777777777	336.6388888888888	426.5833333333332	445.88888888888886	424.9722222222222	432.88888888888897	353.4444444444446	344.1666666666667	1322.0	91.07644414546998	6.774193548387097	6.303030303030303	4.801652892561983	3.345238095238096	2.5958549222797926	2.1633663366336635	2.315217391304348	1.8841463414634143	1.8311688311688312	3.3225806451612905	3.7024793388429753	3.136904761904762
GLASS_333559	25.40347346437736	0	1	2.359053028680556	4.71810605736111	1.3384368629027912	4.006693002373258	0.1214149394658563	2.58188868186148	1126.3142290470007	8.220628304889416	18	63	0	0	6	30	4	2	0	0	0	0	0	0	0	410.0	204.66666666666663	312.6666666666666	376.3611111111111	403.97222222222206	386.2777777777777	328.1666666666667	311.9166666666666	272.8333333333333	1326.0	94.76509514546996	6.507936507936508	6.303030303030303	4.849557522123894	3.7142857142857135	2.729559748427673	2.2590361445783134	2.2012987012987013	2.392857142857143	2.705357142857143	3.111111111111111	3.398230088495575	3.006802721088435
GLASS_333885	15.463538413245823	0	1	2.531097927662522	4.957848536484095	1.2983703750969646	3.778544820063396	0.1889272410031697	2.02248614783495	205.74308538285248	6.019775412664685	9	43	0	0	4	23	3	1	0	0	0	0	0	0	0	228.0	132.63888888888889	201.22222222222223	248.6388888888889	266.2222222222223	284.16666666666663	258.0	228.83333333333337	185.3333333333333	810.0	59.12170081152701	5.3023255813953485	5.488888888888889	4.380952380952381	3.1327433628318584	2.411290322580645	1.818181818181818	1.106060606060606	0.9107142857142856	0.5974025974025974	3.0	3.4404761904761907	2.9557522123893807
GLASS_334209	23.28215312081772	0	1	2.414910101804777	4.829820203609555	1.3424700838763046	4.248094080784403	0.1416031360261467	2.545082719439812	528.7172122976366	7.369066007266922	12	61	0	0	6	31	3	3	0	0	0	0	0	0	0	376.0	191.19444444444449	299.4999999999999	371.99999999999983	396.33333333333326	361.0555555555556	329.74999999999994	319.2222222222222	280.0277777777778	1234.0	86.27621205031899	6.163934426229508	5.796875	4.258620689655173	3.138157894736842	2.3529411764705883	1.9565217391304348	1.951515151515152	2.404580152671756	1.9022556390977443	3.065573770491804	3.362068965517241	3.0328947368421053
GLASS_334450	9.330287525867714	0	3	2.374579673654688	4.749159347309375	1.2687439170719288	3.2741262691958286	0.272843855766319	1.3683726022551042	47.18016618384568	4.036295153103984	6	20	0	0	4	8	3	0	0	0	0	1	0	0	1	145.60493827160494	66.42196311537876	108.3230452674897	112.8261316872428	103.57407407407403	68.93415637860082	34.38271604938272	12.691358024691358	2.0	732.0	34.25050323879201	7.280246913580247	7.576719576719577	6.277777777777779	4.317073170731708	2.6583333333333337	1.6487455197132617	0.8095238095238094	0.0	0.0	3.5	3.852941176470588	3.268292682926829
GLASS_334989	16.17064519443237	0	1	2.4996670819223485	4.911907460201457	1.3550940525311392	4.111136613904509	0.2055568306952254	2.106846719230888	121.09246191355096	5.489701582390093	12	40	0	0	2	20	2	0	0	0	0	0	0	0	0	212.0	85.88888888888889	177.30555555555557	230.1388888888889	255.3333333333333	262.58333333333337	225.5	161.0	79.5	766.0	61.51245809698001	5.3	5.627906976744186	4.346153846153846	3.614678899082569	2.5572519083969465	2.1703703703703705	1.3076923076923077	0.6263736263736264	0.0545454545454545	3.3	3.8205128205128207	3.477064220183486
GLASS_336321	21.44856206196174	0	1	2.358205279166379	4.705863577125795	1.2841789155306105	4.1193270273345375	0.1471188224048049	2.445309224320725	310.14945838951667	6.766673722313145	6	59	0	0	7	31	4	2	0	0	1	0	0	0	1	362.0	276.88888888888886	304.0555555555555	409.02777777777766	437.3333333333332	482.4166666666666	336.75	257.9166666666667	247.50000000000003	1192.0	78.78655705031899	6.135593220338983	5.377049180327869	3.798245614035088	2.7	2.1333333333333333	1.603550295857988	1.3790849673202614	1.5433070866141732	1.605263157894737	2.8983050847457625	3.1666666666666665	2.625
GLASS_336346	16.906261546320334	0	1	2.5653712434078577	5.130742486815714	1.3360212134756193	4.131223872725991	0.1967249463202853	2.160511045024906	135.48319852792957	5.650784981257139	12	40	0	0	3	19	1	2	0	0	0	0	0	0	0	266.0	127.22222222222224	199.44444444444449	255.6944444444445	290.88888888888886	295.0833333333333	266.41666666666663	214.66666666666669	152.0	844.0	61.144253192131	6.65	6.697674418604652	5.454545454545454	4.693069306930693	3.508196721311476	2.7890625	2.5980392156862746	0.9101123595505618	0.0588235294117647	3.475	4.064935064935065	3.732673267326733
GLASS_336603	23.241713006297843	0	1	2.452011249804901	4.903911437169209	1.351490234868721	3.941517812934355	0.1359144073425639	2.436276617828814	894.5559647373899	7.861038203369637	19	53	0	0	5	24	3	1	0	0	1	0	0	0	1	384.0	195.25	280.8333333333333	352.4722222222223	337.6388888888889	308.5555555555555	274.55555555555554	233.22222222222223	208.8333333333333	1180.0	82.18776271637599	7.245283018867925	7.0	5.564356435643564	3.978102189781022	3.0141843971631204	2.2888888888888888	1.728	2.0	2.305263157894737	3.4339622641509435	3.752475247524752	3.0875912408759123
GLASS_336931	16.06125539469119	0	1	2.475867972029711	4.951735944059422	1.2760061911556917	3.9189593803469536	0.1781345172884978	2.1542835147275787	182.6578549240488	5.996072118013729	6	53	0	0	2	31	1	1	0	0	0	0	0	0	0	198.0	111.88888888888889	202.86111111111111	254.02777777777783	297.16666666666663	356.58333333333337	385.16666666666674	350.6666666666667	263.0	864.0	71.41420405031899	3.7358490566037736	3.851851851851852	2.81	2.340740740740741	1.9102564102564104	1.4171122994652403	0.8325581395348837	0.5151515151515151	0.2913907284768212	2.5849056603773586	3.06	2.844444444444445
GLASS_337581	25.3225932353376	0	1	2.470344688347341	4.937854278540028	1.3623929222626052	4.910918658325841	0.1584167309137368	2.7228631352519743	279.1979478081448	6.763323132094944	19	56	0	0	5	25	3	2	0	0	0	0	0	0	0	402.0	150.77777777777777	290.61111111111103	364.4444444444444	354.0833333333333	334.49999999999994	310.52777777777777	262.25	224.3888888888889	1236.0	88.543130621225	7.178571428571429	7.327868852459017	5.944444444444445	4.624113475177305	3.4900662251655628	2.8609271523178808	2.555555555555556	2.536	2.9423076923076925	3.5892857142857144	3.953703703703704	3.404255319148936
GLASS_337869	15.463538413245823	0	1	2.4618929296115373	4.883887029931158	1.316256431899615	4.119298330961225	0.1585984127545523	2.384431598613634	2500.955667129792	7.136787775424186	9	45	0	0	5	24	3	1	0	0	0	0	1	0	1	228.04938271604937	193.5231109575598	277.58763733431266	347.76161799352855	372.3386247367365	372.6939627039216	332.9883459738849	291.2922790082539	253.25713016741508	2036.0	68.86881371637598	5.0677640603566525	5.369565217391305	4.380952380952381	3.1327433628318584	2.411290322580645	1.818181818181818	1.106060606060606	0.9107142857142856	0.5974025974025974	2.888888888888889	3.4404761904761907	2.9557522123893807
GLASS_339141	13.38265818420606	0	1	2.4489512038591306	4.897902407718262	1.2742483091251016	3.641701600566664	0.2023167555870368	1.8802377100026035	139.6557772095939	5.526967325643451	6	43	0	0	2	25	1	1	0	0	0	0	0	0	0	160.0	112.63888888888889	172.44444444444446	229.6111111111111	251.5	277.16666666666674	258.9166666666667	206.8333333333333	137.99999999999997	714.0	57.590926621225016	3.72093023255814	3.886363636363636	2.8780487804878048	2.163793103448276	1.6991869918699187	1.181818181818182	0.6148148148148148	0.3706896551724138	0.216867469879518	2.627906976744186	3.048780487804878	2.646551724137931
GLASS_341917	21.44856206196173	0	1	2.4065335026597463	4.766158522003186	1.2804546709623812	3.943827662843917	0.1408509879587113	2.401771156933358	393.0507713514416	7.003558209895634	6	56	0	0	8	28	4	4	0	0	0	0	0	0	0	394.0	263.1666666666667	299.2222222222222	397.6944444444443	442.11111111111103	443.6666666666667	399.75	284.58333333333337	289.25	1200.0	75.639977335772	7.035714285714286	6.258620689655173	4.528301886792453	3.467625899280576	2.74	2.279503105590062	2.071895424836601	1.864	2.074074074074074	3.0357142857142856	3.339622641509434	2.848920863309353
GLASS_343332	24.83426605363341	0	1	2.418123362019488	4.777766553191933	1.3129556821373232	4.179992475354002	0.1306247648548125	2.5934602561861806	560.800481476825	7.492516004079232	6	66	0	0	8	34	4	4	0	0	0	0	0	0	0	418.0	275.94444444444446	332.6388888888889	459.63888888888886	530.8333333333334	493.7222222222223	445.25	396.0833333333333	400.5833333333333	1350.0	89.46325476486601	6.333333333333333	5.72463768115942	4.153846153846154	3.039106145251397	2.60989010989011	2.3922651933701657	2.329608938547486	1.970059880239521	1.9142857142857144	3.0303030303030303	3.315384615384616	2.7374301675977653
GLASS_344224	22.06255769000312	0	1	2.4618929296115373	4.883887029931158	1.316256431899615	4.119298330961225	0.1585984127545523	2.384431598613634	2500.955667129792	7.136787775424186	12	53	0	0	10	24	5	3	1	0	0	1	0	0	1	392.8888888888889	193.5231109575598	277.58763733431266	347.76161799352855	372.3386247367365	372.6939627039216	332.9883459738849	291.2922790082539	253.25713016741508	1690.0	84.80182171637598	7.412997903563942	5.9818181818181815	5.98639455782313	4.055979643765904	3.137115839243499	2.170483460559797	1.7570621468926555	2.385802469135802	2.805555555555556	3.2830188679245285	3.63265306122449	2.992366412213741
GLASS_346297	26.73680679771069	0	1	2.49070398342858	4.849825436040374	1.3438113056296266	3.727181497361933	0.1096229852165274	2.5394277489109727	15061.849973922714	10.843695765665668	18	65	0	0	5	31	3	2	0	0	0	0	0	0	0	412.0	200.47222222222223	319.44444444444446	389.6388888888889	420.25	400.6388888888889	357.9166666666667	305.91666666666663	289.16666666666663	1350.0	99.577508050319	6.338461538461538	6.260869565217392	4.900826446280992	3.702531645569621	2.725714285714285	2.23728813559322	2.291925465838509	2.237762237762238	2.558333333333333	3.246153846153846	3.6198347107438016	3.1455696202531644
GLASS_347141	20.899130457682165	1	1	2.4618929296115373	4.883887029931158	1.316256431899615	4.119298330961225	0.1585984127545523	2.384431598613634	2500.955667129792	7.136787775424186	9	57	0	0	7	30	2	3	2	0	0	0	0	0	0	292.8888888888889	232.7195644718793	364.6790123456789	321.675925925926	278.44753086419763	275.175925925926	263.2654320987655	220.8271604938272	169.63888888888894	1552.0	90.28599914547	5.138401559454191	4.135593220338983	4.163636363636364	2.381278538812785	1.8313008130081296	1.4099378881987576	0.9775051124744376	0.6058394160583942	0.3429487179487179	3.017543859649123	3.4363636363636365	2.9794520547945207
GLASS_347432	24.13908981626533	0	1	2.4618929296115373	4.883887029931158	1.316256431899615	4.119298330961225	0.1585984127545523	2.384431598613634	2500.955667129792	7.136787775424186	16	61	0	0	7	29	1	4	0	0	0	1	1	0	2	387.5116598079561	193.5231109575598	277.58763733431266	347.76161799352855	372.3386247367365	372.6939627039216	332.9883459738849	291.2922790082539	253.25713016741508	2748.0	100.45399024062095	6.352650160786165	5.968841857730747	4.4668001334668	3.2817719680464776	2.448509485094851	2.0882832518052648	2.104681069958848	2.1121471121471123	2.0790317876932054	3.098360655737705	3.4414414414414414	2.862745098039216
GLASS_347460	20.38477631085023	0	1	2.3348183201712005	4.6696366403424	1.3260158657428442	4.002778077294496	0.1482510398997961	2.3802404123868635	336.85247404374985	6.812896845035223	12	54	0	0	6	27	1	5	0	0	0	0	0	0	0	372.0	160.41666666666669	272.6944444444444	336.61111111111114	321.72222222222223	320.33333333333337	290.72222222222223	237.27777777777777	206.8333333333333	1152.0	74.99746843092296	6.888888888888889	6.071428571428571	4.642857142857143	4.375	2.9603174603174605	1.9555555555555555	1.992063492063492	1.871794871794872	2.235294117647059	2.9444444444444446	3.193877551020408	2.9
GLASS_348343	19.14890223343962	0	1	2.42254675415929	4.832759076818689	1.3481283026735011	4.489701834270241	0.18707090976126	2.3772550302817184	165.8253767009914	5.986404024440861	6	47	0	0	7	23	5	2	0	0	0	0	0	0	0	326.0	195.13888888888889	248.44444444444443	328.8611111111111	364.25	285.58333333333337	307.83333333333337	249.16666666666663	210.8333333333333	1008.0	64.973804811527	6.9361702127659575	6.38	4.621052631578947	2.8656716417910446	2.223776223776224	2.2222222222222223	2.346774193548387	2.0	2.175	3.25531914893617	3.536842105263158	2.8955223880597014
GLASS_349494	20.2634559672906	0	1	2.481857072765344	4.963714145530688	1.3116390081973308	4.377736912229942	0.1621384041566645	2.469783677164573	281.4125079568577	6.633073365732089	12	60	0	0	3	33	1	2	0	0	0	0	0	0	0	288.0	135.69444444444446	250.6111111111112	304.97222222222206	355.61111111111103	404.2222222222223	431.94444444444434	368.8333333333332	274.66666666666663	1074.0	84.10223386001698	4.8	4.887096774193548	3.699115044247788	3.267123287671233	2.7904191616766467	1.985	1.3636363636363635	0.9754901960784312	1.0914634146341464	2.816666666666667	3.2389380530973453	3.0753424657534247
GLASS_349712	14.118274536094026	0	1	2.527661887556737	4.961671047698288	1.296573654569534	3.792290523110098	0.2106828068394498	1.9207568611043588	111.60805946403016	5.302779929661402	6	41	0	0	2	23	1	1	0	0	0	0	0	0	0	174.0	107.91666666666669	173.16666666666669	233.41666666666669	257.11111111111114	275.74999999999994	225.3333333333333	158.66666666666669	93.0	712.0	56.70170081152701	4.243902439024391	4.511627906976744	3.365853658536585	2.299145299145299	1.7153846153846153	1.1785714285714286	0.6171875	0.4482758620689655	0.3541666666666667	2.951219512195122	3.4878048780487805	2.9401709401709404
GLASS_349957	46.05181759200734	0	2	2.565839774131732	4.993127082675269	1.3103652833875177	3.970408409948428	0.067295057795736	3.1538213143620264	748282.0979393775	15.300487673052864	28	118	0	0	9	59	4	5	0	0	0	0	0	0	0	714.0	367.4513888888889	578.4722222222223	719.902777777778	802.7361111111113	843.0972222222222	811.0555555555557	786.1250000000001	812.0	2375.0	173.733181386091	6.050847457627119	6.112903225806452	4.738738738738738	3.5286195286195285	2.647058823529412	2.2106666666666666	2.2776280323450133	2.433628318584071	2.566153846153846	3.1440677966101696	3.495495495495496	3.060606060606061
GLASS_350553	18.987141775360097	0	1	2.5635401018457635	5.078379262486334	1.3194109823825373	4.178676819878128	0.1741115341615886	2.3054633835095624	259.17995589473753	6.432991368188832	9	49	0	0	4	25	3	1	0	0	0	0	0	0	0	280.0	149.47222222222223	228.36111111111111	306.8888888888889	377.1111111111111	355.3888888888889	318.30555555555554	269.3333333333333	227.3333333333333	956.0	71.166526621225	5.714285714285714	5.9423076923076925	4.739583333333333	3.671875	2.9324324324324325	2.107594936708861	1.8689655172413795	1.804878048780488	1.6699029126213591	3.2448979591836733	3.75	3.3359375
GLASS_350880	10.10634399227556	0	3	2.4050401792283207	4.81008035845664	1.2734448043285498	3.378862469166679	0.259912497628206	1.479903369733748	52.94891417635466	4.231691829720218	6	20	0	0	5	7	3	0	0	0	0	2	0	0	2	153.20987654320987	66.01059289742417	107.5864197530864	113.51558451455573	102.51440329218106	70.63786008230453	33.97119341563786	13.407407407407408	2.691358024691358	1020.0	38.558290333943006	7.660493827160494	8.058201058201059	6.666666666666667	4.610960554049985	3.0	2.003584229390681	1.2460317460317458	0.3333333333333333	0.0	3.75	4.0588235294117645	3.414634146341464
GLASS_351483	21.395891023336457	0	1	2.5058903675140622	4.9840023887975455	1.313964507564526	4.190029849527152	0.1551862907232278	2.4259596309111147	491.6546423118723	7.191028296502197	10	57	0	0	5	30	2	2	1	0	0	0	0	0	0	288.44444444444446	200.24391289437585	311.3842592592592	350.39660493827154	449.5787037037036	449.4722222222221	352.40740740740733	297.6018518518519	327.5617283950617	1304.0	86.81059514547	5.060428849902534	4.016666666666667	3.947368421052632	2.584362139917696	2.4543761638733703	2.17948717948718	2.1515151515151514	1.5275938189845475	1.251572327044025	3.087719298245614	3.4035087719298245	2.8580246913580245
GLASS_352731	28.369799959566144	0	1	2.4405296354648693	4.799642100486315	1.3146781938152947	4.312957430367695	0.1198043730657693	2.7425576930043323	2460.118640886426	9.088898701228151	6	76	0	2	8	40	4	4	0	0	0	0	0	0	0	444.0	290.0	370.9166666666667	508.4166666666668	564.0277777777778	563.0000000000002	505.3055555555555	424.69444444444446	409.2222222222221	1500.0	103.28653219396	5.842105263157895	5.325	3.7662337662337664	2.5944700460829493	2.2455357142857144	2.2523364485981308	2.03	2.0851063829787235	2.257309941520468	3.0526315789473686	3.389610389610389	2.686635944700461
GLASS_353370	21.160832777258083	0	1	2.3944162521375105	4.745759942908994	1.336918583651369	4.673853606459424	0.1731056891281268	2.535235687810474	199.7344757826241	6.290240636401776	12	52	0	0	6	25	1	5	0	0	0	0	0	0	0	374.0	179.47222222222223	277.6388888888888	391.7777777777777	337.8055555555555	296.5555555555556	346.27777777777777	337.3333333333333	259.94444444444446	1150.0	74.10824262122497	7.1923076923076925	6.636363636363637	5.23469387755102	4.212121212121212	2.806201550387597	2.5826771653543306	2.798507462686567	2.515384615384616	2.36036036036036	3.2115384615384617	3.510204081632653	2.909090909090909
GLASS_354700	20.67250559555389	0	1	2.437007667165916	4.795418962062117	1.3144160065055337	4.249152096155616	0.163428926775216	2.4022309012727217	265.61925674844696	6.537575362819461	15	48	0	0	4	22	1	2	0	0	1	0	0	0	1	360.0	219.72222222222223	261.02777777777777	344.83333333333337	333.0	273.4166666666667	312.8888888888889	234.94444444444449	224.8333333333333	1072.0	73.943940906678	7.5	7.03921568627451	5.43956043956044	3.669421487603306	3.268292682926829	3.424778761061947	4.322916666666667	3.465909090909091	3.175	3.375	3.6263736263736255	2.925619834710744
GLASS_356257	24.098649701745448	0	1	2.4373737097335133	4.749935332404457	1.3312910936450666	4.1216989001409	0.13738996333803	2.5148777214379634	638.1704979026867	7.557217774403147	18	55	0	0	6	25	2	2	1	0	0	1	0	0	1	338.0493827160494	158.23094802621551	259.9475308641976	335.0853909465021	311.35882487425687	295.9434156378601	301.66769547325106	283.95987654321	233.2623456790124	1660.0	94.91773062122498	6.1463524130190805	5.990583804143126	4.574603174603175	3.166278166278166	2.495308641975309	2.0775379696243004	2.3283208020050123	2.384888888888889	2.2862862862862863	3.4363636363636365	3.752380952380952	3.0
GLASS_358091	19.640163365340246	0	1	2.450582403218049	4.9011648064361	1.231369916790244	3.6581064661465774	0.1406964025440991	2.2524570995880344	778.8912400330021	7.6133828663026035	6	57	0	0	6	31	1	4	1	0	0	0	0	0	0	306.44444444444446	253.2508573388203	314.537037037037	405.5648148148146	536.1805555555555	399.787037037037	365.93055555555554	289.5895061728395	317.0956790123457	1312.0	81.753816050319	5.376218323586745	3.816091954022988	3.620795107033639	2.324561403508772	1.7587476979742172	1.4957264957264955	1.183632734530938	1.2420091324200913	1.4482758620689655	2.824561403508772	3.0642201834862384	2.5789473684210527
GLASS_359028	16.268104450355082	0	1	2.5615990200638925	5.123198040127786	1.3462787201061364	4.100600392697915	0.2050300196348957	2.104280580792715	116.05206484749266	5.4471861058622375	12	37	0	0	3	17	1	2	0	0	0	0	0	0	0	254.0	144.97222222222223	190.83333333333337	286.1944444444445	294.4722222222222	283.0	240.00000000000003	179.33333333333334	112.83333333333334	806.0	57.46612738243301	6.864864864864865	6.975	5.901408450704225	4.877551020408164	3.413793103448276	2.6153846153846154	2.2222222222222223	1.3333333333333333	0.3571428571428571	3.5945945945945947	4.211267605633803	3.683673469387755
GLASS_362308	19.51590907158417	0	1	2.5620354240874805	5.124070848174961	1.3374947911970398	4.196202912869791	0.1678481165147916	2.350470779882861	397.7053242243789	6.902002071537486	12	52	0	0	2	27	1	1	0	0	0	0	0	0	0	264.0	115.19444444444446	227.6388888888889	280.72222222222223	307.94444444444446	333.75	309.24999999999994	272.25	225.91666666666663	968.0	78.00245243092299	5.076923076923077	5.4	4.31	3.684210526315789	3.0816326530612246	2.365853658536585	1.8846153846153848	1.283687943262411	0.9152542372881356	3.0961538461538463	3.6	3.330827067669173
GLASS_363229	14.02081528017131	0	1	2.4342450234339963	4.8684900468679935	1.2897888720057946	3.7272647873789615	0.1961718309146821	1.9575285498606627	151.64970436997086	5.663427170881879	6	44	0	0	2	25	1	1	0	0	0	0	0	0	0	180.0	99.63888888888889	175.4722222222222	220.16666666666669	247.0555555555556	255.0833333333333	238.3333333333333	211.0833333333333	166.83333333333334	750.0	60.37982662122501	4.090909090909091	4.111111111111111	2.975609756097561	2.315315315315315	1.7698412698412698	1.4393939393939394	1.007751937984496	0.7964601769911505	0.5	2.659090909090909	3.097560975609756	2.756756756756757
GLASS_363405	16.28003499417355	0	1	2.523169771373189	4.872164968650004	1.3386807179950269	4.089456055161752	0.2044728027580876	2.101559147922208	122.15059596950924	5.498401857249003	12	36	0	0	3	16	1	1	0	0	0	1	0	0	1	231.6049382716049	88.0052964487121	171.4104938271605	225.40329218107	239.1049382716049	230.2572016460905	188.3991769547325	130.26543209876544	53.44444444444446	1030.0	61.130710477584	6.433470507544581	6.695156695156695	5.366666666666666	4.351473922902494	3.2922922922922924	2.870726495726496	1.556776556776557	0.6259780907668231	0.1261261261261261	3.611111111111111	4.114285714285714	3.5816326530612246
GLASS_363946	25.54137283481996	0	1	2.4335729157185333	4.867145831437067	1.319938091505495	3.930295284874041	0.1190998571173951	2.5626370276312938	1905.2825627615184	8.74630807194282	12	67	0	0	7	34	4	3	0	0	0	0	0	0	0	410.0	249.19444444444449	334.7777777777777	430.13888888888897	489.05555555555554	561.6666666666666	469.0	386.0	330.5833333333333	1358.0	94.397850764866	6.119402985074627	5.728571428571429	4.188976377952756	3.2196531791907512	2.561224489795918	2.2322274881516586	1.9430051813471505	1.5771428571428572	1.63013698630137	3.044776119402985	3.4015748031496065	2.994219653179191
GLASS_364025	30.438749644787435	0	1	2.528677191392253	5.018534583109776	1.3189988650514304	5.259261109760236	0.1384016081515851	2.9949916101850294	421.1211505059924	7.377921627440116	22	72	0	0	6	34	4	2	0	0	0	0	0	0	0	476.0	221.6111111111112	359.74999999999994	466.8333333333333	527.8611111111114	560.6944444444448	546.2500000000003	544.0000000000003	495.9444444444443	1510.0	110.488046764866	6.611111111111111	6.857142857142857	5.591240875912408	4.655555555555556	4.029556650246305	3.805687203791469	3.316742081447964	2.9066666666666667	2.6232558139534885	3.4166666666666665	3.8686131386861313	3.455555555555556
GLASS_364577	13.939935051131547	0	1	2.504131707590227	4.941544797511261	1.3370653334081883	3.778660222940856	0.2099255679411586	1.917156173330053	118.71924662374047	5.364548098476766	6	41	0	0	2	23	1	1	0	0	0	0	0	0	0	180.0	84.63888888888889	168.63888888888894	209.44444444444449	228.38888888888889	229.0	193.5833333333333	128.25	88.41666666666667	712.0	56.70170081152701	4.390243902439025	4.511627906976744	3.304878048780488	2.36036036036036	1.7107438016528926	1.076335877862595	0.8571428571428571	0.5679012345679012	0.5294117647058824	2.902439024390244	3.3780487804878048	2.981981981981982
GLASS_366407	22.546536768929755	0	1	2.3762598233536734	4.741740897739416	1.3723532208972995	5.049974047289751	0.1803562159746339	2.649002521304677	187.7183701301143	6.264562225617702	12	56	0	0	6	28	4	2	0	0	0	0	0	0	0	344.0	141.44444444444446	271.5555555555556	331.9444444444445	314.4722222222221	295.3055555555556	286.30555555555554	271.8055555555556	258.72222222222223	1144.0	79.931369335772	6.142857142857143	6.05	4.458715596330276	3.17687074829932	2.472972972972973	2.173611111111111	2.0851063829787235	1.95	2.1640625	3.2142857142857144	3.403669724770642	2.8639455782312924
GLASS_366552	18.906261546320334	0	1	2.588780482769948	5.123623792159817	1.374797067618583	4.347435449067157	0.1890189325681372	2.302495242243034	161.52652701699168	5.917578506084789	12	39	0	0	4	16	3	1	0	0	0	0	0	0	0	304.0	142.5	212.3888888888889	276.00000000000006	318.2777777777778	317.38888888888897	243.72222222222223	182.3333333333333	146.16666666666669	911.0	64.376110477584	7.794871794871795	8.162790697674419	7.144736842105263	5.554455445544554	4.527777777777778	3.5	2.93069306930693	2.6962025316455698	2.421052631578948	3.897435897435898	4.434210526315789	3.891089108910891
GLASS_368284	15.394588728024528	0	1	2.477132346461151	4.9358691586780665	1.3321823363478509	3.926837241098167	0.1963418620549083	2.0609815091798085	159.85003032565015	5.767383245778947	6	45	0	0	2	25	1	1	0	0	0	0	0	0	0	192.0	99.66666666666669	179.4722222222222	221.77777777777777	247.0277777777777	278.00000000000006	281.08333333333337	243.8333333333333	167.33333333333337	786.0	63.16872662122501	4.266666666666667	4.319148936170213	3.0823529411764707	2.5526315789473686	2.141732283464567	1.7253521126760565	1.1208053691275168	0.6811594202898551	0.44	2.8666666666666667	3.2823529411764705	2.9473684210526314
GLASS_368378	12.25617390653662	0	3	2.480024434819309	4.960048869638618	1.2351929428580446	3.628554107933776	0.2267846317458609	1.758837880799443	75.30746458486837	4.791582890411556	6	30	0	0	5	14	3	1	0	0	0	1	0	0	1	203.6049382716049	93.75529644871207	153.32304526748976	174.82818930041154	192.5617283950617	213.07407407407405	144.66255144032922	81.71604938271604	32.691358024691354	910.0	45.92808466788601	6.786831275720164	7.06810035842294	5.80083857442348	5.065573770491803	3.2973395931142413	1.7105624142661178	0.4015873015873016	0.0648148148148148	0.0	3.2666666666666666	3.716981132075472	3.5901639344262297
GLASS_369159	22.753385824593654	0	1	2.3598422054303083	4.718745329792244	1.2968869189626393	4.884081525862828	0.1628027175287609	2.684593537214357	232.07268481639383	6.545662907889668	6	66	0	0	7	36	4	2	1	0	0	0	0	0	0	318.44444444444446	224.5589849108368	294.62654320987656	382.1481481481482	423.1203703703704	470.8518518518519	341.80555555555554	292.55555555555554	260.1851851851852	1444.0	94.687172574564	4.824915824915825	4.519607843137255	3.123359580052493	2.1455938697318007	1.753623188405797	1.3162393162393162	0.9855072463768116	1.0329218106995883	1.277777777777778	2.787878787878788	3.078740157480315	2.632183908045977
GLASS_369532	20.627149882776383	0	1	2.5409786223667044	5.081957244733408	1.3007636460516523	3.6458847286842393	0.1402263357186245	2.249110504954232	763.6395755491055	7.593607363127835	6	59	0	0	4	33	1	2	1	0	0	0	0	0	0	244.44444444444449	192.25085733882028	287.67129629629625	369.9861111111109	469.6620370370369	386.3703703703703	308.7638888888889	249.92283950617283	282.7793209876544	1258.0	86.934433860017	4.143126177024483	3.1021505376344085	2.9173553719008263	1.9314814814814816	1.4477124183006536	1.218018018018018	1.2404040404040404	1.259259259259259	1.3615023474178405	2.9661016949152543	3.28099173553719	2.661111111111111
GLASS_370301	23.74822189048385	0	1	2.4815115451134635	4.928193466097358	1.2629179640347514	4.158301399844462	0.138610046661482	2.5237189622119742	525.886699310765	7.363698077653913	6	58	1	0	8	28	3	2	0	0	3	0	0	0	3	478.0	386.7569444444444	340.52777777777777	544.7222222222223	617.1666666666665	624.1249999999998	434.638888888889	390.1388888888889	349.8611111111111	1338.0	79.652116335772	8.241379310344827	6.786885245901639	5.042735042735043	4.059171597633136	3.098445595854922	2.5824175824175826	2.223684210526316	2.425196850393701	2.293233082706767	3.310344827586207	3.641025641025641	2.899408284023669
GLASS_370364	23.31066269151914	0	1	2.472494087719312	4.858706408226071	1.3412546398265142	4.097737905812038	0.1413013070969668	2.475145828153781	581.0995975971906	7.429632903588634	15	53	0	2	5	24	2	1	0	0	0	2	0	0	2	313.2098765432099	122.62170400853527	245.0627572016461	300.5690824569425	292.49176954732513	258.24279835390945	252.72427983539097	225.2397119341564	182.37654320987656	1628.0	90.172313716376	5.909620312136036	6.196881091617934	4.68824163969795	3.01208485480786	2.3815073815073813	1.880281690140845	2.0638474295190714	2.1316526610644257	2.7479091995221028	3.471698113207548	3.796116504854369	3.0985915492957745
GLASS_370504	16.80880229039762	0	1	2.494286583442203	4.9248371200667735	1.310768014769202	3.956627579893752	0.1798467081769887	2.163849401556327	231.22677849921203	6.231856314413945	9	47	0	0	3	25	3	0	0	0	0	0	0	0	0	228.0	128.91666666666669	197.25	258.0833333333333	270.5	274.5555555555556	285.3333333333334	244.9166666666667	203.0	856.0	67.73442262122497	4.851063829787234	5.142857142857143	3.78021978021978	2.7096774193548385	2.169117647058824	1.691275167785235	1.4444444444444444	1.186046511627907	1.1979166666666667	2.9574468085106385	3.3626373626373627	2.903225806451613
GLASS_371584	15.463538413245823	0	1	2.531097927662522	4.957848536484095	1.2983703750969646	3.778544820063396	0.1889272410031697	2.02248614783495	205.74308538285248	6.019775412664685	9	43	0	0	4	23	3	0	1	0	0	0	0	0	0	192.44444444444449	85.3192729766804	175.55555555555554	215.3672839506173	226.2962962962963	229.98148148148147	218.0740740740741	188.90740740740745	139.70370370370372	1002.0	66.88849681152699	4.475452196382429	5.014814814814815	3.809523809523809	2.660766961651917	1.981182795698925	1.2929292929292928	0.9444444444444444	0.7202380952380951	0.4588744588744588	3.0	3.4404761904761907	2.9557522123893807
GLASS_373075	22.224618528369582	0	1	2.375444197468216	4.750627831612962	1.2773363018643915	4.125337214419656	0.1422530073937812	2.4818585023880293	445.85035058106257	7.164694095893659	6	59	0	0	8	30	4	2	0	0	0	2	0	0	2	321.2098765432099	214.288370675202	278.9197530864197	362.85920591373264	391.1481481481481	428.2314814814815	297.2438271604939	249.50925925925924	223.5617283950617	1688.0	87.53649514546998	5.444235195647625	5.134790528233151	3.5321637426900585	2.360030864197531	1.931313131313131	1.4983563445101906	1.2287581699346406	1.4916885389326335	1.52729044834308	2.983050847457627	3.2280701754385963	2.6625
GLASS_373337	23.936889243665924	0	1	2.499269359229448	4.919855664734971	1.3481622774481807	3.4099893655397886	0.1136663121846596	2.3253214613486395	2780.6127680306613	9.029038891218754	15	60	0	0	6	30	4	2	0	0	0	0	0	0	0	364.0	200.41666666666663	294.74999999999994	377.58333333333326	439.1666666666665	380.0833333333332	306.74999999999994	282.5833333333333	230.5833333333333	1218.0	86.39839514546999	6.066666666666666	6.109375	4.822033898305085	3.203703703703704	2.2588235294117647	1.5941176470588236	1.5625	1.8827586206896552	2.017094017094017	3.2333333333333334	3.601694915254237	2.969135802469136
GLASS_374237	21.00961351297079	0	1	2.4047537712627456	4.710622262650314	1.2511728112170932	4.028398164638234	0.1491999320236383	2.3866205921963908	501.7863159990511	7.211426136740269	11	52	0	0	8	25	2	3	2	0	0	1	0	0	1	308.4938271604938	205.7526386983692	303.8538523090992	305.46810699588474	352.7154206675812	371.3194444444444	252.4408436213992	235.4891975308641	250.0123456790124	1800.0	90.02643462122498	5.932573599240266	4.403292181069959	4.390778533635676	2.6284722222222223	2.49766803840878	2.1227197346600333	1.8027777777777776	1.8196881091617936	2.120819848975189	3.173076923076923	3.346938775510204	2.75
GLASS_375065	21.136971689621163	0	1	2.5746699490090155	5.149339898018033	1.3384057857533216	4.501825076953383	0.1731471183443609	2.4599943322376587	203.5293646484145	6.271321737526734	18	47	0	0	3	21	1	2	0	0	0	0	0	0	0	322.0	170.5277777777778	241.1666666666668	324.75	394.2500000000001	389.5555555555554	361.1666666666668	324.66666666666663	250.16666666666663	1026.0	75.97797900182897	6.851063829787234	7.098039215686274	6.067415730337078	5.08130081300813	4.180555555555555	3.4901960784313726	3.129496402877698	2.496	2.0980392156862746	3.638297872340425	4.280898876404494	3.796747967479675
GLASS_377454	26.915146282673167	0	1	2.449917665850519	4.899835331701038	1.3267973514593814	4.926136583729899	0.1448863701097029	2.8183304580432385	368.20091792858136	7.132404193434231	16	64	0	0	6	30	4	2	0	0	0	0	0	0	0	428.0	239.02777777777777	331.7222222222223	429.55555555555554	462.94444444444446	441.83333333333337	425.97222222222223	426.3611111111111	347.30555555555554	1362.0	97.55399514547	6.6875	6.529411764705882	4.967213114754099	3.668639053254438	2.8341968911917097	2.323809523809524	2.282051282051282	2.375722543352601	1.9245283018867925	3.34375	3.721311475409836	3.2366863905325443
GLASS_377933	22.21413618419836	0	1	2.3855834388264463	4.7711668776528935	1.3133671687606328	4.9895809847579855	0.1781993208842137	2.636971352428441	175.94797363365456	6.199807764165495	12	55	0	0	7	27	3	3	1	0	0	0	0	0	0	344.44444444444446	224.24391289437585	354.9999999999999	368.88888888888886	383.6882716049382	338.2314814814815	268.9722222222222	238.9907407407408	296.55555555555554	1378.0	84.54106043092297	6.262626262626263	4.959770114942528	4.632075471698113	2.931034482758621	2.2637130801687766	1.773092369477912	2.0338164251207727	2.3520249221183795	2.002898550724638	3.2181818181818183	3.443396226415094	2.9655172413793105
GLASS_378336	15.463538413245823	0	1	2.4618929296115373	4.883887029931158	1.316256431899615	4.119298330961225	0.1585984127545523	2.384431598613634	2500.955667129792	7.136787775424186	9	45	0	0	5	24	3	1	0	0	0	1	0	0	1	228.44444444444449	193.5231109575598	277.58763733431266	347.76161799352855	372.3386247367365	372.6939627039216	332.9883459738849	291.2922790082539	253.25713016741508	1100.0	64.31871371637601	5.076543209876544	5.369565217391305	4.380952380952381	3.1327433628318584	2.411290322580645	1.818181818181818	1.106060606060606	0.9107142857142856	0.5974025974025974	2.888888888888889	3.4404761904761907	2.9557522123893807
GLASS_382662	13.232828269945	0	1	2.542673606791262	5.085347213582526	1.3102165427454244	3.618519574253458	0.2128540926031445	1.816693235865424	111.79501890501504	5.247295257168221	6	38	0	0	2	21	1	1	0	0	0	0	0	0	0	176.0	80.38888888888889	154.69444444444446	185.52777777777783	199.08333333333337	199.3333333333333	160.41666666666663	114.58333333333334	79.0	674.0	53.023575001829016	4.631578947368421	4.75	3.3783783783783785	2.645833333333333	1.941747572815534	1.2710280373831775	0.6868686868686869	0.5555555555555556	0.4651162790697674	2.973684210526316	3.391891891891892	3.052083333333333
GLASS_383992	60.40426615839674	3	4	2.4618929296115373	4.883887029931158	1.316256431899615	4.119298330961225	0.1585984127545523	2.384431598613634	2500.955667129792	7.136787775424186	24	156	0	0	19	76	5	8	3	0	0	1	0	0	1	944.1234567901234	193.5231109575598	277.58763733431266	347.76161799352855	372.3386247367365	372.6939627039216	332.9883459738849	291.2922790082539	253.25713016741508	4328.0	1407.6757127685244	6.05207344096233	5.027083333333333	4.754266211604096	2.896093100581879	2.27596223674655	2.03680981595092	2.096692111959287	2.417307692307692	2.864448552064079	3.1153846153846154	3.4573378839590445	2.9775561097256857
GLASS_384028	18.87775197561892	0	1	2.5681629479109502	5.136325895821903	1.335873219653853	4.246559776278534	0.1769399906782722	2.32157792809196	220.85738991781707	6.272985936090037	12	49	0	0	2	25	1	1	0	0	0	0	0	0	0	254.0	136.72222222222223	217.41666666666669	292.9444444444445	347.1388888888889	365.5833333333333	320.6666666666667	258.08333333333337	209.66666666666669	930.0	74.324326621225	5.183673469387755	5.576923076923077	4.585106382978723	3.8	3.053691275167785	2.31055900621118	1.728476821192053	1.1875	0.86	3.204081632653061	3.787234042553192	3.392307692307692
GLASS_384468	19.73468867106653	0	1	2.5622714253047016	5.124542850609403	1.3244745941260008	4.212441689717794	0.1684976675887117	2.35433318525334	295.8649381276245	6.606193791956829	12	52	0	0	2	27	1	1	0	0	0	0	0	0	0	266.0	118.97222222222224	228.1388888888889	295.16666666666663	319.5555555555556	325.80555555555554	321.5277777777777	287.2500000000001	238.75000000000009	968.0	78.00245243092299	5.115384615384615	5.4363636363636365	4.36	3.699248120300752	2.91025641025641	2.5	1.880503144654088	1.2244897959183674	0.8760330578512396	3.1346153846153846	3.66	3.323308270676692
GLASS_385944	11.370727640387596	0	1	2.517610883971051	4.91392098651005	1.303479036708162	3.4918612441991623	0.2494186602999401	1.5869071384709443	65.11950572649	4.512696368091514	9	25	0	0	4	11	3	1	0	0	0	0	0	0	0	194.0	115.63888888888889	147.63888888888889	187.1388888888889	182.3055555555556	176.5	92.16666666666666	15.0	2.0	582.0	37.052945953339	7.76	7.74074074074074	6.666666666666667	4.461538461538462	3.149253731343284	2.375	0.2727272727272727	0.0	0.0	3.64	4.166666666666667	3.230769230769231
GLASS_386172	24.086719157926986	0	1	2.576315841919834	5.083532014618976	1.3390631601374854	4.099133006674346	0.1366377668891448	2.5093877782304306	5673.891302418879	9.742242746718912	15	59	0	0	5	29	3	2	0	0	0	0	0	0	0	364.0	181.75	300.11111111111103	352.9999999999999	414.1944444444445	394.5833333333333	399.8055555555556	329.7777777777778	300.36111111111126	1204.0	87.53268224062099	6.169491525423729	6.079365079365079	4.782608695652174	3.1962025316455698	2.4479166666666665	2.292817679558011	2.281437125748503	2.132867132867133	2.370967741935484	3.305084745762712	3.782608695652174	3.2278481012658227
GLASS_388237	35.44062545879335	0	1	2.6695529995838854	5.185190112406973	1.3241948081144572	4.5182226821445575	0.105074946096385	2.966733727300659	1458.6002003933286	8.743847510637085	15	78	0	0	10	35	5	5	0	0	0	0	0	0	0	604.0	351.4861111111111	464.46527777777777	673.6388888888886	844.0694444444445	926.972222222222	803.875	801.6250000000001	709.8611111111115	1788.0	116.86117166971498	7.743589743589744	7.588235294117647	6.594936708860759	5.084444444444444	4.469230769230769	4.193916349809886	3.739463601532567	3.56640625	3.579646017699115	3.756410256410256	4.322784810126582	3.608888888888889
GLASS_389368	19.584858756805467	0	1	2.586833706605133	5.153090546167826	1.3569808081714632	4.39482757765337	0.183117815735557	2.355897036243279	192.56251392894	6.135889586045429	12	49	0	0	2	25	1	1	0	0	0	0	0	0	0	262.0	105.75	222.44444444444449	286.1666666666667	300.0	310.47222222222223	288.0833333333333	240.75	187.0833333333333	930.0	74.324326621225	5.346938775510204	5.830188679245283	4.67	3.639705882352941	3.067114093959732	2.3846153846153846	1.7682119205298013	1.121212121212121	0.5714285714285714	3.36734693877551	3.88	3.419117647058824
GLASS_389663	24.66136792699594	0	1	2.6328598196397386	4.992014993701515	1.3114272437670516	3.454220576235325	0.1079443930073539	2.402747648589955	6684.401940555161	9.970682832445911	15	65	0	0	6	33	3	3	0	0	0	0	0	0	0	384.0	227.25694444444449	308.5416666666667	418.18055555555554	466.125	472.4722222222223	442.65277777777777	447.6805555555556	415.0555555555556	1308.0	92.743237860017	5.907692307692308	5.794117647058823	4.512605042016807	3.607594936708861	2.85207100591716	2.2010869565217392	1.912820512820513	1.768041237113402	1.8171428571428567	3.0923076923076924	3.453781512605042	2.9683544303797467
GLASS_390057	19.417060465635217	0	4	2.461609239683881	4.846879751404753	1.2632144031875752	4.270375495174807	0.1708150198069922	2.367992493228419	204.5824259726743	6.237261687140823	6	47	1	0	9	22	5	2	1	0	0	1	0	0	1	314.04938271604937	203.81170934308795	299.57098765432096	325.4017489711934	377.51480338363046	352.27391975308626	332.44032921810685	293.9969135802468	285.01388888888886	1516.0	74.90269190667797	6.681901759915944	5.315192743764173	5.205992509363296	3.3898148148148146	3.750814814814815	3.734343434343434	3.401795735129069	2.582788671023965	1.705014749262537	3.276595744680851	3.50561797752809	2.933333333333333
GLASS_390510	10.10634399227556	0	3	2.416720131520188	4.833440263040375	1.2288495198243707	3.3693316271909413	0.2591793559377647	1.4770786589513212	52.86688369493557	4.230141390192249	6	23	0	0	4	10	3	0	0	0	0	1	0	0	1	151.60493827160494	71.94974089315653	120.15637860082305	132.85185185185185	129.25308641975306	111.30452674897116	56.38271604938273	15.691358024691358	2.0	770.0	37.928629048490016	6.591519055287171	7.12962962962963	5.861111111111112	4.055555555555555	2.5124716553287985	1.176328502415459	0.3541666666666666	0.0	0.0	3.391304347826087	3.8	3.2
GLASS_391454	21.97732935818581	0	1	2.4011902207730613	4.80238044154612	1.3266628260508322	3.703520653990559	0.1322685947853771	2.338903312520994	976.1144506027408	7.913199261681077	16	53	0	0	6	25	4	1	0	0	0	1	0	0	1	329.60493827160496	164.69974089315656	253.9382716049383	322.54218106995893	347.3950617283951	295.7160493827161	247.08641975308643	218.9074074074074	189.51851851851853	1366.0	82.70672662122497	6.218961099464245	6.180555555555555	4.676666666666667	3.309813463098134	2.332567049808429	1.7190923317683882	1.6278659611992945	1.998980632008155	2.2808302808302807	3.2264150943396226	3.48	2.912408759124088
GLASS_391879	20.074788614108524	2	1	2.4618929296115373	4.883887029931158	1.316256431899615	4.119298330961225	0.1585984127545523	2.384431598613634	2500.955667129792	7.136787775424186	6	57	0	0	6	30	2	4	0	0	0	0	0	0	0	340.0	269.66666666666663	328.5833333333332	322.9166666666666	303.30555555555554	411.6666666666666	250.83333333333337	189.50000000000003	143.33333333333334	1140.0	76.89810314547002	5.964912280701754	5.413793103448276	4.038461538461538	2.449275362318841	1.9655172413793105	1.743421052631579	0.7210884353741497	0.5454545454545454	0.3370786516853932	2.807017543859649	3.173076923076923	2.731884057971014
GLASS_392390	13.820217383170776	0	3	2.455369783782357	4.910739567564715	1.2359744028123505	3.635676816316141	0.2019820453508967	1.8785819528653973	153.26704909279877	5.619968483728304	6	29	0	0	7	11	3	0	0	0	2	2	0	0	4	277.2098765432099	195.8161484529797	228.7849794238683	222.6625514403293	170.7695473251029	206.88698369151044	159.71604938271602	147.89300411522635	152.1954732510288	1294.0	49.32393995333901	9.558961260110683	8.007407407407406	6.824786324786325	5.020512820512821	3.9623655913978495	3.563394081912601	3.008385744234801	4.128654970760233	4.2936507936507935	3.5517241379310347	3.75	3.292307692307692
GLASS_392804	14.756431632059275	0	1	2.5097037081903326	4.936142081232777	1.310968879714526	3.875954065832012	0.2039975824122111	1.9966457292101585	124.20892086833112	5.46381887972949	6	44	0	0	2	25	1	1	0	0	0	0	0	0	0	186.0	90.16666666666669	179.02777777777777	227.5833333333334	252.00000000000009	255.47222222222223	226.33333333333323	177.41666666666666	128.0	750.0	60.37982662122501	4.227272727272728	4.391304347826087	3.1704545454545454	2.208333333333333	1.6115107913669064	1.2448979591836735	0.948905109489051	0.5588235294117647	0.3088235294117647	2.886363636363636	3.386363636363636	2.941666666666667
GLASS_394330	16.756431632059275	0	1	2.599267118122365	5.19853423624473	1.396356122649282	4.1558687368596905	0.2077934368429845	2.1176686692894044	121.11020784322186	5.48984812024387	14	36	0	0	2	16	2	0	0	0	0	0	0	0	0	238.0	84.97222222222223	176.27777777777783	227.52777777777777	246.0277777777778	226.16666666666669	169.33333333333334	118.5	58.0	762.0	59.734006477584	6.611111111111111	7.15	5.972602739726027	4.8686868686868685	3.5130434782608697	2.4601769911504423	1.6341463414634143	0.6190476190476191	0.0	3.8333333333333335	4.410958904109589	3.939393939393939
GLASS_394472	15.572928212987	0	1	2.4833140078253466	4.966628015650695	1.3042260516907225	3.954020580649997	0.1977010290324998	2.0678801103150564	137.85870766147167	5.619376483691426	6	42	0	0	4	22	2	2	0	0	0	0	0	0	0	240.0	147.41666666666666	213.72222222222223	270.4166666666667	281.30555555555554	265.80555555555554	261.83333333333337	221.16666666666669	159.33333333333337	824.0	58.11029190667801	5.714285714285714	5.431818181818182	4.158536585365853	3.185840707964602	2.443548387096774	1.938931297709924	1.794871794871795	1.4130434782608696	0.890625	3.0476190476190474	3.451219512195122	3.04424778761062
GLASS_397596	21.85600901462616	0	1	2.490841497012812	4.91799955559646	1.3553947391560128	4.507776491389364	0.1669546848662727	2.4990557875215207	241.41856977848167	6.479784004060935	12	52	0	0	5	25	2	2	0	0	1	0	0	0	1	360.0	207.47222222222223	276.72222222222223	372.02777777777777	371.27777777777777	380.3888888888889	359.44444444444446	241.66666666666669	242.86111111111111	1124.0	76.48777962122499	6.923076923076923	6.428571428571429	4.980769230769231	3.779310344827586	2.664516129032258	2.103030303030303	2.2847222222222223	2.056451612903226	2.6095238095238096	3.4038461538461537	3.798076923076923	3.2
GLASS_397988	14.199154765133787	0	1	2.502675942443716	4.854936037587116	1.308134007394068	3.748575641117293	0.208254202284294	1.9091626036957303	114.99795236951908	5.332700987624407	9	35	0	0	4	17	3	1	0	0	0	0	0	0	0	222.0	135.69444444444446	187.16666666666669	228.6111111111112	233.5555555555556	194.0833333333333	175.88888888888889	151.33333333333337	128.50000000000003	732.0	50.87622338243301	6.342857142857143	6.405405405405405	5.090909090909091	3.465909090909091	2.75	2.438202247191011	2.567164179104477	1.5714285714285714	1.3863636363636365	3.2857142857142856	3.727272727272727	3.136363636363636
GLASS_398095	27.78401352193924	0	1	2.3924591888831497	4.7849183777662985	1.3083704760409265	4.17385264309734	0.119252932659924	2.681602473004754	759.5201958514755	7.885449881160513	16	74	0	0	5	39	3	2	0	0	0	0	0	0	0	390.0	170.75	337.3333333333332	432.0555555555554	420.6666666666666	419.69444444444434	394.4166666666666	352.1111111111111	322.0555555555555	1394.0	105.923311289111	5.27027027027027	5.32051282051282	3.7708333333333335	2.7755102040816326	2.0184331797235022	1.7660550458715596	1.6956521739130437	1.6914893617021276	1.680232558139535	3.0405405405405403	3.3472222222222223	2.841836734693877
GLASS_399501	26.329359845046262	0	1	2.44381922500742	4.756423897611561	1.310817123581625	4.214903031133689	0.1277243342767784	2.6325490539993863	804.5481333397203	7.88420326324529	18	65	0	0	6	32	2	3	1	0	0	0	0	0	0	384.44444444444446	185.44787379972564	310.2870370370371	399.95987654320993	365.05555555555554	360.59567901234567	362.1574074074074	333.9104938271605	287.3425925925925	1550.0	102.287524955168	5.914529914529915	5.7729468599033815	4.327956989247313	3.1044176706827304	2.4666666666666663	2.1285140562248994	2.117063492063492	2.264900662251656	2.2171717171717167	3.230769230769231	3.548387096774193	2.897590361445783
GLASS_399872	11.3017779551663	0	1	2.449784239230448	4.854216401078579	1.337095877206972	3.5574059837842635	0.2541004274131617	1.6055038596457902	64.08295159377256	4.496650599396888	6	24	0	0	4	10	1	2	0	0	1	0	0	0	1	238.0	133.13888888888889	155.47222222222223	228.25	168.22222222222226	103.16666666666669	109.66666666666669	53.0	6.0	628.0	35.14178604849	9.916666666666666	8.576923076923077	7.148936170212766	6.032258064516129	4.604166666666667	3.242424242424242	2.4375	0.0	0.0	3.6666666666666665	3.914893617021277	3.064516129032258
GLASS_400805	13.38265818420606	0	1	2.5222816745893204	4.928551434664357	1.3207049938875706	3.598715436588165	0.2116891433287155	1.811205209677745	165.35936312378652	5.6387493149755965	9	34	0	0	4	17	3	1	0	0	0	0	0	0	0	210.0	120.38888888888889	174.05555555555554	214.3055555555556	214.9722222222222	207.75	154.58333333333334	109.41666666666669	89.16666666666669	696.0	48.087323382433006	6.176470588235294	6.277777777777778	5.151515151515151	3.561797752808989	2.758241758241758	2.1604938271604937	1.115942028985507	0.9807692307692308	0.6571428571428571	3.2058823529411766	3.636363636363636	2.9775280898876404
GLASS_402112	15.613368327506883	0	1	2.4947288081968546	4.909336386266482	1.3042722074643005	3.850073504104333	0.1925036752052166	2.04123942065254	209.17233507417487	6.036305662486792	9	41	0	0	4	21	3	1	0	0	0	0	0	0	0	230.0	144.19444444444446	207.00000000000009	258.88888888888886	252.1111111111112	219.50000000000003	223.5555555555556	192.08333333333337	170.41666666666666	808.0	58.23247500182901	5.609756097560975	5.744186046511628	4.487179487179487	3.113207547169812	2.5945945945945947	2.1666666666666665	2.136842105263158	1.4	1.4242424242424243	3.097560975609756	3.4871794871794872	2.943396226415094
GLASS_402733	19.01100286299702	0	3	2.4618929296115373	4.883887029931158	1.316256431899615	4.119298330961225	0.1585984127545523	2.384431598613634	2500.955667129792	7.136787775424186	12	50	0	0	5	25	4	0	0	0	0	1	0	0	1	262.44444444444446	193.5231109575598	277.58763733431266	347.76161799352855	372.3386247367365	372.6939627039216	332.9883459738849	291.2922790082539	253.25713016741508	1230.0	76.485722621225	5.248888888888889	5.480769230769231	4.0989010989010985	2.6991869918699187	2.1984126984126986	1.859375	1.7024793388429753	1.9484536082474224	2.4794520547945207	3.02	3.43956043956044	2.8780487804878048
GLASS_403348	14.19915476513379	0	1	2.4581220634508343	4.916244126901668	1.328942723268363	3.821665584983216	0.2123147547212897	1.9284730095041205	107.60941041855163	5.26629476622711	12	36	0	0	2	18	2	0	0	0	0	0	0	0	0	188.0	91.38888888888889	159.5277777777778	199.8333333333333	222.77777777777777	216.00000000000003	200.33333333333337	150.33333333333337	77.16666666666667	692.0	55.04543228728201	5.222222222222222	5.5	4.303030303030303	3.352272727272727	2.4245283018867925	2.1	1.5340909090909092	0.825	0.4090909090909091	3.1666666666666665	3.712121212121212	3.227272727272727
GLASS_403902	25.797600523197094	0	1	2.51474964908874	4.969208656677368	1.2929917054966789	4.626780311946533	0.1445868847483291	2.6950120390153973	413.3837508777984	7.187527150228108	19	55	0	0	9	23	4	2	2	0	0	1	0	0	1	394.4938271604938	222.36374980948028	341.537208504801	351.2427983539096	401.93004115226336	440.86191129400993	404.1274577046182	378.4290123456789	295.0252057613168	1976.0	102.06960481152696	7.172615039281706	6.182674199623352	6.017094017094018	4.226307189542484	3.9406906906906896	3.472159234063996	3.590505998956703	3.875555555555556	3.246588693957116	3.690909090909091	4.0	3.4411764705882355
GLASS_405207	20.78189539529507	2	1	2.4618929296115373	4.883887029931158	1.316256431899615	4.119298330961225	0.1585984127545523	2.384431598613634	2500.955667129792	7.136787775424186	6	60	0	0	6	32	2	4	0	0	0	0	0	0	0	344.0	273.91666666666663	337.83333333333326	340.9166666666665	325.7222222222222	436.75	281.00000000000006	208.00000000000003	159.83333333333334	1178.0	80.57622895516799	5.733333333333333	5.213114754098361	3.854545454545456	2.442953020134228	1.9177215189873416	1.7393939393939395	0.6946107784431138	0.5481481481481482	0.3838383838383838	2.7666666666666666	3.118181818181818	2.7315436241610738
GLASS_405709	24.696366683190814	0	1	2.4410509117455086	4.7536282462491215	1.3385630837104916	4.144426194059396	0.1336911675503031	2.5531664572167934	715.5335765788246	7.704430636820266	18	59	0	0	6	28	2	3	1	0	0	0	0	0	0	374.44444444444446	175.67009602194787	285.3981481481481	359.8425925925925	345.3302469135801	329.6296296296296	324.82407407407413	305.18827160493834	260.3425925925926	1474.0	94.931273335772	6.346516007532957	6.037037037037037	4.604166666666667	3.362612612612613	2.6083333333333334	2.067099567099567	2.2758620689655173	2.3851851851851853	2.381766381766381	3.3220338983050848	3.6607142857142856	3.033783783783784
GLASS_405926	20.453725996071537	0	1	2.504120503097252	5.008188982465876	1.3428714449477566	3.581015847216962	0.1432406338886785	2.191937248241441	1122.5520754147833	7.939650742766172	9	53	0	4	4	28	2	2	0	0	0	0	0	0	0	268.0	143.5	246.69444444444449	353.05555555555554	323.9444444444444	252.88888888888889	268.69444444444446	292.9166666666667	220.3333333333333	1010.0	74.72246933577198	5.056603773584905	4.982456140350878	3.6818181818181817	2.3493975903614457	1.6473988439306355	1.6466165413533835	2.081967213114754	2.201754385964912	1.865384615384616	3.207547169811321	3.6454545454545455	2.7710843373493974
GLASS_406342	22.71294571007377	0	1	2.4429063951681766	4.775776634541871	1.3158086420709774	3.806865550787232	0.1312712258892149	2.4015168974537424	1529.6080450949137	8.397477538882764	9	58	0	0	8	29	5	3	0	0	0	0	0	0	0	386.0	232.66666666666669	302.2499999999999	385.94444444444446	423.25	447.5833333333332	311.5833333333333	265.25	269.4166666666667	1222.0	79.44028624062099	6.655172413793103	6.327868852459017	4.6371681415929205	3.1225806451612903	2.546583850931677	1.949685534591195	1.805555555555556	1.6893939393939394	1.9217391304347824	3.1206896551724137	3.415929203539823	2.806451612903226
GLASS_409457	12.675551403019512	0	1	2.437263976839513	4.874527953679025	1.2937723687073384	3.5936961759373194	0.2113938927021952	1.8098094993830507	126.5590946224638	5.371337601314331	6	40	0	0	2	23	1	1	0	0	0	0	0	0	0	164.0	86.38888888888889	160.22222222222223	202.3611111111112	223.3055555555556	217.08333333333337	188.41666666666663	135.25	94.41666666666669	676.0	53.912800811527006	4.1	4.195121951219512	3.039473684210526	2.277227722772277	1.5225225225225223	0.925	0.6756756756756757	0.5119047619047619	0.4655172413793103	2.675	3.0657894736842106	2.762376237623762
GLASS_409513	7.071067811865477	0	0	2.074313293051942	4.148626586103885	1.192653536554417	2.9330341541458265	0.2666394685587115	1.171347614513914	42.44328060548491	3.843478790409115	0	29	0	0	3	18	2	1	0	0	0	0	0	0	0	112.0	101.5	102.75	129.5	145.75	133.5	123.25	91.0	37.0	468.0	33.377436287282	3.8620689655172415	3.392857142857143	1.6538461538461535	1.1176470588235294	1.0476190476190477	0.8518518518518519	0.4444444444444444	0.0952380952380952	0.037037037037037	2.0	2.1346153846153846	1.8235294117647056
GLASS_409786	34.822340577595426	1	2	2.4618929296115373	4.883887029931158	1.316256431899615	4.119298330961225	0.1585984127545523	2.384431598613634	2500.955667129792	7.136787775424186	24	86	0	0	9	40	3	3	0	0	3	0	0	0	3	660.0	505.5347222222222	643.5000000000001	748.6944444444446	488.88888888888886	456.27777777777777	461.2222222222222	460.72222222222223	404.2777777777777	1954.0	127.46417519395996	7.674418604651163	6.556818181818182	5.722972972972973	3.994736842105264	2.306603773584906	2.717948717948718	2.805555555555556	2.478947368421053	2.5136612021857925	3.046511627906977	3.195945945945946	2.7157894736842105
GLASS_412023	23.4604926057802	0	1	2.402320016075753	4.777487049296952	1.3173729097893647	3.615234552408626	0.1205078184136208	2.3837690252746087	1133.5102635658895	8.131686813330667	15	55	0	0	7	25	3	2	0	0	0	2	0	0	2	355.2098765432099	173.56614845297975	269.3364197530864	338.4703170248437	319.1481481481481	297.8981481481481	286.57716049382714	238.3425925925926	201.0617283950617	1706.0	89.68123062122497	6.458361391694725	6.434865900383142	4.89967637540453	3.3208988364863665	2.4312354312354314	2.0087301587301587	2.031746031746032	1.8767676767676769	2.1248568155784646	3.290909090909091	3.504854368932039	2.8776978417266186
GLASS_415026	21.85600901462616	0	1	2.4908414970128114	4.91799955559646	1.3553947391560126	4.507776491389348	0.1669546848662721	2.499055787521517	241.41856977848525	6.479784004060949	12	49	0	0	5	22	1	3	0	0	1	0	0	0	1	388.0	215.0	279.58333333333337	370.3888888888889	356.3333333333333	371.77777777777777	345.0833333333333	232.3333333333333	228.47222222222223	1136.0	74.587144906678	7.918367346938775	7.20754716981132	5.770833333333333	4.569230769230769	3.2773722627737225	2.533333333333333	2.65625	2.628571428571429	3.213483146067416	3.5510204081632653	3.9375	3.353846153846154
GLASS_415539	28.552487547306185	0	1	2.5008097664638136	5.000478390550769	1.3000213295630596	5.359656274803823	0.1488793409667728	2.9598336906533897	310.66212869918746	7.019639764181403	15	71	0	0	10	35	5	4	1	0	0	0	0	0	0	470.44444444444446	314.2994684499314	417.0123456790123	505.7993827160493	656.317901234568	546.0277777777778	468.3796296296296	409.8518518518519	390.02777777777777	1728.0	105.10566766971498	6.625978090766823	5.626666666666667	5.39568345323741	3.6917562724014337	2.735524256651017	2.2943089430894306	2.0032362459546924	1.899305555555556	1.9232323232323232	3.2816901408450705	3.618705035971223	3.1129032258064515
GLASS_416437	22.00583892888722	0	1	2.432008582505102	4.864017165010203	1.3168719910523288	4.697732082839222	0.1677761458156865	2.576699273873297	224.5976609306852	6.4439300450532	12	49	0	0	7	21	3	1	1	0	2	0	0	0	2	408.44444444444446	277.6145404663923	279.14506172839504	366.0802469135803	419.0123456790123	416.4691358024691	355.6296296296296	355.3395061728395	282.6759259259259	1406.0	81.207473001829	8.335600907029479	7.346153846153846	5.923076923076923	4.745901639344262	4.544444444444443	4.088	3.522309711286089	3.569321533923304	3.392982456140351	3.4489795918367347	3.725274725274725	3.2459016393442623
GLASS_416926	21.75854975870345	0	1	2.4221065106974984	4.843440795471648	1.3762512902218242	4.321539213640531	0.1600570079126122	2.456863411260552	309.2066440659501	6.727261577416201	19	50	0	0	5	23	5	0	0	0	0	0	0	0	0	326.0	125.41666666666669	243.72222222222223	282.1111111111111	284.33333333333337	269.4166666666667	248.75	223.11111111111111	186.6111111111112	1060.0	77.631896811527	6.52	6.814814814814815	5.231578947368421	3.523809523809524	2.528985507246377	1.9225352112676053	2.04	2.139130434782609	2.208333333333333	3.42	3.7578947368421054	3.1904761904761907
GLASS_417027	19.10846211891973	0	1	2.5037984924984675	4.935066063465335	1.318974248149383	4.187906746770913	0.174496114448788	2.30766976334516	228.924989362376	6.3088631298799696	9	51	0	0	4	27	3	1	0	0	0	0	0	0	0	260.0	156.47222222222223	237.33333333333337	296.5	305.8611111111111	299.38888888888897	324.74999999999994	291.2222222222222	249.9722222222222	958.0	72.055752430923	5.098039215686274	5.25925925925926	3.9292929292929295	2.887218045112782	2.36734693877551	1.894409937888199	1.7125748502994012	1.3708609271523178	1.5593220338983051	3.117647058823529	3.474747474747475	3.0
GLASS_418146	21.420052491260314	0	1	2.465244657911638	4.88667099915169	1.3019128328448897	3.8239466921738727	0.1416276552656989	2.334534827771171	794.1799291117298	7.670561819556983	6	55	1	0	6	28	3	2	0	0	1	0	0	0	1	360.0	257.6736111111111	285.36111111111103	398.11111111111103	452.875	424.70833333333337	301.8333333333333	304.9166666666667	285.80555555555554	1140.0	76.24271833577197	6.545454545454546	5.758620689655173	4.018018018018018	2.8	2.213483146067416	2.067073170731707	2.109243697478992	2.2641509433962264	2.2232142857142856	3.163636363636364	3.4864864864864864	2.79375
GLASS_418219	22.89128519503625	0	1	2.4548979312288246	4.908860276793009	1.288255994435927	4.28947092373051	0.1479127904734658	2.5208741345251098	365.7075673311508	6.966544754663097	15	52	0	0	7	23	3	2	0	0	2	0	0	0	2	448.0	304.52777777777777	318.2777777777778	416.55555555555554	417.2222222222223	452.2222222222222	419.4722222222222	323.16666666666663	338.55555555555554	1252.0	77.11880281152699	8.615384615384615	7.636363636363637	6.134020618556701	4.790697674418604	3.462585034013605	2.8974358974358974	2.885496183206107	2.3392857142857144	2.558558558558558	3.4423076923076925	3.7938144329896906	3.224806201550388
GLASS_418240	26.886636711971747	0	1	2.4679810016790102	4.93596200335802	1.3481410083193488	4.440730248943622	0.1345675833013218	2.6847413018755786	618.0599891588224	7.620507991055436	20	58	0	0	7	25	4	2	0	0	0	0	1	0	1	431.0672153635117	156.91160836762688	302.95370370370364	386.42283950617286	368.8024691358025	341.94444444444434	311.11728395061726	284.462962962963	252.5277777777778	2510.0	99.055630621225	7.432193368336407	7.508524397413287	5.987103174603175	4.701451451451451	3.489266336400094	2.961768219832736	2.6347381864623247	2.638608305274972	2.8550174105729664	3.6379310344827593	3.919642857142857	3.385135135135135
GLASS_418286	22.06255769000312	0	1	2.537648246288181	5.0244159730709965	1.296379391737135	4.406387032645145	0.1573709654516123	2.512674503883426	452.0684149872477	7.143452946150787	19	46	0	0	8	18	4	3	1	0	0	0	0	0	0	402.44444444444446	268.2994684499314	325.61728395061715	383.6358024691357	452.4290123456789	438.5138888888888	381.2345679012344	308.31018518518505	328.0787037037035	1382.0	78.96064428728197	8.748792270531402	7.306122448979591	7.520325203252034	5.993769470404985	6.115151515151515	5.746794871794871	5.481099656357388	4.43840579710145	4.224806201550387	3.695652173913044	4.097560975609756	3.5233644859813085
GLASS_420512	26.95558639719305	0	1	2.4810656060837006	4.846773072324171	1.3229257733816484	3.869910605944296	0.1138209001748322	2.5770068391578147	2537.410791108337	9.0626748981407	21	63	0	0	6	29	3	1	0	0	2	0	0	0	2	466.0	307.0	350.52777777777766	447.94444444444446	446.2777777777778	453.2222222222221	455.5000000000001	419.6944444444445	417.63888888888886	1410.0	95.87667624062097	7.396825396825397	6.776119402985074	5.258333333333334	3.488235294117647	2.661290322580645	2.3743589743589744	2.421875	2.454022988505747	2.6206896551724137	3.3492063492063493	3.691666666666667	3.0352941176470587
GLASS_420569	18.75773392737121	0	1	2.463891734855172	4.879358278914573	1.2708209750662178	3.916837134158136	0.163201547256589	2.2407532119436766	330.2347060705526	6.675272369526689	6	54	0	0	5	30	2	2	1	0	0	0	0	0	0	246.44444444444449	189.46613511659808	288.1589506172839	327.40586419753083	407.8842592592591	378.148148148148	312.5833333333333	248.10185185185185	291.7283950617284	1196.0	78.44389514546998	4.563786008230453	3.321428571428572	3.3549382716049387	2.0573951434878586	1.906432748538012	1.5838779956427014	1.6035353535353536	1.3034825870646765	1.062937062937063	2.888888888888889	3.1666666666666665	2.642384105960265
GLASS_421096	25.69120274908102	0	1	2.4334436668746844	4.86688733374937	1.306986341562499	3.8489115416821695	0.1166336830812778	2.5417128603541097	4444.6446577980105	9.59337767122221	12	66	0	0	7	33	4	2	0	0	1	0	0	0	1	426.0	298.19444444444446	346.3611111111111	455.6666666666666	486.4722222222222	533.8333333333334	445.83333333333337	411.83333333333337	331.0833333333333	1374.0	93.620282860017	6.454545454545454	5.826086956521739	4.182539682539683	2.977401129943503	2.471794871794872	2.3251231527093594	1.9444444444444444	1.872611464968153	1.6901408450704225	3.075757575757576	3.380952380952381	2.8757062146892656
GLASS_421958	27.572574050859533	0	1	2.4999578866987395	4.9260830194031815	1.3313175694461372	4.469331143422049	0.1276951755263442	2.7500017335807487	737.4033933767337	7.855898056097589	12	68	0	0	8	33	3	5	0	0	0	0	0	0	0	482.0	259.4791666666667	365.7361111111112	478.3472222222222	542.4722222222223	573.6527777777777	522.9722222222222	497.5555555555556	428.8333333333333	1472.0	96.818545860017	7.088235294117647	6.541666666666667	5.121212121212121	3.9717514124293785	3.609375	3.363636363636364	2.712264150943396	2.313432835820896	2.3189189189189188	3.25	3.583333333333333	3.152542372881356
GLASS_423034	23.170864550998896	0	1	2.5159772663846005	4.954437630910869	1.3443287759473597	3.8466568605003375	0.1282218953500112	2.4458167118133605	3315.751470742066	9.205051853604886	18	59	0	0	4	29	1	3	0	0	0	0	0	0	0	360.0	157.7013888888889	284.56944444444434	356.90277777777766	352.2083333333332	377.95833333333337	366.9305555555556	307.9305555555556	251.58333333333337	1206.0	88.544786240621	6.101694915254237	5.983870967741935	4.7407407407407405	3.776223776223776	2.972972972972973	2.244047619047619	1.8863636363636365	1.65625	2.024	3.101694915254237	3.4814814814814814	3.062937062937063
GLASS_423934	21.85600901462616	0	1	2.490841497012812	4.917999555596458	1.3553947391560126	4.507776491389381	0.1669546848662733	2.4990557875215247	241.4185697784781	6.47978400406092	12	54	0	0	4	27	1	3	0	0	0	0	0	0	0	328.0	157.25	265.27777777777777	357.2499999999999	360.8888888888888	366.6666666666666	318.22222222222223	256.66666666666663	204.75	1096.0	79.28886043092297	6.074074074074074	5.931034482758621	4.592592592592593	3.503355704697986	2.323170731707317	1.8092485549132948	1.6496815286624205	1.8106060606060608	2.317757009345794	3.314814814814815	3.7314814814814814	3.161073825503356
GLASS_424510	24.80152529742413	2	1	2.4618929296115373	4.883887029931158	1.316256431899615	4.119298330961225	0.1585984127545523	2.384431598613634	2500.955667129792	7.136787775424186	13	53	0	0	11	21	4	4	0	0	3	0	0	0	3	586.0	470.00694444444446	568.1666666666669	418.02777777777777	438.5277777777778	512.0277777777777	286.0833333333333	289.33333333333337	301.58333333333337	1472.0	76.24733400182899	11.056603773584904	9.236363636363636	8.817204301075268	5.620689655172414	4.936507936507937	5.45945945945946	4.670329670329671	4.544444444444444	3.763157894736842	3.5283018867924527	3.763440860215054	3.3448275862068964
GLASS_424642	25.58181294933984	0	1	2.379894741700769	4.759789483401539	1.3093214023108302	5.180447736330492	0.1569832647372876	2.8388139565935235	272.1252152342492	6.800184778965737	12	67	0	0	7	34	4	3	0	0	0	0	0	0	0	412.0	287.69444444444446	365.5555555555556	419.9444444444444	480.44444444444446	488.0833333333333	466.83333333333337	379.4166666666667	259.9166666666667	1358.0	94.397850764866	6.149253731343284	5.571428571428571	4.124031007751938	2.830601092896175	2.497435897435897	1.9899497487437183	1.715846994535519	1.843137254901961	1.556390977443609	3.014925373134328	3.2868217054263567	2.78688524590164
GLASS_425293	26.91514628267317	0	1	2.4907041243205628	4.865941909463297	1.3310022705569773	3.728649968005396	0.1096661755295704	2.539821660889609	12443.52644719363	10.652731234205936	18	61	0	0	6	27	3	1	0	0	0	2	0	0	2	383.2098765432099	182.6217040085353	293.97530864197523	362.6369836915105	380.5648148148149	347.4537037037037	308.41049382716045	268.25925925925924	258.73456790123464	1824.0	103.87175243092298	6.282129123659178	6.388034188034188	4.961988304093568	3.494149923343824	2.6646464646464643	2.345138888888889	2.4964028776978417	2.6533713200379867	2.825854700854701	3.4262295081967213	3.754385964912281	3.1437908496732025
GLASS_425593	15.394588728024528	0	1	2.460978421188284	4.918294504649499	1.329602926246404	3.88471672731701	0.1942358363658505	2.050197247259652	142.06911524820893	5.649460846848056	6	45	0	0	2	25	1	1	0	0	0	0	0	0	0	192.0	99.66666666666669	178.69444444444437	222.88888888888889	252.36111111111103	278.55555555555554	273.8611111111111	229.83333333333337	157.99999999999994	786.0	63.16872662122501	4.266666666666667	4.319148936170213	3.0823529411764707	2.5701754385964914	2.095238095238096	1.644927536231884	1.055944055944056	0.7727272727272727	0.7157894736842105	2.8666666666666667	3.2705882352941176	2.894736842105264
GLASS_426623	16.142135623730955	0	1	2.39736387063655	4.7866587541118095	1.3368406780314814	4.024389449198973	0.1916375928189987	2.1343105544538603	174.40201297979655	5.903300398452992	15	40	0	0	3	19	1	1	1	0	0	0	0	0	0	224.44444444444449	99.30898491083676	176.27160493827165	202.26851851851856	212.5987654320988	198.9043209876544	196.5987654320988	191.96296296296305	176.24074074074076	1036.0	68.911049192131	5.611111111111112	5.611111111111111	4.535211267605634	3.5037037037037035	3.415730337078652	2.63003663003663	2.379928315412186	1.956989247311828	1.3295454545454546	3.125	3.464788732394366	3.011111111111111
GLASS_427872	24.765316368412112	0	1	2.390523085162796	4.75588670247263	1.3298646668674798	4.886678821953341	0.1527087131860419	2.749663705032275	315.6190671685277	6.9176868125688245	11	67	0	0	8	35	5	2	1	0	0	0	0	0	0	370.44444444444446	194.08676268861456	302.68827160493834	381.5092592592592	447.6851851851852	460.537037037037	431.4444444444445	466.1111111111111	434.216049382716	1528.0	98.241459669715	5.529021558872305	5.066666666666667	3.802564102564103	2.5951035781544256	1.9622331691297208	2.07085346215781	2.081260364842455	1.6536231884057973	1.7142857142857142	2.970149253731343	3.261538461538461	2.8079096045197742
GLASS_428064	23.61926103823462	0	1	2.4051483382619936	4.753230934775226	1.2993579993295052	4.221171554418215	0.1407057184806071	2.538724997717241	548.1738663876442	7.405204799725245	17	53	0	0	8	23	2	3	2	0	0	1	0	0	1	358.4938271604938	216.7526386983692	323.4094078646548	321.30144032921805	357.38208733424773	385.6527777777777	286.9408436213992	262.9891975308642	272.7901234567901	1906.0	97.50390881152695	6.764034474726299	5.281746031746031	5.227513227513228	3.3367786391042205	3.4168091168091173	3.049194232400339	2.420765027322404	2.171802054154995	2.4814814814814814	3.4150943396226414	3.612244897959184	2.984496124031008
GLASS_428113	18.2634559672906	0	1	2.3627831150469065	4.723929552610676	1.32838502081105	4.164801695600142	0.1735334039833392	2.302137399738408	216.2902152136647	6.252089832182262	11	47	0	0	6	23	3	2	1	0	0	0	0	0	0	292.44444444444446	157.28120713305898	206.5061728395061	265.1790123456791	299.06481481481484	305.1388888888889	252.0925925925926	227.0833333333334	185.95370370370367	1202.0	73.75270481152697	6.222222222222222	5.6938775510204085	3.9501915708812256	3.106194690265487	2.3674540682414698	1.892156862745098	1.765027322404371	1.7083333333333337	1.9031007751937985	3.042553191489361	3.367816091954023	2.938053097345133
GLASS_428739	21.03951243369844	0	1	2.482702206505609	4.909850753661266	1.3785419495221305	4.516833740023012	0.1737243746162697	2.4633226934119072	213.28816813547056	6.318155598433942	12	49	0	0	4	23	1	3	0	0	0	0	0	0	0	332.0	153.22222222222223	253.47222222222223	332.1111111111111	328.72222222222223	342.4444444444444	276.4166666666667	206.8333333333333	177.5277777777778	1056.0	74.721508811527	6.775510204081633	6.566037735849057	5.260416666666667	4.146153846153847	2.927007299270073	2.1866666666666665	2.078125	2.3142857142857145	2.7752808988764044	3.4489795918367347	3.8645833333333335	3.3076923076923075
GLASS_429195	24.127159272446868	0	1	2.4058660861413275	4.779891825602254	1.3128251539280855	4.6758879439407135	0.1508350949658294	2.673821190729244	320.5835914234625	6.90154516951916	12	61	0	0	7	30	4	2	1	0	0	0	0	0	0	366.44444444444446	228.8645404663924	298.62654320987644	386.4814814814815	445.2592592592592	477.8518518518517	352.3888888888889	328.61111111111103	228.87654320987664	1474.0	94.80839514546996	6.00728597449909	5.770833333333333	4.405797101449275	3.281385281385281	2.6745098039215685	2.306201550387597	1.8875502008032128	1.9498910675381265	2.40809968847352	3.1475409836065573	3.5043478260869567	3.038961038961039
GLASS_429508	25.17276332107654	0	1	2.5039785007407787	4.952820272150953	1.3762204190779277	4.787103585916517	0.1544226963198876	2.6973276606722654	323.5851474110989	6.910864397634141	16	58	0	2	4	27	1	3	0	0	0	0	0	0	0	392.0	151.77777777777777	291.94444444444434	377.30555555555554	366.0277777777777	358.77777777777766	361.0277777777777	306.6666666666666	271.4722222222222	1240.0	90.444460430923	6.758620689655173	6.761904761904762	5.4035087719298245	4.245161290322581	3.1890243902439024	2.680473372781065	2.5449101796407185	2.3797468354430378	2.537878787878788	3.5	3.9210526315789473	3.393548387096774
GLASS_430332	24.603555910332595	0	1	2.5896734961296954	5.00242763024977	1.356488539125899	3.9913201062668193	0.1330440035422273	2.4827343185508224	2051.445345913294	8.724912159158812	15	57	0	0	6	27	4	1	0	0	1	0	0	0	1	402.0	193.25	291.99999999999994	373.5555555555555	404.86111111111103	362.5	301.9722222222223	267.8888888888889	248.4166666666668	1232.0	84.73160143092299	7.052631578947368	6.967741935483871	5.327586206896552	3.625	2.699453551912568	1.89010989010989	1.7289156626506024	1.8088235294117647	2.362068965517241	3.526315789473684	3.965517241379312	3.3125
GLASS_430385	14.687481946837975	0	1	2.5036801952635286	4.923979727954515	1.31931074826264	3.725261339331448	0.1960663862806025	1.9569908937527305	182.0580330403581	5.846179385282343	9	43	0	0	2	24	2	0	0	0	0	0	0	0	0	178.0	83.61111111111111	172.83333333333334	212.88888888888897	223.47222222222223	226.5	216.8333333333333	186.00000000000003	135.33333333333331	734.0	60.502009716376016	4.1395348837209305	4.6	3.4761904761904763	2.433628318584071	1.7580645161290325	1.1590909090909092	0.8636363636363636	0.6428571428571429	0.4155844155844156	2.883720930232558	3.333333333333333	2.8672566371681416
GLASS_430733	19.53077356559907	0	1	2.451147160595589	4.902294321191176	1.274982413292845	3.7837940788859648	0.1513517631554385	2.247017962683967	378.0523984325493	6.851323538078781	6	58	0	0	4	33	1	2	1	0	0	0	0	0	0	234.44444444444449	193.50085733882028	282.8703703703704	385.5648148148148	488.0972222222221	361.787037037037	305.7638888888889	241.2561728395061	278.5293209876544	1222.0	84.145533860017	4.042145593869732	2.9388888888888887	2.877492877492877	1.760536398467433	1.1532385466034756	1.052434456928839	1.0411522633744856	1.165432098765432	1.2470023980815348	2.8448275862068964	3.1538461538461537	2.545977011494253
GLASS_431048	28.939007370310083	0	1	2.3781593848001283	4.7563187696002585	1.336942247897173	4.596814500742556	0.1242382297497988	2.833696383417885	778.6876296784108	7.965942796243846	18	76	0	4	5	39	3	2	0	0	0	0	0	0	0	414.0	211.72222222222223	348.6388888888887	446.3888888888888	505.9444444444444	546.138888888889	494.1666666666666	412.58333333333326	339.41666666666663	1466.0	111.50111128911098	5.447368421052632	5.375	3.9034482758620688	2.94	2.2869565217391306	2.0869565217391304	1.895652173913044	1.6748768472906403	1.7305389221556886	3.039473684210526	3.331034482758621	2.925
GLASS_431953	28.260410159824964	0	1	2.4475653391001897	4.806546355549786	1.327692563470994	3.990909737870752	0.1108586038297431	2.66495305485365	8156.953377981817	10.287559863162372	6	80	0	2	7	44	4	3	0	0	0	0	0	0	0	400.0	246.72222222222223	362.08333333333337	482.25	529.5833333333334	578.4166666666667	460.5	427.80555555555554	412.9166666666666	1476.0	107.210679813356	5.0	4.678571428571429	3.245398773006135	2.2164502164502164	1.9831223628691983	1.8521739130434784	1.559090909090909	1.4524886877828054	1.411483253588517	2.925	3.2699386503067487	2.653679653679654
GLASS_432564	25.58181294933984	0	1	2.375216679151582	4.750433358303164	1.325239567888873	3.886549198432794	0.1177742181343271	2.551444136882147	2039.38912956215	8.814328064174639	18	59	0	0	7	26	4	1	0	0	0	2	0	0	2	381.2098765432099	186.8161484529797	287.1975308641974	349.3592059137327	364.28703703703695	333.09259259259267	278.66049382716045	274.25925925925924	242.40123456790124	1800.0	99.059339526074	6.461184348189998	6.439068100358423	4.911949685534592	3.4901756216310207	2.6621923937360177	2.377330350484713	2.4015151515151514	2.85477582846004	3.019675925925926	3.288135593220339	3.5283018867924527	3.0
GLASS_432928	20.259224781782727	0	1	2.578929771929002	5.091698660858302	1.2572553882167916	4.168386422754943	0.1667354569101977	2.3438197438211605	300.3742902028506	6.621320062891294	9	54	0	0	4	29	3	1	0	0	0	0	0	0	0	276.0	156.8125	245.59722222222223	360.8333333333333	422.7222222222222	353.7777777777778	337.58333333333337	327.0972222222223	259.3611111111111	996.0	75.73387824062098	5.111111111111111	5.350877192982456	4.083333333333333	2.873333333333333	1.923857868020305	1.930232558139535	1.656441717791411	1.3209876543209875	1.4919354838709675	3.203703703703704	3.740740740740741	3.12
GLASS_435381	13.939935051131547	0	1	2.5041317075902274	4.941544797511263	1.3370653334081888	3.7786602229408537	0.2099255679411585	1.9171561733300528	118.71924662374072	5.364548098476768	6	39	0	0	2	21	1	1	0	0	0	0	0	0	0	188.0	89.38888888888889	166.1388888888889	205.3611111111112	228.0555555555556	230.25000000000003	189.08333333333337	122.41666666666664	85.99999999999999	710.0	55.81247500182902	4.82051282051282	4.878048780487805	3.657894736842105	2.6407766990291264	1.887931034482759	1.2520325203252032	1.0849056603773586	0.8571428571428571	0.9772727272727272	3.0	3.539473684210526	3.1067961165048543
GLASS_435457	26.42681910096899	0	1	2.4334537978884585	4.866907595776919	1.3008647696140905	3.88206253289253	0.1141783097909567	2.580142024660764	2736.280723921842	9.138130308873754	12	66	0	0	8	32	4	2	0	0	0	2	0	0	2	385.2098765432099	235.59392623075752	318.5586419753086	415.38698369151047	461.6203703703704	520.6481481481483	429.1604938271605	365.7592592592592	288.9783950617284	1870.0	102.370220955168	5.836513280957726	5.626409017713366	4.037037037037037	2.8847736625514404	2.403418803418804	2.207991242474001	1.8444444444444448	1.7225760792639777	1.4796557120500782	3.1515151515151514	3.452380952380953	2.926553672316384
GLASS_435721	11.480117440128774	0	3	2.4510526487346675	4.902105297469335	1.2658898106755034	3.5435835183179583	0.2362389012211972	1.6706036165406484	68.0869958550519	4.626251346421929	6	26	0	0	5	11	3	0	0	0	0	2	0	0	2	163.20987654320987	75.78837067520195	127.41975308641976	146.763526901387	144.0462962962963	135.1934156378601	98.3909465020576	39.44444444444444	5.6913580246913575	1096.0	45.91454195333901	6.277302943969611	6.897119341563786	5.644927536231885	4.014019669386902	2.850574712643678	1.5353535353535357	0.4515366430260047	0.0833333333333333	0.0	3.423076923076923	3.782608695652174	3.23728813559322
GLASS_435838	25.650762634561143	0	1	2.4334475659098995	4.866895131819799	1.307382447540946	3.859825526681556	0.116964409899441	2.544544450586042	3397.9797089407034	9.324858799215235	12	67	0	0	7	34	4	3	0	0	0	0	0	0	0	402.0	271.19444444444446	338.0277777777777	451.2222222222222	500.80555555555554	565.8333333333334	464.6666666666666	377.1666666666666	307.41666666666663	1358.0	94.397850764866	6.0	5.642857142857143	4.133858267716535	3.0335195530726256	2.452261306532664	2.201923076923077	1.8449197860962567	1.6851851851851851	1.5034965034965035	3.044776119402985	3.393700787401575	2.888268156424581
GLASS_438001	17.63722941514381	0	1	2.31886969012096	4.637739380241919	1.342305894080709	3.71420838192255	0.1614873209531543	2.1450746914329075	615.2657877597555	7.254963472599925	12	46	0	0	4	23	1	3	0	0	0	0	0	0	0	284.0	126.36111111111111	226.2777777777778	274.5555555555555	235.41666666666663	224.5	217.72222222222223	188.8333333333333	158.80555555555557	948.0	66.35480881152698	6.173913043478261	5.541666666666667	4.035714285714286	3.1818181818181817	2.443396226415094	2.2135922330097086	2.090909090909091	2.065934065934066	2.3076923076923075	2.9347826086956523	3.1547619047619047	2.672727272727273
GLASS_439191	32.47918975930732	0	1	2.5310219427653933	5.022579196718663	1.32027455648075	5.396165319460884	0.1316137882795337	3.096675548995812	527.5464287343746	7.67922385174531	22	81	0	0	6	40	4	2	0	0	0	0	0	0	0	494.0	233.86111111111111	386.08333333333337	501.1666666666667	587.1944444444445	645.6944444444446	624.8333333333334	600.2500000000001	543.6944444444445	1624.0	121.52242419396002	6.098765432098766	6.395348837209302	5.135483870967742	4.2745098039215685	3.601694915254237	3.111940298507463	2.810909090909091	2.651685393258427	2.6483050847457625	3.2839506172839505	3.735483870967742	3.4019607843137254
GLASS_441204	22.178169560044623	0	1	2.580968559853763	5.142307917576916	1.309006972534184	4.682895370780988	0.1734405692881847	2.5371683606133835	195.74512943732825	6.270065226025429	12	58	0	0	2	31	1	1	0	0	0	0	0	0	0	270.0	145.06944444444446	255.90277777777783	402.56944444444446	484.7916666666666	438.59722222222223	386.2083333333333	323.16666666666663	288.4583333333333	1044.0	85.358704050319	4.655172413793103	5.032258064516129	3.8559322033898304	2.915254237288136	2.055084745762712	1.84959349593496	1.62	1.427672955974843	0.9056603773584906	3.293103448275862	3.864406779661017	3.3559322033898304
GLASS_441314	20.72922435666979	0	1	2.4618929296115373	4.883887029931158	1.316256431899615	4.119298330961225	0.1585984127545523	2.384431598613634	2500.955667129792	7.136787775424186	15	47	0	0	9	20	4	2	1	0	0	2	0	0	2	330.4938271604938	193.5231109575598	277.58763733431266	347.76161799352855	372.3386247367365	372.6939627039216	332.9883459738849	291.2922790082539	253.25713016741508	1826.0	83.13366609697997	7.031783556606252	5.947845804988662	5.941176470588236	4.242337164750958	4.495919648462021	4.374859708193041	4.055555555555555	3.0760869565217392	2.8513888888888888	3.4468085106382977	3.823529411764706	3.155172413793104
GLASS_441401	15.394588728024525	0	1	2.497563833771395	4.923156439495352	1.3642199261030077	4.005741464075999	0.210828498109263	2.0295825841581707	117.37224412714568	5.407204344210235	6	42	0	0	2	23	1	1	0	0	0	0	0	0	0	192.0	84.66666666666667	171.72222222222214	212.36111111111111	229.8333333333333	219.63888888888889	196.3055555555556	147.63888888888894	97.0	748.0	59.49060081152702	4.571428571428571	4.622222222222222	3.235294117647059	2.3771929824561404	1.795275590551181	1.3828125	1.1982758620689655	0.7789473684210526	0.9661016949152542	3.119047619047619	3.5176470588235293	3.017543859649123
GLASS_441951	27.731642863600896	0	1	2.4020427117659824	4.780771095117181	1.3138828769452422	3.9064462382630567	0.1085123955073071	2.643561915698146	2011.022315097668	8.887332331691136	6	84	0	0	6	48	4	2	0	0	0	0	0	0	0	364.0	241.16666666666663	355.19444444444446	487.4444444444444	559.5833333333334	588.6666666666666	484.5	465.25	388.1666666666666	1452.0	111.134827432752	4.333333333333333	4.206896551724138	2.9047619047619047	2.0588235294117645	1.752	1.4392156862745098	1.0648854961832062	0.9115384615384616	1.028169014084507	2.738095238095238	3.0357142857142856	2.5840336134453783
GLASS_443433	22.615486454151053	0	1	2.3673749252412293	4.734749850482458	1.3456738685556455	3.716906520534751	0.1281691903632672	2.3776024788212013	1410.154730469065	8.3161654522652	12	61	0	0	5	32	4	1	0	0	0	0	0	0	0	312.0	172.8888888888889	277.2222222222222	361.9166666666666	366.44444444444434	345.4166666666667	302.9166666666667	267.75	221.9166666666667	1156.0	86.64441695516798	5.114754098360656	5.046875	3.555555555555556	2.381818181818182	1.75	1.631578947368421	1.6158940397350994	1.6589147286821706	1.6283185840707963	2.950819672131148	3.230769230769231	2.709090909090909
GLASS_443800	28.92707682649163	0	1	2.4056817199826126	4.809341870269238	1.3502911372369075	5.473658923677777	0.1479367276669669	3.0082801199017264	319.70245005439523	7.075723539291224	12	79	0	0	6	42	4	2	0	0	0	0	0	0	0	406.0	243.66666666666669	356.24999999999994	478.2777777777776	541.7500000000001	578.2500000000005	488.3333333333333	467.6666666666666	421.7499999999999	1482.0	111.25605000365798	5.139240506329114	5.0120481927710845	3.602564102564102	2.601809954751132	2.356828193832599	2.07725321888412	1.6514522821576765	1.3209876543209875	1.3461538461538465	2.962025316455696	3.269230769230769	2.7873303167420813
GLASS_444268	33.83638418027757	0	1	2.4559940417633714	4.911988083526743	1.3546141527916575	4.253709809475456	0.0989234839412896	2.906406521230548	6202.025650665633	10.19124625822134	18	89	0	0	6	46	4	2	0	0	0	0	0	0	0	474.0	269.2222222222223	405.13888888888886	543.0555555555558	624.1388888888891	679.6666666666669	622.75	610.9166666666667	521.3333333333334	1702.0	129.767901623054	5.325842696629214	5.26595744680851	3.8620689655172415	2.882591093117409	2.6052631578947367	2.532608695652174	2.0541516245487363	1.665480427046263	1.3270676691729324	3.056179775280899	3.3908045977011496	2.931174089068826
GLASS_445537	33.12927739909102	0	1	2.4560863452593336	4.912172690518669	1.3605227672409048	4.322455469306036	0.1029156064120484	2.8989081617424	3269.3749269426826	9.52743861706824	18	86	0	0	6	44	4	2	0	0	0	0	0	0	0	470.0	264.97222222222223	395.88888888888886	530.8055555555558	611.8888888888891	667.5000000000001	613.0833333333334	593.5	533.75	1664.0	126.08977581335596	5.465116279069767	5.395604395604396	3.976190476190476	2.974789915966386	2.6809338521400776	2.6254681647940075	2.201492537313433	1.6996336996336996	1.4645669291338583	3.0930232558139537	3.4345238095238093	2.974789915966386
GLASS_445540	34.54349096146412	0	1	2.4559694852358427	4.911938970471685	1.3562906588281038	4.217111117610987	0.0958434344911587	2.920754865261093	11901.98703180215	10.866065183547017	18	92	0	0	6	48	4	2	0	0	0	0	0	0	0	478.0	273.47222222222223	414.38888888888886	555.3055555555558	636.3888888888893	691.916666666667	634.9166666666667	620.5833333333334	538.75	1740.0	133.44602743275203	5.195652173913044	5.144329896907217	3.755555555555556	2.796875	2.5345454545454547	2.466666666666667	1.9825174825174825	1.5413793103448277	1.302919708029197	3.0217391304347827	3.35	2.890625
GLASS_445844	23.431983035078776	0	1	2.367406846970195	4.73481369394039	1.3247421937799255	3.778429745833881	0.1259476581944626	2.427920800837432	1112.0782322157436	8.112598113716	12	64	0	0	5	34	4	1	0	0	0	0	0	0	0	320.0	177.66666666666669	287.33333333333337	377.9166666666667	387.1111111111112	362.08333333333337	319.9166666666667	294.25	240.25	1194.0	90.322542764866	5.0	4.970149253731344	3.4878048780487805	2.3859649122807016	1.701086956521739	1.5944444444444446	1.58125	1.5034013605442176	1.46875	2.9375	3.227642276422764	2.719298245614035
GLASS_446682	14.808802290397622	0	0	2.3681997150626666	4.659641581082694	1.3420238490852467	3.608714267826764	0.1899323298856191	1.9252054365809423	208.7530551509309	5.983005885249824	15	31	0	0	5	12	4	0	1	0	0	0	0	0	0	244.44444444444449	95.55898491083676	153.91358024691365	175.3580246913581	153.3888888888889	119.20370370370368	104.80246913580244	95.42592592592592	86.3333333333333	968.0	57.629954858188015	7.885304659498209	7.9898989898989905	6.423076923076923	4.911111111111111	3.952380952380952	4.069444444444444	4.675438596491229	3.972972972972973	3.6666666666666665	3.548387096774193	3.7884615384615374	3.2333333333333334
GLASS_447013	29.03646662623281	0	1	2.4336463273918247	4.8672926547836495	1.3382241267011736	4.083588554689704	0.1103672582348568	2.715308969208877	1574.286158544503	8.669890035498783	18	73	0	0	6	36	4	2	0	0	0	0	0	0	0	434.0	257.7222222222222	359.8888888888888	464.3055555555554	521.5555555555557	600.3333333333335	526.6666666666667	454.25	384.1666666666666	1476.0	108.588372574564	5.945205479452055	5.805194805194805	4.333333333333333	3.233160621761658	2.789719626168224	2.554585152838428	2.1004566210045663	1.6601941747572817	1.6067415730337078	3.150684931506849	3.528985507246377	3.05699481865285
GLASS_447693	30.341290388864724	0	1	2.403892934126931	4.807461257989994	1.3460374457119268	5.195774354922819	0.1332249834595594	3.008822224311769	464.1994440461471	7.501290849315046	12	83	0	0	7	44	4	3	0	0	0	0	0	0	0	446.0	260.16666666666663	381.75	500.7777777777777	557.5833333333334	616.0	502.5	499.0833333333333	438.5	1584.0	115.577379813356	5.373493975903615	5.057471264367816	3.5950920245398774	2.656387665198238	2.37872340425532	2.0963855421686746	1.580392156862745	1.3228346456692914	1.389908256880734	2.9397590361445785	3.233128834355828	2.7841409691629955
GLASS_447810	31.22673665501375	0	1	2.4559906704624046	4.911981340924807	1.326308368943796	4.233200124421691	0.1058300031105422	2.829252598749199	5106.08191659067	9.924482001994877	12	88	0	0	6	48	4	2	0	0	0	0	0	0	0	424.0	258.2222222222222	385.5833333333333	527.7222222222223	617.4722222222223	665.6666666666665	597.0833333333331	581.4166666666666	482.6666666666666	1596.0	122.290427432752	4.818181818181818	4.75	3.3908045977011496	2.516260162601626	2.169741697416974	2.071428571428572	1.6892857142857145	1.4270462633451957	1.199203187250996	2.909090909090909	3.2413793103448274	2.8089430894308944
GLASS_448182	33.12927739909103	0	1	2.4560863452593336	4.912172690518666	1.3605227672409042	4.32245546930603	0.1029156064120483	2.898908161742398	3269.374926942892	9.527438617068304	18	84	0	0	7	42	4	3	0	0	0	0	0	0	0	502.0	272.97222222222223	402.88888888888886	528.8055555555558	603.2222222222224	680.8333333333336	605.4166666666666	598.1666666666666	548.4166666666666	1690.0	123.05485400365798	5.976190476190476	5.696629213483146	4.196319018404908	3.221238938053097	2.854251012145749	2.781132075471698	2.340909090909091	1.8876404494382024	1.7704918032786885	3.142857142857143	3.4846625766871164	3.061946902654867
GLASS_448226	34.54349096146412	0	1	2.455969485235842	4.911938970471685	1.3562906588281036	4.217111117610974	0.0958434344911585	2.9207548652610904	11901.98703180634	10.866065183547368	18	90	0	0	7	46	4	3	0	0	0	0	0	0	0	510.0	281.4722222222222	421.3888888888888	553.3055555555558	627.7222222222225	705.2500000000002	627.25	625.2500000000001	553.4166666666667	1766.0	130.411105623054	5.666666666666667	5.421052631578948	3.954285714285714	3.0163934426229506	2.690566037735849	2.6113074204946995	2.1099290780141846	1.7147887323943662	1.5795454545454546	3.066666666666667	3.394285714285714	2.9672131147540983
GLASS_448361	30.34129038886472	0	1	2.403892934126931	4.807461257989994	1.3460374457119268	5.195774354924151	0.1332249834595936	3.0088222243120257	464.19944404572817	7.501290849314143	12	85	0	0	6	46	4	2	0	0	0	0	0	0	0	414.0	252.16666666666663	374.75	502.7777777777777	566.2500000000001	602.6666666666669	510.1666666666667	494.75	426.8333333333333	1558.0	118.612301623054	4.870588235294117	4.764044943820225	3.392857142857143	2.4393305439330546	2.216326530612245	1.936254980079681	1.447876447876448	1.1692307692307693	1.1885964912280702	2.8941176470588235	3.1904761904761907	2.711297071129707
GLASS_448951	12.337054135576382	1	1	2.4243366713578283	4.724082287352351	1.242295197355226	3.4925228911456294	0.2182826806966018	1.720627995745642	95.85485694230633	5.032838769778121	9	28	0	0	5	12	2	3	0	0	0	0	0	0	0	240.0	189.16666666666663	192.1111111111112	246.30555555555551	217.1666666666668	186.1666666666667	199.44444444444449	160.83333333333337	154.00000000000003	698.0	40.36286685818801	8.571428571428571	7.862068965517241	6.680851063829787	4.253968253968254	3.4696969696969697	4.109090909090909	4.217391304347826	3.5945945945945947	4.0	3.357142857142857	3.808510638297872	2.984126984126984
GLASS_449909	26.248479616006502	0	1	2.4035787777207323	4.807145210106828	1.3194970904487364	4.132108145729738	0.1215325925214628	2.642563155269277	2254.1618286142143	8.944308919835482	12	72	0	0	6	38	4	2	0	0	0	0	0	0	0	378.0	244.91666666666663	338.74999999999994	436.27777777777777	475.58333333333326	532.3333333333336	416.5833333333333	365.08333333333337	323.75	1370.0	101.110898384262	5.25	5.066666666666666	3.6231884057971016	2.5721649484536084	2.2524752475247523	1.84037558685446	1.3952380952380952	1.2642487046632125	1.3823529411764706	2.9166666666666665	3.231884057971014	2.731958762886598
GLASS_450265	27.84103266334208	0	1	2.433417458455915	4.866834916911832	1.3014851187665224	3.844758505231524	0.1067988473675423	2.6276446389651507	5685.693993500661	9.926642318690616	12	78	0	0	6	42	4	2	0	0	0	0	0	0	0	392.0	255.2222222222222	358.8333333333332	473.4722222222222	539.3888888888889	610.7499999999998	522.8333333333333	451.8333333333333	350.5	1446.0	108.46715000365798	5.0256410256410255	4.901234567901234	3.493333333333333	2.566666666666667	2.109704641350211	1.8645418326693224	1.4208333333333334	1.15695067264574	1.1967213114754098	2.8974358974358974	3.2466666666666666	2.804761904761905
GLASS_450961	31.93384343620029	0	1	2.455968588713785	4.9119371774275695	1.328807595256979	4.206433043666805	0.1025959278943123	2.847602004242211	9779.615969332344	10.599042469028726	12	91	0	0	6	50	4	2	0	0	0	0	0	0	0	428.0	262.4722222222222	394.8333333333333	539.9722222222223	629.7222222222223	677.9166666666665	609.2499999999998	591.0833333333334	500.0833333333333	1634.0	125.96855324245	4.703296703296704	4.642105263157895	3.3	2.443137254901961	2.1142857142857143	2.0207612456747404	1.629757785467128	1.3103448275862069	1.1776061776061777	2.879120879120879	3.205555555555556	2.772549019607843
GLASS_451565	29.63418360767817	0	1	2.404459001612452	4.80804777735376	1.343858503028096	5.405704490821386	0.1422553813374049	3.0224558499074163	365.0771912739449	7.235109880897781	12	82	0	0	6	44	4	2	0	0	0	0	0	0	0	410.0	247.91666666666663	365.5	490.5277777777777	554.0000000000001	590.4166666666666	498.00000000000006	485.08333333333337	409.4166666666666	1520.0	114.934175813356	5.0	4.883720930232558	3.493827160493827	2.517391304347826	2.2838983050847457	1.991735537190083	1.508	1.294820717131474	1.2136363636363636	2.926829268292683	3.228395061728395	2.747826086956522
GLASS_452340	27.731642863600896	0	1	2.4020427117659824	4.780771095117181	1.3138828769452422	3.9064462382630567	0.1085123955073071	2.643561915698146	2011.022315097668	8.887332331691136	6	82	0	0	7	46	4	3	0	0	0	0	0	0	0	396.0	249.16666666666663	362.19444444444446	485.4444444444444	550.9166666666666	602.0	476.83333333333326	469.58333333333337	399.83333333333337	1478.0	108.099905623054	4.829268292682927	4.494117647058824	3.0920245398773005	2.256637168141593	1.8916666666666664	1.592885375494071	1.189922480620155	1.059055118110236	1.2364532019704433	2.7804878048780486	3.0736196319018405	2.650442477876106
GLASS_454408	26.426819100968984	0	1	2.433593262858247	4.867186525716493	1.30348991834701	3.9681101923484143	0.1167091233043651	2.6020653909082525	1614.2189875112615	8.610381951242898	12	72	0	0	6	38	4	2	0	0	0	0	0	0	0	384.0	246.7222222222222	340.33333333333326	448.9722222222223	514.8888888888888	586.3333333333333	500.9999999999999	424.75	345.5	1370.0	101.110898384262	5.333333333333333	5.1866666666666665	3.739130434782609	2.765625	2.246575342465753	2.0	1.6396396396396395	1.3349514563106797	1.4355828220858895	2.9722222222222223	3.340579710144928	2.9010416666666665
GLASS_454489	19.74661921488499	0	1	2.4390428010040064	4.786130044584633	1.3402018135622635	3.436948280193409	0.1374779312077363	2.1508746816779203	1185.0545716722688	7.9938348364271326	6	57	0	0	3	32	2	1	0	0	0	0	0	0	0	240.0	146.13888888888889	238.72222222222223	321.91666666666663	328.9999999999999	305.6666666666666	236.3333333333333	201.5	195.66666666666663	986.0	78.646616955168	4.2105263157894735	4.2	2.923076923076923	1.812865497076024	1.2404371584699454	1.0059171597633136	0.9416058394160584	1.1666666666666667	1.5357142857142858	2.8771929824561404	3.213675213675214	2.555555555555556
GLASS_456084	29.74357340741936	0	1	2.433470147403328	4.866940294806652	1.3321265382890577	3.951523658629223	0.103987464700769	2.709102307630055	2921.702443687894	9.314922820759728	18	76	0	0	6	38	4	2	0	0	0	0	0	0	0	438.0	261.9722222222222	369.1388888888888	476.5555555555555	533.8055555555557	612.5000000000001	536.3333333333334	471.6666666666666	371.75	1514.0	112.266498384262	5.7631578947368425	5.6375	4.180555555555555	3.108910891089109	2.695067264573991	2.4495798319327733	1.925438596491228	1.616822429906542	1.4052631578947368	3.1052631578947367	3.4722222222222223	3.0
GLASS_456284	20.074788614108524	0	1	2.344079394814468	4.688158789628937	1.2910325373535363	4.473681887313792	0.1720646879736073	2.4537232030448486	192.3155935247888	6.214649183907073	12	49	0	0	9	23	6	2	0	0	0	0	1	0	1	355.06721536351165	205.24494170096025	258.712962962963	342.5524691358025	372.1574074074073	265.5925925925925	238.78703703703707	220.0555555555556	195.09722222222223	2282.0	75.48630481152699	7.246269701296156	6.824255628177197	5.066022544283414	3.5066788099574984	2.1990387333898784	1.625289351851852	1.7829307568438004	2.122962962962963	2.481481481481482	3.163265306122449	3.315217391304348	2.819672131147541
GLASS_457916	21.120392662738205	0	1	2.4403671643951577	4.800309403026005	1.337146745725386	3.6703981805650185	0.1359406733542599	2.293551925258252	710.7194708808761	7.5595295692328355	15	53	0	0	6	26	4	2	0	0	0	0	0	0	0	344.0	171.1388888888889	266.47222222222223	316.24999999999994	334.58333333333326	344.25	293.5	226.75	231.91666666666669	1106.0	76.25324352607397	6.490566037735849	6.357142857142857	4.94	3.49618320610687	2.361111111111111	1.803921568627451	1.8652482269503543	1.907563025210084	2.1515151515151514	3.169811320754717	3.52	3.0229007633587788
GLASS_458030	30.450680188605908	0	1	2.4334215232243874	4.866843046448771	1.334593383027152	3.878540911133201	0.0994497669521333	2.71643558221316	5507.083648534549	9.974767031775103	18	79	0	0	6	40	4	2	0	0	0	0	0	0	0	442.0	266.2222222222222	378.3888888888888	488.80555555555554	546.0555555555558	624.7500000000001	548.5000000000001	481.33333333333337	389.1666666666667	1552.0	115.94462419395995	5.594936708860759	5.481927710843373	4.04	2.995260663507109	2.6077586206896552	2.376518218623482	1.8438818565400843	1.4573991031390134	1.3686868686868687	3.0632911392405062	3.42	2.947867298578199
GLASS_458160	19.039512433698444	0	1	2.439426108848412	4.787071305326739	1.3449560708792656	3.5297060621694945	0.1470710859237289	2.1366833363248654	640.8196666624891	7.33821682343374	6	54	0	0	3	30	2	1	0	0	0	0	0	0	0	236.0	141.88888888888889	229.47222222222223	309.6666666666666	316.74999999999994	293.66666666666663	223.5	195.66666666666663	175.36111111111111	948.0	74.96849114546998	4.37037037037037	4.350877192982456	3.045045045045045	1.8888888888888888	1.2816091954022988	1.09375	1.09375	1.5357142857142858	1.7653061224489797	2.925925925925926	3.27027027027027	2.598765432098765
GLASS_458334	23.63883209074268	0	1	2.378781464960897	4.757502869651941	1.27958787580406	3.995563638534101	0.1288891496301323	2.5165867667486603	903.7803913696828	7.937988512470236	6	71	0	0	6	40	4	2	0	0	0	0	0	0	0	328.0	233.91666666666663	319.19444444444446	420.9444444444445	468.9166666666667	518.3333333333334	390.9166666666666	335.58333333333337	285.08333333333337	1264.0	93.63342419395998	4.619718309859155	4.410958904109589	3.028985507246377	2.1036269430051813	1.6908212560386473	1.2580645161290325	0.9248826291079812	0.917098445595855	1.1806451612903226	2.732394366197183	3.0434782608695654	2.5751295336787563
GLASS_460352	20.672505595553893	0	1	2.4618929296115373	4.883887029931158	1.316256431899615	4.119298330961225	0.1585984127545523	2.384431598613634	2500.955667129792	7.136787775424186	12	61	0	0	5	33	2	2	0	0	0	1	0	0	1	304.44444444444446	193.5231109575598	277.58763733431266	347.76161799352855	372.3386247367365	372.6939627039216	332.9883459738849	291.2922790082539	253.25713016741508	1376.0	87.27573386001698	4.990892531876138	5.016129032258065	3.609090909090909	2.846715328467153	1.7160493827160497	1.235632183908046	1.294478527607362	1.3448275862068966	1.6422018348623852	2.7704918032786887	3.163636363636364	2.883211678832117
GLASS_460536	19.896449129146045	0	1	2.4618929296115373	4.883887029931158	1.316256431899615	4.119298330961225	0.1585984127545523	2.384431598613634	2500.955667129792	7.136787775424186	12	55	0	0	6	28	2	2	0	0	0	2	0	0	2	296.0493827160494	193.5231109575598	277.58763733431266	347.76161799352855	372.3386247367365	372.6939627039216	332.9883459738849	291.2922790082539	253.25713016741508	1588.0	84.22726933577196	5.382716049382717	5.341269841269841	3.8718820861678007	2.9466666666666668	1.9178743961352656	1.460648148148148	1.5187908496732023	1.583804143126177	1.8583638583638584	2.872727272727273	3.224489795918368	2.856
GLASS_461230	21.270222576999256	0	1	2.4618929296115373	4.883887029931158	1.316256431899615	4.119298330961225	0.1585984127545523	2.384431598613634	2500.955667129792	7.136787775424186	12	62	0	0	6	33	2	3	0	0	0	1	0	0	1	336.44444444444446	193.5231109575598	277.58763733431266	347.76161799352855	372.3386247367365	372.6939627039216	332.9883459738849	291.2922790082539	253.25713016741508	1440.0	87.91893786001698	5.426523297491039	5.158730158730159	3.711711711711712	3.102189781021898	1.8525641025641024	1.4736842105263157	1.5460122699386505	1.4696969696969695	1.7962962962962965	2.7580645161290325	3.1171171171171173	2.854014598540146
GLASS_469090	21.665738985845227	0	1	2.5926451847681142	5.185290369536229	1.326097162600441	4.433749133739085	0.1583481833478244	2.5188649489079977	365.97458895966633	6.932183319100265	12	54	0	0	6	26	1	4	0	0	1	0	0	0	1	422.0	209.02777777777777	285.91666666666663	364.0277777777777	380.83333333333337	450.66666666666686	466.0555555555556	426.1666666666666	380.5833333333332	1204.0	77.00880052607397	7.814814814814815	6.947368421052632	5.621359223300971	5.991869918699187	4.377483443708609	3.5168539325842696	3.463855421686747	2.2457142857142856	1.4458598726114649	3.2962962962962963	3.815533980582525	3.869918699186992
GLASS_469780	23.787059329404865	0	1	2.59266375190888	5.18532750381776	1.3151520069093678	4.4419117487996695	0.1432874757677312	2.622486969318805	2064.110464263682	8.763856756168034	12	66	0	0	5	35	1	4	0	0	0	0	0	0	0	386.0	164.77777777777777	300.1666666666667	377.27777777777777	426.0	476.4166666666667	464.13888888888897	450.66666666666674	398.4166666666667	1276.0	91.855667669715	5.848484848484849	5.739130434782608	4.559055118110236	4.509433962264151	3.5240641711229945	2.9471153846153846	2.7875647668393784	1.9609756097560973	1.2578947368421052	3.015151515151515	3.47244094488189	3.371069182389937
GLASS_476412	22.482235566772943	0	1	2.5931563784365146	5.186312756873033	1.310962623542108	4.469456499773193	0.1541191896473514	2.561977549807805	363.4562029202014	6.960369539554714	12	60	0	0	5	31	1	4	0	0	0	0	0	0	0	380.0	157.55555555555554	284.47222222222223	364.08333333333326	409.6388888888888	460.8055555555556	457.3888888888889	439.1111111111112	379.6944444444442	1200.0	84.49941605031898	6.333333333333333	6.26984126984127	5.043478260869565	5.056737588652482	3.819767441860465	3.0816326530612246	2.777173913043478	1.864321608040201	1.131578947368421	3.15	3.652173913043478	3.624113475177305
GLASS_479055	25.61032252004125	0	1	2.451371346381207	4.895723529632246	1.314730516944384	5.23385937968885	0.1635581056152765	2.8182997468520785	237.49495446324408	6.633297188689424	16	60	0	0	6	28	3	2	0	0	1	0	0	0	1	432.0	256.52777777777777	334.80555555555543	416.0555555555555	436.19444444444446	409.4166666666666	417.80555555555554	347.61111111111126	332.2222222222223	1320.0	90.187218335772	7.2	6.75	5.28695652173913	3.75	2.910614525139665	2.4	2.4914285714285715	2.071428571428572	2.0785714285714287	3.4	3.773913043478261	3.230769230769231
GLASS_489378	22.37284576703177	0	1	2.592659785367418	5.185319570734835	1.3171261547601352	4.438530531887279	0.1530527769616303	2.5550340973701395	588.7822261480727	7.442767117382301	12	60	0	0	5	31	1	4	0	0	0	0	0	0	0	378.0	156.27777777777777	281.6666666666667	352.7777777777777	402.4999999999999	450.00000000000006	432.638888888889	429.75000000000006	377.7499999999998	1200.0	84.49941605031898	6.3	6.158730158730159	4.965217391304348	5.028368794326241	3.828402366863905	3.131578947368421	2.954285714285714	1.922279792746114	1.0994475138121549	3.1166666666666667	3.608695652173913	3.574468085106383
GLASS_489737	23.89644912914604	0	1	2.593186932113688	5.1863738642273765	1.307200002602354	4.479129931344819	0.1444880623014457	2.630830927303061	893.2684094724278	7.926289217723167	12	66	0	0	5	35	1	4	0	0	0	0	0	0	0	388.0	166.05555555555554	303.05555555555554	387.0	434.38888888888886	497.30555555555554	493.30555555555554	468.7777777777778	422.44444444444446	1276.0	91.855667669715	5.878787878787879	5.840579710144928	4.637795275590551	4.578616352201258	3.568421052631579	2.925233644859813	2.6439024390243904	1.8940092165898617	1.1971153846153846	3.0454545454545454	3.5196850393700787	3.4213836477987423
GLASS_491067	21.665738985845227	0	1	2.5926451847681142	5.185290369536229	1.326097162600441	4.433749133739085	0.1583481833478244	2.5188649489079977	365.97458895966633	6.932183319100265	12	55	0	0	5	27	1	4	0	0	0	0	0	0	0	382.0	156.77777777777777	270.66666666666663	336.86111111111103	383.6666666666667	436.0833333333334	427.47222222222223	409.5	348.0833333333332	1160.0	79.93206443092298	6.945454545454545	6.724137931034483	5.58252427184466	5.733870967741935	4.153846153846154	3.393258426966292	3.1144578313253013	2.039106145251397	1.2974683544303798	3.2545454545454544	3.825242718446602	3.85483870967742
GLASS_493148	24.49416611059141	0	1	2.5934285370135544	5.18685707402711	1.3394849959807391	4.513562207063769	0.1455987808730248	2.638488799596811	562.3474672696298	7.463522039498198	12	64	0	0	5	33	1	4	0	0	0	0	0	0	0	394.0	160.55555555555557	301.72222222222223	392.58333333333337	431.72222222222223	468.8888888888889	466.8055555555556	462.8611111111112	408.2777777777778	1274.0	90.966441860017	6.15625	6.0588235294117645	4.7952755905511815	4.533333333333333	3.621052631578948	3.2139303482587063	3.0052631578947366	2.014218009478673	1.2766990291262137	3.203125	3.661417322834646	3.4545454545454546
GLASS_499656	23.07995254821832	0	1	2.593009320916515	5.185694002136247	1.3477220192806056	4.486745158681465	0.1547153502993608	2.565838266893401	376.5640843096885	6.99579898039809	12	58	0	0	5	29	1	4	0	0	0	0	0	0	0	386.0	152.05555555555557	275.33333333333337	344.7499999999999	392.2222222222223	433.9722222222223	430.6944444444444	420.4999999999999	356.19444444444423	1198.0	83.610190240621	6.655172413793103	6.451612903225806	5.169642857142857	5.355555555555555	4.024539877300613	3.3956043956043955	3.1206896551724137	1.9842931937172767	1.2658959537572254	3.327586206896552	3.7857142857142856	3.725925925925926
GLASS_500706	20.25152542347213	0	1	2.592285275749042	5.184570551498085	1.331464739934998	4.403710895450731	0.1693734959788742	2.437959015831796	211.71180585036777	6.310737388502182	12	51	0	0	5	25	1	4	0	0	0	0	0	0	0	366.0	143.52777777777777	252.0	310.02777777777777	366.4166666666666	413.0000000000001	385.3055555555557	363.6666666666667	302.5833333333333	1086.0	73.46503862122499	7.176470588235294	6.888888888888889	5.65979381443299	5.964912280701754	4.094594594594595	3.1627906976744184	3.0064935064935066	1.94478527607362	0.9926470588235294	3.313725490196078	3.88659793814433	4.0
GLASS_505857	21.88451858532758	0	1	2.593045592491439	5.18609118498288	1.2962074961941117	4.455117124081634	0.1591113258600583	2.523672768236824	285.9392006654273	6.68539862031568	12	57	0	0	5	29	1	4	0	0	0	0	0	0	0	376.0	153.30555555555557	276.8888888888889	349.9166666666665	387.3055555555555	447.2222222222223	441.30555555555554	412.44444444444446	356.3611111111109	1162.0	80.82129024062101	6.596491228070176	6.5	5.229357798165138	5.318181818181818	3.96319018404908	3.1739130434782608	2.758426966292135	1.9090909090909087	1.095505617977528	3.210526315789474	3.73394495412844	3.712121212121212
GLASS_505946	26.017769472705684	0	1	2.592843488303524	5.18568697660705	1.329345665697555	4.484354768524971	0.1358895384401506	2.694517089313768	1184.9632198363809	8.271389483447216	18	61	0	0	6	28	1	4	0	0	0	0	1	0	1	437.0672153635117	167.46716392318243	301.0925925925925	374.1388888888888	423.8487654320987	463.7916666666668	452.0509259259259	454.71913580246905	404.48765432098753	2530.0	100.834777335772	7.165036317434617	6.9698005698005705	5.709178743961353	5.578408195429472	4.115155385270328	3.612075617283951	3.611111111111111	2.613592974417717	1.8989711934156377	3.442622950819672	3.930434782608696	3.8297872340425534
GLASS_507497	25.20127289177796	0	1	2.592832950019732	5.185665900039464	1.346108363050328	4.477662856573555	0.1399269642679236	2.6622520363076903	1009.8714630006564	8.080729147186405	18	61	0	0	5	29	1	4	0	0	0	0	0	0	0	430.0	168.55555555555557	302.83333333333326	374.97222222222206	424.1111111111111	465.5277777777778	452.25	455.8333333333332	406.97222222222206	1306.0	91.976890240621	7.049180327868853	6.861538461538461	5.643478260869565	5.539007092198582	4.097701149425287	3.578125	3.5795454545454546	2.5721649484536084	1.8166666666666669	3.360655737704918	3.878260869565217	3.794326241134752
GLASS_513895	23.18934234795949	0	1	2.59318136403407	5.186362728068138	1.2989157875530064	4.476054549022098	0.1492018183007366	2.597354266045784	532.7564893568167	7.376676740439504	12	63	0	0	5	33	1	4	0	0	0	0	0	0	0	384.0	161.80555555555554	293.80555555555554	374.6666666666666	423.8055555555554	483.13888888888897	470.9722222222223	455.19444444444446	406.3611111111108	1238.0	88.17754186001697	6.095238095238095	6.045454545454546	4.8347107438016526	4.82	3.6906077348066297	3.0	2.709183673469388	1.907317073170732	1.1336633663366336	3.095238095238096	3.5867768595041323	3.513333333333333
GLASS_515742	23.07995254821832	0	1	2.5926630306596032	5.185326061319206	1.3219892786655925	4.440821442528888	0.1480273814176295	2.58945165757866	1061.450961808456	8.066004371672665	12	63	0	0	5	33	1	4	0	0	0	0	0	0	0	382.0	160.52777777777777	290.91666666666674	365.02777777777766	413.74999999999983	465.16666666666674	448.97222222222246	434.33333333333337	393.8333333333331	1238.0	88.17754186001697	6.063492063492063	5.9393939393939394	4.75206611570248	4.753333333333333	3.679775280898877	3.040201005025126	2.869565217391304	1.9948979591836733	1.1711229946524064	3.063492063492064	3.5371900826446283	3.466666666666667
GLASS_516286	20.95863220465868	0	1	2.5925795365971367	5.1851590731942725	1.3186970257257145	4.423869284241908	0.163847010527478	2.480266489832203	260.99516270410186	6.557753646460466	12	54	0	0	5	27	1	4	0	0	0	0	0	0	0	370.0	147.77777777777777	264.1666666666667	326.36111111111103	371.0	429.08333333333337	411.9722222222223	387.0	327.7499999999999	1124.0	77.14316443092298	6.851851851851852	6.666666666666667	5.427184466019417	5.617886178861789	4.145695364238411	3.168539325842697	2.8734939759036147	1.9257142857142853	1.0509554140127388	3.240740740740741	3.7766990291262137	3.845528455284553
GLASS_517630	17.027581889879976	0	0	2.463242479797604	4.926484959595209	1.2961570157325957	4.100366774972528	0.1863803079532967	2.1995337873838383	159.14416662409116	5.858267860100429	16	35	0	0	6	13	2	3	0	0	1	0	0	0	1	382.0	219.97222222222223	235.5555555555556	291.52777777777777	296.4444444444444	275.8055555555555	271.74999999999994	219.94444444444443	208.2777777777778	960.0	55.062228763037005	10.914285714285716	9.783783783783784	8.65	8.202898550724637	6.712328767123288	5.657894736842105	5.402985074626866	4.131147540983607	5.0	3.6857142857142855	4.033333333333333	3.840579710144928
GLASS_517995	17.04416091676293	1	0	2.598846697988593	4.996457949730459	1.3127155943745856	4.069565890056101	0.1937888519074333	2.145473677575324	142.94876617084518	5.704423632266641	15	28	0	0	7	7	3	4	0	0	0	0	0	0	0	388.0	254.25	248.22222222222229	313.61111111111114	312.72222222222234	282.77777777777777	342.8888888888889	238.8333333333333	91.66666666666666	914.0	48.35970633394301	13.857142857142858	12.709677419354838	12.64	11.048387096774194	10.080645161290322	9.296296296296296	10.093023255813954	7.142857142857143	4.7368421052631575	4.607142857142857	5.22	4.403225806451613
GLASS_518086	14.23959487965367	0	0	2.42309727510233	4.846194550204662	1.3129345123355545	3.856089660209207	0.2142272033449559	1.937440293509036	106.3471857570415	5.254495744111181	16	27	0	0	4	9	2	1	0	0	1	0	0	0	1	294.0	185.91666666666669	187.3333333333334	235.61111111111111	222.0555555555556	167.83333333333331	165.72222222222226	122.44444444444444	131.66666666666669	756.0	46.419569143641006	10.88888888888889	9.96551724137931	8.978260869565217	7.033898305084746	6.39622641509434	5.688888888888889	5.815789473684211	5.0625	5.115384615384615	3.888888888888889	4.217391304347826	3.542372881355932
GLASS_518227	14.199154765133787	0	0	2.4330200148953334	4.866040029790667	1.313557743739671	3.899786424410972	0.216654801356165	1.948708453566628	99.62791593887955	5.1892290707322655	16	27	0	0	4	9	2	1	0	0	1	0	0	0	1	294.0	185.91666666666663	184.7777777777778	238.3333333333333	261.66666666666663	191.7777777777778	201.66666666666663	129.33333333333331	86.33333333333333	756.0	46.419569143641006	10.88888888888889	10.0	9.217391304347826	7.6440677966101696	7.528301886792453	6.4	6.5	4.3125	2.1923076923076925	3.888888888888889	4.260869565217392	3.593220338983051
GLASS_518942	17.027581889879976	0	0	2.4641924171146763	4.928384834229352	1.2943882005408995	4.114388456556742	0.1870176571162155	2.202947570218824	154.8905524557285	5.831176114679334	16	35	0	0	6	13	2	3	0	0	1	0	0	0	1	382.0	219.97222222222223	235.66666666666669	288.8611111111111	301.8333333333333	310.02777777777777	261.47222222222223	266.2777777777779	165.7777777777778	960.0	55.062228763037005	10.914285714285716	9.783783783783784	8.666666666666666	8.347826086956522	7.068493150684931	6.105263157894737	5.373134328358209	4.60655737704918	4.133333333333334	3.6857142857142855	4.05	3.855072463768116
GLASS_519086	14.23959487965367	0	0	2.4247921935890373	4.849584387178075	1.3108640322373375	3.869328529280384	0.2149626960711324	1.9408676502438944	103.8540345741618	5.2307730644856	16	27	0	0	4	9	2	1	0	0	1	0	0	0	1	294.0	185.91666666666669	187.44444444444449	232.94444444444449	227.44444444444449	202.0555555555556	155.44444444444446	168.66666666666669	92.33333333333331	756.0	46.419569143641006	10.88888888888889	9.96551724137931	9.0	7.203389830508475	6.886792452830188	6.444444444444445	5.7631578947368425	5.9375	3.1153846153846154	3.888888888888889	4.239130434782608	3.559322033898305
GLASS_519419	21.374137745541653	2	0	2.526721729007996	5.053443458015992	1.2127094923493795	4.467822097411099	0.1654748924967073	2.4901528363723915	207.7984729896016	6.329820503186435	10	42	0	0	13	15	3	6	0	1	3	0	0	0	3	557.3086419753087	490.07634125895447	581.5648148148147	483.65020576131695	470.35853909465015	661.2217078189302	750.3497942386832	696.2415123456791	462.9135802469136	1518.0	67.31066457273499	13.269253380364493	9.272727272727272	10.394586894586896	7.337690631808279	7.022222222222221	7.460727969348659	7.224137931034483	7.442129629629629	4.779132791327914	3.880952380952381	4.0	3.6176470588235294
GLASS_519428	16.987141775360097	0	0	2.46911299083194	4.93822598166388	1.2966728471531703	4.155161051167865	0.1888709568712666	2.2128085487310583	147.05258269787268	5.779247588609378	16	35	0	0	6	13	2	3	0	0	1	0	0	0	1	382.0	219.97222222222223	233.00000000000003	294.24999999999994	336.05555555555554	299.74999999999994	307.8055555555555	223.77777777777777	176.50000000000003	960.0	55.062228763037005	10.914285714285716	9.81081081081081	8.833333333333334	8.72463768115942	7.534246575342466	6.078947368421052	5.8059701492537314	3.9672131147540974	4.533333333333333	3.6857142857142855	4.066666666666666	3.8840579710144927
GLASS_519469	39.28048401632864	0	1	2.8726650917507026	5.57055776520835	1.3054049179480531	4.819908445900569	0.0983654784877667	3.161990138372252	10950.764979306929	10.890399799044973	6	99	1	7	12	50	2	10	0	0	0	0	0	0	0	696.0	434.1666666666667	538.9722222222221	859.7500000000001	1217.3958333333333	1324.2916666666663	1509.694444444444	1192.569444444444	1022.5694444444443	2120.0	134.27198524245003	7.03030303030303	6.320754716981132	5.360576923076923	4.86084142394822	3.969267139479905	3.085239085239085	2.452975047984645	1.7465618860510803	1.9789719626168225	3.494949494949495	4.399038461538462	3.951456310679612
GLASS_519508	16.9181920901388	0	0	2.4431644994563344	4.886328998912669	1.3601600385580166	4.275888906285804	0.2036137574421811	2.19492935679831	128.17650697915295	5.595345619530361	20	33	0	0	3	12	2	1	0	0	0	0	0	0	0	288.0	139.69444444444446	194.77777777777777	241.0555555555556	244.8888888888889	198.5555555555556	166.33333333333334	143.11111111111111	126.16666666666669	822.0	58.598758858188006	8.727272727272727	8.86111111111111	7.9655172413793105	6.184210526315789	5.36986301369863	4.8125	5.019230769230769	4.913043478260869	3.8372093023255816	3.878787878787879	4.293103448275862	3.631578947368421
GLASS_519661	19.706179100365105	0	0	2.4729833436926185	4.9459666873852335	1.3377786084778929	4.459550061677866	0.1783820024671146	2.411338609785224	186.63800963120045	6.14546169531701	20	41	0	0	5	16	2	3	0	0	0	0	0	0	0	376.0	173.75	243.00000000000009	296.9722222222222	319.27777777777766	306.52777777777766	272.3611111111111	240.7222222222222	201.72222222222229	1026.0	67.24141847758399	9.170731707317072	8.909090909090908	7.888888888888889	7.22093023255814	5.838709677419355	5.073684210526316	4.962962962962963	4.226666666666667	4.306451612903226	3.707317073170732	4.125	3.86046511627907
GLASS_522022	25.339965137481062	0	2	2.5635429024158967	5.038442792574521	1.3555195388544985	4.057179847011592	0.1267868702191122	2.563638923097133	1969.209905398704	8.748538487840952	18	66	0	0	3	34	2	1	0	0	0	0	0	0	0	324.0	169.4513888888889	290.43055555555554	389.7361111111111	460.0	485.6666666666667	486.4166666666667	401.47222222222223	286.0138888888889	1240.0	99.058142764866	4.909090909090909	4.971428571428572	3.763779527559055	2.782608695652174	2.2546296296296298	2.087719298245614	1.7112068965517242	1.476851851851852	1.6794871794871795	3.121212121212121	3.637795275590552	3.0489130434782608
GLASS_522850	25.339965137481062	0	1	2.5635429024158967	5.038442792574521	1.3555195388544985	4.057179847011592	0.1267868702191122	2.563638923097133	1969.209905398704	8.748538487840952	18	67	0	0	2	35	1	1	0	0	0	0	0	0	0	308.0	168.22916666666669	287.8194444444444	393.7361111111111	465.0	488.27777777777777	490.52777777777777	398.47222222222223	293.54166666666663	1228.0	101.081655669715	4.597014925373134	4.732394366197183	3.5538461538461537	2.538860103626943	2.1121076233183858	1.991416309012876	1.6260504201680672	1.35	1.5185185185185186	3.08955223880597	3.6	2.974093264248705
GLASS_523214	15.775128785586409	0	5	2.4299287499792173	4.859857499958434	1.2641274285958213	3.828851023603283	0.1914425511801641	2.0357119449080843	161.18099251647035	5.775675091251412	6	38	1	0	6	18	5	0	0	0	0	0	1	0	1	227.06721536351165	105.55744170096024	195.59259259259264	232.4922839506173	223.66203703703707	210.2376543209877	188.38425925925927	163.25385802469137	128.89814814814815	1992.0	62.400132287282005	5.975453035881886	6.375925925925926	5.021909233176839	3.260755705200149	2.8810086682427105	2.864654778235025	2.411522633744856	1.91991991991992	1.1807628524046434	3.263157894736842	3.535211267605634	2.8383838383838382
GLASS_525541	18.56311579581272	0	5	2.43182901817566	4.863658036351319	1.2669611215906351	4.011701249808029	0.1671542187420012	2.26468414052547	311.4031147655275	6.616556999162115	6	47	1	0	7	23	5	2	0	0	0	0	0	0	0	320.0	179.70138888888889	268.99999999999994	314.06944444444446	332.1388888888889	320.6944444444445	273.1111111111111	267.86111111111114	215.45833333333343	1008.0	64.973804811527	6.808510638297872	6.775510204081633	5.482758620689655	3.8034188034188032	3.566371681415929	3.407766990291262	2.759259259259259	2.892156862745098	2.6021505376344085	3.127659574468085	3.3793103448275863	2.871794871794872
GLASS_526739	22.90321573885472	2	1	2.4618929296115373	4.883887029931158	1.316256431899615	4.119298330961225	0.1585984127545523	2.384431598613634	2500.955667129792	7.136787775424186	12	56	0	0	10	25	1	9	0	0	0	0	0	0	0	520.0	328.7222222222222	383.5	498.72222222222206	310.24999999999994	271.75000000000006	259.4722222222223	214.36111111111111	181.2777777777778	1406.0	76.681058621225	9.285714285714286	7.912280701754386	6.6063829787234045	5.846846846846847	3.1296296296296298	1.9017857142857144	2.027272727272728	2.0588235294117645	2.6511627906976742	3.0535714285714284	3.234042553191489	2.900900900900901
GLASS_527217	19.77512878558641	0	1	2.485052739295269	4.832434591368643	1.341435505940548	3.496550156806442	0.1398620062722576	2.1680675447940403	1155.144957289166	7.968271851101527	12	47	0	0	4	22	2	2	0	0	0	0	0	0	0	318.0	192.41666666666663	242.08333333333337	317.25	380.25	286.5833333333333	221.91666666666669	204.83333333333337	177.55555555555557	1004.0	72.05479190667798	6.76595744680851	6.52	5.266666666666667	3.7131147540983607	2.5801526717557253	1.7627118644067796	1.68	2.3956043956043955	2.896103896103896	3.3191489361702127	3.655555555555555	2.942622950819672
GLASS_527712	18.56311579581272	0	5	2.43182901817566	4.863658036351319	1.2669611215906351	4.011701249808029	0.1671542187420012	2.26468414052547	311.4031147655275	6.616556999162115	6	48	1	0	7	24	6	1	0	0	0	0	0	0	0	300.0	174.70138888888889	259.5	319.73611111111114	333.4722222222222	320.86111111111114	274.94444444444446	266.02777777777777	217.04166666666669	994.0	65.985213716376	6.25	6.4	5.112359550561798	3.5491803278688523	3.296610169491525	3.149532710280374	2.612612612612613	2.638095238095238	2.3789473684210525	3.083333333333333	3.359550561797753	2.8114754098360657
GLASS_528366	13.264538906035998	0	5	2.3652222628736577	4.730444525747315	1.1764139397179625	3.707219194440917	0.2180717173200539	1.840910303356124	94.8025596791296	5.082424660793331	6	31	0	0	6	14	5	0	0	0	0	0	1	0	1	209.06721536351165	98.30744170096024	172.3425925925926	190.45061728395063	174.8287037037037	168.57098765432104	130.55092592592587	115.75385802469135	93.96296296296296	1880.0	52.25498066788602	6.744103721403602	7.219907407407407	5.765199161425576	3.800224466891133	2.937534549474848	2.7802887633396107	2.344086021505376	2.234280792420327	0.6934594168636721	3.290322580645161	3.5660377358490565	2.833333333333333
GLASS_532680	20.046279043407107	0	5	2.449266821186133	4.898533642372264	1.26516524290094	4.109483300627101	0.1580570500241192	2.368808748023481	373.01734842531016	6.877136374113291	6	53	1	0	7	27	5	2	0	0	0	0	0	0	0	338.0	179.70138888888889	282.3333333333333	339.23611111111103	364.97222222222223	341.86111111111103	324.44444444444446	329.52777777777766	278.45833333333337	1084.0	72.33005643092298	6.377358490566038	6.363636363636363	5.090909090909091	3.7131782945736433	3.32089552238806	3.2479338842975207	2.5	2.1666666666666665	2.0	3.037735849056604	3.292929292929293	2.9147286821705425
GLASS_534139	22.61548645415105	0	1	2.4261804173811	4.790885732243754	1.3448701757200825	4.268708489358711	0.1524538746199539	2.4809307371624856	428.4434651991023	7.089778209989755	15	53	0	0	6	25	5	1	0	0	0	0	0	0	0	350.0	168.94444444444446	274.9444444444445	322.7222222222222	310.2777777777777	307.5833333333333	272.6111111111111	244.16666666666669	234.1388888888889	1126.0	79.16432662122499	6.60377358490566	6.578947368421052	5.029126213592233	3.372262773722628	2.736111111111111	2.5611510791366907	2.3125	2.356521739130435	2.4134615384615383	3.3773584905660377	3.689320388349514	3.036496350364964
GLASS_534198	24.13908981626532	0	1	2.426175172702129	4.797377612982009	1.3307674731102097	4.293206390180645	0.1431068796726881	2.555646152734572	564.1046638244967	7.433852097106324	21	53	0	0	6	23	4	1	0	0	1	0	0	0	1	414.0	236.75	302.3611111111111	369.72222222222223	351.6111111111111	324.1111111111111	305.7222222222222	305.3888888888889	268.19444444444446	1228.0	82.95314981152698	7.811320754716981	7.350877192982456	5.78	3.854014598540146	2.9072847682119205	2.907142857142857	2.8076923076923075	2.9914529914529915	2.923076923076923	3.5283018867924527	3.85	3.124087591240876
GLASS_534347	23.3225932353376	0	1	2.426077562390488	4.794904084842848	1.3506208528932038	4.248050190246822	0.1464844893188559	2.511170835892124	558.8429708828214	7.390579259920525	21	52	0	0	6	23	5	1	0	0	0	0	0	0	0	374.0	176.19444444444446	279.0277777777778	325.7222222222222	319.2777777777777	313.0	279.1111111111111	252.33333333333337	241.1388888888889	1160.0	81.064000811527	7.1923076923076925	7.160714285714286	5.670103092783505	3.922480620155039	3.007042253521127	2.919117647058824	2.725806451612903	2.6548672566371683	2.78	3.480769230769231	3.8350515463917527	3.186046511627907
GLASS_534757	24.13908981626532	0	1	2.4258191045654462	4.793142879117552	1.3376124896035917	4.227190395537038	0.1409063465179012	2.540149851948812	668.2813006954095	7.603321482388782	21	53	0	0	6	23	4	1	0	0	1	0	0	0	1	414.0	233.9722222222222	303.58333333333337	367.1666666666666	342.5	319.3333333333333	287.44444444444446	274.11111111111114	246.02777777777777	1228.0	82.95314981152698	7.811320754716981	7.421052631578948	5.8686868686868685	3.977443609022557	2.924137931034483	2.732394366197183	2.814516129032258	2.857142857142857	3.161290322580645	3.5283018867924527	3.8484848484848486	3.172932330827068
GLASS_534809	23.3225932353376	0	1	2.425758166817692	4.791352603062332	1.351478857517797	4.192004682961842	0.1445518856193738	2.4978898011293054	658.3112104244641	7.554388520676365	21	53	0	0	5	24	4	1	0	0	0	0	0	0	0	358.0	172.19444444444446	277.5833333333334	326.38888888888886	317.3888888888888	309.0	261.44444444444446	233.3333333333333	220.8611111111112	1148.0	83.087513716376	6.754716981132075	6.824561403508772	5.383838383838384	3.631578947368421	2.703448275862069	2.492957746478873	2.427419354838709	2.446428571428572	2.838709677419355	3.4339622641509435	3.787878787878788	3.1353383458646618
GLASS_534823	24.13908981626532	0	1	2.4261751727021297	4.797377612982008	1.330767473110209	4.293206390180679	0.1431068796726893	2.5556461527345804	564.1046638244582	7.433852097106255	21	52	0	0	7	22	5	1	0	0	1	0	0	0	1	430.0	237.9722222222222	305.0277777777778	366.5	344.38888888888886	323.3333333333333	304.8888888888889	297.83333333333337	263.97222222222223	1240.0	80.92963690667798	8.26923076923077	7.767857142857143	6.164948453608248	4.27906976744186	3.232394366197183	3.169117647058824	3.1370967741935485	3.256637168141593	3.18	3.576923076923077	3.896907216494845	3.224806201550388
GLASS_535109	22.61548645415105	0	1	2.4261804173811	4.790885732243754	1.3448701757200825	4.268708489358711	0.1524538746199539	2.4809307371624856	428.4434651991023	7.089778209989755	15	54	0	0	5	26	4	1	0	0	0	0	0	0	0	334.0	167.72222222222223	272.2777777777778	325.94444444444446	317.5	308.36111111111114	273.4444444444445	251.72222222222223	238.3611111111112	1114.0	81.18783952607397	6.185185185185185	6.189655172413793	4.69811320754717	3.0206896551724136	2.4444444444444446	2.3216783216783217	2.029850746268657	2.1260504201680672	2.1944444444444446	3.333333333333333	3.650943396226415	2.9517241379310346
GLASS_535122	22.61548645415105	0	1	2.4261804173811	4.790885732243754	1.3448701757200825	4.268708489358711	0.1524538746199539	2.4809307371624856	428.4434651991023	7.089778209989755	15	55	0	0	4	27	3	1	0	0	0	0	0	0	0	318.0	163.72222222222223	270.9444444444445	326.11111111111114	314.16666666666663	307.8611111111111	271.44444444444446	257.38888888888886	241.02777777777783	1102.0	83.21135243092297	5.781818181818182	5.88135593220339	4.462962962962963	2.8187919463087248	2.269230769230769	2.120805369127517	1.872340425531915	1.9147286821705427	2.0265486725663715	3.290909090909091	3.62037037037037	2.9261744966442955
GLASS_535155	23.3225932353376	0	1	2.425758166817692	4.791352603062333	1.351478857517797	4.192004682961818	0.144551885619373	2.4978898011293	658.3112104245137	7.554388520676439	21	54	0	0	4	25	3	1	0	0	0	0	0	0	0	342.0	170.97222222222223	274.91666666666663	329.61111111111103	324.6111111111111	309.77777777777777	262.27777777777777	241.3333333333333	224.41666666666669	1136.0	85.11102662122497	6.333333333333333	6.431034482758621	5.029411764705882	3.25531914893617	2.415584415584416	2.26027397260274	2.1307692307692307	2.2586206896551726	2.6391752577319587	3.388888888888889	3.7450980392156863	3.042553191489361
GLASS_535457	23.3225932353376	0	1	2.426077562390487	4.794904084842848	1.350620852893204	4.248050190246811	0.1464844893188555	2.511170835892121	558.84297088283	7.39057925992054	21	53	0	0	5	24	4	1	0	0	0	0	0	0	0	358.0	174.97222222222223	276.3611111111111	328.94444444444434	326.49999999999994	313.7777777777777	279.94444444444446	259.8888888888889	245.36111111111111	1148.0	83.08751371637597	6.754716981132075	6.754385964912281	5.3	3.5182481751824817	2.695364238410596	2.664285714285714	2.4153846153846152	2.41025641025641	2.5384615384615383	3.4339622641509435	3.79	3.0875912408759123
GLASS_535494	24.13908981626532	0	1	2.425819104565445	4.793142879117551	1.3376124896035908	4.227190395537037	0.1409063465179012	2.540149851948812	668.2813006954168	7.603321482388792	21	54	0	0	5	24	3	1	0	0	1	0	0	0	1	398.0	232.75000000000003	300.9166666666666	370.3888888888889	349.7222222222222	320.1111111111111	288.27777777777777	282.1111111111111	249.58333333333337	1216.0	84.97666271637597	7.37037037037037	7.017241379310345	5.5	3.5815602836879434	2.623376623376624	2.493150684931507	2.5	2.655172413793104	2.948453608247423	3.4814814814814814	3.803921568627451	3.078014184397163
GLASS_535857	22.61548645415105	0	1	2.4261804173811	4.790885732243754	1.3448701757200825	4.268708489358711	0.1524538746199539	2.4809307371624856	428.4434651991023	7.089778209989755	15	54	0	0	5	26	4	1	0	0	0	0	0	0	0	334.0	164.94444444444446	273.61111111111114	322.88888888888886	306.9444444444444	307.0833333333333	270.6111111111111	249.16666666666663	238.47222222222223	1114.0	81.18783952607399	6.185185185185185	6.258620689655173	4.780952380952381	3.148936170212766	2.54421768707483	2.3448275862068964	2.1333333333333333	2.088	2.229357798165138	3.333333333333333	3.657142857142857	3.00709219858156
GLASS_535907	17.965398814367344	0	0	2.296050223069019	4.592100446138039	1.2277739931197305	3.5449051922059835	0.1417962076882393	2.181802147412036	3823.323933942093	9.165166194898042	6	55	0	0	4	30	0	4	0	0	0	0	0	0	0	296.0	238.38888888888889	251.1388888888889	353.55555555555543	359.08333333333326	315.2222222222221	294.3611111111111	287.0277777777777	294.6944444444444	1042.0	74.47810314546997	5.381818181818182	4.6909090909090905	3.163265306122449	2.607692307692308	2.2384615384615385	1.848	2.0701754385964914	2.358490566037736	2.336842105263158	2.5454545454545454	2.693877551020408	2.2384615384615385
GLASS_545250	16.332405652511895	0	1	2.3473668901706226	4.6947337803412434	1.3285677517386365	3.545383342158441	0.168827778198021	2.007583634878035	416.16132350613	6.773010326706596	12	41	0	0	3	20	1	1	0	0	1	0	0	0	1	270.0	156.8611111111111	207.9166666666667	253.1944444444445	223.25000000000003	194.0833333333333	165.08333333333334	154.94444444444449	143.77777777777777	862.0	61.25591109698001	6.585365853658536	5.930232558139535	4.2368421052631575	2.811881188118812	1.9423076923076923	1.824742268041237	1.761904761904762	2.388059701492537	2.8771929824561404	3.073170731707317	3.3026315789473686	2.762376237623762
GLASS_549025	26.21997004530508	0	1	2.403573241922341	4.807146483844685	1.3267557652954556	4.092446197876286	0.1203660646434201	2.632918315281146	6827.583159931406	10.052501465039542	18	71	0	0	4	37	3	1	0	0	0	0	0	0	0	354.0	196.16666666666669	315.3333333333333	394.5277777777777	416.83333333333326	443.5833333333333	420.0833333333333	370.83333333333337	303.83333333333337	1328.0	104.39088147941295	4.985915492957746	5.027027027027027	3.583333333333333	2.5355191256830603	2.112820512820513	1.8888888888888888	1.6600985221674878	1.4814814814814814	1.3353293413173652	2.915492957746479	3.2196969696969697	2.759562841530055
GLASS_549129	26.21997004530509	0	1	2.4185680461145407	4.8371360922290805	1.3319145952434968	4.222233907373973	0.1241833502168815	2.6641397815443937	9066.121462074814	10.336075260570649	18	71	0	0	4	37	3	1	0	0	0	0	0	0	0	354.0	196.16666666666669	314.6111111111111	393.83333333333326	411.7222222222222	426.8055555555555	429.4166666666667	394.63888888888897	333.41666666666674	1328.0	104.39088147941298	4.985915492957746	5.013513513513513	3.5681818181818183	2.4972677595628414	2.0707070707070705	1.9285714285714288	1.7281553398058251	1.5	1.3131868131868132	2.915492957746479	3.227272727272727	2.7704918032786887
GLASS_549603	27.63418360767817	0	1	2.410727452706663	4.821454905413325	1.3206250865746654	4.2279436913646204	0.1174428803156839	2.7226495953502963	7965.079180665353	10.263756008832177	18	75	0	0	5	39	3	2	0	0	0	0	0	0	0	398.0	213.19444444444443	340.1666666666666	421.3055555555555	449.4444444444444	471.86111111111103	441.25	398.33333333333326	343.66666666666663	1430.0	108.712211289111	5.306666666666667	5.230769230769231	3.733812949640288	2.7127659574468086	2.175609756097561	1.9189189189189189	1.8497652582159625	1.855670103092784	1.5819209039548023	2.92	3.2158273381294964	2.8138297872340425
GLASS_550290	29.04839717005127	0	1	2.410727859821946	4.821455719643892	1.3150803061549865	4.231388827495334	0.1113523375656666	2.777531333915761	10074.463383986938	10.552760189993457	18	76	0	0	6	38	4	2	0	0	0	0	0	0	0	446.0	253.22222222222223	354.1666666666666	453.0833333333332	490.4999999999999	494.0277777777777	455.61111111111103	436.9999999999999	389.25	1514.0	112.26649838426198	5.868421052631579	5.69620253164557	4.064285714285714	2.9894736842105263	2.3684210526315788	2.057777777777778	2.0233644859813085	2.0761421319796955	1.835164835164835	3.0	3.2857142857142856	2.863157894736842
GLASS_552851	14.715991517539392	0	1	2.527580949516864	5.055161899033728	1.3116687392107644	3.8712415511030858	0.203749555321215	1.9954291560027249	127.15012394855744	5.487222352861577	0	48	0	0	2	29	1	1	0	0	0	0	0	0	0	160.0	121.91666666666666	184.47222222222223	278.8611111111111	328.80555555555554	346.5	284.8333333333333	185.91666666666663	125.16666666666666	754.0	62.15827824062101	3.333333333333333	3.3	2.2745098039215685	1.6538461538461535	1.1899441340782122	0.798941798941799	0.5174418604651163	0.282258064516129	0.2564102564102564	2.7291666666666665	3.2549019607843137	2.769230769230769
GLASS_553253	24.90321573885471	0	1	2.461508225496971	4.913097398781368	1.3193096729649183	5.160799939231911	0.1664774173945777	2.77249370595206	219.0175215671653	6.520553845263206	15	58	0	0	8	27	4	3	0	0	1	0	0	0	1	456.0	276.27777777777777	325.19444444444446	440.4722222222221	491.58333333333326	474.1111111111111	328.2222222222221	351.05555555555554	344.41666666666674	1324.0	83.22910943092299	7.862068965517241	7.32258064516129	5.556521739130435	3.918238993710692	3.2151162790697674	2.920245398773006	2.368055555555556	2.055944055944056	2.1515151515151514	3.431034482758621	3.730434782608696	3.0943396226415096
GLASS_553260	25.22978246247937	0	1	2.6513396088729286	5.230973014639494	1.3460544046406326	3.859748775788821	0.1245080250254458	2.482004208857252	20368.86009953713	11.0531646593787	6	60	0	2	7	29	5	2	0	0	0	0	0	0	0	394.0	222.0	302.8333333333333	412.9722222222222	509.1111111111111	436.83333333333326	338.99999999999994	281.16666666666663	234.16666666666669	1266.0	87.16378224062098	6.566666666666666	6.276923076923077	4.780487804878049	3.3258426966292136	2.771276595744681	2.337278106508876	1.8611111111111112	1.9172932330827068	2.1517857142857144	3.45	3.894308943089431	3.146067415730337
GLASS_553307	14.389424793914728	0	1	2.373087782124199	4.746175564248397	1.279817648006189	3.511271263768456	0.1848037507246555	1.8978320414874068	302.4463681113206	6.35375785242482	10	40	0	0	3	21	1	2	0	0	0	0	0	0	0	216.0	127.8888888888889	188.0277777777778	256.0	218.6388888888889	204.38888888888889	214.88888888888889	180.72222222222223	133.72222222222223	774.0	56.455679001829004	5.4	5.219512195121951	3.929577464788733	3.1702127659574466	2.40625	2.1547619047619047	1.9135802469135803	1.8311688311688312	1.8363636363636364	2.825	3.112676056338028	2.5638297872340425
GLASS_553458	16.946701660840212	0	1	2.537086904013697	5.004958802951983	1.2855286878106629	3.934006053804821	0.1788184569911282	2.1581156191720536	228.32871336939493	6.219243676334979	9	48	0	0	3	26	2	1	0	0	0	0	0	0	0	236.0	141.19444444444443	210.16666666666669	273.3611111111111	293.0	318.0	322.0	279.5	226.66666666666669	872.0	67.612239526074	4.916666666666667	5.12	3.870967741935484	2.983739837398374	2.463768115942029	1.865384615384616	1.4625	0.8776978417266187	0.6542056074766355	2.958333333333333	3.4086021505376345	3.040650406504065
GLASS_553619	22.017769472705684	0	1	2.374479852285915	4.745722970611812	1.3186259579354955	4.1175570347330535	0.1470556083833233	2.444879451941901	436.3147404763205	7.107983281925256	12	52	0	0	6	24	1	4	0	0	1	0	0	0	1	418.0	242.19444444444443	292.58333333333337	387.4999999999999	349.36111111111114	324.5	315.94444444444446	262.6388888888889	269.58333333333337	1202.0	76.11957471637598	8.038461538461538	6.9818181818181815	5.232323232323233	4.091603053435114	3.131782945736434	2.739837398373984	2.745614035087719	2.603603603603604	2.7264150943396226	3.269230769230769	3.474747474747475	2.877862595419847
GLASS_553676	14.199154765133787	0	1	2.4353867217268887	4.870773443453776	1.2764296960828665	3.75263257891965	0.1975069778378763	1.9643115008984464	148.0051396323572	5.63910088657919	6	43	0	0	3	24	1	1	0	0	1	0	0	0	1	220.0	172.63888888888889	195.44444444444449	265.4722222222223	290.9722222222221	326.16666666666663	257.0	220.3333333333333	205.3333333333333	794.0	57.45656271637601	5.116279069767442	4.727272727272728	3.4878048780487805	2.6194690265486726	1.967479674796748	1.548148148148148	1.0592592592592591	0.9454545454545454	0.8311688311688312	2.744186046511628	3.097560975609756	2.7168141592920354
GLASS_553712	19.575979088233108	0	1	2.3804145090724744	4.760829018144948	1.2739675877015186	4.130404238859902	0.165216169554396	2.334666012715865	346.4223478780023	6.763949421140814	12	47	0	0	6	22	3	0	0	0	3	0	0	0	3	382.0	296.1736111111111	422.27777777777766	328.69444444444434	357.24999999999994	321.99999999999994	274.25	329.1111111111111	279.20833333333337	1096.0	67.33133090667796	8.127659574468085	6.816326530612245	6.183908045977011	3.5086206896551726	2.742424242424242	2.78125	2.533980582524272	2.435643564356436	2.6853932584269664	3.234042553191489	3.3793103448275863	2.931034482758621
[truncated: 70 more rows]
[truncated: 656 more columns]
