# Supplementary material for: SerotoninAI: Serotonergic System Focused, Artificial Intelligence-Based Application for Drug Discovery
Source: J Chem Inf Model. 2024 Jan 30;64(7):2150–7. doi: 10.1021/acs.jcim.3c01517 (PMC11005036; doi:10.1021/acs.jcim.3c01517)
Supplement: Supplementary file 4 — ci3c01517_si_004.zip [file ci3c01517_si_004.zip › databases/5-HT2B_database_train.csv]

id	ABC	nAcid	nBase	SpMax_A	SpDiam_A	SpMAD_A	VE1_A	VR1_A	VR3_A	nAromAtom	nAtom	nSpiro	nBridgehead	nHetero	nN	nO	nS	nP	nF	nCl	nBr	nI	nX	ATS0dv	ATS0s	ATS2s	ATS3s	ATS6s	ATS7s	ATS8s	ATS0Z	AATS0dv	AATS1dv	AATS3dv	AATS5dv	AATS6dv	AATS7dv	AATS8dv	AATS0d	AATS2d	AATS3d	AATS4d	AATS5d	AATS6d	AATS7d	AATS8d	AATS0s	AATS1s	AATS2s
ZINC000062225445	14.756431632059272	0	0	2.504717093481841	4.926675703675377	1.3342461214353216	3.757418272861062	186.24555076129045	5.8689198546167445	6	37	0	0	5	2	3	0	0	0	0	0	0	0	268.0	142.63888888888889	200.5	256.6388888888889	240.25000000000003	147.00000000000003	107.41666666666669	812.0	7.243243243243243	6.846153846153846	4.26595744680851	3.371794871794872	2.644736842105264	1.2272727272727273	0.6724137931034483	3.189189189189189	3.5774647887323945	3.0638297872340425	2.869565217391304	2.7564102564102564	2.3552631578947367	2.106060606060606	1.896551724137931	3.855105105105105	2.943019943019943	2.823943661971831
CHEMBL1909065	50.54485639220519	1	0	2.596089992266914	5.130342844445752	1.2459278687605586	6.0706480016219615	1515.5441997283674	9.179827851550938	0	144	1	0	17	0	17	0	0	0	0	0	0	0	884.0	536.6180555555555	805.0763888888888	1169.0069444444443	1516.2222222222222	1516.1388888888887	1574.4930555555557	2860.0	6.138888888888889	5.3933333333333335	3.3886255924170614	2.175409836065574	2.2731629392971247	2.305555555555556	2.32626427406199	3.0694444444444446	3.5661016949152544	3.061611374407583	2.659217877094972	2.519672131147541	2.428115015974441	2.427469135802469	2.5187601957585644	3.726514274691358	2.683055555555556	2.729072504708097
CHEMBL395110	17.625298871325352	0	1	2.4841363471781084	4.968272694356214	1.3411568444065542	4.044554697047709	188.88874196744567	6.029615535252651	12	44	0	0	3	2	0	1	0	0	0	0	0	0	216.44444444444449	90.55898491083676	181.391975308642	222.77777777777783	228.25925925925924	213.52777777777777	177.23148148148147	1060.0	4.91919191919192	5.113475177304964	2.806267806267806	2.405172413793104	2.073446327683616	1.5416666666666663	0.8	3.227272727272727	3.635294117647059	3.068376068376069	2.761538461538461	2.8448275862068964	2.6864406779661016	2.4642857142857144	2.06	2.058158747973563	2.415944313107434	2.1340232389252
CHEMBL515472	21.97732935818581	0	1	2.4063562125852296	4.812712425170459	1.3063906928204738	4.19571479877483	542.3783432368892	7.360674545160881	12	58	0	0	6	1	3	0	0	2	0	0	0	2	414.0	288.94444444444446	310.4722222222222	414.30555555555554	426.7222222222223	397.7222222222222	381.6944444444444	1260.0	7.137931034482759	5.833333333333333	3.613793103448276	2.331395348837209	2.231707317073171	1.9565217391304348	1.8657718120805369	2.9827586206896552	3.2777777777777777	2.875862068965517	2.565217391304348	2.4069767441860463	2.3841463414634148	2.192546583850932	2.067114093959732	4.981800766283525	2.999537037037037	2.874742798353909
CHEMBL403902	14.946701660840215	0	1	2.4322357602716407	4.848634405731135	1.3032620222014817	3.911607223402449	115.14861221368778	5.388077460379384	12	35	0	0	4	3	0	0	0	0	1	0	0	1	215.6049382716049	87.72751867093432	165.5771604938272	204.4351851851852	178.00205761316872	151.17078189300412	80.79012345679013	992.0	6.160141093474427	6.516516516516516	3.891472868217056	2.940379403794038	1.8625	0.9973544973544974	0.588477366255144	3.3142857142857145	3.569230769230769	3.232558139534884	3.046511627906977	2.865853658536585	2.4125	1.880952380952381	1.6851851851851851	2.506500533455266	2.7227783338894453	2.5473409306742645
ZINC000000026795	17.515909071584172	0	1	2.50142588838464	4.88964521039397	1.35154120544414	3.728997355211322	488.1367689646029	6.97905299122245	12	43	0	0	5	3	1	1	0	0	0	0	0	0	254.44444444444449	101.05898491083676	197.20987654320987	229.08024691358025	158.44444444444449	158.6604938271605	150.7592592592593	1100.0	5.917312661498708	6.014492753623188	3.3577981651376145	1.971698113207547	2.02880658436214	2.151898734177215	1.930735930735931	3.2790697674418605	3.583333333333333	2.981651376146789	2.5789473684210527	2.4245283018867925	2.753086419753086	2.7468354430379747	2.688311688311688	2.350208951414808	2.525697799248524	2.347736625514403
ZINC000000000504	16.17064519443237	0	1	2.4996670819223485	4.911907460201457	1.3550940525311386	4.111136613904508	121.09246191355108	5.489701582390095	12	40	0	0	2	2	0	0	0	0	0	0	0	0	212.0	85.88888888888889	177.30555555555554	230.1388888888889	225.5	161.0	79.5	766.0	5.3	5.627906976744186	3.614678899082569	2.1703703703703705	1.3076923076923077	0.6263736263736264	0.0545454545454545	3.3	3.8205128205128207	3.477064220183486	2.900763358778626	2.637037037037037	2.230769230769231	1.8021978021978025	1.3818181818181818	2.147222222222222	2.5277777777777777	2.273148148148148
CHEMBL374562	15.2405276282556	0	1	2.572742410233203	5.0020634304500895	1.2513111125227951	3.8872471874786334	106.48646548755067	5.309871778622003	6	32	0	0	6	2	1	0	0	3	0	0	0	3	360.0	300.22916666666663	379.4166666666666	277.30555555555554	294.5	263.08333333333337	92.5	886.0	11.25	9.029411764705882	6.1234567901234565	6.92	2.1791044776119404	2.4150943396226414	0.0	3.78125	4.063492063492063	3.580246913580247	3.087912087912088	2.6933333333333334	2.208955223880597	1.5849056603773586	1.1153846153846154	9.382161458333332	3.369281045751634	6.022486772486772
11163458	16.545351390887518	0	1	2.575875590977	5.0132597162416666	1.258433823131943	3.959985194429739	158.85847399003495	5.809951049883158	9	38	0	0	6	2	1	0	0	3	0	0	0	3	364.0	296.72916666666663	394.3611111111111	292.9166666666667	340.5833333333333	396.75	232.75	962.0	9.578947368421051	8.1	5.553191489361702	6.052631578947368	2.5217391304347827	2.2439024390243905	0.2419354838709677	3.5	3.808219178082192	3.4148936170212765	3.176470588235294	2.778947368421053	2.467391304347826	1.975609756097561	1.5161290322580645	7.808662280701753	3.2423611111111112	5.402207001522069
CHEMBL4776557	13.27326838446488	0	1	2.4655439069356904	4.931087813871381	1.3464599470221643	3.727142568399374	105.19743116338452	5.186467132468635	6	39	0	0	2	2	0	0	0	0	0	0	0	0	154.0	74.11111111111111	157.08333333333331	199.8055555555556	164.25000000000006	115.75	75.25	660.0	3.948717948717949	4.317073170731708	2.220183486238532	1.0526315789473684	0.6666666666666666	0.4285714285714285	0.2264150943396226	2.871794871794872	3.282051282051282	2.8623853211009176	2.625	2.245614035087719	1.931372549019608	1.7012987012987013	1.509433962264151	1.9002849002849005	2.2513550135501355	2.013888888888889
CHEMBL4778636	24.58972659643649	0	0	2.710157912607793	5.14746373962325	1.272677395159667	3.735329472786957	1464.6325730131243	8.387971975258834	9	59	0	0	8	4	3	0	0	0	1	0	0	1	359.60493827160496	218.1789075598232	286.0462962962964	417.59670781893016	412.9485596707818	397.42849794238697	313.8333333333336	1498.0	6.094998953756017	6.017361111111111	3.84471218206158	3.078754578754579	2.9441233140655108	2.8587813620071683	1.996658312447786	3.542372881355932	4.0	3.186746987951808	2.9392265193370166	2.923076923076923	2.8901734104046244	2.793548387096774	2.646616541353384	3.697947585759715	2.66308191872428	2.4241211550533595
ZINC000005845906	18.211085308952256	0	1	2.549927514785764	5.044078037718576	1.3379429863588692	4.074819371679031	258.99887033644734	6.389732822989791	9	46	0	0	4	3	1	0	0	0	0	0	0	0	270.0	145.72222222222223	220.27777777777783	295.888888888889	266.13888888888886	227.3333333333333	184.33333333333337	918.0	5.869565217391305	6.1020408163265305	3.6557377049180326	2.167883211678832	1.9763779527559056	2.127450980392157	2.263157894736842	3.282608695652174	3.744444444444445	3.262295081967213	2.9615384615384617	2.5036496350364965	2.31496062992126	2.362745098039216	2.4342105263157894	3.167874396135266	2.672902494331066	2.447530864197532
CHEMBL215991;3757038	20.50150623899407	0	1	2.5954522963613584	5.126822908383961	1.3416460027107748	4.297970097318457	218.996340778698	6.305345752777995	11	45	1	0	6	3	2	0	0	0	0	1	0	1	327.06721536351165	119.11299725651578	231.56481481481484	298.57561728395063	274.0408950617284	250.80246913580257	205.976851851852	2204.0	7.26816034141137	7.44973544973545	4.329048056320783	3.2233115468409586	3.216150576806315	2.673400673400673	1.7851080246913582	3.688888888888889	4.122222222222222	3.5371900826446283	3.1865671641791047	3.073529411764706	2.918032786885246	2.6818181818181817	2.34375	2.6469554945892395	2.745118417737465	2.572942386831276
CHEMBL3402672	18.14983498204156	0	1	2.4916075159529214	4.890986636893756	1.3057398756841925	3.975574771583095	1878.8483236607144	6.416737405383939	12	45	0	0	5	1	0	0	0	3	1	0	0	4	352.44444444444446	174.41437773074065	247.52306318817884	292.6753966680584	269.21409830258807	242.374078948884	201.4761732760083	1286.0	7.832098765432099	6.695652173913044	3.990740740740741	2.9477611940298507	2.9655172413793105	3.1666666666666665	3.3118279569892475	3.2222222222222223	3.641975308641976	3.2777777777777777	2.6592592592592594	2.5970149253731343	2.6293103448275863	2.2685185185185186	1.881720430107527	3.964381450364868	2.8908147054149937	2.98712990360676
CHEMBL209431	26.59467624176024	0	1	2.463388674953911	4.843585736319637	1.2813311391392563	4.547794426427637	1019.4095223840444	8.150754270649864	12	63	0	0	8	2	3	0	0	3	0	0	0	3	544.0	381.0347222222222	521.9166666666666	464.75000000000006	378.9722222222221	393.7361111111109	594.305555555556	1498.0	8.634920634920634	7.363636363636363	4.597402597402597	3.3294117647058825	4.409090909090909	4.746031746031746	4.368055555555555	3.3174603174603177	3.4873949579831933	3.0454545454545454	2.5895953757225434	2.523529411764706	2.9242424242424243	2.9682539682539684	2.6944444444444446	6.048170194003527	3.0820707070707067	4.385854341736694
CHEMBL3765778	21.443087430762944	0	0	2.528729329231344	4.958419770397711	1.2042090320060186	4.32278053958516	226.31973781640065	6.415200541538805	15	56	0	0	5	3	2	0	0	0	0	0	0	0	336.0	203.81944444444449	282.2222222222223	403.5277777777778	412.3888888888888	358.52777777777777	295.6666666666665	1096.0	6.0	6.293103448275862	3.955223880597015	2.943661971830986	2.238095238095238	1.985611510791367	1.6232876712328768	3.196428571428572	3.6538461538461537	2.992537313432836	2.4754098360655736	2.76056338028169	2.6802721088435373	2.25179856115108	2.089041095890411	3.6396329365079367	2.872844827586207	2.7136752136752142
ZINC000034428892	11.99695419253438	0	1	2.5343199165477635	4.851544094116589	1.3331667415046629	3.536916688529515	75.73237729299146	4.732670882435251	6	27	0	0	4	2	2	0	0	0	0	0	0	0	214.0	138.88888888888889	156.2777777777778	207.1388888888889	115.5	50.5	8.0	634.0	7.925925925925926	7.482758620689655	4.802816901408451	2.1785714285714284	1.4210526315789471	0.0	0.0	3.555555555555556	4.076923076923077	3.2535211267605635	2.7746478873239435	2.267857142857143	1.868421052631579	1.3846153846153846	1.0	5.144032921810699	3.188697318007663	3.0053418803418808
CHEMBL2397907	13.342218069686178	0	1	2.485809829370948	4.971619658741894	1.3368818440259425	3.76983355559058	92.58397192920386	5.058744288415166	6	33	0	0	4	2	2	0	0	0	0	0	0	0	230.0	125.38888888888889	171.41666666666669	219.22222222222223	152.83333333333334	111.08333333333334	52.0	710.0	6.96969696969697	6.542857142857143	4.117647058823529	2.6904761904761907	1.5	0.7346938775510204	0.064516129032258	3.272727272727273	3.6875	3.2705882352941176	2.758241758241758	2.333333333333333	2.136363636363636	1.816326530612245	1.4516129032258065	3.7996632996633	2.8738095238095243	2.678385416666667
CHEMBL2	21.896449129146045	0	0	2.466751316648221	4.932767984157129	1.3239214574585356	4.432718431799141	308.15228165498905	6.760213498926721	15	49	0	0	9	5	4	0	0	0	0	0	0	0	444.0	207.97222222222223	291.05555555555554	353.02777777777777	315.77777777777777	310.22222222222223	240.66666666666669	1206.0	9.06122448979592	8.615384615384615	6.245283018867925	3.8	3.4782608695652173	3.0504201680672267	3.717391304347826	3.489795918367347	3.808988764044944	3.5754716981132075	3.093220338983051	2.832	2.782608695652174	2.436974789915966	2.619565217391304	4.244331065759638	3.418803418803419	3.270287141073658
ZINC000004863054	21.16817290566074	0	1	2.593170906904472	5.1184364108397125	1.3477599572752756	4.318595121337134	247.6882907823498	6.467682508634512	12	48	1	0	5	3	1	0	0	0	1	0	0	1	309.60493827160496	117.5400186709343	233.90637860082305	312.26286008230454	276.8816872427984	259.5144032921811	230.89814814814807	1278.0	6.450102880658437	6.848290598290598	4.135708227311281	2.9877394636015326	2.8795589482612383	2.4280510018214936	1.767944936086529	3.583333333333333	4.052631578947368	3.480916030534351	3.117241379310345	3.0068965517241377	2.9618320610687023	2.7131147540983607	2.3628318584070795	2.448750388977798	2.6459619341563783	2.462172406324453
CHEMBL2397913	14.118274536094024	0	1	2.5011904763340973	5.002380952668195	1.3073686332913337	3.866179998158147	98.8876481990029	5.1817710039111615	6	36	0	0	4	2	2	0	0	0	0	0	0	0	238.0	130.16666666666666	180.3611111111112	236.33333333333337	186.33333333333337	150.08333333333337	73.83333333333333	748.0	6.611111111111111	6.315789473684211	4.065934065934066	2.5625	1.3563218390804597	0.7213114754098361	0.0930232558139534	3.2222222222222223	3.657142857142857	3.2967032967032965	2.7766990291262137	2.333333333333333	2.0689655172413794	1.8852459016393444	1.5116279069767442	3.615740740740741	2.807748538011696	2.576587301587302
ZINC000066105193	11.520557554648656	0	0	2.3822897634012685	4.674237896328191	1.261147779408215	3.5599179614430434	69.68197937679533	4.649406846919376	6	25	0	0	5	2	2	1	0	0	0	0	0	0	208.44444444444449	151.55898491083676	150.18518518518522	196.43827160493828	113.81481481481482	154.50000000000003	81.66666666666666	852.0	8.337777777777779	7.538461538461538	4.869281045751634	3.4	3.696969696969697	3.7	1.35	3.44	3.761904761904762	3.0980392156862746	2.760869565217391	2.725	2.484848484848485	1.9	1.4	6.06235939643347	3.6216761633428303	3.57583774250441
ZINC000040402521	21.36738145263504	0	0	2.4372641496124627	4.873445466382893	1.3300323220304566	4.331477112812888	295.08160517577505	6.680503718810203	17	50	0	0	6	3	2	1	0	0	0	0	0	0	330.44444444444446	208.49391289437588	305.9074074074074	327.6574074074074	268.65123456790127	262.5046296296296	273.63888888888886	1310.0	6.608888888888889	5.320754716981132	3.1524547803617566	2.507692307692308	2.41812865497076	2.6666666666666665	4.473684210526316	3.34	3.5851063829787235	3.0	2.617021276595745	2.5307692307692307	2.6140350877192984	2.552380952380952	2.8684210526315788	4.169878257887517	2.575529932448171	3.254334121355398
CHEMBL233900	21.896449129146045	0	1	2.502849226318905	4.867627916719373	1.3177217576715017	4.034295537000031	1260.4118409210746	8.168813221594153	12	53	0	0	6	2	3	0	0	1	0	0	0	1	406.0	235.94444444444443	287.8055555555556	373.4166666666667	315.0833333333333	301.6944444444444	317.49999999999994	1188.0	7.660377358490566	6.946428571428571	4.709923664122138	3.210526315789474	4.211009174311927	4.15686274509804	3.2142857142857144	3.2641509433962264	3.5643564356435644	3.053435114503817	2.6934306569343067	2.56390977443609	2.8623853211009176	2.931372549019608	2.705357142857143	4.451781970649895	2.9722222222222223	2.8495599559956
CHEMBL30008	23.431983035078773	0	2	2.417119376113659	4.834238752227316	1.3237059033184064	4.351256537925852	810.2481884024343	7.795952894837139	18	56	0	0	4	2	0	0	0	2	0	0	0	2	392.0	248.91666666666663	294.9444444444444	370.88888888888886	391.5	393.1666666666666	414.00000000000006	1222.0	7.0	6.305084745762712	3.442857142857143	2.670886075949367	2.8072289156626504	2.5609756097560976	2.753846153846154	3.2142857142857144	3.549019607843137	3.0142857142857142	2.717948717948718	2.689873417721519	2.542168674698796	2.4390243902439024	2.376923076923077	4.444940476190476	2.970809792843691	2.891612200435729
CHEMBL3547134;CHEMBL3547135	15.722758127248063	0	1	2.456019099331494	4.912038198662989	1.2996613479265728	3.987038254258895	123.42429320211616	5.508775138151033	12	40	0	0	2	1	0	0	0	0	0	1	0	1	189.06721536351165	84.30049725651577	163.28703703703707	205.4783950617284	211.95370370370367	181.28240740740745	117.81481481481482	1942.0	4.726680384087791	4.977072310405644	2.7334785766158314	1.9724444444444444	1.7364672364672369	0.8964555953803265	0.2172839506172839	3.15	3.613333333333333	3.147058823529412	2.6016260162601625	2.472	2.4423076923076925	1.956989247311828	1.5733333333333333	2.107512431412894	2.495958259847149	2.1771604938271607
ZINC000003995822	15.694248556546643	0	1	2.428694182338156	4.741373187340251	1.300476068646239	3.653629381126124	224.15910148279124	6.1055032547661945	14	38	0	0	4	2	1	1	0	0	0	0	0	0	222.44444444444449	105.08676268861456	175.8240740740741	201.50000000000003	169.8950617283951	154.97530864197532	118.44444444444446	1012.0	5.853801169590644	5.841666666666667	3.2142857142857144	2.792207792207792	2.28310502283105	2.1960784313725488	1.7118644067796611	3.210526315789474	3.5588235294117645	2.880952380952381	2.6704545454545454	2.7012987012987013	2.6575342465753424	2.5	2.406779661016949	2.7654411233845937	2.8253858024691363	2.585648148148149
CHEMBL3343664	18.586884760954856	0	3	2.4916075159529214	4.890986636893756	1.3057398756841925	3.975574771583095	1878.8483236607144	6.416737405383939	12	47	0	0	6	3	2	0	0	0	1	0	0	1	308.44444444444446	174.41437773074065	247.52306318817884	292.6753966680584	269.21409830258807	242.374078948884	201.4761732760083	1270.0	6.562647754137116	6.875	4.805555555555555	3.277310924369748	2.991596638655462	2.3	2.588235294117647	3.191489361702128	3.8625	3.2777777777777777	3.0588235294117645	2.773109243697479	2.4705882352941178	2.2454545454545456	2.176470588235294	3.964381450364868	2.8908147054149937	2.98712990360676
CHEMBL4204036;CHEMBL4204576;CHEMBL4204576	14.170645194432373	0	0	2.3985138732046605	4.627811311454554	1.331714442483925	3.778669915566703	114.7750210920092	5.33076053880571	11	33	0	0	4	3	0	1	0	0	0	0	0	0	200.44444444444449	85.80898491083676	148.66666666666666	159.74074074074073	137.21296296296296	120.96296296296298	93.5	922.0	6.074074074074074	6.076190476190477	2.734234234234234	2.9894179894179893	2.1236559139784945	1.7580645161290325	2.3181818181818183	3.303030303030303	3.583333333333333	2.9324324324324325	2.9	2.9206349206349205	2.596774193548387	2.161290322580645	2.113636363636364	2.600272270025356	2.7952380952380955	2.4777777777777774
CHEMBL1067	14.93477111702175	0	0	2.484579097525309	4.883681719883295	1.2995705811610991	3.973869204057965	104.43235190301672	5.290393397745276	12	33	0	0	4	2	2	0	0	0	0	0	0	0	260.0	168.91666666666669	202.2777777777778	254.94444444444449	333.5	126.0	26.0	780.0	7.878787878787879	7.742857142857143	5.743902439024391	3.855670103092784	2.034482758620689	0.4821428571428571	0.0	3.515151515151515	4.103448275862069	3.707317073170732	3.2222222222222223	2.597938144329897	1.885057471264368	1.5	1.3	5.118686868686869	3.436507936507937	3.4875478927203067
CHEMBL2337497	13.451607869427358	0	1	2.4916075159529214	4.890986636893756	1.3057398756841925	3.975574771583095	1878.8483236607144	6.416737405383939	6	34	0	0	5	2	1	0	0	0	2	0	0	2	198.04938271604937	174.41437773074065	247.52306318817884	292.6753966680584	269.21409830258807	242.374078948884	201.4761732760083	1224.0	5.824981844589687	6.003174603174603	3.681992337164751	2.279279279279279	1.136904761904762	0.3333333333333333	0.0	3.235294117647059	3.8412698412698414	3.1494252873563218	2.7906976744186047	2.5405405405405403	2.2142857142857144	1.6875	1.25	3.964381450364868	2.8908147054149937	2.98712990360676
CHEMBL404581	19.787059329404865	0	1	2.445573672797725	4.876947404273851	1.3324405895125773	4.237500688602505	239.4978144087297	6.394835023041439	18	45	0	0	4	3	0	0	0	1	0	0	0	1	328.0	174.94444444444443	239.80555555555563	305.6944444444444	277.3888888888889	271.8333333333333	282.11111111111103	1004.0	7.288888888888889	7.041666666666667	4.353982300884955	4.153846153846154	3.8737864077669903	3.0350877192982457	2.536363636363636	3.3777777777777778	3.6626506024096384	3.2123893805309733	3.0608695652173914	3.173076923076923	3.0776699029126213	2.692982456140351	2.390909090909091	3.887654320987654	2.9826388888888893	2.8892235609103087
ZINC000253638998	14.43596159114634	0	1	2.468722840195886	4.835604198436256	1.2611417863151229	3.848254277353257	100.70581492466034	5.199990207990839	6	31	0	0	7	4	0	0	0	3	0	0	0	3	338.0	260.9236111111111	368.0833333333335	271.0555555555555	155.00000000000006	232.5833333333333	237.75	848.0	10.903225806451612	8.727272727272727	4.951219512195122	5.709677419354839	4.083333333333333	3.7058823529411766	3.4054054054054053	3.645161290322581	3.725806451612903	3.073170731707317	2.7051282051282053	2.7580645161290325	3.1041666666666665	2.313725490196078	1.5405405405405406	8.416890681003583	3.2760942760942764	5.93682795698925
CHEMBL4116446	19.706179100365112	0	1	2.488033020051988	4.858914126283105	1.3350250577143428	3.676838485239833	426.67322369367497	6.972309168033672	16	46	0	0	4	2	1	0	0	1	0	0	0	1	334.0	179.47222222222223	235.83333333333337	281.6388888888888	256.9722222222223	223.1944444444445	175.66666666666669	1020.0	7.260869565217392	6.795918367346939	4.228571428571429	2.5486725663716814	1.8761061946902653	2.433333333333333	2.8846153846153846	3.369565217391304	3.674698795180723	3.219047619047619	2.875	2.575221238938053	2.3628318584070795	2.511111111111111	2.743589743589744	3.901570048309179	3.0	2.84136546184739
10430623;CHEMBL1277105	22.619834556928605	0	1	2.5412629109252083	5.030433146322929	1.3507012646951104	4.521289003990479	295.01674766088155	6.716651543641326	19	48	0	0	7	4	2	1	0	0	0	0	0	0	372.44444444444446	212.04946844993145	310.31635802469134	354.08950617283955	363.5092592592592	289.5462962962963	286.68981481481484	1356.0	7.7592592592592595	6.679487179487181	5.005509641873278	4.669376693766937	4.604166666666667	3.966329966329966	3.329749103942652	3.7083333333333335	4.065934065934066	3.5454545454545454	3.204724409448819	3.040650406504065	3.107142857142857	3.191919191919192	2.89247311827957	4.417697259373571	2.7383665716999053	3.4100698684032014
ZINC000040402851	21.97732935818581	0	1	2.4063562125852296	4.812712425170459	1.3063906928204738	4.19571479877483	542.3783432368892	7.360674545160881	12	61	0	0	5	1	3	0	0	1	0	0	0	1	366.0	231.94444444444443	294.4722222222221	390.30555555555554	410.2222222222223	384.2222222222222	375.6944444444444	1218.0	6.0	5.174603174603175	3.2317880794701987	2.149171270718232	2.119760479041916	1.6764705882352942	1.6075949367088609	2.8852459016393444	3.210526315789474	2.8410596026490067	2.491329479768786	2.3701657458563536	2.377245508982036	2.147058823529412	2.0443037974683542	3.802367941712204	2.79320987654321	2.583089668615984
CHEMBL2058409	15.044160916762928	0	3	2.46697914877399	4.783380799099322	1.2816523191266906	4.051247936282616	98.43371583740772	5.231237272166772	9	30	0	0	6	4	1	0	0	0	0	1	0	1	267.06721536351165	146.07827503429357	179.6265432098766	215.7978395061728	166.64506172839518	160.34876543209884	115.35339506172836	1964.0	8.902240512117055	9.001157407407408	5.5849500293944745	4.296296296296296	5.848631239935588	3.876811594202898	2.023391812865497	3.8333333333333335	4.307692307692308	3.4761904761904763	3.0	2.85	3.217391304347826	2.652173913043478	2.026315789473684	4.869275834476452	3.4912229938271606	3.4543566001899344
ZINC000000000565	15.056091460581394	0	1	2.36935185735961	4.73870371471922	1.2714409837994252	3.8126574144295993	165.40394152612296	5.801537793132365	12	43	0	0	2	1	1	0	0	0	0	0	0	0	210.0	101.86111111111111	182.75000000000003	216.77777777777777	218.0	227.8333333333333	190.00000000000009	784.0	4.883720930232558	4.75	3.161290322580645	2.2616822429906542	2.0	1.1932773109243695	0.6565656565656566	2.7674418604651163	3.131578947368421	2.806451612903226	2.415929203539823	2.4953271028037385	2.46	2.042016806722689	1.8282828282828285	2.368863049095608	2.6906565656565657	2.404605263157895
ZINC000038219545	14.464471161847754	0	1	2.5293475151834035	5.02802403008169	1.2612633518825005	3.900663861392704	91.57292959719295	5.104922364490152	6	29	0	0	6	2	1	0	0	3	0	0	0	3	348.0	297.22916666666663	371.91666666666674	265.5833333333333	222.0833333333333	188.75	75.0	848.0	12.0	9.387096774193548	6.064102564102564	7.044117647058823	2.94	4.2	0.0	3.896551724137931	4.140350877192983	3.5128205128205128	3.025	2.573529411764706	2.14	1.6666666666666667	1.0	10.249281609195402	3.529569892473119	6.524853801169592
CHEMBL4743059	22.6871858523592	0	0	2.7101462150680526	5.10510500156178	1.305758016971578	3.7213336027371833	957.3084444153636	7.893745060169838	9	54	0	0	9	5	3	0	0	0	0	0	1	1	361.02419753086417	218.41845279012347	271.2882222222223	405.1940740740741	381.4296296296296	352.5108518518519	256.5906666666666	3956.0	6.685633287608596	6.527969348659004	4.453086419753087	3.312059620596206	3.28075117370892	3.209661835748792	1.9426105717367848	3.555555555555556	4.038095238095238	3.2291666666666665	2.8117647058823527	2.792682926829268	2.859154929577465	2.9565217391304346	2.679611650485437	4.044786162780064	2.8646998722860784	2.5836973544973554
CHEMBL54062	16.999072319178566	0	0	2.382487849876578	4.764975699753155	1.312195422016276	3.853602765713618	252.25323102262973	6.318890828327175	16	37	0	0	5	3	1	1	0	0	0	0	0	0	280.44444444444446	146.58676268861456	197.95370370370367	227.44444444444449	211.6728395061729	144.1018518518519	138.33950617283955	1094.0	7.57957957957958	7.598290598290598	5.118421052631579	4.06140350877193	4.359788359788359	4.136054421768708	3.5733333333333337	3.4324324324324325	3.774193548387097	3.3421052631578947	2.9220779220779223	2.6184210526315788	2.6984126984126986	3.020408163265306	2.94	3.9618043969895824	3.220481164925609	3.192801672640383
CHEMBL3736252	24.6678571124894	0	1	2.367728570993508	4.685771428591202	1.3308805686552128	3.931215389693192	809.7232330758792	7.8598433115230275	18	63	0	0	5	1	4	0	0	0	0	0	0	0	410.0	171.19444444444446	308.0555555555555	338.9722222222222	328.4166666666667	345.3333333333333	362.44444444444446	1308.0	6.507936507936508	6.121212121212121	3.418439716312057	1.6983240223463687	2.1823899371069184	2.2586206896551726	2.4285714285714284	3.063492063492064	3.3304347826086955	2.971631205673759	2.515337423312884	2.3798882681564244	2.5660377358490565	2.4482758620689653	2.571428571428572	2.717372134038801	2.8632154882154883	2.6787439613526565
ZINC000035278970	23.407821567154915	0	1	2.522798965151578	4.983505371117619	1.3393884193272072	4.423743579921886	434.5761118281261	7.139081837423098	19	51	0	0	7	4	2	1	0	0	0	0	0	0	372.44444444444446	218.0772462277092	320.14197530864203	389.27932098765433	356.93209876543204	319.23148148148147	277.3796296296296	1394.0	7.302832244008715	6.296969696969698	4.481203007518797	4.3276836158192085	4.719626168224299	3.858024691358025	3.5429553264604805	3.607843137254902	3.9072164948453607	3.233082706766917	2.948905109489051	3.016949152542373	3.186915887850468	3.074074074074074	3.09278350515464	4.276024435837435	2.6960718294051627	3.30043273514064
ZINC000254086111	21.328238565646608	0	1	2.937082718799769	5.379588855257923	1.361741695441654	3.694008053706953	3080.8631927417264	8.949255825960687	6	50	0	4	4	1	3	0	0	0	0	0	0	0	308.0	142.14583333333334	249.4583333333333	340.55555555555554	226.9583333333333	237.23611111111111	244.22222222222223	1022.0	6.16	6.178571428571429	3.3974358974358974	1.707142857142857	2.5950413223140494	3.527272727272728	3.652631578947368	3.86	4.776785714285714	3.66025641025641	2.713375796178344	2.5	2.7107438016528924	2.9909090909090907	3.263157894736842	2.842916666666667	2.4677579365079367	2.2273065476190474
CHEMBL3819567	23.946921017406737	0	1	2.5367952472332624	4.979901888745928	1.3481270727690562	3.804267894401222	2793.074810775942	9.03351063935158	15	58	1	0	6	4	1	1	0	0	0	0	0	0	340.44444444444446	172.37148491083676	270.9320987654321	345.2870370370369	321.3842592592593	283.15277777777777	228.45370370370367	1408.0	5.869731800766283	5.811827956989247	2.9123931623931623	1.996124031007752	1.7489451476793247	1.6619047619047618	1.7536231884057971	3.310344827586207	3.672566371681416	3.019230769230769	2.6923076923076925	2.436046511627907	2.348101265822785	2.35	2.4521739130434783	2.9719221536351164	2.593090402230187	2.397629192614444
CHEMBL372810	22.046279043407107	0	0	2.452578662126597	4.803906212635881	1.3281948396601246	4.194850753066821	697.5719893906912	7.577225136146805	18	44	0	0	8	4	2	0	0	0	2	0	0	2	387.2098765432099	173.06614845297975	251.20164609053504	294.1524157902758	239.88786008230457	212.8106995884774	167.84465020576133	1638.0	8.800224466891134	8.621749408983451	5.374653565129757	4.820160366552119	4.526797385620915	4.959150326797386	4.119658119658119	3.727272727272727	3.9615384615384617	3.4081632653061225	3.1052631578947367	2.948453608247423	3.0	3.088235294117647	3.0	3.93332155574954	3.229007967778654	3.2205339242376287
CHEMBL1185954	9.180457611606656	0	1	2.465356573375433	4.709406945189286	1.305229063643689	3.047334532509467	57.35526695991076	4.231586235034892	6	24	0	0	2	1	0	0	0	0	1	0	0	1	103.60493827160494	59.42196311537876	91.62860082304525	104.24485596707817	67.24074074074073	41.19135802469136	14.0	710.0	4.316872427983539	4.604444444444445	2.1481481481481484	1.17989417989418	0.8494623655913979	0.4285714285714285	0.0	3.083333333333333	3.333333333333333	2.703703703703704	2.38	2.0476190476190474	1.7419354838709675	1.380952380952381	1.2222222222222223	2.4759151298074484	2.574156378600823	2.1816333529296488
CHEMBL4128926	31.89077052596326	1	0	2.5316588152230617	5.035723441990143	1.239658222972873	4.992462799778661	665.7708877083802	7.887239960024543	15	77	0	0	10	3	5	2	0	0	0	0	0	0	502.8888888888889	376.9209533607682	472.5748456790122	537.6944444444445	538.5217764060358	611.162037037037	628.7175925925928	2096.0	6.531024531024531	5.440329218106996	3.4822006472491904	3.819727891156463	3.94987922705314	3.4236453201970445	3.052552552552553	3.3376623376623376	3.6216216216216215	2.9320388349514563	2.7629310344827585	3.086734693877551	3.2989130434782608	3.0985221674876846	2.828828828828829	4.895077316373612	2.620103642737387	3.1930732816149474
CHEMBL3950846	13.313708498984765	0	1	2.451535045404066	4.90307009080813	1.343727875670497	3.715012657920564	114.50713474199756	5.271265384272327	6	39	0	0	2	2	0	0	0	0	0	0	0	0	154.0	74.11111111111111	157.41666666666666	202.16666666666663	143.83333333333337	95.24999999999996	70.25	660.0	3.948717948717949	4.2926829268292686	2.128440366972477	1.0952380952380951	0.7777777777777778	0.6612903225806451	0.4468085106382978	2.871794871794872	3.2564102564102564	2.779816513761468	2.517857142857143	2.219047619047619	1.988888888888889	1.967741935483871	1.851063829787234	1.9002849002849005	2.248644986449865	2.018162393162393
CHEMBL1739102	20.729224356669786	0	1	2.514224242914952	4.950853146446001	1.3029215994308008	4.157133280189469	363.7896143146542	6.852087162915766	15	45	0	0	8	4	2	1	0	0	1	0	0	1	330.0493827160494	202.11032045419907	287.0293209876544	334.6131687242799	285.13168724279825	234.9465020576132	213.71502057613168	1536.0	7.334430727023321	6.07175925925926	4.242337164750958	4.374859708193041	4.055555555555555	3.0760869565217392	2.8513888888888888	3.577777777777778	3.823529411764706	3.155172413793104	2.872881355932204	2.9696969696969697	3.0638297872340425	2.9347826086956523	2.875	4.491340454537757	2.6475480109739373	3.3768155410312275
ZINC000001530725	13.710827583429596	0	0	2.3961966221743785	4.792393244348759	1.2532931987342275	3.824186610654088	93.06998747814336	5.121138428557377	12	28	0	0	4	0	0	0	0	0	4	0	0	4	156.41975308641975	63.91007468373724	114.51867093430876	133.7037037037037	105.20164609053498	64.8603871361073	29.2059137326627	1670.0	5.586419753086419	6.099616858237548	3.4620811287477955	2.404320987654321	1.9807692307692308	1.5225127087872186	1.0159767610748005	3.571428571428572	3.875	3.3174603174603177	2.953125	2.546875	2.269230769230769	2.0294117647058822	1.8823529411764703	2.28250266727633	2.611749680715198	2.385805644464766
CHEMBL2058419	15.779777268650893	0	3	2.489541961516009	4.819001708470099	1.2905711531886102	4.15533829193504	104.52606561995508	5.3425836526317845	9	33	0	0	6	4	1	0	0	0	0	1	0	1	277.06721536351165	149.82827503429354	184.4043209876544	238.2993827160494	180.79320987654324	177.15432098765436	142.31481481481484	2002.0	8.395976223136717	8.601058201058201	5.476113794954375	3.971551261406334	4.841530054644808	3.599002849002849	1.5859259259259262	3.727272727272727	4.224137931034483	3.4927536231884058	2.9743589743589745	2.753623188405797	2.9344262295081966	2.7115384615384617	2.08	4.540250758614956	3.3586419753086423	3.1793848446147304
ZINC000013527315	14.268104450355082	0	1	2.520314244188061	4.939617551781158	1.2913558724347118	3.7431829832485817	115.44565486221444	5.336586563460912	9	38	0	0	3	2	1	0	0	0	0	0	0	0	204.0	96.91666666666669	174.66666666666669	217.19444444444449	198.5833333333333	186.3333333333333	119.66666666666669	722.0	5.368421052631579	5.675	3.234042553191489	2.1538461538461537	1.01	0.611764705882353	0.1052631578947368	3.1052631578947367	3.5616438356164384	3.0319148936170213	2.872549019607843	2.659340659340659	2.19	1.6823529411764706	1.3289473684210529	2.550438596491228	2.6590277777777778	2.3926940639269407
CHEMBL569251	25.431983035078783	0	1	2.49694523084628	4.911048660161189	1.3465702149033922	4.394796207543034	408.54864232719626	7.144013094166611	15	55	0	0	7	3	3	0	0	1	0	0	0	1	456.0	247.3333333333333	323.0833333333333	425.0277777777779	332.16666666666674	290.75000000000006	276.4722222222222	1308.0	8.290909090909091	7.7	4.42	3.145833333333333	2.485294117647059	2.408333333333333	3.009523809523809	3.672727272727273	4.009090909090909	3.2333333333333334	2.9426751592356686	2.708333333333333	2.588235294117647	2.566666666666667	2.7523809523809524	4.496969696969697	2.980555555555556	2.937121212121212
CHEMBL148091	11.928004507313082	0	1	2.531976202096907	4.861014495731939	1.3377693466780285	3.5264413502079	79.44382842361024	4.780515319327487	9	29	0	0	3	2	1	0	0	0	0	0	0	0	184.0	85.41666666666667	136.77777777777774	152.00000000000003	133.0	83.33333333333331	40.0	608.0	6.344827586206897	6.516129032258065	4.344262295081967	1.84375	0.9655172413793104	0.2666666666666666	0.0	3.3793103448275863	3.807692307692308	3.377049180327869	3.0793650793650795	2.5	1.9827586206896552	1.488888888888889	1.0833333333333333	2.945402298850575	2.96236559139785	2.63034188034188
ZINC000038213739	16.52732416435732	0	3	2.5493756600458903	4.898345480472836	1.2632611053786067	3.827156703408952	224.4786986282845	6.155718163794292	12	33	0	0	6	3	2	0	0	0	1	0	0	1	293.60493827160496	194.06085200426764	216.7674897119342	266.3518518518519	241.2366255144033	150.1440329218107	182.0617283950617	1116.0	8.897119341563787	8.717460317460317	6.267267267267267	4.323809523809524	4.557407407407408	4.215130023640662	5.493464052287582	3.8181818181818175	4.464285714285714	3.6486486486486487	3.151898734177215	2.8285714285714287	2.583333333333333	2.5531914893617023	2.5294117647058822	5.880631878917201	3.725984714873604	3.8708480305702535
CHEMBL3402677	15.722758127248062	0	1	2.4916075159529214	4.890986636893756	1.3057398756841925	3.975574771583095	1878.8483236607144	6.416737405383939	12	42	0	0	3	1	0	0	0	1	1	0	0	2	238.44444444444449	174.41437773074065	247.52306318817884	292.6753966680584	269.21409830258807	242.374078948884	201.4761732760083	1088.0	5.677248677248677	5.488372093023256	3.196078431372549	2.296	2.3846153846153846	1.8387096774193548	0.6666666666666666	3.023809523809524	3.613333333333333	3.147058823529412	2.6016260162601625	2.472	2.4423076923076925	1.956989247311828	1.5733333333333333	3.964381450364868	2.8908147054149937	2.98712990360676
CHEMBL2442273;62707559	14.348984679394846	0	0	2.440607427200963	4.7379027388763735	1.2775601387413695	3.884944886884392	98.93478020999464	5.18224751218439	11	27	0	0	6	4	1	0	0	0	0	1	0	1	257.06721536351165	125.82827503429355	169.81481481481487	190.53395061728395	144.58333333333337	124.11728395061724	87.58024691358023	1926.0	9.521007976426358	9.690932311621967	6.1097134870719785	5.786391042204996	6.353276353276353	4.576879910213243	2.583333333333333	3.962962962962963	4.422222222222223	3.452830188679245	3.2884615384615383	3.1627906976744184	3.128205128205128	2.8181818181818183	2.357142857142857	4.660306482751614	3.7910813111962542	3.7736625514403306
ZINC000040955391	13.100879677878828	0	1	2.420419209934201	4.82985878866667	1.2383250493918514	3.735670393815479	88.24704741516557	5.010768489263929	6	35	0	0	5	2	2	1	0	0	0	0	0	0	206.44444444444449	163.6883573388203	220.45370370370367	257.141975308642	158.25925925925927	176.97222222222223	110.0	932.0	5.898412698412699	3.8055555555555554	3.1455938697318	2.0083333333333333	1.2727272727272727	2.2	0.2666666666666666	3.0285714285714285	3.212121212121212	2.9195402298850577	2.2857142857142856	2.2375	2.196969696969697	2.06	1.488888888888889	4.67681020968058	2.314900548696845	3.340207631874299
ZINC000261086116	20.687481946837984	0	1	2.8192081166690137	5.268857116106733	1.3570227614783774	3.497439930400162	3209.464831452988	8.990150214925507	6	52	0	2	4	1	3	0	0	0	0	0	0	0	302.0	123.86111111111111	241.2222222222222	310.1388888888888	241.3055555555556	225.5555555555556	207.77777777777777	1024.0	5.807692307692308	5.631578947368421	3.223684210526316	1.6934306569343065	2.059322033898305	2.204724409448819	3.135922330097088	3.519230769230769	4.232142857142857	3.394736842105264	2.575949367088608	2.489051094890511	2.6440677966101696	2.574803149606299	3.019417475728156	2.3819444444444446	2.456627680311891	2.153769841269841
CHEMBL206845	12.077834421574144	0	1	2.505454828626182	4.850484990242856	1.311092491594256	3.557537511680638	75.2733697678444	4.726591525221776	6	32	0	0	3	3	0	0	0	0	0	0	0	0	164.0	70.88888888888889	144.38888888888889	182.0833333333333	108.16666666666669	74.66666666666666	36.5	596.0	5.125	5.529411764705882	2.741176470588236	1.0769230769230769	0.6774193548387096	0.0833333333333333	0.0	3.15625	3.609375	2.988235294117647	2.593406593406593	2.243589743589744	1.935483870967742	1.3541666666666667	1.096774193548387	2.2152777777777777	2.47875816993464	2.256076388888889
CHEMBL90470	20.80116606751619	0	1	2.476536474446126	4.845326267315361	1.2660783504170283	3.4744916096892045	2220.865375178863	8.698903980560086	6	51	1	0	8	3	4	0	0	0	1	0	0	1	373.60493827160496	253.7900186709343	282.09104938271605	377.9866255144033	283.766975308642	221.66820987654324	245.12654320987656	1400.0	7.325587024933431	6.568134171907756	3.4995822890559736	1.8492063492063493	1.860373647984268	1.8681917211328976	2.3247863247863245	3.215686274509804	3.4948453608247423	2.819548872180451	2.3698630136986303	2.192857142857143	2.2035398230088497	2.313725490196078	2.4505494505494507	4.976274875900673	2.9844029039521707	2.908155148275424
ZINC000038264983	16.624483039993102	0	3	2.587130678139647	4.965688829651977	1.2600861386886253	3.770658298221641	249.74684905464355	6.262385145780629	12	36	0	0	5	3	2	0	0	0	0	0	0	0	294.0	200.25694444444449	232.8888888888889	304.25	277.44444444444446	188.8055555555556	196.41666666666669	866.0	8.166666666666666	8.210526315789474	5.626506024096385	3.534090909090909	3.5641025641025643	3.3220338983050848	4.55	3.638888888888889	4.306451612903226	3.5060240963855422	3.042553191489361	2.602272727272727	2.371794871794872	2.2711864406779663	2.425	5.562692901234568	3.6257309941520472	3.756272401433692
ZINC000064448981	22.76057576285284	1	1	2.5602233133627768	4.968082529859882	1.315398112605026	4.617849524831624	230.67142759852905	6.470613723795735	12	57	1	0	3	1	2	0	0	0	0	0	0	0	312.0	190.79166666666669	285.0277777777778	383.26388888888886	379.20833333333326	360.4444444444445	283.43055555555554	1106.0	5.473684210526316	5.459016393442623	2.7906976744186047	1.943661971830986	1.7989690721649485	1.786127167630058	1.9699248120300752	3.3508771929824563	3.895652173913044	3.255813953488372	2.6481481481481484	2.652582159624413	2.463917525773196	2.352601156069364	2.4586466165413534	3.3472222222222228	2.599954462659381	2.4785024154589377
CHEMBL14022	24.224618528369582	0	2	2.5644428399066754	5.081403751580922	1.2834953034759304	4.283385097638062	1257.902383462691	8.26860294912918	9	66	0	0	7	5	2	0	0	0	0	0	0	0	370.0	227.25	312.88888888888897	414.6111111111112	538.5555555555557	498.6944444444444	510.7222222222222	1272.0	5.606060606060606	5.463768115942029	3.176136363636364	2.339712918660287	2.4611650485436893	2.173469387755102	1.9538461538461536	3.0454545454545454	3.5193798449612403	3.0681818181818183	2.691588785046729	2.61244019138756	2.451456310679612	2.4081632653061225	2.2102564102564104	3.4431818181818183	2.6566022544283414	2.425495262704566
ZINC000000934810	22.582386468033828	0	1	2.6020819591594737	5.144572924897943	1.3386688870087635	4.386675532770974	314.21640776090794	6.779701362393227	12	52	1	0	6	3	2	0	0	0	1	0	0	1	353.60493827160496	134.5677964487121	257.52160493827165	344.5324074074075	344.0555555555555	330.53806584362144	296.3816872427984	1380.0	6.800094966761634	7.001984126984127	4.6151960784313735	3.21808143547274	3.123788217747949	2.408148148148148	1.773303504847129	3.5384615384615383	4.0	3.5661764705882355	3.161290322580645	3.0559006211180124	3.0268456375838926	2.5933333333333333	2.25503355704698	2.58784223939831	2.7337503674309227	2.524721617041879
CHEMBL639	21.33917226222056	0	1	2.481251100358965	4.958639218232649	1.3191493902383342	4.25532636745032	293.790513040294	6.676118745691929	16	51	0	0	5	3	1	0	0	0	1	0	0	1	313.60493827160496	159.7552964487121	241.3549382716049	334.0185185185186	329.2119341563786	310.80761316872423	307.6255144032922	1316.0	6.149116436698137	6.242798353909465	3.843137254901961	3.1174152876280536	3.418943533697632	2.677165354330709	1.8839506172839504	3.294117647058824	3.618556701030928	3.110294117647059	2.7161290322580647	2.801418439716312	3.0245901639344264	2.8188976377952755	2.4296296296296296	3.132456793112002	2.709743179393385	2.488195239913453
CHEMBL1092029	16.291965537992013	0	1	2.31962822515844	4.634839459331978	1.342660747563033	4.176132162159454	133.78157572676594	5.638145782843067	6	47	0	0	3	2	1	0	0	0	0	0	0	0	206.0	135.6388888888889	205.25	277.38888888888897	190.44444444444449	163.44444444444449	139.19444444444443	836.0	4.382978723404255	4.244897959183674	1.8805970149253728	1.7358490566037736	1.868131868131868	1.75	1.5	2.8085106382978724	3.053763440860215	2.4477611940298507	2.2142857142857144	2.254716981132076	2.3846153846153846	2.35	2.283783783783784	2.8859338061465727	2.3900226757369616	2.206989247311828
CHEMBL181672	10.037394307054262	0	1	2.3613657849176324	4.683780527232357	1.2778291714664127	3.380229143036021	54.358110089702414	4.257958086584297	6	27	0	0	2	1	0	0	0	0	1	0	0	1	113.60493827160494	54.92196311537876	107.38271604938272	141.4866255144033	60.11111111111112	11.074074074074073	0.0	748.0	4.207590306355739	4.468253968253968	2.242283950617284	0.7230273752012882	0.1209876543209876	0.0	1.979959337333864	2.962962962962963	3.2549019607843137	2.7916666666666665	2.2857142857142856	1.7971014492753623	1.4222222222222225	1.0	2.143061196864725	2.034146782051065	2.368790417401528	2.1055434519486806
44572805;CHEMBL1187195	9.818614707571903	0	1	2.45394839181251	4.69361191296886	1.3268190510554452	3.0881534641880144	74.56396789689713	4.574021650930129	6	28	0	0	2	1	1	0	0	0	0	0	0	0	140.0	76.86111111111111	117.41666666666666	130.38888888888889	97.75	78.33333333333331	44.5	524.0	5.0	4.862068965517241	2.6271186440677967	1.456140350877193	1.0	0.7837837837837838	0.125	2.892857142857143	3.163265306122449	2.7457627118644066	2.4166666666666665	2.1403508771929824	1.9318181818181817	1.6216216216216215	1.2916666666666667	2.745039682539683	2.7873563218390807	2.39625850340136
CHEMBL4470244	14.384684188355449	0	0	2.568773948849701	5.051146431537873	1.2679423891443813	3.763132068537436	105.77199885719756	5.249072488212303	6	35	0	0	4	1	3	0	0	0	0	0	0	0	252.0	159.45138888888889	192.625	262.50000000000006	178.16666666666669	133.19444444444446	95.5	762.0	7.2	6.837837837837838	3.870967741935484	1.7787610619469028	1.7088607594936709	2.333333333333333	1.8461538461538465	3.4	3.9705882352941178	3.3225806451612905	2.607142857142857	2.04424778761062	1.9113924050632911	2.0	1.5769230769230769	4.555753968253968	3.0236486486486487	2.832720588235294
CHEMBL3764133	25.35110280603902	0	1	2.4916075159529214	4.890986636893756	1.3057398756841925	3.975574771583095	1878.8483236607144	6.416737405383939	19	63	0	0	6	3	2	0	0	0	1	0	0	1	388.44444444444446	174.41437773074065	247.52306318817884	292.6753966680584	269.21409830258807	242.374078948884	201.4761732760083	1566.0	6.165784832451499	6.348484848484849	3.835443037974684	2.251428571428572	1.8994082840236688	1.5850340136054422	2.135593220338983	3.2063492063492065	3.713043478260869	3.1265822784810124	2.834319526627219	2.4914285714285715	2.2958579881656807	2.2993197278911564	2.516949152542373	3.964381450364868	2.8908147054149937	2.98712990360676
11673841;CHEMBL2365254	14.158714650613906	0	1	2.514868072872233	4.992346776583101	1.2813434683485616	3.797763087054717	123.47167651148897	5.40379845467977	6	35	0	0	4	2	1	0	0	0	1	0	0	1	201.6049382716049	118.75529644871207	168.8230452674897	218.5740740740741	142.30246913580245	115.82407407407408	99.5	972.0	5.760141093474426	5.786786786786787	3.4409722222222228	2.305555555555556	1.1830065359477129	0.7192982456140351	0.3333333333333333	3.2857142857142856	3.710144927536232	3.020833333333333	2.768421052631579	2.5875	2.3088235294117645	1.9649122807017545	1.5833333333333333	3.3930084699632026	2.5943999555110664	2.446710800978112
CHEMBL3092755	15.015651346061514	0	3	2.4916075159529214	4.890986636893756	1.3057398756841925	3.975574771583095	1878.8483236607144	6.416737405383939	13	33	0	0	6	4	1	0	0	0	1	0	0	1	270.44444444444446	174.41437773074065	247.52306318817884	292.6753966680584	269.21409830258807	242.374078948884	201.4761732760083	1066.0	8.195286195286196	8.588235294117647	5.923076923076923	4.517857142857143	4.469387755102041	4.047619047619048	4.451612903225806	3.484848484848485	4.211538461538462	3.507692307692308	3.1343283582089554	2.892857142857143	2.653061224489796	2.523809523809524	2.419354838709677	3.964381450364868	2.8908147054149937	2.98712990360676
CHEMBL59584	22.15566884314828	0	0	2.4626138065927856	4.822159813905612	1.29987918730455	3.9291437585043534	828.9168084585733	7.749739215602447	18	47	0	0	7	4	2	0	0	0	0	1	0	1	389.0672153635117	179.1338305898491	263.95987654321	316.5709876543208	257.76388888888897	234.6728395061729	197.39814814814827	2324.0	8.27802585879812	8.32074074074074	5.262855088097807	4.285039941902687	3.984702093397746	3.8260120585701984	3.750750750750752	3.595744680851064	3.880952380952381	3.41747572815534	2.9906542056074765	2.8529411764705883	2.8043478260869565	2.7674418604651163	2.783783783783784	3.811358097656364	3.2004938271604937	3.142379482657261
ZINC000004899179	22.691776267775005	0	1	2.5931678972318	5.122532981381898	1.324983101703521	4.354228667965699	322.6621299507965	6.806225155620936	12	54	1	0	5	3	1	0	0	0	1	0	0	1	319.60493827160496	127.31779644871207	255.24382716049385	344.976851851852	317.19444444444446	300.31584362139915	273.93724279835385	1354.0	5.918609967992684	6.398467432950191	3.682326621923938	2.536525475751995	2.567977915804003	2.516583747927031	1.932994062765056	3.4444444444444446	3.878504672897196	3.348993288590604	2.9819277108433737	2.707182320441989	2.7888198757763973	2.82089552238806	2.5572519083969465	2.357736971272446	2.5657283241095503	2.3854563286027464
CHEMBL1200938	25.89805180474492	2	1	2.4916075159529214	4.890986636893756	1.3057398756841925	3.975574771583095	1878.8483236607144	6.416737405383939	9	65	0	0	9	3	6	0	0	0	0	0	0	0	486.0	376.80555555555554	410.5833333333333	455.6111111111111	400.3055555555556	326.3888888888889	265.94444444444446	1462.0	7.476923076923077	6.7164179104477615	3.8333333333333335	3.0350877192982457	2.051948051948052	2.028776978417266	2.026315789473684	3.1538461538461537	3.632478632478633	3.1346153846153846	2.758426966292135	2.567251461988304	2.4285714285714284	2.302158273381295	2.254385964912281	5.797008547008547	3.3540630182421225	3.509259259259259
CHEMBL3818478	23.90648090288686	0	1	2.536807287785112	4.97995078085823	1.3521792164868256	3.8151104271125256	2243.5046622928803	8.814406792215655	15	60	1	0	5	4	1	0	0	0	0	0	0	0	340.0	175.20138888888889	284.02777777777766	364.69444444444434	336.375	295.04166666666663	237.58333333333337	1190.0	5.666666666666667	5.796875	2.8719512195121952	1.821052631578948	1.6745562130177514	1.6917808219178083	1.7899159663865547	3.2333333333333334	3.658119658119658	3.018292682926829	2.6263736263736264	2.336842105263158	2.2781065088757395	2.3219178082191783	2.4873949579831933	2.920023148148148	2.631076388888889	2.42758784425451
CHEMBL4282117	21.936889243665924	0	0	2.397823381547952	4.743632508582838	1.3443373208581308	3.82655847976004	579.7854092936429	7.392277468284187	15	53	0	0	5	3	2	0	0	0	0	0	0	0	348.0	211.44444444444443	270.69444444444446	352.5833333333333	272.6111111111111	318.72222222222223	251.33333333333337	1128.0	6.566037735849057	6.339285714285714	3.153284671532847	2.4728682170542635	2.5	3.0	2.90625	3.2264150943396226	3.525252525252525	2.897810218978102	2.6	2.434108527131783	2.4262295081967213	2.427350427350427	2.65625	3.9895178197064975	2.902777777777778	2.7342873176206512
CHEMBL3545472	15.751267697949476	0	3	2.5310816337693	4.876891719091965	1.2877321878334171	3.755435796144063	201.63487720854988	5.999605703820572	12	32	0	0	5	3	1	0	0	1	0	0	0	1	310.0	221.47222222222223	224.8333333333333	279.05555555555554	254.50000000000003	146.22222222222223	195.0	844.0	9.6875	8.852941176470589	6.591549295774648	4.859375	5.25925925925926	4.488372093023256	5.90625	3.75	4.327272727272727	3.5492957746478875	3.1066666666666665	2.8125	2.611111111111111	2.604651162790698	2.4375	6.921006944444445	3.766339869281045	4.087878787878788
ZINC000064454008	23.467682544039384	1	1	2.5538857634447685	4.971427984704707	1.3191314044382425	4.537221764579086	287.0715252476735	6.724442138593528	12	60	1	0	3	1	2	0	0	0	0	0	0	0	316.0	195.04166666666669	294.4027777777778	399.2638888888888	352.35416666666663	338.2083333333333	324.44444444444446	1144.0	5.266666666666667	5.265625	2.66120218579235	1.8432203389830508	1.7171717171717171	1.680232558139535	1.6405228758169934	3.283333333333333	3.793388429752066	3.2131147540983607	2.593073593073593	2.4745762711864407	2.505050505050505	2.4069767441860463	2.3594771241830066	3.250694444444445	2.5601128472222223	2.4330808080808084
ZINC000040424285	9.99695419253438	0	1	2.4732763962343176	4.757764557526162	1.264248509192907	3.163849953101837	63.72266239230119	4.416904531315393	6	24	0	0	3	1	0	0	0	1	1	0	0	2	159.60493827160494	121.19974089315652	115.5216049382716	144.79218106995887	106.99176954732508	54.05555555555557	15.407407407407408	790.0	6.650205761316872	5.964444444444444	3.4897119341563787	1.650793650793651	1.6415770609318998	0.6455026455026455	0.2592592592592593	3.2916666666666665	3.5	2.7962962962962963	2.44	2.1904761904761907	1.903225806451613	1.5238095238095235	1.4444444444444444	5.0499892038815215	2.974156378600824	2.7505144032921813
CHEMBL197630	24.05820958722556	0	1	2.47279732639782	4.851247981762564	1.3161377300444654	4.00511620291767	882.8159839684315	7.914518891700291	12	60	0	0	6	2	3	0	0	0	1	0	0	1	379.60493827160496	188.0052964487121	290.68415637860073	360.9475308641975	354.7499999999999	319.98353909465004	328.86625514403283	1508.0	6.326748971193416	6.112874779541446	3.601351351351352	3.114839671886652	3.6500437445319336	3.3703703703703702	2.62589928057554	3.15	3.4070796460177	2.939189189189189	2.662251655629139	2.5436241610738257	2.811023622047244	2.9285714285714284	2.7482014388489207	3.133421607478535	2.737980926252531	2.5724261626424845
CHEMBL2397908	14.049324850872726	0	1	2.487171963987371	4.974343927974742	1.331700454786916	3.808099172695226	115.30002132380316	5.3353242771190335	6	36	0	0	4	2	2	0	0	0	0	0	0	0	234.0	129.63888888888889	183.5833333333333	235.5555555555556	173.08333333333337	144.58333333333337	93.25	748.0	6.5	6.2368421052631575	3.8404255319148937	2.7222222222222223	1.564102564102564	0.8208955223880597	0.217391304347826	3.1666666666666665	3.5428571428571427	3.1382978723404253	2.851063829787234	2.466666666666667	2.217948717948718	1.9104477611940296	1.608695652173913	3.6010802469135803	2.7587719298245617	2.622619047619048
CHEMBL2165119	24.208039501486628	0	1	2.3699514967318023	4.739228856279283	1.3058372812325705	4.627478608363704	313.1683816641504	6.878143117970671	12	59	0	0	8	4	2	0	0	0	2	0	0	2	365.2098765432099	180.3161484529797	287.00308641975306	360.6369836915104	302.01234567901247	254.80246913580245	228.4197530864197	1758.0	6.189997907512032	6.051971326164875	3.054808524022961	1.9458161865569272	1.9689199689199688	1.6744186046511629	1.9289289289289289	3.1864406779661016	3.3628318584070795	2.8662420382165603	2.533333333333333	2.351851851851852	2.370629370629371	2.317829457364341	2.4414414414414414	3.056205905982707	2.642240807115359	2.5398503222987
ZINC000049073336	19.084300650995875	0	0	2.572643835609436	5.033316869280088	1.3311907413324386	4.2120679929177385	195.39875523769632	6.150511106613204	15	41	0	0	7	3	2	2	0	0	0	0	0	0	314.8888888888889	191.1917866941015	261.179012345679	291.5958504801096	281.3425925925926	218.43981481481484	211.425925925926	1416.0	7.680216802168022	6.469696969696969	5.341269841269842	4.315217391304348	3.4392156862745105	2.5854700854700856	1.4047619047619049	3.682926829268293	4.0256410256410255	3.642857142857143	3.271844660194174	3.3043478260869565	3.1058823529411765	2.8205128205128207	2.142857142857143	4.663214309612232	2.562359708193042	3.3484488762266538
CHEMBL3970994	17.596789300623936	0	1	2.369189971836979	4.738379943673959	1.3752071683130094	4.539115122529621	124.10564444533723	5.6095905345811	12	45	0	0	1	1	0	0	0	0	0	0	0	0	214.0	92.63888888888889	191.27777777777789	235.4444444444445	163.69444444444446	154.36111111111117	145.72222222222226	828.0	4.755555555555556	5.0	2.3781512605042017	1.3306451612903225	1.6451612903225807	1.875	2.0625	3.1333333333333333	3.4827586206896552	2.9243697478991595	2.4198473282442747	2.2661290322580645	2.4408602150537635	2.477272727272727	2.5875	2.058641975308642	2.4334490740740744	2.19859514687101
ZINC000299853841	17.205921374842454	0	1	2.457295936853185	4.914591873706372	1.294117469460761	4.098958726015827	156.34910071297756	5.84054869249576	12	42	0	0	4	2	2	0	0	0	0	0	0	0	290.0	198.94444444444443	246.58333333333337	269.33333333333337	235.1111111111112	248.00000000000003	227.50000000000003	894.0	6.904761904761905	6.2727272727272725	3.556603773584906	2.3282442748091605	2.2452830188679247	2.080808080808081	2.376470588235294	3.238095238095238	3.6538461538461537	3.207547169811321	2.5801526717557253	2.450381679389313	2.556603773584906	2.191919191919192	1.894117647058824	4.736772486772487	2.973484848484849	3.161324786324786
CHEMBL19215	24.08671915792699	0	1	2.576315841919835	5.083532014618976	1.3390631601374854	4.099133006674342	5673.8913024188405	9.742242746718905	15	59	0	0	5	3	2	0	0	0	0	0	0	0	364.0	181.75	300.1111111111111	352.99999999999994	399.80555555555554	329.77777777777777	300.36111111111114	1204.0	6.169491525423729	6.079365079365079	3.1962025316455698	2.292817679558011	2.281437125748503	2.132867132867133	2.370967741935484	3.305084745762712	3.782608695652174	3.2278481012658227	2.7447916666666665	2.591160220994475	2.4251497005988023	2.3846153846153846	2.3870967741935485	3.080508474576271	2.7169312169312163	2.609661835748792
ZINC000038157686	14.43596159114634	0	1	2.468722840195886	4.835604198436256	1.2611417863151229	3.848254277353257	100.70581492466034	5.199990207990839	6	33	0	0	5	2	0	0	0	3	0	0	0	3	306.0	252.9236111111111	359.83333333333337	249.9722222222222	191.0	238.5833333333333	237.75	824.0	9.272727272727272	7.371428571428571	3.6666666666666665	3.789473684210526	3.015384615384616	3.3157894736842106	3.4054054054054053	3.484848484848485	3.6666666666666665	3.011111111111111	2.577777777777778	2.5789473684210527	2.6153846153846154	2.175438596491228	1.5405405405405406	7.664351851851851	3.003174603174603	5.452020202020202
CHEMBL2323580	21.43663151814328	0	2	2.5787460806892577	5.091431445800426	1.2959589170002437	4.154368488085288	1792.2903610067915	8.48450138523125	9	59	0	0	5	4	1	0	0	0	0	0	0	0	298.0	163.97222222222223	261.5277777777778	347.97222222222223	382.3055555555554	326.4166666666666	295.41666666666674	1084.0	5.050847457627119	5.048387096774194	2.7861635220125787	1.8983957219251333	1.838150289017341	1.7364864864864864	1.7165354330708662	3.0508474576271185	3.5641025641025643	3.0628930817610063	2.59	2.4598930481283423	2.300578034682081	2.256756756756757	2.173228346456693	2.779190207156309	2.510304659498208	2.235280151946819
ZINC000000643055	18.63206548103401	0	0	2.3639696716222818	4.717752420649026	1.2816554678134098	4.219883348651398	196.7483886984418	6.157394435029272	17	39	0	0	6	2	1	0	0	0	3	0	0	3	274.8148148148148	105.8492226794696	187.1162551440329	206.3014403292181	201.84773662551444	215.2201646090536	184.4547325102881	1692.0	7.046533713200379	6.910569105691057	3.708010335917313	3.992248062015504	3.841269841269841	3.333333333333333	3.013888888888889	3.5128205128205128	3.75	3.116279069767442	2.802197802197802	2.988372093023256	3.0595238095238093	2.8043478260869565	2.625	2.714082632806913	2.905977115326709	2.751709634471073
CHEMBL3936289	17.65380844202676	0	1	2.528325663671801	5.056651327343602	1.3501761748940213	4.011282834850968	227.2313819652724	6.214426162520058	6	49	0	0	2	1	1	0	0	0	0	0	0	0	212.0	134.19444444444446	204.77777777777777	300.27777777777777	325.58333333333337	241.33333333333337	172.33333333333331	860.0	4.326530612244898	4.230769230769231	2.032051282051282	1.4891304347826086	1.525974025974026	1.3032786885245902	1.103448275862069	3.0408163265306123	3.5588235294117645	2.9551282051282053	2.5135135135135136	2.2717391304347827	2.1103896103896105	2.057377049180328	2.103448275862069	2.7386621315192747	2.2836538461538463	2.0076252723311545
CHEMBL1091104	17.746619214884987	0	1	2.281490755420573	4.545584008237193	1.3346417375316766	4.427721415742221	159.0102391839939	5.901877720465523	12	45	0	0	4	2	2	0	0	0	0	0	0	0	278.0	155.88888888888889	224.5833333333333	281.66666666666674	203.3888888888889	189.1388888888889	176.00000000000003	932.0	6.177777777777778	5.787234042553192	2.9541284403669725	2.883720930232558	3.2051282051282053	2.779220779220779	2.3076923076923075	3.022222222222222	3.231707317073171	2.63302752293578	2.362745098039216	2.5348837209302326	2.717948717948718	2.5844155844155843	2.371794871794872	3.464197530864197	2.868203309692672	2.738821138211382
CHEMBL200104;11708276	11.589507239869953	0	1	2.4606913473230474	4.816406933103929	1.242956424883666	3.445750567457187	79.77776781498879	4.784709974938405	9	30	0	0	4	3	1	0	0	0	0	0	0	0	190.0	115.13888888888889	149.7222222222222	195.5	133.33333333333334	125.0	74.0	622.0	6.333333333333333	6.612903225806452	3.8181818181818175	1.968253968253968	1.0	0.7111111111111111	0.0	3.1	3.5660377358490565	2.9242424242424243	2.52	2.2857142857142856	1.9821428571428568	1.488888888888889	1.1388888888888888	3.837962962962963	3.2365591397849465	2.824947589098532
CHEMBL210124	25.85921008001573	0	1	2.463178240296428	4.839172906644572	1.284599313376734	4.432032190495787	850.4728740260393	7.939714985650444	12	57	0	0	9	2	3	0	0	2	2	0	0	4	493.20987654320993	308.65642623075746	382.9794238683128	448.34686023472034	382.6177983539093	367.6316872427982	323.0113168724278	1918.0	8.652804851635262	7.603703703703703	4.551914024336087	3.531202435312024	4.139329805996472	4.506506506506507	3.364046973803071	3.508771929824561	3.682242990654206	3.143884892086331	2.7902097902097904	2.7054794520547945	2.8968253968253967	3.0	2.861788617886179	5.415025021592236	3.0391117969821675	3.5792469520403065
CHEMBL4290607	17.13697168962116	0	1	2.4571759003271283	4.844481594545655	1.2877716534366224	4.027206881320879	227.1398404792383	6.214023225526028	12	42	0	0	3	1	1	0	0	1	0	0	0	1	292.0	163.66666666666666	214.77777777777783	272.27777777777777	249.33333333333337	238.66666666666669	234.50000000000003	898.0	6.9523809523809526	6.5	4.714285714285714	3.26605504587156	2.75	2.40625	1.5783132530120485	3.1904761904761907	3.5657894736842106	3.2755102040816326	2.789473684210526	2.770642201834862	2.5384615384615383	2.3854166666666665	2.072289156626506	3.8968253968253967	2.9684343434343434	2.8260233918128663
CHEMBL1642886	22.212387604264176	0	1	2.4916075159529214	4.890986636893756	1.3057398756841925	3.975574771583095	1878.8483236607144	6.416737405383939	15	56	0	0	8	4	2	1	0	0	1	0	0	1	340.8888888888889	174.41437773074065	247.52306318817884	292.6753966680584	269.21409830258807	242.374078948884	201.4761732760083	1652.0	6.087301587301588	5.281609195402299	3.802380952380952	3.323232323232323	3.735119047619048	3.0895061728395063	2.581761006289308	3.196428571428572	3.5728155339805827	2.9714285714285715	2.6533333333333333	2.6666666666666665	2.982142857142857	2.9814814814814814	2.7735849056603774	3.964381450364868	2.8908147054149937	2.98712990360676
CHEMBL3608450	25.1203926627382	0	1	2.6180575745017247	5.230852816425713	1.3645777420304208	4.744236855666721	327.4520201827328	6.922743652574925	18	56	0	0	5	1	4	0	0	0	0	0	0	0	434.0	160.08333333333334	299.4166666666667	348.9444444444445	480.4722222222221	482.1666666666666	414.7777777777778	1266.0	7.75	7.573770491803279	5.779411764705882	4.046632124352332	3.956989247311828	2.886138613861386	2.0168539325842696	3.6607142857142856	4.238532110091743	4.095588235294118	3.5588235294117645	3.2746113989637307	3.1021505376344085	2.57920792079208	2.258426966292135	2.858630952380953	2.925318761384335	2.746941896024465
CHEMBL1922539	14.089764965392607	0	0	2.4669466519899443	4.788778304387664	1.3240218637569678	3.833161070235594	115.53066859433534	5.337322688572677	6	36	0	0	3	2	1	0	0	0	0	0	0	0	212.0	123.13888888888889	173.8888888888889	232.38888888888889	152.41666666666669	122.0	86.33333333333334	720.0	5.888888888888889	5.894736842105263	3.768421052631579	1.858695652173913	1.2435897435897436	1.0175438596491229	0.7	3.1666666666666665	3.579710144927536	3.1157894736842104	2.6633663366336635	2.358695652173913	2.128205128205128	1.9649122807017545	1.85	3.4205246913580245	2.709795321637427	2.520128824476651
ZINC000028128516	13.04416091676293	0	1	2.4085279331218814	4.791195608185279	1.243420099407533	3.6804030264127454	94.33300407693731	5.077459369680719	6	37	0	0	3	1	1	0	0	0	0	1	0	1	167.06721536351165	81.05049725651577	155.23765432098767	205.11265432098767	140.87962962962965	85.36111111111111	82.0	1862.0	4.515330144959775	4.685185185185185	2.4986354775828463	1.2064043209876545	0.8604336043360434	0.6888888888888889	0.2916666666666667	2.864864864864865	3.142857142857143	2.768421052631579	2.4607843137254903	2.1979166666666665	1.902439024390244	2.1333333333333333	1.75	2.190553979905832	2.41585445094217	2.217680776014109
CHEMBL44015	21.091975206751584	0	0	2.5339372221746554	5.027940341374238	1.2356277628958665	4.274065136162489	397.66197319059705	6.978854103832125	12	41	0	0	10	3	1	1	0	5	0	0	0	5	538.4444444444445	454.9617626886145	513.2654320987655	696.0015432098767	458.61265432098753	552.6435185185185	488.7283950617284	1498.0	13.13279132791328	10.35658914728682	9.781481481481482	6.481481481481481	6.740740740740741	5.501754385964913	5.675555555555556	3.902439024390244	4.027027027027027	3.6222222222222222	3.372340425531915	3.090909090909091	3.033333333333333	2.536842105263158	2.44	11.09662835825889	3.7789441573356304	6.93601935268602
CHEMBL1186608	13.354148613504645	0	1	2.4549372765906488	4.70462186217966	1.2990877580924536	3.1609291451194026	927.996555039317	7.420814685439314	6	39	0	0	2	1	1	0	0	0	0	0	0	0	176.0	124.1111111111111	162.25	192.4722222222222	153.33333333333337	132.16666666666666	124.33333333333331	710.0	4.512820512820513	4.325	2.188888888888889	2.095890410958904	1.8615384615384616	1.6166666666666667	1.4642857142857142	2.743589743589744	2.9420289855072466	2.433333333333333	2.409638554216868	2.3698630136986303	2.3384615384615386	2.283333333333333	2.2142857142857144	3.182336182336182	2.747916666666667	2.351449275362319
CHEMBL1277584	22.62282658255371	1	1	2.552502167176189	4.9639131058384605	1.3348026613849948	4.425102803828036	307.8769931160461	6.759319747384247	12	57	1	0	3	1	2	0	0	0	0	0	0	0	308.0	189.25694444444449	284.5694444444445	366.375	406.5138888888888	358.88888888888897	282.77777777777777	1106.0	5.4035087719298245	5.327868852459017	2.7528735632183907	2.009259259259259	1.7277227722772277	1.7572254335260116	1.9253731343283584	3.280701754385965	3.782608695652174	3.2241379310344827	2.763285024154589	2.634259259259259	2.435643564356436	2.329479768786128	2.4477611940298507	3.320297270955166	2.574908925318762	2.474516908212561
CHEMBL5074880	14.130205079912493	0	1	2.39880871574526	4.797617431490517	1.2942981035576524	3.7938721267808817	147.6153042152214	5.636463480058628	12	37	0	0	3	1	1	0	0	0	1	0	0	1	205.6049382716049	92.69974089315652	161.51748971193416	183.47119341563788	174.71296296296302	147.6635802469136	105.2993827160494	996.0	5.55689022355689	5.6608187134502925	3.766381766381767	2.564926372155288	1.7928669410150893	1.237237237237237	0.8847736625514403	2.972972972972973	3.296875	3.0384615384615383	2.7777777777777777	2.5903614457831323	2.2962962962962963	2.0405405405405403	1.9444444444444444	2.505398402517744	2.813406974225688	2.523710776748972
23027245;CHEMBL567791	20.972165424076003	0	0	2.3453058052920235	4.690611610584048	1.261569153746645	4.6900296231293535	194.4383416838409	6.263366876473124	12	53	0	0	7	5	1	0	0	0	1	0	0	1	321.60493827160496	172.53307422648987	261.3271604938272	327.01851851851865	293.2283950617284	263.36213991769546	239.8271604938272	1344.0	6.06801770323783	6.092929292929292	3.1424936386768447	2.2728888888888887	1.998100664767332	1.68671679197995	1.6516754850088184	3.0943396226415096	3.316326530612245	2.7938931297709924	2.4615384615384617	2.64	2.58974358974359	2.308270676691729	2.134920634920635	3.2553410231413182	2.809465020576132	2.666603678508441
CHEMBL1336	24.70406604150141	0	0	2.386177955793669	4.772355911587339	1.253492006787479	4.056028246131686	835.645199407517	7.891354930183513	18	48	0	0	11	4	3	0	0	3	1	0	0	4	579.604938271605	418.3733520042677	509.1563786008231	422.7438271604938	354.4079218106996	475.64506172839504	279.69958847736626	1692.0	12.075102880658436	10.362222222222222	7.260381593714928	6.743130227001195	5.4205495818399045	7.105756358768407	5.588148148148147	3.75	3.85	3.393939393939394	3.0297029702970297	3.0	2.860215053763441	2.9879518072289155	3.0	8.716111500088909	3.957633744855967	6.364454732510288
ZINC000299853337	11.301777955166298	0	1	2.483418108780912	4.794205918622424	1.2900950440665118	3.2909552651995506	94.282348112579	4.951759091599713	6	31	0	0	3	1	1	0	0	0	1	0	0	1	151.60493827160494	80.69974089315653	128.0216049382716	147.18106995884773	137.49074074074076	101.7901234567901	59.2283950617284	850.0	4.890481879729191	4.972222222222222	2.844771241830065	1.4781144781144782	0.925925925925926	0.3528265107212475	0.0857142857142857	2.967741935483871	3.2	2.823529411764706	2.8095238095238093	2.393939393939394	1.9545454545454544	1.5789473684210529	1.2	2.6032174481663395	2.628247170781893	2.327665544332211
CHEMBL1209157	22.603555910332595	0	1	2.448028439505848	4.79813175068009	1.3190150878234872	4.802903702004431	231.4555885254668	6.509098749892038	17	55	0	0	6	3	2	0	0	1	0	0	0	1	408.0	205.72222222222223	283.77777777777777	346.1388888888888	366.05555555555554	315.0277777777778	253.27777777777783	1210.0	7.418181818181818	7.0	4.392	2.954248366013072	2.103896103896104	1.972972972972973	2.8034188034188032	3.272727272727273	3.6666666666666665	3.312	2.8639455782312924	2.7058823529411766	2.487012987012987	2.283783783783784	2.47008547008547	3.74040404040404	3.0340038314176248	2.782135076252723
CHEMBL257944	16.47030502295449	0	1	2.448792140491433	4.897584280982867	1.2824706683610887	3.9975155879449096	149.13396441557722	5.74678233677292	12	41	0	0	4	3	0	0	0	1	0	0	0	1	274.0	159.69444444444446	210.8333333333334	268.36111111111103	230.97222222222223	229.3333333333333	244.5555555555556	860.0	6.682926829268292	6.465116279069767	3.900990099009901	3.452380952380953	2.7282608695652173	1.7523809523809524	1.297029702970297	3.1707317073170733	3.4545454545454546	2.9504950495049505	2.8446601941747574	3.1785714285714284	2.8260869565217392	2.247619047619048	1.7128712871287128	3.894986449864499	2.87015503875969	2.738095238095239
ZINC000040845066	9.180457611606656	0	1	2.465356573375433	4.709406945189286	1.305229063643689	3.0473345325094665	57.35526695991079	4.231586235034892	6	27	0	0	1	1	0	0	0	0	0	0	0	0	104.0	64.61111111111111	102.02777777777776	119.38888888888889	87.66666666666666	60.5	20.0	460.0	3.851851851851852	4.142857142857143	1.9666666666666663	0.8333333333333334	0.5869565217391305	0.3	0.0	2.851851851851852	3.1666666666666665	2.683333333333333	2.306451612903226	1.933333333333333	1.565217391304348	1.2666666666666666	1.1333333333333333	2.3930041152263377	2.5515873015873014	2.125578703703704
ZINC000062225435	17.58485875680547	0	0	2.5072330616455374	4.932223329680654	1.3515759242611531	3.904782362575716	273.9135181229436	6.401269789643037	12	38	0	0	5	2	3	0	0	0	0	0	0	0	320.0	154.91666666666666	221.69444444444443	280.63888888888886	265.69444444444446	177.6666666666667	140.00000000000003	918.0	8.421052631578947	8.024390243902438	5.147368421052631	4.7407407407407405	4.381578947368421	3.227272727272727	2.75	3.5789473684210527	4.014084507042254	3.3684210526315788	3.073684210526316	3.0123456790123457	2.789473684210526	2.787878787878788	2.6333333333333333	4.076754385964912	3.185636856368564	3.1224569640062594
CHEMBL210059	23.948819787484386	0	1	2.4578503969804206	4.827812264604935	1.3267859192106866	4.330337063941534	866.7580694361349	7.896162006005552	12	61	0	0	6	2	4	0	0	0	0	0	0	0	412.0	201.19444444444449	305.9166666666667	377.3611111111112	350.8055555555555	329.38888888888874	341.41666666666646	1284.0	6.754098360655738	6.390625	4.097222222222222	3.0683229813664594	3.735294117647059	4.095652173913043	2.801526717557252	3.114754098360656	3.394736842105264	3.0277777777777777	2.69281045751634	2.515527950310559	2.7573529411764706	2.982608695652174	2.748091603053436	3.2982695810564664	2.8697916666666665	2.683479532163743
CHEMBL1834254	20.46565653989	0	2	2.395666380041024	4.673006545086374	1.34367623190759	3.8505954957043858	758.3815538614175	7.5866980732323395	15	52	0	0	4	2	2	0	0	0	0	0	0	0	312.0	128.13888888888889	243.8055555555556	284.2777777777777	223.0	209.0833333333333	207.8611111111112	1044.0	6.0	5.872727272727273	2.8968253968253967	1.75	2.227272727272727	2.1538461538461537	1.7363636363636363	3.1153846153846154	3.4081632653061225	2.873015873015873	2.436619718309859	2.3308823529411766	2.672727272727273	2.5865384615384617	2.309090909090909	2.4642094017094016	2.703535353535354	2.4878117913832205
CHEMBL3545439	16.52732416435732	0	3	2.550289445437447	4.913936111013044	1.2635442788463895	3.826884234436181	224.39372523354828	6.15533955556962	12	33	0	0	6	3	2	0	0	0	1	0	0	1	293.60493827160496	194.06085200426764	216.65637860082307	268.2448559670782	241.22427983539097	149.79835390946505	182.0617283950617	1116.0	8.897119341563787	8.717460317460317	6.237237237237237	4.336507936507936	4.518518518518518	4.215130023640662	5.493464052287582	3.8181818181818175	4.464285714285714	3.6486486486486487	3.1772151898734178	2.8142857142857145	2.566666666666667	2.5531914893617023	2.5294117647058822	5.880631878917201	3.725984714873604	3.868863903586128
CHEMBL3099899	26.28891973052638	0	0	2.436770322980495	4.873540645960988	1.305744334748113	4.6889256829620525	487.7645134002356	7.413608166500653	24	55	0	0	8	3	3	0	0	0	2	0	0	2	465.2098765432099	211.17725956409083	298.70987654321	358.3261316872427	420.2479423868312	370.0267489711933	357.3868312757201	1874.0	8.458361391694725	8.17624521072797	6.161793372319689	4.7601010101010095	4.730769230769231	4.897085610200365	4.769303201506591	3.581818181818182	3.925531914893617	3.62280701754386	3.1746031746031744	3.060606060606061	2.9846153846153847	2.9754098360655736	3.0508474576271185	3.839586537528924	3.3211118206328933	3.1777646440767016
CHEMBL88809	31.692505044392945	0	1	2.476605346914708	4.918558985955199	1.256680378311292	3.648705833219852	4097.468535539854	9.729111605357913	12	75	1	0	13	4	8	1	0	0	0	0	0	0	626.4444444444445	458.6953017832648	505.31327160493817	627.354938271605	565.402777777778	755.7685185185188	600.4120370370371	2006.0	8.352592592592593	6.683760683760683	4.527927927927928	3.357910906298003	3.4184782608695654	4.072222222222222	2.831560283687943	3.333333333333333	3.592857142857143	3.097297297297297	2.64622641509434	2.474654377880184	2.641304347826087	2.6166666666666667	2.515957446808511	6.115937357110197	3.041112693890472	3.609380511463844
ZINC000000057062	9.54906712535007	0	1	2.302775637731994	4.605551275463988	1.174290887321513	3.188266963771121	63.24464576056562	4.40937473648507	6	30	0	0	2	1	1	0	0	0	0	0	0	0	136.0	81.61111111111111	126.7777777777778	168.88888888888894	122.50000000000006	113.33333333333334	57.0	526.0	4.533333333333333	4.533333333333333	2.419354838709677	1.169811320754717	0.6307692307692307	0.24	0.0	2.566666666666667	2.8461538461538463	2.403225806451613	2.142857142857143	2.0943396226415096	1.7692307692307692	1.3	1.1041666666666667	2.7203703703703703	2.810185185185185	2.4380341880341883
CHEMBL2181168	20.41328588155165	0	1	2.4966014605318674	4.993202921063734	1.3363919158277004	3.99924499900568	771.3667471445401	7.603675382722489	14	50	0	0	5	3	1	0	0	0	0	0	1	1	299.02419753086417	121.49484167901235	231.64681481481483	286.02414814814824	231.748	212.9325185185185	197.9577777777777	3800.0	5.980483950617283	6.143815513626835	3.7912820512820513	2.718157181571816	2.152605703048181	2.0179012345679013	1.9860830527497195	3.24	3.53125	3.015384615384616	2.6911764705882355	2.658536585365854	2.672566371681416	2.6296296296296298	2.646464646464646	2.429896833580247	2.6181830887491264	2.412987654320988
CHEMBL301209	19.148902233439628	0	0	2.416611649731622	4.801168293432935	1.3237145663095942	4.351244383739614	179.08053222645387	6.063304342726124	16	42	0	0	5	4	1	0	0	0	0	0	0	0	320.0	156.44444444444443	233.3611111111112	272.8888888888889	237.47222222222229	195.63888888888897	169.88888888888894	962.0	7.619047619047619	7.711111111111111	4.649484536082475	3.705263157894737	4.32	4.762711864406779	3.8	3.523809523809524	3.907894736842105	3.288659793814433	2.871287128712871	2.5473684210526315	2.7333333333333334	3.0508474576271185	3.1	3.7248677248677247	3.1351851851851853	3.070540935672516
CHEMBL2058429	16.377494250096262	0	3	2.492701243524176	4.810236581326127	1.2812894384218896	4.198072369038201	118.13747130814129	5.51378630218218	9	36	0	0	6	4	1	0	0	0	0	1	0	1	287.06721536351165	139.82827503429357	189.79320987654324	233.2978395061728	224.0617283950617	173.01543209876547	147.32098765432102	2040.0	7.974089315653101	8.158869395711502	5.484053497942387	3.478737997256516	3.506318082788672	3.695402298850575	1.8776455026455028	3.583333333333333	4.046875	3.583333333333333	3.0476190476190474	2.6666666666666665	2.458823529411765	2.827586206896552	2.267857142857143	3.884118750952599	3.1899772579597143	2.965518904320988
CHEMBL1187556	10.732570544422346	0	1	2.5042497260228025	4.856830795543617	1.274953399038274	3.3167130192673446	65.97456989724297	4.525741599811526	6	27	0	0	3	1	0	0	0	1	1	0	0	2	167.60493827160494	125.97751867093432	122.73971193415636	165.85185185185182	126.61111111111114	74.02469135802468	34.0	828.0	6.207590306355739	5.753968253968254	3.596296296296296	1.4575163398692812	1.2170542635658916	0.3636363636363636	0.0	3.2222222222222223	3.5	2.966666666666667	2.467741935483871	2.2549019607843137	1.8604651162790693	1.393939393939394	1.1111111111111112	4.66583402484942	2.8777189888301	2.5570773319615907
ZINC000000607971	19.408121947441856	0	0	2.369630469204764	4.730186415363825	1.261838357736919	4.458774076871825	171.14654196038435	6.058810891915786	17	39	0	0	7	2	1	0	0	0	4	0	0	4	282.41975308641975	105.43785246151502	186.3281893004116	205.1512345679013	200.73251028806587	214.4218106995885	184.4754610577656	1980.0	7.241532130421019	7.157181571815719	3.903100775193798	4.089147286821706	4.03968253968254	3.5736714975845416	3.288117283950618	3.641025641025641	3.8676470588235294	3.209302325581396	2.8461538461538463	3.058139534883721	3.1785714285714284	2.9130434782608696	2.7625	2.703534678500385	2.8820887282946908	2.740120430888405
CHEMBL1788231	22.102997804523003	0	1	2.498593176821899	4.997186353643798	1.318071196969763	4.244237875184092	515.3812299471087	7.274526296317763	10	60	0	0	5	2	2	1	0	0	0	0	0	0	292.44444444444446	204.49391289437585	320.63425925925924	367.6466049382717	402.2407407407408	327.4351851851852	369.39506172839504	1342.0	4.874074074074074	3.888888888888889	2.535645472061657	2.185585585585586	2.072916666666667	1.5489021956087825	1.2362637362637363	3.033333333333333	3.341666666666667	2.838150289017341	2.479381443298969	2.4216216216216218	2.5875	2.497005988023952	2.1923076923076925	3.408231881572931	2.1605428179502253	2.6719521604938268
CHEMBL1277565	23.395891023336453	0	1	2.559599844484284	5.048780042302981	1.3437272264603946	4.544833454670275	316.6432222739305	6.822486395253755	19	51	0	0	7	4	2	1	0	0	0	0	0	0	382.44444444444446	215.7994684499314	320.47839506172835	379.608024691358	419.0092592592592	305.8796296296296	325.9398148148147	1394.0	7.498910675381264	6.56969696969697	5.028871391076116	4.51358024691358	4.25721784776903	3.866043613707165	2.9166666666666665	3.647058823529412	4.020618556701031	3.5511811023622046	3.2666666666666666	3.0148148148148146	3.0393700787401574	3.3271028037383177	2.8482142857142856	4.231362126469243	2.6829405162738493	3.303900980017818
ZINC000001530751	19.17536284391992	0	1	2.4720463605632785	4.944092721126555	1.2961419980497826	3.7775491723965087	1398.750366785401	8.198845966877238	6	57	0	0	4	1	3	0	0	0	0	0	0	0	294.0	201.8958333333333	270.93055555555554	389.6250000000001	370.95833333333337	307.25	241.3333333333333	1064.0	5.157894736842105	4.793103448275862	3.1944444444444446	2.3902439024390243	2.0431654676258995	1.6240601503759398	1.779816513761468	2.719298245614035	3.009433962264151	2.673611111111111	2.3987341772151898	2.182926829268293	2.223021582733813	2.075187969924812	2.1559633027522938	3.54203216374269	2.704022988505747	2.5559486373165616
CHEMBL3547136;CHEMBL3547137	15.722758127248063	0	1	2.456019099331494	4.912038198662989	1.2996613479265728	3.987038254258895	123.42429320211616	5.508775138151033	12	40	0	0	2	1	0	0	0	0	1	0	0	1	189.6049382716049	84.97751867093432	164.4104938271605	207.0699588477366	213.9197530864197	183.9506172839506	120.62345679012346	1006.0	4.740123456790124	5.026455026455027	2.769063180827887	1.9973333333333327	1.7863247863247862	0.968936678614098	0.2518518518518519	3.15	3.613333333333333	3.147058823529412	2.6016260162601625	2.472	2.4423076923076925	1.956989247311828	1.5733333333333333	2.1244379667733577	2.507103664511072	2.192139917695473
CHEMBL261490	11.19238815542512	0	1	2.441247004418378	4.793985282369897	1.3598360081806435	3.478961618810521	71.45176786177748	4.605494883333088	9	27	0	0	2	1	1	0	0	0	0	0	0	0	168.0	67.61111111111111	128.9722222222222	153.1111111111112	75.49999999999999	31.0	6.0	558.0	6.222222222222222	6.344827586206897	3.4	1.619047619047619	0.9230769230769232	0.0	0.0	3.2962962962962963	3.6346153846153846	3.1142857142857143	2.6901408450704225	2.2063492063492065	1.9743589743589745	1.4761904761904765	1.0	2.504115226337449	2.71264367816092	2.480235042735042
CHEMBL4866412	14.83731186109904	0	1	2.41597622149307	4.746311155969231	1.318840781990149	3.843771468406164	126.5172854644084	5.482232828992449	11	36	0	0	5	4	0	0	0	1	0	0	0	1	260.0	148.8611111111111	190.97222222222223	232.69444444444449	215.8333333333333	165.66666666666669	142.33333333333334	798.0	7.222222222222222	6.789473684210527	3.901098901098901	3.3181818181818183	3.333333333333333	1.5072463768115942	1.490909090909091	3.1944444444444446	3.4776119402985075	2.989010989010989	2.78494623655914	2.647727272727273	2.5866666666666664	2.188405797101449	1.981818181818182	4.13503086419753	3.016812865497076	2.850331674958541
CHEMBL4777852	14.199154765133786	0	1	2.468259981047373	4.936519962094746	1.3100683659209866	3.7928417920135375	114.6560988601923	5.3297238682573385	6	41	0	0	3	3	0	0	0	0	0	0	0	0	176.0	83.63888888888889	170.4722222222222	219.69444444444449	184.44444444444449	146.08333333333331	91.66666666666669	710.0	4.2926829268292686	4.5813953488372094	2.412280701754386	1.3783783783783785	0.8365384615384616	0.4615384615384615	0.3225806451612903	2.902439024390244	3.304878048780488	2.807017543859649	2.52	2.414414414414414	2.076923076923077	1.8021978021978025	1.6774193548387095	2.039972899728997	2.3346253229974163	2.078929539295393
CHEMBL211466	24.943655853374587	0	1	2.4631304037344908	4.838386493929437	1.3046863717404271	4.401623317736998	983.412385925578	8.054179359706826	12	60	0	0	7	2	3	0	0	1	1	0	0	2	437.60493827160496	251.0608520042676	313.96193415637873	409.85493827160496	418.6008230452675	331.16975308641963	344.767489711934	1588.0	7.293415637860082	6.731922398589065	4.216966966966967	3.2988267770876467	4.4220499569336775	3.692592592592592	2.97053872053872	3.2666666666666666	3.52212389380531	3.006756756756757	2.6149068322981366	2.559006211180124	2.8449612403100777	2.85	2.7196969696969697	4.18434753340446	2.915670520608792	2.7784241960741483
ZINC000035929028	12.813450773462105	0	1	2.51319641180603	4.988875668980015	1.307909490592262	3.720481899675449	77.25493414123696	4.817114415362309	6	26	0	0	5	2	1	0	0	0	2	0	0	2	193.20987654320987	105.06614845297972	139.5308641975309	178.82319768328	82.09053497942388	22.45679012345679	4.037037037037037	1146.0	7.431149097815764	7.2936507936507935	4.23062414266118	2.679245283018868	0.9301587301587302	0.3111111111111111	0.0	3.8461538461538463	4.235294117647059	3.3194444444444446	2.8529411764705883	2.471698113207548	1.9714285714285715	1.5333333333333334	1.0	4.04100570972999	2.807025279247502	2.7358992979908017
ZINC000040900403	23.24171300629784	0	0	2.4331778484347986	4.807279606905714	1.3714405921996649	4.495680623227335	393.5936598417855	7.040029793915244	21	50	0	0	6	5	1	0	0	0	0	0	0	0	388.0	181.47222222222223	273.05555555555554	338.55555555555554	255.94444444444443	283.5555555555555	227.77777777777777	1158.0	7.76	7.796296296296297	4.32	3.163793103448276	3.107142857142857	3.6	4.114942528735632	3.58	3.870967741935484	3.24	2.9296875	2.8879310344827585	2.8035714285714284	2.609090909090909	2.827586206896552	3.6294444444444447	3.078189300411523	2.936081242532856
CHEMBL220789	16.156081854896755	0	1	2.5794209368541168	4.986428264666259	1.2186868238382251	3.989819352960242	111.68080060412902	5.40879198828156	6	35	0	0	6	2	1	0	0	3	0	0	0	3	366.0	306.76388888888886	392.06944444444446	309.13888888888886	266.2708333333333	248.25	166.5	924.0	10.457142857142856	8.567567567567568	5.43010752688172	5.7444444444444445	2.3714285714285714	3.76	1.105263157894737	3.742857142857143	4.086956521739131	3.376344086021505	2.694915254237288	2.477777777777778	2.4714285714285715	2.02	1.7894736842105263	8.76468253968254	3.2852852852852856	5.682165861513687
CHEMBL371300;CHEMBL437314;9834183	10.853890887981988	0	1	2.4195366957320017	4.71097076438824	1.2435842012507476	3.3538452856204395	71.3725938252268	4.604386192298511	9	27	0	0	4	3	1	0	0	0	0	0	0	0	182.0	110.36111111111111	142.2777777777778	177.33333333333337	112.0	99.0	59.0	584.0	6.7407407407407405	6.892857142857143	3.7	2.6	1.2682926829268293	0.8888888888888888	0.0	3.1481481481481484	3.574468085106383	2.75	2.4603174603174605	2.466666666666667	2.073170731707317	1.6111111111111112	1.238095238095238	4.087448559670782	3.361111111111111	3.027186761229315
CHEMBL3547152;CHEMBL3547151	15.722758127248063	0	1	2.454287150212439	4.908574300424877	1.3022378023915286	3.9762142105273206	125.88238899993809	5.528495230967692	12	40	0	0	2	1	0	0	0	0	1	0	0	1	189.6049382716049	84.97751867093432	164.29938271604945	207.40740740740745	213.7736625514404	183.25308641975303	119.45061728395062	1006.0	4.740123456790124	5.026455026455027	2.741830065359477	1.946666666666667	1.7275641025641024	1.029868578255675	0.4014814814814815	3.15	3.6	3.1372549019607843	2.569105691056911	2.44	2.4326923076923075	1.989247311827957	1.586666666666667	2.1244379667733577	2.507103664511072	2.1906584362139925
ZINC000299853392	12.008884736352844	0	1	2.4838223970909032	4.79645150099922	1.2852709100192716	3.315582396370085	135.51726226555235	5.379102658244953	6	31	0	0	4	1	1	0	0	1	1	0	0	2	203.6049382716049	141.94974089315653	149.77160493827165	184.8477366255144	178.07407407407405	151.36728395061726	97.14814814814817	930.0	6.567901234567901	5.472222222222222	3.52124183006536	2.356902356902357	2.016835016835017	1.50682261208577	0.726984126984127	3.064516129032258	3.272727272727273	2.867647058823529	2.888888888888889	2.515151515151515	2.121212121212121	1.6842105263157894	1.2857142857142858	4.5790238997792425	2.886059670781893	2.7231200897867573
ZINC000034657159	15.171577943034302	0	1	2.521533683982312	5.043067367964625	1.2661518206444686	3.963078350958358	103.26559254997534	5.279158124044727	6	31	0	0	7	3	1	0	0	3	0	0	0	3	368.0	302.70138888888886	384.9444444444444	279.38888888888886	228.66666666666669	197.29166666666663	166.75	898.0	11.870967741935484	9.484848484848484	6.382716049382716	6.873417721518988	2.9322033898305087	2.731707317073171	3.652173913043478	3.806451612903226	4.016666666666667	3.567901234567901	3.094117647058824	2.569620253164557	2.305084745762712	1.9268292682926829	1.3478260869565215	9.76456093189964	3.525252525252525	6.41574074074074
ZINC000040898450	21.31066269151913	0	0	2.3754099458327174	4.748840373125233	1.3321360923831975	4.666098674455367	219.9089763286929	6.386465489786509	17	49	0	0	5	3	1	0	0	1	0	0	0	1	366.0	223.94444444444443	266.6388888888889	336.8888888888889	275.77777777777777	265.0555555555555	230.3333333333333	1106.0	7.469387755102041	6.961538461538462	3.408	2.7704918032786887	2.891891891891892	3.16	4.457142857142857	3.346938775510204	3.604395604395605	2.96	2.6412213740458017	2.581967213114754	2.603603603603604	2.54	2.8857142857142857	4.570294784580499	3.049145299145299	2.9300976800976803
CHEMBL206394;CHEMBL206618;44409332;44409327	14.865821431800454	0	1	2.514130991094742	4.882514817701395	1.2953250326296428	3.758717864776267	169.28784636644164	5.7734543851767	6	42	0	0	4	3	1	0	0	0	0	0	0	0	214.0	97.16666666666669	191.88888888888883	243.8055555555556	180.4166666666667	151.24999999999994	140.25	774.0	5.095238095238095	5.25	2.8990825688073394	1.6228070175438596	1.3571428571428572	0.9230769230769232	0.5974025974025974	2.9761904761904763	3.3734939759036147	2.926605504587156	2.6842105263157894	2.3157894736842106	2.2448979591836733	2.1923076923076925	1.7532467532467533	2.313492063492064	2.479166666666667	2.311914323962516
CHEMBL3582461	17.890615268039316	0	0	2.5567343034543666	4.925007966498583	1.3125344927619411	4.0505063016344245	172.6184270176151	5.939540894714861	15	34	0	0	6	3	0	0	0	3	0	0	0	3	398.0	275.72916666666663	385.1111111111112	265.19444444444446	241.75000000000003	197.00000000000003	249.75	978.0	11.705882352941176	10.054054054054054	7.123287671232877	6.3108108108108105	5.243243243243243	3.9	5.479166666666667	4.0588235294117645	4.225806451612903	3.8904109589041096	3.723684210526316	3.4864864864864864	2.972972972972973	2.571428571428572	2.395833333333333	8.10968137254902	3.474474474474475	6.21146953405018
CHEMBL375170	17.212018057554182	0	1	2.5896754659825167	5.029103922493231	1.3052987826814269	4.127507298602313	129.18301053786692	5.603167430046409	6	36	0	0	6	2	1	0	0	3	0	0	0	3	376.0	304.50694444444446	391.75	292.4166666666667	332.9999999999999	393.75	147.66666666666666	960.0	10.444444444444445	8.487179487179487	5.763440860215054	6.8901098901098905	3.772151898734177	2.2222222222222223	0.1739130434782608	3.861111111111111	4.069444444444445	3.591397849462365	3.363636363636364	3.0549450549450547	2.8607594936708862	1.9259259259259256	1.5434782608695652	8.458526234567902	3.1032763532763536	5.440972222222222
CHEMBL380264	23.529442291001487	0	1	2.461079957567207	4.829749411721881	1.31168032792541	4.327552186142342	919.2874312583974	7.922211127366031	12	53	0	0	7	2	2	0	0	0	3	0	0	3	346.8148148148148	165.90477823502516	254.9969135802469	321.20179850632525	293.05349794238674	226.46399176954736	226.9362139917696	1944.0	6.543675751222921	6.523809523809525	3.709323751612309	3.392307692307692	3.791919191919192	3.281323877068558	2.8217821782178216	3.4150943396226414	3.61	3.0	2.7518796992481205	2.707692307692308	2.9	3.021276595744681	2.851485148514852	3.130278834623116	2.669753086419753	2.549969135802469
CHEMBL511	15.734688671066529	0	1	2.311716696250933	4.623433392501867	1.287382334629939	4.093235346945287	133.75840828062604	5.637972594179072	12	44	0	0	4	3	1	0	0	0	0	0	0	0	246.0	111.33333333333331	195.08333333333337	218.8055555555556	231.9444444444445	235.9166666666668	207.0833333333333	846.0	5.590909090909091	5.377777777777778	3.0543478260869565	2.333333333333333	2.4901960784313726	1.8888888888888888	1.5368421052631578	2.7954545454545454	3.090909090909091	2.8043478260869565	2.345132743362832	2.462962962962963	2.480392156862745	2.203703703703704	2.031578947368421	2.5303030303030303	2.857407407407408	2.533549783549784
CHEMBL232254	26.23654907218804	0	1	2.5964138475351994	4.976073563608441	1.3147171592633673	4.106583750421339	4292.65501442342	9.55858317344546	15	63	0	0	7	3	3	0	0	1	0	0	0	1	470.0	258.02777777777777	337.638888888889	434.0833333333334	466.7777777777777	367.861111111111	367.611111111111	1386.0	7.46031746031746	7.044776119402985	4.649681528662421	3.3833333333333333	4.326241134751773	3.94488188976378	3.1631205673758864	3.365079365079365	3.7540983606557377	3.248407643312102	2.759776536312849	2.566666666666667	2.858156028368794	2.921259842519685	2.780141843971631	4.095679012345679	2.9112769485903813	2.7675318761384347
CHEMBL4210782	13.423098298725945	0	1	2.433550772354664	4.738143474598403	1.3301346794366462	3.692470828093071	101.34468396955111	5.149155670384723	11	34	0	0	3	3	0	0	0	0	0	0	0	0	190.0	81.38888888888889	153.8888888888889	188.63888888888889	114.1111111111111	107.33333333333334	76.33333333333334	668.0	5.588235294117647	5.944444444444445	3.2142857142857144	2.24	2.056603773584906	1.148148148148148	0.6363636363636364	3.147058823529412	3.484375	3.023809523809524	2.6263736263736264	2.48	2.5849056603773586	2.1666666666666665	1.9545454545454544	2.3937908496732025	2.7129629629629632	2.4045138888888893
ZINC000013557324	15.722758127248062	0	1	2.454287150212439	4.908574300424876	1.3022378023915284	3.976214210527324	125.88238899993732	5.528495230967685	12	40	0	0	2	1	0	0	0	1	0	0	0	1	238.0	147.16666666666669	190.9166666666667	247.3333333333333	241.50000000000003	229.8333333333333	182.66666666666663	798.0	5.95	5.619047619047619	3.107843137254902	2.096	2.0865384615384617	1.6989247311827955	1.48	3.15	3.6	3.1372549019607843	2.569105691056911	2.44	2.4326923076923075	1.989247311827957	1.586666666666667	3.679166666666667	2.7711640211640214	2.545555555555556
CHEMBL4081247	18.999072319178563	0	0	2.4774744665090425	4.876834910780907	1.3444506334267203	4.344290446701196	178.25294966597846	6.0586723444271176	21	40	0	0	6	6	0	0	0	0	0	0	0	0	332.0	133.69444444444446	219.83333333333337	261.11111111111114	224.05555555555563	224.27777777777783	207.27777777777783	958.0	8.3	8.883720930232558	6.046511627906977	4.976744186046512	4.192771084337349	3.679012345679012	3.090909090909091	3.65	4.057142857142857	3.616279069767442	3.4705882352941178	3.3255813953488373	3.0843373493975905	2.8271604938271606	2.5844155844155843	3.342361111111112	3.405684754521964	3.140476190476191
ZINC000116695440	16.211085308952253	0	1	2.426991781890054	4.838899224380311	1.3321365239616405	4.032284732281863	146.16213062731538	5.7266538340554645	12	43	0	0	4	4	0	0	0	0	0	0	0	0	234.0	105.16666666666669	196.02777777777783	248.3888888888889	221.8333333333333	200.66666666666669	174.00000000000006	830.0	5.441860465116279	5.755555555555556	3.467289719626168	2.455357142857143	1.7980769230769231	1.3457943925233644	0.979591836734694	3.0232558139534884	3.3375	3.0654205607476634	2.8125	2.5982142857142856	2.423076923076923	2.0841121495327104	1.8673469387755104	2.445736434108527	2.707407407407408	2.4503472222222227
CHEMBL2058426	16.377494250096262	0	3	2.495435320355211	4.825244681748538	1.2806708354521557	4.201836834622304	117.47635836177838	5.508174452637389	9	36	0	0	6	4	1	0	0	0	0	1	0	1	287.06721536351165	139.82827503429357	190.070987654321	232.63271604938268	221.1265432098766	175.1543209876543	148.01851851851856	2040.0	7.974089315653101	8.158869395711502	5.525720164609053	3.543667123914038	3.603921568627452	3.554278416347382	1.742063492063492	3.583333333333333	4.0625	3.583333333333333	3.083333333333333	2.691358024691358	2.4823529411764707	2.793103448275862	2.232142857142857	3.884118750952599	3.1899772579597143	2.969859182098765
CHEMBL492916	9.180457611606656	0	1	2.4916075159529214	4.890986636893756	1.3057398756841925	3.975574771583095	1878.8483236607144	6.416737405383939	6	26	0	0	3	1	0	0	0	0	1	1	0	2	103.51165980795612	174.41437773074065	247.52306318817884	292.6753966680584	269.21409830258807	242.374078948884	201.4761732760083	1936.0	3.981217684921389	4.347578347578348	2.0617283950617287	1.1552028218694883	0.7992831541218638	0.4285714285714285	0.0	2.8846153846153846	3.333333333333333	2.703703703703704	2.38	2.0476190476190474	1.7419354838709675	1.380952380952381	1.2222222222222223	3.964381450364868	2.8908147054149937	2.98712990360676
CHEMBL4788223	14.865821431800455	0	1	2.4945249820338096	4.825913962562074	1.314841490256756	3.776123887082272	126.1558546168263	5.479371970145504	11	40	0	0	3	3	0	0	0	0	0	0	0	0	202.0	90.13888888888889	174.86111111111114	223.3611111111112	218.3333333333333	219.3333333333333	128.0	744.0	5.05	5.571428571428571	3.156862745098039	2.153061224489796	1.276190476190476	0.4732824427480916	0.2045454545454545	3.025	3.421052631578948	3.0294117647058822	2.8981481481481484	2.897959183673469	2.2285714285714286	1.6106870229007633	1.3863636363636365	2.2534722222222223	2.575396825396825	2.300804093567252
CHEMBL1188213	24.603555910332584	0	1	2.591044189007765	4.96544843987232	1.340444774956566	4.045184075707252	3353.7581701620934	9.249238949355314	15	60	0	0	6	3	3	0	0	0	0	0	0	0	408.0	190.72222222222223	301.69444444444434	377.8611111111112	374.4166666666665	306.8055555555555	323.94444444444434	1268.0	6.8	6.734375	4.486486486486487	3.0303030303030303	3.6231884057971016	3.8728813559322033	2.9242424242424243	3.316666666666667	3.715517241379312	3.25	2.8509316770186337	2.606060606060606	2.789855072463768	2.983050847457627	2.787878787878788	3.178703703703704	2.789930555555556	2.6008141762452097
CHEMBL3934644	14.049324850872726	0	1	2.4807619939242693	4.950853999355302	1.3221823754559785	3.816150266344065	106.8652215957902	5.259355094132667	6	37	0	0	4	2	1	0	0	0	1	0	0	1	193.6049382716049	81.69974089315653	161.26337448559673	208.22427983539097	160.87345679012344	120.03703703703704	76.0	974.0	5.232565899232566	5.310541310541311	3.0	1.4787878787878788	1.2103174603174602	1.0169491525423728	0.1276595744680851	3.108108108108108	3.4794520547945207	3.107843137254902	2.690265486725664	2.309090909090909	2.1666666666666665	1.847457627118644	1.4042553191489362	2.2081011052204467	2.452806795399388	2.209087321720503
CHEMBL4561016	19.22978246247938	0	0	2.4006435257894383	4.801287051578877	1.2881274320524827	4.02577094303234	477.8691104059344	7.08562759926534	18	43	0	0	7	5	1	0	0	0	1	0	0	1	321.60493827160496	163.2552964487121	240.52160493827165	254.90329218107	251.72325102880663	269.1574074074074	198.25	1264.0	7.479184610967557	7.5135802469135795	4.746714456391876	4.24822695035461	4.095424836601307	3.76954732510288	2.809941520467836	3.3488372093023258	3.6301369863013697	3.172043010752688	2.9468085106382977	2.8297872340425534	2.8588235294117648	2.6419753086419755	2.526315789473684	3.79663480113284	3.33625971650663	3.294816506003721
CHEMBL2058408;23425234	15.08460103128281	0	0	2.4585929123201025	4.764407019539984	1.2792222183532784	4.0618143182795805	98.74490767411324	5.234393720766877	11	30	0	0	6	4	1	0	0	0	0	1	0	1	267.06721536351165	129.57827503429357	178.81481481481487	199.03395061728392	169.08333333333343	148.283950617284	105.68209876543207	1964.0	8.902240512117055	9.188657407407408	5.793471437539234	4.454488386691776	5.435555555555555	3.7053872053872055	2.171171171171171	3.8333333333333335	4.294117647058823	3.542372881355932	3.123076923076923	2.830508474576271	2.96	2.7045454545454546	2.216216216216216	4.319275834476453	3.617959104938272	3.5061728395061738
ZINC000299852409	14.101695509211076	0	1	2.3508459929775416	4.678205084116443	1.3406577284702073	3.8150175165277416	118.08326568320308	5.359176681903038	12	36	0	0	2	2	0	0	0	0	0	0	0	0	188.0	83.61111111111111	159.13888888888894	197.8611111111112	118.66666666666666	102.5	94.33333333333331	692.0	5.222222222222222	5.342105263157895	2.815217391304348	2.292682926829268	2.280701754385965	2.019230769230769	1.5918367346938775	3.055555555555556	3.343283582089552	2.869565217391304	2.489583333333333	2.3780487804878048	2.5964912280701755	2.576923076923077	2.306122448979592	2.322530864197531	2.630116959064328	2.3752072968490885
ZINC000254010521	18.04932485087273	0	1	2.819001382188255	5.264537130420014	1.3576697057323064	3.4613971008739264	2758.9463913492623	8.664541488293686	6	43	0	2	2	1	0	0	0	1	0	0	0	1	230.0	138.80555555555554	204.9166666666667	274.13888888888886	156.6111111111111	136.72222222222226	144.88888888888889	836.0	5.348837209302325	5.1875	2.068493150684932	1.3267326732673268	2.0625	2.453333333333333	2.9565217391304346	3.674418604651162	4.34020618556701	3.116438356164384	2.375	2.3069306930693068	2.75	2.92	3.130434782608696	3.228036175710594	2.2615740740740744	2.112542955326461
CHEMBL479683	15.653808442026763	0	0	2.427135677755874	4.854271355511749	1.3069286884156124	3.6804450883469935	263.90144055048137	6.268722882752625	16	34	0	0	3	0	3	0	0	0	0	0	0	0	282.0	168.41666666666669	194.3055555555556	249.97222222222223	155.7777777777778	146.94444444444446	145.5	818.0	8.294117647058824	7.944444444444445	5.243589743589744	3.115942028985508	3.5	4.104166666666667	4.0	3.4705882352941178	3.830508474576271	3.141025641025641	2.763157894736842	2.608695652173913	2.732142857142857	2.875	2.727272727272727	4.95343137254902	3.414351851851852	3.2933145009416203
CHEMBL1186735	9.996954192534382	0	1	2.4732763962343185	4.757764557526162	1.264248509192907	3.1638499531018374	63.72266239230132	4.416904531315396	6	27	0	0	2	1	0	0	0	0	0	1	0	1	111.06721536351164	63.522719478738	100.70987654320987	118.88888888888889	71.88888888888889	54.62962962962963	32.83333333333333	1684.0	4.11360056901895	4.394179894179894	2.0432098765432096	1.1082062454611474	0.934640522875817	0.4666666666666667	0.1428571428571428	3.037037037037037	3.3125	2.716666666666667	2.306451612903226	2.0980392156862746	2.0	1.6666666666666667	1.3333333333333333	2.3526933140273334	2.49592151675485	2.098122427983539
ZINC000299835408	15.751267697949476	0	3	2.5310816337692974	4.876891719091962	1.287732187833417	3.755435796144064	201.6348772085505	5.999605703820574	12	35	0	0	4	3	1	0	0	0	0	0	0	0	264.0	158.22222222222223	207.0	237.22222222222223	209.0	163.55555555555557	142.66666666666669	802.0	7.542857142857143	7.756756756756757	4.948717948717949	3.15	3.183098591549296	3.0545454545454547	4.0	3.5142857142857142	4.065573770491803	3.4615384615384617	3.070588235294118	2.625	2.3661971830985915	2.290909090909091	2.5	4.520634920634921	3.4204204204204207	3.39344262295082
CHEMBL1277035	21.95615991588705	1	1	2.559202547634537	4.978800549433576	1.3002486961810542	4.445204557269181	288.66830755091945	6.658530077244987	12	52	1	0	3	1	2	0	0	0	0	0	0	0	316.0	185.75694444444449	274.18055555555554	314.2361111111111	315.5277777777777	292.8888888888889	261.63888888888886	1066.0	6.076923076923077	5.946428571428571	3.1655172413793102	2.276595744680851	1.9760479041916168	1.9507042253521127	2.146788990825688	3.4423076923076925	3.9504950495049513	3.406896551724138	2.888268156424581	2.702127659574468	2.51497005988024	2.443661971830986	2.376146788990826	3.572248931623932	2.7264384920634925	2.7146589658965894
ZINC000103241377	15.015651346061514	0	3	2.491210559958522	4.8308639408309855	1.2861194041283837	3.723326039520535	171.45042311831855	5.786148032959986	13	31	0	0	5	4	1	0	0	0	0	0	0	0	270.0	155.69444444444446	199.88888888888897	220.8333333333333	160.94444444444449	133.55555555555557	126.33333333333331	776.0	8.709677419354838	8.848484848484848	5.923076923076923	4.517857142857143	4.469387755102041	4.047619047619048	4.451612903225806	3.6774193548387095	4.211538461538462	3.507692307692308	3.1343283582089554	2.892857142857143	2.653061224489796	2.523809523809524	2.419354838709677	5.022401433691757	3.725589225589226	3.844017094017096
11493824;CHEMBL373245	11.589507239869953	0	1	2.4606913473230465	4.816406933103927	1.242956424883666	3.4457505674571864	79.77776781498888	4.784709974938407	9	27	0	0	5	3	1	0	0	0	1	0	0	1	189.6049382716049	109.94974089315652	139.54115226337453	177.86625514403295	112.75308641975312	100.72839506172842	59.0	872.0	7.022405121170554	7.2896825396825395	4.137037037037037	2.740740740740741	1.344173441734417	0.8888888888888888	0.0	3.333333333333333	3.765957446808511	2.9166666666666665	2.571428571428572	2.533333333333333	2.1951219512195124	1.6111111111111112	1.238095238095238	4.072212625672464	3.3300999412110524	2.968960686454777
CHEMBL4436786	23.77323001550876	0	0	2.709385277663013	5.13568191191907	1.2886962548348342	3.6812390977001983	1516.8775417479362	8.389119989119479	9	58	0	0	8	5	3	0	0	0	0	0	0	0	368.0	222.59027777777777	287.75000000000006	422.0000000000001	419.1666666666665	398.486111111111	295.38888888888886	1222.0	6.344827586206897	6.126984126984127	4.030864197530864	3.289772727272727	3.1165644171779143	3.027972027972028	2.117647058823529	3.5	3.974137931034482	3.154320987654321	2.8926553672316384	2.8579545454545454	2.8098159509202456	2.7762237762237763	2.756302521008404	3.8377634099616857	2.7597001763668425	2.4806034482758625
CHEMBL223896	11.99695419253438	0	1	2.5343199165477635	4.851544094116589	1.3331667415046629	3.536916688529515	75.73237729299146	4.732670882435251	6	26	0	0	4	2	1	0	0	0	1	0	0	1	189.6049382716049	103.69974089315652	137.54526748971193	173.9948559670782	73.26543209876543	28.537037037037035	5.0	858.0	7.292497625830959	7.146825396825397	4.268921095008051	2.0610021786492374	0.8431372549019608	0.0	0.0	3.6538461538461537	4.098039215686274	3.27536231884058	2.8059701492537314	2.294117647058824	1.911764705882353	1.4	1.0	3.988451572813713	2.8112507348618463	2.6969660292100377
ZINC000299840463	17.981977841250302	0	3	2.5453157267013085	4.897581544600815	1.2620757733797858	3.906423134154284	251.706929706768	6.361174556309496	12	39	0	0	6	4	2	0	0	0	0	0	0	0	332.0	217.25	251.8888888888889	288.94444444444446	321.11111111111114	267.38888888888886	280.1111111111111	952.0	8.512820512820513	8.292682926829269	5.658823529411765	4.747252747252747	4.382022471910112	3.6296296296296298	4.180327868852459	3.5384615384615383	4.104477611940299	3.5764705882352943	3.3118279569892475	2.989010989010989	2.640449438202247	2.308641975308642	2.2131147540983607	5.57051282051282	3.631436314363144	3.759535655058044
CHEMBL4459009	16.9538915990994	0	1	2.5855326746742	5.108483793672638	1.3453619229510538	3.963907548614028	174.39483092326668	5.903259216563554	12	43	0	0	2	2	0	0	0	0	0	0	0	0	218.0	92.42361111111111	187.6666666666667	246.86111111111111	247.41666666666669	210.75	129.33333333333331	804.0	5.069767441860465	5.608695652173913	3.1965811965811968	1.862745098039216	1.7033898305084745	0.8495575221238938	0.2891566265060241	3.302325581395349	3.9166666666666665	3.3846153846153846	2.75	2.450980392156863	2.4661016949152543	1.9292035398230087	1.5662650602409638	2.149386304909561	2.5244565217391304	2.2341269841269846
11737939	12.773010658942226	0	1	2.547278772786158	4.905656252464807	1.3268962391809151	3.633373069635656	82.63428055023734	4.884428242444206	9	26	0	0	5	2	1	0	0	0	2	0	0	2	193.20987654320987	91.28837067520196	133.41975308641975	165.8509754610578	79.48148148148148	32.30246913580247	6.037037037037037	1146.0	7.431149097815764	7.757936507936508	4.837577160493828	2.1320754716981134	0.9214092140921408	0.2121212121212121	0.0	3.8461538461538463	4.306122448979592	3.515625	3.0793650793650795	2.39622641509434	2.0	1.5	1.0	3.51109117981546	2.944922104644327	2.7228521038044846
CHEMBL54719	24.513796012720466	0	0	2.49441742056949	4.914832911626382	1.2767466261895477	4.0721605817659245	2780.853457350683	9.061915270108226	18	50	0	0	9	4	2	0	0	3	0	0	0	3	548.0	371.03472222222223	496.5277777777778	396.97222222222223	359.3472222222222	559.3888888888889	269.47222222222223	1378.0	10.96	9.433962264150944	6.254545454545455	5.572649572649572	6.0625	5.836734693877551	4.585365853658536	3.7	3.866666666666666	3.463636363636364	3.042016806722689	2.8205128205128207	3.0625	2.724489795918368	2.8780487804878048	7.420694444444445	3.5686582809224325	5.516975308641976
CHEMBL277111	23.65685931727286	0	0	2.5006654016864247	4.931384307649184	1.286954001677162	4.170820817918084	843.665203281255	7.836368025989596	18	47	0	0	9	4	2	0	0	3	0	0	0	3	544.0	366.7847222222222	481.5277777777777	379.4027777777777	415.2638888888888	535.9722222222222	255.888888888889	1340.0	11.574468085106384	9.92	7.117647058823529	5.981981981981982	5.43	5.914893617021277	5.297297297297297	3.808510638297872	4.035714285714286	3.7058823529411766	3.1981981981981984	2.990990990990991	2.88	2.6702127659574466	2.972972972972973	7.80393026004728	3.7033333333333336	5.732473544973544
CHEMBL76307	10.853890887981988	0	1	2.419536695732003	4.71097076438824	1.2435842012507474	3.353845285620442	71.37259382522684	4.604386192298512	6	29	0	0	3	2	0	0	0	0	1	0	0	1	131.60493827160494	69.67196311537876	122.57716049382717	152.04218106995884	105.8683127572016	67.08641975308643	28.728395061728392	798.0	4.538101319710515	4.87037037037037	2.217527386541472	1.0913978494623655	0.7023809523809523	0.4084084084084084	0.0	3.0	3.3703703703703702	2.6619718309859155	2.3698630136986303	2.161290322580645	1.7321428571428572	1.5405405405405406	1.2777777777777777	2.4024814867371984	2.559019204389575	2.269947416552355
44572758;CHEMBL1186135	9.778174593052023	0	1	2.4715457208655787	4.738787319316133	1.328086626608055	3.127913342363835	67.67252019743636	4.477044456480627	6	28	0	0	2	1	1	0	0	0	0	0	0	0	140.0	76.86111111111111	116.3611111111111	130.22222222222217	114.66666666666666	74.0	36.0	524.0	5.0	4.896551724137931	2.8813559322033897	1.1333333333333333	0.8148148148148148	0.3076923076923077	0.0	2.892857142857143	3.204081632653061	2.847457627118644	2.533333333333333	2.1	1.7222222222222223	1.3333333333333333	1.1	2.745039682539683	2.7911877394636018	2.374716553287981
CHEMBL1276948	21.20861302018061	1	1	2.5602438749169645	4.982747705015462	1.302030824394214	4.457856237466282	217.5603986155929	6.33798795179045	12	51	1	0	3	1	2	0	0	0	0	0	0	0	300.0	180.75694444444449	261.0694444444445	326.4583333333333	337.63888888888886	314.30555555555554	231.5277777777778	1030.0	5.882352941176471	5.763636363636364	3.006756756756757	2.130434782608696	1.9461077844311376	1.9014084507042253	1.9619047619047616	3.431372549019608	3.93069306930693	3.3445945945945947	2.836158192090396	2.722826086956522	2.51497005988024	2.3450704225352115	2.380952380952381	3.544253812636166	2.6648989898989903	2.5848459845984606
CHEMBL275854	10.853890887981988	0	1	2.419536695732003	4.71097076438824	1.2435842012507474	3.353845285620442	71.37259382522684	4.604386192298512	9	28	0	0	3	2	1	0	0	0	0	0	0	0	164.0	107.38888888888889	140.27777777777783	174.86111111111111	126.0	100.0	59.0	572.0	5.857142857142857	6.0344827586206895	3.140625	2.230769230769231	1.0833333333333333	0.8648648648648649	0.0	3.071428571428572	3.53061224489796	2.71875	2.411764705882353	2.326923076923077	1.9166666666666667	1.5945945945945943	1.238095238095238	3.83531746031746	3.197318007662836	2.862811791383221
16219016	35.019499382376296	0	1	2.6841060874803424	5.20474334208004	1.2822680848592092	4.5865763941846485	1331.232574860324	8.652475562764787	9	83	0	0	11	5	5	0	0	0	0	1	0	1	571.0672153635117	349.17549725651577	461.1797839506174	681.6003086419753	899.1759259259258	860.6496913580248	772.1358024691359	2982.0	6.880327895945923	6.865584685809405	4.747294619722603	3.5877727042110603	2.8515928515928515	2.331308800762177	2.320254247646987	3.566265060240964	4.152941176470589	3.506172839506173	3.074074074074074	2.9863013698630136	2.8181818181818183	2.4983922829581995	2.35973597359736	4.206933701885732	2.7548030239977805	2.7128222585330435
ZINC000038237102	17.72085935717042	0	3	2.6109966066212604	5.026300601121557	1.278892734896759	3.876224605255549	291.06101810755223	6.506442052344326	12	42	0	0	5	3	2	0	0	0	0	0	0	0	310.0	186.75694444444449	241.6388888888889	299.4166666666667	327.2777777777777	255.8055555555556	243.75000000000009	942.0	7.380952380952381	7.454545454545454	5.463157894736842	2.879032258064516	2.5853658536585367	2.357894736842105	3.1875	3.4047619047619047	4.054054054054054	3.631578947368421	3.1785714285714284	2.588709677419355	2.1951219512195124	2.126315789473684	2.046875	4.446593915343915	3.341540404040404	3.2653903903903907
CHEMBL4753511	15.682318012728182	0	1	2.4974313043914176	4.842511018075336	1.2910368628342082	3.8520181482568026	136.47317217026236	5.609275234991071	11	40	0	0	4	3	0	0	0	1	0	0	0	1	258.0	151.91666666666666	200.8611111111112	264.1388888888889	241.5	268.5	193.33333333333337	824.0	6.45	6.380952380952381	3.607843137254902	2.53061224489796	2.009523809523809	1.267175572519084	0.75	3.15	3.5	3.07843137254902	2.925925925925926	2.959183673469388	2.323809523809524	1.6793893129770991	1.5454545454545454	3.7979166666666666	2.813492063492064	2.6429093567251467
CHEMBL2436555	9.370727640387596	0	3	2.4916075159529214	4.890986636893756	1.3057398756841925	3.975574771583095	1878.8483236607144	6.416737405383939	6	22	0	0	5	3	0	0	0	0	2	0	0	2	146.04938271604937	174.41437773074065	247.52306318817884	292.6753966680584	269.21409830258807	242.374078948884	201.4761732760083	1022.0	6.638608305274971	7.277777777777778	4.058201058201059	1.827586206896552	0.9444444444444444	0.2916666666666667	0.0	3.227272727272727	3.794117647058824	3.119047619047619	2.5526315789473686	2.103448275862069	1.625	1.5	1.0	3.964381450364868	2.8908147054149937	2.98712990360676
ZINC000040979743	9.180457611606656	0	1	2.465356573375433	4.709406945189286	1.305229063643689	3.047334532509467	57.35526695991076	4.231586235034892	6	24	0	0	2	1	0	0	0	0	1	0	0	1	103.60493827160494	59.42196311537876	91.62860082304525	104.24485596707817	67.24074074074073	41.19135802469136	14.0	710.0	4.316872427983539	4.604444444444445	2.1481481481481484	1.17989417989418	0.8494623655913979	0.4285714285714285	0.0	3.083333333333333	3.333333333333333	2.703703703703704	2.38	2.0476190476190474	1.7419354838709675	1.380952380952381	1.2222222222222223	2.4759151298074484	2.574156378600823	2.1816333529296488
CHEMBL542139	22.90022371322961	0	1	2.4916075159529214	4.890986636893756	1.3057398756841925	3.975574771583095	1878.8483236607144	6.416737405383939	15	53	0	0	10	3	3	2	0	0	2	0	0	2	366.9382716049382	174.41437773074065	247.52306318817884	292.6753966680584	269.21409830258807	242.374078948884	201.4761732760083	2172.0	6.9233636151875135	5.705050505050505	4.199813258636788	3.2336396546922863	3.636628754738991	3.166199813258637	2.754115226337449	3.4150943396226414	3.8105263157894735	3.394957983193277	3.109375	2.81203007518797	2.6692913385826773	2.588235294117647	2.6296296296296298	3.964381450364868	2.8908147054149937	2.98712990360676
CHEMBL3990113	19.1203926627382	0	1	2.400493776145233	4.7475486305667705	1.3401972131129438	3.6834573834881503	424.57082565246975	6.926547574070386	15	45	0	0	4	2	0	1	0	0	1	0	0	1	238.04938271604937	96.6476146928822	188.75925925925927	221.829218106996	158.5277777777778	147.43209876543216	135.96604938271605	1384.0	5.289986282578875	5.38425925925926	2.4980506822612085	1.3581411600279525	1.433574879227053	1.7202614379084968	2.158295281582953	3.311111111111111	3.546511627906977	2.8684210526315788	2.542372881355932	2.3679245283018866	2.402173913043478	2.4823529411764707	2.616438356164384	2.1477247709529377	2.426225994513032	2.194875107665806
ZINC000000506292	20.39211643925289	0	1	2.5905942668755904	5.115837574921412	1.36879135069357	4.23937334374186	249.8366893325729	6.437098193610736	12	48	1	0	4	3	1	0	0	0	0	0	0	0	302.0	117.95138888888889	234.8611111111112	312.7916666666667	278.91666666666663	260.0	230.0833333333333	990.0	6.291666666666667	6.653846153846154	4.0	2.889655172413793	2.7022900763358777	2.237704918032787	1.6283185840707963	3.4791666666666665	3.968421052631579	3.4198473282442747	3.055172413793104	2.9517241379310346	2.877862595419847	2.6065573770491803	2.265486725663717	2.457320601851852	2.664797008547009	2.4722222222222228
CHEMBL2205811	19.994905232313272	0	1	2.937054865728807	5.37929003386553	1.372764198439462	3.683853790158041	2861.33802883719	8.791953759595703	6	46	0	4	3	1	2	0	0	0	0	0	0	0	264.0	125.11805555555556	227.2916666666668	309.5555555555556	180.11111111111114	180.6805555555556	187.8055555555556	920.0	5.739130434782608	5.923076923076923	2.8609271523178808	1.6198347107438016	2.6881720430107525	3.0689655172413794	3.0843373493975905	3.934782608695652	4.847619047619047	3.5695364238410594	2.598639455782313	2.487603305785124	2.913978494623656	3.034482758620689	3.036144578313253	2.7199577294686	2.3552350427350435	2.1646825396825404
CHEMBL396505	21.896449129146045	0	1	2.502849226318905	4.867627916719373	1.3177217576715017	4.034295537000031	1260.4118409210746	8.168813221594153	12	53	0	0	6	2	3	0	0	0	1	0	0	1	357.60493827160496	173.7552964487121	263.4063786008231	331.272633744856	288.46604938271605	263.9866255144033	276.4650205761316	1396.0	6.747262986256698	6.501984126984127	4.187446988973707	3.023391812865497	3.868501529051988	3.729847494553377	2.6587301587301586	3.2641509433962264	3.5643564356435644	3.053435114503817	2.6934306569343067	2.56390977443609	2.8623853211009176	2.931372549019608	2.705357142857143	3.2784018197870206	2.7741769547325106	2.6079839465428027
CHEMBL1187185;CHEMBL1186509;CHEMBL1187185;CHEMBL1186509;CHEMBL1187565	9.180457611606656	0	1	2.465356573375434	4.709406945189288	1.3052290636436892	3.0473345325094683	57.355266959910665	4.23158623503489	6	24	0	0	2	1	0	0	0	0	0	1	0	1	103.06721536351166	58.74494170096023	90.59876543209876	102.46604938271602	65.55555555555554	40.62962962962963	14.0	1646.0	4.294467306812986	4.521481481481482	2.061728395061728	1.1552028218694883	0.7992831541218638	0.4285714285714285	0.0	3.083333333333333	3.333333333333333	2.703703703703704	2.38	2.0476190476190474	1.7419354838709675	1.380952380952381	1.2222222222222223	2.447705904206676	2.555432098765432	2.157113462669018
CHEMBL4558518	29.88425653791492	0	1	2.5779165883069783	5.155679405312592	1.239399050095484	4.349198318529869	2006.8742946269936	8.939334780097761	12	73	0	0	10	2	4	1	0	2	1	0	0	3	528.0493827160494	415.7630982319768	455.9413580246913	590.503086419753	757.1141975308643	641.7350823045269	562.2566872427983	2104.0	7.233553187891088	5.690058479532164	3.565853658536585	3.5125081221572456	3.0470645317806886	1.9702000851426136	1.911206077872744	3.3013698630136985	3.6267605633802815	3.004878048780488	2.6666666666666665	2.6973684210526314	2.6200873362445414	2.2490421455938696	2.158119658119658	5.6953849072873535	2.7012433669049165	3.210854633976699
CHEMBL3092753;CHEMBL3092753;72734860	15.015651346061514	0	3	2.491210559958524	4.830863940830987	1.286119404128384	3.723326039520536	171.4504231183191	5.786148032959988	12	32	0	0	4	3	1	0	0	0	0	0	0	0	256.0	158.94444444444446	195.72222222222223	229.33333333333337	174.44444444444446	129.05555555555557	132.5	764.0	8.0	8.0	5.028169014084507	3.609375	3.888888888888889	3.674418604651162	4.375	3.59375	4.1454545454545455	3.3943661971830985	2.973333333333333	2.734375	2.537037037037037	2.558139534883721	2.34375	4.967013888888889	3.5179738562091503	3.5585858585858587
CHEMBL476108	20.0462790434071	0	1	2.313379721332641	4.590224864954866	1.2882829819363726	4.314753946542769	247.5071117503477	6.4669507609681975	12	50	0	0	5	2	1	0	0	1	1	0	0	2	319.60493827160496	210.6997408931565	246.0493827160494	333.7962962962963	297.28703703703707	249.75308641975312	225.03703703703704	1312.0	6.392098765432099	5.7905982905982905	2.8371501272264634	1.8857368006304176	2.008680555555556	1.9001019367991845	2.388888888888889	3.08	3.2580645161290325	2.7709923664122136	2.4113475177304964	2.191489361702128	2.2890625	2.385321100917431	2.5	4.21399481786313	2.7840495409939856	2.645692287269348
CHEMBL1276050	9.818614707571903	0	1	2.4164022914655003	4.711443957232133	1.314170656957016	3.284865248349666	61.044538992628816	4.373968009632999	9	25	0	0	3	2	1	0	0	0	0	0	0	0	166.0	79.86111111111111	124.05555555555551	132.63888888888889	84.83333333333333	53.0	30.0	534.0	6.64	6.653846153846154	4.040816326530612	1.78	1.0909090909090908	0.1304347826086956	0.0	3.12	3.558139534883721	3.163265306122449	2.5686274509803924	2.02	1.9090909090909087	1.565217391304348	1.0	3.1944444444444446	3.23931623931624	2.8850129198966403
CHEMBL577912;23027411	20.931725309556125	0	0	2.351231836160871	4.702463672321742	1.269143926166962	4.587875588300616	214.10855596852969	6.359734930294736	12	53	0	0	7	5	1	0	0	0	1	0	0	1	321.60493827160496	172.53307422648987	258.4382716049382	328.2962962962964	293.0617283950618	236.80658436214	231.8827160493827	1344.0	6.06801770323783	6.074747474747475	3.1348600508905853	2.2568888888888887	1.847442680776014	2.011904761904762	1.778727445394112	3.0943396226415096	3.326530612244898	2.801526717557252	2.4452054794520546	2.536	2.4285714285714284	2.5625	2.2564102564102564	3.2553410231413182	2.8175458286569395	2.6371252204585534
ZINC000028131104	10.635111288499631	0	1	2.3701672925935378	4.704605289568952	1.3067544816909875	3.453612384892041	64.23702496744731	4.499051993970748	6	31	0	0	2	1	1	0	0	0	0	0	0	0	150.0	72.36111111111111	132.83333333333337	166.75000000000009	109.5	56.5	39.0	562.0	4.838709677419355	4.75	2.6623376623376624	0.9761904761904762	0.7068965517241379	0.2	0.0	2.806451612903226	3.1379310344827585	2.883116883116883	2.310344827586207	1.9166666666666667	1.706896551724138	1.3666666666666667	1.2	2.334229390681004	2.591145833333333	2.290229885057472
ZINC000064373493	21.408121947441863	1	1	2.486571285223745	4.895880928420873	1.2871998851587774	4.512653106248452	293.89118266738353	6.6764613448533785	11	53	0	0	6	4	2	0	0	0	0	0	0	0	344.0	196.69444444444449	286.13888888888886	338.6111111111112	432.1111111111112	413.7777777777777	251.3611111111112	1106.0	6.490566037735849	6.392857142857143	3.5357142857142856	2.478021978021978	2.227272727272727	1.8211920529801324	1.507936507936508	3.2452830188679247	3.6732673267326734	3.2642857142857142	2.856287425149701	2.571428571428572	2.488636363636364	2.3178807947019866	2.238095238095238	3.711215932914046	2.889384920634921	2.833058305830583
CHEMBL3978882	13.27326838446488	0	1	2.46554390693569	4.931087813871382	1.3464599470221643	3.7271425683993695	105.19743116338458	5.186467132468636	6	37	0	0	3	2	1	0	0	0	0	0	0	0	186.0	82.11111111111111	162.41666666666669	193.8055555555556	158.91666666666666	116.08333333333331	76.25	686.0	5.027027027027027	4.846153846153846	2.783505154639175	1.509433962264151	0.9777777777777776	0.7313432835820896	0.6511627906976745	2.972972972972973	3.410958904109589	3.051546391752577	2.6296296296296298	2.2641509433962264	1.9666666666666663	1.7164179104477613	1.5348837209302326	2.2192192192192195	2.46937321937322	2.224885844748859
ZINC000066111713	15.354148613504648	0	1	2.5121293239473363	4.950993970528579	1.359002176425475	3.930415549628412	123.86807304775712	5.461070958371093	9	38	0	0	5	5	0	0	0	0	0	0	0	0	230.0	88.36111111111111	182.16666666666669	223.3611111111112	224.33333333333337	170.0	72.5	768.0	6.052631578947368	6.463414634146342	3.7788461538461537	2.53061224489796	1.3457943925233644	0.3428571428571428	0.0	3.289473684210526	3.623376623376624	3.173076923076923	3.202020202020202	3.061224489795918	2.439252336448598	1.7142857142857142	1.271186440677966	2.325292397660818	2.564363143631436	2.3658008658008662
CHEMBL4163428	20.603555910332588	0	1	2.445417880946508	4.791964657584105	1.3339212421062288	4.083549125682575	436.3795438517666	7.034023823120892	12	51	0	0	5	3	2	0	0	0	0	0	0	0	328.0	163.88888888888889	262.02777777777777	296.4444444444444	274.2222222222222	237.50000000000003	221.7777777777778	1056.0	6.431372549019608	6.111111111111111	3.208	2.9834710743801653	3.3300970873786406	2.958333333333333	2.233644859813084	3.196078431372549	3.515463917525773	3.016	2.458333333333333	2.56198347107438	2.8446601941747574	2.770833333333333	2.4953271028037385	3.213507625272331	2.762860082304527	2.701317296678121
ZINC000036270500	11.220897726126536	0	1	2.513054118694348	4.791467728190794	1.3731200669100645	3.438971970403566	69.63607428364294	4.579754978359073	6	26	0	0	3	2	1	0	0	0	0	0	0	0	182.0	104.11111111111111	138.3888888888889	176.25000000000003	71.5	27.5	5.0	570.0	7.0	6.785714285714286	3.898550724637681	1.8823529411764703	0.7058823529411765	0.0	0.0	3.4615384615384617	3.92156862745098	3.130434782608696	2.716417910447761	2.1372549019607843	1.8235294117647056	1.4	1.0	4.004273504273504	2.846230158730159	2.713507625272332
CHEMBL3545473	15.751267697949478	0	3	2.5310816337692987	4.876891719091963	1.2877321878334171	3.755435796144066	201.6348772085481	5.999605703820563	12	35	0	0	4	3	1	0	0	0	0	0	0	0	264.0	158.22222222222223	207.00000000000003	237.2222222222222	209.00000000000003	163.55555555555557	142.66666666666669	802.0	7.542857142857143	7.756756756756757	4.948717948717949	3.15	3.183098591549296	3.0545454545454547	4.0	3.5142857142857142	4.065573770491803	3.4615384615384617	3.070588235294118	2.625	2.3661971830985915	2.290909090909091	2.5	4.520634920634921	3.4204204204204207	3.39344262295082
ZINC000253917021	22.663266697073592	1	1	2.5541394263087955	4.961548689247747	1.3205783764137764	4.425469295685219	363.8392466917436	6.926331557302927	12	57	1	0	3	1	2	0	0	0	0	0	0	0	308.0	189.25694444444449	286.04166666666674	354.04166666666663	369.93055555555554	323.11111111111114	297.0	1106.0	5.4035087719298245	5.295081967213115	2.616279069767442	2.1220657276995305	1.6751269035532994	1.688622754491018	1.7761194029850746	3.280701754385965	3.8	3.186046511627907	2.7745098039215685	2.6338028169014085	2.411167512690356	2.395209580838323	2.388059701492537	3.320297270955166	2.5753642987249545	2.487318840579711
ZINC000035923955	12.744501088240808	0	1	2.488688449023271	4.977376898046542	1.3141820208687771	3.697928963250389	80.66602818632713	4.860321151657456	6	28	0	0	5	3	1	0	0	0	1	0	0	1	205.6049382716049	110.94974089315654	153.29526748971193	191.9948559670782	113.24074074074072	53.91358024691358	10.84567901234568	908.0	7.343033509700176	7.203703703703703	4.46074074074074	2.326388888888889	1.1725768321513004	0.5811965811965811	0.0	3.571428571428572	3.962962962962963	3.293333333333333	2.863013698630137	2.421875	2.0	1.5384615384615383	1.25	3.9624907461841614	2.8830932784636487	2.8388012498094803
CHEMBL496	16.107946667874426	0	0	2.449489742783176	4.898979485566354	1.2155471381663363	4.218888971472952	103.91504594778958	5.385511044167371	12	27	0	0	8	0	2	0	0	0	6	0	0	6	235.6296296296296	126.89288980338364	134.70781893004113	184.5558603871361	162.0083828684652	128.22283188538333	53.749580856576735	2336.0	8.727023319615911	8.95238095238095	5.54959557258408	5.11301044634378	6.567901234567901	3.486968449931413	0.8647119341563786	4.296296296296297	4.636363636363637	3.724137931034482	3.1	3.1538461538461537	3.4	2.555555555555556	1.7083333333333333	4.69973665938458	3.3218694885361555	3.0615413393191164
CHEMBL55344	24.513796012720466	0	0	2.49441742056949	4.914832911626382	1.2767466261895477	4.0721605817659245	2780.853457350683	9.061915270108226	18	50	0	0	9	4	2	0	0	3	0	0	0	3	548.0	371.03472222222223	496.52777777777777	396.97222222222223	360.68055555555554	549.0555555555555	293.80555555555554	1378.0	10.96	9.433962264150944	6.254545454545455	5.47008547008547	6.0625	5.333333333333333	4.829268292682927	3.7	3.866666666666666	3.463636363636364	3.042016806722689	2.8376068376068377	3.0625	2.676470588235294	2.8780487804878048	7.420694444444445	3.5686582809224325	5.516975308641976
CHEMBL194588	10.813450773462106	0	1	2.437122339730981	4.75043347489572	1.2430842898526466	3.344284159422445	71.8128721655136	4.610535974678219	9	28	0	0	3	2	1	0	0	0	0	0	0	0	172.0	97.61111111111111	133.66666666666669	160.25000000000003	112.50000000000004	90.0	34.0	572.0	6.142857142857143	6.137931034482759	3.9827586206896552	1.6346153846153846	0.7254901960784313	0.1714285714285714	0.0	3.071428571428572	3.591836734693877	2.931034482758621	2.375	2.2115384615384617	1.9411764705882355	1.457142857142857	1.2307692307692308	3.486111111111111	3.120689655172414	2.7278911564625856
10064386;CHEMBL179378	11.411167754907478	0	1	2.401752494351354	4.775500401479242	1.275821133797581	3.5506057353151044	70.38872910727056	4.659498260547035	6	31	0	0	3	1	1	0	0	0	0	0	1	1	157.0241975308642	71.1892861234568	130.20237037037035	164.8977037037038	100.94044444444448	56.57466666666666	39.0	3370.0	5.065296694544006	4.988194444444444	2.77950937950938	1.0568783068783068	0.8264367816091953	0.2592592592592592	0.0	2.967741935483871	3.2758620689655173	2.9740259740259742	2.413793103448276	2.011904761904762	1.7241379310344829	1.6296296296296295	1.25	2.2964285846276384	2.5438310185185187	2.244868454661558
62705462;CHEMBL2442267	15.682318012728178	0	0	2.4591434894449646	4.761417398004399	1.2964638787286895	4.133364774368022	110.95972653179489	5.402314491997829	11	33	0	0	6	4	1	0	0	0	0	1	0	1	275.06721536351165	125.82827503429355	180.4814814814815	218.14506172839504	182.9598765432099	141.9135802469136	126.62654320987654	2002.0	8.335370162530657	8.62962962962963	5.566381766381766	4.278935185185185	4.717283950617285	4.048611111111111	2.013687600644122	3.6666666666666665	4.0701754385964914	3.476923076923077	3.1142857142857143	2.875	2.7666666666666666	2.875	2.4347826086956523	3.8129780313422295	3.393562610229277	3.1663417803768685
90644511;CHEMBL3286556	16.251525423472135	0	1	2.42876339637468	4.832957372371726	1.3172337504914022	3.920492801269917	177.16826058668377	5.919037250529143	12	43	0	0	4	4	0	0	0	0	0	0	0	0	234.0	105.16666666666669	196.0	247.3888888888889	224.16666666666669	189.1666666666668	164.33333333333334	830.0	5.441860465116279	5.711111111111111	3.420560747663552	2.5045871559633026	1.7476635514018692	1.4851485148514851	1.2209302325581397	3.0232558139534884	3.35	3.02803738317757	2.756521739130435	2.623853211009174	2.289719626168224	2.1782178217821784	2.0348837209302326	2.445736434108527	2.7080246913580246	2.45
CHEMBL3924565	17.81556890010629	0	1	2.4916075159529214	4.890986636893756	1.3057398756841925	3.975574771583095	1878.8483236607144	6.416737405383939	12	47	0	0	4	1	1	0	0	0	2	0	0	2	242.04938271604937	174.41437773074065	247.52306318817884	292.6753966680584	269.21409830258807	242.374078948884	201.4761732760083	1434.0	5.1499868662989225	5.127314814814814	2.615819209039548	1.6675925925925923	1.4737945492662474	2.0645994832041343	2.921095008051529	2.9574468085106385	3.2976190476190474	2.805084745762712	2.40625	2.208333333333333	2.19811320754717	2.36046511627907	2.608695652173913	3.964381450364868	2.8908147054149937	2.98712990360676
ZINC000058592652	17.58485875680547	0	0	2.5072330616455374	4.932223329680654	1.3515759242611531	3.904782362575716	273.9135181229436	6.401269789643037	12	38	0	0	5	2	3	0	0	0	0	0	0	0	320.0	154.91666666666666	221.69444444444443	280.63888888888886	265.69444444444446	177.6666666666667	140.00000000000003	918.0	8.421052631578947	8.024390243902438	5.147368421052631	4.7407407407407405	4.381578947368421	3.227272727272727	2.75	3.5789473684210527	4.014084507042254	3.3684210526315788	3.073684210526316	3.0123456790123457	2.789473684210526	2.787878787878788	2.6333333333333333	4.076754385964912	3.185636856368564	3.1224569640062594
CHEMBL3764650	26.65592656867093	0	1	2.4916075159529214	4.890986636893756	1.3057398756841925	3.975574771583095	1878.8483236607144	6.416737405383939	19	69	0	0	6	3	2	0	0	0	1	0	0	1	404.44444444444446	174.41437773074065	247.52306318817884	292.6753966680584	269.21409830258807	242.374078948884	201.4761732760083	1642.0	5.861513687600644	6.013888888888889	3.694117647058824	2.056122448979592	1.6010362694300515	1.3352272727272727	1.5724137931034483	3.101449275362319	3.574803149606299	3.1	2.815217391304348	2.4693877551020407	2.2590673575129534	2.1420454545454546	2.310344827586207	3.964381450364868	2.8908147054149937	2.98712990360676
CHEMBL707	26.098649701745448	0	0	2.46783887908829	4.935677758176579	1.3413860977193812	4.720839454754576	419.5344851657062	7.233068196401985	16	58	0	0	10	5	5	0	0	0	0	0	0	0	518.0	235.0277777777778	343.6944444444444	447.2777777777776	404.88888888888886	389.38888888888897	312.1666666666667	1418.0	8.931034482758621	8.435483870967742	6.2611940298507465	3.883116883116883	3.5136986301369864	3.219858156028369	3.396694214876033	3.534482758620689	3.842592592592593	3.567164179104477	3.1241379310344826	2.8376623376623376	2.767123287671233	2.645390070921986	2.743801652892562	4.0522030651341	3.2970430107526885	3.182355967078189
CHEMBL103479	20.67250559555389	0	1	2.464046210624607	4.830455474866827	1.310718311149902	4.098878963991319	349.0116550013544	6.810616762091603	15	47	0	0	6	4	1	0	0	1	0	0	0	1	368.0	221.7222222222222	266.7222222222223	341.16666666666663	313.8888888888888	249.3888888888889	250.9444444444445	1082.0	7.829787234042553	7.36	4.211864406779661	3.628318584070796	4.559139784946237	3.886363636363636	3.333333333333333	3.425531914893617	3.727272727272727	3.0847457627118646	2.692913385826772	2.7610619469026547	3.021505376344086	2.886363636363636	2.7241379310344827	4.717494089834515	3.104444444444445	3.0309343434343443
CHEMBL3813855	26.151020360083788	0	1	2.367560478773147	4.68522773715036	1.317885165621171	3.933781019644384	989.0841887042196	8.120554884701995	18	66	0	0	6	1	4	0	0	0	0	0	1	1	421.02419753086417	174.27261945679012	315.23014814814815	348.80066666666664	339.96066666666667	346.79688888888893	367.952	4154.0	6.3791545080433965	6.023510466988728	3.2416296296296294	1.6326797385620917	2.016056518946692	2.148727498448169	2.253456790123457	3.090909090909091	3.330578512396694	2.9466666666666668	2.511627906976744	2.358288770053476	2.4739884393063583	2.4972067039106145	2.594444444444445	2.6404942341937896	2.7928717122920026	2.6052078359351087
CHEMBL3092762	14.975211231541632	0	3	2.4916075159529214	4.890986636893756	1.3057398756841925	3.975574771583095	1878.8483236607144	6.416737405383939	12	34	0	0	5	3	1	0	0	0	1	0	0	1	258.44444444444446	174.41437773074065	247.52306318817884	292.6753966680584	269.21409830258807	242.374078948884	201.4761732760083	1054.0	7.601307189542484	7.914285714285715	5.681159420289855	4.666666666666667	3.711864406779661	2.5294117647058822	1.2	3.411764705882353	4.181818181818182	3.608695652173913	3.26027397260274	2.909090909090909	2.542372881355932	2.215686274509804	1.85	3.964381450364868	2.8908147054149937	2.98712990360676
ZINC000013983002	15.751267697949476	0	3	2.5310816337693	4.876891719091964	1.287732187833417	3.7554357961440616	201.6348772085505	5.999605703820574	12	33	0	0	5	3	2	0	0	0	0	0	0	0	288.0	188.22222222222223	218.66666666666663	257.8888888888889	239.66666666666669	146.22222222222223	171.33333333333331	828.0	8.727272727272727	8.542857142857143	6.138888888888889	4.294117647058823	4.576271186440678	3.914893617021277	4.941176470588236	3.6666666666666665	4.267857142857143	3.555555555555556	3.1298701298701297	2.764705882352941	2.5084745762711864	2.4680851063829787	2.4705882352941178	5.703703703703704	3.768253968253969	3.9047619047619047
CHEMBL513994	21.310662691519145	0	1	2.430434360935332	4.780333524344672	1.3140209687888689	3.967589653199185	523.5284523169703	7.253843152019641	15	44	0	0	8	5	0	1	0	1	1	0	0	2	368.04938271604937	206.2031702484377	233.0512117055327	310.80041152263374	257.74485596707814	229.75308641975303	234.9753086419753	1572.0	8.36475869809203	7.605200945626477	4.444444444444445	2.6666666666666665	2.823529411764706	2.458605664488017	2.929676511954993	3.659090909090909	3.890243902439024	3.136363636363636	2.708333333333333	2.8130841121495327	2.784313725490196	2.676470588235294	2.59493670886076	4.686435687464495	3.139786358462481	2.842087947628447
ZINC000028128508	13.04416091676293	0	1	2.4085279331218814	4.791195608185279	1.243420099407533	3.6804030264127454	94.33300407693731	5.077459369680719	6	37	0	0	3	1	1	0	0	0	0	1	0	1	167.06721536351165	81.05049725651577	155.23765432098767	205.11265432098767	140.87962962962965	85.36111111111111	82.0	1862.0	4.515330144959775	4.685185185185185	2.4986354775828463	1.2064043209876545	0.8604336043360434	0.6888888888888889	0.2916666666666667	2.864864864864865	3.142857142857143	2.768421052631579	2.4607843137254903	2.1979166666666665	1.902439024390244	2.1333333333333333	1.75	2.190553979905832	2.41585445094217	2.217680776014109
CHEMBL1201087;CHEMBL1201087;54746	25.52944229100149	0	2	2.5684892596482287	5.091743526042099	1.2849251707444411	4.365053186274328	1310.285836425427	8.371923056611003	9	70	0	0	7	5	2	0	0	0	0	0	0	0	386.0	240.5	329.4722222222222	434.8611111111112	605.8888888888889	589.1944444444443	602.888888888889	1346.0	5.514285714285714	5.397260273972603	3.182795698924731	2.5244444444444443	2.628205128205128	2.3628318584070795	2.080717488789237	3.0142857142857142	3.511111111111111	3.075268817204301	2.7767857142857144	2.6933333333333334	2.495726495726496	2.446902654867257	2.2600896860986546	3.435714285714285	2.689117199391172	2.440534979423868
ZINC000045244870	26.88663671197176	0	1	2.498674919563391	4.8536201925793385	1.3422632685616949	3.950006652158194	1926.9369639019365	8.757609424313316	18	61	0	0	7	3	3	0	0	1	0	0	0	1	466.0	254.8055555555556	351.5833333333333	425.0833333333334	351.13888888888886	359.05555555555566	339.25000000000006	1384.0	7.639344262295082	7.166666666666667	3.711764705882353	2.602339181286549	2.2236024844720497	2.0843373493975905	2.435714285714285	3.508196721311476	3.819672131147541	3.0588235294117645	2.7074468085106385	2.6374269005847952	2.6770186335403725	2.55421686746988	2.671428571428572	4.177140255009108	2.874579124579125	2.881830601092896
ZINC000064436503	21.95615991588705	1	1	2.559202547634537	4.978800549433576	1.3002486961810542	4.445204557269181	288.66830755091945	6.658530077244987	12	52	1	0	3	1	2	0	0	0	0	0	0	0	316.0	185.75694444444449	274.18055555555554	314.2361111111111	315.5277777777777	292.8888888888889	261.63888888888886	1066.0	6.076923076923077	5.946428571428571	3.1655172413793102	2.276595744680851	1.9760479041916168	1.9507042253521127	2.146788990825688	3.4423076923076925	3.9504950495049513	3.406896551724138	2.888268156424581	2.702127659574468	2.51497005988024	2.443661971830986	2.376146788990826	3.572248931623932	2.7264384920634925	2.7146589658965894
CHEMBL429689	9.996954192534382	0	1	2.3776006915408554	4.729871871965134	1.2955992690179507	3.349056835574637	56.41414511580444	4.295084191452071	6	24	0	0	3	1	0	0	0	1	1	0	0	2	163.60493827160494	111.17196311537874	120.95781893004114	161.91255144032928	90.03703703703705	27.0	0.0	790.0	6.816872427983539	6.084444444444444	3.229276895943563	1.4640522875816997	1.75	0.0	1.979959337333864	3.208333333333333	3.4	2.888888888888889	2.403225806451613	1.8823529411764703	1.5416666666666667	1.0	2.143061196864725	4.632165129807448	2.803045267489712	2.687951531778692
CHEMBL597009	24.21238760426418	0	1	2.543369083106064	5.031548843601621	1.3165013469970164	4.645660243152338	323.09015056785006	6.876543676873744	19	54	0	0	7	4	2	1	0	0	0	0	0	0	388.44444444444446	221.3272462277092	327.3117283950618	389.3256172839506	384.9537037037037	320.2422839506172	323.1759259259258	1432.0	7.193415637860083	6.281609195402299	4.776119402985074	3.8852813852813854	4.333333333333334	3.7687687687687688	2.951977401129944	3.592592592592593	4.0	3.4776119402985075	2.92258064516129	2.805194805194805	3.08	3.1981981981981984	2.7711864406779663	4.09865270792054	2.674914857386122	3.1777837708258425
ZINC000253672940	20.93172530955612	0	0	2.351695352304434	4.703390704608868	1.2678024164587964	4.627973534959574	203.68447610132569	6.309823883723458	12	56	0	0	6	5	1	0	0	0	0	0	0	0	322.0	177.72222222222223	269.1666666666668	343.55555555555554	323.0555555555556	246.0	250.0555555555556	1094.0	5.75	5.775862068965517	3.036496350364964	2.1044776119402986	1.6962962962962962	1.923728813559322	1.6507936507936507	2.982142857142857	3.2596153846153846	2.7737226277372264	2.3987341772151898	2.5074626865671643	2.362962962962963	2.559322033898305	2.2063492063492065	3.173611111111111	2.794061302681992	2.588141025641027
CHEMBL190584	12.037394307054262	0	1	2.518474078217521	4.881908644455447	1.3105323548545007	3.561217547699177	73.9784646611932	4.7092391408663685	6	33	0	0	2	2	0	0	0	0	0	0	0	0	148.0	66.88888888888889	139.38888888888889	178.75000000000003	137.5	69.0	10.0	584.0	4.484848484848484	4.942857142857143	2.449438202247191	0.782608695652174	0.4352941176470588	0.0	0.0	3.090909090909091	3.621212121212121	3.033707865168539	2.606060606060606	2.141304347826087	1.4941176470588236	1.25	1.0	2.026936026936027	2.373015873015873	2.111952861952862
CHEMBL451232	9.99695419253438	0	1	2.4916075159529214	4.890986636893756	1.3057398756841925	3.975574771583095	1878.8483236607144	6.416737405383939	6	26	0	0	4	1	0	0	0	1	2	0	0	3	160.04938271604937	174.41437773074065	247.52306318817884	292.6753966680584	269.21409830258807	242.374078948884	201.4761732760083	1080.0	6.1557454890788215	5.735042735042735	3.1440329218106995	1.798941798941799	2.043010752688172	1.238095238095238	2.333333333333333	3.076923076923077	3.5	2.7962962962962963	2.44	2.1904761904761907	1.903225806451613	1.5238095238095235	1.4444444444444444	3.964381450364868	2.8908147054149937	2.98712990360676
CHEMBL5090884	16.251525423472135	0	1	2.4916075159529214	4.890986636893756	1.3057398756841925	3.975574771583095	1878.8483236607144	6.416737405383939	12	48	0	0	4	1	1	0	0	0	2	0	0	2	218.04938271604937	174.41437773074065	247.52306318817884	292.6753966680584	269.21409830258807	242.374078948884	201.4761732760083	1400.0	4.542695473251029	4.731481481481482	2.912169312169312	2.118246687054026	1.6794871794871793	1.235827664399093	1.3116531165311651	2.6875	3.048780487804878	2.7142857142857144	2.542056074766355	2.4220183486238533	2.2884615384615383	2.1122448979591835	2.1219512195121952	3.964381450364868	2.8908147054149937	2.98712990360676
ZINC000064446479	21.20861302018061	1	1	2.5602438749169645	4.982747705015462	1.302030824394214	4.457856237466282	217.5603986155929	6.33798795179045	12	51	1	0	3	1	2	0	0	0	0	0	0	0	300.0	180.75694444444449	261.0694444444445	326.4583333333333	337.63888888888886	314.30555555555554	231.5277777777778	1030.0	5.882352941176471	5.763636363636364	3.006756756756757	2.130434782608696	1.9461077844311376	1.9014084507042253	1.9619047619047616	3.431372549019608	3.93069306930693	3.3445945945945947	2.836158192090396	2.722826086956522	2.51497005988024	2.3450704225352115	2.380952380952381	3.544253812636166	2.6648989898989903	2.5848459845984606
ZINC000038147842	23.329933363740256	0	1	2.596021448032763	5.12915653596094	1.3274902024316362	4.3825465860761526	387.505180995821	7.024439956008244	12	57	1	0	5	3	1	0	0	1	0	0	0	1	374.0	193.00694444444443	289.9722222222222	394.4027777777778	380.75	357.611111111111	315.19444444444434	1184.0	6.56140350877193	6.573770491803279	3.8774193548387097	2.8258426966292136	2.6704545454545454	2.550632911392405	2.3795620437956204	3.3684210526315788	3.7964601769911503	3.296774193548387	3.011627906976744	2.8820224719101124	2.710227272727273	2.7151898734177213	2.6350364963503647	3.386086744639376	2.70195810564663	2.5661258603736474
CHEMBL1277401	24.153770073070632	1	1	2.5883770064085616	5.0455601932453575	1.325075507627026	4.471265939853833	410.3892162041565	7.11571830587378	12	54	1	0	6	1	4	0	0	0	1	0	0	1	395.60493827160496	244.37335200426764	306.1188271604938	422.0282921810698	377.16152263374494	356.8559670781894	336.8858024691358	1482.0	7.326017375400092	7.00191570881226	4.288474810213941	3.034278959810875	2.429672447013487	2.3145645645645643	2.2901234567901234	3.592592592592593	4.037383177570093	3.4472049689441	2.988826815642458	2.824468085106383	2.7052023121387285	2.635135135135135	2.507936507936508	4.525432444523475	2.9103164467149143	2.860923618322372
CHEMBL55958	21.37961237674044	0	0	2.443217471522302	4.779970479229004	1.311501895308771	3.911646053917144	631.4786118056525	7.441315845352606	18	44	0	0	7	4	2	0	0	1	0	0	0	1	430.0	237.2222222222222	281.94444444444434	340.69444444444434	263.2777777777778	281.8333333333333	186.97222222222229	1142.0	9.772727272727272	9.191489361702128	5.907216494845361	5.021505376344086	4.8	4.961038961038961	4.294117647058823	3.659090909090909	3.935897435897436	3.402061855670103	3.073684210526316	2.860215053763441	2.9125	2.844155844155844	2.8088235294117645	5.391414141414141	3.520685579196217	3.614672364672364
ZINC000001530830	14.716350747447342	2	1	2.4587968255737547	4.820685198466224	1.1952709815898956	3.67640195635751	145.4649535356343	5.621789074599406	9	36	0	0	7	2	4	0	1	0	0	0	0	0	273.30864197530866	200.20828570339887	319.64300411522635	218.7263374485597	287.52623456790127	237.2469135802469	161.2469135802469	1028.0	7.591906721536351	5.357357357357357	4.011695906432748	3.4959349593495936	3.8258258258258255	0.9837037037037036	1.5555555555555556	3.1944444444444446	3.4761904761904763	3.013157894736842	2.6853932584269664	2.6463414634146343	2.391891891891892	2.013333333333333	1.6428571428571428	5.5613412695388575	2.826951951951952	5.073698478019466
5128094;CHEMBL212228	20.39211643925289	0	1	2.5905942668755904	5.115837574921412	1.36879135069357	4.23937334374186	249.8366893325729	6.437098193610736	12	48	1	0	4	3	1	0	0	0	0	0	0	0	302.0	117.95138888888889	234.8611111111112	312.7916666666667	278.91666666666663	260.0	230.0833333333333	990.0	6.291666666666667	6.653846153846154	4.0	2.889655172413793	2.7022900763358777	2.237704918032787	1.6283185840707963	3.4791666666666665	3.968421052631579	3.4198473282442747	3.055172413793104	2.9517241379310346	2.877862595419847	2.6065573770491803	2.265486725663717	2.457320601851852	2.664797008547009	2.4722222222222228
ZINC000014211319	16.332405652511895	0	1	2.326066285430477	4.652132570860951	1.332243541145779	4.066784196757184	149.42646665462408	5.748741754714423	12	38	0	0	6	4	1	0	0	0	1	0	0	1	265.60493827160496	105.67196311537876	192.7716049382716	217.7366255144033	167.7427983539095	145.08950617283952	115.7088477366255	1106.0	6.989603638726447	6.777777777777777	3.9141414141414144	3.4414414414414414	3.951851851851852	3.530214424951267	2.5090909090909093	3.236842105263158	3.4057971014492754	2.909090909090909	2.635294117647059	2.716216216216216	2.9833333333333334	2.807017543859649	2.636363636363636	2.78084113461523	2.916486625514404	2.7937913759169795
CHEMBL241115	21.78705932940487	0	0	2.499206343903849	4.998412687807697	1.3632884502260056	4.280717766542025	333.5767477587787	6.803124740102756	22	44	0	0	3	1	1	1	0	0	0	0	0	0	328.44444444444446	154.8923182441701	223.25308641975312	281.4999999999999	291.2654320987655	246.20370370370367	204.2283950617285	1250.0	7.464646464646464	7.569444444444445	5.2031746031746025	4.55663430420712	3.996666666666666	3.684210526315789	3.65863453815261	3.7954545454545454	4.278481012658228	3.6857142857142855	3.4018691588785046	3.233009708737864	3.02	2.957894736842105	3.0240963855421685	3.520279960094775	2.989454732510288	2.8259884356930773
CHEMBL3126299	16.36091522321331	0	0	2.4258878209815817	4.851775641963165	1.2937590627380442	3.624692626846301	458.4878208055775	6.869871072944579	16	37	0	0	3	0	3	0	0	0	0	0	0	0	286.0	172.66666666666666	203.5555555555556	262.1944444444444	162.88888888888894	159.44444444444446	149.94444444444446	856.0	7.72972972972973	7.435897435897436	4.7011494252873565	2.5064935064935066	2.567164179104477	3.5	3.862745098039216	3.351351351351352	3.6769230769230767	2.9885057471264367	2.670588235294117	2.4805194805194803	2.567164179104477	2.696428571428572	2.764705882352941	4.666666666666666	3.286324786324786	3.1316239316239325
CHEMBL55079	22.891285195036254	0	0	2.494923113590616	4.893770187905562	1.300256410931494	3.909195617130743	1264.8163603531073	8.207392957934573	18	47	0	0	8	4	2	0	0	0	2	0	0	2	397.2098765432099	179.39948178631306	263.8641975308642	316.85699588477365	263.95061728395063	235.0102880658437	197.57098765432104	1676.0	8.451273969004465	8.584444444444443	5.4908306364617046	4.454248366013072	4.169082125603865	3.956072351421189	3.963963963963964	3.702127659574468	3.988095238095238	3.5436893203883497	3.046728971962617	2.8823529411764706	2.847826086956522	2.813953488372093	2.864864864864865	3.8170102507726185	3.192489711934156	3.1412404467960022
CHEMBL3818994	17.108462118919743	0	1	2.349062490113276	4.698124980226552	1.309590248796788	3.768296288226973	265.9908272720837	6.3719191846118495	12	42	0	0	3	1	1	0	0	1	0	0	0	1	286.0	196.38888888888889	216.33333333333343	288.2777777777777	228.94444444444449	194.72222222222223	174.2777777777778	898.0	6.809523809523809	6.068181818181818	2.981132075471698	2.029126213592233	2.32183908045977	2.493150684931507	3.180327868852459	3.142857142857143	3.3846153846153846	2.80188679245283	2.3963963963963963	2.2233009708737863	2.310344827586207	2.4794520547945207	2.6557377049180326	4.675925925925926	2.9046717171717176	2.7735042735042748
ZINC000001530695	19.70617910036511	0	1	2.4900771316276864	4.980154263255374	1.3411914280549104	4.114167171659887	298.26867809917576	6.614285416538136	12	51	0	0	4	2	0	2	0	0	0	0	0	0	228.88888888888889	100.00685871056244	196.04012345679016	245.1172839506173	242.8240740740741	227.2623456790124	232.71296296296296	1392.0	4.4880174291939	4.753086419753085	2.6259541984732824	1.899853801169591	2.0271604938271603	1.9476584022038568	1.2222222222222223	3.1372549019607843	3.5	3.099236641221374	2.712328767123288	2.546052631578948	2.7111111111111112	2.8264462809917354	2.484126984126984	1.960918798246322	2.291838134430728	2.000409423028471
CHEMBL2205360	23.31066269151913	0	1	2.4914585789931203	4.842445445383674	1.335177391046306	4.128219470581796	925.66409092003	7.929123704717437	15	60	0	0	5	2	3	0	0	0	0	0	0	0	376.0	188.94444444444449	289.75	368.6111111111111	400.6666666666666	371.2777777777778	374.0833333333333	1220.0	6.266666666666667	6.206349206349207	3.809523809523809	3.0632911392405062	3.1623376623376624	3.074324324324324	2.4805194805194803	3.1	3.4070796460177	2.965986394557824	2.7232704402515724	2.607594936708861	2.7012987012987013	2.824324324324324	2.636363636363636	3.149074074074074	2.774250440917108	2.564159292035398
CHEMBL461571	29.09384499754359	1	0	2.550456334321177	4.928658451319962	1.2406597397610082	4.407870330811823	966.9602394544066	8.18249019683766	21	58	0	0	10	1	5	0	0	3	1	0	0	4	647.604938271605	465.45668533760096	606.5771604938273	470.462962962963	573.5375514403294	561.59670781893	582.511316872428	1894.0	11.165602383993187	9.690346083788706	6.477690288713911	5.582425562817719	5.464458247066943	5.2635501355013545	4.956121726822364	3.775862068965517	4.009803921568627	3.645669291338583	3.4265734265734267	3.2222222222222223	3.142857142857143	2.951219512195122	2.815286624203821	8.025115264441396	3.686812723470283	5.946834906802228
CHEMBL4213447	15.394588728024528	0	1	2.473523509090385	4.947047018180772	1.344137765151606	3.954857256126401	125.72794316901842	5.475974277533027	6	42	0	0	3	3	0	0	0	0	0	0	0	0	186.0	82.38888888888889	174.55555555555554	219.44444444444449	179.19444444444449	148.83333333333331	102.25	746.0	4.428571428571429	4.688888888888889	2.3916666666666666	1.608695652173913	1.2403846153846154	0.8172043010752689	0.5428571428571428	3.071428571428572	3.4069767441860463	2.8833333333333333	2.6942148760330578	2.5565217391304347	2.3653846153846154	2.086021505376344	1.9714285714285715	1.961640211640212	2.234567901234568	2.0297157622739017
CHEMBL175543	24.827776868139964	0	0	2.731035743494799	5.117643940270444	1.306144226563148	3.7437607493056144	4007.89630220449	9.427423881217626	15	51	0	0	11	6	3	0	0	0	2	0	0	2	437.2098765432099	244.7397595640909	293.77623456790127	424.19444444444446	393.1358024691357	369.54783950617286	287.3338477366256	1804.0	8.57274267731784	8.294949494949494	5.792650918635172	4.600162206001622	4.713403880070547	5.704422869471413	4.27479091995221	3.882352941176471	4.389473684210526	3.574803149606299	3.157142857142857	3.072992700729927	3.0396825396825395	3.1650485436893203	2.989247311827957	4.798818814982174	3.2469603441825665	3.092381416504224
CHEMBL12314	20.20969595892602	0	1	2.5782248983985845	5.09066867053793	1.265057201900445	4.213596742131488	264.7537688883741	6.495090951904484	9	51	0	0	7	4	2	1	0	0	0	0	0	0	306.44444444444446	197.54946844993145	310.4135802469136	343.7407407407408	337.97067901234567	343.86728395061726	278.26851851851853	1254.0	6.008714596949892	4.833333333333333	3.21654501216545	2.134538152610442	1.9276315789473684	1.634259259259259	2.1209150326797386	3.333333333333333	3.794117647058824	3.321167883211679	2.7111111111111112	2.5963855421686746	2.388157894736842	2.201388888888889	2.1666666666666665	3.873518989214342	2.345593278463649	3.043270394577584
ZINC000062225384	18.4013553377332	0	0	2.514904104484314	4.954252170230697	1.327798416907272	3.982340769424116	293.760830645664	6.515675057996892	12	38	0	0	6	2	2	1	0	1	0	0	0	1	340.44444444444446	204.8645404663923	227.84259259259247	293.7808641975309	298.2685185185185	263.67283950617286	145.92592592592595	1190.0	8.95906432748538	8.073170731707316	5.119298245614036	5.399176954732511	5.100877192982456	4.025252525252526	2.783333333333333	3.710526315789474	4.112676056338028	3.442105263157895	3.168421052631579	3.135802469135802	2.881578947368421	2.8484848484848486	2.7	5.391172117536639	3.209274314965372	3.20905059989567
CHEMBL3937394	11.968444621832964	0	1	2.4629659232342176	4.925931846468433	1.348744265648486	3.613763363727579	73.25895842335709	4.699465647822369	6	33	0	0	2	2	0	0	0	0	0	0	0	0	146.0	65.61111111111111	138.41666666666669	176.77777777777777	130.16666666666669	69.5	13.5	584.0	4.424242424242424	4.771428571428571	2.3956043956043955	0.935483870967742	0.4761904761904761	0.24	0.0	3.0303030303030303	3.4696969696969697	2.989010989010989	2.6082474226804124	2.150537634408602	1.6071428571428572	1.32	1.181818181818182	1.9882154882154883	2.33968253968254	2.0972222222222223
ZINC000028370502	26.077839489354627	0	1	2.4435075207688617	4.887015041537724	1.2710661428171253	4.248021573413952	1044.3776026924445	8.14509885992426	16	58	0	0	9	4	2	0	0	3	0	0	0	3	548.0	376.5347222222222	514.4722222222221	457.9722222222222	402.4861111111112	348.9722222222222	361.0416666666666	1456.0	9.448275862068966	8.131147540983607	5.125925925925926	3.763888888888889	4.53781512605042	3.467741935483871	3.5798319327731094	3.4655172413793105	3.616822429906542	3.214814814814815	2.6903225806451614	2.680555555555556	2.857142857142857	2.6451612903225805	2.554621848739496	6.491977969348659	3.265938069216758	4.8081516095534775
CHEMBL211719	24.72487625389224	0	1	2.464593548480756	4.842105881134839	1.309459062620856	4.438207452874796	943.6541617699828	8.012910554769917	12	63	0	0	7	2	4	0	0	0	1	0	0	1	407.60493827160496	200.03307422648987	304.295267489712	392.2397119341564	369.1183127572015	339.5020576131686	354.24382716049354	1574.0	6.469919655104841	6.107744107744107	3.7314814814814814	2.78875968992248	3.366144668158091	3.622922134733158	2.5710955710955714	3.126984126984127	3.408333333333333	2.9871794871794872	2.6890243902439024	2.5232558139534884	2.704697986577181	2.881889763779528	2.685314685314685	3.175128162325236	2.7549413892006487	2.5357938957476
CHEMBL4208914;CHEMBL4208376	19.079952548218323	0	0	2.4148520100808426	4.7466056601163285	1.3483617863468256	4.281384276755421	201.615565950234	6.181831482625149	17	43	0	0	4	3	0	1	0	0	0	0	0	0	268.44444444444446	111.36454046639231	198.00000000000003	223.1851851851852	195.4228395061729	166.16666666666674	137.83333333333334	1142.0	6.242894056847546	6.4057971014492745	3.235690235690236	3.0638297872340425	2.5148148148148146	2.4819277108433737	3.225806451612903	3.4186046511627906	3.730769230769231	3.111111111111111	2.9693877551020407	2.882978723404255	2.7222222222222223	2.542168674698796	2.838709677419355	2.589873034102147	2.8248792270531404	2.5384615384615388
5093797;CHEMBL215461	21.20861302018061	0	1	2.591049480932018	5.116297174073053	1.3472637553428553	4.275012113226372	277.0010797873129	6.579532849356321	12	48	1	0	5	3	1	0	0	0	1	0	0	1	309.60493827160496	117.5400186709343	234.24382716049385	313.6435185185186	278.69444444444446	260.53806584362144	228.04835390946505	1278.0	6.450102880658437	6.829059829059829	4.06615776081425	2.9593869731800764	2.804919423240034	2.354280510018215	1.833824975417896	3.583333333333333	4.031578947368421	3.4580152671755724	3.075862068965517	2.9793103448275864	2.938931297709924	2.672131147540984	2.3628318584070795	2.448750388977798	2.6438251820196266	2.4657244964262506
CHEMBL2058704;62705458	14.946701660840215	0	0	2.44360935195408	4.7443468683504015	1.2972283953147337	3.951582824498942	114.83071409563782	5.385312878661333	11	30	0	0	6	4	1	0	0	0	0	1	0	1	265.06721536351165	122.07827503429355	174.73148148148152	197.9783950617284	166.12654320987662	125.58024691358018	100.99228395061724	1964.0	8.835573845450389	9.032407407407408	5.759573132454488	5.054843304843304	5.867489711934157	4.174603174603174	2.4226579520697165	3.7666666666666666	4.15686274509804	3.440677966101695	3.2241379310344827	3.1538461538461537	3.0444444444444443	2.7857142857142856	2.4705882352941178	4.069275834476453	3.5294174382716057	3.4261074800290494
CHEMBL4435237	16.19900457499032	0	1	2.542534252229946	5.035189917486129	1.359836762303	3.9294386962527055	164.49871504584294	5.796049939463392	12	39	0	0	2	1	1	0	0	0	0	0	0	0	226.0	94.70138888888889	183.56944444444449	244.3333333333333	176.9166666666667	142.00000000000003	110.83333333333334	780.0	5.794871794871795	6.095238095238095	3.650943396226415	2.323809523809524	2.023529411764706	1.36	1.0	3.41025641025641	3.934210526315789	3.2452830188679247	2.76271186440678	2.638095238095238	2.588235294117647	2.306666666666666	2.0	2.4282407407407405	2.642195767195768	2.415387426900585
CHEMBL90267	32.63641865159204	0	1	2.476611391653929	4.923067987064551	1.240996666178699	3.6766068977134254	3395.139773690541	9.565184734888406	12	75	1	0	16	5	9	2	0	0	0	0	0	0	654.8888888888889	516.0225480109739	599.5910493827162	660.6327160493827	542.5000000000003	900.3641975308645	602.9891975308644	2302.0	8.731851851851852	6.282051282051282	4.629233511586453	3.5113168724279835	3.1923076923076925	4.657509157509158	2.893048128342246	3.4266666666666667	3.6357142857142857	3.106951871657754	2.654205607476636	2.5	2.6868131868131866	2.60989010989011	2.556149732620321	6.880300640146318	2.920544476100032	4.282793209876544
CHEMBL3976579	21.80173958621017	0	0	2.71010932370075	5.10086674718322	1.326263023685919	3.7085902456640136	890.9611473372383	7.785552593848226	9	51	0	0	9	5	3	0	0	0	1	0	0	1	355.60493827160496	213.65112978204544	263.1851851851853	386.54115226337456	353.16049382716045	332.31738683127577	236.7283950617284	1398.0	6.972645848462842	6.802020202020201	4.675720164609053	3.556301267710664	3.601254480286739	3.441299790356394	2.147741147741148	3.607843137254902	4.070707070707071	3.2666666666666666	2.9078947368421053	2.838926174496644	2.9919354838709675	2.943396226415094	2.6923076923076925	4.189237838863636	2.9135054246165355	2.6584362139917705
CHEMBL2397891	14.715991517539392	0	1	2.525658002697723	5.0180382125581176	1.370177145669491	3.95264007110238	102.12283526460058	5.213963020938173	6	36	0	0	3	2	1	0	0	0	0	0	0	0	210.0	117.41666666666669	169.58333333333331	221.0833333333333	167.49999999999994	100.16666666666669	70.33333333333333	720.0	5.833333333333333	5.82051282051282	3.63265306122449	2.216494845360825	1.0769230769230769	0.7076923076923077	0.32	3.388888888888889	3.763888888888889	3.2346938775510203	2.9702970297029703	2.5876288659793816	2.371794871794872	2.0307692307692307	1.6	3.2615740740740744	2.501424501424502	2.355324074074074
CHEMBL1181770	29.238667198832207	0	2	2.346872288123128	4.693092301819322	1.3115478349460417	4.672414436524025	958.4920601568552	8.200362345570642	18	83	0	0	4	3	1	0	0	0	0	0	0	0	374.0	213.69444444444443	348.6666666666667	444.72222222222223	475.0	466.55555555555554	413.1111111111111	1480.0	4.506024096385542	4.441860465116279	2.1549295774647885	2.1559633027522938	2.1791044776119404	1.872037914691943	1.8511627906976744	2.8072289156626504	3.083333333333333	2.563380281690141	2.26271186440678	2.3944954128440368	2.517412935323383	2.4265402843601898	2.386046511627907	2.5746318607764387	2.499354005167959	2.235042735042735
62705456;CHEMBL2058702	14.13020507991249	0	0	2.430842484681907	4.699385686367579	1.3243062265540286	3.894610264153959	103.14577619435154	5.2239299553924345	11	30	0	0	5	4	1	0	0	0	0	0	0	0	258.0	123.16666666666666	176.36111111111114	199.05555555555563	167.4444444444445	128.66666666666663	101.8333333333333	740.0	8.6	8.8125	5.593220338983051	4.923076923076923	5.644444444444445	3.809523809523809	2.2058823529411766	3.6	4.019607843137255	3.3220338983050848	3.1206896551724137	3.0576923076923075	2.933333333333333	2.642857142857143	2.3529411764705883	4.105555555555555	3.5781250000000004	3.45806100217865
CHEMBL222514	14.424031047327873	0	1	2.5618307119898667	4.967818716059608	1.2788539415332056	3.806780207311649	98.1307106827442	5.174087037351956	6	29	0	0	6	2	1	0	0	3	0	0	0	3	352.0	295.45138888888886	369.19444444444446	261.3888888888889	192.50000000000003	220.25	77.0	848.0	12.137931034482758	9.580645161290322	6.36	7.196969696969697	2.869565217391304	3.3157894736842106	0.0	3.896551724137931	4.140350877192983	3.5733333333333333	3.1012658227848102	2.5	2.3260869565217392	1.605263157894737	1.0	10.187978927203064	3.5017921146953404	6.477095516569201
CHEMBL1277935	22.62282658255371	1	1	2.552502167176189	4.9639131058384605	1.3348026613849948	4.425102803828036	307.8769931160461	6.759319747384247	12	55	1	0	3	1	2	0	0	0	0	0	0	0	320.0	190.00694444444449	285.90277777777777	350.6527777777777	400.861111111111	352.00000000000006	277.3333333333333	1104.0	5.818181818181818	5.745762711864407	3.1055900621118013	2.124401913875598	1.8704663212435235	1.969325153374233	2.272	3.363636363636364	3.871559633027523	3.360248447204969	2.8461538461538463	2.6698564593301435	2.471502590673575	2.3680981595092025	2.488	3.4546717171717174	2.6758474576271185	2.62296126401631
ZINC000040950369	22.57504633963117	0	1	2.406387809533634	4.812775619067264	1.3176521476254506	4.210782520363204	660.8231252823243	7.5920985061498305	12	62	0	0	6	1	4	0	0	1	0	0	0	1	402.0	244.19444444444443	309.3055555555555	400.3055555555555	424.9722222222223	391.2222222222223	386.69444444444446	1282.0	6.483870967741935	5.5	3.493333333333333	2.1550802139037435	2.103448275862069	1.8682634730538925	1.7329192546583851	2.903225806451613	3.217391304347826	2.9066666666666667	2.5497076023391814	2.3475935828877006	2.367816091954023	2.203592814371257	2.0434782608695654	3.9386200716845874	2.8980034722222223	2.689613526570048
CHEMBL1411979	13.613368327506883	0	1	2.303859704048619	4.5830362405129	1.2837042792455498	3.820679960334077	104.8762609719368	5.240567853187522	11	37	0	0	4	3	0	1	0	0	0	0	0	0	184.44444444444449	84.72565157750343	149.79629629629633	161.08333333333337	178.00000000000003	178.35185185185188	126.53703703703704	926.0	4.984984984984985	4.754385964912281	2.51082251082251	2.2666666666666666	2.1016260162601625	1.2509363295880152	0.5294117647058824	2.8378378378378377	3.123076923076923	2.7012987012987013	2.3846153846153846	2.552941176470588	2.475609756097561	2.056179775280899	1.7794117647058822	2.2898824750676603	2.6349090318388564	2.304558404558405
CHEMBL1278019	23.467682544039384	1	1	2.555979288314308	4.978644234516394	1.312126104776746	4.587370481767596	265.9629055905013	6.648067583382412	12	57	1	0	4	1	2	0	0	1	0	0	0	1	364.0	252.04166666666663	315.52777777777777	509.3888888888888	453.33333333333326	394.44444444444446	333.26388888888886	1186.0	6.385964912280702	5.918032786885246	3.505747126436781	2.1666666666666665	1.965346534653465	2.0635838150289016	2.611940298507463	3.4035087719298245	3.878260869565217	3.2701149425287355	2.7971014492753623	2.680555555555556	2.4702970297029703	2.38728323699422	2.537313432835821	4.421783625730994	2.710610200364299	2.743719806763285
CHEMBL1214830	19.75854975870345	0	2	2.396594491852692	4.694703372240749	1.3438938121411488	3.960707858748033	427.535520098664	6.974328104749449	15	49	0	0	4	2	2	0	0	0	0	0	0	0	308.0	123.88888888888889	234.6388888888889	272.11111111111114	219.3333333333333	192.3611111111112	186.8333333333333	1006.0	6.285714285714286	6.134615384615385	3.1709401709401708	1.950819672131148	2.349056603773585	2.09	2.134831460674157	3.183673469387755	3.5	2.948717948717949	2.5074626865671643	2.450819672131148	2.6226415094339623	2.57	2.4719101123595504	2.528344671201814	2.758547008547009	2.55042270531401
ZINC000066111716	20.303896081810475	0	1	2.534201307969659	5.02681855792124	1.3381686604157212	4.178006708014146	345.46760687437734	6.761189613448703	15	46	0	0	6	5	1	0	0	0	0	0	0	0	328.0	122.66666666666669	234.8888888888889	283.25000000000006	274.3611111111111	225.05555555555551	158.50000000000003	1014.0	7.130434782608695	7.34	4.51304347826087	3.0756302521008405	2.5476190476190474	2.415929203539823	3.5492957746478875	3.5	3.8068181818181817	3.365217391304348	3.3508771929824563	3.0840336134453783	2.6507936507936507	2.327433628318584	2.718309859154929	2.666666666666667	2.817777777777778	2.66919191919192
CHEMBL234315	25.916079031275103	0	1	2.551568247180206	4.979220746105562	1.2678860750074274	4.231744426179394	2599.884461258134	9.05714475351697	12	59	0	0	9	2	3	0	0	4	0	0	0	4	582.0	432.8125	528.4999999999999	477.05555555555566	601.2777777777778	412.77777777777766	470.9305555555554	1504.0	9.864406779661016	8.112903225806452	5.589041095890411	5.398773006134969	5.879032258064516	5.111111111111111	4.2556390977443606	3.457627118644068	3.672566371681416	3.26027397260274	2.736526946107785	2.5644171779141103	2.8951612903225805	3.017094017094017	2.7293233082706765	7.335805084745763	3.254928315412186	4.676991150442477
CHEMBL2031884	23.42005249126032	0	1	2.447278664442674	4.893153087467523	1.309463787100175	4.4448219980465815	415.9671759894844	7.129218641944867	12	61	0	0	5	3	2	0	0	0	0	0	0	0	356.0	218.47222222222223	296.63888888888897	390.4166666666668	295.4166666666666	347.44444444444423	344.5555555555553	1206.0	5.836065573770492	5.765625	3.150943396226415	2.327380952380953	2.6594202898550723	2.678832116788321	2.276119402985074	3.098360655737705	3.393162393162393	2.893081761006289	2.5535714285714284	2.4226190476190474	2.7028985507246377	2.613138686131387	2.4477611940298507	3.581511839708561	2.6879340277777777	2.535375118708453
ZINC000096284003	28.191460474603662	0	1	2.5511707504500385	5.066598634835504	1.3366651040968107	4.407479147393978	1340.168574777279	8.453313655600503	18	67	1	0	6	4	2	0	0	0	0	0	0	0	436.0	206.28472222222223	327.77777777777777	414.1666666666667	351.6666666666667	373.63888888888886	322.19444444444446	1400.0	6.507462686567164	6.361111111111111	3.337142857142857	2.394871794871795	2.625766871165644	2.542168674698796	2.1011904761904763	3.4029850746268657	3.753846153846154	3.1885714285714286	2.674876847290641	2.6256410256410256	2.8404907975460123	2.686746987951808	2.5595238095238093	3.078876451077944	2.736496913580247	2.5213675213675213
CHEMBL3991357	17.815568900106285	0	1	2.3303609280510305	4.604732346366003	1.3009260994013043	3.981070162583209	232.4101267893353	6.281412721788528	12	45	0	0	3	1	1	0	0	0	1	0	0	1	241.6049382716049	138.44974089315656	198.96604938271616	268.601851851852	199.6327160493828	187.93209876543213	171.32098765432102	1144.0	5.368998628257888	5.236406619385343	2.615819209039548	1.6675925925925923	1.4737945492662474	2.0645994832041343	2.921095008051529	3.066666666666667	3.2976190476190474	2.805084745762712	2.40625	2.208333333333333	2.19811320754717	2.36046511627907	2.608695652173913	3.0766609087368124	2.5950004377900364	2.3686434450323355
CHEMBL1935601	22.748495028890897	0	1	2.5789193535771484	5.039232552360668	1.3235181439779986	4.430460491476059	320.60620343226793	6.79983300661504	15	48	1	0	7	1	4	1	0	1	0	0	0	1	424.44444444444446	275.3619684499314	338.8425925925926	422.2006172839506	322.0578703703703	264.7777777777778	290.1111111111111	1418.0	8.842592592592593	6.929487179487179	5.141025641025641	4.835978835978836	3.7327586206896552	3.5511551155115506	4.70042194092827	3.7916666666666665	4.11578947368421	3.5	3.105633802816901	3.0	2.862068965517241	2.881188118811881	3.037974683544304	5.736707676040237	2.780300332383666	3.5667641325536064
ZINC000064454016	22.62282658255371	1	1	2.551774403991045	4.962416763062268	1.3350709316899538	4.401336523504776	336.145830864004	6.847164503413324	12	57	1	0	3	1	2	0	0	0	0	0	0	0	308.0	189.25694444444449	284.6527777777779	365.84722222222206	344.91666666666663	319.88888888888886	299.6388888888889	1106.0	5.4035087719298245	5.327868852459017	2.683908045977012	1.963302752293578	1.6923076923076923	1.6993865030674846	1.7333333333333334	3.280701754385965	3.773913043478261	3.21264367816092	2.7342995169082127	2.5458715596330275	2.4461538461538463	2.4049079754601226	2.3777777777777778	3.320297270955166	2.574908925318762	2.475241545893721
CHEMBL1079180	25.2613429084269	0	1	2.47234312909522	4.868561721350018	1.2640458906903933	4.093933436293849	1618.9693412344843	8.552695826450698	15	56	0	0	11	4	4	1	0	1	1	0	0	2	476.04938271604937	309.1658760097546	410.6316872427984	438.7282807498857	383.1188271604939	296.4794238683128	300.7345679012346	1858.0	8.500881834215168	6.928436911487759	4.540794417606012	3.454248366013072	3.458553791887125	2.702777777777778	2.608652900688299	3.5	3.6666666666666665	3.057971014492753	2.794520547945205	2.7205882352941178	2.7698412698412698	2.7666666666666666	2.6371681415929205	5.520819214459904	2.881913928994908	3.9107779737409367
ZINC000064436534	22.663266697073592	1	1	2.5541394263087955	4.961548689247747	1.3205783764137764	4.425469295685219	363.8392466917436	6.926331557302927	12	57	1	0	3	1	2	0	0	0	0	0	0	0	308.0	189.25694444444449	286.04166666666674	354.04166666666663	369.93055555555554	323.11111111111114	297.0	1106.0	5.4035087719298245	5.295081967213115	2.616279069767442	2.1220657276995305	1.6751269035532994	1.688622754491018	1.7761194029850746	3.280701754385965	3.8	3.186046511627907	2.7745098039215685	2.6338028169014085	2.411167512690356	2.395209580838323	2.388059701492537	3.320297270955166	2.5753642987249545	2.487318840579711
CHEMBL4206126	15.8713445958182	0	1	2.46815285321908	4.936305706438159	1.2866278541579654	3.870770689086749	156.7940210061212	5.7480801564107225	6	38	0	0	6	3	0	0	0	3	0	0	0	3	332.0	264.6736111111111	377.95833333333337	270.8888888888889	279.6249999999999	309.62499999999994	169.25	912.0	8.736842105263158	7.025	3.0285714285714285	2.914285714285714	3.2065217391304346	4.109589041095891	2.58	3.3157894736842106	3.460526315789474	3.0285714285714285	2.7850467289719627	2.5428571428571427	2.3369565217391304	2.0273972602739727	1.96	6.965095029239765	2.921180555555556	4.973135964912281
ZINC000052541473	23.948819787484386	0	1	2.37655677291373	4.75311354582746	1.3440070260625347	5.123290530675411	227.35017152431425	6.557893546212305	12	65	0	0	6	4	2	0	0	0	0	0	0	0	362.0	189.88888888888889	297.7777777777778	383.38888888888886	419.08333333333337	399.50000000000006	361.47222222222223	1258.0	5.569230769230769	5.397058823529412	2.976744186046512	2.247368421052632	2.0105263157894737	1.634020618556701	1.5714285714285714	2.953846153846154	3.248	2.8488372093023258	2.6174863387978142	2.5	2.468421052631579	2.3247422680412373	2.258241758241758	2.921367521367521	2.626225490196078	2.3822222222222225
ZINC000040952608	15.81991700288384	0	1	2.4433454233443643	4.863461769662488	1.2891155611127052	4.059861001385542	121.7861398334741	5.495413734890004	6	42	0	0	5	2	2	1	0	0	0	0	0	0	226.44444444444449	172.21613511659808	242.95833333333337	278.5833333333333	248.73148148148152	214.52777777777777	147.0	1044.0	5.391534391534392	3.727272727272727	2.91358024691358	2.3553459119496853	1.40625	2.2857142857142856	0.7714285714285715	3.095238095238096	3.246913580246914	2.8981481481481484	2.479674796747968	2.39622641509434	2.2604166666666665	2.4571428571428573	2.071428571428572	4.100384169442812	2.157267115600449	2.99948559670782
CHEMBL2058696	14.348984679394846	0	0	2.4406074272009617	4.737902738876372	1.27756013874137	3.884944886884391	98.9347802099946	5.18224751218439	9	26	0	0	6	3	1	1	0	0	0	1	0	1	241.5116598079561	118.00865912208506	153.21296296296296	176.44753086419752	135.58641975308646	107.57407407407403	62.82561728395062	2132.0	9.288909992613696	9.31084656084656	5.402693602693603	5.267011197243755	5.880116959064327	3.8865740740740735	2.821548821548822	4.076923076923077	4.444444444444445	3.4	3.26	3.209302325581396	3.1842105263157894	2.71875	2.363636363636364	4.538794581618657	3.378637566137567	3.4047325102880657
CHEMBL2337105	14.33705413557638	0	1	2.4916075159529214	4.890986636893756	1.3057398756841925	3.975574771583095	1878.8483236607144	6.416737405383939	6	40	0	0	4	2	1	0	0	0	1	0	0	1	204.44444444444449	174.41437773074065	247.52306318817884	292.6753966680584	269.21409830258807	242.374078948884	201.4761732760083	1012.0	5.111111111111112	5.341463414634147	3.303921568627451	1.851485148514852	1.0112359550561798	0.3440860215053763	0.0	3.025	3.64	3.0588235294117645	2.6371681415929205	2.514851485148515	2.1123595505617976	1.6236559139784943	1.2727272727272727	3.964381450364868	2.8908147054149937	2.98712990360676
CHEMBL1651093	18.058117464730785	1	1	2.525817726533198	4.867985922718336	1.2525743934027052	4.125483116448282	180.40204910430896	6.028097089170454	6	43	0	0	7	2	3	2	0	0	0	0	0	0	286.8888888888889	203.0971364883402	228.24845679012347	299.9351851851852	259.91975308641975	250.6944444444445	202.58333333333343	1398.0	6.671834625322998	6.2	3.625	2.1054131054131053	2.484848484848485	2.0774410774410774	2.217948717948718	3.395348837209302	3.85	3.2211538461538463	2.622047244094488	2.5213675213675213	2.606060606060606	2.2222222222222223	2.243589743589744	4.723189220659075	3.011488340192044	2.8531057098765435
ZINC000299840251	16.52732416435732	0	3	2.5502894454374463	4.913936111013043	1.26354427884639	3.82688423443618	224.39372523354763	6.1553395555696175	12	33	0	0	6	3	2	0	0	1	0	0	0	1	344.0	250.0	242.22222222222223	299.5555555555556	271.77777777777777	154.55555555555557	240.7777777777778	908.0	10.424242424242424	9.542857142857144	7.388888888888889	5.485294117647059	5.11864406779661	4.74468085106383	7.323529411764706	3.8181818181818175	4.428571428571429	3.7083333333333335	3.2337662337662336	2.8529411764705883	2.559322033898305	2.5319148936170213	2.5588235294117645	7.575757575757576	4.057142857142857	4.325396825396825
ZINC000035803648	12.784941202760692	0	1	2.477255602255433	4.954511204510867	1.3239031606682536	3.697129402558876	81.44435351931689	4.869923637388794	6	31	0	0	4	3	1	0	0	0	0	0	0	0	206.0	116.13888888888889	164.25	210.8611111111111	149.66666666666669	67.33333333333333	34.666666666666664	658.0	6.645161290322581	6.545454545454546	3.9876543209876543	2.2054794520547945	1.0178571428571428	0.5714285714285714	0.1739130434782608	3.3225806451612905	3.733333333333333	3.1728395061728394	2.694117647058824	2.3972602739726026	2.017857142857143	1.8	1.391304347826087	3.746415770609319	2.832491582491583	2.7375
CHEMBL633	23.37961237674044	0	1	2.503582353119993	4.9161412520767644	1.2773966682960691	4.264831872509355	1104.5643923613552	8.138608432662174	15	60	0	0	6	1	3	0	0	0	0	0	2	2	362.0483950617284	185.35079446913585	273.0158518518519	346.30659259259266	367.97614814814807	309.85851851851845	312.32133333333337	6788.0	6.034139917695473	6.068458781362007	3.895396825396826	2.947008547008547	3.0492618492618493	2.472603901611535	1.9059205190592048	3.083333333333333	3.3545454545454545	2.9571428571428573	2.8402777777777777	2.6153846153846154	2.783216783216784	2.83206106870229	2.394160583941606	3.0891799078189304	2.7020549581839903	2.48196228956229
CHEMBL3771390	11.370727640387596	0	1	2.4932130417031835	4.841395807701407	1.2828932671880695	3.381515860735945	77.90345495224355	4.760935411121328	6	28	0	0	4	1	1	0	0	0	2	0	0	2	155.20987654320987	76.03837067520195	115.11831275720166	130.87052278616062	114.77572016460904	76.00000000000001	38.09876543209876	1100.0	5.54320987654321	5.559386973180077	3.364302155262607	1.461111111111111	1.022633744855967	0.4843304843304842	0.1166666666666666	3.25	3.489795918367347	3.067796610169492	2.7333333333333334	2.35	1.9259259259259256	1.4615384615384617	1.2	2.7156560955429265	2.7198098481623387	2.349353321575544
CHEMBL59097	21.37961237674044	0	0	2.443217471522302	4.779970479229004	1.311501895308771	3.911646053917144	631.4786118056525	7.441315845352606	18	44	0	0	7	4	2	0	0	0	1	0	0	1	381.60493827160496	175.03307422648987	255.32716049382725	302.9866255144032	238.87860082304528	218.6172839506173	169.22736625514406	1350.0	8.67283950617284	8.66193853427896	5.458190148911799	4.553166069295101	4.488888888888889	4.152958152958153	3.9281045751634	3.659090909090909	3.935897435897436	3.402061855670103	3.073684210526316	2.860215053763441	2.9125	2.844155844155844	2.8088235294117645	3.9780244142384062	3.284716749846773	3.2734251345362466
CHEMBL83	21.27022257699925	0	1	2.4242668208369635	4.848533641673926	1.3038558658159594	4.322710359711244	452.9709555953506	7.145447424925141	18	57	0	0	2	1	1	0	0	0	0	0	0	0	298.0	136.66666666666669	247.02777777777783	290.83333333333326	389.7777777777777	372.4166666666667	285.41666666666663	1078.0	5.228070175438597	5.423728813559322	3.523809523809524	2.881578947368421	2.364161849710982	1.8370786516853927	1.6503496503496504	2.929824561403509	3.3	3.031746031746032	2.878571428571429	2.789473684210526	2.4971098265895955	2.191011235955056	2.111888111888112	2.3976608187134505	2.7561205273069684	2.4702777777777785
CHEMBL2397896	12.784941202760692	0	1	2.470732364274201	4.941464728548402	1.333892600497162	3.704719165135466	81.58765694213885	4.871681616810417	6	32	0	0	3	2	1	0	0	0	0	0	0	0	194.0	113.13888888888889	157.58333333333331	210.36111111111111	124.66666666666666	69.33333333333333	44.16666666666667	646.0	6.0625	5.941176470588236	3.4186046511627906	2.0	1.0961538461538465	0.6190476190476191	0.1333333333333333	3.25	3.65079365079365	3.069767441860465	2.5376344086021505	2.333333333333333	2.1923076923076925	1.880952380952381	1.4	3.5355902777777777	2.675653594771242	2.501322751322751
CHEMBL2442270	13.53248809846712	0	3	2.4281401506376423	4.696484253903892	1.3068451196140474	3.8226821526677	89.01266047468566	5.0194068632019375	9	27	0	0	5	4	1	0	0	0	0	0	0	0	250.0	143.41666666666669	175.0277777777778	202.5555555555556	152.52777777777786	139.0	96.0	702.0	9.25925925925926	9.20689655172414	5.508771929824562	5.222222222222222	6.05	4.470588235294118	2.5384615384615383	3.7777777777777777	4.260869565217392	3.245614035087719	3.055555555555556	3.066666666666667	3.025	2.5588235294117645	2.0384615384615383	5.311728395061729	3.701149425287357	3.8049516908212566
CHEMBL1632158	24.724876253892223	0	1	2.5435112662011905	4.860713324683895	1.32218684172812	3.801038419309979	35262.22525661065	11.633718373709774	9	67	0	0	7	3	4	0	0	0	0	0	0	0	404.0	239.44444444444449	335.3888888888889	408.3333333333334	423.38888888888886	359.5833333333333	302.5	1338.0	6.029850746268656	5.585714285714285	2.972067039106145	2.1420765027322406	1.847058823529412	1.8658536585365848	1.7961783439490446	2.970149253731343	3.267175572519084	2.782122905027933	2.542105263157895	2.4262295081967213	2.3941176470588235	2.347560975609756	2.426751592356688	3.5737976782752905	2.670634920634921	2.560220525869381
CHEMBL3310109	16.52732416435732	0	3	2.4916075159529214	4.890986636893756	1.3057398756841925	3.975574771583095	1878.8483236607144	6.416737405383939	12	35	0	0	7	3	2	0	0	0	2	0	0	2	296.04938271604937	174.41437773074065	247.52306318817884	292.6753966680584	269.21409830258807	242.374078948884	201.4761732760083	1406.0	8.458553791887125	8.58641975308642	6.438271604938271	4.478758169934641	4.696798493408663	4.215130023640662	5.310457516339869	3.628571428571429	4.428571428571429	3.7083333333333335	3.2337662337662336	2.8529411764705883	2.559322033898305	2.5319148936170213	2.5588235294117645	3.964381450364868	2.8908147054149937	2.98712990360676
CHEMBL1834253	20.46565653989	0	2	2.395700338480963	4.676270312449148	1.3430832613605548	3.8616036969325633	691.3874649876983	7.49421184245142	15	52	0	0	4	2	2	0	0	0	0	0	0	0	312.0	128.13888888888889	243.91666666666663	283.1666666666667	233.0833333333333	215.25	217.69444444444449	1044.0	6.0	5.872727272727273	2.952380952380953	1.7794117647058822	2.31858407079646	1.9557522123893805	1.7522935779816513	3.1153846153846154	3.4183673469387754	2.880952380952381	2.464788732394366	2.3823529411764706	2.6283185840707963	2.495575221238938	2.376146788990826	2.4642094017094016	2.703535353535354	2.4889455782312924
CHEMBL3402676	15.722758127248062	0	1	2.4916075159529214	4.890986636893756	1.3057398756841925	3.975574771583095	1878.8483236607144	6.416737405383939	12	42	0	0	3	1	0	0	0	0	2	0	0	2	190.04938271604937	174.41437773074065	247.52306318817884	292.6753966680584	269.21409830258807	242.374078948884	201.4761732760083	1296.0	4.52498530276308	4.909560723514212	2.769063180827887	1.9973333333333327	1.7863247863247862	0.968936678614098	0.2518518518518519	3.023809523809524	3.613333333333333	3.147058823529412	2.6016260162601625	2.472	2.4423076923076925	1.956989247311828	1.5733333333333333	3.964381450364868	2.8908147054149937	2.98712990360676
CHEMBL339980	19.43663151814328	0	1	2.4884127043711146	4.856760406434578	1.258899503972036	3.894139445223927	328.2249119496432	6.709989812432105	15	47	0	0	5	3	1	0	0	1	0	0	0	1	344.0	218.22222222222223	252.6666666666667	318.86111111111114	364.5555555555556	305.61111111111114	288.8888888888889	1034.0	7.319148936170213	6.938775510204081	4.4423076923076925	3.591304347826087	3.732142857142857	2.5	2.2389380530973453	3.234042553191489	3.630952380952381	3.144230769230769	2.7419354838709675	2.739130434782609	2.705357142857143	2.517543859649123	2.221238938053097	4.643026004728132	3.135487528344672	3.0079365079365084
CHEMBL4854605	14.83731186109904	0	1	2.41339145286081	4.73931869447288	1.3243359103915366	3.837475136042407	127.31544426953975	5.48852170621142	11	36	0	0	5	4	0	0	0	0	1	0	0	1	211.6049382716049	86.67196311537876	164.24382716049385	195.4351851851852	171.44650205761317	133.58024691358025	95.39506172839506	1006.0	5.877914951989026	6.1345029239766085	3.3809523809523814	2.6035353535353534	2.4133333333333336	1.2367149758454108	1.002020202020202	3.1944444444444446	3.462686567164179	2.978021978021978	2.752688172043011	2.625	2.6	2.1594202898550723	1.981818181818182	2.407554530982744	2.724956681828027	2.451400405380505
53325861;CHEMBL1643902	18.825381317280577	0	1	2.8242504441984573	5.284008031177663	1.3521907198703345	3.53510918083296	2350.7083767466065	8.550929358992946	6	46	0	2	2	1	0	0	0	1	0	0	0	1	240.0	142.55555555555554	213.1666666666668	284.3055555555556	203.7777777777778	182.22222222222229	178.88888888888894	874.0	5.217391304347826	5.078431372549019	2.144736842105264	1.2265625	1.6545454545454543	1.847619047619048	2.6153846153846154	3.608695652173913	4.310679611650485	3.2171052631578947	2.4285714285714284	2.3671875	2.527272727272728	2.466666666666667	2.923076923076923	3.0990338164251203	2.247821350762528	2.069579288025891
ZINC000028124081	10.037394307054262	0	1	2.362441496696426	4.686428888483188	1.2817984757753338	3.3786673510442613	54.3886817262878	4.258520340180569	6	27	0	0	2	1	0	0	0	0	0	1	0	1	113.06721536351166	54.24494170096022	106.25925925925928	139.9506172839506	58.71296296296296	9.194444444444445	0.0	1684.0	4.1876746430930245	4.394179894179894	2.205761316872428	0.6709608158883521	0.0345679012345679	0.0	1.979959337333864	2.962962962962963	3.2549019607843137	2.805555555555556	2.272727272727273	1.8405797101449275	1.3555555555555556	1.0	2.143061196864725	2.0090719148503786	2.352072310405644	2.0835148874364564
ZINC000038237104	17.72085935717042	0	3	2.6109966066212604	5.026300601121557	1.278892734896759	3.876224605255549	291.06101810755223	6.506442052344326	12	42	0	0	5	3	2	0	0	0	0	0	0	0	310.0	186.75694444444449	241.6388888888889	299.4166666666667	327.2777777777777	255.8055555555556	243.75000000000009	942.0	7.380952380952381	7.454545454545454	5.463157894736842	2.879032258064516	2.5853658536585367	2.357894736842105	3.1875	3.4047619047619047	4.054054054054054	3.631578947368421	3.1785714285714284	2.588709677419355	2.1951219512195124	2.126315789473684	2.046875	4.446593915343915	3.341540404040404	3.2653903903903907
CHEMBL715	17.734688671066525	0	3	2.4857829751408094	4.830655063273429	1.3277773455259387	4.1926154400864855	156.3758745700881	5.8407199219100505	11	42	0	0	5	4	0	1	0	0	0	0	0	0	250.44444444444449	97.33676268861454	188.3487654320988	240.79012345679016	209.6296296296296	198.87037037037035	161.6296296296296	1084.0	5.962962962962964	6.162962962962964	4.343042071197411	2.8621794871794872	2.206666666666667	1.4587458745874589	0.7060931899641577	3.380952380952381	3.75	3.378640776699029	2.982608695652174	3.0384615384615383	2.98	2.4257425742574257	1.827956989247312	2.3175419687765366	2.6183813443072705	2.354359567901235
ZINC000062225456	17.58485875680547	0	0	2.5072330616455374	4.932223329680654	1.3515759242611531	3.904782362575716	273.9135181229436	6.401269789643037	6	44	0	0	5	2	3	0	0	0	0	0	0	0	288.0	151.16666666666666	229.13888888888883	304.30555555555554	283.9722222222221	195.91666666666663	159.91666666666666	924.0	6.545454545454546	6.23404255319149	3.5118110236220472	3.31	3.077777777777778	1.813953488372093	1.2613636363636365	3.227272727272727	3.5730337078651684	2.9133858267716537	2.696	2.75	2.7	2.627906976744186	2.386363636363636	3.435606060606061	2.690307328605201	2.5745942571785263
CHEMBL97158	24.981103942269367	0	1	2.514451286102662	4.964739686221635	1.3115541261637762	4.569229276154904	405.03255912783663	7.135369568274542	19	52	0	0	9	4	2	2	0	0	1	0	0	1	388.4938271604938	216.83597203170248	330.6205418381344	330.6039094650206	381.905235482396	350.67901234567904	263.9125514403292	1938.0	7.471035137701804	6.353174603174604	4.423447069116361	3.654869684499314	3.752706552706553	4.11897738446411	3.661054994388328	3.75	4.040816326530612	3.5118110236220472	3.263157894736842	2.9851851851851854	2.876923076923077	2.920353982300885	2.98989898989899	4.169922539071202	2.589515358612581	3.37367899834831
CHEMBL3545468	16.527324164357324	0	3	2.549375660045888	4.898345480472836	1.2632611053786067	3.827156703408949	224.4786986282836	6.155718163794288	12	36	0	0	5	3	2	0	0	0	0	0	0	0	296.0	193.0	228.3333333333333	270.4444444444445	262.44444444444446	162.55555555555557	188.7777777777778	866.0	8.222222222222221	8.157894736842104	6.0	3.546511627906977	3.95774647887324	3.372881355932204	4.575	3.583333333333333	4.193548387096774	3.615384615384616	3.0786516853932584	2.6511627906976742	2.3943661971830985	2.372881355932204	2.475	5.361111111111111	3.631578947368421	3.682795698924731
CHEMBL3971383	19.89644912914605	0	1	2.4916075159529214	4.890986636893756	1.3057398756841925	3.975574771583095	1878.8483236607144	6.416737405383939	15	47	0	0	6	2	0	1	0	0	3	0	0	3	246.0987654320988	174.41437773074065	247.52306318817884	292.6753966680584	269.21409830258807	242.374078948884	201.4761732760083	1962.0	5.236143945363804	5.480725623582766	2.620857699805069	1.413696715583508	1.4722222222222223	1.7620915032679738	2.207001522070015	3.297872340425532	3.63953488372093	2.9473684210526314	2.610169491525424	2.3867924528301887	2.4456521739130435	2.5294117647058822	2.671232876712329	3.964381450364868	2.8908147054149937	2.98712990360676
ZINC000000056647	15.682318012728178	0	1	2.481537642199092	4.963075284398184	1.3023238457231454	3.901867005889331	140.29203239093513	5.636873376254869	12	40	0	0	3	2	0	1	0	0	0	0	0	0	202.44444444444449	87.55898491083676	163.47530864197532	196.94444444444443	210.90740740740736	203.20370370370367	143.88888888888889	986.0	5.061111111111112	5.317460317460317	3.283154121863799	2.230088495575221	1.8144329896907216	0.7702265372168284	0.1363636363636363	3.15	3.589041095890411	3.236559139784946	2.702702702702702	2.6194690265486726	2.597938144329897	2.019417475728156	1.5454545454545454	2.188974622770919	2.580540858318636	2.2393877896161003
CHEMBL307770	12.74450108824081	0	1	2.5380610190437105	4.99589232751577	1.3084132310032186	3.660409753479231	82.84828898352752	4.887014720925904	6	30	0	0	4	1	2	0	0	0	0	1	0	1	201.06721536351165	87.82827503429355	147.79320987654322	183.61882716049385	118.04012345679013	62.15740740740741	20.12962962962963	1848.0	6.702240512117055	6.501157407407407	3.8393458393458393	2.004058853373922	0.4369114877589454	0.0243055555555555	0.0	3.466666666666667	3.9491525423728815	3.3506493506493507	2.8433734939759034	2.287671232876712	1.7457627118644068	1.40625	1.0	2.927609167809785	2.7872299382716053	2.504969658924461
CHEMBL3609142	28.655926568670928	0	1	2.6191085557411875	5.23301692522736	1.3473213952354794	4.796445879333085	1504.1233981426492	8.596899393243607	18	71	0	0	5	1	4	0	0	0	0	0	0	0	454.0	181.3333333333333	347.5833333333333	416.3611111111112	559.4722222222225	581.3333333333335	545.2777777777777	1456.0	6.394366197183099	6.394736842105263	4.552486187845304	3.7903930131004366	3.764444444444445	2.872	2.076923076923077	3.309859154929577	3.784172661870504	3.5248618784530388	3.2966507177033493	3.1921397379912664	3.1466666666666665	2.764	2.51417004048583	2.5539906103286385	2.6801900584795324	2.500599520383693
ZINC000004899035	22.47299666829265	0	1	2.594130920872554	5.121305102219146	1.3438073581261816	4.364563809557232	342.111836083052	6.86475710687972	12	54	1	0	5	3	1	0	0	0	1	0	0	1	317.60493827160496	126.0400186709343	252.90637860082307	336.76286008230454	318.6316872427984	296.3477366255144	270.9814814814814	1354.0	5.881572930955648	6.329501915708812	3.7501864280387776	2.6995397764628533	2.5318428184281845	2.407148407148408	1.9357638888888888	3.4074074074074074	3.850467289719626	3.3221476510067114	3.09375	2.8698224852071004	2.7378048780487805	2.7202797202797204	2.5546875	2.334074419832117	2.5489658720022703	2.363611014960964
CHEMBL233691	21.936889243665927	0	1	2.491398334584668	4.852683127943106	1.3188785370364495	4.067577614987376	1118.8391641983965	8.049666383436502	12	53	0	0	6	2	3	0	0	0	1	0	0	1	357.60493827160496	173.7552964487121	263.7438271604939	334.0977366255144	288.906378600823	263.57716049382714	275.90329218106984	1396.0	6.747262986256698	6.484126984126983	4.102629346904156	3.060985797827903	3.845056065239551	3.69281045751634	2.6557539682539684	3.2641509433962264	3.5445544554455446	3.0381679389312977	2.6934306569343067	2.571428571428572	2.834862385321101	2.9411764705882355	2.7232142857142856	3.2784018197870206	2.772192827748384	2.6113250213910284
CHEMBL229429	13.544418642285589	0	0	2.309719466499184	4.595974748955298	1.2755803934782677	3.989454182644945	89.32847958246276	5.08010702223664	11	24	0	0	5	2	0	1	0	2	0	0	0	2	316.44444444444446	230.3089849108368	169.75617283950618	195.5462962962963	111.75925925925928	114.51234567901234	124.4351851851852	990.0	13.185185185185183	10.506666666666666	8.056910569105693	9.65432098765432	8.5	8.373333333333333	7.101449275362319	3.9166666666666665	4.052631578947368	3.365853658536585	3.171428571428572	3.3703703703703702	3.6666666666666665	3.64	2.869565217391304	9.596207704618196	4.331728395061728	4.467267706302795
ZINC000002019529	18.372845767031773	0	1	2.3391660051041065	4.678332010208212	1.3443248056085049	4.094347608874454	233.3728092648451	6.328105951983061	18	49	0	0	1	1	0	0	0	0	0	0	0	0	226.0	111.63888888888889	206.5277777777778	248.8333333333333	269.05555555555554	234.16666666666663	210.5	902.0	4.612244897959184	4.882352941176471	2.4166666666666665	1.8695652173913044	1.7681159420289856	1.884297520661157	2.0970873786407767	2.9183673469387754	3.2758620689655173	2.7916666666666665	2.546875	2.347826086956522	2.27536231884058	2.355371900826446	2.4271844660194173	2.278344671201814	2.663398692810457	2.3738825031928483
ZINC000299839520	18.427966138356965	0	3	2.6135485216783856	5.034317903100771	1.2800426195536776	3.916030722187072	311.4072159812835	6.616570169193355	12	43	0	0	6	3	3	0	0	0	0	0	0	0	348.0	192.75694444444449	256.68055555555566	300.08333333333337	354.1944444444444	301.55555555555543	251.8333333333334	1006.0	8.093023255813954	7.733333333333333	6.611111111111111	3.628099173553719	3.277310924369748	2.6272727272727274	3.1690140845070425	3.4186046511627906	4.08	3.8222222222222224	3.247787610619469	2.760330578512397	2.361344537815126	2.0545454545454547	2.1690140845070425	4.482719638242894	3.4839506172839503	3.422407407407409
58911644;CHEMBL2397895	13.34221806968618	0	1	2.48885657577484	4.977713151549681	1.335470032356291	3.7667882395172896	92.32073199728596	5.055896982703936	6	30	0	0	4	3	1	0	0	0	0	0	0	0	234.0	148.38888888888889	160.86111111111111	221.1388888888889	132.16666666666666	96.41666666666666	60.5	692.0	7.8	7.34375	4.560975609756097	3.323943661971831	1.9375	1.542857142857143	1.0	3.5	3.931034482758621	3.268292682926829	2.764705882352941	2.408450704225352	2.2916666666666665	1.8857142857142857	1.35	4.946296296296296	3.153645833333334	2.773467432950192
CHEMBL4863868	14.83731186109904	0	1	2.41339145286081	4.73931869447288	1.3243359103915366	3.837475136042407	127.31544426953975	5.48852170621142	11	39	0	0	4	4	0	0	0	0	0	0	0	0	212.0	91.86111111111111	174.86111111111114	211.3611111111112	179.50000000000003	151.83333333333334	118.16666666666666	756.0	5.435897435897436	5.7073170731707314	3.185567010309278	2.3711340206185567	2.3461538461538463	1.1733333333333331	0.875	3.025641025641025	3.3424657534246576	2.917525773195876	2.6095238095238096	2.536082474226804	2.6153846153846154	2.1866666666666665	2.03125	2.3554131054131053	2.698509485094851	2.3953576864535773
62705288;CHEMBL2058694	14.308544564874964	0	0	2.455984917159685	4.777512843644562	1.2789267253738812	3.844978068571829	101.9998971269348	5.212758469626419	9	26	0	0	6	3	1	1	0	0	0	1	0	1	241.5116598079561	118.00865912208504	152.96913580246914	175.04629629629628	132.4953703703704	108.81327160493828	66.7599451303155	2132.0	9.288909992613696	9.346560846560848	5.512457912457913	5.36520241171404	6.177387914230019	3.7384259259259256	2.098765432098765	4.076923076923077	4.488888888888889	3.4545454545454546	3.28	3.255813953488372	3.263157894736842	2.625	2.0454545454545454	4.538794581618656	3.3826058201058204	3.3993141289437587
CHEMBL25236	23.989259902004264	0	1	2.367752081524636	4.7355041630492725	1.337603448878893	4.3101830526548826	422.1170859666512	7.176684841940898	16	62	0	0	5	3	2	0	0	0	0	0	0	0	366.0	189.16666666666669	295.0277777777777	365.2222222222222	339.6666666666666	296.9166666666667	242.25000000000003	1242.0	5.903225806451613	5.769230769230769	3.207792207792208	1.9005847953216373	1.7974683544303798	1.6666666666666667	1.7166666666666666	3.048387096774193	3.3391304347826085	2.9025974025974026	2.542168674698796	2.3157894736842106	2.2278481012658227	2.1597222222222223	2.341666666666667	3.0510752688172045	2.761538461538461	2.565458937198067
CHEMBL2012686	21.80363835628782	0	0	2.631550054179105	5.023529979784978	1.3600762649383469	4.019830736067398	389.9658108201996	6.921570515744775	9	48	0	0	8	5	2	0	0	0	1	0	0	1	331.60493827160496	173.64418533760096	240.6851851851852	346.7633744855967	308.0473251028807	263.1656378600823	205.9012345679012	1332.0	6.90843621399177	6.888888888888888	4.668430335097002	3.726430976430976	3.692528735632184	3.333333333333334	1.7398692810457517	3.7916666666666665	4.136842105263158	3.3253968253968256	3.213740458015267	3.121212121212121	3.146551724137931	3.180851063829788	2.741176470588236	3.617587194533353	2.70583896265238	2.533528265107212
CHEMBL2323579	25.000674994777423	0	2	2.580639314816005	5.09861482375355	1.2770273517720103	4.309161792617369	1493.0395004958991	8.47172006412543	9	69	0	0	7	5	2	0	0	0	0	0	0	0	380.0	231.00000000000003	322.38888888888897	428.8611111111112	564.638888888889	521.1944444444446	534.3888888888889	1310.0	5.507246376811594	5.402777777777778	3.181318681318681	2.285067873303168	2.321428571428572	2.066350710900474	1.8857142857142857	3.028985507246377	3.5185185185185186	3.093406593406593	2.7168141592920354	2.6153846153846154	2.4375	2.393364928909953	2.185714285714285	3.347826086956522	2.6246141975308643	2.3880658436214
CHEMBL1082763	19.084300650995875	0	0	2.572643835609436	5.033316869280088	1.3311907413324386	4.2120679929177385	195.39875523769632	6.150511106613204	15	42	0	0	7	4	2	1	0	0	0	0	0	0	330.44444444444446	198.0216906721536	279.0432098765432	306.6527777777776	312.73148148148147	248.03240740740745	226.48148148148152	1210.0	7.867724867724868	6.696296296296297	5.394822006472492	4.608247422680412	3.6185185185185182	2.509578544061303	1.2826086956521738	3.619047619047619	3.975	3.5436893203883497	3.2735849056603774	3.237113402061856	3.055555555555556	2.67816091954023	2.065217391304348	4.714802158860801	2.711865569272977	3.488040123456789
CHEMBL233859	22.712945710073768	0	1	2.5134461828214776	4.881509577597529	1.297483905702455	4.085789191256997	1435.928431374003	8.334277646482557	12	51	0	0	8	2	4	0	0	0	2	0	0	2	397.2098765432099	181.34392623075752	270.011316872428	329.61213991769546	294.1286008230452	255.8137860082305	280.36831275720164	1710.0	7.788428951827645	7.207818930041152	4.887021475256771	3.2603901611535195	4.460625674217908	4.251157407407407	3.102020202020202	3.450980392156863	3.7395833333333335	3.277310924369748	2.858267716535433	2.603053435114504	2.9902912621359223	3.1041666666666665	2.7545454545454544	3.555763259426618	2.912284712696236	2.812617884087792
CHEMBL333784	19.53379039377905	0	1	2.4711286433178854	4.899374151848361	1.2697060504256907	4.014065392063365	355.99451542452675	6.79120605649663	6	51	0	0	7	2	2	1	0	0	2	0	0	2	253.6543209876543	183.8656169029112	276.69393004115227	312.66939109891786	264.3158436213992	233.1738683127572	264.4135802469135	1734.0	4.973614137012829	3.683438155136269	2.195742869306088	1.7782921810699588	1.9064814814814808	1.4314236111111112	1.265777777777778	3.0980392156862746	3.294117647058824	2.703448275862069	2.30188679245283	2.3125	2.558333333333333	2.390625	2.152	3.605208174566885	2.048528612469912	2.7126855886387475
CHEMBL54707	24.513796012720466	0	0	2.49441742056949	4.914832911626382	1.2767466261895477	4.0721605817659245	2780.853457350683	9.061915270108226	18	49	0	0	10	5	2	0	0	3	0	0	0	3	564.0	375.03472222222223	498.19444444444446	396.80555555555554	362.68055555555554	559.3888888888889	268.1388888888889	1390.0	11.510204081632653	9.846153846153848	6.622641509433962	5.789473684210527	6.294736842105263	6.083333333333333	4.860759493670886	3.755102040816327	3.909090909090909	3.5283018867924527	3.077586206896552	2.8596491228070176	3.0631578947368423	2.739583333333333	2.9240506329113924	7.653769841269842	3.675747863247864	5.661300505050505
CHEMBL2058420	15.779777268650893	0	3	2.4865366147403365	4.803706418273617	1.2912346366575966	4.155281678389733	104.97587828116778	5.346877773669794	9	33	0	0	6	4	1	0	0	0	0	1	0	1	277.06721536351165	149.82827503429354	184.12654320987653	238.96450617283952	183.72839506172843	175.68209876543213	140.48765432098764	2002.0	8.395976223136717	8.601058201058201	5.43263553408481	3.895330112721417	4.705525197328477	3.775641025641025	1.742962962962963	3.727272727272727	4.206896551724138	3.4927536231884058	2.935897435897436	2.7246376811594204	2.901639344262295	2.769230769230769	2.1	4.540250758614956	3.3586419753086423	3.174595572584078
CHEMBL290106	14.6367139640985	0	0	2.394170170971328	4.788340341942656	1.2139315179720611	4.064035601633882	90.22918577768702	5.144206828284459	12	25	0	0	7	0	2	1	0	0	4	0	0	4	216.8641975308642	123.88572626124066	122.83127572016464	156.00411522633743	154.53909465020575	124.95473251028808	53.058222831885374	1978.0	8.674567901234568	8.376068376068377	4.92	6.283950617283951	6.46604938271605	3.2901234567901234	0.8647119341563786	4.16	4.487179487179487	3.52	3.159090909090909	3.555555555555556	3.388888888888889	2.5	1.7083333333333333	4.955429050449626	3.4195948084836973	3.149519890260632
CHEMBL495075	24.35786941574768	0	2	2.368237503802235	4.701013431974762	1.3010844698680866	5.08266204056945	248.26591523131927	6.645902522054573	12	57	0	0	8	3	2	0	0	0	2	1	0	3	346.2770919067215	173.50553459838437	272.6059670781894	350.7928478890413	285.46090534979413	265.38683127572017	224.59104938271608	2932.0	6.075036700117922	5.887654320987654	2.875568551007148	2.8521434820647418	2.3783475783475785	2.1336675020885547	2.529453262786596	3.298245614035088	3.486238532110092	2.776315789473684	2.589403973509934	2.787401574803149	2.730769230769231	2.5413533834586466	2.6095238095238096	3.0439567473400766	2.605727023319616	2.5009721750292604
CHEMBL3817911	19.775128785586407	0	1	2.485052739295276	4.832434591368648	1.3414355059405485	3.4965501568064368	1155.1449572892184	7.968271851101572	6	53	0	0	4	2	2	0	0	0	0	0	0	0	284.0	189.41666666666669	248.91666666666663	343.91666666666674	237.5833333333333	216.3333333333333	189.3611111111111	1010.0	5.358490566037736	5.142857142857143	2.607594936708861	1.2905405405405406	1.2892561983471074	1.8623853211009167	2.094736842105263	3.056603773584906	3.3796296296296298	2.6455696202531644	2.2823529411764705	2.135135135135135	2.1983471074380163	2.2844036697247705	2.5052631578947366	3.573899371069183	2.4677579365079363	2.304783950617284
CHEMBL3991399	19.1203926627382	0	1	2.400493776145233	4.747548630566769	1.3401972131129432	3.6834573834881534	424.57082565246856	6.926547574070384	9	51	0	0	4	2	0	1	0	0	1	0	0	1	204.04938271604937	93.6476146928822	195.59259259259247	248.4958847736625	174.19444444444446	159.04320987654324	147.61111111111111	1390.0	4.000968288549988	4.082304526748971	1.625185185185185	0.9335511982570806	1.0609636184857425	1.283710895361381	1.5152625152625152	3.0392156862745097	3.2788461538461537	2.5733333333333333	2.280254777070064	2.147058823529412	2.2123893805309733	2.2815533980582523	2.3736263736263736	1.8362277390761208	2.096460143270843	1.8806980056980056
ZINC000040378957	16.486583669550505	0	1	2.463120929958728	4.92081501219359	1.2854071715334423	4.065360644015189	139.37098218972878	5.679076659189976	12	37	0	0	5	1	2	1	0	1	0	0	0	1	296.44444444444446	235.24391289437588	259.1234567901235	309.1882716049382	226.53703703703704	228.47222222222223	163.6666666666667	1106.0	8.012012012012013	5.675213675213675	4.493055555555555	3.5871212121212124	3.2686567164179103	3.844827586206896	2.24	3.45945945945946	3.681159420289855	3.1979166666666665	2.696078431372549	2.5681818181818183	2.746268656716418	2.6379310344827585	2.44	6.357943591739889	2.718106995884774	3.7554124172481664
ZINC000008837188	21.984669486588466	0	1	2.597102006115514	5.128500682533378	1.3298092098844303	4.379379889332633	261.5426789949974	6.559849251592092	12	48	1	0	6	3	1	0	0	0	1	1	0	2	316.6721536351166	116.4516270385612	232.27674897119343	311.2968106995885	275.83924897119346	256.261316872428	227.47427983539097	2502.0	6.5973365340649295	6.983618233618234	4.202996890019791	3.100638569604087	2.966355668645745	2.535215543412265	1.8974106850213044	3.6875	4.126315789473685	3.534351145038168	3.1724137931034484	3.082758620689656	3.015267175572519	2.819672131147541	2.47787610619469	2.426075563303358	2.615988050015828	2.445018410223089
CHEMBL3643413	25.07107287964596	0	0	2.462397405502487	4.920605710737846	1.2877263766131173	4.928778720262528	324.2316699038013	6.944609100652735	12	57	0	0	11	6	2	0	0	3	0	0	0	3	554.0	378.0347222222222	511.44444444444446	432.20833333333326	475.375	482.66666666666674	395.84722222222223	1446.0	9.719298245614034	8.283333333333333	5.115942028985507	4.116883116883117	3.354430379746836	4.402877697841727	4.858333333333333	3.456140350877193	3.63302752293578	3.340579710144928	2.921052631578948	2.844155844155844	2.7468354430379747	2.827338129496403	2.833333333333333	6.632188109161793	3.265277777777778	4.692150866462793
CHEMBL3908870	18.092966030782183	0	1	2.398413138767082	4.793222411571732	1.2431044742524224	4.280257762562409	154.5478002031692	5.873412557851072	6	49	0	0	4	2	2	0	0	0	0	0	0	0	272.0	186.6736111111111	230.6111111111112	320.5833333333333	193.875	202.7083333333333	175.44444444444446	936.0	5.551020408163265	5.15686274509804	2.507575757575758	1.1367521367521367	1.5483870967741935	1.9381443298969072	2.3373493975903616	3.020408163265306	3.395833333333333	2.5681818181818183	2.099378881987578	2.1709401709401708	2.3010752688172045	2.2268041237113403	2.5060240963855422	3.809665532879818	2.606753812636166	2.4021990740740744
CHEMBL4117120	19.039512433698444	0	1	2.489192283277106	4.803328484748385	1.305679655045495	3.5736874543055444	542.0702965036104	7.211686423249842	12	48	0	0	5	1	2	0	0	2	0	0	0	2	368.0	242.44444444444443	257.97222222222223	315.05555555555554	314.0833333333333	296.05555555555554	295.8888888888889	1082.0	7.666666666666667	6.3	4.056603773584905	2.7142857142857144	2.2222222222222223	2.669811320754717	2.901098901098901	3.1041666666666665	3.3372093023255816	3.0	2.8363636363636364	2.546218487394958	2.3174603174603177	2.330188679245283	2.340659340659341	5.050925925925926	3.0644444444444447	2.9996770025839794
ZINC000253650445	20.93172530955613	0	0	2.351231836160871	4.702463672321742	1.2691439261669624	4.587875588300607	214.10855596853216	6.359734930294748	12	53	0	0	7	5	1	0	0	1	0	0	0	1	370.0	234.72222222222223	285.05555555555554	368.2222222222221	356.27777777777777	252.3333333333333	258.5	1136.0	6.981132075471698	6.527272727272727	3.4198473282442747	2.456	2.3412698412698414	2.1785714285714284	1.991452991452992	3.0943396226415096	3.326530612244898	2.801526717557252	2.4452054794520546	2.536	2.4285714285714284	2.5625	2.2564102564102564	4.428721174004193	3.0191919191919188	2.9087301587301586
CHEMBL198617	12.227664335835202	0	1	2.433307139105888	4.742395379901733	1.2482990423747902	3.346670459549093	167.64654070824028	5.591861467935189	9	34	0	0	3	2	1	0	0	0	0	0	0	0	180.0	106.11111111111111	152.08333333333337	184.58333333333337	127.5	114.33333333333334	108.5	648.0	5.294117647058823	5.314285714285714	2.9473684210526314	1.2837837837837838	1.5692307692307692	1.8085106382978724	0.7872340425531915	2.8823529411764706	3.295081967213114	2.671052631578948	2.235955056179775	2.108108108108108	2.107692307692308	2.1702127659574466	2.021276595744681	3.1209150326797386	2.8857142857142857	2.4931693989071047
ZINC000000020257	9.54906712535007	0	1	2.302775637731994	4.605551275463988	1.174290887321513	3.188266963771121	63.24464576056562	4.40937473648507	6	30	0	0	2	1	1	0	0	0	0	0	0	0	136.0	81.61111111111111	126.7777777777778	168.88888888888894	122.50000000000006	113.33333333333334	57.0	526.0	4.533333333333333	4.533333333333333	2.419354838709677	1.169811320754717	0.6307692307692307	0.24	0.0	2.566666666666667	2.8461538461538463	2.403225806451613	2.142857142857143	2.0943396226415096	1.7692307692307692	1.3	1.1041666666666667	2.7203703703703703	2.810185185185185	2.4380341880341883
CHEMBL357702	10.554231059459868	0	1	2.508745978662976	4.758622591033121	1.3555454566415142	3.3370578493835983	63.401446628940775	4.411850943141536	9	25	0	0	2	2	0	0	0	0	0	0	0	0	140.0	68.38888888888889	112.88888888888886	126.77777777777776	76.00000000000001	43.83333333333333	15.0	506.0	5.6	6.111111111111111	3.196428571428572	1.5319148936170213	0.8918918918918919	0.391304347826087	0.0	3.44	3.8222222222222224	3.0892857142857144	2.849056603773585	2.3404255319148937	1.891891891891892	1.4782608695652173	1.2	2.7355555555555555	2.823045267489712	2.5086419753086413
CHEMBL4167315	19.01100286299702	0	1	2.4398529347993945	4.7952447397405535	1.3500167849877895	4.143041385000691	239.8053857884736	6.355296439196661	18	45	0	0	2	1	1	0	0	0	0	0	0	0	278.0	112.66666666666669	211.80555555555563	242.33333333333343	216.5555555555556	193.0277777777778	167.75000000000003	926.0	6.177777777777778	6.229166666666667	3.592233009708738	2.847619047619048	2.8217821782178216	2.6666666666666665	2.3875	3.311111111111111	3.731707317073171	3.2135922330097086	2.754237288135593	2.771428571428572	2.772277227722772	2.6666666666666665	2.5	2.503703703703704	2.8171296296296298	2.5829945799458005
ZINC000045338209	15.171577943034302	0	1	2.521533683982312	5.043067367964625	1.2661518206444686	3.963078350958358	103.26559254997534	5.279158124044727	6	31	0	0	7	3	1	0	0	3	0	0	0	3	368.0	302.70138888888886	384.9444444444444	279.38888888888886	228.66666666666669	197.29166666666663	166.75	898.0	11.870967741935484	9.484848484848484	6.382716049382716	6.873417721518988	2.9322033898305087	2.731707317073171	3.652173913043478	3.806451612903226	4.016666666666667	3.567901234567901	3.094117647058824	2.569620253164557	2.305084745762712	1.9268292682926829	1.3478260869565215	9.76456093189964	3.525252525252525	6.41574074074074
CHEMBL1834345	16.90647058608481	0	3	2.423342712492361	4.805469221651393	1.197448933768336	4.212706055946754	132.9261533688816	5.678251096556462	6	41	0	0	8	4	2	1	0	0	1	0	0	1	284.04938271604937	193.56170934308795	277.83024691358025	281.6980452674897	305.2520576131687	275.91666666666646	252.3364197530865	1392.0	6.928033724781692	5.407407407407407	3.7646356033452806	4.712050078247261	3.205228758169935	1.904255319148936	1.0303030303030305	3.2439024390243905	3.418918918918919	2.795698924731183	2.5384615384615383	3.140845070422535	2.670588235294117	2.351063829787234	1.9292929292929293	4.721017301050925	2.613107485792672	3.754462796129463
CHEMBL4217846	11.19238815542512	0	1	2.434763802738868	4.869527605477737	1.389160805123269	3.520206613941564	67.13937919285019	4.543242981672954	6	29	0	0	3	3	0	0	0	0	0	0	0	0	154.0	64.83333333333334	130.6388888888889	160.5555555555556	89.49999999999999	35.5	9.5	558.0	5.310344827586207	5.419354838709677	2.6419753086419755	1.1866666666666668	0.8979591836734694	0.5454545454545454	0.0	3.1379310344827585	3.5172413793103448	2.962962962962963	2.524390243902439	2.066666666666667	1.7755102040816326	1.5454545454545454	1.2857142857142858	2.2356321839080464	2.508960573476702	2.252394636015326
CHEMBL3546871	12.715991517539392	0	1	2.4839254732958103	4.797154609713537	1.2884419359165693	3.3288427304917065	217.0300840637192	5.910664231231852	6	35	0	0	4	1	2	0	0	0	1	0	0	1	191.6049382716049	97.19974089315652	150.5216049382716	171.5977366255144	161.90740740740745	141.28395061728398	104.84259259259258	952.0	5.474426807760141	4.9753086419753085	3.181681681681682	2.007309941520468	1.8466353677621283	1.2819237147595357	0.5974842767295597	2.914285714285714	3.1451612903225805	2.824324324324324	2.68	2.4473684210526314	2.2816901408450705	1.9402985074626864	1.6226415094339623	2.7771354540901867	2.7389974851394605	2.4277678215850256
CHEMBL3897499	24.092815840638725	0	1	2.595034958084653	5.190069916169305	1.3093388011378173	4.6344236164913335	307.9016999903438	6.828392864825101	10	61	0	0	5	2	0	0	0	3	0	0	0	3	408.0	302.3402777777777	468.50000000000006	424.0	472.2499999999999	428.2638888888887	387.6388888888887	1272.0	6.688524590163935	6.030769230769231	3.385026737967914	2.406779661016949	1.9029535864978904	1.7616822429906542	1.885057471264368	3.3278688524590163	3.716535433070866	3.283422459893048	2.968036529680365	2.6737288135593222	2.4219409282700424	2.2710280373831777	2.21264367816092	4.956397996357012	2.546581196581196	3.688976377952757
CHEMBL3545466	16.567764278877203	0	3	2.5393994642152453	4.891327429227129	1.2624953931425218	3.830496794780321	217.3839535218483	6.123602505845268	12	33	0	0	6	3	2	0	0	0	1	0	0	1	293.60493827160496	194.06085200426764	216.99382716049385	269.23662551440333	242.75925925925927	153.44650205761317	177.07613168724282	1116.0	8.897119341563787	8.688888888888888	6.127627627627628	4.425396825396826	4.609259259259259	4.087470449172577	5.532679738562091	3.8181818181818175	4.428571428571429	3.5945945945945947	3.1772151898734178	2.8285714285714287	2.6166666666666667	2.5531914893617023	2.5	5.880631878917201	3.7228101116990007	3.874889770723104
CHEMBL4531205	12.146633916651972	0	1	2.5207964218462084	4.977009902277943	1.3055928475535197	3.572395904968608	75.74767090023745	4.732872804833353	6	30	0	0	3	1	2	0	0	0	0	0	0	0	190.0	103.92361111111111	154.95833333333334	211.7777777777778	104.16666666666669	77.74999999999999	44.0	624.0	6.333333333333333	6.21875	3.325301204819277	1.2933333333333332	1.288888888888889	1.1666666666666667	0.0	3.3666666666666667	3.8813559322033897	3.036144578313253	2.372340425531915	2.1333333333333333	1.933333333333333	1.6	1.181818181818182	3.4641203703703707	2.856770833333333	2.626412429378531
ZINC000253868718	21.915719801367164	1	1	2.554621348157627	4.962062247571213	1.32938979868471	4.437970692656186	259.6584497031672	6.55261888543688	12	54	1	0	3	1	2	0	0	0	0	0	0	0	304.0	185.00694444444449	275.3194444444445	349.12499999999994	360.8888888888888	335.6388888888889	261.44444444444446	1068.0	5.62962962962963	5.5344827586206895	2.815950920245399	2.009950248756219	1.8216216216216217	1.883870967741936	1.950413223140496	3.351851851851852	3.871559633027523	3.2699386503067487	2.78125	2.671641791044776	2.464864864864865	2.367741935483871	2.4297520661157024	3.426054526748972	2.6175766283524906	2.525866462793069
ZINC000040845322	9.180457611606656	0	1	2.465356573375433	4.709406945189286	1.305229063643689	3.047334532509467	57.35526695991076	4.231586235034892	6	24	0	0	2	1	0	0	0	1	0	0	0	1	152.0	121.61111111111111	116.02777777777776	146.38888888888889	107.16666666666669	54.5	14.0	502.0	6.333333333333333	5.6	3.185185185185185	1.4761904761904765	1.4516129032258065	0.4285714285714285	0.0	3.083333333333333	3.333333333333333	2.703703703703704	2.38	2.0476190476190474	1.7419354838709675	1.380952380952381	1.2222222222222223	5.06712962962963	3.0177777777777783	2.762566137566137
CHEMBL3104091	18.17064519443237	0	1	2.6029970305201333	4.982185468200006	1.3751095442079777	4.163048356831512	159.59205461897997	5.861078261051662	15	42	0	0	2	2	0	0	0	0	0	0	0	0	246.0	90.69444444444446	193.58333333333343	248.1388888888889	237.08333333333337	191.16666666666663	110.5	838.0	5.857142857142857	6.478260869565218	4.342105263157895	2.558139534883721	1.7058823529411764	0.8198198198198198	0.323943661971831	3.571428571428572	4.142857142857143	3.754385964912281	3.291044776119403	3.0387596899224807	2.588235294117647	1.963963963963964	1.6056338028169015	2.159391534391535	2.53743961352657	2.304563492063493
ZINC000001504346	16.808802290397626	0	0	2.446495043341223	4.84536988894776	1.3798881047349485	4.135706566550501	151.63010791904193	5.763381399268161	21	34	0	0	3	3	0	0	0	0	0	0	0	0	272.0	100.88888888888889	180.22222222222223	201.22222222222223	158.11111111111114	113.0	107.0	808.0	8.0	8.486486486486486	5.5	4.422535211267606	4.112903225806452	4.086956521739131	3.8780487804878048	3.735294117647059	4.186440677966102	3.6216216216216215	3.3472222222222223	3.0985915492957745	2.9516129032258065	3.0869565217391304	3.0	2.9673202614379086	3.2432432432432434	3.054613935969869
CHEMBL3260336	18.002846903262125	0	1	2.377242659737237	4.754485319474475	1.2552039316524075	4.462250536316649	135.94906450329182	5.745189412807796	12	39	0	0	6	1	2	0	0	2	1	0	0	3	359.60493827160496	229.7622408931565	288.5077160493827	347.8755144032922	314.06790123456784	224.03703703703707	215.24434156378604	1256.0	9.220639442861666	7.856368563685637	5.877260981912145	5.090909090909091	5.058333333333333	4.030441400304414	3.537313432835821	3.4871794871794872	3.565217391304348	3.0232558139534884	3.0789473684210527	3.0	2.8625	2.7260273972602738	2.611940298507463	5.891339510080936	3.192575027602128	4.181271247092503
CHEMBL274066	25.20897225008855	0	0	2.5014445973078887	4.934623179288896	1.2535067065527894	4.342142970377774	552.5022785384989	7.477608367240666	18	54	0	0	8	3	2	0	0	3	0	0	0	3	544.0	372.34027777777777	499.30555555555554	406.4027777777777	500.31944444444446	600.7500000000001	323.44444444444434	1404.0	10.074074074074074	8.87719298245614	6.3474576271186445	4.70945945945946	4.1875	4.894308943089431	4.435643564356436	3.6296296296296298	3.928571428571429	3.6864406779661016	3.18978102189781	2.7905405405405403	2.6041666666666665	2.6016260162601625	2.8613861386138613	6.8951903292181065	3.427875243664717	5.094954648526077
CHEMBL373695	16.723690875849993	0	1	2.579359210087394	5.025764535656405	1.2481904540237228	4.0033139257483095	132.7083318630271	5.630091071308464	6	38	0	0	6	2	1	0	0	3	0	0	0	3	370.0	310.00694444444446	399.08333333333337	309.75	371.6666666666667	467.0833333333333	178.16666666666663	962.0	9.736842105263158	8.025	5.292929292929293	6.111111111111111	2.752941176470588	1.6421052631578947	0.0714285714285714	3.5526315789473686	3.84	3.393939393939394	2.982142857142857	2.767676767676768	2.611764705882353	1.7473684210526317	1.3392857142857142	8.158077485380117	3.1527777777777777	5.321111111111112
CHEMBL4217787	15.164237814631653	0	1	2.473757123461083	4.9475142469221645	1.2708536835538364	3.909426358392525	113.54853482392902	5.374084251284738	6	44	0	0	3	3	0	0	0	0	0	0	0	0	184.0	89.42361111111111	181.91666666666663	245.5555555555556	212.0416666666667	178.91666666666666	111.625	748.0	4.181818181818182	4.456521739130435	2.3252032520325203	1.4871794871794872	0.896551724137931	0.4678899082568807	0.3783783783783784	2.9318181818181817	3.375	2.739837398373984	2.3421052631578947	2.5042735042735043	2.1293103448275863	1.8440366972477065	1.7702702702702702	2.032354797979798	2.328200483091788	2.067234848484848
ZINC000035977629	17.17267119858176	0	3	2.598878322590989	4.994337453154797	1.2797048043913848	3.823586489719939	269.9480287980084	6.386686814901548	12	39	0	0	5	3	2	0	0	0	0	0	0	0	306.0	182.50694444444449	234.3055555555556	287.50000000000006	286.3611111111111	219.6388888888889	211.08333333333337	904.0	7.846153846153846	7.853658536585366	5.697674418604652	3.0642201834862384	3.1041666666666665	2.727272727272727	3.7115384615384617	3.5128205128205128	4.161764705882353	3.674418604651162	3.087378640776699	2.55045871559633	2.3229166666666665	2.1818181818181817	2.1923076923076925	4.6796652421652425	3.454945799457996	3.445669934640524
CHEMBL4216337	10.635111288499631	0	0	2.368356653081214	4.658115739472924	1.297191707597064	3.455483384131579	64.21411337609541	4.498695257675681	11	21	0	0	4	1	2	1	0	0	0	0	0	0	204.44444444444449	136.53120713305898	120.30864197530865	151.1172839506173	85.3148148148148	106.66666666666669	43.0	800.0	9.735449735449736	8.621212121212123	6.228070175438596	4.964285714285714	4.173913043478261	4.166666666666667	1.8	3.6666666666666665	4.0606060606060606	3.3421052631578947	2.9444444444444446	2.857142857142857	2.5217391304347827	1.7777777777777777	1.3	6.5014860539551895	3.875701459034793	3.645716423494201
CHEMBL5074190	15.056091460581394	0	1	2.3996042094067764	4.799208418813555	1.2661551832658275	3.840286654525557	161.24357269618318	5.77606327619295	12	40	0	0	3	1	1	0	0	0	1	0	0	1	215.6049382716049	96.44974089315652	169.10082304526753	196.47119341563783	188.2006172839506	163.68209876543216	125.04938271604942	1034.0	5.390123456790123	5.392953929539296	3.521164021164021	2.3817966903073287	1.868217054263566	1.1498708010335916	1.3055555555555554	2.95	3.3	3.0	2.495049504950495	2.5531914893617023	2.383720930232558	2.058139534883721	2.09375	2.4112435223289133	2.7599869517213693	2.4157260435038217
ZINC000004898822	22.51343678281253	0	1	2.5920404318698456	5.119196506471529	1.3433451309892503	4.321849154394787	370.1687762307805	6.943578470788826	12	54	1	0	5	3	1	0	0	1	0	0	0	1	366.0	188.22916666666663	279.86111111111103	378.06944444444446	350.38888888888886	332.8611111111111	294.19444444444446	1146.0	6.777777777777778	6.741379310344827	3.9395973154362416	2.822485207100592	2.7378048780487805	2.6923076923076925	2.3828125	3.4074074074074074	3.83177570093458	3.302013422818792	3.05625	2.8461538461538463	2.7195121951219514	2.685314685314685	2.5546875	3.485725308641975	2.7382662835249043	2.61552440290758
ZINC000254133738	19.994905232313272	0	1	2.9370548657288094	5.379290033865532	1.372764198439462	3.683853790158047	2861.338028837145	8.791953759595687	6	46	0	4	3	1	2	0	0	0	0	0	0	0	264.0	125.11805555555556	227.2916666666668	309.5555555555556	180.11111111111114	180.6805555555556	187.8055555555556	920.0	5.739130434782608	5.923076923076923	2.8609271523178808	1.6198347107438016	2.6881720430107525	3.0689655172413794	3.0843373493975905	3.934782608695652	4.847619047619047	3.5695364238410594	2.598639455782313	2.487603305785124	2.913978494623656	3.034482758620689	3.036144578313253	2.7199577294686	2.3552350427350435	2.1646825396825404
ZINC000028132105	10.813450773462106	0	1	2.3930004234295734	4.755614960872588	1.2744386091012083	3.4786359710408665	60.66304408807956	4.441806920413163	6	27	0	0	3	1	0	0	0	0	2	0	0	2	121.20987654320987	54.510592897424175	106.64609053497944	142.23163389727176	62.913580246913575	12.111111111111114	0.0	1036.0	4.489254686785551	4.82936507936508	2.423525377229081	0.8663446054750402	0.2246913580246913	0.0	1.979959337333864	3.1481481481481484	3.392156862745098	2.888888888888889	2.363636363636364	1.9565217391304348	1.488888888888889	1.0	2.143061196864725	2.018910848052747	2.333810993533216	2.0910998144113613
ZINC000029126504	16.320475108693433	0	1	2.4570125869583097	4.91402517391662	1.3196490249209991	4.027288577012041	142.04869019760352	5.698107232273255	12	41	0	0	4	3	0	0	0	1	0	0	0	1	274.0	159.69444444444446	209.9444444444445	270.6388888888888	239.0555555555556	246.6388888888889	246.66666666666669	860.0	6.682926829268292	6.534883720930233	3.9504950495049513	3.139784946236559	2.642105263157895	1.5614035087719298	1.1636363636363636	3.1707317073170733	3.441558441558441	3.0594059405940595	2.92	3.053763440860215	2.821052631578948	2.0701754385964914	1.5818181818181818	3.894986449864499	2.871447028423773	2.726551226551228
CHEMBL4278465	29.00357567988005	0	1	2.462049373569044	4.924098747138087	1.258237067122134	4.182236018199559	2825.1037807253174	9.254633199095885	18	65	0	0	9	2	1	0	0	5	1	0	0	6	595.604938271605	478.3802964487121	559.5730452674898	538.5771604938273	631.6527777777779	599.1404320987655	529.5601851851852	1892.0	9.16315289648623	7.589869281045751	4.151633986928105	3.035914702581369	3.066326530612245	2.6262626262626263	3.1525925925925926	3.4461538461538463	3.6198347107438016	3.0647058823529414	2.643979057591623	2.5303030303030303	2.5	2.363636363636364	2.486666666666667	7.359696868441724	3.220890825465989	4.62457062204537
ZINC000001530697	19.70617910036511	0	1	2.4900771316276864	4.980154263255374	1.3411914280549104	4.114167171659887	298.26867809917576	6.614285416538136	12	51	0	0	4	2	0	2	0	0	0	0	0	0	228.88888888888889	100.00685871056244	196.04012345679016	245.1172839506173	242.8240740740741	227.2623456790124	232.71296296296296	1392.0	4.4880174291939	4.753086419753085	2.6259541984732824	1.899853801169591	2.0271604938271603	1.9476584022038568	1.2222222222222223	3.1372549019607843	3.5	3.099236641221374	2.712328767123288	2.546052631578948	2.7111111111111112	2.8264462809917354	2.484126984126984	1.960918798246322	2.291838134430728	2.000409423028471
CHEMBL590078	12.74450108824081	0	1	2.488688449023272	4.977376898046543	1.3141820208687771	3.697928963250389	80.66602818632711	4.860321151657456	6	31	0	0	4	3	1	0	0	0	0	0	0	0	206.0	116.13888888888889	163.69444444444449	207.1388888888889	131.66666666666669	76.16666666666667	31.0	658.0	6.645161290322581	6.575757575757576	4.160493827160494	1.8987341772151896	0.9491525423728814	0.3902439024390244	0.0	3.3225806451612905	3.7666666666666666	3.234567901234568	2.776470588235294	2.3037974683544302	1.9491525423728813	1.4878048780487805	1.2173913043478262	3.746415770609319	2.835858585858586	2.7282407407407416
CHEMBL4760784	18.878111205526864	0	1	2.4995225875602687	4.861020372759469	1.2379832922127492	4.00683086916573	236.72154059913325	6.342353253531863	11	44	0	0	7	3	1	0	0	3	0	0	0	3	408.0	293.72916666666663	460.9444444444443	282.1388888888888	315.08333333333337	279.33333333333337	245.70833333333337	1086.0	9.272727272727272	8.08695652173913	4.392523364485982	3.415929203539823	2.626086956521739	2.0	3.1122448979591835	3.363636363636364	3.5060240963855422	3.2242990654205608	3.02542372881356	2.9292035398230087	2.408695652173913	1.9338235294117647	2.071428571428572	6.675662878787878	3.153079710144928	5.55354752342704
ZINC000299839388	16.567764278877203	0	3	2.5392155516634194	4.88801620465861	1.262741935202616	3.830230040356701	217.4456609600061	6.123886329377599	12	33	0	0	6	3	2	0	0	0	1	0	0	1	295.60493827160496	187.81085200426764	218.1604938271605	258.5144032921811	239.5061728395062	147.29218106995887	168.9218106995885	1116.0	8.957725402169848	8.803174603174602	6.311728395061729	4.531045751633987	4.774011299435028	4.115839243498818	5.356209150326798	3.8181818181818175	4.392857142857143	3.6527777777777777	3.2337662337662336	2.838235294117647	2.6271186440677967	2.5531914893617023	2.5588235294117645	5.691237939523262	3.737095825984715	3.8957231040564375
CHEMBL71707	30.60051010286696	0	1	2.5139336139426107	4.906862731964205	1.325000160267892	4.4736502113775645	7842.089217962849	10.30226162645982	15	73	0	2	7	3	2	0	0	0	2	0	0	2	409.2098765432099	227.48281511964643	348.89609053497946	457.59686023472034	458.95884773662544	428.0668724279835	380.1460905349795	2004.0	5.605614747167259	5.682336182336182	2.5218335619570187	2.191330343796712	2.190552871712292	1.7676767676767675	1.9216374269005847	3.356164383561644	3.710344827586207	2.939814814814815	2.6127659574468085	2.618834080717489	2.676328502415459	2.422727272727273	2.463157894736842	3.116202946844472	2.5870660546586475	2.4061799347239963
CHEMBL1651534	25.939940118912027	0	0	2.3525486519753094	4.705097303950618	1.278123264829683	5.106395273952138	344.98755339941687	7.03743080774986	18	53	0	0	10	5	2	0	0	3	0	0	0	3	578.0	384.50694444444446	513.7777777777778	421.8611111111112	367.25000000000006	322.27777777777777	334.9722222222221	1464.0	10.90566037735849	9.428571428571429	5.553719008264463	4.849557522123894	4.72972972972973	3.818965517241379	4.578431372549019	3.6226415094339615	3.691489361702128	3.1983471074380163	2.833333333333333	2.911504424778761	2.972972972972973	2.810344827586207	2.872549019607843	7.254848008385744	3.6324404761904767	5.465721040189126
CHEMBL1084617	24.805756482932	0	1	2.423166292246847	4.810372795974809	1.3222104316991192	4.363377177813288	598.6160257097534	7.557771176850135	17	60	0	0	8	4	4	0	0	0	0	0	0	0	454.0	213.94444444444449	322.0277777777778	376.61111111111103	378.5555555555554	366.861111111111	370.8888888888888	1344.0	7.566666666666666	7.063492063492063	4.43609022556391	3.812903225806452	3.77037037037037	3.9166666666666665	3.7553956834532376	3.2	3.467889908256881	3.142857142857143	2.8194444444444446	2.632258064516129	2.8740740740740742	2.9015151515151514	2.805755395683453	3.565740740740741	3.084656084656084	2.954383282364934
CHEMBL3771378	12.74450108824081	0	1	2.512287099939776	4.884180804139953	1.282512500864	3.451823822486768	142.29521930077243	5.4885321596749455	6	31	0	0	5	1	1	0	0	3	0	0	0	3	308.0	265.91666666666663	195.3888888888889	310.11111111111114	280.5	298.58333333333337	177.0	802.0	9.935483870967742	7.375	6.117647058823529	3.893939393939394	3.0303030303030303	2.912280701754386	1.9714285714285715	3.225806451612903	3.4363636363636365	3.0294117647058822	3.015873015873016	2.621212121212121	2.196969696969697	1.6842105263157894	1.2857142857142858	8.57795698924731	3.552083333333333	3.552525252525253
CHEMBL1201356	19.734688671066525	0	1	2.562298161051565	5.074639641273821	1.3242501177799888	4.140265548030049	441.9055116435541	7.00738681653672	9	50	0	0	5	3	2	0	0	0	0	0	0	0	304.0	185.5	247.75	338.25	347.2222222222222	305.3888888888888	245.52777777777777	1020.0	6.08	5.981132075471698	3.701492537313433	2.5165562913907285	2.287878787878788	2.1587301587301586	2.127450980392157	3.26	3.77319587628866	3.2238805970149254	2.7987012987012987	2.622516556291391	2.5	2.293650793650793	2.284313725490196	3.71	2.812368972746331	2.554123711340206
ZINC000040429901	16.527023784070387	0	1	2.4497965263018338	4.892900081180312	1.2849919965725929	4.067555642811623	139.21466339252814	5.677954427545344	12	37	0	0	5	1	2	1	0	1	0	0	0	1	296.44444444444446	235.24391289437588	261.23148148148147	319.253086419753	296.59259259259244	227.08333333333337	169.61111111111114	1106.0	8.012012012012013	5.649572649572649	4.288194444444444	3.265151515151515	4.208955223880597	3.896551724137931	2.66	3.45945945945946	3.63768115942029	3.15625	2.6862745098039214	2.5454545454545454	2.716417910447761	2.655172413793104	2.4	6.357943591739889	2.7152579930357708	3.785963499731616
ZINC000040951679	15.71052720314266	0	1	2.4451685588382865	4.882996463933515	1.3119892991067563	3.986546556489917	129.9133010841927	5.56001449379199	12	37	0	0	4	1	2	1	0	0	0	0	0	0	240.44444444444449	173.46613511659808	235.2314814814815	278.4753086419753	188.25925925925927	200.97222222222223	131.33333333333331	1026.0	6.498498498498499	4.777777777777778	3.809027777777777	3.0303030303030307	2.4477611940298507	3.0517241379310347	1.56	3.324324324324324	3.550724637681159	3.1041666666666665	2.647058823529412	2.488636363636364	2.656716417910448	2.534482758620689	2.28	4.688273922070218	2.4588477366255144	3.4091519055287174
ZINC000095587396	14.18722422131532	0	1	2.54229170628648	5.046419003645193	1.2990670600372909	3.838072743737584	102.64760943304104	5.219088519572169	6	35	0	0	4	2	1	0	0	0	1	0	0	1	207.6049382716049	118.2552964487121	165.40637860082305	222.7407407407408	152.66049382716048	116.03703703703702	75.5	972.0	5.931569664902998	6.003003003003002	3.756272401433692	1.8888888888888888	0.9414414414414416	0.3333333333333333	0.0256410256410256	3.342857142857143	3.8260869565217392	3.2795698924731185	2.7524752475247523	2.442105263157895	2.027027027027027	1.736842105263158	1.3846153846153846	3.378722755677489	2.614670225781337	2.3971938927655514
CHEMBL1829959	14.089764965392607	0	0	2.4787964657191863	4.852762275290922	1.3200445347543246	3.75294643503061	111.89883340419672	5.305381854823355	15	30	0	0	5	4	1	0	0	0	0	0	0	0	262.0	109.16666666666669	176.38888888888897	181.3333333333334	171.8333333333334	138.66666666666663	83.66666666666667	740.0	8.733333333333333	8.875	6.586206896551724	4.030769230769231	3.533333333333333	2.53061224489796	1.0	3.6	4.098039215686274	3.827586206896552	3.4	2.876923076923077	2.4833333333333334	2.061224489795918	1.8125	3.638888888888889	3.5815972222222228	3.458605664488019
CHEMBL3609148	27.839429987743205	0	1	2.62449249200602	5.241253642289396	1.3780723927568737	4.911428155356804	392.4818470621299	7.196265718251801	18	63	0	0	5	1	4	0	0	0	0	0	0	0	454.0	168.61111111111111	321.6666666666668	376.13888888888886	544.5000000000003	563.9444444444448	527.1666666666666	1378.0	7.2063492063492065	7.086956521739131	5.286624203821656	4.041095890410959	3.8225108225108224	3.032258064516129	2.2413793103448274	3.634920634920635	4.137096774193548	3.9426751592356686	3.654255319148936	3.429223744292237	3.212121212121212	2.8225806451612905	2.5129310344827585	2.67636684303351	2.75402576489533	2.5940860215053774
ZINC000000338136	20.25152542347213	0	1	2.596931673577958	5.186582109844348	1.355886272334112	4.463091393682827	184.50236083532303	6.13395299112828	12	46	0	0	5	1	4	0	0	0	0	0	0	0	368.0	133.7777777777778	250.58333333333337	285.7777777777778	344.47222222222223	320.24999999999994	246.8333333333334	1046.0	8.0	7.68	5.889908256880734	3.5827814569536423	3.5454545454545454	2.355072463768116	1.18018018018018	3.630434782608696	4.153846153846154	4.073394495412844	3.426470588235294	3.052980132450331	2.871212121212121	2.27536231884058	1.9189189189189189	2.908212560386474	2.9150000000000005	2.753663003663004
49836633;CHEMBL1276948	21.20861302018061	1	1	2.560243874916964	4.982747705015461	1.3020308243942138	4.45785623746628	217.5603986155928	6.33798795179045	12	51	1	0	3	1	2	0	0	0	0	0	0	0	300.0	180.75694444444449	261.0694444444445	326.4583333333333	337.63888888888886	314.3055555555556	231.52777777777783	1030.0	5.882352941176471	5.763636363636364	3.006756756756757	2.130434782608696	1.9461077844311376	1.9014084507042253	1.9619047619047616	3.431372549019608	3.93069306930693	3.3445945945945947	2.836158192090396	2.722826086956522	2.51497005988024	2.3450704225352115	2.380952380952381	3.544253812636166	2.6648989898989903	2.5848459845984606
CHEMBL1187390	9.996954192534382	0	1	2.473276396234317	4.757764557526162	1.264248509192907	3.1638499531018365	63.7226623923012	4.416904531315393	6	24	0	0	3	1	0	0	0	1	1	0	0	2	159.60493827160494	121.19974089315652	115.5216049382716	144.79218106995887	106.99176954732508	54.05555555555557	15.407407407407408	790.0	6.650205761316872	5.964444444444444	3.4897119341563787	1.650793650793651	1.6415770609318998	0.6455026455026455	0.2592592592592593	3.2916666666666665	3.5	2.7962962962962963	2.44	2.1904761904761907	1.903225806451613	1.5238095238095235	1.4444444444444444	5.049989203881522	2.974156378600824	2.7505144032921813
CHEMBL1224035	16.280034994173548	0	0	2.5126927900925886	4.949667152218284	1.2960179931968878	3.8526447525611287	323.5465671727774	6.521280396294672	6	40	0	0	6	2	2	1	0	1	0	0	0	1	292.44444444444446	196.83676268861456	215.89814814814807	281.5308641975309	287.4074074074074	262.6203703703704	129.6851851851852	1122.0	7.311111111111112	6.5	3.925566343042072	3.808429118773947	3.3617886178861784	2.226851851851852	0.9739583333333331	3.225	3.5584415584415585	3.019417475728156	2.8613861386138613	2.7701149425287355	2.475609756097561	2.263888888888889	2.171875	4.920919067215364	2.880878894767784	2.8038720538720536
ZINC000071331664	14.9181920901388	0	1	2.3539521178396208	4.686300229660866	1.3247936104490805	3.9413184099877023	119.92608981441596	5.428729520985698	12	35	0	0	4	3	0	0	0	0	1	0	0	1	211.6049382716049	87.19974089315653	162.854938271605	201.712962962963	112.93415637860085	100.35185185185183	93.2119341563786	992.0	6.045855379188713	6.165165165165165	3.291666666666666	2.8158295281582952	2.982222222222222	2.444444444444444	1.8634259259259256	3.257142857142857	3.4461538461538463	2.9545454545454546	2.590909090909091	2.5616438356164384	2.86	2.7551020408163267	2.458333333333333	2.4914211683759007	2.70776331887443	2.505460588793923
CHEMBL3819427	18.591625366514133	0	1	2.349743789048364	4.699487578096728	1.3020940949855566	3.9617176728324335	263.1245458426543	6.448096215775391	12	46	0	0	4	2	2	0	0	0	0	0	0	0	298.0	202.16666666666663	241.6666666666668	311.611111111111	200.77777777777783	269.38888888888886	207.6111111111112	968.0	6.478260869565218	6.0625	3.087719298245614	1.991452991452992	2.2526315789473683	3.1392405063291138	2.901408450704225	3.130434782608696	3.4047619047619047	2.8508771929824563	2.4065040650406506	2.1965811965811968	2.347368421052632	2.5443037974683542	2.591549295774648	4.394927536231884	2.9913194444444446	2.876984126984128
CHEMBL5094680	15.544418642285589	0	1	2.3989723525744147	4.797944705148828	1.2921510900408697	3.81822116048589	351.4123354608293	6.603897623625015	12	43	0	0	3	1	1	0	0	0	1	0	0	1	213.6049382716049	101.19974089315652	179.51748971193422	208.9711934156379	196.0462962962964	175.33024691358025	139.62654320987656	1072.0	4.967556703990812	5.070707070707071	3.1851851851851856	2.3356009070294785	1.7523148148148149	1.3433208489388264	1.0910493827160497	2.8372093023255816	3.1184210526315788	2.7916666666666665	2.595959595959596	2.5	2.302083333333333	2.157303370786517	2.0972222222222223	2.353482346352477	2.6683969322858214	2.362072233051766
CHEMBL13086	10.037394307054262	0	1	2.4142823114827827	4.55880431220435	1.2499695957712962	3.132083393678343	88.28863774082976	4.742975685890896	8	27	0	0	3	2	0	1	0	0	0	0	0	0	126.44444444444444	57.50342935528121	103.5895061728395	109.58950617283952	73.75925925925927	65.59259259259261	31.88888888888889	728.0	4.683127572016461	4.630952380952381	1.9939393939393937	1.467948717948718	1.1203703703703702	0.2095238095238095	0.0	2.962962962962963	3.326530612244898	2.636363636363636	2.078125	2.173076923076923	2.25	1.8571428571428568	1.4615384615384617	2.129756642788193	2.5005511463844803	2.114071554547745
CHEMBL206333	14.504911276367636	0	1	2.521511901843264	4.912928021108075	1.2531101150939503	3.830282253177792	98.43720640315271	5.177205511346476	6	32	0	0	6	3	0	0	0	3	0	0	0	3	326.0	257.45138888888886	364.6388888888889	283.58333333333337	188.91666666666669	256.5416666666667	235.25	836.0	10.1875	8.352941176470589	4.964705882352941	3.807692307692308	3.629032258064516	2.520833333333333	2.7096774193548385	3.625	3.796875	3.2	2.8241758241758244	2.551282051282051	2.370967741935484	1.9166666666666667	1.1935483870967742	8.045355902777777	3.147875816993464	5.697482638888889
ZINC000040954917	9.220897726126536	0	1	2.44827309940988	4.662605379521402	1.3041233791457283	3.00834575012341	61.22227154788975	4.296832594292735	6	27	0	0	1	1	0	0	0	0	0	0	0	0	104.0	64.61111111111111	102.47222222222224	121.44444444444444	72.16666666666667	54.5	32.83333333333333	460.0	3.851851851851852	4.107142857142857	1.85	1.03921568627451	0.9117647058823528	0.4666666666666667	0.1428571428571428	2.851851851851852	3.125	2.55	2.161290322580645	2.0392156862745097	1.9411764705882355	1.6666666666666667	1.3333333333333333	2.3930041152263377	2.5476190476190474	2.1348379629629632
CHEMBL3819732	16.332405652511895	0	1	2.3473668901706213	4.694733780341242	1.3285677517386365	3.545383342158451	416.1613235061059	6.7730103267065385	12	41	0	0	3	1	0	1	0	1	0	0	0	1	234.44444444444449	145.03120713305898	186.52777777777783	226.101851851852	144.64506172839506	138.78395061728398	129.51851851851853	1054.0	5.718157181571816	5.186046511627907	2.389438943894389	1.2199312714776631	1.380952380952381	1.8308457711442785	2.3157894736842106	3.073170731707317	3.3026315789473686	2.762376237623762	2.3653846153846154	2.206185567010309	2.2261904761904763	2.462686567164179	2.631578947368421	3.537346515440463	2.625897215044502	2.454312865497077
44572803;CHEMBL1187088	11.647974580920028	0	1	2.469173044080611	4.804484521876874	1.2409032190684075	3.394888788169188	76.11969752658065	4.737772176888973	6	27	0	0	4	1	0	0	0	3	0	0	0	3	266.0	251.17361111111111	323.58333333333337	200.63888888888889	180.9583333333333	149.33333333333331	158.5	700.0	9.851851851851851	7.535714285714286	4.35	3.784313725490196	3.255813953488372	1.9090909090909087	3.5	3.4074074074074074	3.395833333333333	2.9166666666666665	2.564516129032258	2.4901960784313726	2.116279069767442	1.6666666666666667	1.4444444444444444	9.30272633744856	3.360119047619048	6.7413194444444455
CHEMBL3402656	14.906261546320335	0	1	2.4916075159529214	4.890986636893756	1.3057398756841925	3.975574771583095	1878.8483236607144	6.416737405383939	6	48	0	0	2	1	0	0	0	0	1	0	0	1	150.44444444444446	174.41437773074065	247.52306318817884	292.6753966680584	269.21409830258807	242.374078948884	201.4761732760083	1014.0	3.1342592592592595	3.4081632653061225	1.6814814814814816	1.141025641025641	0.875	0.3969465648854962	0.091743119266055	2.6666666666666665	3.204301075268817	2.7333333333333334	2.3417721518987342	2.2628205128205128	2.198529411764706	1.748091603053435	1.3944954128440368	3.964381450364868	2.8908147054149937	2.98712990360676
ZINC000026821744	15.68231801272818	0	1	2.4645768016297303	4.9291536032594605	1.3028800209432103	4.007507807078102	120.018485335438	5.480792955940345	12	43	0	0	1	1	0	0	0	0	0	0	0	0	190.0	90.16666666666669	174.47222222222223	221.16666666666663	244.8333333333333	220.1666666666668	156.5	756.0	4.418604651162791	4.733333333333333	2.675925925925926	1.804195804195804	1.5	0.7207207207207207	0.15625	3.0	3.506172839506173	3.1481481481481484	2.577777777777778	2.377622377622377	2.3278688524590163	1.927927927927928	1.40625	2.0968992248062017	2.5	2.1539780521262
CHEMBL3545467	16.52732416435732	0	3	2.5493756600458903	4.898345480472837	1.2632611053786065	3.827156703408951	224.47869862828463	6.155718163794293	12	33	0	0	6	3	2	0	0	0	1	0	0	1	293.60493827160496	194.06085200426767	216.76748971193416	266.35185185185185	241.2366255144033	150.14403292181072	182.0617283950617	1116.0	8.897119341563787	8.717460317460317	6.267267267267267	4.323809523809524	4.557407407407408	4.215130023640662	5.493464052287582	3.8181818181818175	4.464285714285714	3.6486486486486487	3.151898734177215	2.8285714285714287	2.583333333333333	2.5531914893617023	2.5294117647058822	5.880631878917202	3.725984714873604	3.870848030570253
62705127;CHEMBL2058416	15.682318012728178	0	0	2.4636359815823274	4.77346614225916	1.2943860873282351	4.125375584393945	111.30829849481414	5.405450995763842	11	33	0	0	6	4	1	0	0	0	0	1	0	1	275.06721536351165	125.82827503429355	184.48148148148152	204.4783950617284	199.9598765432099	148.51543209876544	119.48765432098766	2002.0	8.335370162530657	8.62962962962963	5.535612535612535	4.071350762527233	4.431339031339032	3.572327044025157	2.0671834625323	3.6666666666666665	4.087719298245614	3.523076923076923	3.1690140845070425	2.867647058823529	2.6615384615384614	2.69811320754717	2.3488372093023258	3.812978031342229	3.393562610229277	3.23651721897336
CHEMBL445747	9.220897726126536	0	1	2.4916075159529214	4.890986636893756	1.3057398756841925	3.975574771583095	1878.8483236607144	6.416737405383939	6	29	0	0	2	1	0	0	0	0	1	0	0	1	104.44444444444444	174.41437773074065	247.52306318817884	292.6753966680584	269.21409830258807	242.374078948884	201.4761732760083	750.0	3.601532567049808	3.965517241379312	1.9	1.0196078431372548	0.6744186046511628	0.3636363636363636	0.0	2.689655172413793	3.145833333333333	2.566666666666667	2.274193548387097	2.07843137254902	1.7674418604651163	1.393939393939394	1.1111111111111112	3.964381450364868	2.8908147054149937	2.98712990360676
72735040;CHEMBL3139190	14.975211231541632	0	3	2.51654768569368	4.898028646061882	1.28656917244568	3.751208379043802	149.05555170405606	5.646172952862498	12	32	0	0	4	3	1	0	0	0	0	0	0	0	256.0	158.94444444444446	195.27777777777777	225.2777777777778	217.11111111111111	171.5	119.66666666666669	764.0	8.0	8.029411764705882	5.47887323943662	4.455882352941177	3.612903225806452	2.60377358490566	1.4210526315789471	3.59375	4.218181818181818	3.5492957746478875	3.2133333333333334	2.897058823529412	2.5	2.113207547169812	1.7894736842105263	4.967013888888889	3.52124183006536	3.5505050505050506
CHEMBL1277126	22.62282658255371	1	1	2.551774403991045	4.962416763062268	1.3350709316899538	4.401336523504776	336.145830864004	6.847164503413324	12	53	1	0	4	1	3	0	0	0	0	0	0	0	352.0	198.00694444444449	293.06944444444446	360.76388888888886	331.33333333333326	309.3611111111111	303.6666666666667	1130.0	6.6415094339622645	6.508771929824562	3.660130718954248	2.397905759162304	2.1294117647058823	2.1379310344827585	2.295081967213114	3.452830188679245	3.923076923076923	3.392156862745098	2.888268156424581	2.701570680628272	2.588235294117647	2.503448275862069	2.4262295081967213	3.7359800838574415	2.8340643274853803	2.817975427350428
CHEMBL3765874	26.655926568670925	0	1	2.542898358160444	4.901942639881268	1.345850217073072	3.727351940585655	17992.315764518626	11.021475475380642	19	67	0	0	5	3	2	0	0	0	0	0	0	0	404.0	197.94444444444449	316.30555555555554	397.38888888888886	421.1666666666666	327.25	267.08333333333337	1352.0	6.029850746268656	6.098591549295775	3.694117647058824	2.056122448979592	1.6010362694300515	1.3352272727272727	1.5724137931034483	3.1791044776119404	3.574803149606299	3.1	2.815217391304348	2.4693877551020407	2.2590673575129534	2.1420454545454546	2.310344827586207	2.954394693200664	2.717527386541472	2.490594925634296
44572173;CHEMBL1186687	9.9565140780145	0	1	2.489921725780928	4.797204801321234	1.2684140296569224	3.1874178241284152	61.06000655406585	4.374221359112341	6	27	0	0	2	1	0	0	0	0	1	0	0	1	111.60493827160494	64.19974089315653	101.29526748971192	118.51851851851852	89.07407407407408	61.19135802469136	20.0	748.0	4.133516232281664	4.503968253968254	2.246296296296296	0.9092592592592592	0.6376811594202898	0.3	0.0	3.037037037037037	3.3541666666666665	2.85	2.4516129032258065	1.9833333333333327	1.608695652173913	1.2666666666666666	1.1333333333333333	2.37776818122802	2.5166078777189886	2.110318072702332
ZINC000013983000	15.751267697949476	0	3	2.5310816337693	4.876891719091964	1.287732187833417	3.7554357961440616	201.6348772085505	5.999605703820574	12	33	0	0	5	3	2	0	0	0	0	0	0	0	288.0	188.22222222222223	218.66666666666663	257.8888888888889	239.66666666666669	146.22222222222223	171.33333333333331	828.0	8.727272727272727	8.542857142857143	6.138888888888889	4.294117647058823	4.576271186440678	3.914893617021277	4.941176470588236	3.6666666666666665	4.267857142857143	3.555555555555556	3.1298701298701297	2.764705882352941	2.5084745762711864	2.4680851063829787	2.4705882352941178	5.703703703703704	3.768253968253969	3.9047619047619047
CHEMBL2397893	12.74450108824081	0	1	2.482930739487157	4.965861478974316	1.3148814783528575	3.704623434237039	80.79426664434386	4.86190963488321	6	29	0	0	4	2	1	0	0	0	1	0	0	1	193.6049382716049	107.94974089315652	146.62860082304525	191.8281893004116	90.24074074074072	52.91358024691359	20.34567901234568	896.0	6.676032354193274	6.519713261648746	3.794444444444444	2.11952861952862	1.281653746770026	0.7037037037037037	0.0	3.4827586206896552	3.8596491228070176	3.175	2.6790123456790123	2.333333333333333	2.209302325581396	1.7666666666666666	1.3333333333333333	3.722404858384708	2.709445108190628	2.5724315933867588
CHEMBL311469	13.53248809846712	0	0	2.4855658299994685	4.804349821080916	1.2970312653056064	3.606223221222248	126.17287008403603	5.368281202496411	12	30	0	0	2	1	1	0	0	0	0	0	0	0	216.0	119.16666666666669	161.72222222222226	190.6111111111112	121.7222222222222	98.5	73.99999999999999	666.0	7.2	7.25	4.1940298507462686	2.9	2.519230769230769	3.0588235294117645	2.4444444444444446	3.5	3.9814814814814814	3.313432835820896	2.9855072463768115	2.5166666666666666	2.3846153846153846	2.264705882352941	2.259259259259259	3.9722222222222223	3.067708333333333	2.99485596707819
5167627;CHEMBL213006	22.47299666829265	0	1	2.594130920872554	5.121305102219146	1.3438073581261816	4.364563809557232	342.111836083052	6.86475710687972	12	54	1	0	5	3	1	0	0	0	1	0	0	1	317.60493827160496	126.0400186709343	252.90637860082307	336.76286008230454	318.6316872427984	296.3477366255144	270.9814814814814	1354.0	5.881572930955648	6.329501915708812	3.7501864280387776	2.6995397764628533	2.5318428184281845	2.407148407148408	1.9357638888888888	3.4074074074074074	3.850467289719626	3.3221476510067114	3.09375	2.8698224852071004	2.7378048780487805	2.7202797202797204	2.5546875	2.334074419832117	2.5489658720022703	2.363611014960964
CHEMBL1632174	24.127159272446857	1	1	2.5435112625488223	4.860708889676296	1.3099092161840054	3.800942965996847	22009.580083366945	11.13063520738195	9	64	0	0	7	3	4	0	0	0	0	0	0	0	392.0	257.19444444444446	341.4722222222223	403.58333333333337	418.1388888888889	355.58333333333337	295.50000000000006	1300.0	6.125	5.686567164179104	2.965909090909091	2.2298850574712645	1.9254658385093169	1.929032258064516	1.8445945945945943	3.015625	3.328	2.7556818181818183	2.5543478260869565	2.4597701149425286	2.4285714285714284	2.3741935483870966	2.466216216216216	4.018663194444445	2.747927031509121	2.7317777777777783
CHEMBL89738	15.313708498984765	0	1	2.5530471252106	4.884969874595406	1.344802968946986	3.811218467008732	139.63044959226633	5.5808531730043365	9	41	0	0	2	2	0	0	0	0	0	0	0	0	184.0	78.38888888888889	173.2777777777778	231.0555555555556	192.58333333333337	145.41666666666666	85.25	732.0	4.487804878048781	5.0	2.918032786885246	1.2615384615384615	0.6949152542372882	0.4693877551020408	0.1290322580645161	3.1219512195121952	3.5476190476190474	3.114754098360656	2.933333333333333	2.515384615384616	2.0847457627118646	1.7448979591836735	1.4838709677419355	1.9119241192411924	2.2601010101010104	2.062830687830688
CHEMBL14276	24.473355898200584	0	0	2.501579131723034	4.933890544382725	1.267521857393972	4.286221564570176	643.9648563650835	7.599046265244739	18	48	0	0	9	3	2	0	0	4	0	0	0	4	584.0	424.5625	505.1944444444445	410.6805555555556	555.7083333333334	606.8611111111111	340.5	1408.0	12.166666666666666	10.117647058823527	7.30188679245283	6.423728813559322	6.694444444444445	6.133333333333334	5.831325301204819	3.8541666666666665	4.104651162790698	3.7358490566037736	3.2758620689655173	3.093220338983051	2.953703703703704	2.780952380952381	3.0963855421686746	8.845052083333334	3.794117647058824	5.87435400516796
CHEMBL209254	12.008884736352844	0	1	2.456689215267678	4.7543481352499946	1.3085769640174736	3.515946014407548	83.76833482650152	4.833520178154641	6	30	0	0	3	2	0	0	0	0	1	0	0	1	143.60493827160494	61.17196311537875	128.21604938271608	154.51440329218107	99.70164609053496	63.444444444444464	22.037037037037035	834.0	4.786831275720164	5.034722222222222	2.1600529100529102	1.550580431177446	1.222222222222222	0.5811965811965812	0.0	3.2333333333333334	3.633333333333333	2.833333333333333	2.4743589743589745	2.388059701492537	2.1785714285714284	1.7179487179487178	1.3125	2.039065437179292	2.3522055041152266	2.1369341563786013
CHEMBL116448	18.75773392737121	0	1	2.4638917348551743	4.879358278914578	1.270820975066218	3.9168371341581376	330.23470607055367	6.6752723695266925	6	51	0	0	6	2	2	1	0	0	0	1	0	1	245.5116598079561	183.5999657064472	276.41820987654324	310.1064814814815	258.93364197530866	232.587962962963	262.21450617283944	2382.0	4.8139541138814925	3.453529000698812	2.1067688378033207	1.5954218106995883	1.7330246913580247	1.3298611111111112	1.2041481481481482	3.0	3.235294117647059	2.668965517241379	2.276729559748428	2.2777777777777777	2.5166666666666666	2.3203125	2.088	3.5999993275773954	2.058176100628931	2.709982449770032
ZINC000045255093	25.431983035078783	0	1	2.499779650367474	4.888041093512552	1.3474472093322978	4.345468134967892	454.92192143770126	7.251527914481053	18	56	0	0	7	4	2	0	0	1	0	0	0	1	442.0	239.52777777777777	328.9166666666667	388.94444444444446	368.72222222222223	332.30555555555554	275.25000000000006	1294.0	7.892857142857143	7.524590163934426	3.987012987012987	2.633136094674556	2.220858895705521	2.171232876712329	2.9326923076923075	3.625	3.982142857142857	3.2662337662337664	2.9127906976744184	2.674556213017752	2.5644171779141103	2.5	2.8461538461538463	4.277281746031746	2.912112932604736	2.936755952380953
CHEMBL3310111	16.52732416435732	0	3	2.4916075159529214	4.890986636893756	1.3057398756841925	3.975574771583095	1878.8483236607144	6.416737405383939	12	38	0	0	6	3	2	0	0	0	1	0	0	1	296.44444444444446	174.41437773074065	247.52306318817884	292.6753966680584	269.21409830258807	242.374078948884	201.4761732760083	1156.0	7.801169590643275	7.948717948717949	5.974358974358975	3.6987951807228914	3.6103896103896105	3.372881355932204	4.945945945945946	3.421052631578948	4.193548387096774	3.615384615384616	3.101123595505618	2.7349397590361444	2.272727272727273	2.3220338983050848	2.5945945945945947	3.964381450364868	2.8908147054149937	2.98712990360676
CHEMBL2397901	12.78494120276069	0	1	2.4702061394783708	4.940412278956741	1.312537200975195	3.7045726327142456	81.6911866291513	4.872949750496598	6	29	0	0	4	2	1	0	0	0	1	0	0	1	193.6049382716049	107.94974089315652	146.96604938271602	194.7088477366256	92.30864197530862	51.57407407407408	20.88888888888889	896.0	6.676032354193274	6.487455197132617	3.630555555555556	2.27946127946128	1.4909560723514212	0.8222222222222223	0.1037037037037037	3.4827586206896552	3.824561403508772	3.1375	2.6790123456790123	2.333333333333333	2.209302325581396	1.9	1.4666666666666666	3.722404858384708	2.7058608787999474	2.5783517435564214
CHEMBL3734894	26.08207067486249	0	1	2.375162695612003	4.700139553748717	1.3216402339047566	4.18256169336207	830.2176298467439	7.945463302677763	18	67	0	0	6	1	5	0	0	0	0	0	0	0	454.0	188.22222222222223	333.08333333333337	364.6388888888889	365.44444444444446	375.6666666666667	390.27777777777777	1410.0	6.776119402985074	6.285714285714286	3.691780821917808	1.797872340425532	2.12707182320442	2.3101604278074865	2.6853932584269664	3.0597014925373136	3.336065573770492	3.0273972602739727	2.5689655172413794	2.4202127659574466	2.4696132596685083	2.4705882352941178	2.651685393258427	2.809286898839138	2.9210317460317463	2.7301912568306013
ZINC000140512435	18.17064519443237	0	1	2.6029970305201315	4.982185468200002	1.3751095442079777	4.1630483568315135	159.59205461897983	5.86107826105166	12	42	0	0	3	2	0	1	0	0	0	0	0	0	228.44444444444449	86.86454046639233	182.2808641975309	238.4475308641976	230.00925925925927	177.42592592592592	100.94444444444446	1058.0	5.439153439153439	5.869565217391305	3.669467787114846	2.3109452736318405	1.5628415300546448	0.8705501618122976	0.3484848484848485	3.571428571428572	4.152941176470589	3.689075630252101	3.194244604316547	2.9402985074626864	2.5327868852459017	1.9902912621359223	1.6515151515151516	2.0682033444379124	2.40150295222759	2.1444807552650698
ZINC000034893375	9.220897726126536	0	1	2.451260376110283	4.672136991256478	1.2952945875875783	3.021667956178096	59.56245690321255	4.269347014652396	6	24	0	0	2	1	0	0	0	0	0	1	0	1	103.06721536351164	58.74494170096023	90.84259259259258	103.58950617283948	64.125	40.22222222222223	14.12962962962963	1646.0	4.294467306812986	4.481481481481482	2.015089163237312	1.1499118165784832	0.8876941457586619	0.4656084656084656	0.0	3.083333333333333	3.3095238095238093	2.6296296296296298	2.4	2.095238095238096	1.7741935483870968	1.4761904761904765	1.2222222222222223	2.447705904206676	2.550987654320988	2.1629188712522045
CHEMBL55207	22.15566884314828	0	0	2.4626138065927856	4.822159813905612	1.29987918730455	3.9291437585043534	828.9168084585733	7.749739215602447	18	44	0	0	8	4	2	0	0	0	2	0	0	2	389.2098765432099	174.6217040085353	253.2572016460905	299.54835390946494	240.28395061728395	218.022633744856	185.88580246913588	1638.0	8.845679012345679	8.83451536643026	5.624284077892325	4.882716049382716	4.463186077643909	4.288600288600288	4.304273504273504	3.772727272727273	4.038461538461538	3.4742268041237114	3.071428571428572	3.0	2.927710843373494	2.896103896103896	2.9384615384615387	3.9686750911030746	3.2709701427195514	3.246887200590905
CHEMBL4116620	11.301777955166298	0	1	2.485140567945207	4.790609959495323	1.276962878460263	3.294483712824281	88.76782797214645	4.89148939484969	6	31	0	0	3	1	1	0	0	1	0	0	0	1	204.0	134.88888888888889	150.47222222222226	173.6388888888889	162.5833333333333	136.0	81.5	642.0	6.580645161290323	5.6875	3.6	2.3043478260869565	1.3333333333333333	1.2666666666666666	0.34375	2.967741935483871	3.2363636363636363	2.923076923076923	2.6231884057971016	2.246376811594203	1.893939393939394	1.6444444444444444	1.5625	4.351254480286738	2.9435763888888893	2.7358585858585864
CHEMBL220521	13.370727640387596	0	1	2.560602785691472	4.937958187334004	1.3220645386360454	3.6856123950500974	95.12939815207709	5.08586630167666	6	30	0	0	5	2	2	0	0	0	1	0	0	1	233.6049382716049	120.72751867093432	161.54526748971196	199.10185185185188	141.08024691358025	67.7283950617284	35.0	960.0	7.786831275720164	7.409722222222221	5.15915915915916	2.3529411764705883	1.251572327044025	0.1578947368421052	0.0	3.566666666666667	4.051724137931035	3.5405405405405403	3.0	2.4411764705882355	2.150943396226415	1.5	1.2307692307692308	4.024250622364478	2.9476916152263377	2.7852632325812405
11175045	16.723690875849996	0	1	2.579359210087393	5.025764535656405	1.248190454023723	4.003313925748312	132.7083318630269	5.630091071308463	9	38	0	0	6	2	1	0	0	3	0	0	0	3	366.0	298.00694444444446	395.69444444444446	300.86111111111114	375.5	458.4166666666667	177.16666666666666	962.0	9.63157894736842	8.2	5.595744680851064	5.930693069306931	2.595505617977528	1.6923076923076923	0.0677966101694915	3.5526315789473686	3.8767123287671232	3.48936170212766	3.074074074074074	2.742574257425743	2.5730337078651684	1.8021978021978025	1.3220338983050848	7.842288011695906	3.270833333333333	5.420471841704718
CHEMBL1277311	22.62282658255371	1	1	2.552502167176189	4.9639131058384605	1.3348026613849948	4.425102803828036	307.8769931160461	6.759319747384247	12	55	1	0	4	1	3	0	0	0	0	0	0	0	340.0	197.25694444444449	291.5694444444445	377.20833333333326	398.8472222222221	354.88888888888897	290.4444444444444	1132.0	6.181818181818182	6.050847457627119	3.319277108433735	2.316326530612245	1.9838709677419355	1.93939393939394	2.1384615384615384	3.363636363636364	3.836363636363637	3.2590361445783134	2.8272251308900525	2.760204081632653	2.5268817204301075	2.3696969696969696	2.4615384615384617	3.5864898989898992	2.724340866290019	2.650631313131314
CHEMBL458001	28.369799959566137	0	1	2.4161234970345986	4.832246994069196	1.3335990335123584	4.5388740160318015	855.5471742965884	8.032675079642921	24	62	0	0	8	5	2	0	0	0	1	0	0	1	469.60493827160496	247.56085200426764	333.8189300411522	433.6604938271605	411.5185185185184	376.6378600823045	321.8179012345677	1696.0	7.574273197929112	7.471380471380471	4.640912435614423	4.001481481481481	4.271043771043772	4.530214424951267	4.3592938733125655	3.4838709677419355	3.7767857142857135	3.198675496688742	2.91025641025641	2.833333333333333	2.946969696969697	3.008771929824561	2.9906542056074765	3.992916967810769	3.0886955979548576	2.980526161081716
4366334;CHEMBL214554	22.51343678281253	0	1	2.5920404318698456	5.119196506471529	1.3433451309892503	4.321849154394787	370.1687762307805	6.943578470788826	12	54	1	0	5	3	1	0	0	1	0	0	0	1	366.0	188.22916666666663	279.86111111111103	378.06944444444446	350.38888888888886	332.8611111111111	294.19444444444446	1146.0	6.777777777777778	6.741379310344827	3.9395973154362416	2.822485207100592	2.7378048780487805	2.6923076923076925	2.3828125	3.4074074074074074	3.83177570093458	3.302013422818792	3.05625	2.8461538461538463	2.7195121951219514	2.685314685314685	2.5546875	3.485725308641975	2.7382662835249043	2.61552440290758
CHEMBL3735643	28.82961757056891	0	1	2.3805394880643607	4.754650077982848	1.3113561847889073	5.288538597042264	443.79791852633264	7.430370387103415	18	75	0	0	8	1	7	0	0	0	0	0	0	0	542.0	222.27777777777777	379.6388888888889	425.25	459.9444444444444	454.0833333333332	449.38888888888886	1614.0	7.226666666666667	6.589743589743589	4.653846153846154	1.768181818181818	1.9400921658986168	2.0991379310344827	2.6018957345971563	3.053333333333333	3.360294117647059	3.198717948717949	2.6804123711340204	2.459090909090909	2.3963133640553	2.2974137931034484	2.540284360189573	2.9637037037037035	3.021723646723647	2.791462418300654
CHEMBL3967107	12.008884736352844	0	1	2.4482449409198788	4.8964898818397575	1.3468769510103618	3.619272400549327	73.70064635220992	4.705476677308552	6	30	0	0	3	2	0	0	0	1	0	0	0	1	194.0	122.61111111111111	155.0833333333333	199.66666666666669	154.16666666666669	102.16666666666666	17.5	626.0	6.466666666666667	5.9375	2.988235294117647	1.6923076923076923	1.4385964912280702	1.3793103448275863	0.0	3.2333333333333334	3.583333333333333	2.988235294117647	2.6	2.217948717948718	1.8596491228070176	1.4827586206896552	1.25	4.087037037037037	2.680555555555556	2.5847222222222213
CHEMBL2058705	14.946701660840215	0	3	2.4426910602808496	4.740105420274805	1.2960973217271698	3.953110769968776	114.76342243613004	5.38472669939342	9	30	0	0	6	4	1	0	0	0	0	1	0	1	267.06721536351165	132.32827503429354	177.06481481481484	200.533950617284	174.16666666666674	135.11728395061726	98.38117283950616	1964.0	8.902240512117055	8.844907407407408	5.663580246913581	4.435347628330084	5.603864734299517	4.475925925925926	3.096064814814815	3.7666666666666666	4.153846153846154	3.466666666666667	3.1	2.9649122807017543	3.0217391304347827	2.8	2.53125	4.410942501143118	3.4200424382716057	3.405092592592593
CHEMBL3402683	15.68231801272818	0	1	2.4916075159529214	4.890986636893756	1.3057398756841925	3.975574771583095	1878.8483236607144	6.416737405383939	12	42	0	0	3	1	0	0	0	0	2	0	0	2	190.04938271604937	174.41437773074065	247.52306318817884	292.6753966680584	269.21409830258807	242.374078948884	201.4761732760083	1296.0	4.52498530276308	4.9328165374677	2.813725490196078	2.0462222222222226	1.731837606837607	0.8482676224611708	0.2	3.023809523809524	3.6266666666666665	3.1862745098039214	2.6341463414634148	2.48	2.4134615384615383	1.946236559139785	1.48	3.964381450364868	2.8908147054149937	2.98712990360676
ZINC000062225426	16.280034994173548	0	0	2.5126927900925886	4.949667152218284	1.2960179931968878	3.8526447525611287	323.5465671727774	6.521280396294672	6	40	0	0	6	2	2	1	0	1	0	0	0	1	292.44444444444446	196.83676268861456	215.89814814814807	281.5308641975309	287.4074074074074	262.6203703703704	129.6851851851852	1122.0	7.311111111111112	6.5	3.925566343042072	3.808429118773947	3.3617886178861784	2.226851851851852	0.9739583333333331	3.225	3.5584415584415585	3.019417475728156	2.8613861386138613	2.7701149425287355	2.475609756097561	2.263888888888889	2.171875	4.920919067215364	2.880878894767784	2.8038720538720536
ZINC000013782234	10.554231059459868	0	1	2.508745978662976	4.758622591033121	1.3555454566415142	3.3370578493835983	63.401446628940775	4.411850943141536	9	25	0	0	2	2	0	0	0	0	0	0	0	0	140.0	68.38888888888889	112.88888888888886	126.77777777777776	76.00000000000001	43.83333333333333	15.0	506.0	5.6	6.111111111111111	3.196428571428572	1.5319148936170213	0.8918918918918919	0.391304347826087	0.0	3.44	3.8222222222222224	3.0892857142857144	2.849056603773585	2.3404255319148937	1.891891891891892	1.4782608695652173	1.2	2.7355555555555555	2.823045267489712	2.5086419753086413
CHEMBL276571	25.03063276512608	0	0	2.5018269908410327	4.935254203548407	1.2828076280536385	4.3494746369812844	620.2336585238022	7.593247085434467	18	52	0	0	9	3	3	0	0	3	0	0	0	3	572.0	379.8125	502.75	401.8472222222222	498.5972222222222	630.1944444444446	328.0833333333333	1430.0	11.0	9.436363636363636	7.063063063063063	5.614814814814815	5.046875	5.25	4.795918367346939	3.692307692307693	3.978494623655914	3.783783783783784	3.261904761904762	2.9851851851851854	2.796875	2.6048387096774195	2.9489795918367347	7.304086538461538	3.620202020202021	5.405913978494623
ZINC000299831510	21.407971757298387	0	1	2.522457466698624	4.971867825190316	1.3043836414580907	3.885835291847751	1176.7460644687571	8.063760108878682	12	52	0	2	5	1	1	1	0	1	1	0	0	2	298.0493827160494	195.2101146928822	245.5555555555556	341.74074074074065	270.22685185185185	230.42335390946505	187.3055555555556	1556.0	5.731718898385566	5.383838383838383	2.5283446712018143	1.5555555555555556	1.5666666666666664	1.951977401129944	2.386363636363636	3.2884615384615383	3.643564356435644	2.938775510204082	2.5384615384615383	2.329032258064516	2.378571428571429	2.4237288135593222	2.784090909090909	3.754040667170812	2.59072203516648	2.431243124312432
ZINC000043202659	23.24715436462285	1	1	2.6551092947308206	5.063160752753904	1.3477446867632048	3.9342568570994647	499.509196149936	7.243245425810874	12	55	1	0	3	1	2	0	0	0	0	0	0	0	320.0	186.56944444444449	278.6666666666667	358.2083333333333	364.2222222222221	344.7222222222223	265.5694444444444	1104.0	5.818181818181818	5.816666666666666	3.078787878787878	2.109452736318408	1.951351351351352	2.0	2.3225806451612905	3.581818181818182	4.107142857142857	3.387878787878788	2.8040201005025125	2.8059701492537314	2.5945945945945947	2.496932515337423	2.677419354838709	3.3921717171717174	2.580787037037037	2.488095238095238
ZINC000027431914	20.53925470817579	0	1	2.568655282873336	5.096527932892313	1.3109154020484934	4.463145124883439	187.9492131248184	6.152462515255831	9	50	0	0	4	3	1	0	0	0	0	0	0	0	294.0	150.7777777777778	234.66666666666663	318.2777777777778	322.30555555555554	277.1111111111111	229.97222222222223	992.0	5.88	6.166666666666667	3.688888888888889	2.3594771241830066	2.089041095890411	1.969230769230769	2.07843137254902	3.46	3.94	3.3703703703703702	2.9612903225806453	2.7320261437908497	2.493150684931507	2.515384615384616	2.4607843137254903	3.015555555555556	2.581275720164609	2.3466666666666667
CHEMBL3593949	16.47030502295449	0	0	2.427512841725357	4.855025683450716	1.2788454869080477	3.735439878241968	265.953767133555	6.325259830636166	16	35	0	0	4	0	4	0	0	0	0	0	0	0	314.0	203.19444444444443	214.08333333333337	280.80555555555554	176.77777777777783	176.66666666666666	169.11111111111111	882.0	8.971428571428572	8.432432432432432	5.6125	3.180555555555556	3.75	4.901960784313726	4.978260869565218	3.5428571428571427	3.933333333333333	3.175	2.775	2.638888888888889	2.7	2.9411764705882355	2.8260869565217392	5.805555555555555	3.664414414414415	3.568055555555556
CHEMBL399750	11.411167754907476	0	1	2.4019956238457554	4.776069387770857	1.2730924486544308	3.550566070566044	70.31459069070239	4.658444434332616	6	31	0	0	3	1	1	0	0	0	1	0	0	1	157.60493827160494	71.94974089315653	131.37860082304528	167.51748971193422	110.6111111111111	58.57407407407409	39.0	850.0	5.084030266825966	5.065972222222222	2.8845598845598843	1.1058201058201058	0.8007662835249042	0.2	0.0	2.967741935483871	3.2758620689655173	2.9740259740259742	2.425287356321839	2.011904761904762	1.8103448275862069	1.3666666666666667	1.2	2.3209593836502105	2.56053883744856	2.2651482900525046
CHEMBL4472703	12.196162739508686	0	1	2.4731208187495275	4.946241637499054	1.2501123483757914	3.5988912043923955	82.69899522660909	4.885211081583788	6	37	0	0	2	1	1	0	0	0	0	0	0	0	160.0	91.67361111111111	156.16666666666669	215.0	181.6666666666667	117.75	68.5	638.0	4.324324324324325	4.5	2.357894736842105	0.9833333333333332	0.6914893617021277	0.1228070175438596	0.0	2.8378378378378377	3.3285714285714287	2.8526315789473684	2.2583333333333333	1.8833333333333333	1.7127659574468086	1.5964912280701755	1.0714285714285714	2.477665165165165	2.586622807017544	2.230952380952381
ZINC000045167172	14.87775197561892	0	1	2.3890873577363934	4.759882555701898	1.3209850650568145	3.849459300327994	133.8440443839948	5.538529160445773	12	36	0	0	4	3	1	0	0	0	0	0	0	0	240.0	131.61111111111111	184.3611111111112	244.6388888888889	203.66666666666663	147.16666666666669	100.33333333333331	768.0	6.666666666666667	6.5	3.793478260869565	3.2531645569620253	3.4166666666666665	2.2363636363636363	1.5918367346938775	3.1944444444444446	3.4477611940298507	2.967391304347826	2.6451612903225805	2.607594936708861	2.6666666666666665	2.5090909090909093	2.306122448979592	3.655864197530864	2.8976608187134505	2.7516583747927035
CHEMBL1278116	17.713519228767765	0	1	2.5458689330289554	4.952332015765085	1.3175502124623852	4.143282914997148	153.53657288460107	5.82239615884669	12	47	1	0	1	1	0	0	0	0	0	0	0	0	208.0	94.70138888888889	193.4861111111112	261.0138888888889	277.0833333333333	223.8333333333333	155.83333333333334	830.0	4.425531914893617	4.78	2.736842105263158	1.768361581920904	1.4276315789473684	0.9435483870967742	0.3793103448275862	3.1702127659574466	3.741935483870968	3.293233082706767	2.652941176470588	2.5084745762711864	2.236842105263158	1.9838709677419355	1.7471264367816093	2.0149231678487	2.3869444444444445	2.0804958183990445
11716684;CHEMBL201132	11.589507239869953	0	1	2.4606913473230465	4.816406933103927	1.242956424883666	3.4457505674571864	79.77776781498888	4.784709974938407	9	27	0	0	5	3	1	0	0	0	0	0	1	1	189.0241975308642	109.18928612345678	138.4718518518519	174.12370370370374	110.50755555555558	99.12444444444448	59.0	3392.0	7.000896204846822	7.20079365079365	3.9607407407407407	2.6992592592592595	1.283468834688347	0.8888888888888888	0.0	3.333333333333333	3.765957446808511	2.9166666666666665	2.571428571428572	2.533333333333333	2.1951219512195124	1.6111111111111112	1.238095238095238	4.044047634202103	3.311005291005291	2.9462096138691893
11206703;CHEMBL2397887;CHEMBL2397887;CHEMBL2397886	12.744501088240808	0	1	2.4829307394871574	4.9658614789743165	1.3148814783528575	3.70462343423704	80.79426664434388	4.86190963488321	6	32	0	0	3	2	1	0	0	0	0	0	0	0	192.0	113.88888888888889	157.72222222222223	212.86111111111111	117.66666666666666	69.83333333333333	33.0	646.0	6.0	5.941176470588236	3.415730337078652	1.7261904761904765	0.9344262295081968	0.5384615384615384	0.0	3.25	3.6984126984126986	3.067415730337079	2.583333333333333	2.1666666666666665	1.9672131147540983	1.7435897435897436	1.3333333333333333	3.5590277777777777	2.687908496732026	2.50352733686067
CHEMBL1214831	20.46565653989	0	2	2.39661765342032	4.696352165939841	1.3347207812061632	3.972059993104178	586.2280166722991	7.329220265871288	15	52	0	0	4	2	2	0	0	0	0	0	0	0	312.0	128.13888888888889	246.8055555555556	288.2777777777777	240.25	202.8611111111112	193.8333333333333	1044.0	6.0	5.945454545454545	3.023809523809524	1.9375	2.1610169491525424	1.981651376146789	2.1630434782608696	3.1153846153846154	3.4081632653061225	2.865079365079365	2.562043795620438	2.46875	2.52542372881356	2.541284403669725	2.5	2.4642094017094016	2.6853535353535354	2.5184240362811794
ZINC000000934789	20.50150623899407	0	1	2.5954522963613584	5.126822908383961	1.3416460027107748	4.297970097318457	218.996340778698	6.305345752777995	11	45	1	0	6	3	2	0	0	0	0	1	0	1	327.06721536351165	119.11299725651578	231.56481481481484	298.57561728395063	274.0408950617284	250.80246913580257	205.976851851852	2204.0	7.26816034141137	7.44973544973545	4.329048056320783	3.2233115468409586	3.216150576806315	2.673400673400673	1.7851080246913582	3.688888888888889	4.122222222222222	3.5371900826446283	3.1865671641791047	3.073529411764706	2.918032786885246	2.6818181818181817	2.34375	2.6469554945892395	2.745118417737465	2.572942386831276
CHEMBL407636	12.2966140210565	0	1	2.4136079784412368	4.799792244996075	1.241911802401839	3.627608333252416	78.44202429124181	4.8323634371154665	6	29	0	0	5	2	2	0	0	0	1	0	0	1	225.6049382716049	166.69974089315653	187.23559670781896	191.1676954732511	130.04938271604937	141.2037037037037	68.0	924.0	7.7794806300553425	6.703703703703704	3.878234398782344	2.0725925925925925	2.309941520467836	3.1666666666666665	1.0833333333333333	3.2758620689655173	3.5185185185185186	3.1232876712328768	2.3181818181818183	2.0933333333333333	2.210526315789474	1.7	1.5	5.748266927350225	3.017352537722908	3.467325864959611
CHEMBL3735862	23.960750331302847	0	1	2.3686477463935973	4.689905966100008	1.3344730366777766	4.047592749960133	576.1119178346261	7.487704055109068	18	60	0	0	5	1	4	0	0	0	0	0	0	0	406.0	166.94444444444446	298.88888888888886	326.8055555555555	324.69444444444446	337.5555555555556	345.6111111111112	1270.0	6.766666666666667	6.349206349206349	3.696969696969697	1.8606060606060608	2.3376623376623376	2.4911242603550297	2.9483870967741934	3.1166666666666667	3.403669724770642	3.0454545454545454	2.5806451612903225	2.484848484848485	2.564935064935065	2.4792899408284024	2.683870967741936	2.7824074074074074	2.916225749559083	2.7420998980632003
ZINC000299853037	18.14983498204156	0	1	2.462023378709389	4.924046757418777	1.2638199470965543	4.257126912525596	147.40114664576743	5.826066881803689	12	43	0	0	4	1	0	0	0	3	0	0	0	3	352.0	276.72916666666663	395.9166666666665	302.83333333333326	245.37500000000003	282.58333333333337	286.5416666666667	996.0	8.186046511627907	6.844444444444444	3.935185185185185	2.514925373134328	2.448598130841121	2.4901960784313726	3.1333333333333333	3.3488372093023258	3.6296296296296298	3.240740740740741	2.585185185185185	2.455223880597015	2.616822429906542	2.284313725490196	2.022222222222222	6.435562015503876	3.003086419753086	4.887860082304525
CHEMBL4290245	15.775128785586409	0	5	2.429928749979216	4.859857499958432	1.2641274285958215	3.828851023603284	161.18099251646942	5.775675091251406	6	38	1	0	6	5	0	0	0	0	0	0	1	1	227.0241975308642	105.474008345679	195.51622222222224	228.5577037037037	187.9146666666668	158.59748148148148	126.4988888888889	3576.0	5.974320987654321	6.365555555555555	3.180888888888889	2.7720261437908493	2.4860759493670885	2.047020933977456	1.197948717948718	3.263157894736842	3.5492957746478875	2.84	2.704081632653061	2.623529411764706	2.607594936708861	2.4782608695652173	2.1846153846153844	2.7756317985705	2.820828703703704	2.7537496087636937
ZINC000064373494	21.408121947441863	1	1	2.486571285223745	4.895880928420873	1.2871998851587774	4.512653106248452	293.89118266738353	6.6764613448533785	11	53	0	0	6	4	2	0	0	0	0	0	0	0	344.0	196.69444444444449	286.13888888888886	338.6111111111112	432.1111111111112	413.7777777777777	251.3611111111112	1106.0	6.490566037735849	6.392857142857143	3.5357142857142856	2.478021978021978	2.227272727272727	1.8211920529801324	1.507936507936508	3.2452830188679247	3.6732673267326734	3.2642857142857142	2.856287425149701	2.571428571428572	2.488636363636364	2.3178807947019866	2.238095238095238	3.711215932914046	2.889384920634921	2.833058305830583
CHEMBL271318	16.9181920901388	0	1	2.472374552340788	4.944749104681575	1.3043065537252074	4.136719215590285	142.23820238485965	5.699440478513395	12	39	0	0	4	3	0	0	0	1	0	0	0	1	280.0	154.19444444444443	205.3611111111112	257.8055555555556	223.9722222222222	222.0555555555556	216.5833333333333	858.0	7.17948717948718	6.904761904761905	4.204081632653061	3.875	3.011111111111111	1.8857142857142857	1.4947368421052631	3.435897435897436	3.6666666666666665	3.173469387755102	3.25	3.4875	3.022222222222222	2.2857142857142856	1.7894736842105263	3.9537037037037033	2.8167989417989423	2.7381481481481487
CHEMBL1642889	23.407821567154915	0	1	2.4916075159529214	4.890986636893756	1.3057398756841925	3.975574771583095	1878.8483236607144	6.416737405383939	19	53	0	0	8	4	2	1	0	0	1	0	0	1	372.8888888888889	174.41437773074065	247.52306318817884	292.6753966680584	269.21409830258807	242.374078948884	201.4761732760083	1684.0	7.035639412997904	6.18452380952381	4.481203007518797	4.327683615819209	4.719626168224299	3.858024691358025	3.5429553264604814	3.490566037735849	3.9072164948453607	3.233082706766917	2.948905109489051	3.016949152542373	3.186915887850468	3.074074074074074	3.09278350515464	3.964381450364868	2.8908147054149937	2.98712990360676
ZINC000064448144	23.467682544039384	1	1	2.5538857634447663	4.971427984704706	1.319131404438242	4.5372217645790895	287.0715252476725	6.724442138593524	12	58	1	0	4	1	3	0	0	0	0	0	0	0	340.0	225.04166666666669	307.56944444444446	469.9305555555555	365.6875	357.2083333333333	331.6111111111111	1170.0	5.862068965517241	5.693548387096774	3.0903954802259888	1.9955357142857144	1.816326530612245	1.8855421686746987	1.950354609929078	3.362068965517241	3.8620689655172415	3.2429378531073447	2.6930232558139533	2.5357142857142856	2.5	2.433734939759036	2.418439716312057	3.880028735632184	2.72334229390681	2.651460727969349
CHEMBL210007	24.12715927244686	0	1	2.463111733931832	4.838180932347855	1.3120137583061715	4.3896207677642565	903.9594363050066	7.938186599532509	12	57	0	0	7	2	3	0	0	0	2	0	0	2	383.2098765432099	183.34392623075752	279.7294238683128	351.84686023472034	332.47325102880654	289.3559670781892	300.3323045267488	1758.0	6.722980290231752	6.537037037037037	4.077093880451194	3.298325722983257	3.8553791887125226	3.6929292929292936	2.873148148148148	3.298245614035088	3.532710280373832	3.0431654676258995	2.762237762237762	2.650684931506849	2.8253968253968256	2.9545454545454546	2.833333333333333	3.2165601093115352	2.768278463648834	2.6142936810122688
CHEMBL1670	13.710827583429596	0	0	2.3961966221743785	4.792393244348759	1.2532931987342275	3.824186610654088	93.06998747814336	5.121138428557377	12	28	0	0	4	0	0	0	0	0	4	0	0	4	156.41975308641975	63.91007468373724	114.51867093430876	133.7037037037037	105.20164609053498	64.8603871361073	29.2059137326627	1670.0	5.586419753086419	6.099616858237548	3.4620811287477955	2.404320987654321	1.9807692307692308	1.5225127087872186	1.0159767610748005	3.571428571428572	3.875	3.3174603174603177	2.953125	2.546875	2.269230769230769	2.0294117647058822	1.8823529411764703	2.28250266727633	2.611749680715198	2.385805644464766
ZINC000066112015	21.1203926627382	0	1	2.5344482995879987	5.027608434636884	1.3142491839889758	4.211550549605203	367.02394329479415	6.860938531539202	15	46	0	0	7	5	1	0	0	1	0	0	0	1	384.0	184.44444444444449	261.0000000000001	320.7499999999999	300.36111111111103	266.4999999999999	168.94444444444446	1094.0	8.347826086956522	8.02	5.017391304347826	3.2857142857142856	2.8095238095238093	2.7610619469026547	4.070422535211268	3.608695652173913	3.886363636363636	3.408695652173913	3.3859649122807016	3.1260504201680672	2.7063492063492065	2.353982300884956	2.8028169014084505	4.009661835748792	3.017777777777778	2.965909090909092
62705123;CHEMBL2442275	15.044160916762928	0	0	2.466832421987277	4.789683041590429	1.2898362370412766	4.038051412370162	99.35583560425758	5.240561591283748	11	30	0	0	6	4	1	0	0	0	0	1	0	1	267.06721536351165	129.57827503429354	174.57098765432104	211.2993827160493	150.19135802469145	139.95987654320987	115.45370370370372	1964.0	8.902240512117055	9.219907407407408	5.929692404268676	4.818855218855219	6.185185185185185	4.272554605887939	1.675925925925926	3.8333333333333335	4.313725490196078	3.542372881355932	3.078125	2.872727272727273	3.2222222222222223	2.8461538461538463	2.325	4.319275834476452	3.621431327160494	3.422960542241589
CHEMBL360968;10401602	12.118274536094026	0	1	2.404210580054228	4.781169993378311	1.2763990983382154	3.600339267594108	87.14927286388493	4.937626057675924	6	34	0	0	3	1	1	0	0	0	0	1	0	1	161.06721536351165	75.522719478738	142.51543209876542	181.55709876543213	120.32407407407408	69.52777777777777	59.5	1824.0	4.737271040103284	4.8010582010582015	2.632213608957795	1.1395061728395064	0.8507936507936508	0.5277777777777778	0.1944444444444444	2.8823529411764706	3.15625	2.86046511627907	2.511111111111111	2.111111111111111	1.8285714285714283	1.9444444444444444	1.5833333333333333	2.221256455257	2.4491181657848324	2.2268036265432096
ZINC000029480843	8.404401145198811	0	1	2.441931393960445	4.606665788160741	1.3477790258843996	2.894239835180876	54.654205191565744	4.096336339162172	6	24	0	0	1	1	0	0	0	0	0	0	0	0	96.0	59.833333333333336	92.4722222222222	104.66666666666666	65.83333333333333	40.5	14.0	422.0	4.0	4.2	1.8703703703703705	1.0714285714285714	0.7741935483870968	0.4285714285714285	0.0	2.875	3.142857142857143	2.5185185185185186	2.26	1.9761904761904765	1.6774193548387095	1.380952380952381	1.2222222222222223	2.493055555555556	2.6133333333333333	2.2017195767195763
CHEMBL4216246	16.99907231917856	0	0	2.389701684458491	4.6678939370545365	1.2819811887573196	3.668915245100021	2549.882080914363	8.676711517239665	6	52	0	0	4	1	2	1	0	0	0	0	0	0	222.44444444444449	140.55898491083676	209.94444444444449	264.2962962962963	216.37962962962965	208.22222222222223	174.3518518518519	1146.0	4.277777777777778	3.993710691823899	2.0494791666666665	1.616519174041298	1.6074766355140186	1.4836601307189543	1.3568627450980393	2.6346153846153846	2.8247422680412373	2.3359375	2.2704918032786887	2.230088495575221	2.1682242990654204	2.049019607843137	2.1411764705882352	2.703057402131476	2.4669811320754715	2.164375715922108
CHEMBL4746737	15.682318012728182	0	1	2.497431304391418	4.842511018075333	1.2910368628342077	3.852018148256806	136.473172170262	5.609275234991069	11	43	0	0	3	3	0	0	0	0	0	0	0	0	210.0	94.91666666666669	184.8611111111112	240.1388888888889	224.5	234.50000000000003	155.83333333333337	782.0	4.883720930232558	5.422222222222223	3.074074074074074	2.093457943925233	1.4537037037037035	0.5985401459854015	0.3	3.0	3.3902439024390243	3.0185185185185186	2.783333333333333	2.850467289719626	2.342592592592593	1.7372262773722629	1.66	2.2073643410852712	2.537037037037037	2.254403794037941
CHEMBL197807	24.12715927244686	0	1	2.463111733931832	4.838180932347855	1.3120137583061715	4.3896207677642565	903.9594363050066	7.938186599532509	12	58	0	0	8	3	3	0	0	0	2	0	0	2	387.2098765432099	183.8161484529797	285.7294238683128	355.9579713458315	342.9711934156378	297.7273662551439	304.6779835390945	1772.0	6.676032354193274	6.495446265938068	3.900805898491084	3.154970760233918	3.6148705096073512	3.5497584541062803	2.7502222222222223	3.2586206896551726	3.4909090909090907	3.013888888888889	2.741496598639456	2.6184210526315788	2.774436090225564	2.9043478260869566	2.768	3.1692439388444784	2.7397456655198003	2.5975402169846618
ZINC000038219644	14.158714650613906	0	1	2.5148680728722344	4.992346776583103	1.2813434683485616	3.797763087054719	123.47167651148926	5.403798454679773	6	35	0	0	4	2	1	0	0	0	1	0	0	1	201.6049382716049	118.75529644871207	168.8230452674897	218.57407407407408	142.30246913580245	115.82407407407406	99.5	972.0	5.760141093474426	5.786786786786787	3.440972222222222	2.305555555555556	1.1830065359477129	0.7192982456140351	0.3333333333333333	3.2857142857142856	3.710144927536232	3.020833333333333	2.768421052631579	2.5875	2.3088235294117645	1.9649122807017545	1.5833333333333333	3.3930084699632026	2.594399955511067	2.446710800978112
CHEMBL2397889	12.74450108824081	0	1	2.482930739487158	4.965861478974315	1.3148814783528575	3.704623434237041	80.79426664434384	4.86190963488321	6	32	0	0	3	2	1	0	0	0	0	0	0	0	194.0	113.13888888888889	157.02777777777777	206.97222222222223	111.66666666666669	75.16666666666667	40.5	646.0	6.0625	5.970588235294118	3.558139534883721	1.7407407407407407	0.9655172413793104	0.4888888888888889	0.0	3.25	3.6825396825396814	3.127906976744186	2.6236559139784945	2.234567901234568	2.0517241379310347	1.6444444444444444	1.2666666666666666	3.5355902777777777	2.6789215686274512	2.4925044091710755
ZINC000073197515	22.21238760426418	0	1	2.5216296681419714	4.98248564762045	1.2830462553327209	4.477389134888473	322.2292011884654	6.804882514445709	12	53	0	0	7	1	5	1	0	0	0	0	0	0	388.44444444444446	230.8550240054869	336.7870370370371	401.2592592592592	341.6018518518518	392.5925925925925	400.58333333333326	1406.0	7.329140461215933	5.916666666666666	4.338345864661654	4.739583333333333	3.4715447154471546	3.070796460176992	3.2545454545454544	3.3773584905660377	3.676470588235294	3.2030075187969924	2.9574468085106385	2.8203125	2.8536585365853657	2.769911504424779	2.463636363636364	4.355755169914848	2.6454475308641974	3.30183369644154
CHEMBL74355	20.56311579581272	0	1	2.403521873906508	4.807043747813015	1.3101072893847916	4.1326324843148905	474.0907760507455	7.154650587025117	12	55	0	0	5	1	3	0	0	1	0	0	0	1	358.0	223.44444444444449	276.5555555555556	360.3055555555556	348.0555555555556	330.7222222222222	259.36111111111114	1142.0	6.509090909090909	5.719298245614035	3.4338235294117645	1.921686746987952	1.6644736842105263	1.651006711409396	1.640625	2.981818181818182	3.313725490196078	2.919117647058824	2.4746835443037973	2.3132530120481927	2.3092105263157894	2.12751677852349	2.0859375	4.062626262626263	2.9381091617933723	2.7113289760348587
10355682;CHEMBL512332	15.601437783688416	0	3	2.4840563892610192	4.768448667266714	1.2993955609616978	4.049600831504277	117.55054300912896	5.460015574923946	9	36	0	0	5	4	1	0	0	0	0	0	0	0	280.0	140.91666666666669	191.94444444444449	235.38888888888889	225.1111111111112	177.00000000000006	149.16666666666669	816.0	7.777777777777778	7.947368421052632	5.305555555555555	3.419753086419753	3.388235294117647	3.3793103448275863	1.6964285714285714	3.4444444444444446	3.921875	3.458333333333333	3.0	2.617283950617284	2.388235294117647	2.689655172413793	2.1607142857142856	3.914351851851853	3.2280701754385968	2.9991319444444446
CHEMBL299506	25.956519145794985	0	0	2.501812998765401	4.93405116180857	1.26792878464504	4.269270399030261	1132.0723562610356	8.225727644151345	18	54	0	0	10	4	3	0	0	3	0	0	0	3	596.0	388.5902777777777	520.2500000000001	430.7916666666666	490.5416666666666	617.6944444444445	324.16666666666663	1480.0	11.037037037037036	9.68421052631579	7.078947368421052	5.525925925925926	5.25	5.213114754098361	3.857142857142857	3.685185185185185	3.896907216494845	3.692982456140351	3.147286821705426	2.948148148148148	2.95	2.69672131147541	2.6517857142857144	7.196116255144032	3.613060428849903	5.363402061855672
58911681;CHEMBL2396668;CHEMBL2397885	12.784941202760692	0	1	2.470732364274201	4.941464728548402	1.3338926004971623	3.704719165135465	81.58765694213885	4.871681616810417	6	32	0	0	3	2	1	0	0	0	0	0	0	0	192.0	113.88888888888889	158.3888888888889	214.8055555555556	128.66666666666666	72.33333333333333	38.83333333333333	646.0	6.0	5.911764705882353	3.292134831460674	1.935897435897436	1.1090909090909091	0.6428571428571429	0.125	3.25	3.6666666666666665	3.01123595505618	2.5	2.282051282051282	2.090909090909091	1.8333333333333333	1.5	3.5590277777777777	2.685457516339869	2.514109347442681
CHEMBL3770981	20.0462790434071	0	5	2.449266821186132	4.898533642372263	1.2651652429009397	4.1094833006271	373.01734842531226	6.877136374113296	6	53	1	0	7	5	2	0	0	0	0	0	0	0	338.0	179.7013888888889	281.41666666666663	338.52777777777777	323.1944444444444	331.0277777777777	276.4583333333333	1084.0	6.377358490566038	6.363636363636363	3.669230769230769	3.319327731092437	2.5538461538461537	2.152317880794702	2.030075187969925	3.037735849056604	3.303030303030303	2.9	2.710144927536232	2.974789915966386	2.6153846153846154	2.2582781456953644	2.180451127819549	3.390592243186583	2.860353535353536	2.842592592592592
CHEMBL5093342	15.544418642285589	0	1	2.4916075159529214	4.890986636893756	1.3057398756841925	3.975574771583095	1878.8483236607144	6.416737405383939	12	45	0	0	4	1	1	0	0	0	2	0	0	2	214.04938271604937	174.41437773074065	247.52306318817884	292.6753966680584	269.21409830258807	242.374078948884	201.4761732760083	1362.0	4.756652949245542	4.958024691358025	3.122685185185185	2.2688888888888887	1.7210884353741496	1.2484394506866416	1.295281582952816	2.7333333333333334	3.1184210526315788	2.802083333333333	2.622448979591837	2.48	2.2857142857142856	2.146067415730337	2.0821917808219177	3.964381450364868	2.8908147054149937	2.98712990360676
CHEMBL2337496	12.853890887981988	0	1	2.4916075159529214	4.890986636893756	1.3057398756841925	3.975574771583095	1878.8483236607144	6.416737405383939	6	31	0	0	5	2	1	0	0	0	2	0	0	2	194.04938271604937	174.41437773074065	247.52306318817884	292.6753966680584	269.21409830258807	242.374078948884	201.4761732760083	1186.0	6.259657506969335	6.378472222222222	3.927350427350427	2.4498207885304657	0.8226950354609929	0.0	0.0	3.3548387096774195	4.017543859649122	3.217948717948718	2.7625	2.5	1.9787234042553192	1.3888888888888888	1.0	3.964381450364868	2.8908147054149937	2.98712990360676
CHEMBL445331	17.58485875680547	0	0	2.443516131986509	4.823848611941815	1.352230908555219	4.104870969627028	170.11654194596198	5.9249411033973365	15	42	0	0	3	2	1	0	0	0	0	0	0	0	254.0	126.16666666666669	201.6666666666667	251.08333333333343	191.5833333333334	167.97222222222226	182.41666666666669	866.0	6.047619047619048	6.333333333333333	3.411214953271028	1.7699115044247788	2.363636363636364	3.3376623376623376	3.4411764705882355	3.333333333333333	3.759493670886076	3.121495327102804	2.758928571428572	2.424778761061947	2.4343434343434343	2.896103896103896	2.9411764705882355	3.003968253968254	2.833950617283951	2.552742616033756
CHEMBL1222693	23.078563198192093	1	1	2.514208866637069	4.886622615204935	1.2735889615776756	4.391495569374751	385.092940231534	7.018195445345938	11	59	0	0	6	4	2	0	0	0	0	0	0	0	362.0	206.50694444444449	304.4166666666667	399.8333333333332	437.75	378.19444444444446	273.7777777777778	1182.0	6.135593220338983	6.17741935483871	3.513157894736842	2.4054054054054053	1.9574468085106385	1.601123595505618	1.54	3.220338983050848	3.637168141592921	3.2302631578947367	2.66497461928934	2.6594594594594594	2.5106382978723403	2.230337078651685	2.12	3.500117702448211	2.805779569892473	2.693952802359882
CHEMBL4780527	19.60448865893453	0	0	2.426352433442575	4.852704866885152	1.238264816211772	3.801665718410593	426.744783780533	6.972476870346956	16	40	0	0	6	0	3	0	0	3	0	0	0	3	456.0	364.00694444444446	434.6666666666666	358.11111111111114	270.54166666666663	242.5277777777778	237.875	1134.0	11.4	9.428571428571429	6.10752688172043	3.581395348837209	2.8607594936708862	4.046153846153846	5.416666666666667	3.675	3.8028169014084505	3.204301075268817	2.7628865979381443	2.616279069767442	2.5822784810126582	2.8	2.9166666666666665	9.100173611111112	3.736111111111112	6.12206572769953
CHEMBL4870675	14.72792206135786	0	1	2.4212698996991824	4.769163672010823	1.3528423563876042	3.872446740700327	123.13664621705804	5.45514856975637	11	37	0	0	5	4	1	0	0	0	0	0	0	0	244.0	99.86111111111111	180.5555555555556	198.94444444444449	192.33333333333337	149.33333333333337	121.83333333333331	782.0	6.594594594594595	6.564102564102564	3.9047619047619047	3.101123595505618	2.79746835443038	1.4285714285714286	1.1724137931034482	3.135135135135135	3.4705882352941178	3.119047619047619	2.8941176470588235	2.696629213483146	2.518987341772152	2.2285714285714286	2.0689655172413794	2.698948948948949	2.9458689458689458	2.655228758169935
CHEMBL4457398	24.57504633963118	0	1	2.4916075159529214	4.890986636893756	1.3057398756841925	3.975574771583095	1878.8483236607144	6.416737405383939	18	61	0	0	5	1	2	0	0	1	1	0	0	2	406.44444444444446	174.41437773074065	247.52306318817884	292.6753966680584	269.21409830258807	242.374078948884	201.4761732760083	1548.0	6.6630236794171225	6.515625	4.442953020134228	3.1793478260869565	3.1797752808988764	2.301136363636364	2.1801242236024843	3.262295081967213	3.8053097345132745	3.4966442953020134	3.171597633136095	2.9510869565217392	2.792134831460674	2.6420454545454546	2.472049689440994	3.964381450364868	2.8908147054149937	2.98712990360676
ZINC000299854392	13.42309829872594	0	1	2.486734561683345	4.800460487970627	1.3273239498552305	3.4764315842903586	126.3566609203992	5.369736801515528	6	35	0	0	3	1	1	0	0	0	1	0	0	1	167.60493827160494	84.97751867093432	139.18827160493825	165.56995884773664	153.4907407407408	130.7263374485597	91.07407407407408	924.0	4.788712522045856	4.8408408408408405	2.8180555555555555	2.0507936507936506	1.5555555555555556	0.8447488584474886	0.3408662900188324	3.142857142857143	3.296875	2.775	2.786666666666666	2.8	2.527027027027027	2.136986301369863	1.7627118644067796	2.4279291048838374	2.4510065621176733	2.17481674382716
CHEMBL2365079;CHEMBL2365079;11493483	15.87868472422085	0	1	2.5446552774057296	5.062325535694345	1.2564643173157706	4.029380778452187	115.1579952728192	5.439452237962219	6	35	0	0	6	2	1	0	0	3	0	0	0	3	360.0	306.25694444444446	391.30555555555554	293.8333333333333	359.75	345.25	140.5	924.0	10.285714285714286	8.297297297297296	5.440860215053763	6.359550561797753	2.6125	1.9722222222222223	0.0	3.628571428571429	3.898550724637681	3.4301075268817205	3.061224489795918	2.820224719101124	2.3375	1.6666666666666667	1.2	8.750198412698413	3.259009009009009	5.671095008051529
CHEMBL3752576	13.354148613504645	0	1	2.3987059360817664	4.653648819838047	1.2886823248771873	3.3879472077895323	246.40680011096595	6.094770494033616	9	38	0	0	2	2	0	0	0	0	0	0	0	0	176.0	93.58333333333334	157.6944444444445	181.5833333333333	168.66666666666669	154.83333333333334	140.0	694.0	4.631578947368421	4.846153846153846	2.4352941176470586	1.5591397849462365	1.6705882352941177	1.8472222222222223	1.5081967213114753	2.789473684210526	3.227272727272727	2.6823529411764704	2.3541666666666665	2.150537634408602	2.1058823529411765	2.2222222222222223	2.0491803278688523	2.4627192982456143	2.794159544159544	2.389309764309765
CHEMBL370221	11.58950723986995	0	1	2.4748378230821726	4.798017171133523	1.2204957774403475	3.421126079700599	80.66707790669443	4.795795643600619	9	31	0	0	3	2	1	0	0	0	0	0	0	0	182.0	101.36111111111111	143.1666666666667	174.50000000000006	154.50000000000003	114.0	52.0	610.0	5.870967741935484	5.9375	3.921875	1.5625	0.5652173913043478	0.1276595744680851	0.0	3.032258064516129	3.581818181818182	3.015625	2.4642857142857144	2.234375	1.9130434782608696	1.3404255319148937	1.1363636363636365	3.2697132616487457	3.005208333333333	2.603030303030304
CHEMBL202538	19.81556890010629	0	1	2.494393176486461	4.90913587768928	1.331560042215927	3.8223626839254856	754.3379191914108	7.542131168173394	19	45	0	0	4	3	0	0	0	0	1	0	0	1	279.60493827160496	112.00529644871207	211.5730452674898	251.7191358024692	224.66666666666663	213.4197530864197	180.2674897119342	1212.0	6.213443072702333	6.648148148148148	3.8261316872427984	2.485119047619048	2.068535825545172	2.134843581445524	2.45959595959596	3.422222222222222	3.817073170731707	3.203703703703704	2.862068965517241	2.7142857142857144	2.607476635514019	2.436893203883495	2.522727272727273	2.4890065877491576	2.8077203360768177	2.580159088627924
CHEMBL515624	19.234130565256933	0	1	2.550390353251061	4.989808493183423	1.316836114761781	4.192715258271904	207.04760400635752	6.208417475225187	15	41	0	0	6	2	2	1	0	0	1	0	0	1	298.0493827160494	184.83254267642127	267.1687242798354	306.1625514403291	228.67592592592595	204.43209876543213	214.2253086419753	1436.0	7.269497139415839	5.911616161616161	4.548286604361371	3.7680690399137	3.676151761517615	2.601731601731602	2.7171717171717167	3.682926829268293	4.0	3.457943925233645	3.0434782608695654	2.8932038834951457	3.158536585365854	2.792207792207792	2.4242424242424243	4.508110796985885	2.5106387953610176	3.4252400548696844
CHEMBL223441	16.723690875849993	0	1	2.579359210087394	5.025764535656405	1.2481904540237228	4.0033139257483095	132.7083318630271	5.630091071308464	6	34	0	0	7	2	2	0	0	3	0	0	0	3	412.0	352.00694444444446	407.0833333333333	325.52777777777777	483.9166666666667	430.08333333333337	157.83333333333334	986.0	12.117647058823527	9.63888888888889	6.6117647058823525	8.238095238095237	5.884057971014493	3.1594202898550723	0.3783783783783784	3.852941176470588	4.106060606060606	3.694117647058824	3.2795698924731185	2.857142857142857	2.608695652173913	1.7826086956521738	1.3243243243243243	10.3531454248366	3.583333333333333	6.167929292929292
CHEMBL223272	15.200087513735715	0	1	2.5766760742327715	4.982680992369138	1.2522592694707029	3.888324693046927	105.21095733344372	5.297821338214036	6	32	0	0	6	2	1	0	0	3	0	0	0	3	358.0	300.97916666666663	379.44444444444446	280.08333333333337	211.41666666666663	265.0	155.0	886.0	11.1875	9.029411764705882	6.0	5.857142857142857	2.810344827586207	2.94	0.0	3.78125	4.095238095238095	3.5357142857142856	3.0	2.4642857142857144	2.293103448275862	1.76	1.0	9.405598958333332	3.3815359477124183	6.022927689594357
CHEMBL1834252	20.42521642537012	0	2	2.3958856873623526	4.690945501800585	1.3440040943431024	3.9117227168625446	533.1958500706147	7.234400250238338	15	52	0	0	4	2	2	0	0	0	0	0	0	0	312.0	128.13888888888889	242.8055555555556	283.58333333333337	239.25000000000003	225.0833333333333	221.69444444444449	1044.0	6.0	5.890909090909091	3.007936507936508	1.8633093525179856	2.122950819672131	1.9732142857142856	1.7636363636363637	3.1153846153846154	3.4285714285714284	2.912698412698413	2.514084507042253	2.352517985611511	2.540983606557377	2.5625	2.309090909090909	2.4642094017094016	2.705555555555556	2.477607709750567
CHEMBL215024	26.048970688745257	0	1	2.5925662134400285	5.120934044872339	1.3607795188826026	4.392816751859155	754.0207422869767	7.7885706870996785	18	58	1	0	5	3	1	0	0	0	1	0	0	1	373.60493827160496	142.5677964487121	283.41049382716045	371.8101851851852	358.3611111111111	345.12139917695464	313.9372427983539	1498.0	6.441464452958706	6.795414462081128	3.953586497890296	2.9328311362209667	2.7784163473818646	2.712182061579652	2.8325825825825826	3.586206896551724	4.026548672566372	3.4240506329113924	3.115606936416185	3.0112994350282487	2.896551724137931	2.753012048192771	2.70945945945946	2.4580654560122777	2.676913906852179	2.508057467496996
ZINC000062225452	17.58485875680547	0	0	2.5072330616455374	4.932223329680654	1.3515759242611531	3.904782362575716	273.9135181229436	6.401269789643037	6	44	0	0	5	2	3	0	0	0	0	0	0	0	288.0	151.16666666666666	229.13888888888883	304.30555555555554	283.9722222222221	195.91666666666663	159.91666666666666	924.0	6.545454545454546	6.23404255319149	3.5118110236220472	3.31	3.077777777777778	1.813953488372093	1.2613636363636365	3.227272727272727	3.5730337078651684	2.9133858267716537	2.696	2.75	2.7	2.627906976744186	2.386363636363636	3.435606060606061	2.690307328605201	2.5745942571785263
ZINC000013782226	11.968444621832964	0	1	2.518466975682107	4.820589737614696	1.3370719420873176	3.4929030990631644	88.0194798652633	4.88302326019466	9	29	0	0	3	2	1	0	0	0	0	0	0	0	184.0	85.41666666666667	137.83333333333331	152.5	112.91666666666666	89.83333333333331	51.5	608.0	6.344827586206897	6.483870967741935	3.852459016393442	2.338709677419355	1.5510204081632653	0.8648648648648649	0.1034482758620689	3.3793103448275863	3.75	3.278688524590164	2.9206349206349205	2.467741935483871	2.2448979591836733	1.864864864864865	1.4482758620689655	2.945402298850575	2.958781362007169	2.650641025641025
CHEMBL598850	24.21238760426418	0	1	2.546821431021318	5.04799215100693	1.3145265942466589	4.644902029042254	338.1002438125749	6.921954719507318	19	51	0	0	8	4	2	1	0	0	1	0	0	1	382.04938271604937	225.16587600975464	320.02366255144034	391.68569958847735	377.1039094650205	311.8816872427984	309.8045267489711	1682.0	7.49116436698136	6.58989898989899	4.85547201336675	4.493919292426756	4.841691248770895	3.940251572327044	3.2052910052910053	3.7450980392156863	4.103092783505154	3.4661654135338344	3.083916083916084	2.9776119402985075	3.2389380530973453	3.254716981132076	2.933333333333333	4.415017176661856	2.728769173213617	3.2992130159942303
ZINC000000404450	10.037394307054262	0	1	2.400503249007212	4.654107847679549	1.2782845847634912	3.24812066802451	64.11213519032115	4.422997927017672	9	27	0	0	2	2	0	0	0	0	0	0	0	0	132.0	72.61111111111111	120.5	143.97222222222223	95.66666666666666	61.33333333333333	27.0	508.0	4.888888888888889	5.321428571428571	2.548387096774193	1.3877551020408163	0.7333333333333333	0.375	0.0	2.962962962962963	3.395833333333333	2.629032258064516	2.359375	2.183673469387755	1.8444444444444448	1.46875	1.2777777777777777	2.689300411522634	2.859126984126984	2.5104166666666665
CHEMBL379861	23.52944229100149	0	1	2.461079957567206	4.829749411721881	1.3116803279254097	4.327552186142341	919.2874312584228	7.922211127366059	12	58	0	0	6	2	2	0	0	0	2	0	0	2	335.2098765432099	170.34392623075752	265.2294238683128	352.1524157902759	325.122427983539	268.9773662551439	281.8446502057611	1696.0	5.779480630055343	5.741347905282332	3.109974009096816	2.764705882352941	2.9759535655058045	2.639846743295019	2.244268077601411	3.206896551724138	3.455357142857143	2.894736842105264	2.608974358974359	2.5686274509803924	2.6865671641791047	2.8189655172413794	2.619047619047619	2.9369642453578884	2.553042568980638	2.368119855967078
CHEMBL4765074	13.27326838446488	0	1	2.4655439069356904	4.931087813871381	1.3464599470221643	3.727142568399374	105.19743116338452	5.186467132468635	6	38	0	0	3	3	0	0	0	0	0	0	0	0	170.0	78.11111111111111	160.08333333333334	200.13888888888889	157.25000000000006	113.75	72.25	672.0	4.473684210526316	4.775	2.5142857142857142	1.2571428571428571	0.7608695652173914	0.4520547945205479	0.24	2.921052631578948	3.3026315789473686	2.8857142857142857	2.6448598130841123	2.3142857142857145	2.010869565217391	1.7397260273972603	1.54	2.055555555555556	2.3493055555555555	2.106359649122807
ZINC000059817345	15.751267697949476	0	4	2.5310816337693	4.876891719091964	1.287732187833417	3.7554357961440616	201.6348772085505	5.999605703820574	12	34	0	0	5	4	1	0	0	0	0	0	0	0	272.0	169.22222222222223	212.3333333333333	247.5555555555556	224.3333333333333	154.8888888888889	157.00000000000003	814.0	8.0	8.13888888888889	5.52	3.675675675675676	3.815384615384616	3.450980392156863	4.457142857142857	3.588235294117647	4.189655172413793	3.506666666666667	3.098765432098765	2.689189189189189	2.4307692307692306	2.372549019607843	2.4857142857142858	4.977124183006536	3.6450617283950617	3.660919540229885
ZINC000009397106	22.691776267775005	0	1	2.5966777756337924	5.131834024066809	1.3336020475214565	4.380425921997354	309.7057255973757	6.765241991549564	12	54	1	0	5	3	1	0	0	0	0	1	0	1	319.06721536351165	126.64077503429355	254.23148148148152	343.1589506172839	316.37422839506166	296.4135802469136	272.6851851851851	2290.0	5.908652136361327	6.362707535121329	3.683320904797416	2.5711070186208307	2.5550954681389464	2.500552791597568	1.8594854396381115	3.4444444444444446	3.88785046728972	3.3624161073825505	3.0120481927710845	2.74585635359116	2.782608695652174	2.8507462686567164	2.572519083969466	2.345199537672103	2.5576575138356747	2.375995154032537
CHEMBL2397880	12.78494120276069	0	1	2.470206139478369	4.940412278956741	1.312537200975195	3.704572632714242	81.69118662915136	4.872949750496599	6	32	0	0	3	2	1	0	0	0	0	0	0	0	194.0	113.1388888888889	157.58333333333334	210.41666666666669	114.83333333333331	90.0	41.833333333333336	646.0	6.0625	5.941176470588236	3.395348837209302	2.026666666666667	1.2181818181818185	0.6190476190476191	0.074074074074074	3.25	3.65079365079365	3.058139534883721	2.5591397849462365	2.293333333333333	2.163636363636364	1.8571428571428568	1.4814814814814814	3.535590277777778	2.675653594771242	2.501322751322752
CHEMBL3343667	18.427966138356965	0	3	2.4916075159529214	4.890986636893756	1.3057398756841925	3.975574771583095	1878.8483236607144	6.416737405383939	12	45	0	0	7	3	3	0	0	0	1	0	0	1	348.44444444444446	174.41437773074065	247.52306318817884	292.6753966680584	269.21409830258807	242.374078948884	201.4761732760083	1296.0	7.74320987654321	7.565217391304348	6.611111111111111	3.628099173553719	3.277310924369748	2.6272727272727274	3.1690140845070425	3.2888888888888888	4.08	3.8222222222222224	3.247787610619469	2.760330578512397	2.361344537815126	2.0545454545454547	2.1690140845070425	3.964381450364868	2.8908147054149937	2.98712990360676
ZINC000013782228	11.968444621832964	0	1	2.518466975682107	4.820589737614696	1.3370719420873176	3.4929030990631644	88.0194798652633	4.88302326019466	9	29	0	0	3	2	1	0	0	0	0	0	0	0	184.0	85.41666666666667	137.83333333333331	152.5	112.91666666666666	89.83333333333331	51.5	608.0	6.344827586206897	6.483870967741935	3.852459016393442	2.338709677419355	1.5510204081632653	0.8648648648648649	0.1034482758620689	3.3793103448275863	3.75	3.278688524590164	2.9206349206349205	2.467741935483871	2.2448979591836733	1.864864864864865	1.4482758620689655	2.945402298850575	2.958781362007169	2.650641025641025
CHEMBL2181188	20.41328588155165	0	1	2.4966014605318674	4.993202921063734	1.3363919158277004	3.99924499900568	771.3667471445401	7.603675382722489	14	51	0	0	4	2	1	0	0	0	1	0	0	1	283.60493827160496	118.25529644871207	230.15637860082305	286.48353909465027	235.0246913580248	215.6183127572017	196.5617283950617	1268.0	5.56088114258049	5.816872427983538	3.524875621890548	2.5745047372954346	2.0702754036087367	1.907738095238096	1.87363834422658	3.196078431372549	3.510204081632653	2.992537313432836	2.673758865248227	2.62015503875969	2.6324786324786325	2.5892857142857144	2.617647058823529	2.318731302915923	2.5487349489407105	2.3485344755186026
ZINC000066100496	21.718109644183567	0	1	2.534395558029297	5.027461110001027	1.3294185405526702	4.215449134909442	507.17915673383305	7.222116080521207	15	50	0	0	7	5	2	0	0	0	0	0	0	0	372.0	139.69444444444446	259.7222222222222	310.0277777777777	294.3611111111111	246.22222222222223	184.94444444444449	1116.0	7.44	7.462962962962963	4.708333333333333	3.0522388059701493	2.5661764705882355	2.606837606837607	3.7662337662337664	3.46	3.7578947368421054	3.425	3.282258064516129	2.9477611940298507	2.639705882352941	2.427350427350427	2.8181818181818183	2.793888888888889	2.8960905349794244	2.7339181286549703
CHEMBL76781	11.629947354389833	0	1	2.442365723979232	4.776246909613615	1.2398783168007392	3.460893383673642	79.14776490953409	4.77678165536981	9	27	0	0	4	2	0	0	0	1	1	0	0	2	197.6049382716049	132.94974089315653	143.82304526748968	185.9897119341564	109.06584362139915	83.08641975308642	76.06172839506173	876.0	7.318701417466849	6.968253968253968	3.804659498207885	2.678004535147392	1.2518518518518518	1.2534722222222223	1.5555555555555556	3.333333333333333	3.6875	2.838709677419355	2.546875	2.3877551020408165	2.022222222222222	1.71875	1.5555555555555556	4.924064477524316	3.159465020576132	2.9963134430727014
CHEMBL55331	22.15566884314828	0	0	2.4626138065927856	4.822159813905612	1.29987918730455	3.9291437585043534	828.9168084585733	7.749739215602447	18	47	0	0	7	4	2	0	0	0	1	0	0	1	389.60493827160496	179.81085200426764	263.6563786008231	316.11008230452654	258.55555555555554	235.4218106995885	198.5216049382717	1388.0	8.289466771736276	8.322222222222221	5.322545846817691	4.325708061002179	4.177278401997504	3.850129198966408	3.792792792792793	3.595744680851064	3.892857142857143	3.41747572815534	2.9272727272727272	2.8529411764705883	2.865168539325843	2.7674418604651163	2.783783783783784	3.8257628086014392	3.216522633744856	3.1387664119145606
ZINC000071341720	14.9181920901388	0	1	2.3539521178396208	4.686300229660866	1.3247936104490805	3.9413184099877023	119.92608981441596	5.428729520985698	12	38	0	0	3	3	0	0	0	0	0	0	0	0	212.0	92.38888888888889	173.47222222222229	217.63888888888897	119.83333333333331	115.27777777777776	113.6111111111111	742.0	5.578947368421052	5.725	3.095744680851064	2.5121951219512195	2.830188679245283	2.103448275862069	1.6851851851851851	3.0789473684210527	3.323943661971831	2.893617021276596	2.46	2.463414634146341	2.811320754716981	2.586206896551724	2.4074074074074074	2.431286549707602	2.6819444444444445	2.4432707355242576
CHEMBL1224036	17.58485875680547	0	0	2.5072330616455374	4.932223329680654	1.3515759242611531	3.904782362575716	273.9135181229436	6.401269789643037	12	38	0	0	5	2	3	0	0	0	0	0	0	0	320.0	154.91666666666666	221.69444444444443	280.63888888888886	265.69444444444446	177.6666666666667	140.00000000000003	918.0	8.421052631578947	8.024390243902438	5.147368421052631	4.7407407407407405	4.381578947368421	3.227272727272727	2.75	3.5789473684210527	4.014084507042254	3.3684210526315788	3.073684210526316	3.0123456790123457	2.789473684210526	2.787878787878788	2.6333333333333333	4.076754385964912	3.185636856368564	3.1224569640062594
CHEMBL1083654	18.37719386980933	0	0	2.577285303691974	5.024288416739653	1.3212537012351857	4.174981623410233	180.2833744764233	6.027439038556764	15	39	0	0	7	4	2	1	0	0	0	0	0	0	326.44444444444446	193.7716906721536	269.7932098765432	289.4027777777777	290.3981481481481	237.12962962962968	192.83333333333337	1172.0	8.37037037037037	7.07936507936508	5.822463768115943	4.929411764705883	3.8708333333333336	2.580246913580247	1.0120481927710845	3.743589743589744	4.121621621621622	3.6630434782608696	3.402173913043478	3.3411764705882354	3.0875	2.580246913580247	1.9759036144578312	4.96850488902958	2.7805702527924754	3.645854187520853
CHEMBL14374	25.180462679387137	0	0	2.500523923604307	4.930985091030523	1.273897185169451	4.14964349105594	1459.8779864770463	8.449258950109687	18	51	0	0	10	4	3	0	0	3	0	0	0	3	588.0	383.8125	510.97222222222223	416.0138888888889	456.7638888888889	586.25	267.6388888888889	1442.0	11.529411764705882	10.01851851851852	7.231481481481482	5.983333333333333	5.396396396396397	5.527272727272727	4.870588235294117	3.7450980392156863	3.934065934065934	3.675925925925926	3.2051282051282053	3.0083333333333333	2.864864864864865	2.590909090909091	2.8588235294117648	7.525735294117647	3.700617283950617	5.615079365079366
CHEMBL1214829	18.34433619633036	0	2	2.396323624047392	4.680112562796692	1.3544406429367786	3.884342321183372	347.4097219380643	6.683413961203921	15	45	0	0	3	2	1	0	0	0	0	0	0	0	264.0	106.86111111111111	209.8055555555556	245.3333333333334	196.3333333333333	174.69444444444446	153.33333333333334	904.0	5.866666666666666	5.895833333333333	2.9017857142857144	2.02803738317757	2.21875	1.872340425531915	2.0128205128205128	3.2	3.5294117647058822	2.8660714285714284	2.5080645161290325	2.514018691588785	2.625	2.48936170212766	2.3846153846153846	2.374691358024692	2.6655092592592595	2.468300653594772
ZINC000066263587	21.67766952966369	0	1	2.5351950387008664	5.02990781913363	1.3297622129833664	4.268032831600701	376.1523586713287	6.923246043557345	15	50	0	0	7	5	2	0	0	0	0	0	0	0	372.0	139.69444444444446	258.05555555555554	315.05555555555554	314.80555555555554	255.0	186.38888888888889	1116.0	7.44	7.481481481481482	5.033333333333333	2.9703703703703703	2.528169014084507	2.392307692307692	3.735632183908046	3.46	3.778947368421053	3.458333333333333	3.3629032258064515	3.022222222222222	2.612676056338028	2.2846153846153845	2.67816091954023	2.793888888888889	2.8981481481481484	2.716374269005848
CHEMBL183460	25.55330337863841	0	1	2.3931229179088835	4.786245835817766	1.32569024209976	4.619618453034329	348.69017926629857	7.017334599242954	16	61	0	0	6	3	3	0	0	0	0	0	0	0	416.0	199.75	315.33333333333326	412.5833333333333	314.2222222222221	294.63888888888897	284.0555555555556	1304.0	6.819672131147541	6.584615384615384	3.8025477707006368	2.176829268292683	2.171232876712329	2.298507462686567	2.3203125	3.295081967213114	3.5641025641025643	2.9936305732484074	2.611764705882353	2.481707317073171	2.5753424657534247	2.6791044776119404	2.6796875	3.2745901639344264	2.816666666666667	2.6951566951566943
CHEMBL3770106	18.56311579581272	0	5	2.431829018175661	4.86365803635132	1.2669611215906351	4.011701249808029	311.40311476552665	6.616556999162112	6	47	1	0	7	5	2	0	0	0	0	0	0	0	320.0	179.70138888888889	269.08333333333337	310.36111111111114	272.8611111111111	263.36111111111114	213.45833333333343	1008.0	6.808510638297872	6.775510204081633	3.73728813559322	3.317757009345794	2.830188679245283	3.0412371134020617	2.659340659340659	3.127659574468085	3.3908045977011496	2.872881355932204	2.7777777777777777	2.6728971962616823	2.5660377358490565	2.525773195876289	2.3956043956043955	3.823433806146572	3.0337301587301586	3.0929118773946365
CHEMBL407909;CHEMBL407909;3045225	14.199154765133787	0	1	2.5203158735432405	4.877017111692245	1.2917437819832045	3.74117351903369	121.2763365469713	5.3858583797681465	12	35	0	0	4	3	1	0	0	0	0	0	0	0	230.0	102.41666666666669	174.19444444444443	210.6111111111112	161.4722222222222	157.33333333333337	103.16666666666666	732.0	6.571428571428571	7.108108108108108	4.1375	3.0142857142857142	1.608695652173913	1.0303030303030305	0.2	3.2857142857142856	3.723076923076923	3.0875	3.0	2.914285714285714	2.5217391304347827	2.0	1.690909090909091	2.9261904761904765	2.968468468468469	2.6799145299145297
ZINC000045338915	12.784941202760692	0	1	2.477255602255433	4.954511204510867	1.3239031606682536	3.697129402558876	81.44435351931689	4.869923637388794	6	31	0	0	4	3	1	0	0	0	0	0	0	0	206.0	116.13888888888889	164.25	210.8611111111111	149.66666666666669	67.33333333333333	34.666666666666664	658.0	6.645161290322581	6.545454545454546	3.9876543209876543	2.2054794520547945	1.0178571428571428	0.5714285714285714	0.1739130434782608	3.3225806451612905	3.733333333333333	3.1728395061728394	2.694117647058824	2.3972602739726026	2.017857142857143	1.8	1.391304347826087	3.746415770609319	2.832491582491583	2.7375
CHEMBL14076	24.43291578368071	0	0	2.5011472921725417	4.932854128990073	1.2693028087945115	4.257823851517401	637.5065976489736	7.58896673772342	18	51	0	0	8	3	2	0	0	3	0	0	0	3	536.0	367.5625	489.75	392.40277777777777	470.0416666666666	583.5833333333334	304.49999999999994	1366.0	10.509803921568627	9.166666666666666	6.482142857142857	5.135338345864661	4.813008130081301	5.149122807017544	4.684782608695652	3.686274509803922	3.9565217391304346	3.678571428571429	3.2	2.887218045112782	2.7642276422764227	2.6403508771929824	2.9239130434782608	7.207107843137255	3.50514403292181	5.323369565217392
62705126;CHEMBL2058415	15.641877898208298	0	0	2.474245601617194	4.803479701822047	1.2955077926116054	4.110585328218358	111.99126520333944	5.411568059557822	11	33	0	0	6	4	1	0	0	0	0	1	0	1	275.06721536351165	125.82827503429355	184.23765432098767	202.6327160493827	196.9598765432099	151.1543209876543	120.25462962962963	2002.0	8.335370162530657	8.658201058201058	5.643874643874644	4.118191721132898	4.543589743589744	3.394129979035639	1.9310938845822567	3.6666666666666665	4.12280701754386	3.5538461538461537	3.1690140845070425	2.8823529411764706	2.6769230769230767	2.679245283018868	2.255813953488372	3.8129780313422295	3.39673721340388	3.232239549491012
ZINC000096937896	14.348984679394846	0	3	2.4406074272009626	4.737902738876371	1.2775601387413702	3.884944886884392	98.93478020999456	5.18224751218439	9	27	0	0	6	4	1	0	0	0	0	1	0	1	255.06721536351165	132.07827503429357	175.1481481481482	185.53395061728395	149.25000000000006	134.78395061728395	90.38117283950616	1926.0	9.446933902352283	9.587484035759898	5.742087542087543	5.102442868400315	6.018970189701897	4.736383442265796	3.156695156695157	3.962962962962963	4.444444444444445	3.4363636363636365	3.2222222222222223	3.042553191489361	3.073170731707317	2.7058823529411766	2.3076923076923075	4.891787964233095	3.768092805449128	3.892181069958849
CHEMBL214398	24.950845791633768	0	1	2.529165899182463	4.954516044771029	1.2996559822227616	4.207565860686646	1767.650068572011	8.640557108397697	12	62	0	0	7	2	3	0	0	0	2	0	0	2	379.2098765432099	188.3786484529797	289.7710905349794	396.4579713458314	376.40792181069946	327.34773662551424	329.05298353909444	1798.0	6.116288331342095	6.0034188034188025	3.5607253086419752	2.7109862671660423	3.1278140885984023	3.0843776106934	2.5645424836601305	3.225806451612903	3.5210084033613445	3.0125	2.628571428571429	2.533707865168539	2.679738562091503	2.7669172932330826	2.742647058823529	3.038365297628705	2.646145932257044	2.4350511809662136
CHEMBL1651094	18.058117464730785	1	1	2.525817726533198	4.867985922718336	1.2525743934027052	4.125483116448282	180.40204910430896	6.028097089170454	6	43	0	0	7	2	3	2	0	0	0	0	0	0	286.8888888888889	203.0971364883402	228.24845679012347	299.9351851851852	259.91975308641975	250.6944444444445	202.58333333333343	1398.0	6.671834625322998	6.2	3.625	2.1054131054131053	2.484848484848485	2.0774410774410774	2.217948717948718	3.395348837209302	3.85	3.2211538461538463	2.622047244094488	2.5213675213675213	2.606060606060606	2.2222222222222223	2.243589743589744	4.723189220659075	3.011488340192044	2.8531057098765435
CHEMBL90346	20.80116606751619	0	1	2.4765382398563363	4.845417137442404	1.2663422416193006	3.476127030675923	2159.022314670166	8.67066253912252	6	51	1	0	8	3	4	0	0	0	1	0	0	1	373.60493827160496	253.7900186709343	282.09104938271605	378.5977366255144	280.6929012345679	222.70524691358025	244.9598765432099	1400.0	7.325587024933431	6.568134171907756	3.484544695071011	1.8634920634920635	1.8259587020648969	1.8681917211328976	2.357753357753358	3.215686274509804	3.4948453608247423	2.827067669172932	2.3767123287671232	2.185714285714285	2.230088495575221	2.313725490196078	2.4615384615384617	4.976274875900673	2.9844029039521702	2.908155148275424
ZINC000013782225	11.928004507313082	0	1	2.531976202096907	4.861014495731939	1.3377693466780285	3.5264413502079	79.44382842361024	4.780515319327487	9	29	0	0	3	2	1	0	0	0	0	0	0	0	184.0	85.41666666666667	136.77777777777774	152.00000000000003	133.0	83.33333333333331	40.0	608.0	6.344827586206897	6.516129032258065	4.344262295081967	1.84375	0.9655172413793104	0.2666666666666666	0.0	3.3793103448275863	3.807692307692308	3.377049180327869	3.0793650793650795	2.5	1.9827586206896552	1.488888888888889	1.0833333333333333	2.945402298850575	2.96236559139785	2.63034188034188
ZINC000040956877	11.64797458092003	0	1	2.4691730440806103	4.804484521876873	1.2409032190684075	3.3948887881691894	76.11969752658052	4.737772176888972	6	27	0	0	4	1	0	0	0	3	0	0	0	3	266.0	251.1736111111111	323.5833333333333	200.63888888888889	180.9583333333333	149.33333333333331	158.5	700.0	9.851851851851851	7.535714285714286	4.35	3.784313725490196	3.255813953488372	1.9090909090909087	3.5	3.4074074074074074	3.395833333333333	2.9166666666666665	2.564516129032258	2.4901960784313726	2.116279069767442	1.6666666666666667	1.4444444444444444	9.30272633744856	3.360119047619048	6.741319444444444
CHEMBL4294350	28.96751694101152	0	1	2.5484457633137265	4.933349332519059	1.319939992028018	4.090326163736845	116109.408264455	12.970621019922485	23	66	0	0	12	9	3	0	0	0	0	0	0	0	540.0	259.75	378.19444444444434	457.3333333333333	421.38888888888886	416.80555555555554	352.5277777777777	1562.0	8.181818181818182	8.157142857142857	5.139072847682119	4.10738255033557	4.136690647482014	4.075187969924812	3.323076923076924	3.378787878787879	3.6416666666666666	3.066225165562914	2.9735099337748343	2.906040268456376	2.913669064748201	2.87218045112782	2.753846153846154	3.935606060606061	3.3035714285714284	3.1516203703703694
CHEMBL52592	25.22090279390701	0	0	2.4944065552014485	4.914795061907991	1.277127688863631	4.065004384763738	5377.9275579171845	9.753209176465148	18	53	0	0	9	4	2	0	0	3	0	0	0	3	552.0	375.2847222222222	505.44444444444446	406.8611111111111	373.7361111111111	569.5833333333334	287.36111111111103	1416.0	10.41509433962264	9.0	5.647058823529412	5.039370078740157	5.622641509433962	5.786407766990291	4.729411764705882	3.60377358490566	3.7604166666666665	3.3445378151260505	2.992063492063492	2.7244094488188977	2.9150943396226414	2.737864077669903	2.929411764705882	7.080843815513626	3.471230158730159	5.265046296296297
ZINC000008817551	23.927650345185626	0	1	2.5961239147814483	5.129259862023291	1.3372713873213558	4.39744362508487	468.09624181056233	7.2472862083381075	12	58	1	0	6	3	2	0	0	0	0	1	0	1	361.0672153635117	142.39077503429354	277.0648148148147	363.1033950617284	343.42978395061726	319.4969135802468	297.449074074074	2392.0	6.2252968166122695	6.452210274790921	3.868927368927369	2.681360708534622	2.6285653469561514	2.676176176176176	2.308641975308642	3.3793103448275863	3.798245614035088	3.363636363636364	3.0588235294117645	2.815217391304348	2.7298850574712645	2.8175675675675675	2.6666666666666665	2.455013362660233	2.625174233373158	2.4303931124106555
CHEMBL555146	20.67250559555389	0	1	2.437007667165915	4.795418962062115	1.3144160065055337	4.249152096155623	265.61925674844554	6.537575362819456	15	48	0	0	4	1	2	0	0	1	0	0	0	1	360.0	219.72222222222223	261.02777777777777	344.8333333333333	312.8888888888889	234.94444444444449	224.8333333333333	1072.0	7.5	7.03921568627451	3.669421487603306	3.424778761061947	4.322916666666667	3.465909090909091	3.175	3.375	3.6263736263736255	2.925619834710744	2.6341463414634148	2.5929203539823007	2.84375	2.977272727272727	2.9125	4.577546296296297	2.965686274509804	2.8684371184371185
ZINC000028526234	12.2966140210565	0	1	2.441429686823931	4.762150360485746	1.242109021887878	3.475370665747824	98.09885567169282	5.055979330832532	9	34	0	0	3	2	1	0	0	0	0	0	0	0	182.0	107.3888888888889	153.05555555555554	191.9722222222222	149.00000000000003	146.33333333333331	106.0	648.0	5.352941176470588	5.485714285714286	3.144736842105264	1.3888888888888888	1.5714285714285714	0.6779661016949152	0.1276595744680851	2.9411764705882355	3.39344262295082	2.8552631578947367	2.221052631578947	2.055555555555556	2.1904761904761907	1.9322033898305084	1.4042553191489362	3.158496732026144	2.91904761904762	2.509107468123861
ZINC000299831705	18.427966138356965	0	3	2.6310561692613565	5.032803905782135	1.314612728264866	3.9229102663545934	319.45278916269393	6.599518621085406	12	42	1	0	4	3	1	0	0	0	0	0	0	0	286.0	167.00694444444446	234.8888888888889	281.75	282.19444444444446	245.55555555555569	197.00000000000009	914.0	6.809523809523809	7.111111111111111	4.339449541284404	3.026315789473684	2.68141592920354	2.527472527472528	3.2363636363636363	3.5476190476190474	4.1645569620253164	3.486238532110092	3.23931623931624	2.894736842105264	2.433628318584071	2.1868131868131866	2.418181818181818	3.976355820105821	3.083950617283952	2.9732770745428976
ZINC000064448142	23.467682544039384	1	1	2.5538857634447663	4.971427984704706	1.319131404438242	4.5372217645790895	287.0715252476725	6.724442138593524	12	58	1	0	4	1	3	0	0	0	0	0	0	0	340.0	225.04166666666669	307.56944444444446	469.9305555555555	365.6875	357.2083333333333	331.6111111111111	1170.0	5.862068965517241	5.693548387096774	3.0903954802259888	1.9955357142857144	1.816326530612245	1.8855421686746987	1.950354609929078	3.362068965517241	3.8620689655172415	3.2429378531073447	2.6930232558139533	2.5357142857142856	2.5	2.433734939759036	2.418439716312057	3.880028735632184	2.72334229390681	2.651460727969349
CHEMBL4160064	19.718109644183567	0	1	2.415967664835472	4.831935329670944	1.3527326946790652	4.303577368034012	244.8049596755285	6.416752542419546	18	48	0	0	2	1	1	0	0	0	0	0	0	0	282.0	116.91666666666669	220.97222222222223	260.5	233.44444444444449	215.02777777777777	182.6111111111112	964.0	5.875	5.941176470588236	3.412280701754386	2.443548387096774	2.495495495495496	2.254716981132076	2.043956043956044	3.2291666666666665	3.613636363636364	3.175438596491228	2.6923076923076925	2.653225806451613	2.675675675675676	2.490566037735849	2.43956043956044	2.435763888888889	2.754357298474946	2.51104797979798
ZINC000000934777	21.20861302018061	0	1	2.5946505151693686	5.126033350717055	1.349340445818015	4.30260151735977	263.582831507285	6.529879114682197	12	48	1	0	5	3	1	0	0	0	0	1	0	1	309.06721536351165	116.86299725651578	233.2314814814815	311.8256172839506	277.8742283950617	256.6358024691358	226.7962962962963	2214.0	6.438900320073159	6.789173789173789	4.06728866270851	3.002554278416348	2.7890867967203845	2.3366727383120827	1.7486070140937398	3.583333333333333	4.042105263157895	3.473282442748092	3.110344827586207	3.027586206896552	2.931297709923664	2.7049180327868854	2.380530973451328	2.4346457761774123	2.634823124406457	2.455068226120858
CHEMBL4218679	9.928004507313084	0	0	2.385237028508381	4.513858331584252	1.293731791312119	3.334864167552176	57.19635699153109	4.308854471865769	5	24	0	0	4	1	1	2	0	0	0	0	0	0	132.88888888888889	84.20130315500687	98.78395061728396	120.33024691358024	76.89814814814814	60.62962962962963	15.648148148148149	960.0	5.537037037037037	4.826666666666667	2.66	1.6216216216216215	1.2058823529411764	0.611111111111111	0.0	3.208333333333333	3.488372093023256	2.76	2.5869565217391304	2.5405405405405403	1.9411764705882355	1.5	1.2	3.5083876314586195	2.6437037037037032	2.2973011771461387
ZINC000004899036	22.47299666829265	0	1	2.594130920872554	5.121305102219146	1.3438073581261816	4.364563809557232	342.111836083052	6.86475710687972	12	54	1	0	5	3	1	0	0	0	1	0	0	1	317.60493827160496	126.0400186709343	252.90637860082307	336.76286008230454	318.6316872427984	296.3477366255144	270.9814814814814	1354.0	5.881572930955648	6.329501915708812	3.7501864280387776	2.6995397764628533	2.5318428184281845	2.407148407148408	1.9357638888888888	3.4074074074074074	3.850467289719626	3.3221476510067114	3.09375	2.8698224852071004	2.7378048780487805	2.7202797202797204	2.5546875	2.334074419832117	2.5489658720022703	2.363611014960964
CHEMBL3941738	19.94697908505543	0	0	2.731263815085338	5.12641959498934	1.2830428811288743	3.749840775341168	358.5566171502172	6.798377307339142	9	44	0	0	10	6	3	0	0	0	1	0	0	1	375.60493827160496	223.87335200426764	253.44907407407408	378.1244855967077	346.40946502057625	282.232510288066	219.3662551440329	1334.0	8.536475869809204	8.19385342789598	6.190775681341719	3.968123861566484	3.3797101449275364	4.714677640603567	3.084507042253521	3.75	4.337349397590361	3.660377358490566	3.0551181102362204	2.9262295081967213	2.6695652173913045	2.753086419753086	2.422535211267605	5.088030727369719	3.285603274669469	3.053603302097278
ZINC000299854393	13.42309829872594	0	1	2.486734561683345	4.800460487970627	1.3273239498552305	3.4764315842903586	126.3566609203992	5.369736801515528	6	35	0	0	3	1	1	0	0	0	1	0	0	1	167.60493827160494	84.97751867093432	139.18827160493825	165.56995884773664	153.4907407407408	130.7263374485597	91.07407407407408	924.0	4.788712522045856	4.8408408408408405	2.8180555555555555	2.0507936507936506	1.5555555555555556	0.8447488584474886	0.3408662900188324	3.142857142857143	3.296875	2.775	2.786666666666666	2.8	2.527027027027027	2.136986301369863	1.7627118644067796	2.4279291048838374	2.4510065621176733	2.17481674382716
CHEMBL4592872	26.99602651171293	0	0	2.4808206177524705	4.96164123550494	1.3287165419795148	4.349989091142361	1390.2064805101395	8.460982993844418	24	55	0	0	7	3	2	0	0	2	0	0	0	2	532.0	320.77777777777777	352.6111111111111	444.08333333333337	473.8333333333333	440.5	450.3611111111111	1430.0	9.672727272727272	8.813559322033898	5.53030303030303	5.159420289855072	4.710344827586207	4.460992907801418	4.803418803418803	3.690909090909091	4.040816326530612	3.5	3.25	3.1739130434782608	2.9172413793103447	2.7588652482269502	2.769230769230769	5.832323232323232	3.482580037664784	3.5980725623582765
CHEMBL318018	24.98110394226937	0	1	2.525580306360553	4.982885395628831	1.305492464302764	4.486095147446102	445.5870943044673	7.230794837172337	19	52	0	0	9	4	2	2	0	0	1	0	0	1	388.4938271604938	216.8359720317025	328.9135802469136	342.7090192043896	377.8024691358024	341.6316872427984	270.2006172839505	1938.0	7.471035137701804	6.353174603174603	4.84426946631671	3.862395241957285	3.4469320066334994	4.020892687559354	3.8006535947712417	3.75	4.071428571428571	3.543307086614173	3.345864661654135	2.948905109489051	2.888059701492537	2.8974358974358974	3.019607843137255	4.1699225390712025	2.589515358612581	3.35626102292769
CHEMBL209735	26.42681910096898	0	1	2.4631472433091552	4.838647236704164	1.290489195364071	4.417426844870319	1344.791611182354	8.427769775730345	12	66	0	0	7	2	3	0	0	0	2	0	0	2	399.2098765432099	198.64948178631303	308.5627572016461	399.1801935680537	378.7427983539094	319.1039094650206	349.0390946502057	1872.0	6.0486344930789375	5.959742351046698	3.564554514353711	2.5459672870840384	3.1292802236198463	3.44620811287478	2.4985185185185186	3.1818181818181817	3.456	2.9578313253012047	2.521276595744681	2.355329949238578	2.6226415094339623	2.873015873015873	2.5933333333333333	3.009840633125956	2.6720939941551856	2.4685020576131693
11949706;CHEMBL595645	20.63206548103401	0	1	2.454961680451805	4.838382231354157	1.3192509699618284	4.212378884439566	285.53126297664164	6.6098629706736896	12	49	0	0	6	3	1	0	0	2	0	0	0	2	384.0	240.2222222222222	278.5833333333333	367.4166666666667	254.25000000000003	309.47222222222223	317.4166666666667	1116.0	7.836734693877551	6.923076923076923	4.05511811023622	3.450819672131148	3.192660550458716	3.5137614678899083	2.929824561403509	3.326530612244898	3.5894736842105264	3.015748031496063	2.713178294573644	2.7049180327868854	2.9541284403669725	2.8623853211009176	2.3596491228070176	4.90249433106576	2.965277777777778	2.932456140350877
CHEMBL1222623	22.23355704656296	1	1	2.469007950748411	4.785827332852744	1.2842727104759522	4.37278302732229	336.5152972212993	6.848263025028513	11	56	0	0	6	4	2	0	0	0	0	0	0	0	350.0	201.20138888888889	293.27777777777777	385.33333333333326	416.5833333333333	379.77777777777777	260.44444444444446	1144.0	6.25	6.135593220338983	3.4671052631578947	2.394285714285714	2.0786516853932584	1.7848837209302326	1.7384615384615385	3.2142857142857144	3.5981308411214954	3.138157894736842	2.5876288659793816	2.6514285714285712	2.455056179775281	2.232558139534884	2.276923076923077	3.592881944444444	2.837806026365348	2.740913811007269
ZINC000008836255	23.329933363740256	0	1	2.596021448032763	5.12915653596094	1.3274902024316362	4.3825465860761526	387.505180995821	7.024439956008244	12	54	1	0	6	3	1	0	0	0	0	2	0	2	324.1344307270233	124.27460562414268	250.4907407407408	335.4922839506174	318.1381172839507	292.5092592592592	263.7445987654321	3514.0	6.002489457907839	6.3978288633461045	3.727317921948795	2.759807144422529	2.519421860885276	2.3996373996374	2.067708333333333	3.5	3.897196261682243	3.348993288590604	3.10625	2.911242603550296	2.7621951219512195	2.769230769230769	2.65625	2.301381585632272	2.5121062154108134	2.341034960193839
ZINC000000968279	24.57380717974841	0	0	2.506828385398209	5.013625740823711	1.2735879611823522	4.0377370752489545	1498.3956604857633	8.443552366518123	12	58	0	0	7	1	5	1	0	0	0	0	0	0	426.44444444444446	264.2881515775034	304.91358024691345	425.7839506172839	389.54320987654313	363.7268518518519	303.94444444444446	1516.0	7.352490421455939	6.896174863387977	4.083333333333333	2.453488372093023	2.549783549783549	2.2287581699346406	2.6612466124661247	3.396551724137931	3.73394495412844	3.2142857142857144	2.6726190476190474	2.511627906976744	2.435064935064935	2.130718954248366	2.292682926829268	4.556692268577645	3.023907103825137	2.7973722958432425
CHEMBL209821	23.830700509314315	0	1	2.3425429569168017	4.6850859138336025	1.255823589354769	4.107112624469515	914.001765311906	7.9492346143568495	6	69	0	0	8	4	3	1	0	0	0	0	0	0	340.44444444444446	267.2161351165981	377.1126543209877	424.84722222222223	417.1111111111111	353.38888888888886	303.7685185185186	1510.0	4.933977455716587	3.8028169014084505	1.8802083333333333	1.6905982905982904	1.5766283524904217	1.4947589098532497	1.4166666666666663	2.782608695652174	2.977777777777778	2.4635416666666665	2.277227722772277	2.169230769230769	2.2011494252873565	2.157232704402516	2.1824324324324325	3.87269761038548	2.269953051643193	2.793427069044353
CHEMBL4581568	22.12715927244687	0	0	2.4268910078785884	4.781816061915031	1.3068701604568145	3.959182730622631	477.9782583666615	7.199184664049585	20	42	0	0	9	5	2	1	0	0	1	0	0	1	396.04938271604937	193.7309480262156	249.24874256973027	315.69650205761315	238.59773662551447	226.2561728395061	224.93930041152265	1616.0	9.429747207524985	9.187654320987654	6.373385012919896	4.422222222222223	5.365925925925926	5.788580246913581	6.360708534621579	3.857142857142857	4.070422535211268	3.3255813953488373	3.1341463414634148	3.1375	3.333333333333333	3.513888888888889	3.565217391304348	4.612641619671798	3.625628715134888	3.5105456699962008
CHEMBL1278201	21.915719801367164	1	1	2.554621348157627	4.962062247571213	1.32938979868471	4.437970692656186	259.6584497031672	6.55261888543688	12	54	1	0	3	1	2	0	0	0	0	0	0	0	304.0	185.00694444444449	275.3194444444445	349.12499999999994	360.8888888888888	335.6388888888889	261.44444444444446	1068.0	5.62962962962963	5.5344827586206895	2.815950920245399	2.009950248756219	1.8216216216216217	1.883870967741936	1.950413223140496	3.351851851851852	3.871559633027523	3.2699386503067487	2.78125	2.671641791044776	2.464864864864865	2.367741935483871	2.4297520661157024	3.426054526748972	2.6175766283524906	2.525866462793069
CHEMBL367796	9.220897726126536	0	1	2.336835677288428	4.626844292390967	1.3215748788960786	3.2726442601278154	48.47074175319143	4.063281909880367	6	27	0	0	1	1	0	0	0	0	0	0	0	0	106.0	55.333333333333336	107.88888888888889	140.91666666666669	59.0	9.0	0.0	460.0	3.925925925925926	4.142857142857143	2.083333333333333	0.5652173913043478	0.0	0.0	1.979959337333864	2.7777777777777777	3.117647058823529	2.708333333333333	2.1948051948051948	1.681159420289855	1.288888888888889	1.0	2.143061196864725	2.049382716049383	2.407738095238096	2.1154684095860565
ZINC000028128567	12.008884736352844	0	1	2.4101472720555868	4.7915338273005	1.2836440813652048	3.6236541346803457	80.1040889425263	4.85333052998876	6	34	0	0	3	1	1	0	0	0	0	1	0	1	161.06721536351165	75.522719478738	139.09876543209876	175.3070987654321	133.36111111111111	82.3888888888889	50.0	1824.0	4.737271040103284	4.715343915343915	2.70198105081826	1.0561167227833894	0.773879142300195	0.2916666666666667	0.037037037037037	2.8823529411764706	3.203125	2.941860465116279	2.489583333333333	2.0707070707070705	1.7763157894736843	1.5	1.4444444444444444	2.221256455257	2.4800705467372133	2.173418209876543
CHEMBL202795	12.675551403019512	0	1	2.508134260817448	4.859229868069804	1.3250379328612325	3.611067000277488	91.2700452516061	4.983826271573743	6	30	0	0	4	4	0	0	0	0	0	0	0	0	204.0	106.1388888888889	148.8888888888889	199.4166666666667	125.16666666666664	106.41666666666666	65.5	642.0	6.8	6.875	3.6296296296296298	2.125	1.7321428571428572	1.2058823529411764	1.3333333333333333	3.4	3.830508474576271	3.111111111111111	2.717647058823529	2.3472222222222223	2.017857142857143	1.6470588235294117	1.1333333333333333	3.5379629629629634	2.9409722222222223	2.523540489642185
CHEMBL1214895	20.46565653989	0	2	2.396758332869251	4.701051107004157	1.3281949981862191	3.996794570536292	518.8727623261617	7.207170138842387	15	52	0	0	4	2	2	0	0	0	0	0	0	0	312.0	128.13888888888889	246.91666666666669	287.1666666666667	244.00000000000003	228.19444444444443	205.3333333333333	1044.0	6.0	5.945454545454545	3.0793650793650795	2.09375	2.115702479338843	1.8632478632478635	1.9705882352941173	3.1153846153846154	3.4183673469387754	2.873015873015873	2.605839416058394	2.515625	2.5785123966942147	2.4786324786324787	2.362745098039216	2.4642094017094016	2.6853535353535354	2.519557823129252
ZINC000040913335	13.354148613504645	0	1	2.4549372765906488	4.70462186217966	1.2990877580924536	3.1609291451194026	927.996555039317	7.420814685439314	6	39	0	0	2	1	1	0	0	0	0	0	0	0	176.0	124.1111111111111	162.25	192.4722222222222	153.33333333333337	132.16666666666666	124.33333333333331	710.0	4.512820512820513	4.325	2.188888888888889	2.095890410958904	1.8615384615384616	1.6166666666666667	1.4642857142857142	2.743589743589744	2.9420289855072466	2.433333333333333	2.409638554216868	2.3698630136986303	2.3384615384615386	2.283333333333333	2.2142857142857144	3.182336182336182	2.747916666666667	2.351449275362319
23027527;CHEMBL565551	20.93172530955613	0	0	2.351231836160871	4.702463672321742	1.2691439261669624	4.587875588300607	214.10855596853216	6.359734930294748	12	53	0	0	7	5	1	0	0	1	0	0	0	1	370.0	234.72222222222223	285.05555555555554	368.2222222222221	356.27777777777777	252.3333333333333	258.5	1136.0	6.981132075471698	6.527272727272727	3.4198473282442747	2.456	2.3412698412698414	2.1785714285714284	1.991452991452992	3.0943396226415096	3.326530612244898	2.801526717557252	2.4452054794520546	2.536	2.4285714285714284	2.5625	2.2564102564102564	4.428721174004193	3.0191919191919188	2.9087301587301586
CHEMBL3952329	13.313708498984765	0	1	2.444416885645681	4.874815866584751	1.34723529538545	3.738223363862686	99.70187629151174	5.132812747226118	6	37	0	0	3	2	1	0	0	0	0	0	0	0	186.0	82.11111111111111	163.16666666666666	208.3333333333333	148.9166666666667	101.5	65.5	686.0	5.027027027027027	5.0256410256410255	2.7254901960784315	1.3454545454545457	1.0470588235294118	0.913793103448276	1.25	2.972972972972973	3.3424657534246576	2.9901960784313726	2.5486725663716814	2.172727272727273	1.988235294117647	1.8448275862068968	1.84375	2.2192192192192195	2.475071225071225	2.235159817351598
CHEMBL3928983	24.039789857913654	1	0	2.727867236082164	5.120042678463413	1.329037775590235	3.765286355324684	1024.2967107057157	7.996472257169111	9	51	0	0	10	5	4	0	0	0	1	0	0	1	415.60493827160496	261.206685337601	302.32407407407413	416.7078189300411	385.2139917695473	382.1507201646091	262.2705761316873	1496.0	8.149116436698137	7.734126984126983	5.449419568822553	4.321401938851603	4.482939632545932	4.848677248677248	2.989247311827957	3.92156862745098	4.363636363636363	3.5	3.1824324324324325	3.067114093959732	3.1968503937007875	3.219047619047619	2.870967741935484	5.1216997125019805	3.0621233833039385	3.0537785260007486
CHEMBL4791646	18.109394867521672	0	1	2.502819761388011	4.885299170636376	1.2511068967238343	4.084326891549825	166.27826583554207	5.946571808082705	11	43	0	0	6	3	0	0	0	3	0	0	0	3	372.0	281.47916666666663	405.86111111111103	319.6388888888888	256.75	305.875	305.8333333333333	1022.0	8.651162790697674	7.555555555555555	4.407407407407407	2.9906542056074765	2.4814814814814814	2.2846715328467155	3.42	3.3488372093023258	3.5365853658536586	3.185185185185185	2.908333333333333	2.934579439252337	2.509259259259259	1.956204379562044	1.93	6.546027131782945	3.042592592592593	4.949525745257452
ZINC000040407884	20.563115795812703	0	0	2.385058694589749	4.762293556546881	1.340274579588303	4.725265511163666	178.19913535045433	6.138413107922488	17	46	0	0	5	3	1	0	0	1	0	0	0	1	362.0	219.6944444444444	257.1666666666667	326.2222222222222	248.2777777777778	248.77777777777783	217.33333333333343	1068.0	7.869565217391305	7.346938775510204	3.7327586206896552	2.93859649122807	3.1262135922330097	4.097560975609756	5.084745762711864	3.4347826086956523	3.7058823529411766	3.086206896551724	2.7478991596638656	2.5789473684210527	2.5533980582524274	2.682926829268293	3.135593220338983	4.775966183574878	3.1281179138322	3.025490196078432
CHEMBL3765876	26.05820958722556	0	1	2.542898295838212	4.890707282874958	1.3405548073178988	3.72668341607495	15392.6512646253	10.835567952373736	19	64	0	0	5	3	2	0	0	0	0	0	0	0	392.0	215.69444444444449	310.30555555555554	406.22222222222223	407.1666666666667	301.0	256.33333333333337	1314.0	6.125	6.220588235294118	3.6526946107784433	2.130434782608696	1.6853932584269662	1.470967741935484	1.7230769230769232	3.234375	3.636363636363636	3.053892215568862	2.7808988764044944	2.4510869565217392	2.2752808988764044	2.2451612903225806	2.3846153846153846	3.3702256944444446	2.795751633986928	2.5645087235996327
5359000;CHEMBL404232	15.003720802243048	0	3	2.476350599245392	4.759963792509339	1.3108191717390525	4.015561108801696	103.81275855953233	5.284442764182492	9	33	0	0	5	4	1	0	0	0	0	0	0	0	270.0	150.91666666666666	186.2777777777778	241.0555555555556	184.7777777777778	179.66666666666666	143.0	778.0	8.181818181818182	8.371428571428572	5.246376811594203	3.8260869565217392	4.540983606557377	3.423076923076923	1.56	3.575757575757576	4.068965517241379	3.36231884057971	2.8846153846153846	2.6666666666666665	2.80327868852459	2.6153846153846154	2.0	4.573232323232323	3.4000000000000004	3.21168582375479
CHEMBL4790230	17.177411804141038	0	0	2.4259953193217734	4.851990638643549	1.267435434459659	3.6569543225356886	460.30195224929486	6.920340052432643	16	37	0	0	4	0	3	0	0	0	1	0	0	1	293.60493827160496	172.2552964487121	203.04938271604945	262.65329218107	162.8765432098766	158.87860082304528	150.40123456790124	1144.0	7.935268601935269	7.669515669515669	4.821200510855683	2.5526695526695526	2.650082918739635	3.7162698412698414	4.15686274509804	3.4864864864864864	3.784615384615385	3.045977011494253	2.7294117647058824	2.5324675324675323	2.64179104477612	2.767857142857143	2.9019607843137254	4.655548552667895	3.258362350954944	3.123836657169991
CHEMBL387344	11.99695419253438	0	1	2.5343199165477635	4.851544094116589	1.3331667415046629	3.536916688529515	75.73237729299146	4.732670882435251	6	27	0	0	4	2	2	0	0	0	0	0	0	0	214.0	138.88888888888889	156.2777777777778	207.1388888888889	115.5	50.5	8.0	634.0	7.925925925925926	7.482758620689655	4.802816901408451	2.1785714285714284	1.4210526315789471	0.0	0.0	3.555555555555556	4.076923076923077	3.2535211267605635	2.7746478873239435	2.267857142857143	1.868421052631579	1.3846153846153846	1.0	5.144032921810699	3.188697318007663	3.0053418803418808
CHEMBL6437	16.17064519443237	0	1	2.4996670819223485	4.911907460201457	1.3550940525311386	4.111136613904508	121.09246191355108	5.489701582390095	12	40	0	0	2	2	0	0	0	0	0	0	0	0	212.0	85.88888888888889	177.30555555555554	230.1388888888889	225.5	161.0	79.5	766.0	5.3	5.627906976744186	3.614678899082569	2.1703703703703705	1.3076923076923077	0.6263736263736264	0.0545454545454545	3.3	3.8205128205128207	3.477064220183486	2.900763358778626	2.637037037037037	2.230769230769231	1.8021978021978025	1.3818181818181818	2.147222222222222	2.5277777777777777	2.273148148148148
CHEMBL475965	29.78401352193924	0	1	2.399388303702883	4.798776607405767	1.333385172076115	5.390942738272001	416.9213034553426	7.36789854999055	24	68	0	0	9	6	3	0	0	0	0	0	0	0	530.0	273.7777777777778	375.0	471.7222222222223	484.8888888888889	453.72222222222223	394.69444444444446	1560.0	7.794117647058823	7.555555555555555	4.816455696202532	3.644808743169399	4.124183006535947	4.404580152671755	3.854014598540146	3.3823529411764706	3.6666666666666665	3.29746835443038	2.839080459770115	2.650273224043716	2.9019607843137254	2.992366412213741	2.759124087591241	4.026143790849674	3.1682098765432105	3.048780487804878
ZINC000064446633	22.62282658255371	1	1	2.551774403991045	4.962416763062268	1.3350709316899538	4.401336523504776	336.145830864004	6.847164503413324	12	55	1	0	4	1	3	0	0	0	0	0	0	0	340.0	197.25694444444449	291.6527777777778	376.6805555555554	337.25	315.8888888888889	307.6388888888889	1132.0	6.181818181818182	6.050847457627119	3.246987951807229	2.2626262626262625	1.9553072625698324	1.890322580645161	1.9083969465648856	3.363636363636364	3.827272727272727	3.246987951807229	2.795811518324608	2.6616161616161618	2.541899441340782	2.4516129032258065	2.3893129770992365	3.5864898989898992	2.724340866290019	2.651388888888889
CHEMBL262862	9.996954192534382	0	1	2.3776006915408554	4.729871871965134	1.2955992690179507	3.349056835574637	56.41414511580444	4.295084191452071	6	24	0	0	3	1	0	0	0	0	2	0	0	2	115.20987654320987	48.9828151196464	96.55864197530865	121.90447340344456	36.80246913580247	7.037037037037037	0.0	998.0	4.800411522633745	5.0888888888888895	2.4611013129531645	0.9760348583877996	0.1944444444444444	0.0	1.979959337333864	3.208333333333333	3.4	2.888888888888889	2.403225806451613	1.8823529411764703	1.5416666666666667	1.0	2.143061196864725	2.0409506299852667	2.3594238683127573	2.145747599451303
CHEMBL14368	24.473355898200584	0	0	2.501579131723034	4.933890544382725	1.267521857393972	4.286221564570176	643.9648563650835	7.599046265244739	18	48	0	0	9	3	2	0	0	3	0	1	0	4	535.0672153635117	361.6963305898491	477.45370370370375	373.6929012345679	444.7453703703704	564.094135802469	283.86265432098764	2552.0	11.147233653406492	9.588961510530138	6.793151642208247	5.852479598242311	5.5085733882030175	5.555555555555556	5.100401606425702	3.8541666666666665	4.104651162790698	3.7358490566037736	3.2758620689655173	3.093220338983051	2.953703703703704	2.780952380952381	3.0963855421686746	7.535340220621856	3.5674776083272817	5.551787252368649
CHEMBL1277034	21.95615991588705	1	1	2.559202547634537	4.978800549433576	1.3002486961810542	4.445204557269181	288.66830755091945	6.658530077244987	12	54	1	0	3	1	2	0	0	0	0	0	0	0	304.0	185.00694444444449	271.79166666666674	331.62499999999994	321.1805555555555	299.77777777777777	267.08333333333326	1068.0	5.62962962962963	5.5	2.8025477707006368	2.1658031088082903	1.8068181818181817	1.7105263157894737	1.7627118644067796	3.351851851851852	3.850467289719626	3.261146496815287	2.8191489361702127	2.678756476683938	2.471590909090909	2.394736842105264	2.3389830508474576	3.426054526748972	2.618055555555556	2.5401090342679136
CHEMBL4762886	16.17064519443237	0	1	2.5343368807382	4.870129565624329	1.351058954908544	3.883651867725534	152.9801707934051	5.723455490895748	11	38	0	0	4	3	0	0	0	1	0	0	0	1	264.0	146.41666666666666	193.19444444444449	245.47222222222223	214.5	232.33333333333337	164.00000000000003	822.0	6.947368421052632	6.780487804878049	4.020833333333333	2.9130434782608696	2.381443298969072	1.6396396396396395	1.1111111111111112	3.421052631578948	3.712328767123288	3.270833333333333	3.3157894736842106	3.130434782608696	2.6391752577319587	1.927927927927928	1.6388888888888888	3.853070175438596	2.758130081300813	2.646499238964993
CHEMBL3966227	13.313708498984765	0	1	2.4458472893094627	4.877676094232115	1.3473719772642947	3.738410694113112	99.176798055658	5.127532347428369	6	37	0	0	3	2	1	0	0	0	0	0	0	0	186.0	82.11111111111111	163.16666666666666	208.16666666666669	158.41666666666669	119.0	76.0	686.0	5.027027027027027	5.0256410256410255	2.7549019607843137	1.3818181818181818	1.1547619047619049	1.0169491525423728	0.1276595744680851	2.972972972972973	3.3424657534246576	3.0	2.557522123893805	2.2181818181818183	2.130952380952381	1.847457627118644	1.4042553191489362	2.2192192192192195	2.475071225071225	2.235159817351598
ZINC000064454009	23.467682544039384	1	1	2.5538857634447685	4.971427984704707	1.3191314044382425	4.537221764579086	287.0715252476735	6.724442138593528	12	60	1	0	3	1	2	0	0	0	0	0	0	0	316.0	195.04166666666669	294.4027777777778	399.2638888888888	352.35416666666663	338.2083333333333	324.44444444444446	1144.0	5.266666666666667	5.265625	2.66120218579235	1.8432203389830508	1.7171717171717171	1.680232558139535	1.6405228758169934	3.283333333333333	3.793388429752066	3.2131147540983607	2.593073593073593	2.4745762711864407	2.505050505050505	2.4069767441860463	2.3594771241830066	3.250694444444445	2.5601128472222223	2.4330808080808084
CHEMBL179337	10.813450773462106	0	1	2.402105400608863	4.772620794800279	1.2462781196636978	3.4659388363400097	60.88966117615562	4.445535629702575	6	27	0	0	3	1	0	0	0	0	2	0	0	2	121.20987654320987	54.510592897424175	106.70576131687244	140.83230452674894	63.876543209876544	10.037037037037038	0.0	1036.0	4.489254686785551	4.82936507936508	2.486111111111111	0.7874396135265701	0.1037037037037037	0.0	1.979959337333864	3.1481481481481484	3.431372549019608	2.9444444444444446	2.389610389610389	1.9275362318840576	1.3555555555555556	1.0	2.143061196864725	2.018910848052747	2.333810993533216	2.092269829742597
CHEMBL3310121	15.751267697949476	0	3	2.4916075159529214	4.890986636893756	1.3057398756841925	3.975574771583095	1878.8483236607144	6.416737405383939	12	34	0	0	6	3	1	0	0	1	1	0	0	2	310.44444444444446	174.41437773074065	247.52306318817884	292.6753966680584	269.21409830258807	242.374078948884	201.4761732760083	1134.0	9.130718954248366	8.6	6.591549295774648	4.859375	5.25925925925926	4.488372093023256	5.90625	3.5588235294117645	4.327272727272727	3.5492957746478875	3.1066666666666665	2.8125	2.611111111111111	2.604651162790698	2.4375	3.964381450364868	2.8908147054149937	2.98712990360676
CHEMBL4294723	16.591625366514133	0	5	2.432031756232173	4.864063512464349	1.23731593698141	3.944940331727611	159.3003338524204	5.812728657389703	6	38	1	0	7	5	0	0	0	0	0	2	0	2	234.13443072702333	104.46905006858712	193.40740740740745	229.10802469135805	182.5833333333333	153.37808641975312	126.8148148148148	3216.0	6.161432387553245	6.551851851851852	3.3214814814814817	3.012940651494868	2.7358024691358027	2.178649237472767	1.216230936819172	3.394736842105264	3.661971830985916	2.88	2.7346938775510203	2.698795180722892	2.773333333333333	2.617647058823529	2.338235294117647	2.7491855281207136	2.7835262345679013	2.724047991653625
CHEMBL211980	23.529442291001487	0	1	2.461079957567207	4.829749411721881	1.31168032792541	4.327552186142342	919.2874312583974	7.922211127366031	12	55	0	0	7	2	2	0	0	0	3	0	0	3	334.8148148148148	165.15477823502516	254.83024691358025	335.5906873952141	303.9331275720164	237.77160493827165	229.7109053497944	1946.0	6.087542087542087	6.022988505747128	3.219516319972941	2.988967691095351	3.248633879781421	2.9988998899889987	2.676190476190476	3.327272727272727	3.537735849056604	2.910958904109589	2.680555555555556	2.6382978723404253	2.778688524590164	2.9405940594059405	2.8	3.00281414972773	2.562845891868881	2.404058933146984
CHEMBL3343670	18.427966138356965	0	3	2.4916075159529214	4.890986636893756	1.3057398756841925	3.975574771583095	1878.8483236607144	6.416737405383939	12	42	1	0	6	3	2	0	0	0	1	0	0	1	318.44444444444446	174.41437773074065	247.52306318817884	292.6753966680584	269.21409830258807	242.374078948884	201.4761732760083	1230.0	7.582010582010582	7.818181818181818	5.453608247422681	3.774509803921569	3.435643564356436	2.963855421686747	3.811320754716981	3.523809523809524	4.27027027027027	3.670103092783505	3.4752475247524752	3.019607843137255	2.5247524752475248	2.27710843373494	2.39622641509434	3.964381450364868	2.8908147054149937	2.98712990360676
CHEMBL1214961	19.71810964418357	0	2	2.3974433888570448	4.716869096528512	1.3443014931480264	4.081688598690222	305.29108585744126	6.637556433211127	15	49	0	0	4	2	2	0	0	0	0	0	0	0	308.0	123.88888888888889	233.63888888888889	271.25	243.8333333333333	215.19444444444443	188.8611111111112	1006.0	6.285714285714286	6.153846153846154	3.3162393162393164	2.024	2.102564102564102	1.944954128440367	1.7623762376237624	3.183673469387755	3.5217391304347827	3.0	2.58955223880597	2.496	2.555555555555556	2.440366972477064	2.217821782178218	2.528344671201814	2.760683760683761	2.5395531400966185
CHEMBL1222762	22.30250673178425	1	1	2.4941255562726408	4.866169229438068	1.2788087693747836	4.399801982461673	324.5599046514285	6.812089542301357	11	53	0	0	7	4	2	0	0	0	1	0	0	1	353.60493827160496	196.5400186709344	283.0216049382716	365.5329218106996	382.1944444444444	312.3302469135804	191.0308641975309	1394.0	6.67179128814349	6.591269841269841	3.6825396825396814	2.6497890295358646	2.1414768806073154	1.8306513409961689	2.290509259259259	3.3773584905660377	3.762376237623762	3.2357142857142858	2.6704545454545454	2.7468354430379747	2.4782608695652173	2.2482758620689656	2.5	3.7083022390742326	2.876607510288065	2.8021941082997186
CHEMBL3633757	26.017769472705684	0	1	2.598747438122607	5.1903938504855365	1.3493287343866198	4.589920244208274	736.2077974157346	7.764663222131261	18	56	0	0	6	1	4	0	0	0	0	1	0	1	439.0672153635117	157.71716392318243	299.6759259259259	350.05555555555566	411.3842592592593	428.1913580246913	399.5493827160494	2490.0	7.840485988634136	7.623557984213722	5.511437908496732	4.213558587827594	4.62049062049062	3.624491543566689	2.6454087223317995	3.7142857142857135	4.155963302752293	3.889705882352941	3.388888888888889	3.2748538011695905	3.357142857142857	2.92485549132948	2.662721893491124	2.8163779271996865	2.8624266342845583	2.74932042133877
CHEMBL3899169	23.15944342723185	1	3	2.4930590403317003	4.867147862368848	1.259004172321788	4.492923404072622	331.21856786375986	6.867489220322676	11	53	0	0	8	3	3	1	0	0	1	0	0	1	376.04938271604937	203.5156702484377	283.4586191129401	383.6399176954732	369.44341563786014	314.79218106995893	195.30246913580248	1664.0	7.095271372000932	6.847222222222222	4.481757877280266	2.8626543209876543	2.2172364672364675	2.112687155240347	2.632958801498128	3.471698113207548	3.79	3.2686567164179103	2.721212121212121	2.951388888888889	2.602564102564102	2.425531914893617	2.797752808988764	3.839918306574297	2.89633855085244	2.834586191129401
CHEMBL2337499	13.411167754907476	0	1	2.4916075159529214	4.890986636893756	1.3057398756841925	3.975574771583095	1878.8483236607144	6.416737405383939	6	34	0	0	5	2	1	0	0	0	2	0	0	2	198.04938271604937	174.41437773074065	247.52306318817884	292.6753966680584	269.21409830258807	242.374078948884	201.4761732760083	1224.0	5.824981844589687	6.031746031746032	3.7994891443167305	2.0896921017402947	0.5122655122655122	0.0	0.0	3.235294117647059	3.873015873015873	3.264367816091954	2.953488372093023	2.469879518072289	1.792207792207792	1.2745098039215683	1.0	3.964381450364868	2.8908147054149937	2.98712990360676
ZINC000299853829	12.008884736352844	0	1	2.4838223970909006	4.796451500999218	1.2852709100192712	3.315582396370087	135.51726226555104	5.379102658244944	6	32	0	0	3	1	1	0	0	0	1	0	0	1	163.60493827160494	89.69974089315653	134.5216049382716	157.68106995884773	151.15740740740742	121.95679012345678	80.07407407407408	886.0	5.112654320987654	5.124579124579125	3.0933977455716586	1.9629629629629628	1.4713804713804717	0.7401129943502825	0.3465608465608465	3.0	3.290909090909091	2.855072463768116	2.75	2.5303030303030303	2.1515151515151514	1.7118644067796611	1.4523809523809523	2.8031169029111416	2.791027559546078	2.445847362514029
ZINC000084708735	14.906261546320335	0	3	2.453460085666048	4.762972938582145	1.2987775406802486	3.918888922235067	118.92019157563706	5.420306495263297	9	30	0	0	6	4	1	0	0	0	0	1	0	1	267.06721536351165	132.32827503429357	179.70987654320993	194.46450617283952	174.39506172839515	128.2978395061728	102.32098765432096	1964.0	8.902240512117055	8.969907407407408	5.554948391013966	4.7366255144032925	5.78341384863124	4.791423001949317	2.7465277777777777	3.7666666666666666	4.134615384615385	3.442622950819672	3.1166666666666667	3.074074074074074	3.0217391304347827	2.921052631578948	2.4375	4.410942501143119	3.418306327160494	3.4559591642924987
ZINC000040951205	9.9565140780145	0	1	2.479141785089289	4.780077680442897	1.2938077143918838	3.1882191799671764	61.41290370189085	4.379984235551738	6	24	0	0	3	1	0	0	0	2	0	0	0	2	208.0	183.38888888888889	137.47222222222226	233.6111111111112	136.66666666666666	95.83333333333334	28.0	582.0	8.666666666666666	7.0	5.111111111111111	2.357142857142857	2.0	1.4285714285714286	0.0	3.2916666666666665	3.5	2.814814814814815	2.52	2.1666666666666665	1.8387096774193548	1.4761904761904765	1.2222222222222223	7.641203703703702	3.4222222222222225	3.273148148148149
ZINC000299839497	19.13507291954351	0	3	2.6238272936388283	5.068357186190414	1.3198608925914987	3.981789773385049	324.8391268201477	6.658798802733921	12	43	1	0	5	3	2	0	0	0	0	0	0	0	322.0	179.25694444444446	251.1388888888889	294.62500000000006	316.0277777777776	275.88888888888886	239.00000000000003	978.0	7.488372093023256	7.391304347826087	4.675925925925926	3.4047619047619047	3.201680672268908	2.989690721649485	4.135593220338983	3.558139534883721	4.1625	3.6296296296296298	3.2764227642276422	2.8412698412698414	2.495798319327731	2.2577319587628866	2.4237288135593222	4.168766149870802	3.1962560386473435	3.139236111111112
ZINC000040914912	20.49416611059141	0	0	2.371503873677552	4.740653096382879	1.3540413353261371	4.580594122601461	208.6925870855476	6.296373739004665	17	49	0	0	4	3	1	0	0	0	0	0	0	0	310.0	162.16666666666669	240.63888888888889	296.1111111111111	249.7777777777778	224.2777777777778	205.22222222222223	1026.0	6.326530612244898	6.307692307692308	3.04	2.4918032786885247	2.45945945945946	2.7	4.0	3.2448979591836733	3.5384615384615383	2.92	2.618320610687023	2.5491803278688523	2.5495495495495497	2.49	2.842857142857143	3.3095238095238098	2.8568376068376065	2.6443833943833943
CHEMBL433060	21.37961237674044	0	0	2.443217471522302	4.779970479229004	1.311501895308771	3.911646053917144	631.4786118056525	7.441315845352606	18	44	0	0	7	4	2	0	0	0	0	0	1	1	381.02419753086417	174.27261945679012	254.0440000000001	301.1688148148147	237.7023703703704	215.56977777777783	168.37192592592598	3870.0	8.659640852974185	8.608983451536643	5.4132875143184425	4.506332138590203	4.457777777777777	4.072150072150072	3.891503267973856	3.659090909090909	3.935897435897436	3.402061855670103	3.073684210526316	2.860215053763441	2.9125	2.844155844155844	2.8088235294117645	3.9607413512906846	3.27334121355398	3.25697435897436
CHEMBL3941795	19.120392662738205	0	1	2.4916075159529214	4.890986636893756	1.3057398756841925	3.975574771583095	1878.8483236607144	6.416737405383939	9	53	0	0	5	2	0	1	0	0	2	0	0	2	204.49382716049385	174.41437773074065	247.52306318817884	292.6753966680584	269.21409830258807	242.374078948884	201.4761732760083	1680.0	3.858374097367808	4.008080808080808	1.625185185185185	0.9335511982570806	1.0609636184857425	1.283710895361381	1.5152625152625152	2.943396226415094	3.2788461538461537	2.5733333333333333	2.280254777070064	2.147058823529412	2.2123893805309733	2.2815533980582523	2.3736263736263736	3.964381450364868	2.8908147054149937	2.98712990360676
CHEMBL2397915	15.212018057554182	0	1	2.4895135831116466	4.9790271662232914	1.266441777342916	3.9886218905402857	103.493654019783	5.281364183179528	6	32	0	0	6	2	1	0	0	3	0	0	0	3	356.0	299.70138888888886	378.58333333333326	290.1111111111111	341.54166666666663	166.33333333333331	165.29166666666666	886.0	11.125	8.764705882352942	5.127906976744186	4.76	6.634615384615385	3.4047619047619047	3.333333333333333	3.71875	3.8412698412698414	3.313953488372093	2.763440860215054	2.5733333333333333	2.5961538461538463	2.380952380952381	2.0	9.365668402777777	3.344771241830065	6.009259259259258
CHEMBL278267	23.65685931727286	0	0	2.5006654016864247	4.931384307649184	1.286954001677162	4.170820817918084	843.665203281255	7.836368025989596	18	48	0	0	8	3	2	0	0	3	0	0	0	3	528.0	362.7847222222222	478.8611111111112	376.2361111111111	423.09722222222223	532.9722222222222	256.3888888888889	1328.0	11.0	9.450980392156865	6.60377358490566	5.389830508474576	5.105769230769231	5.546391752577319	4.784810126582278	3.75	4.0	3.650943396226415	3.1379310344827585	2.906779661016949	2.8365384615384617	2.649484536082474	2.8987341772151898	7.558015046296295	3.5980392156862746	5.568152454780362
ZINC000096271157	25.989259902004274	0	1	2.513024088341627	4.919555890716287	1.3478935435874078	3.756642773891581	9890.50754264954	10.39325321054387	16	66	0	0	5	3	2	0	0	0	0	0	0	0	390.0	192.19444444444449	310.61111111111114	386.80555555555554	371.08333333333337	294.4166666666667	263.9166666666667	1316.0	5.909090909090909	5.871428571428571	3.4235294117647057	1.8505154639175256	1.5138121546961325	1.312883435582822	1.6546762589928057	3.1666666666666665	3.5354330708661417	3.041176470588235	2.6613756613756614	2.3969072164948453	2.2596685082872927	2.184049079754601	2.352517985611511	2.912037037037037	2.657936507936508	2.44575678040245
CHEMBL263881	18.987141775360097	0	1	2.5635401018457653	5.078379262486334	1.3194109823825373	4.178676819878128	259.1799558947394	6.432991368188839	9	49	0	0	4	3	1	0	0	0	0	0	0	0	280.0	149.47222222222223	228.36111111111111	306.8888888888889	318.30555555555554	269.3333333333333	227.3333333333333	956.0	5.714285714285714	5.9423076923076925	3.671875	2.107594936708861	1.8689655172413795	1.804878048780488	1.6699029126213591	3.2448979591836733	3.75	3.3359375	2.9054054054054053	2.518987341772152	2.3448275862068964	2.333333333333333	2.087378640776699	3.050453514739229	2.635683760683761	2.378761574074074
CHEMBL4205064	14.170645194432373	0	0	2.382745914820976	4.674007680562387	1.3229348488945682	3.841271551714414	110.99861888402523	5.297304423650786	11	31	0	0	5	3	1	1	0	0	0	0	0	0	226.44444444444449	115.05898491083676	157.65740740740742	178.9691358024692	124.82407407407408	101.79629629629628	101.33333333333331	948.0	7.304659498207886	7.06060606060606	3.611940298507463	3.363095238095238	2.446540880503145	2.977777777777778	4.65625	3.4516129032258065	3.7454545454545456	3.044776119402985	2.9838709677419355	2.892857142857143	2.679245283018868	2.422222222222222	2.65625	3.7115801584140895	3.149738121960345	2.866498316498317
CHEMBL4642292	14.45538245351092	0	0	2.541542183252892	5.083084366505783	1.2425570397886487	3.846991520962581	97.88002593393574	5.171529168432989	12	33	0	0	3	2	0	0	0	0	0	1	0	1	201.06721536351165	81.61299725651578	153.70370370370372	199.03395061728395	160.0246913580247	77.35802469135803	23.38888888888889	1878.0	6.092945920106414	6.8010582010582015	4.288795124238162	1.6639376218323587	0.7777777777777779	0.5378086419753086	0.0864197530864197	3.5454545454545454	4.098360655737705	3.5316455696202533	2.96875	2.3684210526315788	1.806451612903225	1.5416666666666667	1.3888888888888888	2.4731211289853268	2.7645943562610227	2.5197328476017
CHEMBL2028036	14.72792206135786	0	1	2.475010398888962	4.767820540186159	1.3538133109042234	3.3381790037031247	314.43108206208	6.392618803361579	12	38	0	0	2	1	1	0	0	0	0	0	0	0	204.0	101.88888888888889	167.19444444444449	195.16666666666669	176.63888888888894	160.33333333333334	137.0	744.0	5.368421052631579	5.4	3.1511627906976742	2.45	2.4473684210526314	1.972972972972973	1.4558823529411764	3.0789473684210527	3.373134328358209	2.872093023255814	2.6627906976744184	2.625	2.5921052631578947	2.4054054054054053	2.2205882352941178	2.681286549707602	2.7840277777777778	2.495439469320067
CHEMBL1173525	14.268104450355084	0	3	2.450129364013274	4.73231539772752	1.301789068280968	3.978786293460788	91.2734595606038	5.101646715397583	9	30	0	0	5	4	1	0	0	0	0	0	0	0	260.0	147.16666666666669	181.77777777777783	217.88888888888889	167.69444444444454	164.50000000000009	117.49999999999996	740.0	8.666666666666666	8.75	5.380952380952381	4.216666666666667	5.630434782608695	3.5	1.8157894736842104	3.6666666666666665	4.153846153846154	3.333333333333333	2.9393939393939394	2.783333333333333	3.0869565217391304	2.5	1.894736842105263	4.905555555555556	3.536458333333333	3.4957264957264966
CHEMBL3819742	17.10846211891974	0	1	2.349062490113277	4.698124980226552	1.3095902487967876	3.768296288226956	265.9908272720951	6.371919184611892	12	42	0	0	4	1	1	1	0	1	0	0	0	1	283.30864197530866	208.7838659418449	210.1172839506173	283.8930041152263	230.97873799725653	194.79972565157755	173.68930041152265	1118.0	6.745443856554968	5.141414141414142	2.79664570230608	1.748651564185545	2.210727969348659	2.2450532724505328	2.9562841530054644	3.142857142857143	3.3846153846153846	2.80188679245283	2.3963963963963963	2.2233009708737863	2.310344827586207	2.4794520547945207	2.6557377049180326	4.971044427186784	2.6250545579249285	2.6938113327002227
CHEMBL1277217	23.467682544039384	1	1	2.5538857634447663	4.971427984704706	1.319131404438242	4.5372217645790895	287.0715252476725	6.724442138593524	12	55	1	0	5	1	3	0	0	1	0	0	0	1	396.0	260.04166666666663	322.6527777777778	516.0972222222222	364.6875	362.7083333333333	343.19444444444446	1212.0	7.2	6.661016949152542	3.909638554216868	2.388888888888889	2.1452513966480447	2.2	2.312977099236641	3.4909090909090907	3.918181818181818	3.2951807228915664	2.81151832460733	2.686868686868687	2.597765363128492	2.496774193548387	2.4656488549618323	4.728030303030303	2.8646421845574386	2.933207070707071
CHEMBL220833	18.056874019039856	0	1	2.610242792876273	5.063611041790778	1.2877583890447453	4.259442601169376	133.9960730043402	5.686267853947995	6	39	0	0	6	2	1	0	0	3	0	0	0	3	384.0	310.29166666666663	402.50000000000006	313.9722222222221	374.8333333333333	496.875	191.0	998.0	9.846153846153848	8.166666666666666	5.392156862745098	6.504854368932039	3.886363636363636	1.9019607843137247	0.1639344262295081	3.8205128205128207	4.051282051282051	3.5588235294117645	3.1367521367521367	3.0485436893203883	2.988636363636364	1.931372549019608	1.540983606557377	7.95619658119658	3.042989417989418	5.160256410256411
CHEMBL395297	23.52944229100149	0	1	2.503670417592613	4.867141106145072	1.306153432034605	4.130072278351618	1468.8795311793572	8.390867454113206	12	56	0	0	7	2	3	0	0	0	2	0	0	2	371.2098765432099	178.8717040085353	272.840534979424	352.7871894528273	297.6522633744856	278.7932098765432	293.3621399176954	1722.0	6.628747795414462	6.444444444444445	3.9892416225749554	2.892642642642643	3.9365079365079367	3.588588588588589	2.676767676767677	3.321428571428572	3.5981308411214954	3.0428571428571427	2.6	2.506756756756757	2.883928571428572	2.900900900900901	2.7107438016528924	3.1941375715809874	2.724802957382995	2.5499115418637754
ZINC000002530693	10.853890887981988	0	1	2.360943644152448	4.7218872883048935	1.208501886491608	3.418347858953298	71.59194693594546	4.67644770278755	6	31	0	0	4	1	2	0	0	0	0	0	1	1	179.0241975308642	92.6892861234568	138.53570370370372	160.5643703703704	155.6576296296296	118.00755555555554	63.12444444444442	3398.0	5.774974113898845	5.374910394265233	3.344626593806922	1.9621890547263685	0.8875621890547264	0.1102396514161219	0.0	2.774193548387097	3.0754716981132075	2.78688524590164	2.380281690140845	2.194029850746269	1.835820895522388	1.5294117647058822	1.0	2.989976971724413	3.0031302270011944	2.6138812019566737
CHEMBL3547044;CHEMBL3547133	18.14983498204155	0	1	2.467150935971709	4.934301871943418	1.263620310907869	4.283718500768361	143.17114341987534	5.796949844724253	12	43	0	0	4	1	0	0	0	3	0	0	0	3	352.0	276.72916666666663	396.02777777777766	302.5277777777778	337.25	351.04166666666663	347.6666666666667	996.0	8.186046511627907	6.844444444444444	3.990740740740741	2.9477611940298507	2.9655172413793105	3.1666666666666665	3.3118279569892475	3.3488372093023258	3.641975308641976	3.2777777777777777	2.6592592592592594	2.5970149253731343	2.6293103448275863	2.2685185185185186	1.881720430107527	6.435562015503876	3.003086419753086	4.889231824417008
CHEMBL513803;14446222	14.268104450355084	0	0	2.445261494053968	4.716605770221898	1.316581387526786	3.987892546197634	90.81987138926507	5.0966647744650535	11	30	0	0	5	4	1	0	0	0	0	0	0	0	260.0	130.66666666666669	176.44444444444449	214.22222222222223	153.11111111111117	141.66666666666669	116.66666666666664	740.0	8.666666666666666	8.96875	5.6440677966101696	4.636363636363637	5.822222222222222	4.076923076923077	1.65	3.6666666666666665	4.137254901960785	3.389830508474576	2.984375	2.7818181818181817	3.066666666666667	2.769230769230769	2.2	4.355555555555556	3.666666666666667	3.4596949891067545
CHEMBL2031737	22.15566884314828	0	1	2.43852226965879	4.805808675324843	1.3073976525933528	4.36131442771985	305.4182510029827	6.751301569159062	15	50	0	0	6	2	4	0	0	0	0	0	0	0	412.0	271.5	316.69444444444446	366.83333333333337	283.0	339.6111111111111	248.94444444444449	1168.0	8.24	7.528301886792453	4.032	3.588235294117647	4.459183673469388	4.532608695652174	3.702380952380953	3.44	3.670212765957447	2.992	2.6412213740458017	2.596638655462185	2.9285714285714284	3.0217391304347827	3.0357142857142856	5.43	3.126310272536688	3.3690898345153664
ZINC000006733457	10.773010658942225	0	1	2.411981177811773	4.795009523698617	1.2770659876981898	3.457588887204618	61.13600847968437	4.44957326602773	6	27	0	0	3	1	0	0	0	0	2	0	0	2	121.20987654320987	54.510592897424175	106.41975308641976	140.7357491236092	62.83950617283951	10.037037037037038	0.0	1036.0	4.489254686785551	4.865079365079366	2.4837105624142666	0.7761674718196457	0.1037037037037037	0.0	1.979959337333864	3.1481481481481484	3.431372549019608	2.930555555555556	2.4285714285714284	1.884057971014493	1.3555555555555556	1.0	2.143061196864725	2.018910848052747	2.33777924750147	2.0866618252239166
CHEMBL2337504	13.451607869427358	0	1	2.4916075159529214	4.890986636893756	1.3057398756841925	3.975574771583095	1878.8483236607144	6.416737405383939	6	37	0	0	4	2	1	0	0	0	1	0	0	1	198.44444444444449	174.41437773074065	247.52306318817884	292.6753966680584	269.21409830258807	242.374078948884	201.4761732760083	974.0	5.363363363363364	5.552631578947368	3.4731182795698925	1.9101123595505616	0.8125	0.2222222222222222	0.0	3.054054054054054	3.681159420289855	3.10752688172043	2.7551020408163267	2.449438202247191	1.9625	1.5416666666666667	1.2	3.964381450364868	2.8908147054149937	2.98712990360676
CHEMBL13147	10.037394307054262	0	1	2.4142823114827827	4.55880431220435	1.2499695957712962	3.132083393678343	88.28863774082976	4.742975685890896	8	27	0	0	3	2	0	1	0	0	0	0	0	0	126.44444444444444	57.50342935528121	104.71604938271604	108.62037037037037	73.25925925925927	62.888888888888886	38.0	728.0	4.683127572016461	4.630952380952381	1.9090909090909087	1.414965986394558	1.3148148148148149	0.3333333333333333	0.0	2.962962962962963	3.326530612244898	2.618181818181818	2.078125	2.2448979591836733	2.2222222222222223	1.8888888888888888	1.5454545454545454	2.129756642788193	2.5005511463844803	2.137062232300327
ZINC000045253083	26.846196597451872	0	1	2.49517248130568	4.908386079378159	1.3415206904099972	3.8997194874510654	1306.6069391349474	8.369111401698403	15	61	0	0	7	3	3	0	0	1	0	0	0	1	464.0	255.83333333333337	341.75000000000006	448.7222222222221	355.5555555555555	290.25	252.36111111111103	1384.0	7.60655737704918	7.121212121212121	3.9702380952380953	2.6545454545454548	1.9483870967741936	1.930232558139535	2.1538461538461537	3.508196721311476	3.827868852459016	3.077380952380953	2.817142857142857	2.527272727272728	2.419354838709677	2.441860465116279	2.5811965811965814	4.193989071038252	2.868686868686869	2.801229508196722
CHEMBL1113	17.62529887132535	0	3	2.466911685429141	4.853411722416169	1.3547025092256273	4.23956420680245	149.91560483756038	5.7985298617061245	12	38	0	0	5	3	1	0	0	0	1	0	0	1	277.60493827160496	102.9775186709343	195.49382716049388	254.79218106995893	223.6893004115226	209.05246913580248	130.98765432098762	1128.0	7.305393112410657	7.588075880758807	5.458190148911799	4.198232323232324	2.666666666666667	1.6877777777777778	0.7437037037037036	3.5789473684210527	3.87323943661972	3.484536082474227	3.3736263736263736	3.465909090909091	2.9894736842105263	2.32	1.76	2.709934701866692	2.879905650908361	2.753434185359069
CHEMBL2058694	14.308544564874964	0	0	2.4559849171596846	4.77751284364456	1.2789267253738812	3.844978068571832	101.9998971269347	5.212758469626418	9	26	0	0	6	3	1	1	0	0	0	1	0	1	241.5116598079561	118.00865912208504	152.96913580246917	175.04629629629628	132.49537037037038	108.81327160493828	66.7599451303155	2132.0	9.288909992613696	9.346560846560848	5.512457912457913	5.36520241171404	6.17738791423002	3.738425925925926	2.098765432098765	4.076923076923077	4.488888888888889	3.4545454545454546	3.28	3.255813953488372	3.263157894736842	2.625	2.0454545454545454	4.538794581618656	3.38260582010582	3.399314128943759
CHEMBL282971;CHEMBL29433	25.68821072345591	0	1	2.512833392496965	4.936705996773743	1.2993460969834163	4.520687539997497	420.6595060297568	7.204974541977585	15	58	0	0	9	3	3	2	0	0	1	0	0	1	392.4938271604938	222.33597203170248	346.5094307270232	354.21502057613174	409.4654206675812	378.4521604938272	355.6579218106996	1994.0	6.767134951042997	5.625448028673835	3.678760393046108	2.892012494422133	3.70242656449553	3.2621902478017586	2.5547385620915035	3.5517241379310347	3.8584070796460175	3.3401360544217686	2.9753086419753085	2.7289156626506026	2.8	2.7985611510791366	2.713235294117647	3.8333788281328016	2.435243262976238	3.0664551391771964
CHEMBL2397906	15.1715779430343	0	1	2.511703951160067	5.023407902320132	1.26686723387379	3.9796821957104735	102.83654139563902	5.274994637079221	6	32	0	0	6	2	1	0	0	3	0	0	0	3	356.0	299.70138888888886	378.33333333333337	281.0138888888889	390.3333333333333	195.4583333333333	128.5	886.0	11.125	8.794117647058824	5.488372093023256	4.761904761904762	5.982758620689655	3.619047619047619	1.5555555555555556	3.71875	3.9047619047619047	3.4302325581395348	2.946236559139785	2.5	2.3448275862068964	2.071428571428572	1.5185185185185186	9.365668402777777	3.3480392156862746	6.005291005291006
CHEMBL481153	18.99907231917857	0	1	2.494120751673007	4.988134431937933	1.3477452629261697	3.9403246484163343	533.4516879022074	7.154837247110852	12	44	0	0	5	2	2	1	0	0	0	0	0	0	298.44444444444446	149.05898491083676	226.36419753086423	250.88888888888897	259.6388888888889	217.26851851851853	168.9259259259259	1186.0	6.782828282828283	6.496453900709219	4.085626911314985	4.34375	3.286274509803921	2.42570281124498	2.0675105485232064	3.363636363636364	3.674698795180723	3.1559633027522938	2.9711538461538463	2.875	2.847058823529412	2.7228915662650603	2.7088607594936707	3.3877042025190174	2.7616889939584977	2.7272794883236657
CHEMBL3545814	17.172671198581757	0	3	2.598878322590988	4.994337453154795	1.2797048043913852	3.8235864897199408	269.94802879799914	6.3866868149015135	12	39	0	0	5	3	2	0	0	0	0	0	0	0	308.0	176.25694444444446	235.47222222222223	276.66666666666674	285.19444444444446	217.0555555555556	201.6666666666668	904.0	7.897435897435898	7.951219512195122	5.857142857142857	3.1401869158878504	3.221052631578947	2.7142857142857144	3.755102040816327	3.5128205128205128	4.132352941176471	3.726190476190476	3.128712871287129	2.5700934579439254	2.305263157894737	2.155844155844156	2.326530612244898	4.519408831908832	3.467140921409214	3.4628267973856213
CHEMBL3139187;72734863	15.015651346061514	0	3	2.491210559958524	4.830863940830987	1.286119404128384	3.723326039520536	171.4504231183191	5.786148032959988	13	31	0	0	5	4	1	0	0	0	0	0	0	0	268.0	161.94444444444446	198.72222222222223	231.66666666666669	165.61111111111117	135.3888888888889	126.5	776.0	8.64516129032258	8.727272727272727	5.7164179104477615	4.327586206896552	4.36	4.195121951219512	4.666666666666667	3.6774193548387095	4.25	3.4477611940298507	3.072463768115942	2.8448275862068964	2.64	2.5853658536585367	2.433333333333333	5.224014336917564	3.710437710437711	3.821581196581197
ZINC000029126503	16.320475108693433	0	1	2.4570125869583097	4.91402517391662	1.3196490249209991	4.027288577012041	142.04869019760352	5.698107232273255	12	41	0	0	4	3	0	0	0	1	0	0	0	1	274.0	159.69444444444446	209.9444444444445	270.6388888888888	239.0555555555556	246.6388888888889	246.66666666666669	860.0	6.682926829268292	6.534883720930233	3.9504950495049513	3.139784946236559	2.642105263157895	1.5614035087719298	1.1636363636363636	3.1707317073170733	3.441558441558441	3.0594059405940595	2.92	3.053763440860215	2.821052631578948	2.0701754385964914	1.5818181818181818	3.894986449864499	2.871447028423773	2.726551226551228
ZINC000034563577	15.192747385333064	0	1	2.5460731991553933	4.910152952591263	1.2577066267436958	3.7816264881613	125.427171298875	5.473579167924661	6	30	0	0	7	2	2	0	0	3	0	0	0	3	388.0	307.70138888888886	423.5277777777777	232.22222222222223	416.75	165.0	200.75	912.0	12.933333333333334	10.28125	6.27027027027027	6.25	8.169811320754716	2.8421052631578947	4.846153846153846	3.9	4.051724137931035	3.5675675675675675	3.2337662337662336	2.794117647058824	2.39622641509434	2.131578947368421	1.5769230769230769	10.25671296296296	3.646267361111111	7.302203065134099
ZINC000040915254	20.619834556928605	0	0	2.4434981653335783	4.882750724558536	1.338251744410661	4.407744660372884	232.2405719572368	6.403285227525987	17	47	0	0	6	3	2	1	0	0	0	0	0	0	326.44444444444446	204.24391289437585	296.4351851851852	316.99074074074065	239.85648148148152	259.73148148148147	261.1666666666667	1272.0	6.945626477541372	5.6	3.447222222222222	2.5928961748633883	2.5660377358490565	3.953488372093023	5.0	3.425531914893617	3.6818181818181817	3.125	2.713178294573644	2.5327868852459017	2.5660377358490565	2.7209302325581395	3.015151515151515	4.345615167965444	2.6245061728395065	3.3685816498316496
CHEMBL708	22.64399602485248	0	1	2.446459063552701	4.798943441352858	1.3373985643338104	4.718985256510511	216.62533217075568	6.407788698606431	15	49	0	0	7	4	1	1	0	0	1	0	0	1	338.0493827160494	157.45317024843774	243.36316872427983	297.8909465020576	215.78703703703707	219.1697530864197	192.56481481481484	1582.0	6.89896699420509	6.681341719077568	3.522666666666667	2.332458442694663	2.2840670859538785	2.2232804232804235	2.4862604540023896	3.612244897959184	3.91578947368421	3.192	2.813432835820896	2.6377952755905514	2.811320754716981	2.6476190476190475	2.677419354838709	3.213330005070158	2.6690930972901628	2.561717565518735
CHEMBL261489	11.19238815542512	0	1	2.441247004418379	4.793985282369899	1.3598360081806444	3.478961618810523	71.45176786177753	4.605494883333088	9	27	0	0	2	1	1	0	0	0	0	0	0	0	168.0	67.61111111111111	129.4722222222222	152.0277777777778	86.99999999999999	30.5	3.0	558.0	6.222222222222222	6.344827586206897	3.3142857142857145	1.4545454545454546	1.2857142857142858	0.0	0.0	3.2962962962962963	3.6346153846153846	3.128571428571429	2.704225352112676	2.1515151515151514	1.9047619047619049	1.4444444444444444	1.0	2.504115226337449	2.71264367816092	2.4898504273504267
CHEMBL76474	12.227664335835202	0	1	2.44885515900894	4.796134290198999	1.2414948148437095	3.5300413268785604	90.53960620427532	4.975791021832507	6	33	0	0	4	2	0	1	0	1	0	0	0	1	188.44444444444449	137.05898491083676	151.9598765432099	196.23765432098764	147.141975308642	111.37037037037037	108.57407407407408	884.0	5.710437710437711	5.333333333333333	2.9385964912280698	1.6493506493506491	0.9117647058823528	0.8050314465408805	0.7619047619047619	3.0	3.377049180327869	2.8421052631578947	2.5180722891566263	2.2337662337662336	2.0294117647058822	1.69811320754717	1.5	4.153302573055659	2.7357480029048657	2.4911455171018018
ZINC000008717688	22.02510960110834	0	1	2.595079716442219	5.126465644392995	1.3293259200336789	4.337028009666063	291.7601241893499	6.669183745166465	12	48	1	0	6	3	1	0	0	1	0	1	0	2	365.0672153635117	178.64077503429354	259.2314814814815	352.6033950617284	307.59645061728395	292.6635802469136	250.82407407407408	2294.0	7.605566986739826	7.443019943019943	4.418433700876449	3.243933588761175	3.2242013005371786	2.861262902246509	2.3946247132087843	3.6875	4.105263157894737	3.5114503816793894	3.1310344827586207	3.055172413793104	2.992366412213741	2.7704918032786887	2.47787610619469	3.7216828132144486	2.82713081671415	2.728752436647174
ZINC000004863234	21.20861302018061	0	1	2.591049480932018	5.116297174073053	1.3472637553428553	4.275012113226372	277.0010797873129	6.579532849356321	12	48	1	0	5	3	1	0	0	0	0	1	0	1	309.06721536351165	116.86299725651575	233.1203703703704	311.95833333333337	277.4305555555556	259.0401234567901	226.9483024691358	2214.0	6.438900320073159	6.789173789173789	4.042408821034775	2.945083014048532	2.777212326830647	2.320279295689132	1.797115699770567	3.583333333333333	4.031578947368421	3.4580152671755724	3.075862068965517	2.9793103448275864	2.938931297709924	2.672131147540984	2.3628318584070795	2.434645776177412	2.634823124406457	2.453898635477583
CHEMBL236610	21.241713006297847	0	1	2.397406117596168	4.728370467170533	1.3238066666231885	4.152494069430277	399.9612345124154	6.984619401702866	15	51	0	0	6	3	2	0	0	0	1	0	0	1	331.60493827160496	133.5052964487121	254.57304526748976	290.88271604938274	242.5864197530864	225.62037037037035	213.14197530864195	1344.0	6.502057613168724	6.576131687242798	3.3121693121693125	2.34733893557423	2.2621832358674467	2.009832841691249	2.0105820105820102	3.2549019607843137	3.489583333333333	2.888888888888889	2.6846153846153844	2.680672268907563	2.701754385964912	2.601769911504425	2.3904761904761904	2.6177509107590606	2.757068282274044	2.651802554869685
15987265;CHEMBL566075	27.309482381257386	0	0	2.431960886152305	4.863921772304611	1.2161485122963147	4.151271198551637	1420.3692999454624	8.511435155662364	12	62	0	0	12	5	1	0	0	6	0	0	0	6	658.0	559.875	729.833333333333	529.6666666666669	1386.6666666666667	366.6111111111112	416.5	1650.0	10.612903225806452	8.421875	4.776315789473684	5.266233766233766	6.894409937888199	2.571428571428572	2.5985915492957745	3.403225806451613	3.413793103448276	3.039473684210526	2.587912087912088	2.675324675324675	2.354037267080745	2.8015873015873014	2.492957746478873	9.03024193548387	3.4214409722222223	6.291666666666664
CHEMBL3343663	17.17267119858176	0	3	2.4916075159529214	4.890986636893756	1.3057398756841925	3.975574771583095	1878.8483236607144	6.416737405383939	12	41	0	0	6	3	2	0	0	0	1	0	0	1	300.44444444444446	174.41437773074065	247.52306318817884	292.6753966680584	269.21409830258807	242.374078948884	201.4761732760083	1194.0	7.327913279132791	7.666666666666667	5.511111111111111	3.3267326732673266	3.221052631578947	2.7142857142857144	3.755102040816327	3.365853658536585	4.132352941176471	3.522222222222222	3.128712871287129	2.6633663366336635	2.305263157894737	2.155844155844156	2.326530612244898	3.964381450364868	2.8908147054149937	2.98712990360676
CHEMBL4852622	14.130205079912493	0	1	2.416185423408302	4.755060560360521	1.3395846288105693	3.804836120299164	108.87406836512352	5.277978543116233	11	36	0	0	4	4	0	0	0	0	0	0	0	0	208.0	87.61111111111111	165.61111111111114	190.1111111111112	159.91666666666669	128.0	99.16666666666666	718.0	5.777777777777778	6.052631578947368	3.3294117647058825	2.602409638554217	2.242857142857143	1.1875	0.8148148148148148	3.111111111111111	3.4477611940298507	2.976470588235294	2.71264367816092	2.6506024096385543	2.5428571428571427	2.15625	2.0	2.433641975308642	2.773391812865497	2.471807628524047
CHEMBL4646317	11.19238815542512	0	1	2.437845917036104	4.846739859082119	1.3674854638648668	3.519492758458612	66.68930809602021	4.536516878283136	6	30	0	0	2	2	0	0	0	0	0	0	0	0	140.0	60.083333333333336	128.94444444444443	166.91666666666674	92.0	23.0	0.0	546.0	4.666666666666667	4.9375	2.776470588235294	0.825	0.0	0.0	1.979959337333864	3.066666666666667	3.45	3.023529411764706	2.606741573033708	2.0875	1.4696969696969695	1.0	2.143061196864725	2.0027777777777778	2.353298611111112	2.1490740740740737
CHEMBL3947276	13.27326838446488	0	1	2.4655439069356904	4.931087813871381	1.3464599470221643	3.727142568399374	105.19743116338452	5.186467132468635	6	39	0	0	2	2	0	0	0	0	0	0	0	0	154.0	74.11111111111111	157.08333333333331	199.8055555555556	164.25000000000006	115.75	75.25	660.0	3.948717948717949	4.317073170731708	2.220183486238532	1.0526315789473684	0.6666666666666666	0.4285714285714285	0.2264150943396226	2.871794871794872	3.282051282051282	2.8623853211009176	2.625	2.245614035087719	1.931372549019608	1.7012987012987013	1.509433962264151	1.9002849002849005	2.2513550135501355	2.013888888888889
ZINC000045336668	13.451607869427356	0	1	2.483432332887101	4.955717465950464	1.3065582141068994	3.7448686855645854	94.92170107628316	5.083680603626791	6	31	0	0	5	3	1	0	0	0	1	0	0	1	209.6049382716049	115.19974089315652	162.71193415637862	211.16152263374485	154.7407407407407	76.76543209876544	21.037037037037035	946.0	6.761449621664675	6.67003367003367	4.098339719029374	2.035230352303523	1.6053639846743295	0.6296296296296295	0.0	3.419354838709677	3.783333333333333	3.218390804597701	2.758241758241758	2.365853658536585	2.1206896551724137	1.6944444444444444	1.3333333333333333	3.716120673972792	2.7800847986033177	2.711865569272977
CHEMBL205671	12.675551403019512	0	1	2.5081342608174486	4.859229868069804	1.3250379328612325	3.611067000277487	91.27004525160604	4.983826271573742	6	33	0	0	4	3	1	0	0	0	0	0	0	0	200.0	83.13888888888889	160.72222222222223	189.0833333333333	131.5	92.41666666666666	55.5	660.0	6.0606060606060606	6.114285714285714	3.2857142857142856	1.6419753086419753	1.1538461538461535	0.6744186046511628	0.1111111111111111	3.1818181818181817	3.615384615384616	3.107142857142857	2.67032967032967	2.308641975308642	2.0615384615384613	1.8604651162790693	1.2222222222222223	2.519360269360269	2.679365079365079	2.4726495726495727
CHEMBL1643900	18.04932485087273	0	1	2.819001382188256	5.264537130420017	1.3576697057323064	3.461397100873928	2758.9463913493223	8.664541488293708	6	43	0	2	2	1	0	0	0	1	0	0	0	1	230.0	138.80555555555554	204.9166666666667	274.13888888888886	156.6111111111111	136.72222222222226	144.88888888888889	836.0	5.348837209302325	5.1875	2.068493150684932	1.3267326732673268	2.0625	2.453333333333333	2.9565217391304346	3.674418604651162	4.34020618556701	3.116438356164384	2.375	2.3069306930693068	2.75	2.92	3.130434782608696	3.228036175710594	2.2615740740740744	2.112542955326461
ZINC000045298415	15.694248556546643	0	1	2.3921557011617622	4.767200902710158	1.2906934841280888	3.965547508710957	134.9905335564387	5.598351834735568	12	36	0	0	5	3	1	0	0	0	1	0	0	1	247.6049382716049	131.19974089315656	183.85493827160496	245.09773662551447	201.72427983539097	149.4650205761317	100.10699588477364	1056.0	6.877914951989026	6.739766081871345	3.907004830917874	3.416315049226442	3.75	2.529292929292929	1.7687074829931977	3.333333333333333	3.5522388059701493	3.0217391304347827	2.7096774193548385	2.670886075949367	2.7666666666666666	2.618181818181818	2.4285714285714284	3.644437247032127	2.868962529781244	2.7441035562926115
CHEMBL599663	24.21238760426418	0	1	2.5486890610461472	5.052989585908946	1.3152892122444002	4.642062386301152	342.4574001630827	6.934759559548779	19	54	0	0	7	4	2	1	0	0	0	0	0	0	382.44444444444446	230.35502400548697	330.4228395061728	407.04783950617286	400.9814814814814	364.93518518518505	327.8395061728394	1432.0	7.082304526748971	6.264367816091955	4.661870503597123	4.046979865771812	4.405333333333333	3.556497175141242	3.054054054054054	3.592592592592593	3.9805825242718447	3.4244604316546763	3.0	2.859060402684564	3.12	3.0762711864406778	2.90990990990991	4.265833777879388	2.709876543209877	3.207988733069639
ZINC000009057645	22.582386468033828	0	1	2.6020819591594737	5.144572924897943	1.3386688870087635	4.386675532770974	314.21640776090794	6.779701362393227	12	52	1	0	6	3	2	0	0	0	0	1	0	1	353.06721536351165	133.89077503429354	256.3981481481481	342.8472222222223	342.79166666666663	329.04012345679007	295.2816358024691	2316.0	6.789754141605993	6.96494708994709	4.592320261437909	3.205198987807684	3.09942828734775	2.380493827160494	1.7454635843897588	3.5384615384615383	4.0	3.5661764705882355	3.161290322580645	3.0559006211180124	3.0268456375838926	2.5933333333333333	2.25503355704698	2.574822596813337	2.7253913139329806	2.5137073347857664
CHEMBL3736207	26.789177456049032	0	1	2.367502116230466	4.684816246194899	1.324590346063496	3.912030810736121	1354.8610491853171	8.46421714982419	18	70	0	0	6	1	5	0	0	0	0	0	0	0	458.0	192.47222222222223	342.1388888888889	377.9166666666666	362.44444444444446	367.97222222222223	396.72222222222223	1448.0	6.542857142857143	6.082191780821918	3.393548387096774	1.5742574257425743	1.9672131147540983	2.156756756756757	2.255208333333333	3.0142857142857142	3.265625	2.95483870967742	2.483516483516484	2.301980198019802	2.453551912568306	2.475675675675676	2.5104166666666665	2.7496031746031746	2.872907153729072	2.6729600694444446
CHEMBL3609144	26.53460622511129	0	1	2.61906036885144	5.232917095406327	1.358311448353739	4.784190685118842	422.8486092651876	7.240936685739807	18	60	0	0	5	1	4	0	0	0	0	0	0	0	450.0	173.33333333333334	318.08333333333337	375.9444444444445	525.3888888888891	544.8333333333335	495.44444444444434	1340.0	7.5	7.384615384615385	5.602739726027397	4.336683417085427	4.202020202020202	3.0675675675675675	2.1809523809523808	3.583333333333333	4.165217391304348	3.9726027397260273	3.567415730337079	3.3819095477386933	3.2323232323232323	2.702702702702702	2.342857142857143	2.888888888888889	2.933760683760684	2.765942028985508
CHEMBL209387	26.42681910096898	0	1	2.4631472433091552	4.838647236704164	1.290489195364071	4.417426844870319	1344.791611182354	8.427769775730345	12	68	0	0	7	2	3	0	0	0	2	0	0	2	387.2098765432099	197.89948178631303	308.39609053497946	413.5690824569426	389.6224279835391	328.61625514403283	354.4557613168723	1874.0	5.694262890341322	5.566510172143974	3.172562075183798	2.317307692307692	2.7881741390513315	3.14452798663325	2.3946608946608947	3.117647058823529	3.404580152671756	2.8876404494382024	2.4824120603015074	2.326923076923077	2.555555555555556	2.819548872180451	2.5779220779220777	2.910286496857545	2.5846954152900947	2.354168630038011
CHEMBL1224033	15.572928212987	0	0	2.512647901239907	4.949573548138636	1.307780946959518	3.844009638186654	199.02923641882649	5.986598911170759	6	37	0	0	6	2	2	1	0	1	0	0	0	1	288.44444444444446	192.58676268861456	206.64814814814807	269.7808641975309	272.8240740740741	233.53703703703704	113.76851851851852	1084.0	7.795795795795796	6.897435897435898	4.23758865248227	4.055555555555556	3.3640350877192984	2.156565656565657	0.764367816091954	3.324324324324324	3.676056338028169	3.1382978723404253	2.967391304347826	2.8846153846153846	2.4473684210526314	2.1515151515151514	1.9655172413793105	5.205047640232825	2.9678695789806904	2.9105372978612416
ZINC000028131044	12.89433100250187	0	1	2.424437557865712	4.819500764154068	1.251892720962038	3.724116983011088	85.93969307449248	4.9842740580097225	6	37	0	0	3	1	1	0	0	0	0	1	0	1	167.06721536351165	81.05049725651577	149.23765432098767	194.11265432098767	166.50925925925932	108.75	62.0	1862.0	4.515330144959775	4.52729044834308	2.6249512670565305	1.0510071474983755	0.7348305752561072	0.3043478260869565	0.0666666666666666	2.864864864864865	3.2285714285714286	2.9157894736842107	2.429824561403509	2.1140350877192984	1.8085106382978724	1.4492753623188406	1.6	2.190553979905832	2.4538661468486027	2.131966490299824
ZINC000205434444	16.32047510869343	0	1	2.4476390024066497	4.895278004813298	1.286689666270694	3.9258095945189	172.56736053063162	5.892725000806887	6	52	0	0	1	1	0	0	0	0	0	0	0	0	158.0	90.13888888888889	190.3611111111111	260.7222222222222	278.25	262.33333333333337	213.25	800.0	3.0384615384615383	3.240740740740741	1.5961538461538465	1.005128205128205	0.9096385542168676	0.620253164556962	0.3194444444444444	2.673076923076923	3.085714285714286	2.66025641025641	2.3263157894736843	2.18974358974359	2.186746987951808	1.9177215189873416	1.6111111111111112	1.7334401709401708	2.094650205761317	1.8129629629629629
CHEMBL4863036	15.435028842544408	0	1	2.415295536685206	4.746426490784652	1.3387168708221266	3.892940291742274	145.3599087615747	5.672359976975503	11	40	0	0	5	4	1	0	0	0	0	0	0	0	248.0	104.11111111111111	189.69444444444449	221.3611111111112	195.8333333333334	161.91666666666669	133.16666666666669	820.0	6.2	6.190476190476191	3.59375	2.466019417475728	2.7294117647058824	2.121621621621621	1.375	3.05	3.351351351351352	3.020833333333333	2.70873786407767	2.495145631067961	2.5647058823529414	2.2972972972972974	2.140625	2.602777777777778	2.860449735449736	2.5634384384384385
CHEMBL4583909	14.236602854028568	0	1	2.51462152457391	5.029243049147819	1.295357927407779	3.8784387568387295	97.78570738587769	5.170565090014524	10	37	0	0	2	1	1	0	0	0	0	0	0	0	198.0	98.20138888888889	170.11111111111114	246.16666666666663	175.25000000000006	116.16666666666664	85.75	708.0	5.351351351351352	5.743589743589744	3.639175257731959	1.490566037735849	0.8958333333333334	0.8135593220338984	0.3409090909090909	3.216216216216216	3.757142857142857	3.11340206185567	2.5508474576271185	2.2735849056603774	1.9791666666666667	1.9830508474576272	1.568181818181818	2.6540915915915915	2.726851851851852	2.4301587301587304
ZINC000009232664	22.80116606751619	0	1	2.5960133721575915	5.127406285374837	1.3233481306986286	4.394000747248116	297.3498519701096	6.724528815503167	12	48	1	0	7	3	1	0	0	0	2	1	0	3	324.2770919067216	116.04025682060664	231.8775720164609	313.2002552964487	278.19007201646093	255.1388888888889	224.38683127572017	2790.0	6.7557727480567	7.158831908831909	4.2330600320422205	3.1650063856960413	3.0002827254735656	2.643594414086217	2.1684693543100626	3.7916666666666665	4.178947368421053	3.5572519083969465	3.1655172413793102	3.110344827586207	3.053435114503817	2.860655737704918	2.601769911504425	2.417505350429305	2.5950162234884457	2.4408165475416936
ZINC000064436494	21.95615991588705	1	1	2.559202547634537	4.978800549433576	1.3002486961810542	4.445204557269181	288.66830755091945	6.658530077244987	12	54	1	0	3	1	2	0	0	0	0	0	0	0	304.0	185.00694444444449	271.79166666666674	331.62499999999994	321.1805555555555	299.77777777777777	267.08333333333326	1068.0	5.62962962962963	5.5	2.8025477707006368	2.1658031088082903	1.8068181818181817	1.7105263157894737	1.7627118644067796	3.351851851851852	3.850467289719626	3.261146496815287	2.8191489361702127	2.678756476683938	2.471590909090909	2.394736842105264	2.3389830508474576	3.426054526748972	2.618055555555556	2.5401090342679136
25122652;CHEMBL599663	24.21238760426418	0	1	2.5486890610461472	5.052989585908946	1.3152892122444004	4.642062386301151	342.4574001630823	6.9347595595487785	19	54	0	0	7	4	2	1	0	0	0	0	0	0	382.44444444444446	230.355024005487	331.26080246913574	398.2006172839506	404.48148148148135	366.7685185185184	327.1728395061728	1432.0	7.082304526748971	6.264367816091955	4.551558752997602	4.026845637583893	4.302083333333333	3.5770308123249297	3.118181818181818	3.592592592592593	3.9805825242718447	3.4388489208633093	2.980769230769231	2.87248322147651	3.078125	3.0588235294117645	2.9	4.265833777879389	2.709876543209877	3.216124295816852
ZINC000035856082	13.451607869427358	0	1	2.5141092798273603	4.990475362361508	1.2999693072873006	3.7670687687299655	93.10487756098566	5.06435482453124	6	35	0	0	3	2	1	0	0	0	0	0	0	0	198.0	119.69444444444444	170.05555555555554	221.3333333333333	160.75	137.5	77.5	684.0	5.6571428571428575	5.702702702702703	3.4731182795698925	1.9101123595505616	0.8125	0.2222222222222222	0.0	3.2	3.681159420289855	3.10752688172043	2.7551020408163267	2.449438202247191	1.9625	1.5416666666666667	1.2	3.419841269841269	2.6441441441441444	2.464573268921095
CHEMBL374659	15.838244609700968	0	1	2.575294998080522	5.010969501275414	1.2724148320534066	3.934151454004127	123.54599299449282	5.509760680210374	6	33	0	0	7	2	2	0	0	3	0	0	0	3	388.0	334.47916666666663	397.25	298.30555555555554	443.0833333333333	356.0	127.0	950.0	11.757575757575758	9.17142857142857	6.357142857142857	7.670886075949367	4.542857142857143	3.1666666666666665	0.3225806451612903	3.787878787878788	4.09375	3.607142857142857	3.172043010752688	2.810126582278481	2.357142857142857	1.6833333333333331	1.2258064516129032	10.135732323232322	3.5920634920634926	6.20703125
CHEMBL3765873	25.94881978748438	0	1	2.542927445256833	4.902342580323064	1.353209043900334	3.744688456267088	8789.80628312934	10.275270420584503	19	64	0	0	5	3	2	0	0	0	0	0	0	0	400.0	193.69444444444449	307.05555555555554	385.1388888888889	411.5	310.08333333333337	278.75	1314.0	6.25	6.3088235294117645	3.875776397515528	2.165775401069519	1.7934782608695652	1.4285714285714286	1.924812030075188	3.234375	3.644628099173554	3.1739130434782608	2.8685714285714288	2.508021390374332	2.277173913043478	2.1845238095238093	2.421052631578948	3.0264756944444446	2.760212418300654	2.537649219467401
CHEMBL3770351	18.56311579581272	0	5	2.431829018175661	4.863658036351319	1.2669611215906351	4.011701249808027	311.4031147655299	6.616556999162123	6	49	1	0	6	5	1	0	0	0	0	0	0	0	288.0	171.70138888888889	251.0833333333333	321.6944444444444	276.52777777777777	259.69444444444446	216.62500000000003	982.0	5.877551020408164	6.03921568627451	3.2578125	2.843478260869565	2.5357142857142856	2.5145631067961167	2.210526315789474	3.0408163265306123	3.3260869565217392	2.7578125	2.6692913385826773	2.608695652173913	2.517857142857143	2.4757281553398056	2.3789473684210525	3.504109977324263	2.8494008714596952	2.729166666666667
ZINC000040914071	24.615486454151046	0	0	2.4421702105449348	4.8568061634642365	1.3615648651708268	4.996626029671039	283.0155797971299	6.776904059905695	21	56	0	0	5	3	2	0	0	0	0	0	0	0	400.0	190.5	289.94444444444446	361.5	346.33333333333337	340.99999999999994	304.7777777777777	1236.0	7.142857142857143	7.166666666666667	4.311594202898551	3.06993006993007	2.9565217391304346	2.934306569343066	2.953488372093023	3.446428571428572	3.807692307692308	3.289855072463768	2.945578231292517	2.86013986013986	2.8115942028985508	2.554744525547445	2.449612403100775	3.4017857142857144	2.975	2.7879273504273505
CHEMBL1201203	18.33240565251189	0	1	2.4457488185693896	4.8230143086051775	1.3577685930396275	4.090837151043624	214.1589934760892	6.199627822267317	12	48	0	2	2	1	1	0	0	0	0	0	0	0	236.0	106.91666666666669	213.13888888888889	274.6111111111111	244.16666666666663	256.66666666666663	234.3333333333333	894.0	4.916666666666667	5.0	2.5789473684210527	2.25	2.5	1.8507462686567164	1.2890625	3.1041666666666665	3.521276595744681	2.9097744360902253	2.517482517482517	2.5681818181818183	2.9035087719298245	2.5223880597014925	2.2421875	2.227430555555556	2.471132897603486	2.267434988179669
CHEMBL53152	24.58274569794177	0	0	2.494489975625902	4.91510198320792	1.265123471835229	4.106907353376449	1331.942412556832	8.325795727840635	18	47	0	0	10	4	2	0	0	3	0	1	0	4	551.0672153635117	365.6963305898491	485.2098765432098	389.2723765432097	352.33487654320976	539.2824074074074	231.14506172839515	2564.0	11.72483436943642	10.24074074074074	6.901474289823805	6.380537400145243	6.393674573449855	5.753606237816764	5.1491491491491495	3.914893617021277	4.059523809523809	3.621359223300971	3.186915887850468	3.088235294117647	3.134831460674157	2.694736842105263	2.9864864864864864	7.780772991273385	3.655493827160494	5.776308054085831
CHEMBL397709	24.265058642889464	0	1	2.5135097452459103	4.884524899229524	1.2779517223112256	4.121944674596025	1210.4689522865556	8.230165238871596	12	59	0	0	7	2	3	0	0	0	2	0	0	2	377.2098765432099	184.39948178631303	283.87242798353924	368.2788065843621	346.2397119341564	278.09156378600807	312.36831275720147	1760.0	6.393387738020507	6.342293906810036	3.9164802386278894	2.4260282381829343	3.090840840840841	4.001028806584362	2.880824372759857	3.288135593220339	3.6194690265486726	3.100671140939597	2.652694610778444	2.270718232044199	2.506756756756757	3.1481481481481484	2.846774193548387	3.12541494553073	2.6951081906279035	2.512145380385303
CHEMBL233899	22.753385824593654	0	1	2.491408196546891	4.853037640277371	1.3105719006933558	4.075793108832789	1249.1308819764367	8.194914031040659	12	56	0	0	6	2	3	0	0	0	1	0	0	1	363.60493827160496	179.28307422648987	273.5771604938273	352.0977366255145	295.98971193415633	279.2993827160493	293.45884773662544	1434.0	6.49294532627866	6.273069679849341	3.903174603174603	2.7777777777777777	3.8134920634920633	3.483483483483483	2.549127640036731	3.232142857142857	3.532710280373832	3.0	2.548387096774193	2.47972972972973	2.8482142857142856	2.8378378378378377	2.6611570247933884	3.2014834683301765	2.741403361930669	2.556795892465676
CHEMBL3931889	14.348984679394846	0	1	2.4011228284870234	4.802245656974048	1.2669059123809927	3.8397972734047343	117.25900753223289	5.406239113850651	12	37	0	0	3	1	1	0	0	0	1	0	0	1	211.6049382716049	92.19974089315652	159.93415637860085	184.47119341563783	178.04012345679016	142.59876543209876	112.07407407407408	996.0	5.719052385719053	5.713450292397661	3.9703703703703694	2.686111111111111	1.6781609195402298	1.3458528951486697	0.8148148148148148	3.027027027027027	3.421875	3.1066666666666665	2.6129032258064515	2.65	2.2298850574712645	2.140845070422535	1.851851851851852	2.4918848890042304	2.839722763699372	2.4989711934156382
CHEMBL397473	23.52944229100149	0	3	2.513451620107235	4.881753671973029	1.2901457878178637	4.09160769072359	1629.9227996618365	8.494900219176643	12	63	0	0	5	3	2	0	0	0	0	0	0	0	352.0	166.25	288.1944444444446	370.6944444444445	341.49999999999994	315.6944444444443	327.6666666666665	1208.0	5.587301587301587	5.666666666666667	3.551948051948052	2.256983240223464	2.7419354838709675	3.062992125984252	2.236111111111111	3.063492063492064	3.458333333333333	2.993506493506493	2.557377049180328	2.3798882681564244	2.529032258064516	2.7716535433070866	2.5416666666666665	2.638888888888889	2.675925925925926	2.401620370370372
CHEMBL198440	24.12715927244686	0	1	2.4903545205280864	4.861584386535686	1.300444934374667	4.252995888583426	1159.2365873772346	8.186919064609246	12	57	0	0	8	3	4	0	0	1	0	0	0	1	476.0	293.94444444444446	330.9166666666667	431.47222222222223	513.75	355.69444444444434	357.2777777777776	1338.0	8.350877192982455	7.483333333333333	5.079136690647482	4.239726027397261	5.285714285714286	4.45945945945946	3.463414634146341	3.298245614035088	3.5794392523364484	3.064748201438849	2.8181818181818183	2.691780821917808	2.833333333333333	2.936936936936937	2.7886178861788617	5.15692007797271	3.140740740740741	3.092679127725857
45485062;CHEMBL567993	20.93172530955612	0	0	2.351695352304434	4.703390704608869	1.2678024164587964	4.627973534959578	203.68447610132463	6.309823883723453	12	56	0	0	6	5	1	0	0	0	0	0	0	0	322.0	177.72222222222223	269.1666666666667	343.5555555555556	323.0555555555556	246.0	250.0555555555556	1094.0	5.75	5.775862068965517	3.036496350364964	2.1044776119402986	1.6962962962962962	1.923728813559322	1.6507936507936507	2.982142857142857	3.2596153846153846	2.7737226277372264	2.3987341772151898	2.5074626865671643	2.362962962962963	2.559322033898305	2.2063492063492065	3.173611111111111	2.7940613026819925	2.588141025641026
ZINC000040898016	9.99695419253438	0	1	2.460716984944641	4.737649535648192	1.2919065152152316	3.1637019873296435	63.67657919903121	4.4161810859525445	6	27	0	0	2	1	0	0	0	1	0	0	0	1	160.0	126.38888888888889	125.91666666666669	167.66666666666666	108.16666666666664	88.83333333333331	75.33333333333331	540.0	5.925925925925926	5.357142857142857	2.783333333333333	1.5294117647058822	1.5348837209302326	0.8787878787878788	1.1666666666666667	3.037037037037037	3.270833333333333	2.7	2.3225806451612905	2.196078431372549	1.8837209302325584	1.4848484848484849	1.2222222222222223	4.681069958847736	2.908730158730159	2.623263888888889
ZINC000040938589	24.850544700229428	0	1	2.538098139234497	5.025219576411477	1.3323363772458598	4.481268762396953	655.9664801740224	7.617511801833981	19	53	0	0	8	4	3	1	0	0	0	0	0	0	426.44444444444446	268.8272462277092	352.03395061728395	428.7746913580247	416.9567901234568	336.42283950617275	359.4629629629629	1494.0	8.046121593291405	6.807017543859649	5.075425790754258	5.231182795698924	5.231231231231232	4.178571428571429	4.090342679127726	3.660377358490566	3.99	3.343065693430657	3.0709219858156027	3.0806451612903225	3.216216216216216	3.1160714285714284	3.02803738317757	5.072212192975646	2.841184752003465	3.5203395061728395
CHEMBL594469	19.856009014626167	0	1	2.44627910264141	4.807262944529866	1.3394597077645725	4.09872371346261	270.48845362781424	6.516520143955061	12	46	0	0	6	3	1	0	0	2	0	0	0	2	378.0	234.69444444444449	268.36111111111114	347.83333333333326	231.50000000000009	290.88888888888886	290.02777777777777	1078.0	8.217391304347826	7.142857142857143	4.194915254237288	3.9134615384615374	3.521276595744681	3.71	3.215686274509804	3.369565217391304	3.595505617977528	3.016949152542373	2.763157894736842	2.8461538461538463	3.095744680851064	2.85	2.3823529411764706	5.1020531400966185	3.015873015873016	3.015293383270912
71528205;CHEMBL2323580;CHEMBL2323580	21.43663151814328	0	2	2.5787460806892577	5.091431445800426	1.2959589170002437	4.154368488085288	1792.2903610067915	8.48450138523125	9	59	0	0	5	4	1	0	0	0	0	0	0	0	298.0	163.97222222222223	261.5277777777778	347.97222222222223	382.3055555555554	326.4166666666666	295.41666666666674	1084.0	5.050847457627119	5.048387096774194	2.7861635220125787	1.8983957219251333	1.838150289017341	1.7364864864864864	1.7165354330708662	3.0508474576271185	3.5641025641025643	3.0628930817610063	2.59	2.4598930481283423	2.300578034682081	2.256756756756757	2.173228346456693	2.779190207156309	2.510304659498208	2.235280151946819
CHEMBL91	19.408121947441856	0	0	2.369630469204764	4.730186415363825	1.261838357736919	4.458774076871825	171.14654196038435	6.058810891915786	17	39	0	0	7	2	1	0	0	0	4	0	0	4	282.41975308641975	105.43785246151502	186.3281893004116	205.1512345679013	200.73251028806587	214.4218106995885	184.4754610577656	1980.0	7.241532130421019	7.157181571815719	3.903100775193798	4.089147286821706	4.03968253968254	3.5736714975845416	3.288117283950618	3.641025641025641	3.8676470588235294	3.209302325581396	2.8461538461538463	3.058139534883721	3.1785714285714284	2.9130434782608696	2.7625	2.703534678500385	2.8820887282946908	2.740120430888405
CHEMBL3402657	14.906261546320335	0	1	2.4916075159529214	4.890986636893756	1.3057398756841925	3.975574771583095	1878.8483236607144	6.416737405383939	6	48	0	0	2	1	0	0	0	0	1	0	0	1	150.44444444444446	174.41437773074065	247.52306318817884	292.6753966680584	269.21409830258807	242.374078948884	201.4761732760083	1014.0	3.1342592592592595	3.4081632653061225	1.6814814814814816	1.141025641025641	0.875	0.3969465648854962	0.091743119266055	2.6666666666666665	3.204301075268817	2.7333333333333334	2.3417721518987342	2.2628205128205128	2.198529411764706	1.748091603053435	1.3944954128440368	3.964381450364868	2.8908147054149937	2.98712990360676
ZINC000299853965	12.008884736352844	0	1	2.4838223970909006	4.796451500999218	1.2852709100192712	3.315582396370087	135.51726226555104	5.379102658244944	6	30	0	0	3	1	1	0	0	0	1	0	0	1	175.60493827160494	96.94974089315652	131.7716049382716	155.01440329218104	151.24074074074076	118.54629629629626	75.57407407407406	884.0	5.853497942386832	5.71326164874552	3.54673721340388	2.310405643738977	1.9185185185185183	1.1315192743764173	0.6559139784946236	3.1333333333333333	3.431372549019608	3.0	2.8125	2.523809523809524	2.15	1.673469387755102	1.4193548387096775	3.2316580297718844	2.9952874020974383	2.583756959573953
44409096;CHEMBL206845	12.077834421574142	0	1	2.505454828626182	4.850484990242856	1.311092491594256	3.5575375116806374	75.27336976784441	4.726591525221776	6	32	0	0	3	3	0	0	0	0	0	0	0	0	164.0	70.88888888888889	144.3888888888889	182.0833333333333	108.16666666666669	74.66666666666667	36.5	596.0	5.125	5.529411764705882	2.741176470588236	1.0769230769230769	0.6774193548387096	0.0833333333333333	0.0	3.15625	3.609375	2.988235294117647	2.593406593406593	2.243589743589744	1.935483870967742	1.3541666666666667	1.096774193548387	2.2152777777777777	2.47875816993464	2.2560763888888893
CHEMBL343755	20.53925470817579	0	1	2.568655282873336	5.096527932892313	1.3109154020484934	4.463145124883439	187.9492131248184	6.152462515255831	9	50	0	0	4	3	1	0	0	0	0	0	0	0	294.0	150.7777777777778	234.66666666666663	318.2777777777778	322.30555555555554	277.1111111111111	229.97222222222223	992.0	5.88	6.166666666666667	3.688888888888889	2.3594771241830066	2.089041095890411	1.969230769230769	2.07843137254902	3.46	3.94	3.3703703703703702	2.9612903225806453	2.7320261437908497	2.493150684931507	2.515384615384616	2.4607843137254903	3.015555555555556	2.581275720164609	2.3466666666666667
[truncated: 1,608 more rows]
[truncated: 675 more columns]
