# Supplementary material for: SerotoninAI: Serotonergic System Focused, Artificial Intelligence-Based Application for Drug Discovery
Source: J Chem Inf Model. 2024 Jan 30;64(7):2150–7. doi: 10.1021/acs.jcim.3c01517 (PMC11005036; doi:10.1021/acs.jcim.3c01517)
Supplement: Supplementary file 4 — ci3c01517_si_004.zip [file ci3c01517_si_004.zip › databases/5-HT2A_database_train.csv]

id	ABC	nAcid	nBase	SpMax_A	SpDiam_A	SpMAD_A	VE1_A	VR1_A	VR3_A	nAromAtom	nAtom	nSpiro	nBridgehead	nHetero	nN	nO	nS	nF	nCl	nBr	nX	ATS0dv	ATS6dv	ATS0s	ATS2s	ATS3s	ATS4s	ATS5s	ATS6s	ATS7s	ATS8s	ATS0Z	AATS0dv	AATS1dv	AATS2dv	AATS3dv	AATS5dv	AATS6dv	AATS7dv	AATS8dv	AATS0d	AATS2d	AATS3d	AATS4d	AATS5d	AATS6d	AATS7d	AATS8d	AATS0s
CHEMBL1277126	22.62282658255371	1	1	2.551774403991045	4.962416763062268	1.3350709316899538	4.401336523504776	336.145830864004	6.847164503413324	12	53	1	0	4	1	3	0	0	0	0	0	352.0	362.0	198.00694444444449	293.06944444444446	360.76388888888886	411.6666666666667	421.90277777777777	331.33333333333326	309.3611111111111	303.6666666666667	1130.0	6.6415094339622645	6.508771929824562	5.125	3.660130718954248	2.397905759162304	2.1294117647058823	2.1379310344827585	2.295081967213114	3.452830188679245	3.923076923076923	3.392156862745098	2.888268156424581	2.701570680628272	2.588235294117647	2.503448275862069	2.4262295081967213	3.7359800838574415
CHEMBL3818989	16.291965537992017	0	1	2.348674672541757	4.697349345083513	1.336004389273562	3.671606373054592	286.37338488603007	6.399233845630407	12	42	0	0	2	1	1	0	0	0	0	0	230.0	144.0	134.61111111111111	190.3333333333334	247.50000000000009	250.5833333333334	218.75	170.61111111111114	171.3888888888889	151.11111111111111	818.0	5.476190476190476	5.295454545454546	3.769230769230769	2.547169811320755	1.6796116504854368	1.6551724137931034	2.2739726027397262	2.8688524590163933	3.023809523809524	3.3076923076923075	2.754716981132076	2.369369369369369	2.1941747572815533	2.264367816091954	2.424657534246576	2.5737704918032787	3.205026455026455
ZINC000073225061	14.584042925473218	0	1	2.443663354777728	4.887326709555454	1.2356289264466669	3.8244034344777584	111.69173973036564	5.357596639023961	6	41	0	0	5	2	2	1	0	0	0	0	218.44444444444449	149.66666666666666	172.4383573388203	239.4351851851852	261.25925925925924	366.42592592592587	350.93518518518505	242.6481481481482	167.63888888888894	161.33333333333337	1008.0	5.327913279132791	3.571428571428572	3.991452991452992	2.7483660130718954	1.5234159779614322	1.6268115942028984	1.0833333333333333	0.6585365853658537	2.926829268292683	3.217948717948718	2.8529411764705883	2.2421875	2.057851239669421	2.141304347826087	1.9761904761904765	1.646341463414634	4.205813593629764
CHEMBL4173260	17.81556890010629	0	2	2.402241524316434	4.612835495467756	1.311475176146704	3.4321810942882247	1434.8800346717317	8.101745648102296	9	48	0	0	6	5	1	0	0	0	0	0	278.0	182.0	151.58333333333334	231.0277777777778	284.77777777777777	274.58333333333337	233.16666666666663	216.66666666666663	194.5	165.5	946.0	5.791666666666667	5.6	4.1098901098901095	2.725	1.7321428571428572	2.0919540229885056	1.7272727272727273	2.0	2.9375	3.1648351648351647	2.566666666666667	2.1782945736434107	2.1517857142857144	2.333333333333333	2.227272727272727	2.325	3.157986111111111
CHEMBL223468	13.968444621832964	0	1	2.556335082308867	4.942396443207167	1.339342194032915	3.7499577131664754	109.08269784860502	5.279892955325812	6	36	0	0	4	2	2	0	0	0	0	0	238.0	92.0	130.16666666666669	180.5555555555556	227.6111111111112	288.3888888888889	265.66666666666663	212.1666666666667	125.0	80.5	748.0	6.611111111111111	6.421052631578948	5.357142857142857	4.50561797752809	2.0	1.108433734939759	0.3384615384615385	0.1132075471698113	3.2222222222222223	3.7142857142857135	3.3146067415730336	2.9368421052631577	2.4239130434782608	2.1204819277108435	1.7384615384615385	1.3962264150943395	3.615740740740741
ZINC000026663893	17.694248556546647	0	1	2.5231004063373543	4.850883228863677	1.319093646845037	4.136589079837398	169.5491966329251	5.92160049069364	12	43	0	0	3	1	2	0	0	0	0	0	270.0	227.0	110.44444444444444	209.47222222222229	274.5555555555555	297.2777777777777	279.33333333333337	237.75	200.0	156.0	882.0	6.27906976744186	6.282608695652174	5.0602409638554215	4.371681415929204	2.795081967213114	1.923728813559322	1.5544554455445545	0.88	3.3255813953488373	3.819277108433735	3.371681415929204	2.9615384615384617	2.8688524590163933	2.5	2.1683168316831685	2.013333333333333	2.5684754521963824
CHEMBL3233406	22.52267568129283	0	1	2.5896193954190827	5.002373182936385	1.3549013513889838	3.94955214896042	2980.899181938061	9.02959969007197	12	57	0	0	4	3	1	0	0	0	0	0	314.0	240.0	161.44444444444446	260.7777777777778	351.6944444444445	382.0	358.24999999999994	302.47222222222223	266.38888888888886	230.6111111111112	1104.0	5.508771929824562	5.590163934426229	4.201754385964913	2.975	1.5737704918032789	1.437125748502994	1.510948905109489	2.0267857142857144	3.245614035087719	3.710526315789474	3.15	2.7679558011049723	2.4153005464480874	2.317365269461078	2.2773722627737225	2.482142857142857	2.8323586744639377
CHEMBL354951	15.02758188987998	0	0	2.373434739948096	4.663196494991197	1.29045399693624	3.741892649311678	153.71228735422832	5.67693647727066	14	30	0	0	6	3	2	1	0	0	0	0	280.44444444444446	212.66666666666663	138.83676268861456	179.9320987654321	189.16666666666669	197.79320987654324	181.06481481481487	137.78395061728395	137.4351851851852	93.00617283950616	1010.0	9.348148148148148	9.020833333333334	7.483660130718953	5.068965517241379	5.925925925925927	5.186991869918699	5.157407407407407	4.313725490196078	3.7	3.980392156862745	3.1724137931034484	3.017543859649123	2.888888888888889	3.048780487804878	3.0	3.088235294117647	4.627892089620485
44579030;CHEMBL515342	21.746619214884984	0	1	2.563401512795863	5.126803025591725	1.3146323540030236	4.2576282670353205	1016.3866282199352	7.953628512519311	12	59	0	0	3	1	2	0	0	0	0	0	310.0	390.0	169.72222222222223	272.5	342.16666666666674	376.4166666666666	411.6944444444445	406.3333333333332	361.2499999999999	292.08333333333326	1108.0	5.254237288135593	5.435483870967742	4.260869565217392	3.430379746835443	2.764044943820225	2.2674418604651163	1.763157894736842	1.4701492537313432	3.0338983050847457	3.4521739130434783	3.1012658227848102	3.0	2.724719101123596	2.5290697674418605	2.4276315789473686	2.298507462686567	2.876647834274953
CHEMBL3233149	24.753385824593646	0	1	2.600618716392654	5.039657718997969	1.3266443221823776	4.062685691473368	3965.0102688712896	9.41666583543596	12	61	0	0	6	3	2	0	1	0	0	1	414.0	369.0	240.25	311.83333333333326	417.1388888888888	439.1666666666666	412.08333333333337	424.63888888888886	359.38888888888886	319.3611111111111	1286.0	6.786885245901639	6.323076923076923	4.75206611570248	3.5636363636363635	2.136363636363636	2.027472527472528	1.5542168674698795	1.7483443708609272	3.3114754098360657	3.743801652892562	3.2666666666666666	2.8534031413612566	2.5505050505050506	2.489010989010989	2.2951807228915664	2.2913907284768213	3.9385245901639343
ZINC000261121946	24.90321573885471	0	3	2.4792546824242687	4.928803114325307	1.32207548759935	4.434885628883831	373.3572068080168	7.053937731874809	12	56	0	0	8	4	2	1	1	0	0	1	432.44444444444446	375.33333333333337	278.18670934308795	320.38786008230454	404.5524691358024	428.6080246913579	458.31790123456784	422.3425925925926	371.9259259259259	283.0679012345679	1514.0	7.722222222222222	6.6	5.56269113149847	4.117117117117116	2.6869918699186988	2.624708624708625	2.7222222222222223	2.4131054131054133	3.517857142857143	3.8623853211009176	3.2432432432432434	2.8353658536585367	2.658536585365854	2.601398601398601	2.515151515151515	2.6666666666666665	4.967619809697999
CHEMBL4462839	26.67990457357755	0	1	2.551673702237994	4.968811484174195	1.2730139524395183	3.465097292023452	21834.440581856845	11.215019276964288	12	62	0	0	10	3	3	1	3	0	0	3	538.4444444444445	299.33333333333337	449.0564128943759	577.7422839506173	480.3564814814814	691.6805555555559	562.875	506.96759259259255	409.17592592592587	281.1712962962963	1730.0	8.684587813620071	6.4	6.805555555555556	4.351738241308793	2.4232209737827715	1.792415169660679	2.10093896713615	1.9597701149425288	3.3870967741935485	3.558333333333333	2.9877300613496933	2.588888888888889	2.353932584269663	2.245508982035928	2.2535211267605635	2.4827586206896552	7.242845369264127
CHEMBL166310;CHEMBL349151;CHEMBL166310	24.046279043407097	0	1	2.5697311647528176	4.919423365862063	1.3164799815132566	3.946967532119945	2624.155911760608	8.97112685455863	12	58	0	0	6	3	1	1	1	0	0	1	364.44444444444446	282.6666666666667	232.67009602194787	284.22839506172835	395.7283950617283	453.7469135802468	396.22222222222223	369.5	294.9907407407408	248.51851851851853	1440.0	6.28352490421456	5.919354838709677	4.504347826086956	3.2686868686868684	1.7905282331511838	1.5969868173258004	1.6761229314420802	2.3734567901234573	3.3448275862068964	3.756521739130435	3.1818181818181817	2.8524590163934427	2.469945355191257	2.2768361581920904	2.3120567375886525	2.638888888888889	4.011553379688756
ZINC000023135917	18.372845767031777	0	0	2.454622123816531	4.856285833096719	1.3500250071788291	4.070575021367653	213.6220226968113	6.197117327219607	15	38	0	0	8	6	1	0	1	0	0	1	374.0	388.0	180.41666666666663	241.77777777777783	276.3333333333333	254.1388888888889	227.2777777777778	218.77777777777783	255.5555555555556	208.8333333333333	994.0	9.842105263157896	9.097560975609756	7.528571428571428	5.825581395348837	5.6	5.464788732394366	4.345238095238095	3.73972602739726	3.657894736842105	3.8857142857142857	3.383720930232558	3.1927710843373496	3.4133333333333336	3.5492957746478875	2.892857142857143	2.493150684931507	4.74780701754386
CHEMBL1852480	31.40507613997622	0	1	2.5068606790723584	4.884802257740016	1.3069317847143789	4.188363464090508	4031.968155458876	9.68830427288824	23	70	0	0	10	5	2	0	1	2	0	3	529.2098765432099	700.0	304.92725956409083	379.6697530864197	501.6369836915104	502.425925925926	553.4259259259258	563.9938271604939	560.8703703703706	510.22633744855966	2142.0	7.560141093474428	7.286786786786786	5.864583333333334	4.491889175997702	3.6506300114547536	3.5	3.400232693426411	3.252342704149933	3.4571428571428573	3.7890625	3.226744186046512	2.98936170212766	2.881443298969072	2.68	2.549738219895288	2.5903614457831323	4.35610370805844
CHEMBL416896	25.07107287964596	0	0	2.501766550650448	4.934540530449041	1.2813511039668026	4.319860025979725	678.8727262325223	7.683584476838229	18	54	0	0	8	3	2	0	3	0	0	3	540.0	638.0	371.8125	498.3611111111111	403.0138888888888	544.8611111111112	511.8333333333334	500.875	653.7777777777778	360.0833333333333	1404.0	10.0	8.736842105263158	8.275510204081632	6.115702479338843	5.172661870503597	4.833333333333333	4.478260869565218	3.964601769911504	3.592592592592593	3.857142857142857	3.56198347107438	3.156716417910448	3.014388489208633	2.856060606060606	2.5869565217391304	2.84070796460177	6.885416666666667
CHEMBL3290020	25.619261038234622	0	1	2.457786441785453	4.859461326087793	1.3190525049554318	5.185911942868042	244.4748526987121	6.662263261482976	18	55	0	0	10	4	3	2	1	0	0	1	460.8888888888889	308.0	290.9973422496571	365.8564814814814	397.0601851851852	485.1868998628257	415.17592592592587	325.25925925925924	270.62037037037027	324.08024691358025	1796.0	8.37979797979798	6.711864406779661	6.235849056603773	4.049295774647887	2.875	2.351145038167939	2.347457627118644	2.685358255451713	3.618181818181818	3.820754716981132	3.1549295774647885	2.7908496732026142	2.576388888888889	2.5267175572519083	2.6186440677966103	2.691588785046729	5.290860768175584
CHEMBL1258452	17.10846211891974	0	1	2.329455938084361	4.658911876168721	1.2826250243862365	3.96983663387344	294.25020675466016	6.517339571724896	6	51	0	0	5	2	3	0	0	0	0	0	276.0	199.0	172.38888888888889	242.02777777777777	301.2777777777778	331.5	302.6666666666667	275.8055555555555	260.55555555555554	179.91666666666666	966.0	5.411764705882353	4.9423076923076925	3.642105263157895	2.6746031746031744	2.1968503937007875	1.8425925925925928	1.560747663551402	1.7078651685393258	2.7058823529411766	2.9368421052631577	2.5396825396825395	2.164285714285714	2.125984251968504	2.2314814814814814	2.1121495327102804	2.247191011235955	3.3801742919389977
CHEMBL4874854	14.08976496539261	0	1	2.4304022297732906	4.788834412340328	1.3403699782350855	3.8166833841836665	107.21306875258874	5.262604816113892	11	33	0	0	5	4	0	0	1	0	0	1	256.0	168.0	144.6111111111111	179.05555555555557	217.1111111111112	224.83333333333337	225.83333333333337	185.0833333333333	156.0	122.16666666666669	760.0	7.757575757575758	7.285714285714286	5.786885245901639	4.493670886075949	3.932432432432433	2.5074626865671643	1.5862068965517242	1.4222222222222225	3.303030303030303	3.622950819672131	3.1012658227848102	2.973333333333333	2.783783783783784	2.537313432835821	2.1206896551724137	1.7777777777777777	4.3821548821548815
CHEMBL4783987	22.655926568670928	0	1	2.359764138376089	4.719528276752178	1.3446955389284676	4.280451661526458	823.7421250234281	7.778568262852588	18	57	0	0	4	3	0	0	1	0	0	1	344.0	262.0	188.88888888888889	273.6666666666666	337.8055555555555	322.77777777777777	295.6666666666667	264.33333333333337	229.66666666666669	223.6666666666667	1156.0	6.035087719298246	5.8	4.2075471698113205	2.8344827586206898	1.9078947368421053	1.9699248120300752	2.142857142857143	2.336734693877551	3.087719298245614	3.330188679245283	2.8	2.4379084967320264	2.3026315789473686	2.398496240601504	2.5982142857142856	2.76530612244898	3.3138401559454187
CHEMBL77855	18.591625366514133	0	1	2.345571077212616	4.691142154425232	1.3030465174429764	4.303986249524523	188.0328997956615	6.112085683786419	12	47	0	0	4	1	1	0	1	0	0	2	277.02419753086417	229.62222222222223	188.21706390123447	227.3134814814815	303.2728888888888	311.57555555555547	268.67999999999995	260.9635555555556	225.78533333333328	207.9660740740741	3746.0	5.894131862358813	5.298412698412698	3.773737373737373	2.4543209876543206	1.8089225589225588	2.087474747474748	1.6856526429341965	1.8329501915708808	3.0851063829787235	3.352272727272727	2.738095238095238	2.318840579710145	2.234848484848485	2.4272727272727272	2.349514563106796	2.2758620689655173	4.004618380877331
CHEMBL4216246	16.99907231917856	0	0	2.389701684458491	4.6678939370545365	1.2819811887573196	3.668915245100021	2549.882080914363	8.676711517239665	6	52	0	0	4	1	2	1	0	0	0	0	222.44444444444449	172.0	140.55898491083676	209.94444444444449	264.2962962962963	249.35185185185188	221.44135802469137	216.37962962962965	208.22222222222223	174.3518518518519	1146.0	4.277777777777778	3.993710691823899	2.780068728522337	2.0494791666666665	1.616519174041298	1.6074766355140186	1.4836601307189543	1.3568627450980393	2.6346153846153846	2.8247422680412373	2.3359375	2.2704918032786887	2.230088495575221	2.1682242990654204	2.049019607843137	2.1411764705882352	2.703057402131476
ZINC000012356260	22.64399602485248	0	1	2.458601036366645	4.865267134328046	1.3339695420010795	4.407137499187677	301.610028270488	6.738754302995896	15	51	0	0	5	2	2	0	1	0	0	1	392.0	288.0	228.00000000000003	274.74999999999994	368.72222222222223	399.2777777777778	358.33333333333337	273.72222222222223	273.91666666666663	255.5	1158.0	7.686274509803922	7.163636363636364	5.376237623762377	3.664335664335664	2.631205673758865	2.149253731343284	2.1864406779661016	2.6021505376344085	3.5098039215686274	3.8415841584158414	3.083916083916084	2.7197452229299364	2.602836879432624	2.529850746268657	2.559322033898305	2.752688172043011	4.470588235294119
CHEMBL585312	25.731642863600893	0	1	2.449460801881312	4.843237850063264	1.3003209578654076	4.13849938676401	954.687408146451	8.055306434059235	17	60	0	0	9	5	2	0	0	2	0	2	409.2098765432099	499.1111111111111	195.34392623075752	305.5390946502057	359.83539094650206	367.309670781893	403.0576131687242	356.56378600823035	344.59465020576124	355.78292181069946	1842.0	6.8201646090534975	6.797178130511464	5.1737373737373735	3.795524691358025	3.89193302891933	3.752715121136174	3.932633420822397	3.4874290348742902	3.283333333333333	3.518181818181818	2.951388888888889	2.7972972972972974	2.698630136986301	2.887218045112782	2.9763779527559056	2.8175182481751824	3.2557321038459586
CHEMBL42507	21.43198303507878	0	1	2.31135188434228	4.564963022247067	1.2925644225490007	4.069256170190366	498.401093624427	7.241024578922514	12	53	0	0	6	4	1	0	1	0	0	1	372.0	313.0	260.1666666666667	283.36111111111114	353.77777777777777	348.44444444444446	316.97222222222223	320.08333333333337	299.05555555555566	281.83333333333337	1158.0	7.018867924528302	6.254545454545455	4.453608247422681	2.837037037037037	2.6260162601626016	2.565573770491804	2.418181818181818	2.463917525773196	3.0754716981132075	3.309278350515464	2.607407407407408	2.354609929078014	2.4227642276422765	2.3278688524590163	2.390909090909091	2.329896907216495	4.9088050314465415
CHEMBL4645193	58.6136310925081	0	1	2.496166076722133	4.917615514578883	1.3225405352056994	4.32038990219495	616629615735.1462	29.17568262924627	27	153	0	0	18	5	11	0	1	1	0	2	1023.604938271605	1026.6666666666667	504.2275186709343	761.2911522633746	966.527777777778	927.3539094650208	1004.0895061728396	965.440329218107	832.7767489711936	865.4598765432099	3484.0	6.690228354716372	5.800694444444444	4.072928598701794	3.546666666666667	2.275494672754947	2.566666666666667	2.403303303303303	2.3201754385964914	3.0	3.1924398625429555	2.821333333333333	2.6347607052896724	2.4178082191780823	2.52	2.5324324324324325	2.381578947368421	3.2956046971956487
CHEMBL3260313	21.50528082307764	0	1	2.4856107407032817	4.971221481406564	1.3001672722550237	4.559651583109947	220.39504133660924	6.388673351563214	16	47	0	0	7	3	2	1	1	0	0	1	390.44444444444446	401.33333333333337	264.7716906721536	316.87037037037027	380.2746913580246	425.75308641975295	450.2808641975306	316.8425925925924	298.40740740740733	223.3796296296297	1352.0	8.307328605200945	6.506666666666668	6.352272727272728	4.99712643678161	4.548022598870057	3.85897435897436	4.049122807017543	3.324894514767932	3.574468085106383	3.852272727272727	3.3706896551724137	2.839694656488549	2.847457627118644	2.923076923076923	2.7578947368421054	2.8227848101265822	5.633440227067099
CHEMBL3899169	23.15944342723185	1	3	2.4930590403317003	4.867147862368848	1.259004172321788	4.492923404072622	331.21856786375986	6.867489220322676	11	53	0	0	8	3	3	1	0	1	0	1	376.04938271604937	345.8888888888889	203.5156702484377	283.4586191129401	383.6399176954732	429.3755144032921	325.77366255144045	369.44341563786014	314.79218106995893	195.30246913580248	1664.0	7.095271372000932	6.847222222222222	5.475185185185185	4.481757877280266	2.8626543209876543	2.2172364672364675	2.112687155240347	2.632958801498128	3.471698113207548	3.79	3.2686567164179103	2.721212121212121	2.951388888888889	2.602564102564102	2.425531914893617	2.797752808988764	3.839918306574297
CHEMBL76301	11.629947354389833	0	1	2.442365723979232	4.776246909613615	1.2398783168007392	3.460893383673642	79.14776490953409	4.77678165536981	6	29	0	0	4	2	0	0	1	0	0	2	187.0241975308642	54.46666666666667	130.68928612345678	145.06348148148146	188.6763703703704	158.83837037037037	157.83422222222217	126.90474074074072	85.84088888888888	74.45777777777778	3398.0	6.449110259684972	5.954074074074073	4.50164609053498	2.946165884194053	1.853763440860215	0.9726190476190476	1.0168168168168168	1.5555555555555556	3.1724137931034484	3.5	2.7464788732394365	2.4657534246575343	2.225806451612903	1.821428571428572	1.6216216216216215	1.5555555555555556	4.506527107705407
CHEMBL4464881	21.79898987322333	0	1	2.4214755257727343	4.721458500879485	1.3352096085260892	3.731787934674073	808.9742637255464	7.725386521280652	20	52	0	0	5	2	3	0	0	0	0	0	372.0	273.0	150.22222222222223	264.1944444444445	293.69444444444446	297.0	287.4722222222222	252.27777777777777	234.0555555555556	212.25	1142.0	7.153846153846154	7.054545454545455	5.591397849462366	4.144144144144144	2.824	2.5514018691588785	2.549019607843137	2.9263157894736844	3.269230769230769	3.6021505376344085	3.189189189189189	2.8	2.568	2.6261682242990654	2.519607843137255	2.5157894736842104	2.888888888888889
ZINC000072106237	29.03646662623281	0	1	2.4607874817098887	4.836037238645046	1.338471719909331	4.095261958536126	2860.889794901626	9.267220792175658	23	72	0	0	6	5	1	0	0	0	0	0	436.0	532.0	213.22222222222223	345.33333333333326	431.52777777777777	460.0555555555555	457.6666666666667	472.0	456.33333333333326	395.9999999999999	1460.0	6.055555555555555	6.25	4.894736842105263	3.662857142857143	2.6826923076923075	2.686868686868687	2.3957219251336896	2.207547169811321	3.180555555555556	3.518796992481203	3.097142857142857	2.768041237113402	2.5961538461538463	2.5202020202020203	2.3957219251336896	2.4654088050314464	2.96141975308642
ZINC000045389323	21.395891023336457	0	1	2.525422826141033	4.967906951000458	1.309501479607171	4.091891287230927	493.3098897896757	7.194389329274587	15	53	0	0	5	2	2	1	0	0	0	0	308.44444444444446	365.33333333333337	203.5216906721536	300.34567901234567	349.10339506172835	421.7083333333333	377.6435185185184	351.3425925925925	299.25	266.79783950617275	1300.0	5.819706498951782	4.791666666666666	4.673202614379084	3.2857142857142856	2.995271867612293	2.706172839506173	2.5628415300546443	1.9527777777777773	3.2452830188679247	3.57843137254902	3.0	2.6474358974358974	2.652482269503546	2.651851851851852	2.78688524590164	2.658333333333333	3.8400318994745968
16115650	15.2405276282556	0	1	2.5727424102332024	5.0020634304500895	1.2513111125227951	3.887247187478632	106.4864654875508	5.309871778622004	9	29	0	0	7	2	1	0	3	1	0	4	355.60493827160496	142.55555555555554	283.0400186709343	365.4104938271605	252.92695473251032	318.36213991769563	457.4989711934157	202.31481481481484	223.48456790123456	77.69135802469135	1136.0	12.262239250745	10.100358422939069	10.503030303030304	7.088888888888889	7.410130718954249	2.689727463312369	3.1888888888888887	0.0	4.068965517241379	4.345454545454546	3.857142857142857	3.4	2.6029411764705883	2.30188679245283	1.625	1.0	9.76000064382532
CHEMBL3735911	26.789177456049032	0	1	2.3675181634395885	4.684944265051046	1.3240708880784324	3.921284738137533	1259.375770561018	8.391134425490094	18	70	0	0	6	1	5	0	0	0	0	0	458.0	363.0	192.47222222222223	342.25	376.8055555555556	393.6666666666667	394.8333333333333	370.7777777777778	378.55555555555554	393.88888888888886	1448.0	6.542857142857143	6.082191780821918	4.5859375	3.438709677419354	1.5792079207920793	1.9516129032258065	2.1443298969072164	2.239583333333333	3.0142857142857142	3.2734375	2.9612903225806453	2.505494505494505	2.3316831683168315	2.435483870967742	2.4072164948453607	2.53125	2.7496031746031746
CHEMBL27173	12.566161603278337	0	1	2.4897223252324667	4.900417486643914	1.3509297229397343	3.610401215788536	96.1602068342576	5.0360192509689385	9	32	0	0	3	2	1	0	0	0	0	0	188.0	67.0	87.63888888888889	152.61111111111114	178.3888888888889	172.25	168.91666666666666	141.33333333333334	109.08333333333331	58.0	646.0	5.875	6.088235294117647	4.885245901639344	3.4556962025316458	2.1095890410958904	0.9571428571428572	0.7115384615384616	0.1764705882352941	3.1875	3.60655737704918	3.1012658227848102	3.0	2.547945205479452	2.0142857142857142	1.6346153846153846	1.3235294117647058	2.7387152777777777
CHEMBL234738	24.265058642889457	0	1	2.530631334616376	4.923389610868751	1.2960329028040911	4.133636820728481	2031.9410124692783	8.7481488904715	12	59	0	0	7	2	3	0	0	2	0	2	379.2098765432099	453.8888888888889	183.64948178631303	282.05864197530883	364.5176421277245	405.90432098765433	396.6810699588477	313.76337448559667	294.4043209876542	314.86213991769534	1760.0	6.427286043105252	6.326164874551972	4.890855457227139	4.027735498055133	2.687798227675528	3.6603942652329753	3.549857549857549	2.5705931495405183	3.288135593220339	3.601769911504425	3.102739726027397	2.62874251497006	2.4662576687116564	2.806451612903226	2.905982905982906	2.654135338345865	3.11270308112395
CHEMBL3753894	17.49335027925917	0	1	2.4164491793922576	4.832898358784513	1.2383551724934476	3.9472740599999248	195.35614804408425	6.10773341588405	12	44	0	0	6	2	2	1	0	0	0	1	265.4686419753086	306.64444444444445	187.2387545733881	257.95140740740743	270.2774197530864	352.31656790123446	323.4062139917695	332.9722962962961	351.843185185185	219.84503703703703	3924.0	6.03337822671156	4.280493827160494	4.597435897435898	3.251851851851852	3.581125356125356	2.89287211740042	1.8921146953405017	1.407482993197279	3.0681818181818183	3.2948717948717947	2.888888888888889	2.4262295081967213	2.6826923076923075	2.5849056603773586	2.217741935483871	2.1122448979591835	4.255426240304277
ZINC000026667678	25.213203435596423	0	1	2.525076034751652	4.8528588572779725	1.3757147494268096	4.360631011999724	906.2346854791602	7.940700418735583	18	62	0	0	2	1	1	0	0	0	0	0	322.0	349.0	136.0	279.8055555555556	367.88888888888886	395.9444444444444	415.1111111111112	357.6388888888889	289.22222222222223	248.72222222222217	1188.0	5.193548387096774	5.358208955223881	4.040322580645161	3.022099447513812	2.140845070422535	1.8177083333333333	1.8024691358024687	1.9407407407407409	3.306451612903226	3.758064516129033	3.226519337016575	2.857843137254902	2.6103286384976525	2.515625	2.5	2.651851851851852	2.193548387096774
CHEMBL3402658	15.68231801272818	0	1	2.4707850012123043	4.864387320326757	1.3101900359703222	4.041066553743233	459437056211.3793	7.380341595310307	12	42	0	0	3	1	0	0	0	1	1	2	189.5116598079561	173.37037037037038	200.24077864813563	282.76147539846016	342.6961821988189	372.97186311369137	358.48996414918025	321.41322076155103	289.1408585723651	248.21280573002807	2232.0	4.512182376379907	4.88458225667528	3.650864197530864	2.7679738562091503	2.0047407407407407	1.667022792022792	0.8203902827558741	0.2	3.023809523809524	3.6266666666666665	3.1862745098039214	2.6341463414634148	2.48	2.4134615384615383	1.946236559139785	1.48	3.841195259384765
CHEMBL4100470	29.47982212762232	0	1	2.483264005062338	4.966528010124675	1.3051733789698703	4.200937917352193	2545.3053403475355	9.150338717999109	16	68	0	0	10	4	2	1	3	0	0	3	554.4444444444445	428.33333333333337	421.8341906721536	594.2160493827159	505.0030864197531	660.2469135802471	604.8194444444446	492.43055555555554	506.7407407407407	451.18055555555554	1826.0	8.15359477124183	6.180555555555555	6.280701754385964	3.7927927927927927	3.0350877192982457	2.3278985507246377	1.872072072072072	2.095238095238096	3.426470588235294	3.593984962406015	3.1297297297297297	2.613953488372093	2.492822966507177	2.619565217391304	2.4108108108108106	2.257142857142857	6.203443980472848
CHEMBL4238897	27.52914191071456	0	1	2.5217228653978885	5.04324905118856	1.3279863711835969	4.2815991906609865	970.8608086510178	8.101958541183917	19	61	0	0	9	5	2	2	0	0	0	0	424.8888888888889	394.0	231.9695644718793	357.36882716049377	387.6975308641975	472.0416666666665	485.1666666666666	383.3518518518519	330.79629629629625	337.2685185185184	1812.0	6.965391621129326	5.833333333333333	5.562146892655368	3.953290870488323	2.8908045977011496	2.477987421383648	1.9683544303797469	1.9111111111111108	3.5901639344262297	3.8728813559322033	3.3312101910828025	2.953488372093023	2.7586206896551726	2.779874213836478	2.59493670886076	2.466666666666667	3.802779745440644
CHEMBL595553;CHEMBL609306;CHEMBL595195;11949712;46228422	18.33240565251189	0	1	2.4542085272970424	4.8215666909970665	1.3545426065416344	4.105459318586028	198.9973300948626	6.126200530960863	12	43	0	0	5	3	1	0	0	1	0	1	269.60493827160496	269.55555555555554	106.4775186709343	208.2397119341564	259.52160493827165	227.0658436213992	209.8415637860083	199.26748971193425	192.9588477366256	169.6450617283951	1168.0	6.269882285386162	6.415458937198067	4.957161981258367	3.570570570570571	3.270175438596492	2.929951690821256	2.3703703703703707	1.8093434343434345	3.3488372093023258	3.602409638554217	3.027027027027027	2.9504950495049505	2.9894736842105263	2.989130434782609	2.677419354838709	2.3068181818181817	2.476221364440333
CHEMBL4779739	22.205047475861527	0	1	2.4033831157831465	4.767665805977236	1.2946485089678228	4.855188814558942	193.77453693112625	6.296314719621333	15	53	0	0	7	3	3	1	0	0	0	0	360.44444444444446	262.3333333333333	219.7716906721536	327.5246913580247	350.7716049382716	379.6342592592592	380.7361111111112	312.7731481481481	256.35648148148147	256.1604938271605	1376.0	6.80083857442348	5.613095238095238	5.247524752475248	3.151741293532339	2.719160104986877	2.150273224043716	2.294985250737464	2.1370716510903427	3.30188679245283	3.5346534653465347	2.8582089552238807	2.5694444444444446	2.543307086614173	2.4918032786885247	2.6371681415929205	2.588785046728972	4.146635673059502
CHEMBL3613880	25.47242314959865	0	1	2.414674484385806	4.789884855478081	1.339388988894445	4.053335168958846	1144.605736784458	8.205966331811158	20	57	0	0	9	7	0	0	0	2	0	2	385.2098765432099	340.0	142.28837067520195	272.80864197530866	315.69253924706595	314.3148148148147	296.0925925925925	268.9938271604939	232.5925925925926	199.89506172839504	1774.0	6.758068009529998	7.151183970856102	5.283950617283951	3.255978589311922	2.388148148148148	2.6153846153846154	2.490821256038648	2.1950113378684804	3.456140350877193	3.685185185185185	3.020979020979021	2.7019867549668874	2.553333333333333	2.569230769230769	2.591304347826087	2.704081632653061	2.496287204828105
CHEMBL259480	9.996954192534382	0	1	2.3776006915408567	4.729871871965136	1.2955992690179507	3.349056835574639	56.41414511580445	4.295084191452071	6	24	0	0	3	1	0	0	0	1	1	2	114.6721536351166	1.5555555555555554	48.30579370522786	95.52880658436212	120.21582075903062	108.70216049382717	82.76851851851852	34.55555555555556	6.194444444444445	0.0	1934.0	4.778006401463191	5.005925925925926	3.423045267489712	2.3970866810372984	0.935366739288308	0.0648148148148148	0.0	1.9515369776012623	3.208333333333333	3.4	2.888888888888889	2.403225806451613	1.8823529411764703	1.5416666666666667	1.0	2.258076613162883	2.0127414043844944
CHEMBL3676907	31.129277399091023	0	2	2.443307390916259	4.796714126528532	1.3454992843558722	3.888915521371619	7621.933251858181	10.2997618772309	15	83	0	0	6	4	2	0	0	0	0	0	424.0	403.0	217.0	374.7222222222223	487.0	534.1111111111112	501.4722222222223	430.63888888888886	396.13888888888886	400.63888888888886	1556.0	5.108433734939759	5.090909090909091	3.644578313253012	2.3865546218487395	1.6434108527131783	1.8744186046511628	1.61244019138756	1.5219512195121951	3.060240963855421	3.3734939759036147	2.7815126050420167	2.386617100371747	2.3217054263565893	2.5069767441860464	2.392344497607656	2.321951219512195	2.6144578313253013
CHEMBL4239705	27.52914191071456	0	1	2.521672744700392	5.043254802233092	1.325731704969021	4.256745633489187	1027.522027717418	8.158680815930515	19	62	0	0	8	4	2	2	0	0	0	0	408.8888888888889	390.3333333333333	227.9695644718793	352.233024691358	384.4907407407407	492.76388888888863	476.06481481481467	416.83333333333337	319.04629629629625	324.63888888888874	1800.0	6.594982078853047	5.577114427860696	5.238888888888889	3.8020833333333335	2.5376344086021505	2.2304761904761903	1.904458598726115	1.9282407407407405	3.548387096774193	3.858333333333333	3.34375	2.9213483146067416	2.682795698924731	2.64	2.611464968152866	2.493055555555556	3.67692845922386
CHEMBL3973487	21.31066269151914	0	1	2.4432882456128384	4.780142636952622	1.3202095104418508	3.840541480288047	1261.82437706398	8.133565644037585	9	57	0	0	6	4	1	1	0	0	0	0	286.44444444444446	199.3333333333333	159.83676268861456	254.1234567901234	318.1481481481482	319.87037037037027	309.9907407407407	265.97222222222223	240.19444444444449	215.32407407407405	1302.0	5.025341130604288	4.75	3.330383480825959	2.0838574423480085	1.4136546184738956	1.393939393939394	1.2757793764988008	1.349462365591398	3.017543859649123	3.309734513274336	2.69811320754717	2.385057471264368	2.283132530120482	2.335664335664336	2.194244604316547	2.217741935483871	2.804153731379203
CHEMBL81377	22.72487625389223	0	1	2.375981251010121	4.751962502020239	1.288801286060923	4.105399017670679	883.1576515744109	7.882116014189921	6	69	0	0	5	2	2	0	1	0	0	1	334.0	280.0	237.88888888888889	310.0555555555556	421.5277777777778	442.75	464.5	465.0	417.3333333333333	351.3055555555555	1246.0	4.840579710144928	4.338028169014085	2.875	1.93939393939394	1.3869565217391304	1.1570247933884297	0.9869565217391304	1.057591623036649	2.681159420289855	2.919117647058824	2.5202020202020203	2.4018691588785046	2.1956521739130435	2.0	1.9608695652173915	2.005235602094241	3.4476650563607083
ZINC000045389951	27.20257518708988	0	1	2.4235453743386284	4.847090748677257	1.3035050571362217	4.330220689681816	867.9192699550084	8.018861671866027	12	71	0	0	9	4	4	1	0	0	0	0	438.44444444444446	441.6666666666666	337.24391289437585	437.7685185185185	472.0200617283952	577.7854938271605	509.7716049382716	489.0324074074073	662.2222222222223	479.0833333333333	1680.0	6.17527386541471	4.702702702702703	4.316425120772947	2.6920473773265647	2.06031746031746	2.123397435897436	2.82013201320132	1.7908496732026145	3.0422535211267605	3.239130434782609	2.746192893401015	2.422727272727273	2.414285714285714	2.456730769230769	2.4504950495049505	2.411764705882353	4.74991426611797
ZINC000072104631	29.77208297812078	0	1	2.503922523172836	4.879230532390551	1.330754041626095	4.06729307521594	5160.62899233484	9.883814815518331	23	75	0	0	6	5	1	0	0	0	0	0	444.0	548.0	218.0	354.3333333333332	445.47222222222223	495.05555555555554	511.1666666666666	520.1666666666666	503.6666666666666	425.5	1498.0	5.92	6.177215189873418	4.870503597122302	3.74585635359116	2.6143497757847536	2.468468468468469	2.110599078341014	2.0	3.16	3.5323741007194243	3.149171270718232	2.8300970873786406	2.618834080717489	2.463963963963964	2.2857142857142856	2.35	2.9066666666666667
ZINC000045374536	27.61002213975432	0	1	2.485498934655001	4.960345702656882	1.333614814744222	4.274960124951466	1766.2164273126637	8.729357894422533	16	69	0	0	8	4	3	1	0	0	0	0	428.44444444444446	430.6666666666666	247.52169067215365	381.7716049382716	421.949074074074	538.8379629629632	553.101851851852	544.6851851851852	389.8518518518519	416.1944444444444	1650.0	6.209339774557166	5.178082191780822	4.758269720101781	3.606589147286822	2.5352564102564097	1.9575757575757573	1.8547008547008543	1.7190226876090748	3.217391304347826	3.480916030534351	3.127906976744186	2.8	2.6009615384615383	2.381818181818182	2.497435897435897	2.445026178010471	3.587270879306575
ZINC000066099585	20.303896081810475	0	1	2.534201307969659	5.02681855792124	1.3381686604157212	4.178006708014146	345.46760687437734	6.761189613448703	15	45	0	0	7	6	1	0	0	0	0	0	344.0	329.0	126.66666666666669	239.72222222222223	280.0833333333333	262.05555555555554	269.7222222222223	270.0277777777778	227.0555555555555	162.66666666666669	1026.0	7.644444444444445	7.775510204081633	6.174418604651163	4.783783783783784	3.269565217391305	2.71900826446281	2.5982142857142856	4.086956521739131	3.555555555555556	3.8372093023255816	3.4234234234234235	3.409090909090909	3.139130434782609	2.702479338842976	2.321428571428572	2.710144927536232	2.814814814814815
CHEMBL395458	20.83861415641097	0	0	2.441986251232565	4.88397250246513	1.2739091610807949	4.0153804074279	465.2207974777668	7.135763899185509	18	39	0	0	7	2	2	1	2	0	0	2	456.44444444444446	395.0	356.7994684499314	317.2067901234568	379.59259259259255	550.2716049382717	370.25	286.13888888888886	242.4753086419753	213.46604938271608	1376.0	11.703703703703704	8.739837398373984	8.97948717948718	7.0	6.45945945945946	6.076923076923077	5.594444444444444	5.58974358974359	3.897435897435898	4.153846153846154	3.494117647058824	2.931034482758621	2.95945945945946	3.076923076923077	3.0166666666666666	3.0384615384615383	9.14870431922901
CHEMBL240839	19.50528082307763	0	0	2.423954404389444	4.847908808778888	1.2779532432521352	3.940780462980209	437.6975734545865	6.997818932200455	18	40	0	0	6	1	2	1	2	0	0	2	398.44444444444446	371.3333333333333	315.2716906721536	307.2037037037035	367.6574074074073	390.8858024691358	257.300925925926	322.1898148148148	228.02160493827165	227.8518518518519	1294.0	9.961111111111112	7.174603174603174	7.085714285714285	5.0144927536231885	4.195121951219512	5.304761904761905	4.2010582010582	4.962962962962963	3.625	3.757142857142857	3.152173913043478	2.691489361702128	2.7195121951219514	2.8714285714285714	2.873015873015873	2.851851851851852	7.88179226680384
ZINC000064539308	23.318362049829737	0	1	2.3848638082324243	4.7697276164648486	1.2425847355248985	4.960815605939402	204.03600319350525	6.416908753183134	12	65	0	0	6	5	1	0	0	0	0	0	346.0	260.0	190.75694444444443	298.27777777777777	404.38888888888886	428.4166666666667	411.0416666666667	408.2916666666666	381.2083333333333	259.27777777777777	1208.0	5.323076923076923	5.432835820895522	3.959016393442623	2.961783439490446	1.852459016393443	1.4606741573033708	1.265536723163842	2.0	2.9384615384615387	3.237704918032787	2.8343949044585988	2.348717948717949	2.371584699453552	2.1235955056179776	1.96045197740113	2.319327731092437	2.934722222222222
CHEMBL3676877	25.220902793907022	0	1	2.44330821804284	4.783308433624141	1.2861695607941004	3.8753858097830287	2023.214687851132	8.775593764847981	9	63	0	0	8	2	3	0	3	0	0	3	486.0	342.0	392.78472222222223	506.22222222222223	597.9027777777778	614.7500000000002	413.9722222222222	427.38888888888897	445.47222222222223	368.93055555555566	1428.0	7.714285714285714	6.303030303030303	5.384	3.401098901098901	1.824468085106383	2.0357142857142856	1.7321428571428572	1.66	3.1904761904761907	3.376	2.697802197802198	2.398989898989899	2.377659574468085	2.4345238095238093	2.2142857142857144	2.1933333333333334	6.234678130511464
CHEMBL355202	23.78516055932722	0	1	2.570144911807589	5.030336872927896	1.3746230801958836	4.8684691367835216	247.17040728473185	6.574788743778611	16	54	1	0	4	3	1	0	0	0	0	0	346.0	348.0	165.75694444444446	271.36111111111114	358.25	406.3333333333334	410.9305555555555	339.75	296.16666666666663	256.5	1136.0	6.407407407407407	6.627118644067797	5.388888888888889	3.77124183006536	2.2526315789473683	2.0963855421686746	2.585185185185185	3.2831858407079646	3.611111111111111	4.166666666666667	3.503267973856209	3.022988505747126	2.610526315789474	2.560240963855421	2.696296296296296	2.7787610619469025	3.06957304526749
ZINC000013535430	18.142135623730955	0	1	2.5264279694717384	4.948959977998785	1.3444598562485317	4.089970865917165	208.07871528705897	6.170825569926581	12	47	0	0	3	2	1	0	0	0	0	0	254.0	284.0	107.66666666666669	213.94444444444449	268.1944444444444	273.9999999999999	284.8888888888888	275.83333333333326	254.00000000000009	200.66666666666669	906.0	5.404255319148936	5.68	4.428571428571429	3.528	2.625	2.16793893129771	1.2913385826771653	0.9532710280373832	3.148936170212766	3.593406593406593	3.216	3.099236641221374	2.7794117647058822	2.595419847328244	2.25984251968504	1.9906542056074767	2.290780141843972
CHEMBL21724	29.29568634023504	0	1	2.436567220129847	4.838467456100075	1.2930405544561996	5.086843030105628	454.0062185679448	7.426443714883942	23	67	0	0	8	4	4	0	0	0	0	0	528.0	607.0	238.3333333333333	363.77777777777777	435.4166666666667	466.9166666666667	452.11111111111103	407.0277777777778	422.3333333333333	429.0555555555555	1526.0	7.880597014925373	7.788732394366197	6.262295081967213	5.034246575342466	3.75776397515528	3.9934210526315774	3.857142857142857	3.475862068965517	3.4029850746268657	3.704918032786885	3.2739726027397262	2.9161676646706587	2.888198757763975	2.921052631578948	2.824675324675325	2.806896551724138	3.557213930348259
ZINC000034040629	14.348984679394846	0	1	2.354959389767153	4.709918779534306	1.2754444998828869	4.013507916126241	97.31107586781896	5.219766701032103	12	34	0	0	4	1	1	0	0	2	0	2	207.20987654320987	154.55555555555554	88.78837067520196	153.97942386831275	183.0413046791648	184.76440329218107	174.52057613168728	157.5102880658436	135.179012345679	101.30658436213992	1246.0	6.09440813362382	6.434920634920635	5.03256704980843	3.927617114831727	2.477037037037037	2.176838810641627	1.6484245439469318	0.9494949494949496	3.2058823529411766	3.4482758620689653	3.0	2.698630136986301	2.546666666666667	2.5211267605633805	2.253731343283582	1.9090909090909087	2.6114226669177047
ZINC000028528238	24.046279043407104	0	1	2.4707096265820763	4.939827806492987	1.3396713263874065	4.51982691789293	321.7931101415549	6.872521112622902	15	58	0	0	6	4	1	1	0	0	0	0	350.44444444444446	287.33333333333337	171.3923182441701	269.0679012345679	350.3148148148147	392.2037037037036	374.4351851851852	327.30555555555554	286.08333333333326	239.32407407407408	1408.0	6.042145593869732	5.983870967741935	4.657817109144543	3.3465783664459163	1.907721280602637	1.7958333333333336	1.7792792792792795	2.019125683060109	3.3448275862068964	3.725663716814159	3.2119205298013247	2.7674418604651163	2.52542372881356	2.40625	2.364864864864865	2.6065573770491803	2.955039969727071
CHEMBL257503	10.853890887981988	0	1	2.418566070321172	4.706837513299549	1.241602946944083	3.353561671488849	71.51832458972926	4.606425941453265	9	26	0	0	4	3	0	0	1	0	0	1	206.0	50.0	137.36111111111111	148.6111111111111	184.6666666666667	165.5555555555556	145.49999999999994	95.55555555555554	82.33333333333334	74.33333333333331	600.0	7.923076923076923	7.444444444444445	5.869565217391305	4.0344827586206895	3.238095238095238	1.3157894736842106	1.15625	1.5555555555555556	3.230769230769231	3.5869565217391304	2.7586206896551726	2.5084745762711864	2.380952380952381	2.131578947368421	1.5625	1.5555555555555556	5.283119658119658
CHEMBL4636980	22.68443613937235	0	1	2.406534601442325	4.813069202884648	1.2983318223572775	4.212498932049415	603.9956447342217	7.502179275871996	12	60	0	0	6	1	4	0	1	0	0	1	420.0	368.0	256.19444444444446	306.4444444444444	402.11111111111103	430.13888888888886	423.08333333333326	390.1388888888889	392.61111111111103	358.3611111111111	1280.0	7.0	5.967741935483871	4.36936936936937	3.832167832167832	2.558282208588957	2.389610389610389	2.106918238993711	1.9215686274509804	2.966666666666667	3.234234234234234	2.895104895104895	2.569620253164557	2.4846625766871164	2.5454545454545454	2.308176100628931	2.1633986928104574	4.269907407407407
CHEMBL4129293	25.61032252004125	0	1	2.4744977506515182	4.948995501303035	1.2933760640241023	3.895121680529325	2967.318363544412	9.189336384504813	16	60	0	0	7	3	4	0	0	0	0	0	472.0	409.0	276.5	332.61111111111103	416.3055555555554	489.8611111111111	486.58333333333326	504.7500000000001	362.6666666666666	263.25000000000006	1366.0	7.866666666666666	7.396825396825397	5.783783783783784	4.820689655172414	2.84	2.5092024539877302	2.0970149253731343	2.609090909090909	3.316666666666667	3.63963963963964	3.2344827586206897	2.8447204968944098	2.462857142857143	2.3190184049079754	2.343283582089552	2.6	4.608333333333333
ZINC000029390192	22.029700016524146	0	1	2.266237783276726	4.532475566553453	1.3126661533821224	4.953689964345614	201.8774811577644	6.372371721458598	12	62	0	0	5	3	2	0	0	0	0	0	320.0	317.0	183.88888888888889	286.7222222222223	337.13888888888886	352.52777777777777	338.3333333333333	338.9166666666667	297.72222222222223	307.0833333333333	1172.0	5.161290322580645	4.875	3.356521739130435	2.1835443037974684	1.7852760736196318	2.085526315789474	1.6216216216216215	1.6343283582089552	2.790322580645161	3.034782608695652	2.5316455696202533	2.257309941520468	2.239263803680981	2.2302631578947367	2.25	2.2313432835820897	2.96594982078853
ZINC000064448139	23.467682544039384	1	1	2.5538857634447663	4.971427984704706	1.319131404438242	4.5372217645790895	287.0715252476725	6.724442138593524	12	58	1	0	4	1	3	0	0	0	0	0	340.0	356.0	225.04166666666669	307.56944444444446	469.9305555555555	486.9444444444444	447.1944444444444	365.6875	357.2083333333333	331.6111111111111	1170.0	5.862068965517241	5.693548387096774	4.362068965517241	3.0903954802259888	1.9955357142857144	1.816326530612245	1.8855421686746987	1.950354609929078	3.362068965517241	3.8620689655172415	3.2429378531073447	2.6930232558139533	2.5357142857142856	2.5	2.433734939759036	2.418439716312057	3.880028735632184
CHEMBL3642717	21.908379672964504	0	1	2.433896246058333	4.811576164672455	1.332760276028655	3.8985848718989584	1563.6188200731117	8.384377587400706	6	60	0	0	7	4	3	0	0	0	0	0	340.0	237.0	204.41666666666663	291.83333333333337	392.2777777777779	363.1666666666665	359.4722222222222	341.41666666666663	293.8888888888889	228.88888888888889	1176.0	5.666666666666667	5.174603174603175	3.65	2.4615384615384617	1.4861878453038675	1.4191616766467066	1.3291139240506329	1.4047619047619049	2.966666666666667	3.25	2.710059171597633	2.4277777777777776	2.287292817679558	2.245508982035928	2.1012658227848102	2.2142857142857144	3.406944444444444
ZINC000028572308	11.3017779551663	0	1	2.481002791362809	4.787257385643535	1.348248939559753	3.4626495489265747	69.06316059868455	4.57149369351736	6	26	0	0	4	3	0	0	0	1	0	1	157.60493827160494	37.11111111111112	60.17196311537876	122.86728395061728	144.64094650205763	131.75205761316872	96.66460905349793	62.5987654320988	27.41358024691357	4.345679012345679	808.0	6.061728395061729	6.325396825396825	4.773504273504273	2.963492063492064	1.4008714596949894	1.0603174603174603	0.1728395061728395	0.0	3.4615384615384617	3.7884615384615374	3.0428571428571427	2.671641791044776	2.294117647058824	1.9428571428571428	1.4444444444444444	1.0	2.314306273668414
CHEMBL4207355	15.584858756805469	0	0	2.3896995372475542	4.667863001177254	1.2820059899884964	3.665781745448173	784.4898536026933	7.406970983233985	6	46	0	0	4	1	2	1	0	0	0	0	214.44444444444449	160.0	132.05898491083678	191.44444444444443	239.7962962962963	224.851851851852	196.94135802469145	192.87962962962965	181.8055555555556	143.01851851851856	1070.0	4.661835748792271	4.333333333333333	3.07843137254902	2.312121212121212	1.8385964912280703	1.797752808988764	1.5873015873015874	1.4228855721393037	2.717391304347826	2.9176470588235293	2.4272727272727272	2.355769230769231	2.3157894736842106	2.247191011235955	2.119047619047619	2.253731343283582	2.870847498061669
CHEMBL1222626	21.896449129146045	1	1	2.479934036028181	4.9020024210933775	1.3087801517276072	4.709565491781698	208.880538767316	6.335014276712825	11	51	0	0	6	4	2	0	0	0	0	0	350.0	338.0	191.19444444444449	279.30555555555554	329.05555555555554	358.6666666666667	332.8888888888889	306.0555555555556	300.7777777777777	243.88888888888889	1104.0	6.862745098039215	6.672727272727273	5.101010101010101	3.6496350364963503	2.632911392405063	2.431654676258993	2.128	2.238095238095238	3.450980392156863	3.808080808080808	3.3065693430656933	2.8823529411764706	2.6835443037974684	2.726618705035971	2.496	2.4095238095238094	3.748910675381264
CHEMBL4215550	25.05304565311577	0	1	2.474489719904452	4.948979439808905	1.2800018802609476	3.8808763926222	3172.036673997458	9.22527995428345	16	59	0	0	7	2	4	0	0	0	1	1	431.0672153635117	373.03703703703707	235.3838305898491	317.8148148148148	384.8395061728394	439.0185185185185	432.5092592592592	446.7037037037037	325.4722222222223	249.09722222222223	2506.0	7.306223989212062	6.936081242532856	5.377777777777779	4.355348355348355	2.6237472766884533	2.391263057929725	1.93252942865346	2.472646958885491	3.305084745762712	3.590909090909091	3.174825174825175	2.789808917197452	2.4411764705882355	2.352564102564102	2.3488372093023258	2.568807339449541	3.989556450675409
CHEMBL1255837	40.31719205637002	1	1	2.4707850012123043	4.864387320326757	1.3101900359703222	4.041066553743233	459437056211.3793	7.380341595310307	15	95	0	0	14	5	8	1	0	0	0	0	700.4444444444445	1028.0	502.6189128943759	659.2337962962964	785.8611111111112	937.1111111111112	1053.361111111111	930.2777777777778	934.9583333333334	879.9444444444443	2354.0	7.3730994152046785	6.485148514851486	6.148148148148148	4.358208955223881	3.680511182108626	3.3594771241830066	2.923780487804878	2.642633228840125	3.5052631578947366	4.026455026455026	3.4029850746268657	3.087378640776699	2.987220447284345	2.88562091503268	2.658536585365854	2.554858934169279	5.290725398888167
CHEMBL127307;CHEMBL3402679	14.906261546320335	0	1	2.4507877309403034	4.901575461880608	1.3302784774090934	3.891000857267832	117.44468195988016	5.4078213170685325	12	40	0	0	1	1	0	0	0	0	0	0	182.0	165.0	85.38888888888889	164.9166666666667	206.5555555555556	228.1666666666667	231.50000000000003	214.66666666666669	184.0	119.5	718.0	4.55	4.809523809523809	3.506666666666667	2.656862745098039	1.88	1.5865384615384617	0.8064516129032258	0.2	3.025	3.52	3.088235294117647	2.544715447154472	2.392	2.3365384615384617	1.870967741935484	1.48	2.134722222222222
CHEMBL809	15.572928212987	0	1	2.4600366383263204	4.92007327665264	1.3254954267009489	4.01109638773107	120.48457751309482	5.484668937856367	12	37	0	0	3	1	0	0	0	2	0	2	187.20987654320987	159.66666666666669	80.81614845297973	154.95164609053498	194.95797134583145	208.320987654321	210.9691358024692	181.7510288065844	128.58024691358025	78.97325102880659	1256.0	5.059726393059727	5.492877492877493	4.186795491143317	3.007458847736625	1.935185185185185	1.6292517006802725	1.5	1.1296296296296295	3.324324324324324	3.724637681159421	3.1875	2.825242718446602	2.4814814814814814	2.26530612244898	2.142857142857143	1.9285714285714288	2.184220228458912
ZINC000066112015	21.1203926627382	0	1	2.5344482995879987	5.027608434636884	1.3142491839889758	4.211550549605203	367.02394329479415	6.860938531539202	15	46	0	0	7	5	1	0	1	0	0	1	384.0	354.0	184.44444444444449	261.0000000000001	320.7499999999999	307.1111111111112	283.7222222222222	300.36111111111103	266.4999999999999	168.94444444444446	1094.0	8.347826086956522	8.02	6.318181818181818	5.017391304347826	3.2857142857142856	2.8095238095238093	2.7610619469026547	4.070422535211268	3.608695652173913	3.886363636363636	3.408695652173913	3.3859649122807016	3.1260504201680672	2.7063492063492065	2.353982300884956	2.8028169014084505	4.009661835748792
ZINC000013473858	18.63206548103401	0	1	2.3442200938794047	4.68844018775881	1.2992680050787575	4.219577366567103	214.8965989211796	6.245625714544785	12	47	0	0	4	1	1	0	1	0	0	2	277.02419753086417	229.77777777777777	188.21706390123447	227.5995555555556	304.25214814814825	311.66755555555545	268.3342222222222	262.3217777777777	225.13022222222227	207.00755555555563	3746.0	5.894131862358813	5.278004535147392	3.7606060606060607	2.4530864197530864	1.812962962962963	2.088888888888889	1.695361380798274	1.834738186462324	3.0851063829787235	3.352272727272727	2.7142857142857144	2.3115942028985508	2.242424242424242	2.390909090909091	2.3592233009708736	2.310344827586207	4.004618380877331
CHEMBL27	14.389424793914728	0	1	2.3730877821241987	4.746175564248398	1.2798176480061887	3.5112712637684584	302.44636811131863	6.353757852424812	10	40	0	0	3	1	2	0	0	0	0	0	216.0	155.0	127.88888888888889	188.0277777777778	256.00000000000006	218.6388888888889	204.3888888888889	214.88888888888889	180.72222222222217	133.72222222222223	774.0	5.4	5.219512195121951	3.929577464788733	3.1702127659574466	2.1547619047619047	1.9135802469135803	1.8311688311688312	1.8363636363636364	2.825	3.112676056338028	2.5638297872340425	2.3125	2.369047619047619	2.135802469135802	2.0779220779220777	2.363636363636364	3.197222222222222
CHEMBL3664873	26.21997004530508	0	2	2.433913368451972	4.811790749909743	1.3342876079710702	3.929873080126825	3036.2400615607617	9.212297675522288	6	74	0	0	6	3	3	0	0	0	0	0	362.0	287.0	196.72222222222223	335.80555555555566	427.44444444444457	480.83333333333326	455.8055555555556	384.3055555555556	360.9722222222222	310.80555555555566	1352.0	4.891891891891892	4.602564102564102	3.276315789473684	2.009132420091324	1.4588744588744589	1.4422110552763818	1.1902439024390243	1.0670103092783505	2.9324324324324325	3.2302631578947367	2.6575342465753424	2.2874493927125505	2.255411255411256	2.3819095477386933	2.175609756097561	2.1443298969072164	2.6584084084084085
CHEMBL4571469	24.25282771878405	0	0	2.572724917006164	4.99545947141404	1.2849614352065868	4.53252561526671	362.0354759779202	7.0231443184541975	20	53	0	0	9	4	4	1	0	0	0	0	458.44444444444446	645.3333333333334	282.10502400548694	366.0123456790124	400.7469135802468	477.4845679012346	467.9737654320988	439.317901234568	502.8935185185185	474.3364197530864	1522.0	8.649895178197065	7.392857142857143	7.459649122807018	6.011695906432748	5.458646616541353	4.710462287104623	4.9071428571428575	3.314553990610329	3.5849056603773586	3.9894736842105263	3.710526315789474	3.544	3.338345864661654	3.218978102189781	2.9571428571428573	2.535211267605634	5.32273630199032
CHEMBL4569512	24.046279043407104	0	1	2.4707850012123043	4.864387320326757	1.3101900359703222	4.041066553743233	459437056211.3793	7.380341595310307	18	54	0	0	6	1	3	0	1	1	0	2	446.44444444444446	653.0	200.24077864813563	282.76147539846016	342.6961821988189	372.97186311369137	358.48996414918025	321.41322076155103	289.1408585723651	248.21280573002807	1534.0	8.267489711934157	7.894736842105263	6.724489795918367	5.6640625	4.366013071895424	4.909774436090226	3.3308823529411766	3.261904761904762	3.537037037037037	4.112244897959184	3.7734375	3.283783783783784	3.0915032679738563	3.082706766917293	2.7794117647058822	2.571428571428572	3.841195259384765
CHEMBL311614	18.47030502295449	0	1	2.539230108808418	4.9812444427803335	1.3132737365035896	4.157087204739605	173.37026765880458	5.988338705790534	12	40	0	0	5	2	0	0	0	3	0	3	228.8148148148148	234.0493827160494	85.15477823502515	176.1440329218107	225.9125514403292	226.3148148148148	218.48986434994663	197.4075598231977	170.9013869836915	120.30246913580248	1630.0	5.72037037037037	6.217054263565893	4.830484330484331	3.607607607607608	2.70643504861794	2.364135178949994	1.444981213097155	0.9404186795491144	3.625	4.012820512820513	3.4054054054054053	3.1864406779661016	2.938053097345133	2.8383838383838382	2.358695652173913	1.9420289855072463	2.1288694558756287
ZINC000049036014	25.67927220526256	0	1	2.457040355275493	4.83231750314059	1.3085924372864055	3.772357683452322	2275.793834952956	8.924006677433486	17	69	0	0	5	4	1	0	0	0	0	0	368.0	331.0	193.22222222222223	310.77777777777777	387.75000000000006	450.9444444444444	447.33333333333326	421.1666666666667	363.1666666666667	313.49999999999994	1304.0	5.333333333333333	5.513888888888889	4.10077519379845	2.963855421686747	1.6527777777777777	1.6887755102040816	1.5888888888888888	1.7902097902097902	3.0144927536231885	3.372093023255814	3.0120481927710845	2.5510204081632653	2.259259259259259	2.193877551020408	2.1166666666666667	2.2867132867132867	2.8003220611916264
CHEMBL4849583	24.59902434453779	0	1	2.5520711280283006	4.932341867650597	1.2770460627575733	3.554446773910166	3718.2672380132462	9.35241515400853	12	53	0	0	10	3	3	1	3	0	0	3	526.4444444444445	369.6666666666667	436.3064128943759	550.520061728395	451.9398148148148	624.0138888888889	475.78703703703695	385.88888888888886	383.7685185185185	422.1527777777778	1616.0	9.932914046121594	7.196428571428571	7.81045751633987	4.862745098039215	3.126436781609195	2.865633074935401	3.032448377581121	3.267295597484277	3.6226415094339615	3.764705882352941	3.169117647058824	2.65359477124183	2.462068965517241	2.5736434108527133	2.672566371681416	2.60377358490566	8.232196469705205
ZINC000013437059	18.510745137474373	0	1	2.52839000409025	4.87509967478462	1.2946854406563824	4.211970119841924	180.47202370047043	6.028484895346135	12	47	0	0	3	2	1	0	0	0	0	0	262.0	248.0	108.44444444444446	212.19444444444449	280.77777777777777	307.4444444444447	304.44444444444446	258.30555555555554	224.16666666666663	196.3333333333333	906.0	5.574468085106383	5.86	4.494505494505495	3.87603305785124	2.571428571428572	1.8507462686567164	1.3893805309734513	0.6666666666666666	3.234042553191489	3.7472527472527473	3.347107438016529	2.8986486486486487	2.7928571428571427	2.5223880597014925	2.2831858407079646	1.9901960784313728	2.307328605200946
CHEMBL2146597	17.584858756805467	0	1	2.48430609051592	4.854076191770389	1.358947910839892	3.9401079491843056	237.0366845507658	6.256672276655142	9	47	0	0	4	3	1	0	0	0	0	0	240.0	185.0	136.38888888888889	220.1666666666666	280.0555555555555	295.6111111111111	309.16666666666663	251.6111111111111	163.2222222222222	142.16666666666666	884.0	5.1063829787234045	5.22	3.9479166666666665	2.4785714285714286	1.5833333333333333	1.434108527131783	1.51	2.072463768115942	3.0851063829787235	3.4479166666666665	2.8	2.547945205479452	2.2847222222222223	2.1705426356589146	2.23	2.608695652173913	2.9018912529550827
CHEMBL497064	20.591625366514133	0	1	2.5272939695464864	4.918824483840998	1.3114884608249695	4.137846005979789	331.20566849300053	6.758250982407179	15	45	0	0	6	3	1	0	2	0	0	2	396.0	565.0	276.5	279.3333333333334	375.00000000000006	396.19444444444457	404.3611111111112	474.86111111111126	402.3611111111112	360.00000000000006	1112.0	8.8	7.729166666666667	6.380952380952381	4.991379310344827	5.657407407407407	5.09009009009009	3.828828828828829	3.6875	3.533333333333333	3.928571428571429	3.2672413793103448	3.1724137931034484	3.203703703703704	2.927927927927928	2.7117117117117115	2.5416666666666665	6.144444444444445
CHEMBL371628	24.127159272446868	0	1	2.454923804996189	4.90447220004152	1.3280541540629078	5.0843344416518335	210.7633492144276	6.44934822501231	15	55	0	0	7	4	2	0	1	0	0	1	432.0	378.0	241.25	304.08333333333337	388.6944444444444	401.08333333333326	433.8611111111111	384.75	334.52777777777777	283.3055555555556	1258.0	7.8545454545454545	7.4576271186440675	5.710280373831775	4.151724137931034	2.641509433962264	2.7794117647058822	2.677165354330709	2.4224137931034484	3.4727272727272727	3.8130841121495327	3.2	2.80625	2.635220125786164	2.617647058823529	2.543307086614173	2.6379310344827585	4.386363636363637
CHEMBL218351	28.89856725579021	0	1	2.415477886190005	4.774445126062964	1.311242257161492	3.998411748741812	2389.501456898121	9.113841094458724	17	78	0	0	9	6	3	0	0	0	0	0	480.0	446.0	237.94444444444449	370.36111111111103	451.3055555555553	502.1944444444443	505.77777777777777	499.69444444444434	445.2777777777777	411.19444444444434	1570.0	6.153846153846154	5.987654320987654	4.427586206896552	3.413978494623656	2.1	2.0938967136150235	2.115	2.1530054644808745	2.948717948717949	3.2275862068965515	2.876344086021505	2.6183574879227054	2.4454545454545453	2.375586854460094	2.27	2.300546448087432	3.0505698005698005
CHEMBL222466	13.411167754907476	0	1	2.5384407532285094	4.895785452321295	1.3213327356726734	3.688430829564973	98.37103330658675	5.119374634817392	6	30	0	0	5	2	2	0	0	1	0	1	233.6049382716049	79.33333333333333	120.7275186709343	161.87860082304525	202.795267489712	220.40740740740745	204.0020576131688	115.49382716049384	86.38888888888889	41.19135802469136	960.0	7.786831275720164	7.378472222222222	6.076628352490422	4.636636636636636	3.22053872053872	1.7246376811594202	1.2986111111111112	0.3	3.566666666666667	3.9827586206896552	3.391891891891892	2.948051948051948	2.363636363636364	2.347826086956522	2.09375	1.55	4.024250622364477
CHEMBL296687	17.027581889879976	0	0	2.468219980297538	4.834913583863953	1.291971705746407	3.8433250131000745	244.9329525172452	6.2894418702614745	12	40	0	0	5	3	1	0	0	1	0	1	269.60493827160496	238.77777777777777	141.7275186709343	202.045267489712	240.04835390946508	259.3786008230453	255.2181069958848	201.2314814814815	167.61625514403295	155.79938271604942	1130.0	6.7401234567901245	6.835978835978835	5.430745814307459	3.9680851063829774	3.425287356321839	2.984722222222222	2.515015015015015	2.1442786069651745	3.3	3.616438356164384	3.0851063829787235	2.860215053763441	2.7241379310344827	2.625	2.5675675675675675	2.328358208955224	3.543187966773357
ZINC000000403683	10.853890887981988	0	1	2.419536695732003	4.71097076438824	1.2435842012507474	3.353845285620442	71.37259382522684	4.604386192298512	9	27	0	0	3	2	0	0	0	1	0	1	139.60493827160494	39.33333333333333	72.19974089315653	119.99382716049384	144.48662551440327	129.38683127572014	113.96296296296292	95.17695473251028	62.086419753086425	28.728395061728392	796.0	5.1705532693187015	5.646825396825397	4.388888888888889	2.7652329749103943	1.5918367346938775	0.874074074074074	0.4722222222222222	0.0	3.1481481481481484	3.5416666666666665	2.7419354838709675	2.453125	2.326530612244898	1.9111111111111112	1.625	1.2777777777777777	2.674064477524316
CHEMBL515708	28.47459934389152	0	1	2.666909527938792	5.256090442445613	1.2843254312840875	4.032493572066661	12462.771290848656	10.71143502806884	6	73	0	2	8	3	5	0	0	0	0	0	484.0	488.0	299.8402777777777	383.8611111111112	517.1944444444446	667.2916666666669	693.0416666666666	684.3749999999999	530.9166666666666	409.5	1512.0	6.63013698630137	6.194805194805195	4.753424657534247	3.801980198019802	2.350597609561753	1.9598393574297188	1.67	1.8192090395480225	3.246575342465753	3.787671232876712	3.257425742574257	2.823529411764706	2.3904382470119523	2.208835341365462	2.22	2.2937853107344632	4.10740106544901
CHEMBL8389	11.451607869427358	0	1	2.373075759617159	4.746151519234319	1.214646334415303	3.4914403207950526	81.11705453670434	4.865896858477517	6	35	0	0	4	1	3	0	0	0	0	0	216.0	80.0	110.88888888888889	164.44444444444443	193.1111111111112	208.72222222222223	225.72222222222223	208.8333333333333	167.50000000000003	108.5	692.0	6.171428571428572	5.6	4.25	4.348484848484849	1.927710843373494	0.9523809523809524	0.4444444444444444	0.0655737704918032	2.657142857142857	3.0	2.909090909090909	2.45679012345679	2.216867469879518	1.880952380952381	1.4861111111111112	1.180327868852459	3.168253968253968
CHEMBL4471669	14.13020507991249	0	1	2.383581996802097	4.7671639936041945	1.293971608490334	3.776936579341067	169.28582979853005	5.773442473040266	6	44	0	0	3	2	0	0	0	1	0	1	159.60493827160494	98.88888888888889	81.14418533760099	164.6800411522634	201.425925925926	204.1358024691359	200.4691358024692	170.9074074074074	146.6851851851852	116.29320987654322	988.0	3.627384960718294	3.891358024691358	2.621693121693122	1.8492063492063493	1.0257116620752984	0.9694989106753812	0.7612293144208038	0.6305916305916306	2.659090909090909	2.9404761904761907	2.5892857142857144	2.3135593220338984	2.12396694214876	2.07843137254902	1.8404255319148937	1.818181818181818	1.8441860304000224
CHEMBL1940419	17.746619214884987	0	1	2.3118153215276864	4.623630643055374	1.3306712006617218	3.839034738713845	340.2797175961475	6.662677101126337	12	45	0	0	5	3	0	1	1	0	0	1	272.44444444444446	158.66666666666669	159.50342935528118	210.94444444444449	250.2685185185186	223.80246913580248	198.2962962962963	180.7037037037037	166.22222222222226	150.08024691358028	1154.0	6.054320987654322	5.48936170212766	3.847389558232932	2.493939393939394	1.4534534534534531	1.540453074433657	1.784552845528455	2.201058201058201	3.022222222222222	3.2048192771084336	2.727272727272727	2.4054054054054053	2.225225225225225	2.2233009708737863	2.3902439024390243	2.6825396825396823	3.544520652339582
CHEMBL213612	14.008884736352847	0	1	2.5382010836776288	4.97671108530735	1.3171918634222797	3.801996456667611	103.86850277241982	5.230912367600864	6	36	0	0	4	1	2	0	0	0	1	1	209.06721536351165	52.55555555555556	96.32827503429355	164.48765432098764	207.92438271604937	239.4907407407408	262.42438271604937	213.84722222222223	114.9814814814815	30.12962962962963	1924.0	5.807422648986435	5.711500974658869	4.546687532603026	3.5370370370370376	1.776803118908382	0.5255555555555556	0.0112721417069243	0.0	3.2222222222222223	3.690140845070424	3.316326530612245	2.918181818181818	2.3508771929824563	1.75	1.289855072463768	1.0	2.6757854176192657
ZINC000072106407	30.47918975930732	0	1	2.4941922132130183	4.889877459112392	1.317138014475646	4.232049013644495	4704.01382124673	9.817147980899954	17	74	0	0	10	5	3	0	0	2	0	2	485.2098765432099	545.0	223.89948178631303	364.5308641975308	460.66476146928807	468.8148148148147	477.0648148148148	490.13271604938257	469.6203703703703	453.0617283950618	2094.0	6.55689022355689	6.579772079772079	5.082742316784871	3.878287707997853	2.6078748651564183	2.582938388625593	2.5363583478766727	2.361728395061728	3.256756756756757	3.517730496453901	3.0760869565217392	2.917525773195876	2.679611650485437	2.530805687203792	2.486910994764398	2.4611111111111112	3.025668672788014
CHEMBL443518	19.63299822963594	0	0	2.5100693347823806	4.956389717023756	1.2384256382948429	4.115402878259771	315.1355522600042	6.669293602771631	12	43	0	0	7	3	1	0	3	0	0	3	434.0	437.0	334.75694444444446	435.0833333333333	334.80555555555554	416.1111111111111	492.55555555555554	453.875	493.77777777777766	224.0555555555556	1120.0	10.093023255813954	8.622222222222222	8.30379746835443	5.56	4.990990990990991	4.201923076923077	4.336842105263158	3.5285714285714285	3.5348837209302326	3.759493670886076	3.37	2.981981981981982	2.81981981981982	2.548076923076923	2.357894736842105	2.5	7.785045219638243
CHEMBL223441	16.723690875849993	0	1	2.579359210087394	5.025764535656405	1.2481904540237228	4.0033139257483095	132.7083318630271	5.630091071308464	6	34	0	0	7	2	2	0	3	0	0	3	412.0	406.0	352.00694444444446	407.0833333333333	325.52777777777777	397.1111111111112	543.6111111111111	483.9166666666667	430.08333333333337	157.83333333333334	986.0	12.117647058823527	9.63888888888889	9.43939393939394	6.6117647058823525	8.238095238095237	5.884057971014493	3.1594202898550723	0.3783783783783784	3.852941176470588	4.106060606060606	3.694117647058824	3.2795698924731185	2.857142857142857	2.608695652173913	1.7826086956521738	1.3243243243243243	10.3531454248366
CHEMBL4878271	26.927076826491632	0	2	2.455223018549099	4.801562800244713	1.3347381393795192	3.844326452201215	8324.246919090683	10.250703282209706	15	65	0	0	8	3	3	0	2	0	0	2	504.0	408.0	284.97222222222223	355.5555555555556	445.3611111111112	480.3611111111112	405.13888888888897	400.75	382.0	313.8888888888889	1468.0	7.753846153846154	6.782608695652174	4.929133858267717	3.538011695906433	2.578034682080925	2.5987261146496814	2.6083916083916083	2.780701754385965	3.246153846153846	3.47244094488189	2.9005847953216373	2.565217391304348	2.514450867052023	2.515923566878981	2.4825174825174825	2.675438596491228	4.384188034188035
ZINC000103232415	21.93688924366593	0	1	2.422223177552091	4.844446355104181	1.3324743414008104	4.200477802808464	380.163440353935	6.970220683627	12	59	0	0	5	3	2	0	0	0	0	0	314.0	244.0	170.69444444444446	272.4722222222223	359.2222222222222	395.1388888888888	404.6666666666667	332.50000000000017	294.97222222222223	257.5277777777778	1134.0	5.322033898305085	5.225806451612903	3.876106194690265	2.8853503184713376	1.563157894736842	1.4610778443113772	1.3717948717948718	1.6090225563909777	3.0338983050847457	3.433628318584071	2.9554140127388533	2.489010989010989	2.263157894736842	2.2395209580838324	2.1346153846153846	2.225563909774436	2.8931261770244823
CHEMBL92565	10.813450773462106	0	1	2.432955723957561	4.734873686571829	1.2453180067916898	3.345816080986156	72.21261155828874	4.616086942588595	9	27	0	0	3	2	0	0	1	0	0	1	190.0	58.0	133.3611111111111	144.11111111111111	189.0555555555556	184.0555555555556	133.38888888888886	114.16666666666664	108.66666666666666	62.0	588.0	7.037037037037037	6.642857142857143	5.416666666666667	3.887096774193549	1.653061224489796	1.288888888888889	1.25	0.0	3.1481481481481484	3.5625	2.774193548387097	2.421875	2.2857142857142856	1.9111111111111112	1.625	1.2777777777777777	4.939300411522633
CHEMBL1834226	16.588633340889032	0	3	2.40369822369496	4.784840897307307	1.2335068383493228	4.164135421780157	139.4315281381581	5.726031003406128	6	41	0	0	8	4	2	1	0	1	0	1	280.04938271604937	264.44444444444446	192.02698712086573	275.0802469135803	264.8369341563787	313.4638774577046	312.932098765432	296.65483539094635	257.8518518518519	211.4475308641976	1392.0	6.830472749171936	5.288359788359789	5.693693693693694	3.775388291517324	4.046854082998662	3.224932249322493	1.9304029304029309	1.2444444444444445	3.1463414634146343	3.256756756756757	2.849462365591398	2.752808988764045	2.8313253012048194	2.7195121951219514	2.340659340659341	2.088888888888889	4.683585051728432
CHEMBL3289994	25.171373971050315	0	1	2.4552178188515468	4.829141693131319	1.2843736661580667	3.8550134162200247	2853.287985296836	9.11937809714362	15	56	0	0	10	3	3	1	1	2	0	3	431.65432098765433	265.3333333333333	284.4489502362445	359.7803497942387	402.4008725803993	446.26686099679927	388.175297210791	302.53086419753083	292.1296296296296	271.10493827160496	2070.0	7.708112874779542	6.195856873822975	5.637590861889928	3.4845679012345685	2.654835390946502	2.01010101010101	2.125220458553792	2.275720164609053	3.4642857142857144	3.588785046728972	2.918918918918919	2.5961538461538463	2.4722222222222223	2.477272727272727	2.3968253968253967	2.564814814814815	5.079445539932938
ZINC000072104785	27.271825252598127	0	1	2.4787915222305226	4.856759691542594	1.286924255991102	3.9238919567618433	2512.982473616917	9.0819885317277	17	63	0	0	10	5	2	0	1	2	0	3	469.2098765432099	455.0	284.1494817863131	338.00308641975295	459.41476146928807	472.7592592592592	550.4814814814816	506.604938271605	419.3703703703704	348.9485596707818	1960.0	7.447775818146188	7.094276094276093	5.591954022988506	4.3438231259582025	2.995605775266792	2.5	3.072030651340996	2.973856209150327	3.365079365079365	3.681034482758621	3.130718954248366	2.8362573099415203	2.5480225988700567	2.28021978021978	2.4	2.638655462184874	4.510309234703382
ZINC000026663888	17.694248556546647	0	1	2.5231004063373543	4.850883228863677	1.319093646845037	4.136589079837398	169.5491966329251	5.92160049069364	12	43	0	0	3	1	2	0	0	0	0	0	270.0	227.0	110.44444444444444	209.47222222222229	274.5555555555555	297.2777777777777	279.33333333333337	237.75	200.0	156.0	882.0	6.27906976744186	6.282608695652174	5.0602409638554215	4.371681415929204	2.795081967213114	1.923728813559322	1.5544554455445545	0.88	3.3255813953488373	3.819277108433735	3.371681415929204	2.9615384615384617	2.8688524590163933	2.5	2.1683168316831685	2.013333333333333	2.5684754521963824
ZINC000045385734	23.61926103823461	0	1	2.4173568851645224	4.834713770329046	1.31413668252573	4.082245512849798	897.5369528314626	7.898266581254224	16	59	0	0	6	3	2	1	0	0	0	0	344.44444444444446	331.66666666666663	219.74391289437588	342.7469135802468	375.2114197530863	419.452160493827	415.97222222222223	368.824074074074	322.64814814814804	304.4444444444444	1424.0	5.838041431261771	4.844086021505377	4.531531531531532	2.9520697167755987	1.9368836291913216	2.2716894977168947	1.940898345153664	1.8010752688172045	3.169491525423729	3.4234234234234235	2.9019607843137254	2.497041420118343	2.3491124260355027	2.3904109589041096	2.3049645390070923	2.419354838709677	3.724473099904676
CHEMBL3676851	22.615486454151053	0	1	2.4432915114846248	4.780305866686431	1.3212802813560174	3.845655549409492	2673.5738355896874	8.95588210857595	9	63	0	0	5	2	3	0	0	0	0	0	330.0	247.0	182.94444444444449	287.63888888888897	372.0833333333333	377.4999999999999	378.9722222222222	324.0277777777778	282.2222222222222	260.9722222222222	1188.0	5.238095238095238	4.833333333333333	3.384	2.278409090909091	1.4202127659574468	1.496969696969697	1.2578616352201255	1.1830065359477124	2.9206349206349205	3.24	2.664772727272727	2.3484848484848486	2.265957446808511	2.3212121212121213	2.1761006289308176	2.104575163398693	2.9038800705467374
CHEMBL4243036	29.052745272828822	0	1	2.506279521925764	4.984558549178229	1.335946824714259	4.469766451267321	817.0215885063831	7.986599364093376	19	65	0	0	10	5	4	1	0	0	0	0	498.44444444444446	476.6666666666666	293.0772462277092	423.96759259259255	449.3317901234568	568.5879629629629	581.6388888888889	498.7962962962963	419.2407407407408	410.6666666666667	1722.0	7.668376068376069	6.514285714285714	6.125	4.097142857142857	2.9129720853858783	2.495636998254799	2.1378026070763503	1.9556840077071287	3.5538461538461537	3.8671875	3.302857142857143	2.9072164948453607	2.674876847290641	2.69109947643979	2.631284916201117	2.398843930635838	4.508880711195527
CHEMBL282424	18.3324056525119	0	1	2.418210010920893	4.775918263773555	1.3498551930307034	4.205693733751245	183.8986196267417	6.047293748409224	15	42	0	0	5	4	0	0	1	0	0	1	312.0	233.0	163.38888888888889	222.6111111111112	275.75	270.16666666666663	265.3333333333333	230.27777777777783	175.05555555555557	151.05555555555557	944.0	7.428571428571429	7.066666666666666	5.569620253164557	4.009615384615385	2.207207207207208	2.402061855670103	2.333333333333333	3.274193548387097	3.4047619047619047	3.746835443037975	3.144230769230769	2.7410714285714284	2.5135135135135136	2.536082474226804	2.488095238095238	2.6451612903225805	3.89021164021164
CHEMBL3913691	23.737739546312632	0	1	2.4433079903670154	4.781932120258183	1.2911054804136084	3.867651351736152	1535.1779782128604	8.435013888686582	9	57	0	0	9	4	1	1	3	0	0	3	448.44444444444446	292.3333333333333	346.3992626886145	470.9984567901235	515.8981481481482	365.8703703703703	388.7407407407407	408.97222222222223	350.31944444444446	265.199074074074	1542.0	7.867446393762183	6.35	5.640117994100295	3.461215932914046	1.991967871485944	2.044289044289044	1.7721822541966428	1.7365591397849462	3.280701754385965	3.3893805309734515	2.7735849056603774	2.471264367816092	2.427710843373494	2.4825174825174825	2.258992805755396	2.314516129032258	6.077180047168675
CHEMBL585142	25.77208297812077	0	1	2.420233943975588	4.80145090396444	1.2793186032146058	4.264262858597767	682.0700362012631	7.719054813420614	17	60	0	0	9	5	2	0	2	0	0	2	506.0	621.0	319.7222222222222	359.7777777777778	429.22222222222223	492.1944444444444	446.55555555555554	489.9999999999999	378.8888888888887	405.6388888888887	1426.0	8.433333333333334	7.571428571428571	5.8	4.479166666666667	4.232876712328767	4.669172932330827	4.2204724409448815	3.992700729927008	3.283333333333333	3.518181818181818	2.9444444444444446	2.777027027027027	2.664383561643836	2.857142857142857	2.94488188976378	2.832116788321168	5.328703703703703
CHEMBL2337503	12.853890887981988	0	1	2.4707850012123043	4.864387320326757	1.3101900359703222	4.041066553743233	459437056211.3793	7.380341595310307	6	34	0	0	4	2	1	0	0	1	0	1	194.44444444444449	40.0	200.24077864813563	282.76147539846016	342.6961821988189	372.97186311369137	358.48996414918025	321.41322076155103	289.1408585723651	248.21280573002807	936.0	5.718954248366013	5.857142857142857	4.809523809523809	3.678571428571429	1.9870129870129871	0.5633802816901409	0.0	0.0	3.147058823529412	3.8253968253968256	3.1666666666666665	2.7282608695652173	2.363636363636364	1.7746478873239435	1.392156862745098	1.0	3.841195259384765
CHEMBL3676872	23.28215312081772	0	1	2.4433202891932173	4.780373172007962	1.3561192898059289	3.884307841059791	1163.1071026221769	8.123560976949484	9	63	0	0	4	2	2	0	0	0	0	0	306.0	238.0	170.72222222222223	275.38888888888897	360.27777777777777	381.33333333333326	347.9722222222223	313.6388888888889	275.8055555555556	246.3055555555555	1160.0	4.857142857142857	4.791044776119403	3.3307086614173227	2.087912087912088	1.3829787234042554	1.4166666666666667	1.1428571428571428	1.1733333333333331	3.0476190476190474	3.31496062992126	2.6648351648351647	2.4	2.351063829787234	2.386904761904762	2.1726190476190474	2.1733333333333333	2.7098765432098766
CHEMBL45335	14.48528137423857	0	1	2.693525202227873	5.255078015036704	1.4356281388408352	3.68844034356288	118.49999547238144	5.305541173429604	12	30	0	2	1	1	0	0	0	0	0	0	188.0	54.0	69.47222222222223	139.88888888888894	179.55555555555563	175.99999999999991	162.33333333333331	104.0	46.0	14.0	638.0	6.266666666666667	6.852941176470588	5.633333333333334	4.464285714285714	2.415584415584416	0.9642857142857144	0.6428571428571429	0.0	4.033333333333333	4.733333333333333	3.952380952380953	3.3095238095238093	2.74025974025974	2.0357142857142856	1.6428571428571428	1.4	2.315740740740741
CHEMBL3695385;CHEMBL3695378;CHEMBL3695384	25.44391357889724	0	1	2.433901486273748	4.811611567571447	1.339647633347675	3.911941676726768	3919.019101577619	9.43674748208826	6	72	0	0	5	2	3	0	0	0	0	0	340.0	263.0	189.97222222222223	323.19444444444457	414.16666666666674	429.77777777777766	427.8055555555555	389.19444444444446	332.0	294.38888888888897	1302.0	4.722222222222222	4.421052631578948	2.953020134228188	1.8046511627906976	1.4009009009009008	1.301980198019802	1.2371134020618555	1.1179775280898876	2.9166666666666665	3.2013422818791946	2.604651162790698	2.3783783783783785	2.265765765765766	2.292079207920792	2.2216494845360826	2.191011235955056	2.638503086419753
ZINC000028336646	30.05951188253748	0	1	2.3911490964510502	4.7822981929021005	1.2876940365782443	4.898053204256172	640.1497868402682	7.822678744043696	18	80	0	0	7	3	3	1	0	0	0	0	442.44444444444446	464.6666666666666	303.5494684499314	421.70370370370375	517.0833333333333	645.0771604938271	590.7638888888889	530.216049382716	477.9166666666667	545.8904320987654	1788.0	5.530555555555556	4.590361445783133	4.128888888888889	2.8341463414634145	2.116865869853918	1.8080415045395588	1.7353361945636625	2.1515151515151514	3.0125	3.306666666666666	2.897560975609756	2.508196721311476	2.362549800796813	2.3346303501945527	2.424892703862661	2.3227272727272728	3.794368355624143
CHEMBL3981237;CHEMBL4113529	26.260410159824964	0	1	2.4555339146328103	4.803962209655152	1.3266022281247705	3.905360618882647	5745.234192495445	9.85004842250154	9	69	0	0	7	3	3	0	0	1	0	1	373.60493827160496	285.3333333333333	195.06085200426764	317.60493827160496	410.7366255144034	437.3539094650205	409.4742798353909	360.1553497942387	317.0493827160494	307.141975308642	1600.0	5.414564322776884	5.207001522070015	3.536643026004729	2.1688453159041394	1.7142857142857142	1.639846743295019	1.3597298956414978	1.2702871410736578	3.072463768115942	3.3191489361702127	2.6323529411764706	2.39622641509434	2.372448979591837	2.4770114942528734	2.3314917127071824	2.247191011235955	2.826968869627067
CHEMBL11425	22.017769472705684	0	1	2.46302615334216	4.879727869527546	1.30937636557875	3.5682661149771846	4039.3714760707735	9.333463800803266	6	60	1	0	5	2	3	0	0	0	0	0	326.0	176.0	212.20138888888889	282.16666666666674	391.1388888888888	465.45833333333326	403.0416666666667	300.125	251.4583333333333	219.15277777777777	1150.0	5.433333333333334	5.0	3.553719008264463	2.409090909090909	1.5408805031446542	1.375	1.5416666666666667	1.3793103448275863	3.0	3.330578512396694	2.613636363636364	2.2408376963350785	2.19496855345912	2.2265625	2.225	2.25	3.5366898148148143
CHEMBL2432048	17.232828269945	0	1	2.818999525938414	5.264444214360096	1.3897631671395658	3.4592925338629628	2285.5209429747224	8.42749644170027	6	43	0	2	1	1	0	0	0	0	0	0	174.0	134.0	77.02777777777779	178.80555555555563	235.97222222222217	207.88888888888889	156.11111111111111	125.88888888888889	121.61111111111109	121.66666666666664	756.0	4.046511627906977	4.479166666666667	3.288659793814433	1.6986301369863013	1.1485148514851484	1.675	2.0933333333333333	2.1739130434782608	3.558139534883721	4.268041237113402	3.0821917808219177	2.338235294117647	2.267326732673267	2.7	2.8266666666666667	2.927536231884058	1.791343669250646
CHEMBL240864	18.64834412763003	0	0	2.441413562519532	4.882827125039063	1.2986695164216513	3.8784688507768856	480.2922557353841	7.049863522087452	18	37	0	0	6	2	2	1	1	0	0	1	368.44444444444446	320.0	258.99391289437585	279.9290123456789	309.1481481481481	463.8271604938271	270.41666666666663	237.86111111111111	191.5308641975309	144.74074074074076	1224.0	9.95795795795796	7.521367521367521	7.897849462365592	5.936708860759493	5.455882352941177	5.333333333333333	4.422619047619048	4.127659574468085	3.702702702702703	3.935483870967742	3.367088607594937	2.85	2.911764705882353	2.9833333333333334	2.8392857142857144	2.872340425531915	6.99983548363178
ZINC000034563577	15.192747385333064	0	1	2.5460731991553933	4.910152952591263	1.2577066267436958	3.7816264881613	125.427171298875	5.473579167924661	6	30	0	0	7	2	2	0	3	0	0	3	388.0	433.0	307.70138888888886	423.5277777777777	232.22222222222223	318.2500000000001	333.5	416.75	165.0	200.75	912.0	12.933333333333334	10.28125	10.844827586206897	6.27027027027027	6.25	8.169811320754716	2.8421052631578947	4.846153846153846	3.9	4.051724137931035	3.5675675675675675	3.2337662337662336	2.794117647058824	2.39622641509434	2.131578947368421	1.5769230769230769	10.25671296296296
CHEMBL197796	24.80575648293199	0	1	2.3980604256546365	4.796120851309274	1.3183760736371113	4.840206275033411	331.5844294780193	6.967033276228598	12	65	0	0	8	5	2	1	0	0	0	0	382.44444444444446	436.6666666666666	191.58676268861456	302.25925925925924	371.6111111111111	430.65432098765433	438.6018518518519	363.2777777777778	358.98148148148147	362.0	1526.0	5.883760683760684	5.725490196078432	4.262295081967213	3.3653846153846154	2.342059336823735	2.678936605316973	2.6383442265795214	2.259259259259259	3.0615384615384613	3.377049180327869	3.08974358974359	2.587912087912088	2.413612565445026	2.576687116564417	2.4901960784313726	2.486111111111111	2.9474886567479164
ZINC000004638322	13.451607869427356	0	1	2.545980796563772	4.96704935896005	1.2998646592438852	3.6804058026213218	105.20601992003392	5.18654877330304	9	34	0	0	3	2	0	0	1	0	0	1	216.0	88.0	141.66666666666666	172.83333333333334	219.50000000000003	221.66666666666669	231.72222222222223	183.5	172.33333333333334	104.0	700.0	6.352941176470588	6.25	4.984848484848484	3.595505617977528	2.0681818181818183	1.2571428571428571	0.8253968253968254	0.0	3.264705882352941	3.757575757575758	3.157303370786517	2.8404255319148937	2.477272727272727	1.985714285714285	1.5555555555555556	1.1538461538461535	4.166666666666666
ZINC000028528460	31.007957055531392	0	1	2.47745620086368	4.95382011984575	1.3403715617090453	4.783346399938179	626.1724322196997	7.800602337136276	21	75	0	0	7	4	2	1	0	0	0	0	462.44444444444446	559.3333333333334	217.69787379972564	352.2345679012346	445.8981481481481	501.06481481481467	520.324074074074	506.72222222222223	477.7222222222221	439.6296296296296	1768.0	6.165925925925926	6.05	4.675925925925926	3.543402777777777	2.5093795093795097	2.5895061728395063	2.252615844544096	2.342948717948718	3.306666666666666	3.6805555555555554	3.2291666666666665	2.8623853211009176	2.6926406926406927	2.689814814814815	2.57847533632287	2.7115384615384617	2.902638317329675
CHEMBL1086555	28.934776184802228	0	1	2.425879057887906	4.822050382532598	1.2669211682212476	4.732010236372235	717.3182964072232	7.883852489786444	17	65	0	0	11	5	3	0	3	0	0	3	622.0	717.0	438.7847222222222	562.6944444444445	503.52777777777777	572.9444444444446	566.9861111111112	618.6388888888889	427.6944444444444	495.4166666666666	1644.0	9.569230769230767	8.220588235294118	7.176470588235294	4.9	4.224719101123595	4.717105263157895	4.453237410071942	4.437908496732026	3.4153846153846152	3.571428571428572	3.2133333333333334	2.78698224852071	2.556179775280899	2.8092105263157894	2.9928057553956835	2.8366013071895426	6.750534188034187
CHEMBL474474	31.405076139976227	0	1	2.4280272368952613	4.856054473790522	1.3119857101681198	5.038530284985248	695.9113812439963	7.931516687548837	24	69	0	0	10	6	3	0	0	1	0	1	545.604938271605	675.5555555555557	319.894185337601	393.9300411522633	511.66049382716056	544.7993827160494	538.9094650205764	532.9588477366256	506.6502057613168	406.2438271604938	1884.0	7.907317945965289	7.713850837138508	6.308243727598566	4.931986531986532	3.889479905437352	4.248777078965759	4.267288267288268	3.841158059467919	3.4927536231884058	3.806451612903226	3.333333333333333	2.9277777777777776	2.74468085106383	2.949685534591195	2.909090909090909	2.7535211267605635	4.63614761358842
CHEMBL4758966	21.33917226222056	0	1	2.4836744267006896	4.89574542046168	1.3053704909937136	4.56552663190266	223.43881200255848	6.402389377780933	12	51	0	0	5	3	1	0	0	1	0	1	317.60493827160496	423.3333333333333	128.06085200426764	243.6049382716049	315.8477366255145	318.01440329218104	320.940329218107	306.76851851851853	313.7592592592592	291.391975308642	1316.0	6.227547809247156	6.613168724279835	5.23859649122807	4.579555555555555	3.54320987654321	3.2070707070707067	2.463909164639092	1.6069651741293531	3.333333333333333	3.673684210526316	3.416	3.044117647058824	3.0	3.053030303030303	2.795620437956204	2.328358208955224	2.510997098122895
ZINC000013740933	19.229782462479378	0	1	2.341215623963316	4.682431247926633	1.3196113096989806	3.987097791258316	592.9670146205293	7.301429504738822	12	53	0	0	3	1	1	0	1	0	0	1	278.0	228.0	197.88888888888889	247.88888888888889	330.0277777777778	337.38888888888886	292.55555555555554	286.8333333333333	245.50000000000009	228.0555555555556	1014.0	5.245283018867925	4.727272727272728	3.31	2.118055555555556	1.5033557046979866	1.7272727272727273	1.5867768595041325	1.78125	2.8679245283018866	3.14	2.555555555555556	2.217948717948718	2.134228187919463	2.1818181818181817	2.2148760330578514	2.3541666666666665	3.7337526205450735
CHEMBL2364960;CHEMBL2364960;11595190	16.614301076108813	0	1	2.567639505275446	5.106339607506934	1.257533228811921	4.093353164838581	125.22534381121218	5.572052209517	6	38	0	0	6	2	1	0	3	0	0	3	370.0	236.0	310.00694444444446	397.05555555555566	310.16666666666663	408.18055555555554	564.125	411.41666666666674	427.75	147.5	962.0	9.736842105263158	7.975	7.826666666666667	5.404040404040404	5.463636363636364	2.4081632653061225	1.6111111111111112	0.0208333333333333	3.5526315789473686	3.88	3.5353535353535355	3.017699115044248	2.709090909090909	2.26530612244898	1.6333333333333333	1.3125	8.158077485380117
ZINC000072106310	31.405076139976227	0	1	2.506860679072357	4.884802257740014	1.3069317847143789	4.188363464090511	4031.968155458274	9.68830427288809	23	76	0	0	8	5	2	0	1	0	0	1	530.0	702.0	315.30555555555554	400.2499999999999	531.8055555555554	554.2777777777778	606.2777777777779	608.5000000000001	604.7777777777779	535.8888888888891	1642.0	6.973684210526316	6.7625	5.385714285714286	4.2228260869565215	3.1277533039647576	3.0521739130434784	2.90625	2.940217391304348	3.263157894736842	3.6357142857142857	3.1956521739130435	2.863207547169812	2.687224669603524	2.5130434782608697	2.375	2.483695652173913	4.14875730994152
CHEMBL3957256	31.90533386549888	0	1	2.455545852672896	4.838997345329396	1.3334886771908807	3.9463416776764944	6830.935252467732	10.21551123732164	15	78	0	0	9	4	3	0	2	0	0	2	562.0	499.0	345.80555555555554	419.2777777777778	558.0555555555557	598.055555555556	632.5833333333336	495.6388888888888	430.97222222222206	471.861111111111	1704.0	7.205128205128205	6.457831325301205	4.724358974358975	3.3318385650224216	2.625	2.458128078817734	2.0353535353535355	2.0427807486631018	3.2564102564102564	3.5064102564102564	2.878923766816144	2.556016597510373	2.456896551724138	2.566502463054188	2.47979797979798	2.4598930481283423	4.433404558404559
CHEMBL240877	19.42440059403788	0	0	2.441704914864605	4.883409829729208	1.2789518548818948	3.936529315747435	423.94263541693937	6.965888884125104	18	39	0	0	6	1	3	1	1	0	0	1	384.44444444444446	358.0	289.7716906721537	295.5956790123456	347.8148148148148	506.27160493827154	293.08333333333326	265.19444444444446	217.9753086419753	167.96604938271608	1276.0	9.857549857549856	7.520325203252032	8.025641025641026	6.023529411764706	5.3108108108108105	5.507692307692308	4.427777777777777	3.897435897435898	3.692307692307693	3.969230769230769	3.3411764705882354	2.8160919540229883	2.851351351351352	2.953846153846154	2.8666666666666667	2.8461538461538463	7.430043350568043
ZINC000013536453	17.10846211891974	0	1	2.3792849204299475	4.758569840859895	1.2698093842808509	3.771285010837684	308.6102137036423	6.564988159217454	12	50	0	0	3	1	2	0	0	0	0	0	252.0	217.0	132.16666666666669	217.19444444444449	260.6111111111111	274.58333333333337	295.6666666666667	294.11111111111114	269.0277777777777	236.00000000000003	924.0	5.04	4.901960784313726	3.539325842696629	2.7857142857142856	2.0078740157480315	1.6194029850746268	1.6209677419354838	1.6608695652173913	2.74	3.067415730337079	2.732142857142857	2.46875	2.377952755905512	2.1865671641791047	2.0806451612903225	1.9130434782608696	2.643333333333333
CHEMBL396747	22.71294571007377	0	1	2.502856563912846	4.867933232037412	1.3094330997237709	4.041210464434705	1420.0284676092444	8.323142934998929	12	56	0	0	6	2	3	0	0	1	0	1	363.60493827160496	429.6666666666667	179.28307422648987	273.2397119341565	349.272633744856	380.1388888888889	350.61316872427983	295.54938271604937	279.70884773662544	294.0205761316872	1434.0	6.49294532627866	6.290018832391714	4.892004153686397	3.982539682539683	2.743993993993994	3.836309523809524	3.517517517517517	2.55188246097337	3.232142857142857	3.5514018691588785	3.0142857142857142	2.548387096774193	2.472972972972973	2.875	2.828828828828829	2.644628099173554	3.2014834683301765
CHEMBL292759	20.19311693204306	0	1	2.419288189391626	4.838576378783253	1.2597569455371211	4.577933184467486	177.47495567603474	6.134340949205199	12	48	0	0	8	3	3	1	0	0	1	1	335.5116598079561	356.8148148148148	206.627743484225	301.8641975308642	321.1296296296297	370.2623456790124	360.8852023319616	297.5648148148148	291.7561728395062	295.4537037037037	2490.0	6.989826245999086	5.447407407407407	5.320707070707071	4.0853174603174605	3.120419361160102	3.3347178954655585	3.067003367003367	2.237037037037037	3.2916666666666665	3.522727272727273	3.142857142857143	2.671875	2.603174603174604	2.7289719626168223	2.4727272727272727	2.4571428571428573	4.304744655921354
ZINC000034052328	15.165481260322572	0	1	2.3774050776786515	4.754810155357305	1.2429945477325162	4.02787817185259	113.9139730024552	5.428590721297863	12	37	0	0	4	1	1	0	0	2	0	2	217.20987654320987	170.55555555555557	92.81614845297972	162.47942386831278	193.6801935680537	200.81995884773667	181.9650205761317	177.89917695473255	166.12139917695478	138.41152263374485	1284.0	5.870537203870537	6.190058479532164	4.748263888888889	3.917316439246264	2.5157750342935525	2.215007215007215	1.5176151761517618	0.8421052631578947	3.1621621621621623	3.421875	3.0657894736842106	2.611764705882353	2.6419753086419755	2.5974025974025974	2.256097560975609	1.8026315789473684	2.508544552783236
ZINC000071318663	24.27698918670792	0	1	2.4027802604420447	4.78037297892585	1.3008622710801587	3.7848766438744574	790.7525185575396	7.804387158695548	15	56	0	0	8	4	1	0	1	2	0	3	389.2098765432099	368.0	231.09392623075752	292.0864197530865	381.553650358177	379.03703703703695	365.1203703703702	389.2160493827161	280.0092592592593	261.89300411522635	1772.0	6.950176366843033	6.47834274952919	4.873015873015873	3.4028317361650697	2.401532567049808	2.830769230769231	2.605703048180924	3.148888888888889	3.3392857142857144	3.580952380952381	2.923076923076923	2.610738255033557	2.441379310344828	2.4	2.4690265486725664	2.6	4.12667725412067
CHEMBL199775	11.451607869427358	0	1	2.424926611875354	4.728605249536665	1.2701185329233549	3.422416787275615	83.25543997286393	4.827378579853211	9	30	0	0	4	3	1	0	0	0	0	0	194.0	65.0	92.61111111111111	147.44444444444437	172.16666666666669	167.72222222222226	145.1388888888889	121.66666666666664	105.33333333333331	66.5	622.0	6.466666666666667	6.548387096774194	5.056603773584905	3.73015873015873	2.3859649122807016	1.3	0.8666666666666667	0.1212121212121212	3.033333333333333	3.4150943396226414	2.873015873015873	2.5217391304347827	2.421052631578948	2.24	1.7555555555555555	1.4848484848484849	3.087037037037037
ZINC000026667683	25.213203435596423	0	1	2.525076034751652	4.8528588572779725	1.3757147494268096	4.360631011999724	906.2346854791602	7.940700418735583	18	62	0	0	2	1	1	0	0	0	0	0	322.0	349.0	136.0	279.8055555555556	367.88888888888886	395.9444444444444	415.1111111111112	357.6388888888889	289.22222222222223	248.72222222222217	1188.0	5.193548387096774	5.358208955223881	4.040322580645161	3.022099447513812	2.140845070422535	1.8177083333333333	1.8024691358024687	1.9407407407407409	3.306451612903226	3.758064516129033	3.226519337016575	2.857843137254902	2.6103286384976525	2.515625	2.5	2.651851851851852	2.193548387096774
CHEMBL379223;44407440	19.815568900106296	0	1	2.4943931764864624	4.909135877689279	1.3315600422159266	3.822362683925484	754.3379191914146	7.542131168173398	19	48	0	0	3	3	0	0	0	0	0	0	280.0	222.0	117.19444444444446	221.97222222222223	266.97222222222223	277.83333333333337	267.22222222222223	237.61111111111111	231.50000000000003	203.66666666666669	962.0	5.833333333333333	6.2745098039215685	4.988636363636363	3.6403508771929824	2.146153846153846	1.913793103448276	1.9732142857142856	2.056603773584906	3.270833333333333	3.6931818181818175	3.1666666666666665	2.7578125	2.523076923076923	2.534482758620689	2.3482142857142856	2.320754716981132	2.441550925925926
CHEMBL2337488	16.614301076108813	0	1	2.4707850012123043	4.864387320326757	1.3101900359703222	4.041066553743233	459437056211.3793	7.380341595310307	6	40	0	0	7	2	1	0	3	1	0	4	370.44444444444446	236.0	200.24077864813563	282.76147539846016	342.6961821988189	372.97186311369137	358.48996414918025	321.41322076155103	289.1408585723651	248.21280573002807	1252.0	9.261111111111113	7.780487804878049	7.826666666666667	5.404040404040404	5.463636363636364	2.4081632653061225	1.6111111111111112	0.0208333333333333	3.4	3.88	3.5353535353535355	3.017699115044248	2.709090909090909	2.26530612244898	1.6333333333333333	1.3125	3.841195259384765
ZINC000013437124	20.897381877747986	0	1	2.558472863855115	5.0001864244586445	1.262188467790106	4.440755207508475	213.5855925097577	6.319549099041555	12	47	0	0	6	2	1	0	3	0	0	3	424.0	619.0	295.0069444444444	433.0	350.99999999999994	429.80555555555554	506.7916666666666	553.375	346.5	395.5	1146.0	9.02127659574468	7.8	7.3076923076923075	5.413223140495868	4.476510067114094	4.154362416107382	3.190909090909091	2.911764705882353	3.5531914893617023	3.934065934065934	3.636363636363636	3.216216216216216	3.02013422818792	2.563758389261745	2.5090909090909093	2.07843137254902	6.276743498817966
CHEMBL278267	23.65685931727286	0	0	2.5006654016864247	4.931384307649184	1.286954001677162	4.170820817918084	843.665203281255	7.836368025989596	18	48	0	0	8	3	2	0	3	0	0	3	528.0	531.0	362.7847222222222	478.8611111111112	376.2361111111111	511.5	469.00000000000006	423.09722222222223	532.9722222222222	256.3888888888889	1328.0	11.0	9.450980392156865	9.13953488372093	6.60377358490566	5.389830508474576	5.105769230769231	5.546391752577319	4.784810126582278	3.75	4.0	3.650943396226415	3.1379310344827585	2.906779661016949	2.8365384615384617	2.649484536082474	2.8987341772151898	7.558015046296295
CHEMBL4754193	24.99303448608784	0	1	2.467937808912545	4.773392527918686	1.3093283537009812	4.186227219681795	877.4434990012686	7.908414676155544	18	53	0	0	9	3	3	2	1	0	0	1	440.8888888888889	372.6666666666667	282.7473422496571	357.64831961591227	367.8179012345679	377.7299382716049	380.5725308641975	330.38425925925924	390.0138888888889	266.92901234567904	1746.0	8.318658280922433	6.573099415204679	6.17755991285403	3.54320987654321	3.480874316939891	3.1851851851851856	3.66060606060606	2.833333333333333	3.660377358490566	3.852941176470588	3.051851851851852	2.818840579710145	2.78688524590164	2.752136752136752	2.890909090909091	2.9411764705882355	5.334855514144474
ZINC000072104654	29.21480611119529	0	1	2.4807796429995737	4.858693080183597	1.2895320858217325	4.028425933954951	2618.5537234113176	9.205378497106537	17	79	0	0	8	5	3	0	0	0	0	0	466.0	532.0	258.2777777777778	377.9166666666665	494.97222222222206	538.6666666666665	597.0277777777778	572.8888888888893	526.0555555555555	479.88888888888886	1558.0	5.89873417721519	5.865853658536586	4.476190476190476	3.526595744680851	2.2625	2.189300411522633	2.207207207207208	2.195767195767196	3.0	3.3537414965986394	3.015957446808511	2.7045454545454546	2.4458333333333333	2.288065843621399	2.234234234234234	2.3544973544973544	3.2693389592123774
CHEMBL3817911	19.775128785586407	0	1	2.485052739295276	4.832434591368648	1.3414355059405485	3.4965501568064368	1155.1449572892184	7.968271851101572	6	53	0	0	4	2	2	0	0	0	0	0	284.0	156.0	189.41666666666669	248.91666666666663	343.91666666666674	412.6666666666667	310.75	237.5833333333333	216.3333333333333	189.3611111111111	1010.0	5.358490566037736	5.142857142857143	3.935185185185185	2.607594936708861	1.2905405405405406	1.2892561983471074	1.8623853211009167	2.094736842105263	3.056603773584906	3.3796296296296298	2.6455696202531644	2.2823529411764705	2.135135135135135	2.1983471074380163	2.2844036697247705	2.5052631578947366	3.573899371069183
CHEMBL25800	13.34221806968618	0	1	2.517335749243289	4.934441190582219	1.3261646013611077	3.681723340523176	105.2183179866475	5.1866656615560816	9	35	0	0	3	2	1	0	0	0	0	0	198.0	80.0	91.38888888888889	162.11111111111114	192.63888888888889	193.5833333333333	188.5833333333333	174.58333333333334	152.58333333333334	76.5	684.0	5.6571428571428575	5.918918918918919	4.7164179104477615	3.447058823529412	2.0352941176470587	0.9090909090909092	0.5342465753424658	0.1224489795918367	3.142857142857143	3.5970149253731343	3.152941176470588	3.011494252873564	2.5764705882352943	2.011363636363636	1.5616438356164384	1.2857142857142858	2.611111111111111
CHEMBL29433	25.68821072345592	0	1	2.5128333924969644	4.936705996773743	1.2993460969834167	4.520687539997509	420.6595060297514	7.204974541977571	15	58	0	0	9	3	3	2	0	1	0	1	392.4938271604938	536.8518518518518	222.33597203170248	346.5094307270234	354.21502057613174	417.43004115226336	462.469935985368	409.465420667581	378.45216049382697	355.65792181069946	1994.0	6.767134951042997	5.625448028673835	5.307767944936087	3.678760393046108	2.892012494422133	3.70242656449553	3.2621902478017586	2.5547385620915035	3.5517241379310347	3.8584070796460175	3.3401360544217686	2.9753086419753085	2.7289156626506026	2.8	2.7985611510791366	2.713235294117647	3.8333788281328016
CHEMBL3695435	24.73680679771069	0	1	2.433899897094761	4.811614576474332	1.321042249498063	3.907104995610736	4560.750924448976	9.58839337517069	6	72	0	0	6	2	4	0	0	0	0	0	366.0	273.0	203.47222222222223	331.3611111111112	407.66666666666686	471.1111111111112	442.3055555555555	422.8611111111111	346.66666666666674	306.0555555555556	1330.0	5.083333333333333	4.533333333333333	3.125	2.07035175879397	1.317391304347826	1.2938388625592416	1.2916666666666667	1.180232558139535	2.833333333333333	3.138888888888889	2.6834170854271355	2.345291479820628	2.2043478260869565	2.18957345971564	2.1822916666666665	2.13953488372093	2.826003086419753
ZINC000066099586	20.303896081810475	0	1	2.534201307969658	5.026818557921242	1.3381686604157212	4.178006708014143	345.46760687437654	6.761189613448701	15	45	0	0	7	6	1	0	0	0	0	0	344.0	331.0	126.66666666666669	236.5555555555556	284.08333333333337	258.22222222222223	270.3888888888889	276.3611111111111	220.72222222222217	160.5	1026.0	7.644444444444445	7.73469387755102	6.058139534883721	4.837837837837838	3.1965811965811968	2.6910569105691056	2.601851851851852	3.857142857142857	3.555555555555556	3.8488372093023258	3.4234234234234235	3.3963963963963963	3.102564102564102	2.67479674796748	2.3703703703703702	2.7142857142857144	2.814814814814815
CHEMBL2337497	13.451607869427358	0	1	2.4707850012123043	4.864387320326757	1.3101900359703222	4.041066553743233	459437056211.3793	7.380341595310307	6	34	0	0	5	2	1	0	0	2	0	2	198.04938271604937	63.66666666666666	200.24077864813563	282.76147539846016	342.6961821988189	372.97186311369137	358.48996414918025	321.41322076155103	289.1408585723651	248.21280573002807	1224.0	5.824981844589687	6.003174603174603	4.943562610229277	3.681992337164751	2.279279279279279	1.136904761904762	0.3333333333333333	0.0	3.235294117647059	3.8412698412698414	3.1494252873563218	2.7906976744186047	2.5405405405405403	2.2142857142857144	1.6875	1.25	3.841195259384765
CHEMBL3642683	23.3225932353376	0	1	2.433897408372072	4.811587562060258	1.327421395628786	3.901299909237987	4010.5277692304985	9.395290413582895	9	64	0	0	7	4	3	0	0	0	0	0	366.0	261.0	192.41666666666669	302.5	369.69444444444446	409.58333333333337	373.9722222222223	355.58333333333337	307.1388888888889	262.6388888888889	1250.0	5.71875	5.268656716417911	3.6666666666666665	2.4971098265895955	1.5585106382978724	1.5263157894736843	1.4047619047619049	1.3586206896551725	2.9375	3.2222222222222223	2.7109826589595376	2.3821989528795813	2.3085106382978724	2.3216374269005846	2.1726190476190474	2.1862068965517243	3.006510416666667
CHEMBL3676850	21.908379672964507	0	1	2.443290796897826	4.780264101557556	1.334423257786153	3.844060360949218	1726.360011136692	8.483389848266093	9	62	0	0	4	2	2	0	0	0	0	0	294.0	223.0	170.69444444444446	273.1388888888891	357.0	372.4999999999999	346.8055555555555	310.52777777777777	269.2222222222222	241.55555555555551	1124.0	4.741935483870968	4.661538461538462	3.2338709677419355	1.93854748603352	1.3118279569892473	1.3515151515151516	1.117283950617284	1.1586206896551725	2.903225806451613	3.2096774193548385	2.625698324022346	2.3419689119170983	2.2580645161290325	2.2606060606060607	2.098765432098765	2.1310344827586207	2.7531362007168463
25069301	25.50093272030007	0	1	2.4536401718581424	4.888216963654882	1.3296117196852366	3.844253402229488	873.3482230339482	7.93548516702289	19	57	0	0	7	3	2	0	2	0	0	2	478.0	326.0	292.25	330.6666666666666	444.1944444444445	473.83333333333314	422.7499999999999	358.5833333333333	334.41666666666674	274.0833333333333	1362.0	8.385964912280702	7.639344262295082	6.214953271028038	4.902777777777778	2.821656050955414	2.2482758620689656	2.528	2.8461538461538463	3.491228070175439	3.83177570093458	3.208333333333333	2.810457516339869	2.515923566878981	2.489655172413793	2.552	2.701923076923077	5.12719298245614
ZINC000028528904	25.569882405521376	0	1	2.4839650954939736	4.967039508603693	1.3205845140168018	4.433418515446402	446.3418900000468	7.264236037668239	15	61	0	0	7	4	1	1	1	0	0	1	410.44444444444446	392.33333333333337	237.42009602194787	307.5679012345679	393.31481481481467	419.8425925925924	466.6296296296297	456.30555555555554	433.75	330.82407407407413	1526.0	6.728597449908926	6.307692307692308	4.851540616246499	3.6020833333333337	2.373263888888889	2.229166666666667	2.090729783037476	2.009324009324009	3.360655737704918	3.722689075630252	3.2375	2.8666666666666667	2.614583333333333	2.477272727272727	2.3195266272189348	2.517482517482517	3.8921327216712767
CHEMBL3990611	19.896449129146045	0	1	2.4017026323432065	4.786223675792536	1.3189177716979887	4.216992822309789	219.5177041891664	6.307723618035041	15	45	0	0	5	2	0	1	0	2	0	2	245.6543209876544	135.44444444444446	96.2362444749276	187.9711934156379	221.2942386831276	213.0637860082305	183.21993598536807	157.87962962962965	147.47530864197535	136.00925925925927	1672.0	5.4589849108367625	5.594907407407407	4.051679586563307	2.620857699805069	1.413696715583508	1.4722222222222223	1.7620915032679738	2.207001522070016	3.422222222222222	3.63953488372093	2.9473684210526314	2.610169491525424	2.3867924528301887	2.4456521739130435	2.5294117647058822	2.671232876712329	2.138583210553947
CHEMBL3358103	23.28215312081772	0	1	2.4212762333865023	4.757625195942746	1.332509624299237	3.465112880965568	3608.442527760208	9.289643814147745	15	60	0	0	6	4	2	0	0	0	0	0	364.0	247.0	186.41666666666669	290.91666666666663	347.9444444444444	379.83333333333326	354.4166666666666	312.91666666666663	273.91666666666663	237.33333333333337	1218.0	6.066666666666666	5.920634920634921	4.4375	3.1621621621621623	1.7804878048780488	1.7152777777777777	1.7615384615384615	1.6774193548387095	3.066666666666667	3.3660714285714284	2.885135135135135	2.50314465408805	2.274390243902439	2.333333333333333	2.269230769230769	2.2580645161290325	3.1069444444444447
CHEMBL4873319	27.524793807937	0	2	2.455235984948636	4.802788687644674	1.3347305336671635	3.858462868698623	7752.698546967655	10.208559229844075	15	69	0	0	8	3	4	0	1	0	0	1	492.0	410.0	240.22222222222223	355.2222222222223	436.44444444444446	448.1944444444444	425.7222222222222	378.5	368.83333333333326	352.30555555555554	1490.0	7.130434782608695	6.438356164383562	4.67910447761194	3.522727272727273	2.3968253968253967	2.3295454545454546	2.260355029585799	2.5434782608695654	3.1594202898550723	3.417910447761194	2.926136363636364	2.6030927835051547	2.497354497354497	2.4829545454545454	2.4319526627218937	2.579710144927536	3.4814814814814814
CHEMBL3577342	29.68655426601651	0	1	2.343257035201977	4.6853298695195065	1.2932535554017124	4.22911537087336	1290.168527296389	8.548822491257805	11	85	0	0	9	5	4	0	0	0	0	0	494.0	447.0	267.19444444444446	395.5277777777778	491.5277777777777	518.3611111111111	540.6111111111112	520.5277777777777	481.05555555555554	458.1666666666667	1662.0	5.811764705882353	5.551724137931035	3.9426751592356686	2.8106796116504853	2.096069868995633	1.9184549356223173	1.882882882882883	2.4123711340206184	2.764705882352941	2.961783439490446	2.5776699029126213	2.44954128440367	2.305676855895197	2.2103004291845494	2.1981981981981984	2.2938144329896906	3.1434640522875816
CHEMBL3938210	24.696366683190814	0	1	2.443304022547797	4.780725438591432	1.3487723963903733	3.867191482082366	2424.9831208100395	8.924981954347755	14	62	0	0	7	5	1	1	0	0	0	0	344.44444444444446	260.3333333333333	177.86454046639233	286.95679012345687	360.9537037037037	385.3703703703703	346.65740740740733	303.3611111111111	297.3611111111111	263.9074074074074	1460.0	5.555555555555555	5.378787878787879	4.027322404371585	2.5251937984496124	1.672380952380952	1.7015250544662308	1.3922764227642277	1.3333333333333337	3.177419354838709	3.459016393442623	2.7848837209302326	2.464864864864865	2.4571428571428573	2.57516339869281	2.292682926829268	2.2337662337662336	2.8687829107482634
CHEMBL205671;44409095	12.675551403019512	0	1	2.50813426081745	4.859229868069805	1.3250379328612325	3.611067000277486	91.2700452516062	4.983826271573744	6	33	0	0	4	3	1	0	0	0	0	0	200.0	75.0	83.13888888888889	160.7222222222222	189.0833333333333	197.0277777777778	164.91666666666669	131.5	92.41666666666666	55.5	660.0	6.0606060606060606	6.114285714285714	4.8	3.2857142857142856	1.6419753086419753	1.1538461538461535	0.6744186046511628	0.1111111111111111	3.1818181818181817	3.615384615384616	3.107142857142857	2.67032967032967	2.308641975308642	2.0615384615384613	1.8604651162790693	1.2222222222222223	2.519360269360269
CHEMBL4213176	27.54137283481996	0	1	2.4683723746139705	4.936744749227941	1.3206939339766803	5.18927015165329	318.9739724017857	7.017872476734495	16	64	0	0	9	3	6	0	0	0	0	0	524.0	624.0	302.7777777777777	378.3611111111111	481.08333333333337	602.4166666666667	561.6944444444445	545.8611111111111	536.2222222222222	462.77777777777777	1496.0	8.1875	7.470588235294118	6.040650406504065	4.754491017964072	3.457894736842105	3.25	3.0899470899470898	2.842696629213483	3.390625	3.7235772357723578	3.2934131736526946	3.016759776536313	2.805263157894737	2.6979166666666665	2.571428571428572	2.4887640449438204	4.730902777777777
CHEMBL334255	15.556349186104052	1	1	2.4707850012123043	4.864387320326757	1.3101900359703222	4.041066553743233	459437056211.3793	7.380341595310307	6	61	0	0	2	1	0	0	0	0	1	1	122.0877914951989	76.0	200.24077864813563	282.76147539846016	342.6961821988189	372.97186311369137	358.48996414918025	321.41322076155103	289.1408585723651	248.21280573002807	2068.0	2.0014392048393264	2.1	1.1754385964912282	0.691358024691358	0.54421768707483	0.5507246376811594	0.5581395348837209	0.5666666666666667	2.098360655737705	2.298245614035088	1.876543209876543	1.814102564102564	1.7959183673469388	1.7971014492753623	1.7984496124031009	1.8	3.841195259384765
CHEMBL4527124	18.74145528077519	0	1	2.3640017050103164	4.728003410020634	1.2792985924004925	4.306698746558679	176.05277694138627	6.046252556425483	12	45	0	0	8	6	1	0	0	1	0	1	315.60493827160496	305.55555555555554	133.97751867093433	237.87860082304528	265.641975308642	264.6378600823046	261.2098765432098	218.962962962963	235.32304526748973	196.2962962962963	1244.0	7.013443072702333	7.002364066193853	5.420054200542006	4.124444444444444	3.3866666666666663	3.819444444444444	3.2034956304619224	2.9564564564564564	3.2222222222222223	3.414634146341464	3.03	2.5357142857142856	2.64	2.9125	2.5280898876404496	2.716216216216216	2.9772781926874297
CHEMBL361079;44397832	14.504911276367636	0	1	2.5215119018432635	4.912928021108075	1.2531101150939508	3.830282253177794	98.43720640315256	5.177205511346475	6	33	0	0	5	2	0	0	3	0	0	3	310.0	225.0	253.45138888888889	361.05555555555554	259.3333333333333	295.36111111111114	244.7083333333333	197.41666666666663	257.5416666666667	235.25	824.0	9.393939393939394	7.6571428571428575	7.4393939393939394	4.022471910112359	3.36046511627907	3.2142857142857144	2.4693877551020407	2.7096774193548385	3.5454545454545454	3.772727272727273	3.191011235955056	2.737373737373737	2.4302325581395348	2.2285714285714286	1.8979591836734693	1.1935483870967742	7.680345117845118
CHEMBL166310	24.046279043407104	0	1	2.569731164752818	4.919423365862061	1.3164799815132566	3.946967532119944	2624.155911760663	8.97112685455865	12	58	0	0	6	3	1	1	1	0	0	1	364.44444444444446	282.6666666666667	232.67009602194787	284.22839506172835	395.7283950617284	453.7469135802467	396.22222222222223	369.5	294.9907407407407	248.51851851851853	1440.0	6.28352490421456	5.919354838709677	4.504347826086956	3.2686868686868684	1.7905282331511838	1.5969868173258004	1.6761229314420805	2.3734567901234565	3.3448275862068964	3.756521739130435	3.1818181818181817	2.8524590163934427	2.469945355191257	2.2768361581920904	2.3120567375886525	2.638888888888889	4.011553379688756
ZINC000026018741	23.39154292055889	0	1	2.463032826058846	4.879824040842718	1.303818145245787	3.5922020457236483	3405.357208964039	9.231717408934088	6	64	1	0	6	2	4	0	0	0	0	0	370.0	206.0	229.22916666666669	306.1111111111111	415.6111111111111	511.70833333333337	451.5416666666666	355.04166666666663	284.5416666666667	251.23611111111111	1252.0	5.78125	5.253731343283582	3.7890625	2.74585635359116	1.6101694915254237	1.3733333333333333	1.4817518248175183	1.3233082706766917	3.0	3.34375	2.718232044198895	2.3233830845771144	2.231638418079096	2.2	2.1751824817518246	2.180451127819549	3.581705729166667
CHEMBL3676925	28.450680188605897	0	1	2.4433047684490803	4.782561399474686	1.3171645799962677	3.874828581782992	7187.6276717496985	10.161050293435954	15	78	0	0	4	2	2	0	0	0	0	0	372.0	325.0	206.02777777777777	342.94444444444446	451.50000000000006	494.27777777777766	460.52777777777766	406.1111111111111	370.80555555555554	355.0833333333334	1420.0	4.769230769230769	4.817073170731708	3.4805194805194803	2.247747747747748	1.5947136563876652	1.577669902912621	1.4129353233830846	1.3529411764705883	2.9743589743589745	3.292207792207792	2.6576576576576576	2.344	2.356828193832599	2.402912621359224	2.2935323383084576	2.320855614973262	2.6413817663817665
11175045	16.723690875849996	0	1	2.579359210087393	5.025764535656405	1.248190454023723	4.003313925748312	132.7083318630269	5.630091071308463	9	38	0	0	6	2	1	0	3	0	0	3	366.0	231.0	298.00694444444446	395.69444444444446	300.86111111111114	377.9722222222224	512.0555555555557	375.5	458.4166666666667	177.16666666666666	962.0	9.63157894736842	8.2	8.219178082191782	5.595744680851064	5.930693069306931	2.595505617977528	1.6923076923076923	0.0677966101694915	3.5526315789473686	3.8767123287671232	3.48936170212766	3.074074074074074	2.742574257425743	2.5730337078651684	1.8021978021978025	1.3220338983050848	7.842288011695906
CHEMBL3980153	24.13908981626533	0	1	2.455532011948097	4.803899897145548	1.3139261407446694	3.898644286696962	5617.079787749797	9.764969308613727	9	62	0	0	7	4	2	0	0	1	0	1	361.60493827160496	268.33333333333337	213.78307422648987	284.54938271604954	381.9866255144033	413.159465020576	401.47427983539086	319.6553497942387	302.1049382716049	290.55864197530866	1508.0	5.832337714058145	5.570940170940171	3.7127371273712737	2.3376784605834886	1.853932584269663	1.6770833333333337	1.4092140921409215	1.46021021021021	3.0806451612903225	3.341463414634146	2.6759776536312847	2.408376963350785	2.365168539325843	2.4125	2.231707317073171	2.22972972972973	3.448114100427256
ZINC000034638976	13.451607869427358	0	1	2.4834323328871006	4.955717465950464	1.3065582141068994	3.744868685564588	94.92170107628294	5.083680603626789	6	34	0	0	4	3	1	0	0	0	0	0	210.0	94.0	120.38888888888889	173.11111111111111	226.3055555555556	265.38888888888886	248.5	173.16666666666669	100.0	47.0	696.0	6.176470588235294	6.138888888888889	4.893939393939394	3.860215053763441	1.731958762886598	1.3428571428571427	0.4705882352941176	0.0	3.2058823529411766	3.621212121212121	3.172043010752688	2.6990291262135924	2.278350515463917	2.057142857142857	1.607843137254902	1.3333333333333333	3.5408496732026142
CHEMBL54610	23.80668923153393	0	0	2.4685310387304225	4.847080990612447	1.2774671016665489	4.096159921684223	946.6517449428738	7.951543568646736	18	47	0	0	9	4	2	0	3	0	0	3	544.0	519.0	366.7847222222222	486.94444444444434	398.4444444444443	444.23611111111103	404.4027777777777	370.5277777777777	305.7083333333333	396.9722222222221	1340.0	11.574468085106384	10.08	9.714285714285714	6.58252427184466	5.607843137254902	5.641304347826087	5.069767441860465	6.621621621621622	3.808510638297872	3.940476190476191	3.5242718446601944	3.093457943925233	2.9901960784313726	2.9239130434782608	2.8255813953488373	2.864864864864865	7.80393026004728
CHEMBL280297	28.56616667105881	0	0	2.502538630851161	4.938409541675762	1.304525092341615	4.491776307903558	839.809775461143	8.014109253869634	24	58	0	0	8	3	2	0	3	0	0	3	596.0	816.0	388.3402777777777	528.5277777777778	437.5694444444444	578.2222222222223	548.7777777777779	547.3750000000002	707.8055555555557	446.2777777777778	1548.0	10.275862068965518	9.096774193548388	8.682692307692308	6.412213740458015	5.771812080536913	5.666666666666667	5.493333333333333	4.924812030075188	3.7586206896551726	4.0673076923076925	3.7099236641221376	3.3125	3.221476510067114	3.145833333333333	2.92	3.097744360902256	6.69552203065134
CHEMBL14362	25.20897225008855	0	0	2.501933638076325	4.936244958369878	1.267043668853861	4.386583148771527	531.1792046672506	7.438250259361342	18	51	0	0	9	3	2	0	3	1	0	4	543.604938271605	608.4444444444443	367.1511297820454	487.4619341563786	389.9295267489712	537.1460905349794	504.2407407407408	466.7042181069959	585.9845679012346	303.20576131687244	1654.0	10.658920358266764	9.316872427983538	8.907004830917874	6.66765873015873	5.263993316624895	5.0703703703703695	5.276803118908382	4.833333333333333	3.784313725490196	4.054347826086956	3.767857142857143	3.203125	2.962406015037594	2.85	2.6842105263157894	3.0217391304347827	7.199041760432263
ZINC000013864329	21.28215312081772	0	1	2.286054767097661	4.572109534195324	1.312135561693529	4.423122180700351	280.0719898055188	6.664666093752491	12	55	0	0	5	3	2	0	0	0	0	0	344.0	284.0	205.8611111111111	272.16666666666663	322.1111111111111	362.6111111111111	318.75	250.1666666666667	285.86111111111114	273.5277777777778	1130.0	6.254545454545455	5.754385964912281	4.079207920792079	2.562043795620438	2.2666666666666666	2.4482758620689653	2.5675675675675675	2.6407766990291264	2.963636363636364	3.1584158415841586	2.656934306569343	2.287671232876712	2.207407407407408	2.431034482758621	2.5045045045045047	2.533980582524272	3.742929292929293
CHEMBL3600981	24.00119044582273	0	1	2.331075520909107	4.662151041818214	1.3417789568385807	4.116227805541144	871.9091492249942	7.902087343303688	18	60	0	0	5	5	0	0	0	0	0	0	354.0	320.0	176.41666666666669	272.1666666666666	350.41666666666663	349.6388888888888	300.0277777777777	266.5833333333333	255.8611111111112	241.6388888888889	1210.0	5.9	5.968253968253968	4.2342342342342345	2.9281045751633985	2.452554744525548	2.622950819672131	2.6842105263157894	2.7524752475247523	3.083333333333333	3.2972972972972974	2.712418300653595	2.426751592356688	2.489051094890511	2.5737704918032787	2.5526315789473686	2.5544554455445545	2.940277777777778
CHEMBL2393278;30859354	24.655926568670928	0	0	2.4629192083365568	4.885443259178095	1.3509243880855946	4.605191899830705	362.48608285375184	7.024388192921252	21	53	0	0	9	7	1	0	1	0	0	1	468.0	524.0	216.97222222222223	311.4444444444444	362.6666666666666	369.63888888888886	356.22222222222223	349.8888888888889	349.7777777777777	302.99999999999994	1302.0	8.830188679245284	8.543859649122806	7.11340206185567	5.532786885245901	3.875	3.852941176470588	3.824817518248176	4.424778761061947	3.5849056603773586	3.896907216494845	3.4918032786885247	3.1782945736434107	3.044117647058824	2.9558823529411766	2.7372262773722627	2.7787610619469025	4.093815513626835
CHEMBL309570	18.47030502295449	0	1	2.538408795429178	4.978477907481137	1.2945802882812318	4.149252752001376	176.10310230625404	6.003978755012666	12	40	0	0	5	2	0	0	0	3	0	3	228.8148148148148	231.6049382716049	85.15477823502516	176.1440329218107	226.01954732510288	227.3190824569425	218.22222222222223	196.93430879439111	170.8765432098765	119.5124980948026	1630.0	5.72037037037037	6.217054263565893	4.830484330484331	3.578578578578578	2.627335299901672	2.3394438209253026	1.5374396135265702	0.9878332438718914	3.625	4.012820512820513	3.3873873873873874	3.1610169491525424	2.893805309734513	2.8383838383838382	2.358695652173913	1.9710144927536235	2.128869455875629
ZINC000028527192	24.127159272446864	0	1	2.4549238049961897	4.90447220004152	1.3280541540629076	5.084334441651807	210.7633492144312	6.449348225012327	15	58	0	0	6	4	2	0	0	0	0	0	384.0	324.0	184.25	288.0833333333334	368.6944444444444	390.08333333333337	384.36111111111126	346.25000000000006	309.5277777777778	271.30555555555554	1216.0	6.620689655172414	6.709677419354839	5.088495575221239	3.668874172185431	2.1785714285714284	2.063694267515924	1.78343949044586	2.056	3.3448275862068964	3.7168141592920354	3.152317880794702	2.75	2.636904761904762	2.4585987261146496	2.3248407643312103	2.568	3.1767241379310347
CHEMBL4854605	14.83731186109904	0	1	2.41339145286081	4.73931869447288	1.3243359103915366	3.837475136042407	127.31544426953975	5.48852170621142	11	36	0	0	5	4	0	0	0	1	0	1	211.6049382716049	181.0	86.67196311537876	164.24382716049385	195.4351851851852	196.3786008230453	192.85390946502065	171.44650205761317	133.58024691358025	95.39506172839506	1006.0	5.877914951989026	6.1345029239766085	4.6069651741293525	3.3809523809523814	2.6035353535353534	2.4133333333333336	1.2367149758454108	1.002020202020202	3.1944444444444446	3.462686567164179	2.978021978021978	2.752688172043011	2.625	2.6	2.1594202898550723	1.981818181818182	2.407554530982744
ZINC000040829386	15.475468957064288	0	1	2.346767577529396	4.693535155058791	1.3037469552445875	3.8445498365213657	326.8021366912823	6.53129224591687	12	48	0	0	1	1	0	0	0	0	0	0	172.0	153.0	106.61111111111111	184.3611111111112	228.94444444444449	246.6388888888889	260.44444444444446	224.75	166.41666666666669	137.75	796.0	3.583333333333333	3.836734693877551	2.7241379310344827	1.9833333333333327	1.5714285714285714	1.3189655172413792	1.1063829787234043	0.9866666666666668	2.6041666666666665	2.9195402298850577	2.4833333333333334	2.3225806451612905	2.1507936507936507	2.0689655172413794	2.127659574468085	2.1066666666666665	2.221064814814815
CHEMBL3943045;CHEMBL3922302;CHEMBL3951793	29.24775590716904	0	1	2.4555346661809483	4.804767027082754	1.3138124408549603	3.912434851424214	8291.558468832129	10.331326043938654	9	81	0	0	7	3	3	0	0	1	0	1	395.60493827160496	339.3333333333333	214.87335200426764	356.02160493827165	483.3199588477366	530.1455761316872	506.8076131687243	417.363683127572	392.0493827160494	386.8086419753087	1752.0	4.884011583600062	4.777777777777778	3.1797979797979803	1.9811753902663	1.3625954198473282	1.6236044657097288	1.4981569246972088	1.2201453790238836	2.9876543209876543	3.278787878787879	2.636363636363636	2.233812949640288	2.1717557251908395	2.38755980861244	2.303317535545024	2.2196261682243	2.652757432151452
CHEMBL3289954	26.257418134199867	0	1	2.442906956688228	4.852648995000353	1.3327909360822556	3.879038404997751	1700.931990289621	8.632854077875937	19	61	0	0	8	4	2	2	0	0	0	0	390.8888888888889	307.66666666666663	228.4417866941015	356.36882716049377	386.7854938271605	422.76697530864186	374.93981481481467	345.8148148148147	338.7685185185185	255.2037037037037	1764.0	6.408014571948999	5.297435897435897	5.126436781609196	3.26963906581741	2.2955974842767297	2.1666666666666665	2.1313868613138687	1.925	3.377049180327869	3.603448275862069	3.0191082802547773	2.6607142857142856	2.5345911949685536	2.535211267605634	2.3795620437956204	2.5166666666666666	3.744947322854123
CHEMBL4636977	12.931779091396647	0	1	2.5660495520844693	4.96678102801028	1.271324330313591	3.625173109751792	84.05572551890019	4.901483607171707	6	33	0	0	3	2	0	0	0	0	1	1	157.06721536351165	9.555555555555555	66.05744170096023	138.8765432098766	190.70293209876544	203.4922839506173	160.4212962962963	118.76851851851852	56.19444444444444	6.0	1808.0	4.7596125867730805	5.201058201058201	4.042648709315376	2.9114331723027376	0.7448559670781894	0.1209563994374121	0.0	0.0	3.303030303030303	3.8484848484848486	3.152173913043478	2.565217391304348	2.188888888888889	1.4683544303797469	1.1333333333333333	1.0	2.001740657604856
CHEMBL2237155	26.19610895766817	0	1	2.5646307510801245	4.998843081580946	1.3349731087189023	4.03485649826167	5447.047296475907	9.796751428850524	15	66	0	0	9	7	2	0	0	0	0	0	434.0	373.0	233.41666666666663	335.22222222222223	448.9722222222223	574.7777777777778	436.58333333333337	425.1666666666667	390.6666666666667	364.0	1368.0	6.575757575757576	6.542857142857143	5.269230769230769	3.943502824858757	2.175	1.8934010152284264	1.7386363636363635	1.650887573964497	3.227272727272727	3.569230769230769	3.152542372881356	2.730392156862745	2.555	2.431472081218274	2.4204545454545454	2.289940828402367	3.5366161616161613
CHEMBL4301443	21.4604926057802	0	2	2.335412811523086	4.670825623046172	1.281796632363753	3.4347613326682565	1629.0593050070252	8.425377430895253	12	62	0	0	4	2	2	0	0	0	0	0	304.0	236.0	140.63888888888889	265.66666666666663	327.0277777777777	323.1666666666667	322.3333333333333	303.9166666666667	239.0833333333333	218.25	1124.0	4.903225806451613	4.625	3.1293103448275863	2.4315068493150687	1.4191616766467066	1.4216867469879515	1.503875968992248	1.626086956521739	2.774193548387097	3.060344827586207	2.6575342465753424	2.302325581395349	2.095808383233533	1.9759036144578312	2.1782945736434107	2.1913043478260867	2.26836917562724
CHEMBL4632872	22.890041749345333	0	1	2.5882679117284844	5.17653582345697	1.274278488300465	4.4204571310644765	350.8720665687053	6.925132411308085	12	53	0	0	7	2	4	1	0	0	0	0	402.44444444444446	554.6666666666666	240.10502400548697	347.3086419753086	382.462962962963	390.9197530864197	459.5987654320989	444.6496913580248	424.2947530864197	437.8101851851852	1426.0	7.59329140461216	6.398809523809525	6.106666666666667	5.244094488188976	3.912698412698412	3.555555555555556	2.449897750511248	2.273333333333333	3.471698113207548	3.94	3.7244094488188977	3.3552631578947367	3.077380952380953	2.91025641025641	2.496932515337423	2.14	4.530283471801641
CHEMBL654	16.17064519443237	0	1	2.4996670819223485	4.911907460201457	1.3550940525311386	4.111136613904508	121.09246191355108	5.489701582390095	12	39	0	0	3	3	0	0	0	0	0	0	228.0	167.0	89.88888888888889	180.3055555555556	230.8055555555556	260.33333333333337	260.25	223.5	158.0	74.5	778.0	5.846153846153846	6.095238095238095	4.776315789473684	3.942857142857143	2.52	1.518181818181818	0.6627906976744186	0.06	3.358974358974359	3.8552631578947367	3.523809523809524	2.9365079365079363	2.72	2.272727272727273	1.825581395348837	1.42	2.304843304843305
CHEMBL4646868	28.80575648293199	0	1	2.533986654847804	5.067972813396903	1.3554508391400952	3.87107015255856	17877.18423430612	11.072214400485295	19	66	0	0	7	4	2	1	0	0	0	0	446.44444444444446	290.3333333333333	236.9200960219479	330.23456790123464	431.89814814814815	526.2037037037038	456.9351851851852	389.05555555555554	320.6388888888889	281.9351851851852	1654.0	6.764309764309765	6.605633802816901	5.479166666666666	4.126893939393939	2.4517304189435336	1.728174603174603	1.5634408602150538	1.6903073286052008	3.4545454545454546	3.796875	3.1875	2.82010582010582	2.5956284153005464	2.452380952380953	2.3870967741935485	2.4397163120567376	3.5896984245749683
CHEMBL1186735;44572175	9.996954192534382	0	1	2.4732763962343185	4.757764557526162	1.264248509192907	3.1638499531018374	63.72266239230132	4.416904531315396	6	27	0	0	2	1	0	0	0	0	1	1	111.06721536351164	31.77777777777778	63.522719478738	100.70987654320987	118.88888888888889	114.62808641975307	88.60648148148145	71.88888888888889	54.62962962962963	32.83333333333333	1684.0	4.11360056901895	4.394179894179894	2.933641975308642	2.0432098765432096	1.1082062454611474	0.934640522875817	0.4666666666666667	0.1428571428571428	3.037037037037037	3.3125	2.716666666666667	2.306451612903226	2.0980392156862746	2.0	1.6666666666666667	1.3333333333333333	2.3526933140273334
CHEMBL415	17.13697168962116	0	1	2.4582340946914623	4.848279086650033	1.2878980716233766	4.02682372761723	226.910509382244	6.213013068319607	12	45	0	0	3	2	0	0	0	1	0	1	215.6049382716049	209.5555555555556	93.94974089315652	185.1882716049384	235.0699588477366	255.224279835391	251.8909465020577	239.3539094650206	200.29629629629628	171.09876543209876	1094.0	4.7912208504801095	5.130023640661938	3.793650793650794	3.1189773844641104	2.0167084377610696	1.5875420875420874	1.5209643605870022	0.7890137328339576	3.0444444444444443	3.4285714285714284	3.1150442477876106	2.699248120300752	2.593984962406015	2.287878787878788	2.2641509433962264	2.0	2.087772019847923
CHEMBL165723	24.046279043407104	0	1	2.5697323016059848	4.919799789044436	1.331209162864441	3.947939659383602	2514.410139422976	8.928405806685086	12	58	0	0	6	3	1	1	1	0	0	1	364.44444444444446	240.66666666666669	232.67009602194787	284.2283950617284	396.5061728395061	434.469135802469	459.05555555555554	348.5	294.8240740740741	252.35185185185185	1440.0	6.28352490421456	5.919354838709677	4.504347826086956	3.2747474747474743	2.0255009107468123	1.3596986817325802	1.6973995271867612	2.5586419753086425	3.3448275862068964	3.756521739130435	3.193939393939394	2.846994535519125	2.4863387978142075	2.2768361581920904	2.3191489361702127	2.6296296296296298	4.011553379688756
ZINC000045369706	26.317128920940853	0	1	2.419059459396421	4.838118918792843	1.319377743964705	4.265164142267127	802.421534395972	7.91140950539224	12	73	0	0	7	3	3	1	0	0	0	0	374.44444444444446	467.6666666666666	240.71613511659805	380.9351851851852	436.0200617283951	518.5077160493828	480.699074074074	525.1527777777777	460.69444444444434	500.6111111111111	1606.0	5.12937595129376	4.078947368421052	3.645539906103286	2.3754208754208754	1.7625570776255708	2.1651234567901234	1.8498349834983496	1.551342812006319	2.9178082191780823	3.1549295774647885	2.727272727272727	2.4054054054054053	2.356164383561644	2.3935185185185186	2.4653465346534653	2.341232227488152	3.2974813029670966
CHEMBL3289978	26.257418134199867	0	1	2.442906956688228	4.852648995000353	1.3327909360822556	3.879038404997751	1700.931990289621	8.632854077875937	19	61	0	0	8	4	3	1	0	0	0	0	426.44444444444446	334.3333333333333	240.2716906721536	371.5787037037037	406.7484567901234	442.7299382716049	397.7546296296295	362.92592592592587	343.0462962962963	265.1851851851852	1572.0	6.990892531876138	6.035897435897436	5.632183908045977	3.643312101910828	2.429769392033544	2.354460093896713	2.2092457420924574	2.013888888888889	3.377049180327869	3.603448275862069	3.0191082802547773	2.6607142857142856	2.5345911949685536	2.535211267605634	2.3795620437956204	2.5166666666666666	3.938880174953338
CHEMBL210802;CHEMBL208936	14.43596159114634	0	1	2.4687228401958845	4.835604198436254	1.2611417863151226	3.848254277353254	100.70581492466064	5.199990207990842	6	31	0	0	7	4	0	0	3	0	0	3	338.0	196.0	260.9236111111111	368.0833333333335	271.0555555555555	253.80555555555563	264.43055555555566	155.00000000000003	232.5833333333333	237.75	848.0	10.903225806451612	8.727272727272727	8.46774193548387	4.951219512195122	5.709677419354839	4.083333333333333	3.7058823529411766	3.4054054054054053	3.645161290322581	3.725806451612903	3.073170731707317	2.7051282051282053	2.7580645161290325	3.1041666666666665	2.313725490196078	1.5405405405405406	8.416890681003583
CHEMBL4293643	27.271825252598127	0	1	2.499708042292529	4.999416084585057	1.2601906841662902	3.93949460512644	5608.534504440505	9.88480770373084	16	65	0	0	8	2	4	0	0	2	0	2	451.20987654320993	392.0	244.67725956409083	336.55864197530866	411.7203170248438	472.70370370370375	493.84259259259255	453.0216049382717	414.675925925926	366.1450617283951	1934.0	6.941690408357076	6.738562091503268	5.2103825136612025	4.282309735896234	2.325887743413517	2.10752688172043	1.6429463171036205	1.9813620071684583	3.292307692307692	3.5901639344262297	3.1772151898734178	2.848314606741573	2.5	2.376344086021505	2.1235955056179776	2.232258064516129	3.7642655317552434
CHEMBL3547156;CHEMBL3547155	17.205921374842454	0	1	2.460441205805799	4.920882411611599	1.2938355579030365	4.123391086511414	148.86316406148612	5.791484882353539	12	42	0	0	4	2	2	0	0	0	0	0	290.0	296.0	198.94444444444443	246.69444444444449	268.88888888888897	314.33333333333326	297.6111111111111	293.66666666666663	292.00000000000006	266.33333333333337	894.0	6.904761904761905	6.2727272727272725	4.974358974358975	3.6132075471698113	2.648854961832061	2.642857142857143	2.5436893203883497	2.3448275862068964	3.238095238095238	3.6666666666666665	3.2358490566037736	2.6412213740458017	2.5572519083969465	2.571428571428572	2.174757281553398	1.793103448275862	4.736772486772487
CHEMBL333174	25.391542920558905	0	1	2.5153870631072315	4.9018780620756885	1.3431079972429478	4.225311128526646	577.4107908427629	7.489956067223453	18	55	0	0	6	3	2	0	1	0	0	1	440.0	350.0	240.8055555555556	303.27777777777777	401.3333333333333	442.5555555555556	402.00000000000006	324.3888888888889	309.08333333333337	280.5	1280.0	8.0	7.633333333333334	5.9363636363636365	4.097402597402597	2.875	2.3178807947019866	2.233082706766917	2.7830188679245285	3.672727272727273	4.054545454545455	3.24025974025974	2.9058823529411764	2.7434210526315788	2.615894039735099	2.5864661654135337	2.8773584905660377	4.3782828282828286
CHEMBL4443185	25.989259902004264	0	1	2.5490604180176235	4.925335643207282	1.3490324440580026	3.639725978658906	40049.183858027405	11.791786042684585	16	66	0	0	5	3	2	0	0	0	0	0	390.0	229.0	192.19444444444449	311.7222222222222	389.9722222222222	417.83333333333337	404.5833333333333	326.6666666666667	278.0	266.16666666666663	1316.0	5.909090909090909	5.942857142857143	4.5984251968503935	3.3391812865497075	1.6683937823834196	1.3391812865497077	1.5314685314685317	1.671641791044776	3.1666666666666665	3.5196850393700787	3.0	2.6149732620320854	2.2746113989637307	2.2748538011695905	2.3986013986013988	2.373134328358209	2.912037037037037
CHEMBL3601047	26.381730503384603	0	1	2.2992593536270105	4.598518707254022	1.3105188439972069	4.855441785537559	417.6200217266779	7.258347411789024	18	66	0	0	7	4	3	0	0	0	0	0	436.0	399.0	218.19444444444449	336.33333333333337	407.30555555555554	375.1666666666666	372.02777777777777	364.6666666666666	283.27777777777777	273.6111111111111	1392.0	6.606060606060606	6.3478260869565215	4.512396694214876	3.08641975308642	2.58974358974359	2.642384105960265	2.5522388059701493	3.2264150943396226	3.060606060606061	3.256198347107438	2.7222222222222223	2.497005988023952	2.4871794871794872	2.397350993377484	2.5223880597014925	2.707547169811321	3.3059764309764312
CHEMBL4634039	15.53248809846712	0	1	2.545095323744806	5.090190647489612	1.349495578920679	4.000675390473303	111.67620473301083	5.357457541201154	12	37	0	0	2	2	0	0	0	0	0	0	206.0	127.0	91.19444444444446	170.94444444444449	221.91666666666663	237.3055555555556	225.3333333333333	184.83333333333337	134.0	75.83333333333334	728.0	5.567567567567568	6.075	4.875	3.795918367346939	2.0	1.4767441860465116	0.8142857142857143	0.2142857142857142	3.45945945945946	4.041666666666667	3.5510204081632653	2.905172413793104	2.5789473684210527	2.2906976744186047	1.8142857142857145	1.5714285714285714	2.464714714714716
CHEMBL2368745	13.49204798394724	0	1	2.464537017553419	4.822564592786918	1.3130591208636575	3.738255634867783	94.77785082457332	5.082163991933816	9	31	0	0	4	2	0	0	2	0	0	2	260.0	141.0	191.91666666666663	187.0	250.8055555555556	258.58333333333337	221.72222222222229	164.3055555555556	126.99999999999996	148.50000000000003	742.0	8.387096774193548	7.0	5.483333333333333	3.927710843373494	3.5942028985507246	2.473684210526316	2.2	3.807692307692308	3.419354838709677	3.7666666666666666	3.0120481927710845	2.75	2.536231884057971	2.3508771929824563	2.0444444444444443	1.7307692307692308	6.190860215053762
ZINC000261109967	27.00052480463396	0	1	2.654099565984441	5.223744291655372	1.29417815190503	3.876858775426013	23675.22891976815	11.295960018891238	6	71	0	2	7	3	4	0	0	0	0	0	430.0	306.0	281.3125	343.0277777777778	505.2222222222223	657.1250000000002	677.875	504.5416666666666	356.625	298.58333333333337	1412.0	6.056338028169014	5.613333333333333	4.2	3.2788461538461537	1.8135593220338984	1.5	1.542857142857143	1.7181208053691277	3.197183098591549	3.731034482758621	3.0576923076923075	2.5180722891566263	2.2288135593220337	2.147058823529412	2.177142857142857	2.402684563758389	3.962147887323944
CHEMBL3900752	25.76015243430232	0	1	2.443308160344675	4.782771884002942	1.2814941384320202	3.875291382121027	2612.4984414851738	9.061984768184624	9	74	0	0	7	5	1	1	0	0	0	0	332.44444444444446	251.3333333333333	190.3923182441701	316.34567901234584	404.9814814814815	493.09259259259255	505.9907407407408	367.6388888888889	356.41666666666663	351.8240740740741	1542.0	4.4924924924924925	4.454545454545454	3.228310502283105	2.104065040650407	1.2198581560283686	1.1689922480620154	1.0647249190938513	0.8898809523809524	2.8783783783783785	3.198630136986301	2.6439024390243904	2.3574468085106384	2.1531914893617023	2.26046511627907	2.135922330097088	1.9196428571428568	2.572869165461758
CHEMBL198712	23.351102806039016	0	1	2.458415682186243	4.828434589920585	1.3136956307200875	4.298344502412072	842.2524451184435	7.834692074029743	17	56	0	0	7	3	3	0	1	0	0	1	438.0	572.0	247.91666666666669	310.5277777777778	391.69444444444446	397.3333333333333	403.1111111111112	412.3055555555555	301.611111111111	326.111111111111	1274.0	7.821428571428571	7.220338983050848	5.759615384615385	4.651851851851852	3.8642857142857134	4.80672268907563	4.056603773584905	3.220338983050848	3.25	3.519230769230769	3.022222222222222	2.762589928057554	2.65	2.831932773109244	2.962264150943396	2.8135593220338984	4.427083333333334
CHEMBL4248597	28.236248691901103	0	1	2.506187387928636	4.984465628856919	1.3489060475011816	4.391180660209253	929.0447036072014	8.086919826288392	19	66	0	0	8	5	2	1	0	0	0	0	428.44444444444446	433.6666666666667	239.04946844993145	384.16203703703707	424.8966049382716	525.7361111111112	565.1481481481482	449.2962962962963	385.1574074074074	381.4166666666666	1632.0	6.491582491582491	5.676056338028169	5.276923076923077	3.5847299813780267	2.5352564102564106	2.223931623931624	1.8403508771929824	1.6443202979515832	3.4393939393939394	3.784615384615385	3.2458100558659218	2.872448979591837	2.6201923076923075	2.635897435897436	2.5105263157894737	2.340782122905028	3.621961643180779
ZINC000028136570	9.261337840646418	0	1	2.322461136753764	4.61071191846224	1.2991708711230727	3.270305456228436	49.411013602541686	4.082494903558621	6	24	0	0	2	1	0	0	0	1	0	1	107.60493827160494	4.666666666666667	49.39418533760097	97.57716049382717	122.3199588477366	110.10699588477364	82.06172839506172	35.76543209876544	7.037037037037037	0.0	710.0	4.483539094650205	4.644444444444445	3.1481481481481484	2.229276895943563	0.8845315904139435	0.1944444444444444	0.0	1.9515369776012623	3.0	3.2222222222222223	2.746031746031746	2.2580645161290325	1.8235294117647056	1.5416666666666667	1.0	2.258076613162883	2.058091055733374
ZINC000028128561	12.008884736352844	0	1	2.4101472720555868	4.7915338273005	1.2836440813652048	3.6236541346803457	80.1040889425263	4.85333052998876	6	34	0	0	3	1	1	0	0	0	1	1	161.06721536351165	58.81481481481482	75.522719478738	139.09876543209876	175.3070987654321	188.3611111111112	178.46759259259258	133.36111111111111	82.3888888888889	50.0	1824.0	4.737271040103284	4.715343915343915	3.4033564814814814	2.70198105081826	1.0561167227833894	0.773879142300195	0.2916666666666667	0.037037037037037	2.8823529411764706	3.203125	2.941860465116279	2.489583333333333	2.0707070707070705	1.7763157894736843	1.5	1.4444444444444444	2.221256455257
CHEMBL14368	24.473355898200584	0	0	2.501579131723034	4.933890544382725	1.267521857393972	4.286221564570176	643.9648563650835	7.599046265244739	18	48	0	0	9	3	2	0	3	0	1	4	535.0672153635117	594.9259259259259	361.6963305898491	477.45370370370375	373.6929012345679	508.8441358024692	467.83024691358025	444.7453703703704	564.094135802469	283.86265432098764	2552.0	11.147233653406492	9.588961510530138	9.262273901808785	6.793151642208247	5.852479598242311	5.5085733882030175	5.555555555555556	5.100401606425702	3.8541666666666665	4.104651162790698	3.7358490566037736	3.2758620689655173	3.093220338983051	2.953703703703704	2.780952380952381	3.0963855421686746	7.535340220621856
CHEMBL3664867	24.506455884317816	0	1	2.433902582670364	4.811646330654285	1.2744390252587927	3.9113803255404425	2397.297338764207	8.913499384441906	6	65	0	0	8	2	5	1	0	0	0	0	388.44444444444446	281.66666666666663	275.2994684499314	379.38271604938274	434.9120370370371	506.4228395061728	413.4351851851852	375.462962962963	370.283950617284	319.1990740740741	1536.0	5.976068376068376	4.705882352941177	3.852417302798982	2.218637992831541	1.4931972789115644	1.582397003745318	1.416184971098266	1.2742616033755274	3.046153846153846	3.267175572519084	2.639784946236559	2.393034825870646	2.311224489795918	2.353932584269663	2.179190751445087	2.09493670886076	4.235376437691253
CHEMBL608151	14.095206323717614	0	1	2.7047248642422854	5.038616768395531	1.316153689364169	3.276716915333864	193.0293549230499	5.85062894028816	6	35	0	0	4	1	1	0	0	2	0	2	179.20987654320987	114.44444444444444	77.57309289742417	145.4655349794239	165.8051935680537	166.2227366255144	179.66255144032922	146.5576131687243	115.88888888888889	75.62345679012346	1212.0	5.120282186948853	5.141141141141142	3.5804311774461026	2.594437349226621	1.9816849816849813	1.4486638537271448	0.9347442680776014	0.4716049382716049	3.342857142857143	3.671641791044776	3.103448275862069	2.7674418604651163	2.483516483516484	2.2658227848101267	1.825396825396825	1.5777777777777775	2.216374082783548
CHEMBL5076846	26.585587533423404	0	1	2.4727227395260947	4.778753412213235	1.2809334142946378	4.457076091529013	656.6884677499054	7.681132200604409	18	56	0	0	10	3	3	2	2	0	0	2	502.8888888888889	421.33333333333337	350.05289780521264	394.2038751714677	423.7623456790122	446.53703703703695	441.3410493827161	372.30401234567904	476.7453703703704	322.04012345679	1864.0	8.980158730158731	6.977777777777777	6.417695473251029	3.82175925925926	3.5827505827505823	3.191919191919192	3.533854166666667	2.991228070175439	3.696428571428572	3.898148148148149	3.0902777777777777	2.810457516339869	2.6503496503496504	2.742424242424242	2.859375	2.991228070175439	6.250944603664512
ZINC000064448979	22.76057576285284	1	1	2.5602233133627768	4.968082529859882	1.315398112605026	4.617849524831624	230.67142759852905	6.470613723795735	12	57	1	0	3	1	2	0	0	0	0	0	312.0	349.0	190.79166666666669	285.0277777777778	383.26388888888886	479.8333333333333	400.7847222222221	379.20833333333326	360.4444444444445	283.43055555555554	1106.0	5.473684210526316	5.459016393442623	4.139130434782609	2.7906976744186047	1.943661971830986	1.7989690721649485	1.786127167630058	1.9699248120300752	3.3508771929824563	3.895652173913044	3.255813953488372	2.6481481481481484	2.652582159624413	2.463917525773196	2.352601156069364	2.4586466165413534	3.3472222222222228
CHEMBL1651534	25.939940118912027	0	0	2.3525486519753094	4.705097303950618	1.278123264829683	5.106395273952138	344.98755339941687	7.03743080774986	18	53	0	0	10	5	2	0	3	0	0	3	578.0	525.0	384.50694444444446	513.7777777777778	421.8611111111112	502.66666666666674	380.3194444444445	367.25000000000006	322.27777777777777	334.9722222222221	1464.0	10.90566037735849	9.428571428571429	8.680851063829786	5.553719008264463	4.849557522123894	4.72972972972973	3.818965517241379	4.578431372549019	3.6226415094339615	3.691489361702128	3.1983471074380163	2.833333333333333	2.911504424778761	2.972972972972973	2.810344827586207	2.872549019607843	7.254848008385744
CHEMBL39	9.928004507313084	0	1	2.4138624740723205	4.698694497906212	1.2840551490927958	3.266551905646049	64.71162542199463	4.432305131780845	9	25	0	0	3	2	1	0	0	0	0	0	158.0	37.0	101.86111111111111	127.7222222222222	150.30555555555554	135.75	129.0	100.33333333333331	74.33333333333333	30.0	534.0	6.32	6.423076923076923	5.27906976744186	3.4545454545454546	2.130434782608696	1.0277777777777777	0.96	0.0	3.12	3.581395348837209	2.8545454545454545	2.547169811320755	2.152173913043478	1.7777777777777777	1.44	1.1666666666666667	4.0744444444444445
CHEMBL4245997	28.236248691901103	0	1	2.506187387928636	4.984465628856919	1.3489060475011816	4.391180660209253	929.0447036072014	8.086919826288392	19	66	0	0	8	5	2	1	0	0	0	0	428.44444444444446	435.6666666666667	239.04946844993145	382.4953703703704	422.554012345679	546.087962962963	538.3055555555557	465.1296296296296	379.4907407407407	377.9166666666667	1632.0	6.491582491582491	5.647887323943662	5.246153846153846	3.558659217877095	2.4724919093851137	2.245704467353952	1.8468468468468469	1.6872659176029965	3.4393939393939394	3.792307692307692	3.2458100558659218	2.8434343434343434	2.635922330097088	2.634020618556701	2.5513513513513515	2.359550561797753	3.621961643180779
CHEMBL43818	22.098649701745448	0	1	2.309681052285616	4.61936210457123	1.2982766360260014	4.159140096492831	584.2265803381337	7.434999624606916	12	56	0	0	6	4	1	0	1	0	0	1	376.0	357.0	264.4166666666667	290.11111111111114	373.3055555555555	395.6111111111111	362.83333333333337	374.5	337.4722222222222	298.8333333333333	1196.0	6.714285714285714	6.017241379310345	4.320388349514563	2.8698630136986303	2.539568345323741	2.568345323741007	2.2125984251968505	1.8793103448275863	3.017857142857143	3.25242718446602	2.6301369863013697	2.371794871794872	2.402877697841727	2.2949640287769784	2.3307086614173227	2.2586206896551726	4.721726190476191
CHEMBL4454000	19.67766952966369	0	1	2.461949755939207	4.822807601402598	1.3399237058655955	3.9920212622671	417.34705248364907	6.950208867689148	15	49	0	0	3	2	1	0	0	0	0	0	284.0	254.0	118.41666666666669	228.5833333333333	264.1666666666667	260.02777777777777	259.69444444444446	244.27777777777777	214.27777777777777	180.11111111111111	978.0	5.795918367346939	5.980769230769231	4.593406593406593	3.3162393162393164	2.464	2.1166666666666667	1.9158878504672896	2.2045454545454546	3.183673469387755	3.5494505494505493	3.0854700854700856	2.814516129032258	2.632	2.558333333333333	2.4953271028037385	2.488636363636364	2.416666666666667
CHEMBL4639970	14.4571310334451	0	1	2.512111990882185	4.854473405564649	1.2598776555873727	3.748418929070172	108.61964068301332	5.275638909484688	6	33	0	0	5	2	0	0	3	0	0	3	308.0	225.0	252.1736111111111	356.3333333333333	245.2638888888889	267.8333333333333	318.0416666666667	234.0833333333333	225.875	183.25	824.0	9.333333333333334	7.371428571428571	6.696969696969697	3.5869565217391304	3.698924731182796	3.0821917808219177	3.6222222222222222	4.0	3.484848484848485	3.727272727272727	3.217391304347826	2.91	2.376344086021505	1.9589041095890407	1.7555555555555555	1.2857142857142858	7.641624579124579
CHEMBL370607	23.977329358185813	0	0	2.541247782424929	5.006167482558521	1.3460618181384287	4.83522183454024	239.56563247839205	6.543538155877162	20	48	0	0	6	2	3	0	0	0	1	1	395.0672153635117	418.3703703703704	148.93938614540468	258.8703703703704	341.25617283950623	347.1481481481481	321.38271604938274	293.54783950617286	267.10648148148147	228.4537037037037	2362.0	8.230566986739825	8.396925227113908	6.7203907203907205	5.274132400116652	3.91518235793045	3.346962962962963	3.722383252818036	4.487520128824476	3.9375	4.329670329670329	3.732283464566929	3.4393939393939394	3.351145038167939	3.04	2.9130434782608696	3.032608695652174	3.1029038780292644
ZINC000064527440	22.93172530955613	0	1	2.3830835685178267	4.766167137035653	1.2726620982436372	4.725792612125555	234.9978085797751	6.558188477576342	12	63	0	0	7	5	2	0	0	0	0	0	376.0	233.0	196.47222222222223	299.72222222222206	380.75	418.58333333333314	445.4166666666666	406.25	284.91666666666663	269.6666666666667	1234.0	5.968253968253968	5.876923076923077	4.35042735042735	3.6180555555555554	1.5759162303664922	1.266304347826087	1.4966442953020134	1.815384615384616	2.9365079365079363	3.2222222222222223	2.986111111111111	2.5562130177514795	2.193717277486911	2.027173913043478	2.100671140939597	2.207692307692308	3.118606701940035
CHEMBL3590081	22.05820958722557	0	1	2.410735994449193	4.630531721827294	1.2906612153876358	3.5488295762669857	6562.851021228835	9.85389113141098	12	58	0	0	6	4	1	0	1	0	0	1	370.0	289.0	239.91666666666663	299.02777777777777	362.72222222222206	333.25	340.6666666666667	345.6111111111111	324.97222222222223	332.8333333333333	1198.0	6.379310344827586	5.916666666666667	4.261682242990654	2.827586206896552	2.0980392156862746	1.9395973154362416	1.8053691275167785	2.121212121212121	2.9482758620689653	3.1682242990654204	2.641379310344828	2.4324324324324325	2.313725490196078	2.228187919463087	2.1543624161073827	2.128787878787879	4.136494252873563
CHEMBL83082	19.63722941514381	0	1	2.484167411296218	4.968334822592434	1.348977593846578	3.924106559461568	903.2425374272937	7.722281839955008	18	50	0	0	1	1	0	0	0	0	0	0	242.0	219.0	118.69444444444446	215.19444444444449	270.33333333333337	289.1111111111111	293.6944444444444	256.44444444444446	192.69444444444449	169.41666666666666	938.0	4.84	5.2075471698113205	3.978494623655914	2.8372093023255816	1.908450704225352	1.6717557251908397	1.796116504854369	1.908045977011494	3.14	3.591397849462365	3.054263565891473	2.723404255319149	2.436619718309859	2.282442748091603	2.407766990291262	2.4827586206896552	2.373888888888889
CHEMBL496687	21.815568900106285	0	1	2.5522441751536453	4.996837096471465	1.3493425431793542	4.488682615802567	224.63185956950707	6.407714655519776	19	47	0	0	4	2	0	0	2	0	0	2	378.0	550.0	233.02777777777777	269.4444444444444	357.6944444444445	377.80555555555554	373.83333333333326	381.47222222222223	412.7777777777777	456.00000000000006	1108.0	8.042553191489361	7.450980392156863	6.222222222222222	4.848	4.929133858267717	4.074074074074074	3.4788732394366195	3.140625	3.6595744680851054	4.133333333333334	3.512	3.4375	3.409448818897638	3.1555555555555554	2.732394366197183	2.2734375	4.958037825059102
CHEMBL244990	26.39830953026756	0	1	2.3776965088690467	4.755393017738094	1.3099553614069752	4.051549332831313	1475.3772109430429	8.520444403933672	18	62	0	0	8	4	2	0	0	2	0	2	401.2098765432099	381.0	220.84392623075752	308.5308641975308	397.0258725803994	411.17592592592575	394.9814814814815	377.5493827160494	325.81481481481484	302.28189300411515	1866.0	6.471127041019514	6.295726495726496	4.731563421828909	3.343621399176955	2.3145917001338687	2.458064516129032	2.762740183792816	3.154943934760449	3.2580645161290325	3.504424778761062	2.9166666666666665	2.606060606060606	2.427710843373494	2.367741935483871	2.421052631578948	2.6605504587155964	3.5619988101735083
CHEMBL1278021;CHEMBL1277935	22.622826582553703	1	1	2.5525021671761894	4.963913105838461	1.334802661384995	4.425102803828037	307.8769931160468	6.759319747384248	12	55	1	0	3	1	2	0	0	0	0	0	320.0	361.0	190.00694444444449	285.90277777777777	350.65277777777766	415.3333333333333	417.7638888888889	400.86111111111103	352.00000000000006	277.33333333333337	1104.0	5.818181818181818	5.745762711864407	4.403669724770642	3.1055900621118013	2.124401913875598	1.8704663212435235	1.969325153374233	2.272	3.363636363636364	3.871559633027523	3.360248447204969	2.8461538461538463	2.6698564593301435	2.471502590673575	2.3680981595092025	2.488	3.4546717171717174
ZINC000029130869	10.10634399227556	0	3	2.4050401792283185	4.810080358456639	1.2734448043285498	3.3788624691666787	52.94891417635466	4.231691829720218	6	20	0	0	5	3	0	0	0	2	0	2	151.20987654320987	22.222222222222225	72.26059289742417	108.00308641975307	120.68225118122238	106.84156378600824	72.47736625514403	37.16255144032922	11.74074074074074	1.345679012345679	1020.0	7.560493827160494	7.962962962962964	6.57843137254902	4.251122334455668	2.177777777777778	1.5873015873015874	0.6222222222222222	0.0	3.75	4.088235294117647	3.272727272727273	2.5853658536585367	2.066666666666667	1.6428571428571428	1.4	1.0	3.613029644871209
ZINC000013864333	27.076906740752687	0	1	2.3611214999175467	4.722242999835094	1.3082710147990493	4.427227178530439	1652.1173756222915	8.662575970671137	18	69	0	0	5	2	1	0	2	0	0	2	446.0	476.0	311.94444444444446	350.61111111111114	458.55555555555554	454.55555555555554	429.38888888888886	439.58333333333337	483.6666666666667	473.25	1438.0	6.463768115942029	5.722222222222222	4.0310077519379846	2.657458563535912	2.118226600985221	2.391959798994975	2.618279569892473	2.739130434782609	3.0434782608695654	3.2868217054263567	2.7569060773480665	2.482051282051282	2.3645320197044337	2.391959798994975	2.489247311827957	2.6024844720496896	4.520933977455717
CHEMBL3577346;CHEMBL3577345	32.54349096146412	0	1	2.4054421877703445	4.81088407662552	1.2975340943125704	3.8696574094672416	35943.3621272664	11.948314726999657	17	92	0	0	9	5	4	0	0	0	0	0	512.0	487.0	288.5	425.11111111111103	539.3611111111111	585.9166666666669	597.4444444444445	561.3611111111111	523.5555555555555	521.4166666666667	1774.0	5.565217391304348	5.421052631578948	3.8959537572254335	2.7543103448275863	1.9545454545454544	1.830827067669173	1.7834645669291338	2.1163793103448274	2.8369565217391304	3.086705202312139	2.6724137931034484	2.5060240963855422	2.325757575757576	2.225563909774436	2.228346456692913	2.2672413793103448	3.135869565217391
CHEMBL1909072	21.33917226222056	0	1	2.4851616652076576	4.970323330415317	1.3182972330336866	3.983792054555143	796.6801544213826	7.6737050593604605	12	51	0	0	6	3	1	1	0	1	0	1	292.0493827160494	260.33333333333337	161.42539247065997	239.05246913580248	295.23662551440333	314.83230452674894	300.3279606767261	248.41255144032925	233.3641975308641	211.6543209876543	1536.0	5.72645848462842	5.637860082304527	4.164948453608248	2.8439542483660136	2.142489711934156	1.9722222222222223	2.0750487329434697	2.088888888888889	3.294117647058824	3.618556701030928	3.044117647058824	2.703448275862069	2.5069444444444446	2.507575757575758	2.6140350877192984	2.73	3.1652037739345094
CHEMBL55964	22.93172530955613	0	0	2.464104028310333	4.836510927064285	1.2836233675060689	4.092137954584699	622.8700926749789	7.499048715056004	18	50	0	0	7	4	2	0	0	1	0	1	397.60493827160496	400.7777777777778	184.58862978204544	273.6008230452675	336.5545267489712	360.6779835390947	338.3076131687243	297.5	292.86625514403295	231.96604938271608	1426.0	7.952098765432099	8.09643605870021	6.693827160493827	5.249745158002038	4.254254254254255	3.7455867082035312	3.3568376068376065	3.12280701754386	3.54	3.844444444444445	3.4311926605504586	2.974789915966386	2.900900900900901	2.794392523364486	2.673076923076923	2.6	3.691772595640909
CHEMBL3959210	18.4849852797598	0	0	2.710267274732689	5.105327291320808	1.2887785229205078	3.6827411008602784	298.26904225523344	6.530905028497765	9	41	0	0	9	5	3	0	0	1	0	1	335.60493827160496	315.6666666666667	199.09557422648987	230.3796296296296	340.2633744855966	403.4032921810699	378.0164609053497	277.9650205761317	226.34362139917693	181.9753086419753	1248.0	8.185486299307438	7.797979797979798	6.715099715099716	5.727668845315904	3.685685685685685	3.4311594202898554	4.311774461028193	2.390740740740741	3.7560975609756095	4.346153846153846	3.5392156862745097	2.864	2.846846846846846	2.815217391304348	2.8358208955223883	2.333333333333333	4.855989615280241
CHEMBL3652592	21.44856206196173	0	1	2.422256707944129	4.808359753957413	1.28006704578652	4.277211165732804	331.1931559013733	6.8323211749297545	17	47	0	0	8	4	3	0	1	0	0	1	450.0	519.0	295.2222222222222	296.6944444444444	414.2777777777777	372.1666666666665	389.6944444444443	413.41666666666646	392.41666666666646	350.99999999999983	1208.0	9.574468085106384	8.714285714285714	7.3375	6.212121212121212	5.592233009708738	4.89622641509434	4.711538461538462	4.346534653465347	3.425531914893617	3.7125	3.2626262626262625	3.191919191919192	3.019417475728156	2.830188679245283	2.644230769230769	2.4752475247524752	6.281323877068557
CHEMBL4117699	19.685009658066345	0	1	2.555646784668499	4.893548113335783	1.3296109029522851	4.122510667009946	240.19462953623056	6.397740282969632	12	49	0	0	4	1	2	0	1	0	0	1	332.0	220.0	182.75694444444449	238.6805555555556	284.9305555555556	304.5694444444444	334.4444444444444	300.3333333333333	253.34722222222223	189.47222222222223	1038.0	6.775510204081633	6.288461538461538	4.719101123595506	4.027522935779817	2.0638297872340425	1.5492957746478873	2.1	3.1547619047619047	3.306122448979592	3.617977528089888	3.3211009174311927	2.991869918699187	2.5460992907801416	2.288732394366197	2.25	2.7857142857142856	3.729733560090703
CHEMBL1215019	23.569882405521373	0	1	2.4327621719703285	4.766452976791459	1.3085635932396331	4.297034085355306	542.7292174952586	7.395222805574564	17	53	0	0	7	4	2	0	1	0	0	1	444.0	420.0	280.69444444444446	304.55555555555554	413.6666666666666	422.88888888888886	394.0	397.77777777777766	319.72222222222223	323.4444444444444	1256.0	8.377358490566039	7.732142857142857	6.123711340206185	4.682539682539683	3.574803149606299	3.5294117647058822	3.1724137931034484	3.1052631578947367	3.4150943396226414	3.690721649484536	3.134920634920635	2.788321167883212	2.748031496062992	2.80672268907563	2.655172413793104	2.4473684210526314	5.296121593291405
ZINC000040866998	24.79382593911353	0	1	2.4826367025669764	4.872197521498515	1.318809571646566	4.748030654344758	286.9263050938151	6.790627517601344	14	54	0	0	8	2	5	0	1	0	0	1	506.0	353.0	299.05555555555554	331.00000000000006	418.6111111111111	515.5833333333334	462.8888888888888	351.22222222222223	337.5	309.16666666666663	1350.0	9.37037037037037	8.327586206896552	6.518867924528302	4.732394366197183	3.4551724137931035	2.43448275862069	2.409448818897638	3.057142857142857	3.611111111111111	3.933962264150944	3.26056338028169	2.8447204968944098	2.7241379310344827	2.606896551724138	2.5826771653543306	2.761904761904762	5.538065843621399
ZINC000040957817	23.52944229100149	0	1	2.479618789009604	4.868969042794424	1.2979345238025717	4.00814157050937	846.946416444366	7.840249718561454	11	54	0	0	7	1	5	0	1	0	0	1	474.0	362.0	329.02777777777777	325.1111111111112	440.05555555555554	530.0833333333333	464.8888888888889	401.2222222222223	352.08333333333337	316.11111111111103	1302.0	8.777777777777779	7.473684210526316	5.778846153846154	4.288732394366197	3.265734265734266	2.462585034013605	2.2519083969465647	2.951456310679612	3.4074074074074074	3.701923076923077	3.084507042253521	2.672955974842768	2.5804195804195804	2.4761904761904763	2.473282442748092	2.6407766990291264	6.093106995884773
CHEMBL368816	21.711954886043173	0	1	2.500440128322293	5.000880256644587	1.263804790082192	3.955050810692752	611.3805425747194	7.445339001752552	12	47	0	0	8	2	2	1	3	0	0	3	468.44444444444446	342.66666666666663	412.3064128943759	342.9722222222221	572.4351851851854	596.5077160493829	430.0879629629631	325.6203703703703	425.2716049382716	334.3827160493828	1464.0	9.966903073286051	6.904761904761904	6.196969696969696	5.069333333333333	3.288	3.326860841423948	3.6121794871794872	3.777777777777778	3.5531914893617023	3.727272727272727	3.024	2.510948905109489	2.448	2.718446601941748	2.5384615384615383	2.5977011494252875	8.772476870093103
CHEMBL223292	12.773010658942225	0	1	2.555816583996718	4.921706191924578	1.325398827924421	3.628218086759872	82.3319812999976	4.8807632556132505	6	29	0	0	4	2	1	0	0	1	0	1	197.6049382716049	30.666666666666664	108.47751867093432	147.2119341563786	188.05041152263377	215.66049382716048	193.40740740740736	120.13580246913575	44.03703703703704	11.0	896.0	6.813963388676032	6.810035842293907	5.621832358674464	4.260740740740741	1.7375201288244766	0.5897435897435896	0.0	0.0	3.5517241379310347	4.035087719298246	3.3866666666666667	2.8227848101265822	2.333333333333333	1.75	1.34375	1.0	3.740604092101184
CHEMBL2337500	12.813450773462105	0	1	2.4707850012123043	4.864387320326757	1.3101900359703222	4.041066553743233	459437056211.3793	7.380341595310307	6	28	0	0	6	2	1	0	0	3	0	3	193.6543209876544	32.55555555555556	200.24077864813563	282.76147539846016	342.6961821988189	372.97186311369137	358.48996414918025	321.41322076155103	289.1408585723651	248.21280573002807	1436.0	6.916225749559083	7.042145593869732	5.895424836601307	4.23062414266118	2.679245283018868	0.9301587301587302	0.3111111111111111	0.0	3.607142857142857	4.235294117647059	3.3194444444444446	2.8529411764705883	2.471698113207548	1.9714285714285715	1.5333333333333334	1.0	3.841195259384765
CHEMBL4846823	21.40797175729839	0	1	2.5148145233890293	4.836653284568649	1.305030696171327	3.6230681227836192	1674.7331466200617	8.416660889126687	12	53	0	0	5	3	1	0	0	1	0	1	303.60493827160496	223.0	159.26224089315653	242.479938271605	333.02829218107	366.7181069958848	307.9495884773663	265.3796296296296	214.58024691358025	233.62654320987656	1318.0	5.728395061728396	5.716269841269841	4.210355987055016	2.7653457653457654	1.617365710080942	1.5928571428571427	1.790674603174603	1.815815815815816	3.2452830188679247	3.592233009708738	2.8811188811188813	2.4545454545454546	2.251655629139073	2.321428571428572	2.446428571428572	2.3963963963963963	3.004947941380312
CHEMBL1278201	21.915719801367164	1	1	2.554621348157627	4.962062247571213	1.32938979868471	4.437970692656186	259.6584497031672	6.55261888543688	12	54	1	0	3	1	2	0	0	0	0	0	304.0	337.0	185.00694444444449	275.3194444444445	349.12499999999994	414.3333333333333	384.3472222222222	360.8888888888888	335.6388888888889	261.44444444444446	1068.0	5.62962962962963	5.5344827586206895	4.128440366972477	2.815950920245399	2.009950248756219	1.8216216216216217	1.883870967741936	1.950413223140496	3.351851851851852	3.871559633027523	3.2699386503067487	2.78125	2.671641791044776	2.464864864864865	2.367741935483871	2.4297520661157024	3.426054526748972
CHEMBL2022154	25.13392588215553	2	1	2.4707850012123043	4.864387320326757	1.3101900359703222	4.041066553743233	459437056211.3793	7.380341595310307	10	69	0	0	8	1	7	0	0	0	0	0	470.0	441.0	358.97222222222223	412.2777777777777	523.7222222222223	396.2222222222223	419.3333333333334	401.5555555555555	419.8333333333333	369.8333333333333	1468.0	6.811594202898551	5.842857142857143	4.379032258064516	2.975460122699386	2.6306818181818183	2.6890243902439024	2.639455782312925	2.0657894736842106	2.8260869565217392	3.032258064516129	2.6196319018404908	2.4606060606060605	2.323863636363636	2.4451219512195124	2.6054421768707483	2.486842105263158	5.202495974235105
ZINC000022924347	21.1203926627382	0	2	2.524789069323843	4.852571891850165	1.3581898614793957	4.277719022192726	333.3711245049311	6.764767802429966	12	53	0	0	4	3	1	0	0	0	0	0	294.0	310.0	117.66666666666669	242.0833333333333	318.16666666666663	338.2777777777779	339.3333333333333	287.25000000000006	241.0	206.5	1030.0	5.547169811320755	5.719298245614035	4.254716981132075	3.425675675675676	2.376470588235294	2.167832167832168	1.8846153846153848	1.743119266055046	3.2641509433962264	3.707547169811321	3.2432432432432434	2.807017543859649	2.670588235294117	2.643356643356644	2.523076923076923	2.541284403669725	2.220125786163522
CHEMBL161765	13.613368327506883	0	1	2.3191429751365766	4.638285950273152	1.2816663000045674	3.650532551687081	158.829878108329	5.655620345314078	12	36	0	0	3	2	0	1	0	0	0	0	180.44444444444449	120.0	84.25342935528121	144.78703703703707	162.3950617283951	156.1172839506173	134.462962962963	122.05555555555554	119.0925925925926	101.31481481481482	912.0	5.012345679012346	5.027027027027027	3.623655913978496	2.77027027027027	2.4477611940298507	2.142857142857143	1.5	1.148148148148148	2.888888888888889	3.129032258064516	2.72972972972973	2.3625	2.5074626865671643	2.7142857142857144	2.321428571428572	2.111111111111111	2.3403730376467005
CHEMBL91549	16.211085308952253	0	1	2.4848238910857914	4.790964908799187	1.3335973962649523	3.7848813240619377	211.088247501346	6.094213625373266	15	43	0	0	2	2	0	0	0	0	0	0	216.0	233.0	96.88888888888889	184.19444444444449	215.05555555555563	225.9166666666667	223.00000000000003	218.0833333333333	223.16666666666663	192.0	804.0	5.023255813953488	5.466666666666667	4.269230769230769	3.171717171717172	2.429824561403509	2.284313725490196	1.4857142857142858	0.7272727272727273	3.0232558139534884	3.448717948717949	3.0303030303030303	2.7181818181818183	2.5964912280701755	2.6372549019607843	2.3523809523809525	1.9090909090909087	2.2532299741602064
CHEMBL4116576	18.4013553377332	0	1	2.4900120263863608	4.806791434774957	1.3066379498226075	3.657730788899106	362.078716026936	6.767330373129592	12	48	0	0	4	1	2	0	1	0	0	1	318.0	201.0	182.47222222222223	235.19444444444449	280.75	299.2222222222222	323.33333333333337	290.80555555555554	245.36111111111111	186.8888888888889	1002.0	6.625	6.04	4.5	3.7452830188679247	1.9402985074626864	1.488888888888889	1.946428571428572	2.6219512195121952	3.083333333333333	3.383720930232558	3.0943396226415096	2.73109243697479	2.3507462686567164	2.140740740740741	2.1607142857142856	2.5365853658536586	3.8015046296296298
CHEMBL602873	23.277921935309863	0	0	2.447154981347882	4.8461619192216165	1.2298511326562656	4.262388553859312	386.1233847406867	7.054769256643167	17	45	0	0	11	4	2	0	3	1	1	5	526.6721536351166	477.1851851851852	359.2571825941167	466.00514403292186	347.8518518518518	423.7505144032922	441.5879629629629	359.11625514403283	472.79938271604937	282.0931069958847	2780.0	11.703825636335925	10.152088258471236	9.8994708994709	7.17119341563786	5.98539886039886	4.820052375607932	6.400170285227756	4.813459801264679	3.844444444444445	4.051948051948052	3.688888888888889	3.2254901960784315	2.9134615384615383	2.797979797979798	2.689655172413793	2.707317073170732	7.983492946535927
CHEMBL268258	20.453725996071537	0	1	2.421343154858541	4.842045356669923	1.3320443218608466	4.056379407656957	323.1385470713957	6.733592614583893	15	53	0	0	3	1	2	0	0	0	0	0	300.0	219.0	127.44444444444446	238.8611111111112	283.5833333333333	307.0	297.97222222222223	278.27777777777777	247.25	227.0277777777778	1032.0	5.660377358490566	5.660714285714286	4.207920792079208	2.9545454545454546	1.4807692307692308	1.5	1.460431654676259	1.7179487179487178	3.113207547169812	3.485148514851485	3.007575757575758	2.5620915032679736	2.352564102564102	2.23972602739726	2.172661870503597	2.341880341880342	2.4046121593291407
CHEMBL301784	22.155668843148284	0	0	2.462613806592785	4.8221598139056105	1.2998791873045497	3.929143758504352	828.9168084585752	7.74973921560245	18	44	0	0	8	4	2	0	0	2	0	2	389.2098765432099	370.8888888888889	174.6217040085353	254.5905349794239	303.5094116750494	308.69238683127566	302.0421810699588	242.65637860082305	218.2057613168725	168.27674897119348	1638.0	8.845679012345679	8.877068557919621	7.421652421652422	5.613338424334987	4.727598566308243	4.636111111111111	4.271284271284272	4.11437908496732	3.772727272727273	4.0256410256410255	3.4742268041237114	3.147368421052632	2.935483870967742	2.9625	2.896103896103896	2.897058823529412	3.9686750911030746
CHEMBL4212834	17.625298871325352	0	1	2.4718296850012296	4.943659370002459	1.360210987285324	4.008442794927088	216.8981235701316	6.167885127030732	12	42	0	0	4	3	0	0	1	0	0	1	282.0	250.0	156.41666666666666	216.19444444444449	274.69444444444446	263.50000000000006	239.44444444444457	219.3333333333334	195.19444444444449	172.00000000000003	896.0	6.714285714285714	6.377777777777778	4.829268292682927	3.3859649122807016	2.373913043478261	2.525252525252525	2.50561797752809	2.5492957746478875	3.333333333333333	3.682926829268293	3.1403508771929824	2.8	2.652173913043478	2.585858585858586	2.426966292134832	2.380281690140845	3.724206349206349
CHEMBL569270	18.551185251994248	0	0	2.4060684726527213	4.731213800864063	1.3051343821543149	4.32288691055904	173.47916532177564	6.031526244929364	17	38	0	0	8	5	1	1	1	0	0	1	378.44444444444446	338.0	220.1145404663924	233.3024691358025	284.90123456790127	295.1913580246913	239.45061728395063	252.32407407407413	199.76543209876547	196.8518518518519	1236.0	9.95906432748538	9.141666666666666	7.848958333333333	6.506849315068493	5.13063063063063	4.76056338028169	4.805555555555555	4.721212121212121	3.631578947368421	3.859375	3.547945205479452	3.103896103896104	3.0675675675675675	2.8732394366197185	2.933333333333333	2.872727272727273	5.792487907010324
CHEMBL1237021	28.765316368412112	0	1	2.6082378990728268	4.973291149919147	1.3691053187076825	3.790549904879221	5630.912177223674	9.888789697326406	9	71	0	2	7	4	2	1	0	0	0	0	394.44444444444446	393.33333333333337	225.2256515775034	328.7345679012346	459.2592592592592	551.8703703703703	472.2129629629629	440.66666666666674	461.8333333333333	377.0216049382717	1624.0	5.555555555555555	5.311688311688312	4.06140350877193	2.671130952380952	1.956386292834891	1.9568822553897185	1.709439528023599	1.6390243902439023	3.380281690140845	3.809210526315789	2.9642857142857144	2.6050420168067228	2.677570093457944	2.7512437810945274	2.482300884955752	2.551219512195122	3.1721922757394845
CHEMBL4105102	24.0462790434071	0	1	2.4636007274513223	4.925959206806273	1.3340086306351668	4.538763104985145	312.7713090149901	6.844084570034587	15	57	0	0	8	5	2	1	0	0	0	0	380.44444444444446	284.66666666666663	203.8923182441701	285.496913580247	385.0802469135803	430.8796296296297	442.59259259259255	323.87037037037027	298.9166666666667	266.47222222222223	1448.0	6.674463937621833	6.469945355191257	5.053571428571429	3.884444444444444	2.187376725838264	1.8977777777777776	1.858513189448441	2.14207650273224	3.3859649122807016	3.705357142857143	3.1933333333333334	2.798780487804878	2.5207100591715976	2.533333333333333	2.402877697841727	2.39344262295082	3.577058214810002
CHEMBL275475	23.20127289177796	0	1	2.444117173877555	4.789022640003483	1.3594249921205834	4.150305840532071	481.7975239714884	7.242234688038965	15	56	0	0	6	5	1	0	0	0	0	0	358.0	274.0	173.91666666666669	273.1666666666667	358.88888888888886	416.0	374.0833333333333	284.50000000000006	273.38888888888886	245.5555555555556	1164.0	6.392857142857143	6.483333333333333	4.909090909090909	3.391025641025641	2.0061349693251533	1.9295774647887325	1.871212121212121	1.975	3.3035714285714284	3.618181818181818	3.0641025641025643	2.6569767441860463	2.478527607361963	2.5211267605633805	2.4242424242424243	2.4916666666666667	3.1056547619047623
CHEMBL211980	23.529442291001487	0	1	2.461079957567207	4.829749411721881	1.31168032792541	4.327552186142342	919.2874312583974	7.922211127366031	12	55	0	0	7	2	2	0	0	3	0	3	334.8148148148148	396.33333333333337	165.15477823502516	254.83024691358025	335.5906873952141	345.190329218107	335.7592592592593	303.9331275720164	237.77160493827165	229.7109053497944	1946.0	6.087542087542087	6.022988505747128	4.427672955974844	3.219516319972941	2.988967691095351	3.248633879781421	2.9988998899889987	2.676190476190476	3.327272727272727	3.537735849056604	2.910958904109589	2.680555555555556	2.6382978723404253	2.778688524590164	2.9405940594059405	2.8	3.00281414972773
CHEMBL381664	19.10846211891974	0	1	2.530604042408765	4.888179392502577	1.3110946163722892	4.25462122113414	201.55381367497296	6.181525148469508	12	47	0	0	4	1	3	0	0	0	0	0	314.0	328.0	127.47222222222224	234.41666666666669	300.3888888888888	327.5000000000001	325.27777777777777	283.50000000000006	260.24999999999994	217.5	984.0	6.680851063829787	6.5	5.188888888888889	4.652542372881356	3.291970802919708	2.50381679389313	1.9406779661016949	1.4791666666666667	3.297872340425532	3.7777777777777777	3.457627118644068	2.992857142857143	2.9051094890510947	2.633587786259542	2.330508474576271	2.1979166666666665	2.712174940898345
CHEMBL3289987	25.50987123849344	0	1	2.466013903503092	4.8183051951751725	1.3280238804495177	3.743383463283752	1414.4544945713712	8.417650029348565	18	58	0	0	10	6	3	1	0	0	0	0	442.44444444444446	296.3333333333333	240.49391289437585	369.5787037037037	390.6188271604938	457.8379629629629	389.9305555555554	345.6203703703703	297.8888888888889	245.85185185185188	1560.0	7.628352490421456	6.602150537634408	6.168168168168168	4.002267573696145	2.425055928411633	2.195061728395061	2.020671834625323	2.191740412979351	3.4482758620689653	3.684684684684685	3.068027210884354	2.707006369426752	2.5436241610738257	2.5185185185185186	2.4031007751937983	2.566371681415929	4.146446774040963
ZINC000071330200	25.512863264118536	0	1	2.4239853928361432	4.7861575969246175	1.3086778091556956	3.713215314783693	2166.9298784545194	8.874989110673294	15	63	0	0	8	3	4	0	1	0	0	1	482.0	440.0	270.9722222222222	346.5	442.3333333333331	442.66666666666646	457.5	464.8888888888889	369.5833333333333	313.24999999999994	1414.0	7.650793650793651	6.833333333333333	5.247863247863248	4.1879194630872485	2.581395348837209	2.75	2.6575342465753424	3.067796610169492	3.1746031746031744	3.4444444444444446	3.02013422818792	2.6809815950920246	2.4186046511627906	2.3125	2.294520547945205	2.52542372881356	4.301146384479717
ZINC000002015685	11.451607869427358	0	1	2.373075759617159	4.746151519234319	1.214646334415303	3.4914403207950526	81.11705453670434	4.865896858477517	6	35	0	0	4	1	3	0	0	0	0	0	216.0	80.0	110.88888888888889	164.44444444444443	193.1111111111112	208.72222222222223	225.72222222222223	208.8333333333333	167.50000000000003	108.5	692.0	6.171428571428572	5.6	4.25	4.348484848484849	1.927710843373494	0.9523809523809524	0.4444444444444444	0.0655737704918032	2.657142857142857	3.0	2.909090909090909	2.45679012345679	2.216867469879518	1.880952380952381	1.4861111111111112	1.180327868852459	3.168253968253968
CHEMBL4080762	21.79898987322333	0	1	2.364877996570516	4.723867088105607	1.3421746547939333	4.449599402555927	263.4479138530188	6.603475095236184	15	56	0	0	6	4	2	0	0	0	0	0	350.0	218.0	142.61111111111111	267.3611111111111	307.5	304.24999999999994	305.3333333333333	264.83333333333337	238.75	202.75000000000003	1144.0	6.25	6.169491525423729	4.504761904761905	3.162962962962963	1.7254901960784317	1.5352112676056338	1.4545454545454546	1.854368932038835	3.071428571428572	3.342857142857143	2.8962962962962964	2.555555555555556	2.2745098039215685	2.204225352112676	2.136363636363636	2.41747572815534	2.546626984126984
CHEMBL3664819	25.44391357889724	0	1	2.433901486273748	4.811611567571447	1.339647633347675	3.911941676726768	3919.019101577619	9.43674748208826	6	70	0	0	6	2	4	0	0	0	0	0	372.0	283.0	197.97222222222223	333.5277777777779	407.1666666666668	435.11111111111103	427.80555555555554	385.19444444444446	323.0	298.38888888888897	1328.0	5.314285714285714	4.864864864864865	3.4444444444444446	2.0682926829268293	1.5571428571428572	1.50531914893617	1.3478260869565215	1.1761363636363635	2.9714285714285715	3.236111111111111	2.6341463414634148	2.3796296296296298	2.3095238095238093	2.367021276595745	2.266304347826087	2.1931818181818183	2.828174603174604
CHEMBL4069091	24.87470616815329	0	1	2.425195312160033	4.800754654417046	1.3011862635042672	3.703015208212	1542.738037295589	8.504464872833601	15	56	0	0	10	6	2	0	0	2	0	2	415.2098765432099	374.0	216.0661484529797	283.25308641975306	350.0258725803993	363.84259259259255	374.9259259259258	322.32716049382714	323.92592592592587	273.67283950617286	1816.0	7.414462081128748	7.291902071563088	5.359477124183007	3.734342615121204	2.981103552532124	2.791044776119403	3.0128968253968256	2.867124856815578	3.392857142857143	3.696078431372549	3.051094890510949	2.70945945945946	2.4761904761904763	2.462686567164179	2.508928571428572	2.6391752577319587	3.8583240795174953
ZINC000029038737	25.36303334985748	0	1	2.4457056249272093	4.788554696637117	1.336915191175315	4.748556142146373	467.1646057407237	7.309832480189459	15	64	0	0	6	4	1	1	0	0	0	0	352.44444444444446	308.33333333333337	180.3923182441701	291.4567901234568	365.4259259259259	386.8703703703704	370.3518518518519	318.58333333333337	305.5	261.46296296296293	1484.0	5.506944444444445	5.411764705882353	4.066666666666666	2.7534516765286	2.0380952380952384	1.9892473118279568	1.6919831223628694	1.639269406392694	3.1875	3.512	2.923076923076923	2.6741573033707864	2.537142857142857	2.606451612903226	2.3987341772151898	2.404109589041096	2.818629972565158
CHEMBL352648	23.270222576999256	0	1	2.569721388387923	4.91707212642619	1.336096788379966	3.937219877165021	2900.7183974281934	9.037424445539758	12	56	0	0	5	2	1	1	1	0	0	1	348.44444444444446	271.6666666666667	216.8923182441701	271.0061728395061	375.89506172839504	384.08024691358014	344.8888888888889	351.33333333333337	276.9907407407408	233.7962962962963	1390.0	6.222222222222222	5.8	4.339285714285714	3.0331262939958585	1.847784200385356	1.6074950690335308	1.6098765432098767	2.3464052287581696	3.3392857142857144	3.7142857142857135	3.1552795031055902	2.8514285714285714	2.508670520231214	2.2958579881656807	2.325925925925926	2.607843137254902	3.873077111503037
CHEMBL1774075	25.92800957509357	0	1	2.449039925989561	4.898079851979123	1.2688229922605645	3.915226899684783	3986.687636743034	9.484638467347716	12	59	0	0	10	4	2	0	3	1	0	4	523.604938271605	362.1111111111111	367.8177964487121	509.4341563786009	419.43415637860073	508.5524691358023	459.0493827160493	464.8364197530865	367.8657407407409	238.64351851851856	1710.0	8.874659970705169	7.550179211469533	6.614552605703048	4.35467255334805	2.8569444444444443	2.4633408919123205	2.547491039426524	2.556689342403628	3.389830508474576	3.5132743362831858	3.04635761589404	2.6666666666666665	2.475	2.360544217687075	2.3225806451612905	2.683673469387755	6.23419993980868
CHEMBL2237425	27.08155522381719	0	1	2.5793395750466903	5.024288951375112	1.3133793861296008	4.092509759402706	5821.856023894147	9.89314982595755	19	60	0	0	11	7	3	0	0	1	0	1	495.60493827160496	488.1111111111111	277.7830742264898	343.41049382716045	454.68106995884784	589.2283950617286	433.9938271604939	420.5308641975309	414.074074074074	401.5185185185186	1678.0	8.26008230452675	8.04861111111111	6.771014492753624	5.201618837380427	3.15359477124183	2.9762872628726287	3.285947712418301	2.7724444444444445	3.566666666666667	3.9043478260869566	3.397350993377484	2.88953488372093	2.711764705882353	2.591463414634146	2.6911764705882355	2.64	4.62971790377483
CHEMBL2331804	9.289847411347834	0	1	2.4108800689479533	4.56833438366596	1.2869793198185275	3.184090808205316	52.08388328735765	4.135177115803876	5	24	0	0	4	2	2	0	0	0	0	0	178.0	4.0	104.83333333333334	129.27777777777777	179.0833333333334	163.33333333333334	119.5	57.0	21.5	3.0	526.0	7.416666666666667	7.0	5.217391304347826	3.4915254237288136	1.4634146341463414	0.1481481481481481	0.0	0.0	3.083333333333333	3.3043478260869565	2.76271186440678	2.457627118644068	1.7804878048780488	1.3333333333333333	1.1875	1.0	4.368055555555556
ZINC000012069082	21.53838080919485	0	1	2.3527440086708293	4.70548801734166	1.2900771032504017	4.307791004498516	280.6591438869622	6.666760339143058	12	54	0	0	8	3	3	1	1	0	0	1	388.44444444444446	331.33333333333337	277.466135116598	348.9398148148148	379.55092592592587	401.1558641975308	342.59722222222223	330.2037037037037	282.6574074074074	329.19444444444434	1422.0	7.193415637860083	5.309523809523809	4.913333333333334	3.1994949494949494	1.893424036281179	2.588541666666667	2.3986928104575167	2.357638888888889	3.111111111111111	3.26	2.840909090909091	2.4097222222222223	2.197278911564626	2.2890625	2.519607843137255	2.427083333333333	5.138261761418482
ZINC000000000509	16.17064519443237	0	1	2.4996670819223485	4.911907460201457	1.3550940525311386	4.111136613904508	121.09246191355108	5.489701582390095	12	39	0	0	3	3	0	0	0	0	0	0	228.0	167.0	89.88888888888889	180.3055555555556	230.8055555555556	260.33333333333337	260.25	223.5	158.0	74.5	778.0	5.846153846153846	6.095238095238095	4.776315789473684	3.942857142857143	2.52	1.518181818181818	0.6627906976744186	0.06	3.358974358974359	3.8552631578947367	3.523809523809524	2.9365079365079363	2.72	2.272727272727273	1.825581395348837	1.42	2.304843304843305
CHEMBL418319	17.884518585327584	0	1	2.356060148640193	4.712120297280386	1.263468792861805	3.664823921664076	412.1828937212816	6.896935905000741	12	43	0	0	7	2	4	0	0	0	1	1	353.06721536351165	198.51851851851853	222.0782750342936	265.2932098765433	266.19598765432096	299.9737654320987	259.2824074074074	204.3657407407407	234.31944444444449	182.050925925926	2210.0	8.210865473570038	7.06902356902357	5.673173173173174	4.296296296296297	2.458605664488017	2.205761316872428	2.548059964726632	3.1379495437466454	3.13953488372093	3.3378378378378377	3.033707865168539	2.504950495049505	2.303921568627451	2.3222222222222224	2.2976190476190474	2.5072463768115942	5.164611047309153
CHEMBL473197	26.44324793770847	0	1	2.6540994389944244	5.223744163943657	1.2811812065610948	3.876003488837832	22450.418004648272	11.21298698083022	6	65	0	2	8	3	4	0	0	1	0	1	425.60493827160496	322.1111111111111	271.87335200426764	324.5216049382716	504.6810699588477	594.520061728395	630.7577160493827	477.4614197530864	289.6157407407408	254.6851851851852	1624.0	6.547768281101615	6.1030595813204505	4.538847117794487	3.6033390903857225	2.259078590785908	1.9404283801874165	2.366571699905033	2.218423551756885	3.353846153846154	3.849624060150376	3.067357512953368	2.5244444444444443	2.234146341463415	2.2349397590361444	2.623931623931624	2.658119658119658	4.18266695391181
CHEMBL3639637;CHEMBL3664855	26.151020360083784	0	1	2.433900936768875	4.811629258318412	1.3388898952955544	3.911179110534202	5505.344009029619	9.80739700596372	6	73	0	0	6	2	4	0	0	0	0	0	376.0	299.0	202.22222222222223	341.11111111111126	421.6666666666668	453.19444444444434	468.3055555555555	389.1111111111112	342.83333333333337	318.38888888888897	1366.0	5.1506849315068495	4.675324675324675	3.306666666666666	2.0277777777777777	1.6575342465753424	1.5255102040816326	1.3229166666666667	1.1587301587301588	2.9315068493150687	3.2066666666666666	2.6203703703703702	2.330508474576271	2.287671232876712	2.3622448979591835	2.255208333333333	2.1693121693121693	2.7701674277016743
CHEMBL59725	23.4604926057802	0	1	2.402320016075754	4.777487049296954	1.3173729097893647	3.615234552408648	1133.510263565807	8.131686813330594	15	55	0	0	7	3	1	1	0	2	0	2	319.6543209876544	245.3333333333333	161.73624447492762	248.4228395061729	294.26661332114	300.611111111111	285.0648148148147	276.5956790123456	228.3611111111111	189.6543209876544	1898.0	5.811896745230079	5.699233716475096	4.174757281553398	2.706989963584688	1.9325396825396823	1.947089947089947	1.7797979797979795	1.849942726231386	3.290909090909091	3.504854368932039	2.8776978417266186	2.5734265734265733	2.4	2.380952380952381	2.381818181818182	2.525773195876289	2.940658990453229
CHEMBL261482	18.498814593655908	0	0	2.5235665855504044	4.856714509638222	1.3094510655998255	4.261758383704749	166.5876135548579	5.948430501493649	9	39	0	0	10	6	4	0	0	0	0	0	382.0	419.0	235.0	258.77777777777777	405.9166666666666	393.0	375.3333333333334	315.88888888888886	312.6666666666666	226.0555555555556	1034.0	9.794871794871796	8.857142857142858	7.958333333333333	7.086956521739131	5.375	4.988095238095238	4.571428571428571	3.212121212121212	3.743589743589744	4.125	3.3260869565217392	3.1739130434782608	3.113636363636364	2.9047619047619047	2.623376623376624	2.333333333333333	6.0256410256410255
ZINC000096928129	21.132323206556663	0	1	2.420541514275278	4.82442577479404	1.3324611663874906	4.313757362745036	284.69756220769415	6.644679204587065	18	51	0	0	5	4	1	0	0	0	0	0	332.0	396.0	137.44444444444446	251.8055555555556	304.49999999999994	306.6111111111111	297.63888888888886	262.72222222222223	276.38888888888897	282.0833333333333	1076.0	6.509803921568627	6.592592592592593	5.086021505376344	4.032786885245901	3.642276422764228	3.6	3.247863247863248	2.4656488549618323	3.215686274509804	3.505376344086021	3.1557377049180326	2.9140625	2.869918699186992	3.109090909090909	2.905982905982906	2.519083969465649	2.694989106753813
CHEMBL188033	12.813450773462108	0	1	2.532309051991239	4.922434892456478	1.3093146742035673	3.6582990007515175	80.59968567981018	4.859498378996498	6	36	0	0	2	2	0	0	0	0	0	0	156.0	46.0	71.66666666666667	148.83333333333331	193.8611111111112	209.69444444444449	187.16666666666669	155.83333333333337	105.16666666666669	39.5	622.0	4.333333333333333	4.842105263157895	3.6527777777777777	2.473684210526316	0.7727272727272727	0.4893617021276595	0.0547945205479452	0.0	3.055555555555556	3.583333333333333	3.1052631578947367	2.5855855855855854	2.145454545454545	1.702127659574468	1.273972602739726	1.088235294117647	1.990740740740741
CHEMBL301466	13.560997669168536	0	1	2.490294085526237	4.980588171052476	1.3089267925340538	3.80184559046439	87.32489596584766	5.000263850409927	6	28	0	0	6	3	1	0	0	2	0	2	213.20987654320987	82.77777777777779	110.53837067520196	149.92386831275718	202.2594116750496	203.5658436213992	173.3734567901235	117.0617283950617	50.24074074074074	12.75925925925926	1196.0	7.614638447971781	7.507407407407408	5.960905349794239	4.566584362139918	2.625	1.761229314420804	1.0341880341880345	0.3888888888888889	3.75	4.074074074074074	3.3466666666666667	2.958904109589041	2.578125	2.148936170212766	1.7692307692307692	1.375	3.947798952685784
CHEMBL3982486	22.615486454151053	0	1	2.4432915114846248	4.780305866686431	1.3212802813560174	3.845655549409492	2673.5738355896874	8.95588210857595	9	61	0	0	7	4	2	1	0	0	0	0	326.44444444444446	226.3333333333333	176.33676268861453	289.3734567901235	330.5648148148148	365.3703703703702	352.324074074074	286.4722222222222	275.94444444444446	259.1574074074074	1404.0	5.351548269581056	4.984375	3.6694444444444447	2.217564870259481	1.5445736434108528	1.5502283105022832	1.2649572649572651	1.2047930283224402	2.9836065573770494	3.2416666666666667	2.7005988023952097	2.4245810055865924	2.3430232558139537	2.4657534246575343	2.17948717948718	2.0980392156862746	2.890766601452697
CHEMBL597	16.401355337733193	0	2	2.3819751306053427	4.753196872959724	1.3028051052536482	4.154964536546269	126.96194969554855	5.585824777599848	12	40	0	0	4	3	1	0	0	0	0	0	256.0	333.0	130.88888888888889	200.3888888888889	234.50000000000003	219.27777777777783	233.8888888888889	260.27777777777777	263.27777777777777	198.66666666666669	842.0	6.4	6.476190476190476	4.971830985915493	3.707865168539326	3.6145833333333335	3.619565217391304	2.536082474226804	1.0434782608695652	3.175	3.5211267605633805	3.067415730337079	2.89010989010989	2.864583333333333	2.869565217391304	2.4123711340206184	1.9021739130434785	3.272222222222222
CHEMBL1852594	31.295686340235044	0	1	2.494619677623175	4.890467802104131	1.3062589862312706	4.290620265923442	3485.327919573261	9.542611774456985	17	78	0	0	10	5	4	0	0	1	0	1	515.604938271605	630.1111111111111	264.61640755982324	394.6286008230453	521.0267489711933	529.6543209876544	585.5216049382718	585.8364197530868	534.2962962962962	513.9907407407406	1908.0	6.610319721430833	6.501355013550136	5.0503003003003	3.9856073690270577	2.764938271604938	2.625462962962963	2.6661450182576942	2.708853238265003	3.2051282051282053	3.5135135135135136	3.093264248704663	2.8820754716981134	2.648888888888889	2.4291666666666667	2.446009389671361	2.53475935828877	3.39251804563876
ZINC000013472032	18.98983342069826	0	1	2.519243334083262	5.038486668166523	1.3540681376909518	3.9770996345465264	368.2617222157992	6.784262624412135	12	49	1	0	3	1	2	0	0	0	0	0	276.0	230.0	118.67361111111111	233.8055555555556	286.47222222222223	309.54166666666663	307.16666666666663	285.27777777777777	221.5	169.33333333333334	958.0	5.63265306122449	5.480769230769231	4.242105263157895	3.10077519379845	1.8774193548387097	1.5862068965517242	1.4724409448818898	2.202247191011236	3.163265306122449	3.6	3.1705426356589146	2.7066666666666666	2.47741935483871	2.2275862068965515	2.1023622047244093	2.3258426966292136	2.4219104308390023
CHEMBL306540	11.19238815542512	0	1	2.461465847107244	4.71296263503444	1.363924312907195	3.423919393407233	73.87953795762267	4.638908137975234	6	30	0	0	2	2	0	0	0	0	0	0	138.0	42.0	60.833333333333336	129.11111111111111	164.0833333333333	156.83333333333337	128.0	83.66666666666667	45.5	12.5	546.0	4.6	4.875	3.55	2.313953488372093	0.8974358974358975	0.8571428571428571	0.4137931034482758	0.0	3.066666666666667	3.4833333333333334	2.883720930232558	2.488888888888889	1.9743589743589745	1.816326530612245	1.5517241379310345	1.2	2.0277777777777777
CHEMBL148058	21.764500537079865	0	1	2.430634941761402	4.861269883522803	1.2560635399944604	4.160585445121139	412.5351542515207	7.051940841752598	12	50	0	0	8	2	3	1	2	0	0	2	432.44444444444446	295.33333333333337	377.0494684499314	358.92592592592587	446.9351851851852	562.0771604938273	408.2484567901235	272.14351851851853	456.891975308642	312.63271604938274	1450.0	8.648888888888889	6.185897435897435	5.663082437275985	3.867684478371501	2.6838235294117645	2.684848484848485	3.3730886850152904	2.579861111111111	3.36	3.548387096774193	2.938931297709924	2.4482758620689653	2.338235294117647	2.6545454545454548	2.532110091743119	2.53125	7.540989368998628
CHEMBL3771397	12.74450108824081	0	1	2.512287099939776	4.884180804139953	1.282512500864	3.451823822486768	142.29521930077243	5.4885321596749455	6	31	0	0	5	1	1	0	2	1	0	3	259.60493827160496	168.88888888888889	203.7275186709343	173.20781893004116	223.6049382716049	179.21090534979425	209.9197530864197	217.28395061728392	218.73148148148147	177.0	1010.0	8.374352847471128	6.597222222222222	4.985858585858586	4.562091503267975	3.516835016835017	2.558922558922559	2.1481481481481484	1.9714285714285715	3.225806451612903	3.4363636363636365	3.0294117647058822	3.015873015873016	2.621212121212121	2.196969696969697	1.6842105263157894	1.2857142857142858	6.571855440997881
CHEMBL3403335	22.579394442408727	0	0	2.5555716702850875	5.082075889440984	1.352058842994736	4.626084485197057	238.5390270561832	6.504152349578428	21	46	0	0	5	2	2	1	0	0	0	0	362.44444444444446	653.0	208.7994684499314	304.8765432098764	335.8209876543208	425.108024691358	415.266975308642	444.8518518518519	405.4537037037037	307.1574074074074	1328.0	7.879227053140097	6.78	7.321428571428571	5.383480825958701	5.3252688172043	5.1015625	3.795275590551181	2.575221238938053	3.8260869565217392	4.345238095238095	3.831858407079646	3.512	3.4516129032258065	3.2265625	2.8503937007874014	2.4601769911504423	4.539118879346335
CHEMBL4471059	22.684436139372355	0	2	2.4707850012123043	4.864387320326757	1.3101900359703222	4.041066553743233	459437056211.3793	7.380341595310307	14	58	0	0	9	2	4	0	0	3	0	3	386.4938271604938	339.44444444444446	200.24077864813563	282.76147539846016	342.6961821988189	372.97186311369137	358.48996414918025	321.41322076155103	289.1408585723651	248.21280573002807	2040.0	6.663686675180928	6.290018832391714	5.045751633986928	4.299588477366255	2.6556343577620174	2.828703703703704	2.4090038314176248	2.3503503503503507	3.086206896551724	3.5686274509803924	3.051851851851852	2.653061224489796	2.5531914893617023	2.658333333333333	2.6293103448275863	2.495495495495496	3.841195259384765
CHEMBL90837	18.510745137474373	0	1	2.4921566278229843	4.834716842940919	1.2997756502745528	3.993890107738153	252.8915319333279	6.408429406615241	15	45	0	0	5	3	2	0	0	0	0	0	324.0	385.0	210.4444444444444	265.9722222222223	277.27777777777777	312.3055555555556	294.4999999999999	296.9722222222222	312.33333333333326	309.3333333333333	980.0	7.2	6.808510638297872	5.654320987654321	4.145631067961165	3.4166666666666665	3.564814814814815	2.911504424778761	2.0458715596330275	3.2222222222222223	3.592592592592593	3.184466019417476	2.805084745762712	2.7416666666666667	2.842592592592593	2.584070796460177	2.128440366972477	4.676543209876543
CHEMBL360492;CHEMBL360492;9990808	10.813450773462108	0	1	2.3930004234295725	4.755614960872588	1.2744386091012083	3.478635971040868	60.6630440880795	4.441806920413162	6	27	0	0	3	1	0	0	1	1	0	2	169.60493827160494	53.66666666666667	116.69974089315652	131.04526748971193	182.23971193415645	169.43827160493828	147.07407407407405	122.80246913580248	52.037037037037045	0.0	828.0	6.281664380429812	5.718253968253968	4.224400871459695	3.0956790123456788	1.3172302737520127	1.1925925925925926	0.0	1.9515369776012623	3.1481481481481484	3.392156862745098	2.888888888888889	2.363636363636364	1.9565217391304348	1.488888888888889	1.0	2.258076613162883	4.322212625672464
ZINC000028528140	24.127159272446868	0	1	2.454923804996189	4.90447220004152	1.3280541540629078	5.0843344416518335	210.7633492144276	6.44934822501231	15	55	0	0	7	4	1	1	1	0	0	1	396.44444444444446	351.33333333333337	229.42009602194787	288.8734567901235	368.7314814814815	381.1203703703703	411.0462962962963	367.6388888888889	330.25	273.324074074074	1450.0	7.208080808080808	6.6440677966101696	5.161993769470405	3.747126436781609	2.507337526205451	2.583333333333333	2.593175853018373	2.3304597701149428	3.4727272727272727	3.8130841121495327	3.2	2.80625	2.635220125786164	2.617647058823529	2.543307086614173	2.6379310344827585	4.171274473126325
CHEMBL3698014	24.87470616815329	0	1	2.433911695903985	4.811750982211097	1.2980868048351202	3.9229129519672217	2451.093595812812	8.96744037939083	6	71	0	0	7	3	4	0	0	0	0	0	384.0	284.0	205.97222222222223	333.8055555555557	430.30555555555566	477.61111111111103	484.13888888888897	390.8611111111112	348.9166666666667	322.0555555555556	1342.0	5.408450704225352	4.986486486486487	3.7163120567375887	2.6424870466321244	1.3818181818181818	1.3853658536585365	1.2371134020618555	1.010204081632653	2.887323943661972	3.191489361702128	2.689119170984456	2.357142857142857	2.2227272727272727	2.273170731707317	2.128865979381444	1.9642857142857144	2.901017214397496
CHEMBL1909065	50.54485639220519	1	0	2.596089992266914	5.130342844445752	1.2459278687605586	6.0706480016219615	1515.5441997283674	9.179827851550938	0	144	1	0	17	0	17	0	0	0	0	0	884.0	1423.0	536.6180555555555	805.0763888888888	1169.0069444444443	1445.2083333333333	1451.0347222222222	1516.2222222222222	1516.1388888888887	1574.4930555555557	2860.0	6.138888888888889	5.3933333333333335	4.264406779661017	3.3886255924170614	2.175409836065574	2.2731629392971247	2.305555555555556	2.32626427406199	3.0694444444444446	3.5661016949152544	3.061611374407583	2.659217877094972	2.519672131147541	2.428115015974441	2.427469135802469	2.5187601957585644	3.726514274691358
ZINC000013437073	18.510745137474373	0	1	2.5283900040902503	4.875099674784619	1.2946854406563824	4.211970119841924	180.4720237004705	6.028484895346136	12	44	0	0	4	2	1	0	1	0	0	1	310.0	342.0	165.44444444444446	228.19444444444449	302.7777777777777	315.2222222222222	326.49999999999994	295.6388888888889	249.00000000000003	213.8333333333333	948.0	7.045454545454546	6.74468085106383	5.235294117647059	4.443478260869565	3.1908396946564888	2.80327868852459	2.2346938775510203	1.2098765432098766	3.386363636363636	3.8705882352941177	3.417391304347826	3.0	2.839694656488549	2.565573770491804	2.316326530612245	2.061728395061728	3.7601010101010095
CHEMBL4283791	27.133925882155523	0	1	2.499705985014879	4.999411970029759	1.272118289054668	3.932152894311241	8879.84209950652	10.344302022736386	16	69	0	0	7	2	5	0	0	0	0	0	480.0	411.0	262.5277777777778	363.3055555555556	436.7222222222222	507.05555555555554	528.6944444444446	489.5277777777778	454.25	402.3333333333333	1460.0	6.956521739130435	6.583333333333333	5.062015503875969	4.312883435582823	2.2583732057416266	2.075757575757576	1.6528497409326426	1.7921348314606742	3.130434782608696	3.4573643410852712	3.1533742331288344	2.7819148936170213	2.4401913875598087	2.378787878787879	2.093264248704663	2.106741573033708	3.80475040257649
ZINC000029038623	28.96751694101152	0	1	2.447268798771512	4.795677799433252	1.348283122768717	5.187817815751326	452.3412816230467	7.395370788227678	21	65	0	0	7	4	1	1	0	1	0	1	412.04938271604937	423.1111111111111	192.2587258039933	312.7561728395062	390.97222222222223	417.1378600823045	388.7335390946503	349.7561728395062	344.66769547325094	314.4310699588478	1878.0	6.339221272554606	6.273015873015873	4.904	3.3588235294117648	2.62586315128688	2.729749103942652	2.3955823293172687	2.229299363057325	3.4923076923076923	3.8	3.147058823529412	2.8011049723756907	2.7288135593220337	2.890322580645161	2.6686746987951806	2.694267515923567	2.9578265508306663
ZINC000027104304	17.694248556546647	0	1	2.5231004063373543	4.850883228863677	1.319093646845037	4.136589079837398	169.5491966329251	5.92160049069364	12	43	0	0	4	3	1	0	0	0	0	0	270.0	229.0	107.66666666666669	204.58333333333337	266.3333333333333	289.1111111111111	292.3333333333333	233.75	188.5	155.0	880.0	6.27906976744186	6.456521739130435	4.987951807228916	4.288288288288288	2.952	1.991304347826087	1.5806451612903225	0.8051948051948052	3.3255813953488373	3.819277108433735	3.414414414414414	2.9923076923076923	2.8	2.5217391304347827	2.2688172043010755	2.012987012987013	2.503875968992248
CHEMBL82714	18.56027396033108	0	1	2.5539794096137234	4.881762232140042	1.2913141440179865	4.21217727230088	170.37877046272337	5.970933143082413	12	47	0	0	3	2	1	0	0	0	0	0	262.0	239.0	109.45138888888889	214.5555555555556	292.63888888888886	323.1666666666667	327.04166666666663	289.75	234.3333333333333	188.0	906.0	5.574468085106383	5.94	4.604395604395604	3.862903225806452	2.5136986301369864	1.5723684210526316	1.2016806722689075	0.5523809523809524	3.276595744680851	3.8461538461538463	3.338709677419355	2.8980891719745223	2.746575342465753	2.3684210526315788	2.1512605042016806	1.819047619047619	2.3287529550827424
CHEMBL3642710	25.40347346437736	0	1	2.4339111488279954	4.81174835936123	1.3524461431547714	3.9238233982999615	2912.829811482571	9.140031141262488	6	70	0	0	7	4	3	0	0	0	0	0	372.0	270.0	195.19444444444449	326.41666666666674	417.3888888888889	450.1666666666666	435.55555555555566	354.0277777777778	344.1388888888889	302.80555555555554	1326.0	5.314285714285714	4.918918918918919	3.388888888888889	2.2	1.631578947368421	1.40625	1.2266009852216748	1.1767955801104972	2.9714285714285715	3.236111111111111	2.6975609756097563	2.4027777777777777	2.325358851674641	2.380208333333333	2.142857142857143	2.132596685082873	2.788492063492064
CHEMBL146942	14.170645194432373	0	2	2.4537238927346934	4.907447785469389	1.2824510508276314	3.730008780558843	150.31850146943486	5.654610272291212	6	45	0	0	3	2	1	0	0	0	0	0	170.0	140.0	136.14583333333331	185.4861111111112	249.83333333333337	278.75000000000006	283.58333333333337	309.83333333333337	260.6666666666667	233.3333333333333	764.0	3.7777777777777777	3.782608695652174	2.7058823529411766	1.864	1.1390728476821192	0.9929078014184396	0.9206349206349206	1.0235294117647058	2.6666666666666665	3.1294117647058823	2.616	2.26530612244898	2.119205298013245	1.8794326241134751	1.6825396825396826	1.588235294117647	3.0254629629629624
CHEMBL3642699;CHEMBL3642703;CHEMBL3642699	26.85812714127033	0	1	2.433903184997249	4.811614398671543	1.332788610705418	3.918818553789294	4903.185631165366	9.72141583328791	9	74	0	0	7	4	2	1	0	0	0	0	356.44444444444446	311.66666666666663	194.64231824417007	322.23765432098776	416.1172839506173	443.97222222222206	449.4999999999999	393.8148148148149	336.1388888888889	330.9444444444445	1592.0	4.816816816816817	4.5085470085470085	3.0844444444444448	2.059467918622848	1.5052316890881912	1.574074074074074	1.2670068027210883	1.211469534050179	2.972972972972973	3.273333333333333	2.6619718309859155	2.3405172413793105	2.282511210762332	2.363636363636364	2.2755102040816326	2.225806451612903	2.63030159789419
CHEMBL3546956	12.008884736352844	0	1	2.4838223970909006	4.796451500999218	1.2852709100192712	3.315582396370087	135.51726226555104	5.379102658244944	6	34	0	0	3	1	1	0	1	0	0	1	204.0	104.0	147.13888888888889	162.88888888888889	200.0555555555556	184.4722222222222	193.66666666666669	191.00000000000003	188.5833333333333	124.5	680.0	6.0	5.371428571428571	3.918032786885246	3.207792207792208	2.63768115942029	1.4444444444444444	0.9130434782608696	0.2830188679245283	2.8823529411764706	3.098360655737705	2.688311688311688	2.6944444444444446	2.536231884057971	2.1527777777777777	1.7391304347826086	1.471698113207547	4.327614379084968
CHEMBL3676923	29.62494470919788	0	1	2.5547703729205264	5.109539798900832	1.3518189497883706	3.763083605611962	13443.688564386248	10.787198868640512	9	80	0	4	4	2	2	0	0	0	0	0	356.0	303.0	194.84027777777777	347.43055555555554	492.20833333333337	554.4166666666667	480.6388888888889	427.19444444444446	364.2638888888889	355.7638888888889	1422.0	4.45	4.5	3.209302325581396	1.943609022556391	1.4593495934959348	1.3835616438356164	1.1403508771929824	1.017467248908297	3.15	3.569767441860465	2.778195488721805	2.335570469798658	2.382113821138212	2.452054794520548	2.333333333333333	2.2358078602620086	2.435503472222222
CHEMBL14462	24.39247566916083	0	0	2.502980384634592	4.938175047012436	1.2827937072778797	4.395749905696383	507.967083427336	7.361818760567323	18	51	0	0	8	3	2	0	3	0	0	3	536.0	599.0	367.5625	487.5833333333333	390.0138888888889	540.5	519.6111111111112	500.2083333333333	590.8611111111112	315.41666666666663	1366.0	10.509803921568627	9.148148148148149	8.793478260869565	6.553571428571429	5.014388489208633	4.6434108527131785	5.0256410256410255	4.247524752475248	3.686274509803922	3.978260869565217	3.741071428571429	3.1953125	2.870503597122302	2.744186046511628	2.683760683760684	2.841584158415841	7.207107843137255
CHEMBL92040	10.853890887981988	0	1	2.4195366957320017	4.71097076438824	1.2435842012507474	3.353845285620443	71.37259382522664	4.604386192298509	9	30	0	0	2	2	0	0	0	0	0	0	142.0	40.0	76.36111111111111	130.77777777777777	161.16666666666669	149.05555555555554	127.7222222222222	112.66666666666664	82.66666666666664	53.0	546.0	4.733333333333333	5.193548387096774	3.962962962962963	2.588235294117647	1.293103448275862	0.7407407407407407	0.3404255319148936	0.0	2.933333333333333	3.3703703703703702	2.676470588235294	2.3421052631578947	2.327586206896552	1.9259259259259256	1.553191489361702	1.1851851851851851	2.5453703703703705
CHEMBL1257615	25.4604926057802	0	1	2.454244209082108	4.903769241412748	1.3288871384138776	4.668827932077367	336.1425561891348	6.980686154162388	16	60	0	0	6	3	2	0	1	0	0	1	436.0	294.0	246.5	320.61111111111103	406.9722222222223	451.9999999999999	440.6666666666666	366.50000000000006	309.16666666666663	237.6666666666668	1320.0	7.266666666666667	6.859375	5.434782608695652	4.184210526315789	2.3160919540229883	1.7926829268292683	2.180451127819549	2.221238938053097	3.3666666666666667	3.713043478260869	3.2039473684210527	2.787878787878788	2.4367816091954024	2.317073170731707	2.443609022556391	2.6371681415929205	4.108333333333333
CHEMBL1852778	29.214806111195283	0	1	2.480779642999575	4.858693080183601	1.2895320858217325	4.028425933954948	2618.553723411348	9.205378497106546	17	76	0	0	9	5	3	0	0	1	0	1	465.60493827160496	531.1111111111111	253.08862978204544	367.5174897119341	479.6100823045266	513.4320987654322	570.4104938271606	556.3086419753089	501.1296296296296	460.90740740740745	1808.0	6.126380766731645	6.077355836849508	4.655634357762017	3.6330891330891326	2.4419419419419417	2.269705603038936	2.396514161220044	2.3825031928480205	3.0789473684210527	3.4113475177304964	3.032967032967033	2.7596153846153846	2.5225225225225225	2.311965811965812	2.313725490196078	2.4367816091954024	3.330113549763756
CHEMBL2179705	29.69280542467989	2	1	2.4707850012123043	4.864387320326757	1.3101900359703222	4.041066553743233	459437056211.3793	7.380341595310307	15	72	0	0	12	5	7	0	0	0	0	0	598.0	332.0	472.55555555555554	498.9444444444444	621.8888888888891	512.5555555555557	423.6388888888888	402.6111111111112	408.8611111111111	318.0	1698.0	8.305555555555555	7.283783783783784	5.930232558139535	4.0344827586206895	2.36046511627907	2.2133333333333334	1.9166666666666667	2.1724137931034484	3.1527777777777777	3.387596899224806	2.8045977011494254	2.457894736842105	2.482558139534884	2.5866666666666664	2.4038461538461537	2.489655172413793	6.563271604938271
ZINC000040391681	26.846196597451875	0	1	2.475241770061804	4.845639656541161	1.3450301674781056	5.129950384526903	289.18402634776425	6.860985723302702	20	58	0	0	6	2	3	0	1	0	0	1	478.0	433.0	255.8055555555556	323.22222222222223	424.3888888888888	463.94444444444446	399.2222222222222	342.22222222222223	376.58333333333337	339.6666666666667	1368.0	8.241379310344827	7.7936507936507935	6.043859649122807	4.1645569620253164	3.311688311688312	2.906040268456376	2.568493150684932	2.760330578512397	3.6379310344827593	3.9649122807017534	3.1962025316455698	2.888888888888889	2.8766233766233764	2.838926174496644	2.684931506849315	2.793388429752066	4.41044061302682
CHEMBL172269	15.02758188987998	0	0	2.373434739948096	4.663196494991197	1.29045399693624	3.741892649311678	153.71228735422832	5.67693647727066	14	30	0	0	6	3	1	2	0	0	0	0	244.88888888888889	180.66666666666663	127.0068587105624	162.34567901234573	173.0061728395062	162.1450617283951	173.45987654320993	126.3765432098765	121.27469135802468	79.69753086419753	1202.0	8.162962962962963	7.520833333333333	6.333333333333335	4.609195402298851	5.451851851851852	4.40650406504065	4.12037037037037	3.215686274509803	3.7	3.980392156862745	3.1724137931034484	3.017543859649123	2.888888888888889	3.048780487804878	3.0	3.088235294117647	4.233561957018747
CHEMBL3547176;CHEMBL3547177	15.682318012728182	0	1	2.4645768016297325	4.929153603259465	1.302880020943211	4.007507807078105	120.01848533543802	5.480792955940345	12	40	0	0	2	1	0	0	0	1	0	1	189.6049382716049	180.11111111111111	84.9775186709343	164.07304526748976	206.022633744856	228.3230452674897	231.0987654320988	214.6172839506173	185.12345679012347	121.91975308641976	1006.0	4.740123456790124	5.050264550264551	3.69925925925926	2.813725490196078	2.046222222222222	1.731837606837607	0.8482676224611708	0.2	3.15	3.6266666666666665	3.1862745098039214	2.6341463414634148	2.48	2.4134615384615383	1.946236559139785	1.48	2.1244379667733577
CHEMBL282229	29.921912892381823	0	1	2.4886104381865297	4.90359859743446	1.2977033501766428	4.657087734914115	767.733955057854	7.978444327180192	23	70	0	0	8	4	4	0	0	0	0	0	538.0	611.0	242.0833333333333	368.58333333333326	448.30555555555554	510.33333333333337	498.1666666666668	449.1111111111111	431.1111111111112	444.2222222222222	1564.0	7.685714285714286	7.635135135135135	6.15625	5.131578947368421	3.6298342541436464	3.573099415204678	3.398843930635838	3.3354037267080745	3.3714285714285714	3.71875	3.394736842105264	2.9611111111111112	2.856353591160221	2.8421052631578947	2.7514450867052025	2.7142857142857144	3.458333333333333
ZINC000049054316	15.653808442026763	0	1	2.4187416102129844	4.725163494596728	1.3059828833914828	3.854834383063643	153.8343173988273	5.729023342773073	6	40	0	0	5	3	1	0	0	1	0	1	223.6049382716049	169.11111111111111	126.92196311537876	188.8549382716049	236.76440329218107	250.2561728395061	229.66255144032925	209.4043209876544	163.68209876543207	115.48559670781894	1060.0	5.590123456790123	5.502645502645502	4.123931623931624	2.6187563710499493	2.6560283687943262	1.9895424836601308	1.4020467836257309	1.4463276836158192	3.1	3.358974358974359	2.706422018348624	2.5	2.542553191489361	2.4235294117647057	2.263157894736842	2.254237288135593	3.173049077884469
CHEMBL6616	10.853890887981988	0	1	2.360943644152448	4.7218872883048935	1.208501886491608	3.418347858953298	71.59194693594546	4.67644770278755	6	31	0	0	4	1	2	0	0	0	0	1	179.0241975308642	59.46666666666667	92.6892861234568	138.53570370370372	160.5643703703704	161.17548148148157	168.8006666666668	155.6576296296296	118.00755555555554	63.12444444444442	3398.0	5.774974113898845	5.374910394265233	3.9639412997903567	3.344626593806922	1.9621890547263685	0.8875621890547264	0.1102396514161219	0.0	2.774193548387097	3.0754716981132075	2.78688524590164	2.380281690140845	2.194029850746269	1.835820895522388	1.5294117647058822	1.0	2.989976971724413
CHEMBL2203551	15.556349186104052	0	1	2.2959901367581392	4.474291928889029	1.3375836265435035	3.973675883707159	139.722307696091	5.63280411693884	11	38	0	0	5	2	3	0	0	0	0	0	280.0	254.0	115.36111111111111	199.94444444444449	224.5	182.16666666666669	164.0	158.4166666666667	159.00000000000003	121.88888888888889	848.0	7.368421052631579	6.95	5.1	3.386363636363636	4.163934426229508	4.703703703703703	3.305084745762712	2.847826086956522	3.1052631578947367	3.242857142857143	2.5568181818181817	2.467532467532468	2.8688524590163933	3.037037037037037	2.694915254237288	2.630434782608696	3.0358187134502925
ZINC000101177615	27.000524804633955	0	1	2.6540995659844424	5.223744291655373	1.29417815190503	3.8768587754260166	23675.22891977216	11.295960018891408	6	71	0	2	7	3	4	0	0	0	0	0	430.0	306.0	281.3125	343.0277777777778	505.22222222222223	657.1250000000001	677.8750000000001	504.5416666666666	356.625	298.58333333333337	1412.0	6.056338028169014	5.613333333333333	4.2	3.2788461538461537	1.8135593220338984	1.5	1.542857142857143	1.7181208053691277	3.197183098591549	3.731034482758621	3.0576923076923075	2.5180722891566263	2.2288135593220337	2.147058823529412	2.177142857142857	2.402684563758389	3.962147887323944
CHEMBL3676905	28.64704690009857	0	1	2.443308517451224	4.798850643273033	1.3087908390471734	3.8892863462942375	3611.849399482295	9.472909064634212	15	78	0	0	4	2	2	0	0	0	0	0	376.0	337.0	207.5625	345.4722222222223	466.33333333333337	521.3611111111111	469.8888888888888	386.84722222222223	380.22222222222223	388.3055555555556	1420.0	4.82051282051282	4.914634146341464	3.5454545454545454	2.265765765765766	1.497907949790795	1.685	1.492063492063492	1.2487046632124352	3.025641025641025	3.357142857142857	2.702702702702702	2.2748091603053435	2.271966527196653	2.445	2.386243386243386	2.2590673575129534	2.6610576923076925
CHEMBL4524906	24.907563841632264	0	0	2.591398301366839	5.006549989633694	1.3079068384592558	4.757525706191246	297.76653440901674	6.827711849365288	20	53	0	0	8	4	3	1	0	0	0	0	440.44444444444446	607.0	267.0772462277092	355.4012345679012	408.4413580246913	505.2901234567901	484.641975308642	456.0262345679013	455.6435185185185	411.841049382716	1494.0	8.31027253668763	7.298245614035087	7.386666666666668	5.68766404199475	4.811188811188811	3.9415584415584415	3.7130242825607054	3.1007194244604315	3.7358490566037736	4.18	3.7874015748031495	3.5899280575539567	3.3076923076923075	3.051948051948052	2.788079470198676	2.575539568345324	5.039193325051117
CHEMBL133455	13.49204798394724	0	1	2.492963544149106	4.906186989956341	1.313798229096267	3.676293583344617	105.5692508563582	5.189995394859361	9	35	0	0	3	2	1	0	0	0	0	0	194.0	87.0	93.16666666666669	165.16666666666669	202.94444444444449	191.7777777777778	185.72222222222223	166.33333333333331	136.83333333333331	92.16666666666669	684.0	5.542857142857143	5.8108108108108105	4.582089552238806	3.227272727272727	2.2151898734177213	1.0609756097560976	0.78125	0.1538461538461538	3.142857142857143	3.567164179104477	2.977272727272727	2.833333333333333	2.6455696202531644	2.158536585365854	1.78125	1.4230769230769231	2.661904761904762
CHEMBL478671	20.33240565251189	0	1	2.5633819120761268	5.126763824152253	1.3156966603302989	4.24991830320541	363.6528254863322	6.851711081393847	12	53	0	0	3	1	2	0	0	0	0	0	302.0	363.0	161.22222222222223	254.00000000000009	317.74999999999994	355.3333333333333	382.1111111111112	354.3333333333333	324.41666666666663	273.3333333333333	1032.0	5.69811320754717	5.875	4.679611650485437	3.8	2.875	2.3121019108280256	1.6713286713286712	1.248	3.150943396226415	3.601941747572816	3.2642857142857142	3.1476510067114094	2.825	2.56687898089172	2.3566433566433567	2.12	3.0419287211740045
ZINC000013862734	23.20127289177796	0	1	2.51944086379155	4.903604740134549	1.358713269228008	4.176528048703696	632.0455920574177	7.513672267868727	15	57	0	0	5	4	1	0	0	0	0	0	336.0	409.0	169.94444444444443	278.1388888888889	333.9166666666665	351.83333333333337	346.83333333333337	357.3055555555555	392.44444444444446	335.3888888888889	1152.0	5.894736842105263	5.983606557377049	4.657657657657658	3.052287581699346	2.8181818181818183	2.4201183431952664	1.8440860215053765	1.7294117647058824	3.263157894736842	3.6576576576576576	3.071895424836601	2.9074074074074074	2.9272727272727272	2.8106508875739644	2.4731182795698925	2.252941176470588	2.9814814814814814
CHEMBL3698010	24.80575648293199	0	1	2.4339343445663304	4.812380991266776	1.3195739813465643	3.957856122971201	1342.4354964203503	8.333642889360666	6	65	0	0	7	3	3	0	0	1	0	1	353.60493827160496	266.3333333333333	183.03307422648987	304.4938271604938	376.7880658436214	399.7551440329218	382.7006172839506	337.83436213991774	300.8549382716049	262.0030864197531	1526.0	5.440075973409307	5.164251207729469	3.728114478114478	2.4311594202898554	1.5118019573978123	1.5132575757575757	1.2743637492240845	1.2019566736547869	3.107692307692308	3.333333333333333	2.7282608695652173	2.441025641025641	2.383419689119171	2.426136363636364	2.206703910614525	2.1823899371069184	2.8158934496383057
ZINC000013782225	11.928004507313082	0	1	2.531976202096907	4.861014495731939	1.3377693466780285	3.5264413502079	79.44382842361024	4.780515319327487	9	29	0	0	3	2	1	0	0	0	0	0	184.0	56.0	85.41666666666667	136.77777777777774	152.00000000000003	160.94444444444446	156.41666666666669	133.0	83.33333333333331	40.0	608.0	6.344827586206897	6.516129032258065	5.288461538461538	4.344262295081967	1.84375	0.9655172413793104	0.2666666666666666	0.0	3.3793103448275863	3.807692307692308	3.377049180327869	3.0793650793650795	2.5	1.9827586206896552	1.488888888888889	1.0833333333333333	2.945402298850575
CHEMBL307770	12.74450108824081	0	1	2.5380610190437105	4.99589232751577	1.3084132310032186	3.660409753479231	82.84828898352752	4.887014720925904	6	30	0	0	4	1	2	0	0	0	1	1	201.06721536351165	25.77777777777778	87.82827503429355	147.79320987654322	183.61882716049385	187.57407407407408	185.6574074074074	118.04012345679013	62.15740740740741	20.12962962962963	1848.0	6.702240512117055	6.501157407407407	5.200251098556183	3.8393458393458393	2.004058853373922	0.4369114877589454	0.0243055555555555	0.0	3.466666666666667	3.9491525423728815	3.3506493506493507	2.8433734939759034	2.287671232876712	1.7457627118644068	1.40625	1.0	2.927609167809785
ZINC000072105247	25.67927220526256	0	1	2.4633051592866635	4.838604973656258	1.3050153844102792	3.756985964015672	2559.4419207400874	9.041466982469748	17	68	0	0	6	5	1	0	0	0	0	0	384.0	335.0	197.22222222222223	315.3333333333333	397.4722222222223	442.27777777777777	456.0	432.83333333333337	352.00000000000006	301.5	1316.0	5.647058823529412	5.859154929577465	4.433070866141732	3.259259259259259	1.7815533980582523	1.642156862745098	1.713450292397661	1.9849624060150373	3.044117647058824	3.393700787401575	3.0185185185185186	2.6507936507936507	2.296116504854369	2.117647058823529	2.1403508771929824	2.345864661654135	2.900326797385621
CHEMBL198123	15.492407213855186	2	1	2.4913957714546324	4.860423243163053	1.187159644998549	3.719806790943061	162.7338649824659	5.785263316841257	9	39	0	0	7	2	4	0	0	0	0	0	283.30864197530866	306.66666666666663	203.95828570339887	329.1430041152264	232.9763374485597	256.8909465020576	282.733024691358	311.33796296296305	272.1820987654321	238.2469135802469	1066.0	7.264324153213042	5.255555555555556	6.568438003220612	3.9620596205962055	3.2257683215130024	3.333333333333333	1.019753086419753	1.2269170579029731	3.1538461538461537	3.4782608695652173	3.073170731707317	2.722772277227723	2.6702127659574466	2.2717391304347827	2.1	1.5070422535211268	5.229699633420484
CHEMBL4212622	26.21997004530508	0	1	2.455198715136028	4.800655081984666	1.3316175507929229	3.82180421970714	8317.513742988784	10.22004112866172	15	62	0	0	8	4	3	0	1	0	0	1	472.0	329.0	264.25	334.6944444444445	420.1666666666666	431.0277777777776	413.6944444444443	317.24999999999994	325.66666666666663	309.16666666666674	1398.0	7.612903225806452	7.045454545454546	5.228813559322034	3.789808917197452	2.9096774193548387	2.238095238095238	2.055555555555556	2.12396694214876	3.306451612903226	3.4745762711864407	2.878980891719745	2.7044025157232703	2.5806451612903225	2.564625850340136	2.4097222222222223	2.5371900826446283	4.262096774193548
CHEMBL148418	18.34433619633036	0	1	2.456217391826188	4.912434783652374	1.3583411243316876	3.9035564544085535	442.4114870217922	6.925149538045271	12	48	1	0	2	1	1	0	0	0	0	0	238.0	178.0	105.14583333333334	212.125	276.66666666666663	270.625	233.7083333333333	203.75	186.91666666666669	159.77777777777777	894.0	4.958333333333333	5.117647058823529	3.617021276595745	2.3059701492537314	1.408450704225352	1.6036036036036037	1.568627450980392	1.6195652173913044	3.1041666666666665	3.4468085106382977	2.8507462686567164	2.401360544217687	2.295774647887324	2.4414414414414414	2.313725490196078	2.2717391304347827	2.1905381944444446
CHEMBL1257145	25.541372834819963	0	1	2.451715875421155	4.90339092412658	1.3346383846105123	4.143178708563568	1214.5203174128428	8.265255287142844	16	57	0	0	7	3	2	0	2	0	0	2	484.0	367.0	303.49999999999994	336.2222222222223	477.30555555555554	411.61111111111103	405.1666666666665	367.83333333333326	333.83333333333337	304.16666666666663	1362.0	8.491228070175438	7.557377049180328	5.981651376146789	4.609589041095891	3.121794871794872	2.5664335664335662	2.4919354838709675	2.855769230769231	3.491228070175439	3.761467889908257	3.164383561643836	2.784313725490196	2.532051282051282	2.503496503496504	2.596774193548387	2.6923076923076925	5.3245614035087705
CHEMBL158402	13.613368327506883	0	1	2.3191429751365766	4.638285950273152	1.2816663000045674	3.650532551687081	158.829878108329	5.655620345314078	6	42	0	0	3	2	0	1	0	0	0	0	148.44444444444446	99.66666666666669	80.50342935528121	151.45370370370367	186.67283950617283	184.90123456790127	155.46296296296302	136.53703703703707	130.39814814814815	110.87962962962963	918.0	3.534391534391535	3.488372093023256	2.208333333333333	1.490566037735849	1.4906367041198505	1.3842592592592593	0.9351851851851852	0.6285714285714286	2.619047619047619	2.85	2.39622641509434	2.144144144144144	2.292134831460674	2.513888888888889	2.1666666666666665	1.9714285714285715	1.916748317982886
CHEMBL4472703	12.196162739508686	0	1	2.4731208187495275	4.946241637499054	1.2501123483757914	3.5988912043923955	82.69899522660909	4.885211081583788	6	37	0	0	2	1	1	0	0	0	0	0	160.0	65.0	91.67361111111111	156.16666666666669	215.0	242.00000000000003	227.2916666666667	181.6666666666667	117.75	68.5	638.0	4.324324324324325	4.5	3.257142857142857	2.357894736842105	0.9833333333333332	0.6914893617021277	0.1228070175438596	0.0	2.8378378378378377	3.3285714285714287	2.8526315789473684	2.2583333333333333	1.8833333333333333	1.7127659574468086	1.5964912280701755	1.0714285714285714	2.477665165165165
ZINC000006717470	25.76015243430232	0	1	2.4878044940977846	4.796041068300659	1.2982742845847488	3.738071476853485	7219.4656245632095	10.0784586844018	15	64	0	0	8	5	3	0	0	0	0	0	444.0	332.0	295.0	368.27777777777777	435.5555555555556	486.55555555555554	422.6388888888889	402.6111111111111	408.8611111111111	318.0	1368.0	6.9375	6.492537313432836	5.099173553719008	3.5	2.374269005847953	2.2133333333333334	1.9166666666666667	2.1724137931034484	3.171875	3.446280991735537	2.8674698795180724	2.489247311827957	2.491228070175439	2.5866666666666664	2.4038461538461537	2.489655172413793	4.609375
CHEMBL2365705;11609025;CHEMBL2365705	12.813450773462108	0	1	2.5131964118060304	4.988875668980014	1.307909490592262	3.72048189967545	77.25493414123692	4.817114415362308	6	26	0	0	5	2	1	0	0	2	0	2	193.20987654320987	32.55555555555556	105.06614845297972	139.5308641975309	178.82319768327997	186.05761316872423	167.1502057613169	82.09053497942388	22.45679012345679	4.037037037037037	1146.0	7.431149097815764	7.2936507936507935	5.895424836601307	4.23062414266118	2.679245283018868	0.9301587301587302	0.3111111111111111	0.0	3.8461538461538463	4.235294117647059	3.3194444444444446	2.8529411764705883	2.471698113207548	1.9714285714285715	1.5333333333333334	1.0	4.04100570972999
CHEMBL4638006	20.56311579581272	0	1	2.403521873906508	4.807043747813015	1.3101072893847916	4.1326324843148905	474.0907760507455	7.154650587025117	12	53	0	0	5	1	3	0	1	0	0	1	376.0	258.0	235.44444444444449	271.7777777777778	361.36111111111103	401.72222222222223	382.3333333333332	335.72222222222234	324.44444444444446	254.19444444444449	1140.0	7.09433962264151	6.218181818181818	4.642857142857143	3.8671875	2.292517006802721	1.8832116788321167	1.8394160583941608	1.84873949579832	3.056603773584906	3.346938775510204	2.96875	2.5524475524475525	2.4149659863945576	2.416058394160584	2.2116788321167884	2.142857142857143	4.4423480083857445
CHEMBL508	7.8875643927932035	0	1	2.186699214005255	4.373398428010509	1.254226034675739	3.0966822945027075	40.800777752981695	3.804011323605833	6	26	0	0	1	1	0	0	0	0	0	0	92.0	21.0	56.05555555555556	98.47222222222224	112.66666666666666	106.16666666666666	93.83333333333334	73.33333333333334	47.5	18.0	424.0	3.5384615384615383	3.576923076923077	2.2444444444444445	1.456140350877193	0.8653846153846154	0.5526315789473685	0.1	0.0	2.423076923076923	2.688888888888889	2.2280701754385963	1.8666666666666667	1.7692307692307692	1.6578947368421053	1.4	1.2142857142857142	2.155982905982906
CHEMBL4098859	24.65592656867093	0	1	2.4219803689385064	4.82741376025534	1.3108777409266177	3.848403294779493	880.6912472405576	7.943857917155715	15	64	0	0	7	4	3	0	0	0	0	0	400.0	324.0	216.94444444444449	303.69444444444446	381.58333333333337	410.80555555555554	420.6666666666666	369.75	359.05555555555554	339.08333333333337	1320.0	6.25	6.1940298507462686	4.529411764705882	3.197530864197531	2.09375	1.7052631578947368	1.6571428571428573	1.675324675324675	3.0625	3.4201680672268906	2.9012345679012346	2.601123595505618	2.28125	2.168421052631579	2.1885714285714286	2.2662337662337664	3.3897569444444446
CHEMBL4073330	25.47242314959866	0	1	2.459321172340784	4.918639225989926	1.3352722667899264	4.0226262567923365	3863.941893878922	9.422593967209009	19	58	0	0	8	4	4	0	0	0	0	0	458.0	328.0	229.94444444444449	331.5277777777777	398.6666666666666	381.02777777777766	399.0	336.6666666666666	317.66666666666663	285.08333333333337	1342.0	7.896551724137931	7.629032258064516	6.055045871559633	4.310344827586207	2.779874213836478	2.2013422818791946	2.1703703703703705	2.468468468468469	3.413793103448276	3.688073394495413	3.1241379310344826	2.7712418300653594	2.50314465408805	2.4563758389261743	2.4296296296296296	2.558558558558558	3.96455938697318
CHEMBL4102670	24.0462790434071	0	1	2.4636007274513223	4.925959206806273	1.3340086306351668	4.538763104985145	312.7713090149901	6.844084570034587	15	58	0	0	7	4	2	1	0	0	0	0	364.44444444444446	274.66666666666663	199.8923182441701	284.1820987654321	384.0617283950618	429.8796296296297	441.5925925925926	325.87037037037027	303.4166666666667	264.4722222222223	1436.0	6.28352490421456	6.139784946236559	4.812865497076023	3.64069264069264	2.078544061302682	1.7494692144373671	1.7662037037037035	2.092140921409214	3.3448275862068964	3.684210526315789	3.168831168831169	2.7904191616766467	2.4942528735632186	2.477707006369427	2.368055555555556	2.3902439024390243	3.4464192800718982
CHEMBL4780335	22.834266053633414	0	1	2.3878790849712352	4.713588692138213	1.3058343848119631	4.084481103272087	653.11526871089	7.546464372453192	11	60	0	0	5	2	2	0	0	1	0	1	311.60493827160496	215.44444444444449	171.78307422648987	271.85493827160485	365.3755144032922	386.966049382716	371.8240740740741	313.7129629629629	268.8765432098765	255.7932098765432	1410.0	5.193415637860083	5.0970017636684295	3.598870056497175	2.40374677002584	1.3241695303550975	1.2824074074074074	1.337037037037037	1.2983257229832572	3.05	3.3220338983050848	2.755813953488372	2.364102564102564	2.252577319587629	2.244047619047619	2.3	2.2739726027397262	2.8630512371081647
CHEMBL96883	10.853890887981988	0	1	2.418566070321172	4.706837513299549	1.241602946944083	3.353561671488849	71.51832458972926	4.606425941453265	9	27	0	0	3	2	0	0	1	0	0	1	190.0	50.0	133.36111111111111	146.77777777777777	183.1666666666667	160.22222222222223	144.16666666666663	109.55555555555554	82.33333333333334	74.33333333333331	588.0	7.037037037037037	6.607142857142857	5.208333333333333	3.4838709677419355	2.489795918367347	1.1111111111111112	1.15625	1.5555555555555556	3.1481481481481484	3.5416666666666665	2.725806451612903	2.453125	2.2448979591836733	1.9555555555555555	1.5625	1.5555555555555556	4.939300411522634
ZINC000066073967	35.698484809834966	0	2	2.5626832906955324	5.125060817992779	1.357543076788612	4.299876830057052	132378.43012624735	13.297497391534993	23	91	0	0	8	6	2	0	0	0	0	0	532.0	642.0	214.77777777777777	419.4722222222222	519.2499999999999	568.1388888888893	595.8055555555557	579.8611111111111	514.5	457.75	1800.0	5.846153846153846	5.989690721649485	4.50561797752809	3.468619246861925	2.316326530612245	2.221453287197232	2.1412213740458017	2.2850467289719627	3.1868131868131866	3.5730337078651684	3.179916317991632	2.903703703703704	2.639455782312925	2.460207612456748	2.442748091603053	2.542056074766355	2.36019536019536
CHEMBL372541	24.046279043407104	0	1	2.4707096265820763	4.939827806492987	1.3396713263874065	4.51982691789293	321.7931101415549	6.872521112622902	15	58	0	0	6	4	1	1	0	0	0	0	350.44444444444446	287.33333333333337	171.3923182441701	269.0679012345679	350.3148148148147	392.2037037037036	374.4351851851852	327.30555555555554	286.08333333333326	239.32407407407408	1408.0	6.042145593869732	5.983870967741935	4.657817109144543	3.3465783664459163	1.907721280602637	1.7958333333333336	1.7792792792792795	2.019125683060109	3.3448275862068964	3.725663716814159	3.2119205298013247	2.7674418604651163	2.52542372881356	2.40625	2.364864864864865	2.6065573770491803	2.955039969727071
ZINC000139255735	24.1152287286284	0	1	2.607655366910661	5.050430454872905	1.317035076224837	4.0182506182312	4170.614209242878	9.434430884998882	12	60	0	0	5	3	1	0	1	0	0	1	376.0	308.0	228.75	297.1111111111111	411.4444444444444	435.11111111111103	405.9166666666667	409.38888888888886	321.63888888888886	264.1944444444444	1222.0	6.266666666666667	6.015625	4.55	3.242603550295858	1.7014925373134329	1.5634517766497462	1.409937888198758	2.1186440677966103	3.3	3.7666666666666666	3.195266272189349	2.811224489795918	2.462686567164179	2.213197969543147	2.192546583850932	2.5084745762711864	3.8125
ZINC000034004914	14.389424793914728	0	1	2.3518818205956293	4.7037636411912604	1.2590865234783062	4.004411280166905	101.78768689941492	5.264743029136524	12	31	0	0	5	1	1	0	0	3	0	3	208.8148148148148	157.33333333333334	82.84922267946959	142.41769547325106	162.69459686023475	155.28497942386835	133.44855967078192	136.50411522633746	115.83950617283948	82.49397957628412	1496.0	6.735961768219832	6.979166666666666	5.529914529914531	4.408757716049384	3.47119341563786	2.666666666666667	1.8908045977011496	1.1897789262130347	3.419354838709677	3.615384615384616	3.078125	2.8524590163934427	3.037037037037037	2.711864406779661	2.396551724137931	1.9534883720930232	2.672555570305471
ZINC000028136027	11.411167754907478	0	1	2.4017524943513564	4.7755004014792455	1.2758211337975816	3.5506057353151044	70.38872910727055	4.659498260547034	6	31	0	0	3	1	1	0	0	1	0	1	157.60493827160494	51.66666666666667	71.94974089315653	131.3786008230453	167.51748971193425	173.712962962963	151.69444444444449	104.46913580246915	57.53703703703704	39.0	850.0	5.084030266825966	5.065972222222222	3.662835249042146	2.8845598845598848	1.093915343915344	0.8908045977011495	0.2592592592592592	0.0	2.967741935483871	3.2758620689655173	2.9740259740259742	2.413793103448276	2.011904761904762	1.7241379310344829	1.6296296296296295	1.25	2.3209593836502105
ZINC000058568468	27.58181294933984	0	1	2.45707739409026	4.8776564949578525	1.3398483931436589	3.8636316384927865	1686.9853881323463	8.683461389552935	21	68	0	0	6	5	1	0	0	0	0	0	418.0	383.0	203.22222222222223	327.4444444444444	404.7500000000001	450.9444444444445	450.0	431.1666666666667	370.6666666666667	328.5	1386.0	6.147058823529412	6.305555555555555	4.905511811023622	3.646706586826348	2.13	2.048128342245989	1.9022988505747127	1.965986394557823	3.2205882352941178	3.5826771653543306	3.1377245508982035	2.7540106951871657	2.49	2.406417112299465	2.281609195402299	2.3537414965986394	2.988562091503268
CHEMBL3970010	26.21997004530509	0	1	2.455538570379696	4.804413931442927	1.3390094545870164	3.912816654151357	4263.119970989963	9.55167902722729	9	69	0	0	7	3	3	0	1	0	0	1	422.0	301.0	257.25	342.0	453.72222222222223	496.44444444444446	461.4444444444445	344.6388888888889	354.47222222222223	361.6388888888889	1392.0	6.115942028985507	5.52054794520548	3.8156028368794326	2.4320388349514563	2.04	1.7005649717514124	1.381443298969072	1.3422459893048129	3.072463768115942	3.326241134751773	2.679611650485437	2.381818181818182	2.365	2.4915254237288136	2.231958762886598	2.165775401069519	3.728260869565217
CHEMBL3915293	27.07690674075269	0	1	2.4555344250845788	4.80396558643541	1.3134783571428643	3.908058469027423	5924.228966021867	9.91058125684052	14	68	0	0	8	5	2	0	1	0	0	1	450.0	331.0	262.25	347.0833333333334	447.9444444444445	476.7222222222222	441.5277777777777	370.4166666666666	365.05555555555554	350.72222222222223	1424.0	6.617647058823529	6.25	4.362962962962963	2.736842105263158	2.2604166666666665	1.9022988505747127	1.6781609195402298	1.622754491017964	3.176470588235294	3.437037037037037	2.731578947368421	2.473429951690821	2.395833333333333	2.5	2.385057471264368	2.3652694610778444	3.856617647058824
ZINC000029038742	26.02970001652415	0	1	2.4491224651305914	4.792060870815945	1.368092208253612	5.31334276916616	236.0494858818729	6.627192278790407	15	62	0	0	6	4	1	1	0	0	0	0	360.44444444444446	326.33333333333337	176.17009602194787	284.5401234567902	359.2870370370369	376.34259259259255	342.7407407407408	313.99999999999983	295.8888888888888	241.5462962962964	1482.0	5.813620071684588	5.701492537313433	4.297814207650274	2.9713701431492843	2.19103313840156	2.146929824561404	1.7813852813852815	1.78921568627451	3.3870967741935485	3.672131147540984	3.0306748466257667	2.771929824561404	2.654970760233918	2.723684210526316	2.4805194805194803	2.485294117647059	2.8414531616443206
CHEMBL139600	23.948819787484386	0	1	2.421233484650806	4.780141094578784	1.3362199413158402	3.441363611680756	4720.536672110925	9.591079885325568	15	62	0	0	7	5	2	0	0	0	0	0	386.0	254.0	193.63888888888889	301.27777777777777	361.4166666666665	400.9999999999998	373.5833333333332	338.99999999999994	276.25	251.41666666666669	1268.0	6.225806451612903	6.107692307692307	4.612068965517241	3.3529411764705883	1.7294117647058824	1.5875	1.356164383561644	1.619047619047619	3.048387096774193	3.336206896551724	2.862745098039216	2.5365853658536586	2.294117647058824	2.2	2.1575342465753424	2.261904761904762	3.12320788530466
CHEMBL4778418	25.7286508379758	0	1	2.5103478122899183	4.852598789277652	1.302522975932341	4.055034998258446	1874.2232093567504	8.699100374026001	18	56	0	0	9	3	3	2	1	0	0	1	448.8888888888889	383.6666666666666	287.5251200274348	367.4353566529492	374.9506172839506	417.9490740740741	453.60956790123447	365.8842592592593	411.3472222222223	291.7623456790124	1784.0	8.015873015873016	6.444444444444444	5.98559670781893	3.6312056737588647	3.038095238095238	2.906565656565656	3.37431693989071	2.441666666666667	3.607142857142857	3.851851851851852	3.120567375886525	2.873333333333333	2.6785714285714284	2.6893939393939394	2.78688524590164	2.7583333333333333	5.13437714334705
CHEMBL3358519	19.1203926627382	0	1	2.3113511061552745	4.62270221231055	1.3335360691105134	3.793143800183942	595.3051674534029	7.305364892414778	12	51	0	0	5	4	1	0	0	0	0	0	288.0	170.0	160.58333333333331	239.5833333333333	290.5	304.24999999999994	268.8333333333333	234.3333333333333	206.5	179.0	1006.0	5.647058823529412	5.39622641509434	3.808510638297872	2.5546875	1.5606060606060606	1.4166666666666667	1.6796116504854368	1.908045977011494	2.9019607843137254	3.127659574468085	2.640625	2.323308270676692	2.1666666666666665	2.183333333333333	2.203883495145631	2.333333333333333	3.148692810457516
CHEMBL4461327	23.65511073733869	0	0	2.5706279938225007	4.99331696541225	1.275884587442858	4.483400733845509	346.46926959822594	6.946406415336844	20	50	0	0	9	4	4	1	0	0	0	0	454.44444444444446	614.6666666666666	277.855024005487	357.17901234567904	387.9969135802469	461.2345679012346	447.9737654320988	415.47993827160496	473.4861111111112	410.6975308641976	1484.0	9.088888888888889	7.69811320754717	7.816479400749063	6.326984126984126	5.637096774193548	4.917333333333333	5.306010928961748	3.5376344086021505	3.68	4.101123595505618	3.809523809523809	3.5294117647058822	3.282258064516129	3.24	2.9672131147540983	2.564516129032258	5.55710048010974
CHEMBL3664821	24.029700016524146	0	1	2.4339059441798496	4.811598552430631	1.3455051648249536	3.918119671052518	1834.5927603900948	8.61319009558418	6	66	0	0	5	2	3	0	0	0	0	0	332.0	255.0	181.47222222222223	300.44444444444446	368.00000000000006	398.44444444444446	398.9722222222223	336.86111111111114	295.66666666666663	264.72222222222223	1226.0	5.03030303030303	4.742857142857143	3.343283582089552	2.1164021164021163	1.3888888888888888	1.4166666666666667	1.2272727272727273	1.0914634146341464	3.0	3.246268656716418	2.6560846560846563	2.392156862745098	2.3181818181818183	2.361111111111111	2.221590909090909	2.1341463414634148	2.749579124579125
CHEMBL3290007	27.183304514868773	0	1	2.4553605750338763	4.876781549405825	1.3076880624024774	4.035876906466169	1209.0518437168826	8.32136716280378	19	59	0	0	9	3	3	1	1	1	0	2	470.0493827160494	398.44444444444446	296.16587600975464	384.8225308641975	435.4017489711935	481.3708847736625	417.6450617283949	376.5946502057613	330.95461819844525	355.5154320987655	1890.0	7.966938690102532	6.594356261022928	6.053097345132743	3.8682336182336177	2.863636363636364	2.846031746031746	2.6498842592592595	2.5124521072796937	3.5762711864406778	3.769911504424779	3.0961538461538463	2.7245508982035926	2.616883116883117	2.5785714285714287	2.578125	2.6379310344827585	5.019760610334824
ZINC000071296675	24.27698918670792	0	1	2.4027802604420447	4.78037297892585	1.3008622710801587	3.7848766438744574	790.7525185575396	7.804387158695548	15	55	0	0	8	3	1	1	1	2	0	3	373.65432098765433	358.0	224.2640222527054	275.1728395061728	345.51661332114	351.4999999999999	350.2870370370369	378.5432098765432	257.23148148148147	243.98559670781896	1978.0	6.793714927048261	6.130268199233717	4.514563106796117	3.1170619060307314	2.4396825396825395	2.8412698412698414	2.404040404040404	3.0744558991981665	3.381818181818182	3.592233009708738	2.935251798561151	2.657342657342657	2.4785714285714286	2.4365079365079363	2.4909090909090907	2.6391752577319587	4.077527677321916
CHEMBL2179674	26.28891973052638	1	1	2.5081674043026205	4.943766259955964	1.3293019960955004	3.89934370641796	7221.707838886252	10.078769215169505	19	62	0	0	6	3	3	0	0	0	0	0	428.0	333.0	227.0	341.7777777777777	396.8888888888889	433.1666666666667	367.19444444444434	315.9444444444444	331.58333333333337	325.6666666666667	1340.0	6.903225806451613	6.727272727272728	5.384615384615385	3.835443037974684	2.625	2.378571428571429	2.0604026845637584	2.031847133757962	3.338709677419355	3.6666666666666665	3.0632911392405062	2.638418079096045	2.65625	2.8857142857142857	2.6308724832214767	2.496815286624204	3.661290322580645
CHEMBL351459	22.52267568129283	0	1	2.577416910914973	4.953721362170731	1.3446273182186097	3.880525014751927	2497.215855704178	8.852551149741581	12	55	0	0	5	3	1	1	0	0	0	0	304.44444444444446	216.66666666666663	166.6423182441701	248.8672839506173	339.3117283950617	384.8395061728395	350.13888888888886	281.5	246.65740740740745	211.10185185185185	1322.0	5.535353535353536	5.576271186440678	4.26605504587156	2.980392156862745	1.576998050682261	1.371308016877637	1.7240437158469943	2.405498281786941	3.327272727272727	3.779816513761468	3.176470588235294	2.827380952380953	2.4035087719298245	2.2721518987341773	2.377049180327869	2.701030927835052	3.029860331712184
52942916	25.47242314959865	0	1	2.43451885156137	4.869006110707935	1.338001038221361	4.086813788847951	1267.324648192075	8.307814191078883	19	60	0	0	6	3	2	0	1	0	0	1	426.0	301.0	234.72222222222223	319.5277777777777	399.6111111111112	382.5833333333332	386.5833333333332	337.58333333333326	328.41666666666663	274.25	1320.0	7.1	6.78125	5.274336283185841	3.751633986928105	2.5843373493975905	1.980263157894737	1.8865248226950355	2.2155172413793105	3.333333333333333	3.654867256637168	3.0588235294117645	2.703703703703704	2.4578313253012047	2.4407894736842106	2.354609929078014	2.4827586206896552	3.912037037037037
CHEMBL375575	15.200087513735715	0	1	2.5812779123078995	5.015636377308219	1.2531496425653843	3.882469060032021	106.1307425805179	5.306525640817133	6	29	0	0	7	2	1	0	3	1	0	4	359.60493827160496	149.88888888888889	295.0400186709343	368.46193415637856	260.5185185185185	342.63683127572017	469.0092592592593	201.6851851851852	220.9413580246913	77.0	1136.0	12.400170285227755	9.906810035842293	10.04288499025341	6.663703703703703	7.734006734006734	3.258454106280193	3.3157894736842106	0.0	4.068965517241379	4.298245614035087	3.7466666666666666	3.240506329113924	2.621212121212121	2.369565217391304	1.605263157894737	1.0	10.173793747273596
CHEMBL1258085	25.460492605780207	0	1	2.45424420908211	4.903769241412752	1.3288871384138778	4.668827932077092	336.14255618919964	6.980686154162581	16	57	0	0	7	3	2	0	2	0	0	2	484.0	306.0	303.5	332.61111111111103	449.9722222222222	518.5	439.1666666666666	365.00000000000006	322.66666666666663	243.6666666666667	1362.0	8.491228070175438	7.590163934426229	6.174311926605505	5.054794520547945	2.66025641025641	2.13986013986014	2.5806451612903225	2.644230769230769	3.491228070175439	3.807339449541285	3.212328767123288	2.810457516339869	2.525641025641025	2.4895104895104896	2.524193548387097	2.7211538461538463	5.324561403508772
CHEMBL4066435	21.827499443924747	0	1	2.4086159317911173	4.817231863582234	1.3453997364599055	4.0718225812104265	422.73005720540544	7.076353229880014	12	55	0	0	6	3	3	0	0	0	0	0	368.0	283.0	180.38888888888889	274.6944444444444	353.1944444444444	347.6666666666666	365.83333333333326	329.41666666666663	250.75	238.41666666666663	1158.0	6.6909090909090905	6.344827586206897	4.826923076923077	3.8676470588235294	1.8303030303030303	1.825806451612904	1.9453125	2.2233009708737863	3.145454545454545	3.4615384615384617	3.0808823529411766	2.6912751677852347	2.33939393939394	2.212903225806452	2.3359375	2.592233009708738	3.279797979797979
CHEMBL487053	15.23443094554387	0	1	2.3669268834640302	4.733853766928062	1.249856604773076	4.084808806613156	104.73758107836456	5.344605174609226	12	37	0	0	4	1	1	0	0	2	0	2	217.20987654320987	167.55555555555557	92.53837067520196	162.47942386831275	197.37463801249805	210.1810699588478	200.187242798354	186.1769547325103	154.34567901234573	119.96707818930042	1284.0	5.870537203870537	6.16374269005848	4.701388888888889	3.781215814971089	2.2753086419753084	2.0187416331994648	1.5625879043600563	1.0	3.1621621621621623	3.4375	3.0253164556962027	2.505494505494505	2.466666666666667	2.469879518072289	2.2658227848101267	1.953125	2.501037045275728
ZINC000026669483	20.30389608181048	0	1	2.524560859601733	4.852343682128055	1.369752823122727	4.246789076333029	301.5910752164242	6.625362776112641	12	50	0	0	3	1	2	0	0	0	0	0	288.0	307.0	117.69444444444446	237.97222222222223	303.5555555555555	312.19444444444446	333.0	287.75	230.0	191.8333333333333	994.0	5.76	5.537037037037037	4.148514851485149	3.3380281690140845	2.3696969696969696	2.1468531468531467	1.864	1.881188118811881	3.3	3.732673267326733	3.288732394366197	2.9367088607594938	2.6787878787878787	2.5944055944055946	2.472	2.504950495049505	2.353888888888889
CHEMBL3991357	17.815568900106285	0	1	2.3303609280510305	4.604732346366003	1.3009260994013043	3.981070162583209	232.4101267893353	6.281412721788528	12	45	0	0	3	1	1	0	0	1	0	1	241.6049382716049	156.22222222222223	138.44974089315656	198.96604938271616	268.601851851852	280.2119341563787	245.74279835390945	199.6327160493828	187.93209876543213	171.32098765432102	1144.0	5.368998628257888	5.236406619385343	3.674603174603175	2.615819209039548	1.6675925925925923	1.4737945492662474	2.0645994832041343	2.921095008051529	3.066666666666667	3.2976190476190474	2.805084745762712	2.40625	2.208333333333333	2.19811320754717	2.36046511627907	2.608695652173913	3.0766609087368124
CHEMBL3698016	25.422010110958965	0	1	2.4339510893522736	4.812343033705892	1.2528900391490718	3.961733082387468	1461.8435917159306	8.450604461981934	6	62	0	0	11	3	4	1	3	0	0	3	514.4444444444445	344.33333333333337	411.3064128943759	577.7538580246912	426.8101851851852	752.3518518518524	443.9783950617282	436.6435185185185	431.3564814814815	362.9768518518519	1688.0	8.297491039426523	5.876923076923077	5.629333333333333	2.7164750957854404	1.821989528795812	2.0136452241715403	1.842535787321064	1.6809523809523808	3.2580645161290325	3.368	2.781609195402299	2.4708994708994707	2.356020942408377	2.3976608187134505	2.233128834355828	2.2214285714285715	6.633974401522191
ZINC000028527243	23.310662691519145	0	1	2.445966058234017	4.867509825508089	1.3472733515311297	4.62073812446595	261.04069329890183	6.629387045184562	15	55	0	0	6	4	1	1	0	0	0	0	340.44444444444446	278.33333333333337	167.6423182441701	261.67901234567904	340.3148148148148	361.2592592592592	312.1018518518519	286.72222222222223	262.9166666666667	229.4907407407408	1370.0	6.18989898989899	6.067796610169491	4.722741433021807	3.2505747126436786	2.167755991285403	2.092731829573935	2.043010752688172	2.00280112044818	3.381818181818182	3.7196261682242993	3.1241379310344826	2.70625	2.588235294117647	2.6390977443609023	2.548387096774193	2.4789915966386555	3.048042149894002
CHEMBL4202871	25.40347346437736	0	1	2.4428517344757807	4.775515867417913	1.3468862926148786	3.756842074270675	6399.6239068513	9.927145312872256	15	61	0	0	8	5	2	1	0	0	0	0	396.44444444444446	281.33333333333337	191.8645404663924	296.4845679012346	359.7037037037037	360.6203703703702	357.1574074074072	287.63888888888886	293.5555555555556	252.3518518518519	1522.0	6.499089253187614	6.138461538461539	4.655072463768115	3.4451901565995526	2.4746136865342163	1.9952718676122927	1.8380952380952384	1.909604519774012	3.262295081967213	3.4434782608695653	2.906040268456376	2.721854304635761	2.5827814569536423	2.5815602836879434	2.3857142857142857	2.5084745762711864	3.1453203355146284
CHEMBL4778570	16.808802290397622	0	1	2.471259975953294	4.942519951906588	1.371913978866272	3.956803698218617	200.6377276926565	6.043438276814031	12	42	0	0	3	3	0	0	0	0	0	0	226.0	223.0	94.63888888888889	188.5277777777778	233.4166666666667	237.1666666666668	234.5000000000001	203.05555555555563	161.0833333333334	130.0	816.0	5.380952380952381	5.5777777777777775	4.146341463414634	2.982456140350877	2.2288135593220337	2.2525252525252526	1.962962962962963	1.408450704225352	3.2142857142857144	3.6219512195121952	3.1052631578947367	2.762295081967213	2.5508474576271185	2.515151515151515	2.45679012345679	2.2535211267605635	2.253306878306878
CHEMBL1957808	21.37961237674044	0	1	2.42744934154609	4.752096325492969	1.3128405674522243	4.0523770060092765	537.7669041943263	7.280676975706965	11	51	0	0	7	4	1	0	2	0	0	2	406.0	298.0	277.16666666666663	290.55555555555554	390.30555555555554	444.33333333333326	319.83333333333337	291.50000000000006	305.9444444444444	269.05555555555554	1166.0	7.96078431372549	7.0	5.2	3.632352941176471	2.616	2.92156862745098	2.643564356435644	2.225225225225225	3.294117647058824	3.49	2.875	2.5428571428571427	2.512	2.8823529411764706	2.732673267326733	2.333333333333333	5.434640522875816
CHEMBL55	18.741455280775188	0	4	2.261616134863906	4.523232269727814	1.2585149207821404	4.634884508880831	154.42203562349627	5.955980077050377	12	49	0	0	6	4	2	0	0	0	0	0	310.0	216.0	190.41666666666669	260.5833333333333	313.5555555555556	302.30555555555554	248.8333333333333	227.58333333333337	173.66666666666669	198.11111111111111	1032.0	6.326530612244898	6.16	4.682926829268292	3.185185185185185	1.9259259259259256	2.3225806451612905	2.0526315789473686	2.1772151898734178	2.897959183673469	3.109756097560976	2.611111111111111	2.293577981651376	2.111111111111111	2.2580645161290325	2.473684210526316	2.2911392405063293	3.886054421768708
ZINC000003831171	21.20127289177796	0	1	2.395433557948534	4.787769294127232	1.308834082810468	4.171627519346718	621.8805061221395	7.462367379120571	10	61	0	0	4	1	3	0	0	0	0	0	316.0	441.0	181.41666666666669	281.61111111111114	337.3888888888889	370.2222222222222	418.3333333333333	401.5555555555554	419.8333333333332	369.8333333333333	1138.0	5.180327868852459	4.841269841269841	3.405172413793104	2.3483870967741933	2.645714285714286	2.6890243902439024	2.639455782312925	2.0657894736842106	2.80327868852459	3.0689655172413794	2.677419354838709	2.496894409937888	2.3314285714285714	2.4451219512195124	2.6054421768707483	2.486842105263158	2.974043715846995
44401105;CHEMBL195856;CHEMBL193614;CHEMBL365101;CHEMBL193435;44402704;44401244	18.51074513747437	0	1	2.529057983254994	4.878481082886447	1.3077856866029098	4.212544435286934	180.1019357523963	6.026432123268005	12	43	0	0	4	1	2	0	0	0	1	1	277.06721536351165	238.3703703703704	109.35605281207134	207.84259259259264	273.58950617283955	294.4259259259259	277.54938271604937	235.3811728395061	197.2175925925926	154.6481481481482	2106.0	6.4434236131049225	6.435587761674719	5.163319946452477	4.4496886266797775	2.9335154826958107	2.0200878844946644	1.683901723505684	0.9446913580246912	3.441860465116279	3.903614457831325	3.433628318584071	3.023076923076923	2.9672131147540983	2.5762711864406778	2.277227722772277	2.066666666666667	2.54316401888538
CHEMBL54484	25.28985247912832	0	0	2.4944242695414034	4.9148636000957335	1.2672178034841703	4.080859812772648	2535.2008597765684	9.001178957317933	18	53	0	0	9	4	2	0	3	0	0	3	556.0	596.0	375.8125	505.6944444444444	412.63888888888886	508.83333333333337	517.9166666666666	370.68055555555554	578.1666666666666	287.3055555555555	1416.0	10.49056603773585	9.125	8.583333333333334	6.094827586206897	5.03030303030303	5.8431372549019605	5.596153846153846	4.21978021978022	3.641509433962264	3.8229166666666665	3.4741379310344827	2.954198473282443	2.6893939393939394	3.049019607843137	2.730769230769231	2.78021978021978	7.090801886792453
CHEMBL74317	19.29873214770068	0	1	2.3545443379275928	4.709088675855186	1.31590085950942	4.242847044879538	279.62093292202184	6.5497256068205925	12	49	0	0	5	2	3	0	0	0	0	0	322.0	240.0	241.16666666666663	285.05555555555554	327.61111111111114	379.8333333333333	316.11111111111114	230.44444444444449	320.7222222222222	239.27777777777777	1034.0	6.571428571428571	5.725490196078432	4.384615384615385	2.792307692307692	2.0072463768115942	2.142857142857143	2.403669724770642	2.0631578947368423	3.061224489795918	3.32967032967033	2.746153846153846	2.3013698630136985	2.2246376811594204	2.455357142857143	2.3577981651376145	2.336842105263158	4.921768707482993
CHEMBL147048	20.879054270930844	0	1	2.4305916653309727	4.861183330661945	1.2740780530690503	4.079683924854034	400.0317812161808	6.984795770002492	12	47	0	0	7	2	2	1	2	0	0	2	412.44444444444446	320.33333333333337	349.5216906721537	321.7037037037037	414.216049382716	519.2824074074072	403.9212962962964	354.0231481481482	319.7438271604937	285.7993827160494	1384.0	8.775413711583925	6.238095238095237	5.609848484848484	3.8906666666666654	3.149333333333333	3.0220125786163528	2.4391025641025643	2.585185185185185	3.404255319148936	3.590909090909091	2.96	2.489051094890511	2.408	2.6226415094339623	2.5	2.411111111111111	7.436631716428802
CHEMBL954	21.86793955844462	0	1	2.4132696325778467	4.826539265155692	1.318436736031903	4.29822965891772	669.5378187889642	7.571298388637246	18	57	0	0	3	1	1	0	0	1	0	1	301.60493827160496	405.44444444444446	135.72751867093433	247.0967078189301	288.8683127572016	289.2839506172839	325.4197530864198	323.7736625514404	301.05555555555554	273.51851851851853	1366.0	5.291314706519385	5.544256120527306	4.162222222222223	3.3402239448751074	2.774122807017544	2.835275835275836	2.589743589743589	1.9340277777777777	2.982456140350877	3.28	2.9689922480620154	2.783582089552239	2.526315789473684	2.6083916083916083	2.607692307692308	2.3046875	2.381184538086567
CHEMBL3909939	31.12927739909103	0	1	2.4555411339203763	4.807443248656655	1.3480980741017652	3.92679259201572	10267.78466468867	10.59774312341166	15	80	0	0	7	4	2	0	1	0	0	1	474.0	408.0	276.0277777777777	388.83333333333337	515.9444444444445	558.8888888888889	508.69444444444446	424.1388888888889	409.9722222222222	428.63888888888886	1598.0	5.925	5.705882352941177	4.099378881987578	2.6723404255319148	2.0427350427350426	1.9710144927536235	1.7233009708737863	1.7357512953367875	3.1375	3.3975155279503104	2.7574468085106383	2.462151394422311	2.418803418803418	2.531400966183575	2.402912621359224	2.3989637305699483	3.4503472222222213
ZINC000064448826	22.62282658255371	1	1	2.552502167176189	4.9639131058384605	1.3348026613849948	4.425102803828036	307.8769931160461	6.759319747384247	12	57	1	0	3	1	2	0	0	0	0	0	308.0	349.0	189.25694444444449	284.5694444444445	366.375	437.0	421.8472222222222	406.5138888888888	358.88888888888897	282.77777777777777	1106.0	5.4035087719298245	5.327868852459017	3.9478260869565216	2.7528735632183907	2.009259259259259	1.7277227722772277	1.7572254335260116	1.9253731343283584	3.280701754385965	3.782608695652174	3.2241379310344827	2.763285024154589	2.634259259259259	2.435643564356436	2.329479768786128	2.4477611940298507	3.320297270955166
ZINC000040424552	13.939935051131547	0	1	2.498807639467572	4.997615278935143	1.346428160268977	3.827905808993776	102.46690355002316	5.217326519144777	12	35	0	0	2	1	1	0	0	0	0	0	206.0	121.0	97.41666666666669	162.16666666666666	196.0	227.19444444444449	255.66666666666669	216.16666666666669	131.66666666666669	49.5	706.0	5.885714285714286	6.027027027027027	4.921875	4.120481927710843	2.262135922330097	1.2604166666666667	0.5915492957746479	0.09375	3.2285714285714286	3.8125	3.5060240963855422	3.021276595744681	2.4271844660194173	1.8854166666666667	1.5352112676056338	1.375	2.7833333333333337
CHEMBL4751063	24.99303448608784	0	1	2.467937808912545	4.773392527918686	1.3093283537009812	4.186227219681795	877.4434990012686	7.908414676155544	18	53	0	0	9	3	3	2	0	1	0	1	392.4938271604938	368.5185185185185	220.5581942539248	331.0310356652949	330.1100823045268	355.6720964791952	356.173353909465	321.5734453589392	280.2175925925926	251.4022633744856	1954.0	7.405543908688562	6.1364522417154	5.811546840958606	3.220576131687243	3.1238615664845177	3.1497309275087053	2.7555555555555555	2.650326797385621	3.660377358490566	3.852941176470588	3.051851851851852	2.818840579710145	2.78688524590164	2.752136752136752	2.890909090909091	2.9411764705882355	4.161475363281599
11176570;CHEMBL2397915;CHEMBL2397915	15.212018057554182	0	1	2.489513583111645	4.97902716622329	1.2664417773429155	3.988621890540288	103.4936540197828	5.281364183179526	6	32	0	0	6	2	1	0	3	0	0	3	356.0	345.0	299.70138888888886	378.5833333333333	290.1111111111111	351.83333333333337	292.0138888888889	341.54166666666663	166.33333333333331	165.29166666666666	886.0	11.125	8.764705882352942	8.571428571428571	5.127906976744186	4.76	6.634615384615385	3.4047619047619047	3.333333333333333	3.71875	3.8412698412698414	3.313953488372093	2.763440860215054	2.5733333333333333	2.5961538461538463	2.380952380952381	2.0	9.365668402777777
CHEMBL487221	14.348984679394848	0	1	2.3549593897671546	4.709918779534307	1.2754444998828869	4.01350791612625	97.31107586781864	5.219766701032099	12	34	0	0	4	1	1	0	0	2	0	2	207.20987654320987	154.55555555555557	88.78837067520195	153.97942386831278	183.0413046791648	184.76440329218107	174.52057613168725	157.51028806584364	135.179012345679	101.30658436213992	1246.0	6.09440813362382	6.434920634920635	5.03256704980843	3.927617114831727	2.477037037037037	2.176838810641628	1.6484245439469318	0.9494949494949496	3.2058823529411766	3.4482758620689653	3.0	2.698630136986301	2.546666666666667	2.5211267605633805	2.253731343283582	1.9090909090909087	2.6114226669177043
ZINC000049089180	25.54137283481996	0	1	2.4688516173244843	4.798931815332063	1.3135699873829692	3.7874094869521375	3739.3974143496025	9.420602226742066	17	66	0	0	6	4	1	0	0	1	0	1	363.60493827160496	344.1111111111111	187.5052964487121	301.32716049382714	369.0421810699588	411.8395061728396	417.63271604938274	416.3364197530864	370.6574074074074	309.9351851851852	1554.0	5.509165731387954	5.668276972624798	4.233062330623307	3.0149965916837083	1.9133903133903127	1.840166369578134	1.744781144781145	1.825396825396825	3.075757575757576	3.398373983739837	2.96319018404908	2.668539325842697	2.3897435897435897	2.27807486631016	2.206060606060606	2.2928571428571427	2.8409893401320017
ZINC000038441544	15.913028156029002	0	1	2.363730948515377	4.7274618970307545	1.247449702201336	4.131180805116147	120.6945200164414	5.535200070115692	12	38	0	0	5	1	2	0	0	2	0	2	255.20987654320987	235.5555555555556	104.03837067520196	177.03497942386832	203.2357491236092	211.31995884773664	186.437242798354	206.7325102880659	180.6769547325103	167.0946502057613	1348.0	6.716049382716049	6.621082621082621	5.075213675213676	4.476213991769547	3.317037037037037	2.8726287262872625	2.2400548696845	1.3272450532724505	3.1842105263157894	3.4461538461538463	3.08	2.5842696629213484	2.92	2.658536585365854	2.506172839506173	2.068493150684932	2.737851859873736
CHEMBL4100216	18.18257573825084	0	0	2.4755196862292546	4.874655754558676	1.366640474099697	4.275336290744771	167.4853292682197	5.953804883905917	21	38	0	0	5	5	0	0	0	0	0	0	316.0	313.0	117.91666666666669	202.5	234.00000000000003	239.72222222222223	233.05555555555563	211.1111111111112	196.6666666666667	178.1666666666667	908.0	8.31578947368421	8.829268292682928	7.477611940298507	6.0	4.975609756097561	3.864197530864197	3.3766233766233764	3.130434782608696	3.657894736842105	4.059701492537314	3.6463414634146334	3.569620253164557	3.3292682926829267	2.9876543209876543	2.7662337662337664	2.536231884057971	3.1030701754385968
CHEMBL3601022	24.070140131044027	0	1	2.331091431426589	4.661765060644861	1.3259004652428166	4.53269749146546	415.01506221603154	7.159716925559631	18	56	0	0	5	2	2	0	0	1	0	1	371.60493827160496	370.6666666666667	176.5052964487121	275.88271604938257	334.35185185185185	317.1563786008231	313.1316872427983	270.10493827160496	215.4753086419753	225.22736625514403	1476.0	6.635802469135803	6.5103578154425605	4.887788778877887	3.5497512437810945	2.9470085470085468	3.49685534591195	3.814379084967321	3.5126262626262625	3.267857142857143	3.4752475247524752	2.888059701492537	2.564885496183206	2.4	2.707547169811321	3.047058823529412	2.8068181818181817	3.1518802937270016
CHEMBL5084167	25.70014126727438	0	1	2.43091075472318	4.8477630276524994	1.3127758979516653	5.021044863110163	272.06114149486945	6.769177635748944	19	57	0	0	7	2	3	1	1	0	0	1	446.44444444444446	369.3333333333333	289.3272462277092	359.9598765432099	426.6604938271605	452.4706790123456	430.3935185185184	345.45833333333326	348.8472222222223	308.6604938271605	1552.0	7.832358674463938	6.475409836065574	5.663636363636364	3.591611479028697	3.2314814814814814	2.797979797979798	2.651041666666667	2.38375350140056	3.526315789473684	3.763636363636364	3.0	2.7	2.611111111111111	2.6818181818181817	2.703125	2.80672268907563	5.075916600486126
ZINC000205819558	23.057393755893315	0	2	2.559814088110638	4.999528532421151	1.254662442708568	4.23924893031133	713.4127296251736	7.668672405035014	15	49	0	0	11	5	5	1	0	0	0	0	498.44444444444446	672.6666666666667	339.7994684499314	388.09567901234567	390.108024691358	503.07098765432096	483.72067901234567	461.02777777777777	564.0092592592592	367.5833333333333	1524.0	10.17233560090703	7.980392156862745	8.186507936507937	6.973063973063972	6.650943396226415	6.726666666666668	7.67741935483871	5.090579710144928	3.571428571428572	3.952380952380953	3.707070707070707	3.1166666666666667	3.1320754716981134	3.05	3.139784946236559	2.9347826086956523	6.9346830295904365
ZINC000064454117	23.22054356399908	0	1	2.5526302104347285	4.964349576707566	1.3462624769636635	4.44341665456225	376.9832166323872	6.996911405232995	12	58	1	0	3	1	2	0	0	0	0	0	332.0	370.0	172.25694444444446	279.40277777777777	355.5694444444444	428.5833333333333	422.68055555555554	410.1944444444444	355.62500000000006	289.16666666666663	1142.0	5.724137931034483	5.629032258064516	4.295652173913044	3.1402439024390243	2.1209302325581394	1.7788461538461535	1.891428571428572	2.1142857142857143	3.293103448275862	3.782608695652174	3.3780487804878048	2.8606965174129355	2.683720930232558	2.4423076923076925	2.382857142857143	2.421428571428572	2.969947318007663
CHEMBL1173408	15.601437783688416	0	3	2.4840563892610192	4.768448667266714	1.2993955609616978	4.049600831504277	117.55054300912896	5.460015574923946	9	36	0	0	5	4	1	0	0	0	0	0	274.0	288.0	155.16666666666669	196.1111111111112	248.5555555555556	301.8333333333333	245.72222222222223	203.6111111111112	196.75000000000009	158.1666666666667	816.0	7.611111111111111	7.894736842105263	6.96875	4.987179487179487	3.3580246913580245	4.114285714285714	2.925373134328358	1.6964285714285714	3.4444444444444446	3.921875	3.269230769230769	2.9404761904761907	2.654320987654321	2.685714285714285	2.462686567164179	2.1607142857142856	4.310185185185186
CHEMBL2179673	26.248479616006502	1	1	2.508171647317067	4.943801018138121	1.3294884030050649	3.9068348085382425	4587.066043875998	9.624918361020455	19	62	0	0	6	3	3	0	0	0	0	0	428.0	373.0	227.0	341.3888888888888	391.6111111111111	440.72222222222223	420.02777777777766	363.94444444444446	329.8055555555556	367.2222222222224	1340.0	6.903225806451613	6.742424242424242	5.435897435897436	3.962025316455696	2.680722891566265	2.503355704697986	2.16	1.8641975308641976	3.338709677419355	3.692307692307693	3.107594936708861	2.711864406779661	2.6506024096385543	2.8053691275167787	2.7	2.462962962962963	3.661290322580645
ZINC000006845963	15.556349186104052	0	1	2.15846376060989	4.316927521219782	1.2798961520321197	3.1637516540510875	3442.321921242445	8.932358860142482	6	60	0	0	1	1	0	0	0	0	0	0	122.0	76.0	98.52777777777776	196.58333333333337	242.00000000000009	226.75000000000003	212.3333333333333	200.0833333333333	187.8333333333333	175.58333333333334	843.0	2.033333333333333	2.1	1.1754385964912282	0.691358024691358	0.54421768707483	0.5507246376811594	0.5581395348837209	0.5666666666666667	2.1333333333333333	2.298245614035088	1.876543209876543	1.814102564102564	1.7959183673469388	1.7971014492753623	1.7984496124031009	1.8	1.6421296296296295
CHEMBL4642763	11.261337840646418	0	1	2.485893994427117	4.840827349463747	1.3427085791244118	3.483190510226405	67.56403823687435	4.549548099374773	6	27	0	0	3	2	0	0	0	1	0	1	143.60493827160494	4.666666666666667	55.42196311537876	118.90637860082305	148.32613168724288	142.32304526748976	110.31172839506168	58.26543209876545	10.037037037037038	0.0	796.0	5.318701417466849	5.659003831417625	4.286008230452675	3.081081081081081	0.7138047138047139	0.1085271317829457	0.0	1.9515369776012623	3.3703703703703702	3.740740740740741	3.216216216216216	2.6578947368421053	2.0454545454545454	1.3953488372093024	1.0	2.258076613162883	2.052665300569584
CHEMBL4470437	30.288919730526377	0	1	2.523202219235144	5.046383160458424	1.3421911938399518	4.215306776058232	2903.037707127292	9.308514019693382	21	73	0	0	7	4	2	0	1	0	0	1	494.0	534.0	305.02777777777777	379.0833333333333	508.38888888888886	624.0277777777779	644.4444444444446	585.0	596.8333333333334	425.44444444444446	1556.0	6.767123287671233	6.512820512820513	5.25	3.9166666666666665	3.178899082568808	2.416289592760181	2.0398230088495577	1.7474747474747474	3.328767123287671	3.6944444444444446	3.127450980392157	2.912844036697248	2.8073394495412844	2.5927601809954752	2.34070796460177	2.333333333333333	4.178462709284627
CHEMBL1215726;46901598	18.63206548103401	0	1	2.332002675690783	4.634502152552594	1.294859098015397	4.287008955318766	211.8321198608198	6.231262810868458	11	43	0	0	8	5	1	0	1	0	1	2	341.06721536351165	215.03703703703704	210.022719478738	241.59876543209884	286.3055555555555	291.73765432098764	274.41666666666663	206.11111111111111	229.8148148148149	192.13888888888889	2210.0	7.931795706128178	7.111934156378601	5.238162212845757	3.234330484330484	2.8193570929419987	2.559964726631393	2.467078189300412	2.479223125564589	3.2790697674418605	3.4556962025316458	2.826923076923077	2.414414414414414	2.3867924528301887	2.7857142857142856	2.477777777777778	2.304878048780488	4.8842492902032095
ZINC000072106809	30.588579559048497	0	1	2.5043516057920368	4.882253153486452	1.3192538155681377	4.123901753775308	3841.1532945391295	9.614504490744777	23	70	0	0	9	5	2	0	0	2	0	2	473.20987654320993	630.0	243.14948178631303	353.66975308641975	460.85920591373264	477.425925925926	540.5370370370368	543.4382716049383	505.4259259259259	454.72633744855966	2062.0	6.760141093474427	6.827327327327327	5.489583333333333	4.224447315532586	3.428980526918671	3.15	2.8347876672484005	2.734270414993307	3.3857142857142857	3.7421875	3.197674418604651	2.973404255319149	2.850515463917526	2.635	2.4973821989528795	2.536144578313253	3.473564025518758
CHEMBL4442062	25.39154292055889	0	1	2.4707850012123043	4.864387320326757	1.3101900359703222	4.041066553743233	459437056211.3793	7.380341595310307	16	64	0	0	6	3	1	0	0	1	1	2	353.5116598079561	201.03703703703707	200.24077864813563	282.76147539846016	342.6961821988189	372.97186311369137	358.48996414918025	321.41322076155103	289.1408585723651	248.21280573002807	2728.0	5.523619684499314	5.776672194582643	4.546296296296296	3.19611780455154	1.6252600915522264	1.2486772486772488	1.3915727321524425	1.5680024286581664	3.171875	3.591666666666667	2.9759036144578315	2.632768361581921	2.320224719101124	2.279503105590062	2.333333333333333	2.3852459016393444	3.841195259384765
CHEMBL4865591	21.24171300629784	0	1	2.369468798252447	4.738937596504892	1.343008029902707	3.780097901858831	714.1703937781829	7.564373353626418	12	53	0	0	6	4	2	0	0	0	0	0	342.0	232.0	172.63888888888889	267.30555555555554	328.72222222222223	313.08333333333326	289.3611111111111	249.75000000000003	210.25	175.66666666666669	1106.0	6.452830188679245	6.160714285714286	4.405940594059406	3.0	2.0291970802919708	1.933333333333333	2.2857142857142856	2.2588235294117647	3.1320754716981134	3.366336633663366	2.860294117647059	2.5107913669064748	2.2992700729927007	2.283333333333333	2.459183673469388	2.635294117647059	3.2573375262054505
CHEMBL96471	25.213203435596423	0	1	2.525076034751652	4.8528588572779725	1.3757147494268096	4.360631011999724	906.2346854791602	7.940700418735583	18	62	0	0	2	1	1	0	0	0	0	0	322.0	349.0	136.0	279.8055555555556	367.88888888888886	395.9444444444444	415.1111111111112	357.6388888888889	289.22222222222223	248.72222222222217	1188.0	5.193548387096774	5.358208955223881	4.040322580645161	3.022099447513812	2.140845070422535	1.8177083333333333	1.8024691358024687	1.9407407407407409	3.306451612903226	3.758064516129033	3.226519337016575	2.857843137254902	2.6103286384976525	2.515625	2.5	2.651851851851852	2.193548387096774
CHEMBL4061986	24.65592656867093	0	1	2.447136674428956	4.894268125319773	1.3492091627846243	3.9661490025001793	2991.216630048267	9.134837594796302	19	58	0	0	7	5	2	0	0	0	0	0	404.0	272.0	179.91666666666669	296.9166666666667	365.7777777777777	354.7499999999999	340.9999999999999	298.49999999999994	293.0	244.33333333333337	1264.0	6.965517241379311	6.983870967741935	5.394495412844036	3.8620689655172415	2.251572327044025	1.825503355704698	1.9259259259259256	2.189189189189189	3.327586206896552	3.63302752293578	3.075862068965517	2.7320261437908497	2.459119496855346	2.422818791946309	2.3703703703703702	2.495495495495496	3.102011494252874
CHEMBL3771390	11.370727640387596	0	1	2.4932130417031835	4.841395807701407	1.2828932671880695	3.381515860735945	77.90345495224355	4.760935411121328	6	28	0	0	4	1	1	0	0	2	0	2	155.20987654320987	55.22222222222222	76.03837067520195	115.11831275720166	130.87052278616062	137.04218106995884	124.6594650205761	114.77572016460904	76.00000000000001	38.09876543209876	1100.0	5.54320987654321	5.559386973180077	4.018140589569161	3.364302155262607	1.461111111111111	1.022633744855967	0.4843304843304842	0.1166666666666666	3.25	3.489795918367347	3.067796610169492	2.7333333333333334	2.35	1.9259259259259256	1.4615384615384617	1.2	2.7156560955429265
CHEMBL4636318	20.4013553377332	0	1	2.591809383340248	5.178232544927787	1.3455654496839282	4.416808128469654	190.5384314809744	6.16614464615173	12	49	0	0	4	2	2	0	0	0	0	0	310.0	392.0	129.5277777777778	233.94444444444449	298.61111111111114	320.6111111111111	359.4166666666667	366.38888888888886	340.0	269.6666666666667	1006.0	6.326530612244898	6.509433962264151	5.2631578947368425	4.941666666666666	3.496774193548387	2.703448275862069	1.2830188679245282	0.3537414965986394	3.4693877551020407	3.957894736842105	3.741666666666666	3.421428571428572	3.1806451612903226	2.9586206896551723	2.314465408805032	1.8231292517006803	2.6434240362811794
CHEMBL172159	12.675551403019512	0	1	2.526409447665276	4.925631237866289	1.3037190871233515	3.5938224291513112	96.73406968577318	5.041969293187988	9	29	0	0	4	2	0	1	0	1	0	1	158.04938271604937	44.44444444444444	70.11983691510441	122.47222222222224	143.2448559670782	138.28063557384542	126.5216049382716	98.9506172839506	71.82098765432096	32.98765432098766	1088.0	5.44997871434653	5.874551971326165	4.793939393939394	3.3126984126984125	1.4623655913978495	0.8080808080808081	0.4957264957264958	0.0	3.4827586206896552	3.9272727272727272	3.3285714285714287	3.1343283582089554	2.532258064516129	1.981818181818182	1.564102564102564	1.2857142857142858	2.4179254108656694
CHEMBL3402684	15.68231801272818	0	1	2.4707850012123043	4.864387320326757	1.3101900359703222	4.041066553743233	459437056211.3793	7.380341595310307	12	42	0	0	3	1	0	0	0	2	0	2	190.04938271604937	180.11111111111111	200.24077864813563	282.76147539846016	342.6961821988189	372.97186311369137	358.48996414918025	321.41322076155103	289.1408585723651	248.21280573002807	1296.0	4.52498530276308	4.9328165374677	3.69925925925926	2.813725490196078	2.0462222222222226	1.731837606837607	0.8482676224611708	0.2	3.023809523809524	3.6266666666666665	3.1862745098039214	2.6341463414634148	2.48	2.4134615384615383	1.946236559139785	1.48	3.841195259384765
CHEMBL3805826	24.915146282673163	0	1	2.3752020265434144	4.750404053086829	1.296788834701997	3.830826510880716	9365.81403781214	10.338744002991277	12	68	0	0	7	3	2	0	0	2	0	2	347.2098765432099	266.0	189.788370675202	299.9753086419753	372.442539247066	378.8148148148148	381.2314814814815	329.4938271604938	319.675925925926	286.7283950617284	1824.0	5.106027596223675	5.003174603174603	3.5170603674540684	2.4832655391422254	1.9278091650973008	1.6219512195121952	1.638138138138138	1.7838070628768303	2.867647058823529	3.047244094488189	2.5895953757225434	2.3920454545454546	2.2824858757062145	2.292682926829268	2.2905405405405403	2.434108527131783	2.7910054511059115
CHEMBL567458	25.731642863600896	0	1	2.420581005600136	4.802790517436985	1.296480355021726	4.304063831417312	649.9644500204852	7.670840137590264	17	60	0	0	9	5	2	0	2	0	0	2	506.0	545.0	319.72222222222223	356.7222222222223	444.6111111111111	485.63888888888886	490.77777777777777	391.61111111111103	435.9444444444442	408.97222222222206	1426.0	8.433333333333334	7.587301587301587	5.881818181818182	4.555555555555555	4.438356164383562	4.097744360902255	4.653543307086614	3.9416058394160585	3.283333333333333	3.5090909090909093	2.9652777777777777	2.75	2.6780821917808217	2.849624060150376	2.968503937007874	2.81021897810219	5.328703703703704
CHEMBL205671	12.675551403019512	0	1	2.5081342608174486	4.859229868069804	1.3250379328612325	3.611067000277487	91.27004525160604	4.983826271573742	6	33	0	0	4	3	1	0	0	0	0	0	200.0	75.0	83.13888888888889	160.72222222222223	189.0833333333333	197.0277777777778	164.91666666666669	131.5	92.41666666666666	55.5	660.0	6.0606060606060606	6.114285714285714	4.8	3.2857142857142856	1.6419753086419753	1.1538461538461535	0.6744186046511628	0.1111111111111111	3.1818181818181817	3.615384615384616	3.107142857142857	2.67032967032967	2.308641975308642	2.0615384615384613	1.8604651162790693	1.2222222222222223	2.519360269360269
ZINC000253868718	21.915719801367164	1	1	2.554621348157627	4.962062247571213	1.32938979868471	4.437970692656186	259.6584497031672	6.55261888543688	12	54	1	0	3	1	2	0	0	0	0	0	304.0	337.0	185.00694444444449	275.3194444444445	349.12499999999994	414.3333333333333	384.3472222222222	360.8888888888888	335.6388888888889	261.44444444444446	1068.0	5.62962962962963	5.5344827586206895	4.128440366972477	2.815950920245399	2.009950248756219	1.8216216216216217	1.883870967741936	1.950413223140496	3.351851851851852	3.871559633027523	3.2699386503067487	2.78125	2.671641791044776	2.464864864864865	2.367741935483871	2.4297520661157024	3.426054526748972
CHEMBL3609159	21.20127289177796	0	1	2.446304558715052	4.892609117430103	1.331722202438426	4.33760035705413	303.45857755372145	6.708496891670444	16	49	0	0	7	5	1	0	0	1	0	1	333.60493827160496	405.1111111111111	154.2275186709343	249.99382716049385	298.07407407407413	300.1563786008231	303.80864197530866	274.53292181069963	266.5020576131687	265.42695473251024	1340.0	6.808264046359285	6.848290598290598	5.496296296296297	4.222222222222222	3.634259259259259	3.821802935010482	3.171171171171171	2.5535889872173057	3.346938775510204	3.644444444444445	3.15	2.879032258064516	2.908333333333333	3.160377358490566	2.927927927927928	2.601769911504425	3.1475003810394755
CHEMBL4175829	19.70617910036511	0	1	2.510931896644192	4.893515277734528	1.3362236216577168	4.091063960230458	261.56890700807713	6.482988487390382	15	47	0	0	6	5	0	0	1	0	0	1	340.0	403.0	176.41666666666666	248.1111111111112	303.08333333333337	293.11111111111114	306.3333333333333	311.27777777777766	310.7777777777776	250.6666666666668	1032.0	7.23404255319149	7.08	5.674157303370786	4.373913043478261	3.4705882352941178	3.330578512396694	3.1785714285714284	1.7657657657657655	3.3191489361702127	3.662921348314607	3.208695652173913	3.145299145299145	3.016806722689076	2.909090909090909	2.607142857142857	2.1531531531531534	3.75354609929078
ZINC000028527245	23.310662691519145	0	1	2.445966058234017	4.867509825508089	1.3472733515311297	4.62073812446595	261.04069329890183	6.629387045184562	15	55	0	0	6	4	1	1	0	0	0	0	340.44444444444446	278.33333333333337	167.6423182441701	261.67901234567904	340.3148148148148	361.2592592592592	312.1018518518519	286.72222222222223	262.9166666666667	229.4907407407408	1370.0	6.18989898989899	6.067796610169491	4.722741433021807	3.2505747126436786	2.167755991285403	2.092731829573935	2.043010752688172	2.00280112044818	3.381818181818182	3.7196261682242993	3.1241379310344826	2.70625	2.588235294117647	2.6390977443609023	2.548387096774193	2.4789915966386555	3.048042149894002
CHEMBL4116143	16.9181920901388	0	1	2.487518719044467	4.7934698813924665	1.2971787609507452	3.523394042753176	360.5522978726229	6.676094376949339	11	42	0	0	5	1	2	1	1	0	0	1	294.44444444444446	172.33333333333331	167.36454046639233	204.05246913580248	227.0555555555556	237.11111111111111	247.3827160493827	224.2345679012346	194.7469135802469	149.26543209876542	1146.0	7.010582010582011	6.037878787878787	4.533333333333333	3.639846743295019	2.184466019417476	1.7407407407407405	2.333333333333333	2.41919191919192	3.1904761904761907	3.44	3.0919540229885056	2.778947368421053	2.4271844660194173	2.282828282828283	2.363636363636364	2.5	3.9848700111045794
CHEMBL4632473	12.813450773462105	0	1	2.5365811548893444	4.943728717679092	1.3027922710611417	3.652070548930677	82.21120591478693	4.87929524701387	6	30	0	0	4	2	0	0	0	2	0	2	157.20987654320987	11.77777777777778	60.53837067520195	128.22530864197532	167.5371894528273	167.3909465020576	137.4012345679012	91.37654320987656	34.919753086419746	3.0	1122.0	5.240329218106996	5.725694444444445	4.411111111111111	3.212107690019337	0.915954415954416	0.1930783242258652	0.0	0.0	3.466666666666667	3.883333333333333	3.27710843373494	2.802197802197802	2.2564102564102564	1.5081967213114753	1.1111111111111112	1.0	2.0179456891733984
CHEMBL3916324	22.90321573885471	0	1	2.472887929905339	4.844497204293703	1.296229501882778	3.944485701211568	1947.6517551749885	8.639090434769518	9	58	0	0	7	3	2	0	2	0	0	2	418.0	277.0	294.0	313.77777777777794	465.8333333333334	417.9999999999999	420.0277777777777	321.3611111111111	318.80555555555543	313.1388888888889	1258.0	7.206896551724138	6.327868852459017	4.491379310344827	3.1077844311377247	2.4352941176470586	1.859060402684564	1.7132867132867131	1.889763779527559	3.155172413793104	3.405172413793104	2.7245508982035926	2.423076923076923	2.3176470588235296	2.38255033557047	2.27972027972028	2.2755905511811023	5.068965517241379
CHEMBL3664829	25.44391357889724	0	1	2.433901486273748	4.811611567571447	1.339647633347675	3.911941676726768	3919.019101577619	9.43674748208826	6	70	0	0	6	2	4	0	0	0	0	0	372.0	283.0	197.97222222222223	333.5277777777779	407.1666666666668	435.11111111111103	427.80555555555554	385.19444444444446	323.0	298.38888888888897	1328.0	5.314285714285714	4.864864864864865	3.4444444444444446	2.0682926829268293	1.5571428571428572	1.50531914893617	1.3478260869565215	1.1761363636363635	2.9714285714285715	3.236111111111111	2.6341463414634148	2.3796296296296298	2.3095238095238093	2.367021276595745	2.266304347826087	2.1931818181818183	2.828174603174604
CHEMBL155388	24.16759938696674	0	1	2.4515408395311056	4.903081679062213	1.2995377263361314	4.2887251886135225	603.524493580643	7.53418873708852	12	59	0	0	6	1	4	0	1	0	0	1	448.0	399.0	292.02777777777777	317.0833333333333	446.5833333333333	484.69444444444446	462.3888888888889	429.2222222222223	394.08333333333337	342.61111111111114	1314.0	7.593220338983051	6.612903225806452	4.946902654867257	3.980392156862745	2.747058823529412	2.3892215568862274	1.9316770186335404	2.352	3.254237288135593	3.575221238938053	3.084967320261438	2.662857142857143	2.523529411764706	2.431137724550898	2.347826086956522	2.464	4.949623352165725
CHEMBL254298	16.553784774837624	0	0	2.560539727793464	5.121079455586926	1.2638198218772216	4.008812572297669	138.04507830309927	5.669517630916944	12	32	0	0	5	1	2	0	0	2	0	2	281.2098765432099	203.77777777777777	171.87864845297975	180.77520576131687	279.3343621399177	384.1308108520043	287.69958847736626	213.4722222222222	108.17489711934157	57.1358024691358	1342.0	8.787808641975309	8.65359477124183	7.703703703703703	6.60968660968661	4.227777777777778	3.1840277777777777	2.0120772946859904	1.6896551724137931	3.96875	4.508771929824562	3.743589743589744	3.0823529411764707	2.725	2.453125	2.347826086956522	2.206896551724138	5.371207764155617
ZINC000101065528	17.114918031539418	0	2	2.382291466679624	4.750008208599061	1.1843013847882808	4.187609309540838	133.68730388732774	5.683960880257359	6	42	0	0	6	3	0	0	3	0	0	3	356.0	320.0	284.2361111111111	404.5555555555556	323.6388888888888	349.04166666666663	302.40277777777766	316.7083333333333	302.5	340.0625	986.0	8.476190476190476	7.162790697674419	6.7631578947368425	4.33	4.022222222222222	3.2323232323232323	2.3271028037383177	3.146067415730337	3.1904761904761907	3.3157894736842106	2.84	2.446280991735537	2.7777777777777777	2.505050505050505	2.196261682242991	1.853932584269663	6.767526455026454
CHEMBL772	34.34129038886472	0	1	2.5795418667577303	5.117229266233926	1.323106455625837	5.067731193224048	1369.1783323073244	8.703570622380038	15	84	0	0	11	2	9	0	0	0	0	0	666.0	931.0	330.47222222222223	470.63888888888886	587.111111111111	756.6666666666667	870.6111111111111	807.9444444444445	820.1944444444443	715.9166666666669	1902.0	7.928571428571429	7.123595505617978	5.748466257668712	5.128571428571429	3.4768211920529803	3.1559322033898307	3.2989690721649483	3.524904214559387	3.357142857142857	3.8650306748466257	3.6666666666666665	3.100371747211896	2.771523178807947	2.705084745762712	2.642611683848797	2.7624521072796937	3.934193121693122
CHEMBL4639400	21.108462118919736	0	1	2.5873853529988806	5.173540889634097	1.3465680474382664	4.380711496366594	244.65906800933269	6.455377127308994	12	52	0	0	4	2	2	0	0	0	0	0	314.0	429.0	133.7777777777778	241.5555555555556	312.05555555555554	341.86111111111103	361.80555555555566	375.55555555555554	368.6388888888889	300.0	1044.0	6.038461538461538	6.160714285714286	4.930693069306931	4.689922480620155	3.452229299363057	2.879194630872483	1.4142011834319526	0.6645962732919255	3.3846153846153846	3.861386138613861	3.5891472868217056	3.2317880794701987	3.171974522292994	2.9932885906040267	2.42603550295858	2.0434782608695654	2.5726495726495733
CHEMBL238916	25.30613112572433	0	1	2.551762736439982	4.931347306558173	1.2722541550932736	3.502392933908834	7599.666173551615	10.09901041058271	12	56	0	0	10	3	3	1	3	0	0	3	530.4444444444445	304.3333333333333	440.5564128943759	559.770061728395	464.1898148148148	636.013888888889	489.2916666666666	384.2129629629629	423.1388888888889	350.97685185185185	1654.0	9.472222222222223	6.898305084745763	7.413580246913581	4.588505747126436	2.9372294372294374	2.221411192214112	2.778645833333333	3.263492063492064	3.5357142857142856	3.675925925925926	3.082758620689656	2.598765432098765	2.409090909090909	2.4963503649635035	2.4375	2.638095238095238	7.867078801685283
CHEMBL2179672	25.40347346437736	0	1	2.508167102472511	4.943763059841263	1.3470638966020934	3.897787157785998	6663.044986275767	9.967482674000202	19	63	0	0	5	3	2	0	0	0	0	0	380.0	317.0	179.47222222222223	303.611111111111	370.88888888888886	402.5555555555556	348.611111111111	307.86111111111103	313.41666666666674	305.1666666666667	1278.0	6.031746031746032	6.0	4.7	3.4658385093167703	2.4049079754601226	2.24822695035461	1.875	1.75625	3.2222222222222223	3.575	3.0	2.585635359116022	2.625766871165644	2.851063829787234	2.5723684210526314	2.45625	2.848765432098765
CHEMBL3970994	17.596789300623936	0	1	2.369189971836979	4.738379943673959	1.3752071683130094	4.539115122529621	124.10564444533723	5.6095905345811	12	45	0	0	1	1	0	0	0	0	0	0	214.0	153.0	92.63888888888889	191.27777777777789	235.4444444444445	233.8333333333334	205.27777777777783	163.69444444444446	154.36111111111117	145.72222222222226	828.0	4.755555555555556	5.0	3.574712643678161	2.3781512605042017	1.3306451612903225	1.6451612903225807	1.875	2.0625	3.1333333333333333	3.4827586206896552	2.9243697478991595	2.4198473282442747	2.2661290322580645	2.4408602150537635	2.477272727272727	2.5875	2.058641975308642
CHEMBL3945225	27.674623722198056	0	1	2.455534597080145	4.803966792759852	1.3206846965508	3.9092725355946873	7575.894541630551	10.185489683205072	9	75	0	0	7	3	3	0	0	1	0	1	383.60493827160496	336.33333333333337	204.83862978204544	334.2993827160495	438.7366255144034	469.9927983539093	460.8909465020575	401.01646090534985	346.21604938271605	352.47530864197546	1676.0	5.114732510288066	4.912798874824191	3.3115468409586057	2.083083083083084	1.6216216216216215	1.7426597582038	1.323793490460157	1.237934904601571	3.013333333333333	3.3006535947712417	2.626126126126126	2.323651452282158	2.3018018018018016	2.414507772020725	2.3181818181818183	2.2323232323232323	2.7311817304272723
CHEMBL2337493	12.03739430705426	0	1	2.4707850012123043	4.864387320326757	1.3101900359703222	4.041066553743233	459437056211.3793	7.380341595310307	6	28	0	0	5	2	1	0	0	2	0	2	186.04938271604937	22.666666666666668	200.24077864813563	282.76147539846016	342.6961821988189	372.97186311369137	358.48996414918025	321.41322076155103	289.1408585723651	248.21280573002807	1148.0	6.644620811287477	6.693486590038314	5.636165577342048	4.035493827160494	2.394129979035639	0.6476190476190476	0.0	0.0	3.4285714285714284	4.098039215686274	3.2222222222222223	2.764705882352941	2.339622641509434	1.7714285714285714	1.3333333333333333	1.0	3.841195259384765
CHEMBL4064186	26.179529930785204	0	1	2.447136678901325	4.89427335780265	1.3351732550759163	3.969719096487172	3969.501288600889	9.480318214263042	16	63	0	0	7	4	3	0	0	0	0	0	428.0	334.0	227.22222222222223	326.44444444444446	426.4166666666666	416.7777777777776	390.1666666666665	358.5833333333332	315.41666666666663	274.75	1354.0	6.7936507936507935	6.582089552238806	4.991666666666666	3.737804878048781	2.3181818181818183	2.0875	1.929078014184397	2.0901639344262297	3.2698412698412698	3.566666666666667	3.0365853658536586	2.691860465116279	2.448863636363636	2.4125	2.3900709219858154	2.4672131147540983	3.606701940035273
CHEMBL351247	23.33917226222056	0	1	2.577419100373016	4.953738603457439	1.3236168119033946	3.884386293133703	2818.5523664218786	9.00868942387734	12	55	0	0	6	3	1	1	1	0	0	1	360.44444444444446	274.66666666666663	228.42009602194787	274.97839506172835	376.7561728395062	430.28395061728384	372.97222222222223	339.8333333333333	269.9907407407408	234.26851851851853	1402.0	6.553535353535354	6.152542372881356	4.715596330275229	3.34640522875817	1.7875243664717346	1.7383966244725737	1.855191256830601	2.601374570446735	3.418181818181818	3.844036697247706	3.2091503267973858	2.857142857142857	2.421052631578948	2.29746835443038	2.4098360655737703	2.752577319587629	4.153092654944507
ZINC000029038740	26.02970001652415	0	1	2.4491224651305914	4.792060870815945	1.368092208253612	5.31334276916616	236.0494858818729	6.627192278790407	15	62	0	0	6	4	1	1	0	0	0	0	360.44444444444446	326.33333333333337	176.17009602194787	284.5401234567902	359.2870370370369	376.34259259259255	342.7407407407408	313.99999999999983	295.8888888888888	241.5462962962964	1482.0	5.813620071684588	5.701492537313433	4.297814207650274	2.9713701431492843	2.19103313840156	2.146929824561404	1.7813852813852815	1.78921568627451	3.3870967741935485	3.672131147540984	3.0306748466257667	2.771929824561404	2.654970760233918	2.723684210526316	2.4805194805194803	2.485294117647059	2.8414531616443206
CHEMBL14841	23.65685931727286	0	0	2.500964337936073	4.932113857445132	1.286075144326536	4.204341537936194	710.0661819720196	7.663970468404409	18	48	0	0	8	3	1	1	3	0	0	3	492.44444444444446	559.6666666666667	350.95481824417004	460.2932098765433	357.195987654321	428.3395061728395	458.64814814814815	437.1404320987655	540.9907407407408	270.78395061728395	1520.0	10.25925925925926	8.928104575163399	8.693798449612403	6.059748427672956	5.247222222222223	5.087878787878789	5.044871794871796	4.562248995983936	3.75	4.011627906976744	3.679245283018868	3.206896551724138	2.975	2.8545454545454545	2.6923076923076925	3.0	7.311558713420209
CHEMBL3814559	26.191460474603662	0	1	2.36750270686349	4.684795045674107	1.312826752856134	3.906687031027926	1125.061516513498	8.249368426110998	18	66	0	0	6	1	4	0	0	0	0	1	421.02419753086417	349.3111111111112	174.27261945679012	315.5162222222222	349.77992592592585	359.19533333333334	357.69533333333334	339.6148888888889	348.1551111111111	367.9635555555556	4154.0	6.3791545080433965	6.009017713365539	4.528374655647384	3.2405925925925927	1.6166369578134283	2.0191393705844574	2.1495965238982	2.231234567901234	3.090909090909091	3.330578512396694	2.9266666666666667	2.511627906976744	2.3529411764705883	2.479768786127168	2.474860335195531	2.583333333333333	2.6404942341937896
CHEMBL3695398	26.81768702675045	0	1	2.433914125439266	4.81180847786816	1.3443815345543189	3.9325776942920574	3824.586986133309	9.472981194571275	12	69	0	0	5	3	2	0	0	0	0	0	388.0	333.0	225.75	322.8055555555556	429.50000000000006	460.9444444444444	432.4722222222222	387.3888888888889	384.1388888888889	295.30555555555554	1354.0	5.6231884057971016	5.424657534246576	3.839416058394161	2.492462311557789	1.6948356807511735	1.734375	1.6329787234042554	1.3928571428571428	3.115942028985508	3.4014598540145986	2.78894472361809	2.4626168224299065	2.347417840375587	2.395833333333333	2.2606382978723403	2.2857142857142856	3.2717391304347827
CHEMBL3676920	27.939940118912023	0	1	2.443324368631309	4.780870465301814	1.3031403717148122	3.924526555794944	2027.0569323900752	8.8671032015732	14	69	0	0	8	2	4	2	0	0	0	0	412.8888888888889	399.6666666666667	280.52512002743487	387.83659122085055	437.8364197530865	470.9876543209876	415.699074074074	471.7098765432098	345.2253086419753	327.9166666666666	1872.0	5.98389694041868	4.91324200913242	4.219789132197891	2.3711340206185567	1.6947194719471943	2.283809523809524	1.5009523809523808	1.488235294117647	3.246376811594203	3.45985401459854	2.7938144329896906	2.4832535885167464	2.4257425742574257	2.537142857142857	2.4	2.376470588235294	4.065581449672969
ZINC000049089292	27.17436599667541	0	1	2.4766531935546525	4.80674976713668	1.2914110280071278	3.8944802651940007	4241.638287313788	9.605467830609957	17	72	0	0	6	4	1	0	0	1	0	1	373.60493827160496	396.1111111111111	197.28307422648987	320.6604938271607	401.8199588477367	446.6172839506173	445.8549382716051	469.33641975308655	455.324074074074	412.9351851851852	1630.0	5.188957475994513	5.348148148148148	3.967901234567902	2.8588090853284225	2.015029522275899	1.8773038441284888	1.593666129898014	1.5315656565656566	3.013888888888889	3.348148148148148	2.867403314917127	2.5951219512195123	2.531400966183575	2.360189573459716	2.1449275362318843	2.1875	2.740042697590137
CHEMBL3734894	26.08207067486249	0	1	2.375162695612003	4.700139553748717	1.3216402339047566	4.18256169336207	830.2176298467439	7.945463302677763	18	67	0	0	6	1	5	0	0	0	0	0	454.0	385.0	188.22222222222223	333.08333333333337	364.6388888888889	382.6666666666667	383.77777777777777	365.44444444444446	375.6666666666667	390.27777777777777	1410.0	6.776119402985074	6.285714285714286	4.827868852459017	3.691780821917808	1.797872340425532	2.12707182320442	2.3101604278074865	2.6853932584269664	3.0597014925373136	3.336065573770492	3.0273972602739727	2.5689655172413794	2.4202127659574466	2.4696132596685083	2.4705882352941178	2.651685393258427	2.809286898839138
CHEMBL44095	15.722758127248062	0	0	2.4617339320820344	4.815653322518051	1.29151961192193	3.749960560472622	202.33526978403333	6.003073253502077	12	34	0	0	5	3	1	0	0	1	0	1	261.60493827160496	216.11111111111111	133.2275186709343	183.545267489712	216.05452674897123	233.1162551440329	221.79012345679013	169.54526748971196	161.06172839506175	101.58847736625512	1054.0	7.694262890341323	7.69753086419753	6.2204007285974505	4.568713450292398	3.9339774557165854	3.859126984126984	2.5770609318996414	2.524154589371981	3.5294117647058822	3.868852459016393	3.3026315789473686	2.858974358974359	2.7681159420289854	2.8392857142857144	2.403225806451613	2.5217391304347827	3.918456431498068
CHEMBL275451	22.017769472705687	0	1	2.385641916680929	4.716417541154538	1.3312022595047857	4.091009186694361	565.5355470539537	7.367392570273611	12	55	0	0	5	2	2	0	1	0	0	1	368.0	261.0	228.16666666666663	286.1666666666667	384.94444444444446	399.5	361.22222222222223	284.25	296.55555555555554	277.47222222222223	1162.0	6.6909090909090905	6.086206896551724	4.452830188679245	3.205298013245033	2.124183006535948	1.8380281690140845	1.9699248120300752	2.0782608695652174	3.145454545454545	3.3773584905660377	2.8874172185430464	2.51875	2.392156862745098	2.408450704225352	2.37593984962406	2.4434782608695653	4.148484848484848
CHEMBL1946125	19.27022257699926	0	1	2.311638807202015	4.587646271451092	1.3011057852861685	3.991450719245056	431.26345043904	6.983009889157206	12	49	0	0	5	2	0	1	1	1	0	2	268.04938271604937	177.77777777777777	159.34205913732663	216.24382716049385	271.6203703703704	252.15329218107	225.57098765432104	213.15740740740745	193.1141975308642	168.80246913580248	1468.0	5.470395565633661	5.041394335511982	3.4285714285714284	2.357142857142857	1.2979423868312758	1.4222222222222225	1.5512405609492987	1.8763888888888889	3.020408163265306	3.1868131868131866	2.738095238095238	2.388059701492537	2.1777777777777776	2.24	2.3592233009708736	2.5125	3.251878757904625
ZINC000071318662	24.27698918670792	0	1	2.4027802604420447	4.78037297892585	1.3008622710801587	3.7848766438744574	790.7525185575396	7.804387158695548	15	56	0	0	8	4	1	0	1	2	0	3	389.2098765432099	368.0	231.09392623075752	292.0864197530865	381.553650358177	379.03703703703695	365.1203703703702	389.2160493827161	280.0092592592593	261.89300411522635	1772.0	6.950176366843033	6.47834274952919	4.873015873015873	3.4028317361650697	2.401532567049808	2.830769230769231	2.605703048180924	3.148888888888889	3.3392857142857144	3.580952380952381	2.923076923076923	2.610738255033557	2.441379310344828	2.4	2.4690265486725664	2.6	4.12667725412067
CHEMBL1209157	22.603555910332595	0	1	2.448028439505848	4.79813175068009	1.3190150878234872	4.802903702004431	231.4555885254668	6.509098749892038	17	55	0	0	6	3	2	0	1	0	0	1	408.0	324.0	205.72222222222223	283.77777777777777	346.1388888888888	394.5	385.33333333333326	366.05555555555554	315.0277777777778	253.27777777777783	1210.0	7.418181818181818	7.0	5.480392156862745	4.392	2.954248366013072	2.103896103896104	1.972972972972973	2.8034188034188032	3.272727272727273	3.6666666666666665	3.312	2.8639455782312924	2.7058823529411766	2.487012987012987	2.283783783783784	2.47008547008547	3.74040404040404
CHEMBL4555827	26.288919730526377	0	1	2.4176584922092306	4.835112115456387	1.292820501615779	4.35742269386698	610.8290664010175	7.63859259126234	15	67	0	0	8	4	3	0	0	1	0	1	413.60493827160496	393.1111111111111	230.56085200426767	328.82304526748976	426.0411522633744	444.9814814814815	442.858024691358	462.0123456790124	381.0740740740741	340.8796296296296	1646.0	6.173208033904552	5.987301587301587	4.587555555555555	3.457161981258367	2.100472813238771	2.208489388264669	1.7323232323232325	1.9180216802168024	3.1194029850746268	3.44	2.9397590361445785	2.628415300546448	2.4627659574468086	2.3707865168539324	2.176136363636364	2.1890243902439024	3.441206746332353
CHEMBL52783	21.27022257699926	0	0	2.4551320170075264	4.790933191152187	1.3265568519370206	3.786166187157325	1544.057902944662	8.33542100479899	18	44	0	0	7	4	2	0	0	1	0	1	377.60493827160496	367.77777777777777	174.5052964487121	254.9341563786009	292.8816872427984	300.41049382716045	292.41872427983543	230.25617283950623	216.0329218106996	176.02160493827168	1350.0	8.581930415263749	8.364066193853427	6.941595441595441	5.142857142857143	4.701234567901234	4.903703703703704	4.719874804381846	3.752380952380953	3.613636363636364	3.8846153846153846	3.336734693877551	2.968421052631579	2.8	3.04	3.028169014084507	2.842857142857143	3.966029464743457
ZINC000026827216	15.722758127248062	0	1	2.454287150212439	4.908574300424876	1.3022378023915284	3.976214210527324	125.88238899993732	5.528495230967685	12	40	0	0	2	1	0	0	1	0	0	1	238.0	217.0	147.16666666666669	190.9166666666667	247.3333333333333	253.3888888888889	239.44444444444449	241.50000000000003	229.8333333333333	182.66666666666663	798.0	5.95	5.619047619047619	4.1466666666666665	3.107843137254902	2.096	2.0865384615384617	1.6989247311827955	1.48	3.15	3.6	3.1372549019607843	2.569105691056911	2.44	2.4326923076923075	1.989247311827957	1.586666666666667	3.679166666666667
ZINC000072104722	31.29568634023505	0	1	2.4946196776231737	4.890467802104128	1.30625898623127	4.290620265923434	3485.327919573414	9.542611774457027	17	78	0	0	10	5	4	0	0	1	0	1	515.604938271605	630.1111111111111	264.6164075598232	394.6286008230452	521.0267489711933	529.6543209876544	585.5216049382718	585.8364197530868	534.2962962962963	513.9907407407406	1908.0	6.610319721430833	6.501355013550136	5.0503003003003	3.9856073690270577	2.764938271604938	2.625462962962963	2.6661450182576942	2.708853238265003	3.2051282051282053	3.5135135135135136	3.093264248704663	2.8820754716981134	2.648888888888889	2.4291666666666667	2.446009389671361	2.53475935828877	3.392518045638759
CHEMBL4557247	17.14890223343962	0	1	2.3609100815943584	4.721820163188717	1.3058591810542115	4.022045555957063	205.48451905885952	6.1138280584159705	12	42	0	0	7	6	0	1	0	0	0	0	264.44444444444446	264.6666666666667	117.78120713305898	206.9691358024692	215.72222222222223	219.9197530864197	211.20370370370367	196.2407407407408	200.20370370370367	159.8888888888889	1110.0	6.296296296296297	6.295454545454546	4.811403508771929	3.209219858156028	2.8205128205128203	3.576576576576577	2.908333333333333	2.284313725490196	3.142857142857143	3.3552631578947367	2.9574468085106385	2.58	2.659340659340659	2.9054054054054053	2.5	2.6029411764705883	2.804314455549024
ZINC000013535537	19.06802200439986	0	1	2.5412377891952795	4.989313035745975	1.3106083305502585	4.210699184255969	190.470280431792	6.124964911518043	12	44	0	0	5	2	1	0	0	2	0	2	265.2098765432099	304.11111111111114	102.59392623075752	200.87654320987653	252.60802469135805	266.44650205761315	269.69958847736626	251.30864197530863	228.6853376009755	178.57407407407408	1444.0	6.02749719416386	6.260047281323877	4.909803921568628	3.96264367816092	2.99059829059829	2.555555555555556	1.4696869488536155	1.089371980676329	3.4545454545454546	3.882352941176471	3.4482758620689653	3.1953125	2.9	2.7899159663865545	2.4107142857142856	1.9782608695652173	2.331680141608125
CHEMBL46979	14.564262833200688	0	1	2.63055440727314	5.261108814546276	1.3954643958131758	3.812253274075821	110.29316015238804	5.290928577927716	12	35	0	2	1	1	0	0	0	0	0	0	182.0	72.0	86.20138888888889	157.45833333333334	210.1388888888889	247.91666666666669	253.00000000000003	180.33333333333337	76.0	18.0	678.0	5.2	5.842105263157895	4.927536231884058	3.6	1.5508474576271187	0.7578947368421053	0.375	0.0	3.5142857142857142	4.260869565217392	3.62	2.990990990990991	2.26271186440678	1.736842105263158	1.4583333333333333	1.2857142857142858	2.4628968253968253
11668034;CHEMBL370823	21.351102806039016	0	1	2.36149740330526	4.673791430873761	1.3258831406581069	4.754936413866766	208.91525807279345	6.3351804789858965	17	48	0	0	5	2	1	1	1	0	0	1	346.44444444444446	297.6666666666667	216.1145404663924	253.5432098765432	316.5	312.58333333333337	285.820987654321	259.2469135802469	242.87962962962965	252.34567901234567	1312.0	7.217592592592593	6.522875816993465	5.053030303030303	3.47008547008547	3.0903426791277253	2.8621794871794872	2.786666666666666	3.5308641975308643	3.395833333333333	3.6704545454545454	2.9401709401709404	2.652892561983471	2.747663551401869	2.6826923076923075	2.59	2.654320987654321	4.5023862597165065
CHEMBL568842	27.382663251986536	0	1	2.420315954425217	4.80239950589654	1.2744215823972436	4.348112969544884	711.8023700817015	7.820563271267661	17	63	0	0	10	5	2	0	3	0	0	3	564.0	583.0	387.50694444444446	538.4444444444446	454.5	512.7222222222222	489.2916666666666	416.27777777777766	409.7083333333331	580.7500000000005	1544.0	8.952380952380953	7.803030303030303	6.896551724137931	4.486666666666666	4.167741935483871	4.286764705882353	4.481203007518797	4.7622377622377625	3.333333333333333	3.4655172413793105	2.993333333333333	2.725	2.632258064516129	2.889705882352941	2.9398496240601504	2.7902097902097904	6.150903880070547
CHEMBL4784373	23.54137283481996	0	1	2.455214515017747	4.800816762830776	1.301560535841971	3.825372473422529	5520.071622141658	9.714758402880738	15	56	0	0	7	3	3	0	1	0	0	1	436.0	308.0	251.72222222222223	311.38888888888886	383.8611111111111	379.4444444444444	353.24999999999994	295.75	269.1666666666667	253.22222222222229	1274.0	7.785714285714286	7.169491525423729	5.238095238095238	3.571428571428572	2.6666666666666665	2.298507462686567	2.47787610619469	2.5591397849462365	3.25	3.495238095238096	2.892857142857143	2.63265306122449	2.4680851063829787	2.380597014925373	2.504424778761062	2.720430107526881	4.495039682539683
CHEMBL1275791	14.308544564874966	0	1	2.4700849452279128	4.78269042574948	1.2869229880217392	3.826259522115676	105.77365716429073	5.24908816621888	9	37	0	0	3	2	0	0	1	0	0	1	222.0	144.0	138.66666666666666	179.5555555555556	225.3333333333333	224.7777777777778	214.3055555555556	179.55555555555554	158.16666666666666	127.5	738.0	6.0	5.6923076923076925	4.222222222222222	2.8125	1.9902912621359223	1.7777777777777777	1.8771929824561404	1.28	3.1621621621621623	3.583333333333333	2.927083333333333	2.4074074074074074	2.300970873786408	2.259259259259259	2.263157894736842	1.9	3.747747747747748
CHEMBL526307	15.941537726730418	0	0	2.4059743408693968	4.811948681738793	1.2247483616505366	4.07944469898757	121.57571085914888	5.542474548085405	12	38	0	0	7	4	2	0	0	0	0	1	291.02419753086417	245.40000000000003	137.77261945679012	207.0912592592593	245.3143703703704	246.369925925926	245.78822222222232	215.93792592592595	217.42311111111115	198.0357037037037	3654.0	7.65853151397011	7.785185185185185	6.548263888888889	5.520296296296297	3.180774032459426	2.9926829268292687	2.367369901547117	1.8132756132756127	3.236842105263158	3.53125	3.2533333333333334	2.845238095238096	2.651685393258427	2.6707317073170733	2.2025316455696204	1.8051948051948048	3.625595248862898
25069242	25.54137283481996	0	1	2.43681301434712	4.870026740303411	1.3261187167550896	5.00448893911514	273.3839019403239	6.774027851382913	19	57	0	0	7	3	2	0	2	0	0	2	478.0	368.0	292.25	333.22222222222223	442.3611111111111	414.3888888888888	419.9166666666666	394.5833333333333	313.08333333333326	279.58333333333337	1362.0	8.385964912280702	7.622950819672131	6.11214953271028	4.645833333333333	3.038216560509554	2.537931034482759	2.52	2.8076923076923075	3.491228070175439	3.8130841121495327	3.1875	2.816993464052288	2.515923566878981	2.46896551724138	2.56	2.75	5.12719298245614
CHEMBL3642803	30.42217061790448	0	1	2.43392672302132	4.811972701147424	1.3458528950765145	3.977931530259581	3412.803194272497	9.470290350417256	17	74	0	0	9	6	3	0	0	0	0	0	498.0	473.0	231.52777777777777	379.13888888888897	459.3333333333334	493.94444444444434	474.4722222222222	463.80555555555554	421.2222222222222	352.0833333333333	1566.0	6.72972972972973	6.632911392405063	4.924657534246576	3.1658291457286434	2.443396226415094	2.365	1.980676328502416	1.7142857142857142	3.27027027027027	3.5136986301369864	2.9447236180904524	2.6511627906976742	2.5849056603773586	2.56	2.3526570048309177	2.434065934065934	3.1287537537537538
ZINC000040689073	19.10846211891974	0	1	2.530604042408765	4.888179392502577	1.3110946163722892	4.25462122113414	201.55381367497296	6.181525148469508	12	48	0	0	4	2	2	0	0	0	0	0	298.0	338.0	120.69444444444446	227.02777777777777	290.33333333333337	319.27777777777777	325.61111111111114	291.3333333333333	245.25000000000003	228.5	970.0	6.208333333333333	6.254901960784314	4.815217391304348	4.258333333333334	2.856164383561644	2.5037037037037035	1.805084745762712	1.2293577981651376	3.25	3.75	3.45	2.972602739726028	2.828767123287671	2.6148148148148147	2.330508474576271	2.091743119266055	2.514467592592593
CHEMBL3358507	22.61548645415105	0	1	2.3673749252412284	4.734749850482457	1.3456738685556453	3.716906520534776	1410.1547304688231	8.316165452265029	12	61	0	0	5	4	1	0	0	0	0	0	312.0	244.0	172.88888888888889	277.2222222222222	361.9166666666666	366.4444444444443	345.4166666666667	302.9166666666667	267.75	221.91666666666669	1156.0	5.114754098360656	5.046875	3.555555555555556	2.381818181818182	1.631578947368421	1.6158940397350994	1.6589147286821706	1.6283185840707963	2.950819672131148	3.230769230769231	2.709090909090909	2.38953488372093	2.181286549707602	2.185430463576159	2.209302325581396	2.327433628318584	2.8342440801457194
CHEMBL3402682	19.81556890010628	0	1	2.4707850012123043	4.864387320326757	1.3101900359703222	4.041066553743233	459437056211.3793	7.380341595310307	18	52	0	0	2	1	0	0	0	1	0	1	250.44444444444449	311.0	200.24077864813563	282.76147539846016	342.6961821988189	372.97186311369137	358.48996414918025	321.41322076155103	289.1408585723651	248.21280573002807	1228.0	4.816239316239317	5.25925925925926	4.064516129032258	3.1102362204724407	2.33974358974359	2.253623188405797	1.8636363636363635	1.5655737704918034	3.076923076923077	3.6666666666666665	3.220472440944882	2.721854304635761	2.628205128205128	2.681159420289855	2.4015151515151514	2.229508196721312	3.841195259384765
CHEMBL4302457	18.52267568129283	0	1	2.312831052886272	4.625662105772543	1.323964656627959	4.134007293370355	214.1529035298047	6.242158999716104	12	49	0	0	4	2	1	0	0	1	0	1	251.6049382716049	167.55555555555554	109.92196311537876	212.045267489712	252.2808641975309	243.97119341563788	229.20987654320987	205.01851851851853	170.70987654320987	145.0432098765432	1196.0	5.134794658604182	5.139433551198256	3.4884004884004884	2.353703703703704	1.3910761154855644	1.4697855750487328	1.7777777777777777	2.034074074074074	2.959183673469388	3.1868131868131866	2.7333333333333334	2.3359375	2.1653543307086616	2.1842105263157894	2.3369565217391304	2.52	2.2433053697016074
CHEMBL1774532	25.512863264118536	0	1	2.4239853928361432	4.7861575969246175	1.3086778091556956	3.713215314783693	2166.9298784545194	8.874989110673294	15	63	0	0	8	3	4	0	1	0	0	1	482.0	440.0	270.9722222222222	346.5	442.3333333333331	442.66666666666646	457.5	464.8888888888889	369.5833333333333	313.24999999999994	1414.0	7.650793650793651	6.833333333333333	5.247863247863248	4.1879194630872485	2.581395348837209	2.75	2.6575342465753424	3.067796610169492	3.1746031746031744	3.4444444444444446	3.02013422818792	2.6809815950920246	2.4186046511627906	2.3125	2.294520547945205	2.52542372881356	4.301146384479717
CHEMBL3325905	22.08671915792698	0	1	2.455179281323375	4.87451138533179	1.3106304751333269	4.313116577106952	395.0100847925651	7.008530712876785	18	53	0	0	4	2	1	0	0	1	0	1	303.60493827160496	419.1111111111111	151.28307422648987	243.7993827160494	323.2088477366256	343.24999999999994	357.4012345679012	370.4773662551439	349.6841563786008	271.40946502057614	1340.0	5.728395061728396	5.859126984126983	4.501718213058419	3.603292181069959	2.781944444444444	2.9724192277383765	2.118669690098262	1.9019607843137256	3.2641509433962264	3.680412371134021	3.214814814814815	2.74375	2.71875	2.652482269503546	2.3741496598639458	2.310924369747899	2.854397626914903
CHEMBL4074373	24.0462790434071	0	1	2.4645497765732896	4.92657983878359	1.336308665187167	4.744102398657053	265.90709889503734	6.681759284172734	15	56	0	0	8	5	1	1	1	0	0	1	404.44444444444446	280.33333333333337	230.8923182441701	294.65123456790127	397.75925925925935	434.675925925926	442.3518518518519	303.0555555555555	313.0	280.9351851851852	1464.0	7.222222222222222	6.6	5.264264264264264	4.002252252252252	2.559139784946237	2.076543209876544	1.9440389294403893	2.2566137566137567	3.4285714285714284	3.711711711711712	3.175675675675676	2.816455696202532	2.6	2.6592592592592594	2.4306569343065694	2.3968253968253967	4.123077111503037
CHEMBL297784	17.694248556546647	0	0	2.5083490795443035	4.872879599223536	1.3328620316699349	3.944588817769571	293.11369543432164	6.469017933138654	15	38	0	0	5	4	1	0	0	0	0	0	304.0	278.0	145.41666666666669	212.61111111111111	247.75000000000003	268.4722222222222	253.72222222222223	199.9444444444445	192.27777777777783	144.83333333333337	888.0	8.0	8.073170731707316	6.7	4.804597701149425	4.095238095238095	4.028985507246377	3.3424657534246576	2.830508474576271	3.631578947368421	4.057142857142857	3.4367816091954024	3.0549450549450547	2.892857142857143	2.9855072463768115	2.5753424657534247	2.559322033898305	3.8267543859649127
CHEMBL91542	17.62529887132535	0	1	2.4882562768040564	4.812229886339493	1.3234286423319304	3.900200249040269	251.536953723204	6.360499034974317	15	44	0	0	3	3	0	0	0	0	0	0	264.0	295.0	136.91666666666669	198.1944444444445	246.8333333333333	266.8611111111111	246.11111111111111	232.3888888888889	254.41666666666669	234.9166666666667	888.0	6.0	6.260869565217392	4.848101265822785	3.6831683168316833	2.743589743589744	2.8640776699029127	2.2803738317757007	1.6019417475728157	3.159090909090909	3.569620253164557	3.118811881188119	2.745614035087719	2.641025641025641	2.7766990291262137	2.514018691588785	2.1067961165048543	3.1117424242424248
CHEMBL439680	28.846196597451872	0	1	2.496791637538776	4.993142949052191	1.355955371055212	4.523603217978669	683.555825423884	7.808242174112117	21	68	0	0	6	4	1	1	0	0	0	0	414.44444444444446	484.33333333333337	196.42009602194787	320.2901234567901	401.92592592592587	439.9537037037037	470.2962962962963	462.30555555555554	429.08333333333326	383.1574074074074	1628.0	6.094771241830066	6.095890410958904	4.758269720101781	3.49625468164794	2.5030581039755355	2.263239875389408	2.135313531353136	2.108007448789572	3.3823529411764706	3.793893129770992	3.3258426966292136	3.010050251256281	2.738532110091743	2.607476635514019	2.5	2.536312849162011	2.8885308238521747
CHEMBL91447	15.613368327506883	0	1	2.48448572855716	4.78924819255854	1.31584273126304	3.7597963919616952	168.46679276886962	5.819885835374753	15	40	0	0	2	2	0	0	0	0	0	0	212.0	210.0	92.63888888888889	174.44444444444449	202.8055555555556	210.75000000000003	201.50000000000003	207.66666666666669	210.3333333333333	163.5	766.0	5.3	5.690476190476191	4.513888888888889	3.433333333333333	2.7604166666666665	2.2580645161290325	1.303030303030303	0.5862068965517241	3.1	3.5694444444444446	3.088888888888889	2.7403846153846154	2.802083333333333	2.6236559139784945	2.212121212121212	1.7126436781609196	2.3159722222222223
ZINC000103232395	25.61032252004125	0	1	2.457482663795105	4.8918641736927775	1.318582262005606	4.6621801640430345	355.75016344822205	7.037379506222401	15	58	0	0	8	3	4	0	1	0	0	1	486.0	426.0	333.80555555555554	369.9166666666666	446.8333333333333	514.5833333333334	445.77777777777777	431.1111111111111	396.08333333333326	366.58333333333337	1374.0	8.379310344827585	7.387096774193548	5.780701754385965	3.7865853658536586	2.772727272727273	2.8211920529801326	2.163265306122449	2.1278195488721803	3.4827586206896552	3.780701754385965	3.0853658536585367	2.6486486486486487	2.511363636363636	2.6026490066225167	2.4489795918367347	2.4586466165413534	5.755268199233717
ZINC000028527332	24.08671915792699	0	1	2.46347979676214	4.924491763283839	1.3211928050535835	4.738034362925185	265.7258841459509	6.681077555379052	15	58	0	0	6	4	1	1	0	0	0	0	348.44444444444446	291.33333333333337	172.42009602194787	272.317901234568	346.6759259259258	377.7314814814814	376.1018518518518	325.97222222222223	297.0833333333333	238.9907407407408	1408.0	6.007662835249042	5.951612903225806	4.595870206489675	3.306843267108168	1.9246704331450093	1.8208333333333333	1.9016786570743405	1.9626666666666668	3.3448275862068964	3.725663716814159	3.185430463576159	2.7732558139534884	2.485875706214689	2.43125	2.402877697841727	2.576	2.9727602762404803
CHEMBL424384	24.046279043407104	0	1	2.569731164752818	4.919423365862061	1.3164799815132566	3.946967532119944	2624.155911760663	8.97112685455865	12	58	0	0	6	3	1	1	0	1	0	1	316.04938271604937	232.8888888888889	170.48094802621551	257.6111111111111	358.0205761316872	409.38477366255125	371.8230452674897	312.93827160493834	271.7006172839506	225.2283950617284	1648.0	5.449127288207747	5.517921146953404	4.179710144927536	3.0047138047138047	1.6545233758348512	1.3157564344005024	1.587864460204886	2.258230452674897	3.3448275862068964	3.756521739130435	3.1818181818181817	2.8524590163934427	2.469945355191257	2.2768361581920904	2.3120567375886525	2.638888888888889	2.939326690107164
CHEMBL209431	26.59467624176024	0	1	2.463388674953911	4.843585736319637	1.2813311391392563	4.547794426427637	1019.4095223840444	8.150754270649864	12	63	0	0	8	2	3	0	3	0	0	3	544.0	582.0	381.0347222222222	521.9166666666666	464.75000000000006	540.1666666666666	481.9166666666667	378.9722222222221	393.7361111111109	594.305555555556	1498.0	8.634920634920634	7.363636363636363	6.61344537815126	4.597402597402597	3.3294117647058825	4.409090909090909	4.746031746031746	4.368055555555555	3.3174603174603177	3.4873949579831933	3.0454545454545454	2.5895953757225434	2.523529411764706	2.9242424242424243	2.9682539682539684	2.6944444444444446	6.048170194003527
CHEMBL4096543	20.1152287286284	0	1	2.3816576058895143	4.7633152117790285	1.2838064213201783	4.335938535557295	237.30623388943627	6.424862878201794	12	54	0	0	5	3	1	0	0	0	0	1	279.02419753086417	219.77777777777777	124.21706390123458	235.87733333333333	295.7048888888889	296.0912592592591	313.704	315.0995555555555	265.0191111111112	220.7575555555556	3804.0	5.167114769090078	5.243253968253968	3.741914191419142	2.8054726368159204	1.7106696100073584	1.399858457183298	1.3422222222222222	1.2454176804541768	2.962962962962963	3.247524752475248	2.813432835820896	2.54	2.463576158940397	2.3248407643312103	2.1586206896551725	1.9708029197080288	2.30031599817101
CHEMBL56405	23.737739546312632	0	0	2.4707148736932103	4.854479879621636	1.2894994617938915	4.040635451031569	1999.2616422689869	8.699145501181391	18	47	0	0	9	4	2	0	3	0	0	3	540.0	568.0	366.25694444444446	486.8333333333332	389.4444444444443	434.6388888888888	402.63888888888886	342.3472222222221	539.7777777777777	239.63888888888897	1340.0	11.48936170212766	9.78	9.392857142857142	6.25	6.474747474747475	6.761904761904762	6.269662921348314	4.815789473684211	3.765957446808511	3.880952380952381	3.4326923076923075	3.037383177570093	3.01010101010101	3.2142857142857144	2.7865168539325844	2.9342105263157894	7.792700945626477
CHEMBL4861193	27.674623722198056	0	2	2.455214435397143	4.800821999158661	1.3313520695021477	3.827006095966474	24102.760688453425	11.342844632801716	15	73	0	0	6	3	2	0	1	0	0	1	426.0	346.0	224.97222222222223	343.94444444444446	437.8611111111112	455.27777777777777	397.63888888888886	341.3888888888888	334.24999999999994	325.80555555555543	1438.0	5.835616438356165	5.558441558441558	3.875	2.54228855721393	1.9215686274509804	2.0352941176470587	2.0	1.9727891156462585	3.041095890410959	3.2916666666666665	2.691542288557214	2.340909090909091	2.3088235294117645	2.476470588235294	2.4347826086956523	2.489795918367347	3.0818112633181127
ZINC000049034703	14.101695509211076	0	2	2.354540824673919	4.591255556583262	1.354609710079404	3.788063052385224	119.44016560925962	5.3706022046798125	6	41	0	0	3	3	0	0	0	0	0	0	168.0	111.0	79.80555555555556	169.33333333333331	203.75	191.41666666666663	175.72222222222223	155.16666666666669	130.75	106.0	710.0	4.097560975609756	4.1395348837209305	2.8395061728395063	1.7168141592920354	1.4455445544554455	1.1935483870967742	1.0975609756097562	1.2622950819672132	2.804878048780488	3.123456790123457	2.52212389380531	2.269565217391305	2.287128712871287	2.21505376344086	2.097560975609756	2.1311475409836067	1.946476964769648
CHEMBL198007	24.12715927244686	0	1	2.463111733931832	4.838180932347855	1.3120137583061715	4.3896207677642565	903.9594363050066	7.938186599532509	12	56	0	0	9	3	4	0	0	2	0	2	419.2098765432099	504.7777777777777	191.8161484529797	292.7294238683128	353.9579713458315	371.3292181069959	384.1039094650206	346.9711934156378	290.0606995884772	308.6779835390945	1798.0	7.485890652557319	6.986817325800375	5.37037037037037	4.406939768050879	3.25037037037037	3.9746281714785647	3.891946992864424	3.022583559168925	3.3392857142857144	3.571428571428572	3.1666666666666665	2.839416058394161	2.6266666666666665	2.84251968503937	2.9908256880733943	2.7642276422764227	3.4252883652317814
CHEMBL231838	21.896449129146045	0	1	2.500888044019004	4.861065916934193	1.319752873926055	4.042065437256617	1234.179563835719	8.147781124703616	12	53	0	0	6	2	3	0	0	1	0	1	357.60493827160496	421.66666666666674	173.7552964487121	263.4619341563786	332.8261316872428	350.0514403292181	333.4248971193416	288.46604938271605	263.9866255144033	276.4650205761316	1396.0	6.747262986256698	6.501984126984127	5.083608360836084	4.145038167938932	3.0584795321637426	3.8685015290519886	3.729847494553377	2.6587301587301586	3.2641509433962264	3.5544554455445545	3.068702290076336	2.6861313868613137	2.56390977443609	2.8623853211009176	2.931372549019608	2.705357142857143	3.2784018197870206
CHEMBL274066	25.20897225008855	0	0	2.5014445973078887	4.934623179288896	1.2535067065527894	4.342142970377774	552.5022785384989	7.477608367240666	18	54	0	0	8	3	2	0	3	0	0	3	544.0	603.0	372.34027777777777	499.30555555555554	406.4027777777777	559.8888888888888	538.3333333333335	500.31944444444446	600.7500000000001	323.44444444444434	1404.0	10.074074074074074	8.87719298245614	8.408163265306122	6.3474576271186445	4.70945945945946	4.1875	4.894308943089431	4.435643564356436	3.6296296296296298	3.928571428571429	3.6864406779661016	3.18978102189781	2.7905405405405403	2.6041666666666665	2.6016260162601625	2.8613861386138613	6.8951903292181065
ZINC000045498138	14.389424793914728	0	1	2.3518818205956293	4.7037636411912604	1.2590865234783062	4.004411280166905	101.78768689941492	5.264743029136524	12	31	0	0	5	1	1	0	1	2	0	3	257.2098765432099	219.5555555555556	145.03837067520195	169.03497942386835	200.402415790276	196.31995884773667	154.52057613168725	193.06584362139924	173.51028806584367	129.15637860082302	1288.0	8.297092791716448	7.756944444444444	6.247863247863249	5.089313271604939	4.162551440329218	3.721280602636535	2.74904214559387	1.8811369509043927	3.419354838709677	3.615384615384616	3.078125	2.8524590163934427	3.037037037037037	2.711864406779661	2.396551724137931	1.9534883720930232	4.678657118554902
CHEMBL395059	23.44856206196173	0	1	2.541897631254308	4.916568859821147	1.298056379388263	4.023159675461298	2012.21906512413	8.705605693247167	12	59	0	0	6	2	3	0	0	1	0	1	369.60493827160496	447.6666666666666	184.81085200426764	283.7397119341565	367.66152263374494	415.13683127572017	406.4310699588477	331.9197530864197	305.2921810699588	313.3539094650204	1472.0	6.264490479179745	6.179211469534049	4.844641101278269	3.9701715137956746	2.571619812583668	3.3659147869674184	3.2637759710930445	2.494313210848644	3.2033898305084745	3.566371681415929	3.046979865771812	2.62874251497006	2.4457831325301207	2.699248120300752	2.7642276422764227	2.677165354330709	3.132387322106231
CHEMBL3695425	24.506455884317816	0	1	2.433902582670364	4.811646330654285	1.2744390252587927	3.9113803255404425	2397.297338764207	8.913499384441906	6	71	0	0	5	2	3	0	0	0	0	0	326.0	251.0	214.75694444444449	325.22222222222234	444.7083333333335	475.9166666666666	441.13888888888886	371.27777777777777	358.22222222222223	313.51388888888897	1266.0	4.591549295774648	4.351351351351352	2.888111888111888	1.8557692307692308	1.2592592592592593	1.255	1.1435897435897435	0.9891304347826086	2.8732394366197185	3.202797202797203	2.5336538461538463	2.264957264957265	2.236111111111111	2.265	2.107692307692308	1.9945652173913044	3.0247456964006263
CHEMBL1258425	23.879870102263084	0	2	2.4205672840663386	4.841117448729896	1.361557622140239	3.968767746207744	1649.9247159173597	8.507097227805055	16	61	0	0	4	3	1	0	0	0	0	0	328.0	232.0	136.66666666666669	277.05555555555554	332.27777777777766	328.9999999999998	316.7499999999999	276.9166666666667	257.08333333333337	216.41666666666669	1178.0	5.377049180327869	5.476923076923077	4.050847457627119	2.811320754716981	1.7261904761904765	1.5263157894736843	1.5174825174825175	1.7142857142857142	3.1311475409836067	3.449152542372881	2.9245283018867925	2.586826347305389	2.380952380952381	2.3552631578947367	2.265734265734266	2.403361344537815	2.2404371584699456
CHEMBL3990113	19.1203926627382	0	1	2.400493776145233	4.7475486305667705	1.3401972131129438	3.6834573834881503	424.57082565246975	6.926547574070386	15	45	0	0	4	2	0	1	0	1	0	1	238.04938271604937	131.88888888888889	96.6476146928822	188.75925925925927	221.829218106996	212.6316872427984	181.30018289894832	158.5277777777778	147.43209876543216	135.96604938271605	1384.0	5.289986282578875	5.38425925925926	3.883720930232558	2.4980506822612085	1.3581411600279525	1.433574879227053	1.7202614379084968	2.158295281582953	3.311111111111111	3.546511627906977	2.8684210526315788	2.542372881355932	2.3679245283018866	2.402173913043478	2.4823529411764707	2.616438356164384	2.1477247709529377
ZINC000000643055	18.63206548103401	0	0	2.3639696716222818	4.717752420649026	1.2816554678134098	4.219883348651398	196.7483886984418	6.157394435029272	17	39	0	0	6	2	1	0	0	3	0	3	274.8148148148148	322.66666666666663	105.8492226794696	187.1162551440329	206.3014403292181	210.777930193568	205.1707818930041	201.84773662551444	215.2201646090536	184.4547325102881	1692.0	7.046533713200379	6.910569105691057	5.305555555555555	3.708010335917313	3.992248062015504	3.841269841269841	3.333333333333333	3.013888888888889	3.5128205128205128	3.75	3.116279069767442	2.802197802197802	2.988372093023256	3.0595238095238093	2.8043478260869565	2.625	2.714082632806913
CHEMBL1214655	18.660575051735428	0	1	2.397675462006094	4.725774320674705	1.2858607329706104	3.9616146343892247	329.68251117758984	6.673598841370709	11	44	0	0	7	4	1	0	1	0	1	2	335.06721536351165	225.03703703703704	206.522719478738	234.68209876543216	303.6635802469134	322.37962962962945	279.72222222222223	224.4537037037037	232.83333333333343	209.81944444444449	2198.0	7.615163985534355	6.935587761674719	5.19286359530262	3.6097134870719776	2.435528120713306	2.500411522633745	2.279267773520647	2.170806100217865	3.272727272727273	3.4878048780487805	2.8867924528301887	2.526315789473684	2.4444444444444446	2.7333333333333334	2.471264367816092	2.152941176470588	4.693698169971318
CHEMBL90267	32.63641865159204	0	1	2.476611391653929	4.923067987064551	1.240996666178699	3.6766068977134254	3395.139773690541	9.565184734888406	12	75	1	0	16	5	9	2	0	0	0	0	654.8888888888889	581.0	516.0225480109739	599.5910493827162	660.6327160493827	798.9537037037039	732.3102709190673	542.5000000000003	900.3641975308645	602.9891975308644	2302.0	8.731851851851852	6.282051282051282	6.533333333333333	4.629233511586453	3.5113168724279835	3.1923076923076925	4.657509157509158	2.893048128342246	3.4266666666666667	3.6357142857142857	3.106951871657754	2.654205607476636	2.5	2.6868131868131866	2.60989010989011	2.556149732620321	6.880300640146318
CHEMBL3589595	17.73468867106653	0	1	2.3576958090029594	4.715391618005919	1.2744344098419502	3.98310381966274	219.59199768283656	6.267240005901066	12	45	0	0	6	1	3	0	1	0	1	2	345.06721536351165	190.51851851851853	187.3282750342936	228.9043209876544	288.5848765432097	312.1126543209875	288.03240740740733	232.5601851851852	219.7916666666667	188.82870370370367	2216.0	7.66816034141137	6.718196457326893	5.29249762583096	4.837448559670782	2.106106106106106	1.8863219655298864	2.2286634460547505	3.696196196196196	3.0444444444444443	3.2948717948717947	3.1	2.5728155339805827	2.2972972972972974	2.237623762376238	2.25	2.5	4.162850556317634
CHEMBL4209942	19.03951243369844	0	0	2.4597524103547497	4.760323709259144	1.3427372596538245	4.221551540267586	194.0764062776741	6.143720665672073	17	41	0	0	5	3	1	1	0	0	0	0	292.44444444444446	375.6666666666666	141.36454046639233	205.783950617284	237.45061728395063	238.0061728395061	225.79629629629628	232.9722222222222	252.7962962962963	269.00000000000006	1168.0	7.13279132791328	7.015151515151515	5.543378995433789	3.872340425531915	4.253623188405797	4.083333333333333	4.043956043956044	3.636363636363636	3.5365853658536586	3.945205479452055	3.297872340425532	3.24468085106383	3.260869565217391	3.1847826086956523	2.879120879120879	2.5568181818181817	3.44791562113152
CHEMBL319706	18.59162536651413	0	1	2.358294471182262	4.716588942364526	1.3058661987068387	4.328115263033149	190.0490176793096	6.122750764027099	12	51	0	0	3	1	2	0	0	0	0	0	252.0	225.0	167.91666666666669	233.27777777777777	321.1111111111111	336.6666666666667	317.1666666666667	307.6111111111111	253.38888888888889	211.2777777777778	960.0	4.941176470588236	4.79245283018868	3.4526315789473685	2.3284671532846715	1.5063291139240509	1.618705035971223	1.456	1.5588235294117647	2.92156862745098	3.284210526315789	2.7007299270073	2.299363057324841	2.170886075949367	2.20863309352518	2.152	2.196078431372549	3.2924836601307192
CHEMBL264172	11.58950723986995	0	1	2.460691347323047	4.816406933103926	1.2429564248836662	3.4457505674571856	79.7777678149889	4.784709974938407	9	26	0	0	5	3	0	0	0	2	0	2	165.20987654320987	42.44444444444444	74.76059289742417	120.80864197530866	146.21620179850635	135.84156378600824	104.31275720164608	86.08436213991772	63.81481481481481	28.728395061728392	1096.0	6.354226020892687	6.934156378600823	5.471014492753624	3.713495104299702	1.931216931216932	1.1169590643274854	0.4722222222222222	0.0	3.423076923076923	3.782608695652174	2.931034482758621	2.6271186440677967	2.5476190476190474	2.210526315789474	1.625	1.2777777777777777	2.875407419131699
CHEMBL276140	18.74755196348692	0	0	2.5001548093253776	4.930062120411048	1.2583579538080851	4.045743313916194	290.0085779600165	6.545379239069435	12	38	0	0	8	3	1	1	3	0	0	3	424.44444444444446	420.6666666666667	325.3992626886145	410.5154320987654	296.75154320987656	359.0617283950617	386.53703703703707	350.36265432098764	459.7685185185185	182.7283950617284	1300.0	11.169590643274852	9.333333333333332	9.333333333333332	6.460905349794239	5.869731800766283	5.3931623931623935	4.995670995670996	3.994152046783626	3.736842105263158	3.941176470588236	3.654320987654321	3.159090909090909	2.9655172413793105	2.8076923076923075	2.467532467532468	2.631578947368421	8.563138491805645
CHEMBL1258427	26.20803950148663	0	1	2.45338941241387	4.886545208799021	1.3271856826976731	3.638699547148221	1729.635936926144	8.649588692735273	16	60	0	0	7	3	2	0	2	0	0	2	488.0	324.0	307.75	344.41666666666663	458.9999999999999	500.5277777777777	431.9999999999999	346.99999999999994	323.99999999999994	308.50000000000006	1400.0	8.133333333333333	7.28125	5.791304347826087	4.561290322580645	2.551515151515152	2.16	2.0285714285714285	2.5172413793103448	3.4166666666666665	3.704347826086957	3.1032258064516127	2.734567901234568	2.4727272727272727	2.453333333333333	2.407142857142857	2.560344827586207	5.129166666666666
CHEMBL4208250	23.37961237674044	0	1	2.445240158334528	4.887912120978541	1.3012750225672456	4.722105295836685	294.7483775433222	6.784734323552449	15	55	0	0	8	3	4	1	0	0	0	0	412.44444444444446	393.6666666666666	264.64231824417004	307.13271604938274	383.16975308641975	517.969135802469	456.7777777777778	407.63888888888886	373.9166666666667	324.3148148148148	1476.0	7.498989898989899	6.770114942528736	5.451923076923077	4.087470449172576	3.002123142250531	2.678004535147392	2.467625899280576	3.049479166666667	3.327272727272727	3.6634615384615374	3.1560283687943262	2.823529411764706	2.611464968152866	2.5850340136054424	2.525179856115108	2.53125	4.811678513530365
CHEMBL446942	26.8599926384742	0	0	2.50349238106044	4.95087154469212	1.2467643922117924	4.648038009950134	460.4704155862629	7.356024041141386	18	60	0	0	8	3	2	0	3	0	0	3	554.0	656.0	383.125	519.9166666666667	447.5138888888888	609.7500000000002	579.1527777777782	569.8472222222226	687.3611111111113	394.9583333333332	1480.0	9.233333333333333	8.206349206349206	7.636363636363637	5.597122302158273	4.461538461538462	3.9047619047619047	3.969135802469136	3.75	3.533333333333333	3.863636363636364	3.467625899280576	2.901734104046243	2.8698224852071004	2.630952380952381	2.438271604938272	2.7421875	6.385416666666667
CHEMBL72	15.394588728024525	0	1	2.4472615713621635	4.821858326563586	1.3407727303309012	3.911052132243608	190.11487053715223	5.940775651808985	12	42	0	0	2	2	0	0	0	0	0	0	198.0	171.0	90.61111111111111	176.44444444444454	219.41666666666669	234.1666666666668	241.0	227.5	188.5	141.0	768.0	4.714285714285714	5.090909090909091	3.871794871794872	3.121495327102804	1.9193548387096773	1.3902439024390243	1.17	0.5194805194805194	2.952380952380953	3.358974358974359	3.102803738317757	2.834782608695652	2.532258064516129	2.16260162601626	1.99	1.7272727272727273	2.1574074074074074
CHEMBL288108	17.373778515633713	0	0	2.470149623481884	4.85254205502979	1.2618434023052558	3.936285083540741	228.90353583511435	6.221758034276943	12	34	0	0	7	3	1	0	3	0	0	3	416.0	401.0	320.20138888888886	405.5	295.88888888888886	347.9722222222222	315.61111111111114	259.3194444444444	440.1666666666667	155.00000000000003	1006.0	12.235294117647058	10.083333333333334	10.081967213114757	6.342105263157895	6.884057971014493	7.160714285714286	5.967741935483871	4.543478260869565	3.823529411764706	3.950819672131148	3.460526315789474	3.0384615384615383	3.0	3.1607142857142856	2.532258064516129	2.6956521739130435	9.417687908496733
CHEMBL4448285	23.87987010226309	0	1	2.4221949499080164	4.790246689068805	1.355018936840463	4.273062909461737	388.4474667781852	7.060770228684504	24	53	0	0	5	3	2	0	0	0	0	0	394.0	320.0	152.75	275.36111111111114	316.6388888888889	313.9444444444444	282.0555555555555	251.8888888888889	245.97222222222223	217.1666666666667	1198.0	7.433962264150943	7.543859649122807	6.166666666666667	4.470588235294118	3.1463414634146343	3.0476190476190474	3.196078431372549	3.177083333333333	3.490566037735849	3.8333333333333335	3.2857142857142856	2.912	2.739837398373984	2.8190476190476192	2.7450980392156863	2.6875	2.8820754716981134
CHEMBL3952290	28.699567748580385	0	1	2.455534426866765	4.8043042664008375	1.302320473992547	3.910349156001611	7404.616931914965	10.190792839821812	9	78	0	0	7	3	3	0	0	1	0	1	383.60493827160496	333.3333333333333	232.62335200426764	353.7716049382717	499.5699588477367	518.4789094650205	477.72427983539086	408.0303497942388	404.6327160493828	372.1419753086421	1714.0	4.91801202912314	4.830623306233062	3.243186582809225	1.96838679683868	1.497872340425532	1.718213058419244	1.473712737127371	1.2102981029810296	3.025641025641025	3.314465408805032	2.573221757322176	2.2267657992565058	2.2680851063829786	2.4381443298969074	2.31219512195122	2.2243902439024392	2.98235066672138
ZINC000006717467	24.27698918670792	0	1	2.487804006697372	4.794841047106469	1.304566917854346	3.735431765683969	4943.391478214898	9.63720902016797	15	64	0	0	6	5	1	0	0	0	0	0	352.0	304.0	197.22222222222223	300.94444444444446	397.55555555555554	417.1111111111111	378.47222222222223	391.2777777777777	372.6944444444444	273.0	1242.0	5.5	5.656716417910448	4.2727272727272725	2.9939759036144578	2.0584795321637426	2.026666666666667	1.7179487179487178	1.696551724137931	3.046875	3.3801652892561984	2.7951807228915664	2.435483870967742	2.467836257309941	2.533333333333333	2.33974358974359	2.43448275862069	3.0815972222222223
CHEMBL3695399	30.3127808181633	0	1	2.433918141265756	4.811975120167324	1.3596522256544314	3.950438727046159	5954.97199755729	10.02698284616934	12	80	0	0	7	4	3	0	0	0	0	0	440.0	399.0	220.75	377.80555555555554	480.6666666666666	511.44444444444446	492.9722222222223	442.4722222222222	396.6388888888889	363.63888888888886	1546.0	5.5	5.247058823529412	3.728395061728395	2.4869565217391303	1.7630522088353413	1.78125	1.6730769230769231	1.6850828729281768	3.075	3.345679012345679	2.8086956521739133	2.4959349593495936	2.353413654618474	2.4017857142857144	2.3413461538461537	2.403314917127072	2.759375
CHEMBL511609	20.184178413849708	0	3	2.442577297391185	4.814617396877194	1.2628423469659735	4.180587057982717	716.5356331527455	7.529939423302943	9	47	0	0	9	6	2	0	0	0	1	1	343.06721536351165	416.5185185185185	234.1338305898491	271.4814814814814	351.53395061728406	357.22376543209884	366.1358024691358	328.912037037037	324.077160493827	310.8348765432098	2280.0	7.299302454542801	6.898715041572185	5.394771241830065	3.502645502645503	3.485086856768272	4.123945727906124	4.283272283272283	3.773089545241444	3.297872340425532	3.635294117647059	2.8823529411764706	2.6422764227642275	2.584070796460177	2.6534653465346536	2.6263736263736264	2.518987341772152	4.981570863613811
CHEMBL154244	21.867939558444625	0	1	2.451315553838706	4.902631107677411	1.3245909484298877	4.204103282516225	463.458125522188	7.168335454032848	12	55	0	0	6	3	3	0	0	0	0	0	372.0	312.0	183.69444444444449	272.52777777777777	348.8055555555555	376.25	393.22222222222223	336.7222222222223	321.58333333333337	256.0555555555556	1158.0	6.763636363636364	6.310344827586207	4.695238095238095	3.8175182481751824	2.388888888888889	2.0259740259740258	1.8848920863309355	2.4571428571428573	3.1818181818181817	3.533333333333333	3.145985401459854	2.691823899371069	2.469135802469136	2.383116883116883	2.3309352517985613	2.5047619047619047	3.33989898989899
ZINC000029129912	13.722758127248062	0	1	2.3213704095612906	4.642740819122583	1.2578077337387692	3.864263727535602	95.51950583942244	5.147117141160148	12	34	0	0	3	1	1	0	0	1	0	1	203.6049382716049	141.11111111111111	87.42196311537876	152.8271604938272	178.21296296296296	172.26748971193416	152.15432098765436	166.02057613168725	134.76748971193416	98.08024691358024	958.0	5.988380537400145	6.06031746031746	4.649425287356321	3.752380952380952	3.027777777777778	1.987480438184664	1.3920634920634922	0.9658119658119658	3.0588235294117645	3.3448275862068964	2.857142857142857	2.481012658227848	2.8833333333333333	2.3943661971830985	2.142857142857143	1.9230769230769231	2.571234209275846
CHEMBL385921	24.12715927244686	0	1	2.463111733931832	4.838180932347855	1.3120137583061715	4.3896207677642565	903.9594363050066	7.938186599532509	12	59	0	0	7	2	3	0	0	2	0	2	371.2098765432099	460.7777777777777	182.59392623075752	279.5627572016461	366.23574912360925	384.32098765432096	383.44135802469134	345.872427983539	300.56069958847723	306.0113168724278	1760.0	6.291692822766269	6.06810035842294	4.512291052114061	3.574278472733219	2.9554140127388533	3.338969404186795	3.32391713747646	2.659667541557305	3.220338983050848	3.4690265486725664	2.9536423841059603	2.6948051948051948	2.5923566878980893	2.731884057971014	2.8813559322033897	2.755905511811024	3.0948123089958903
CHEMBL2331806	10.594671173979751	0	1	2.425806982390273	4.595893469016307	1.2876040181464294	3.312405045155752	76.22843600698799	4.670206805645713	5	30	0	0	4	2	2	0	0	0	0	0	186.0	20.0	113.33333333333334	147.19444444444449	203.00000000000009	199.66666666666669	174.33333333333337	100.25	61.25	50.5	602.0	6.2	6.0	4.517241379310345	3.1818181818181817	1.5357142857142858	0.4761904761904761	0.3	0.1111111111111111	2.8666666666666667	3.103448275862069	2.623376623376624	2.5135135135135136	2.1607142857142856	1.9761904761904765	1.55	1.2777777777777777	3.777777777777778
CHEMBL382618	13.560997669168538	0	1	2.512628819186756	4.875606872206565	1.2917564390887704	3.693690773921461	98.62185512838408	5.121921142555129	6	36	0	0	4	3	1	0	0	0	0	0	198.0	100.0	110.66666666666669	176.38888888888886	239.6388888888889	227.5833333333333	193.22222222222223	145.83333333333334	139.0	128.83333333333331	698.0	5.5	5.631578947368421	4.408450704225352	3.0412371134020617	1.711111111111111	1.351351351351351	0.7	0.4067796610169492	3.138888888888889	3.5774647887323945	2.948453608247423	2.6372549019607843	2.388888888888889	2.2432432432432434	1.9166666666666667	1.2203389830508475	3.0740740740740744
CHEMBL116448	18.75773392737121	0	1	2.4638917348551743	4.879358278914578	1.270820975066218	3.9168371341581376	330.23470607055367	6.6752723695266925	6	51	0	0	6	2	2	1	0	0	1	1	245.5116598079561	207.96296296296296	183.5999657064472	276.41820987654324	310.1064814814815	387.7756344307271	352.27777777777777	258.93364197530866	232.587962962963	262.21450617283944	2382.0	4.8139541138814925	3.453529000698812	3.508714596949891	2.1067688378033207	1.5954218106995883	1.7330246913580247	1.3298611111111112	1.2041481481481482	3.0	3.235294117647059	2.668965517241379	2.276729559748428	2.2777777777777777	2.5166666666666666	2.3203125	2.088	3.5999993275773954
CHEMBL1187187	9.220897726126536	0	1	2.451260376110283	4.672136991256478	1.2952945875875783	3.021667956178096	59.56245690321255	4.269347014652396	6	24	0	0	2	1	0	0	1	0	0	1	152.0	41.0	121.6111111111111	118.58333333333331	142.88888888888886	124.38888888888889	111.33333333333331	95.33333333333334	81.83333333333334	28.0	502.0	6.333333333333333	5.56	3.952380952380953	2.888888888888889	1.9523809523809523	1.3225806451612905	1.4285714285714286	0.0	3.083333333333333	3.3095238095238093	2.6296296296296298	2.4	2.095238095238096	1.7741935483870968	1.4761904761904765	1.2222222222222223	5.067129629629629
ZINC000045386809	28.35756903546073	0	1	2.479516106066309	4.959032212132617	1.3368333122136646	4.254087579418229	1854.2517645390967	8.806170377697045	16	75	0	0	6	3	2	1	0	0	0	0	380.44444444444446	462.0	239.24391289437585	389.4382716049384	448.79166666666674	541.7453703703702	557.5740740740742	565.8842592592595	481.16666666666646	496.861111111111	1650.0	5.072592592592593	4.291139240506329	3.8934240362811794	2.585714285714286	2.200873362445414	2.017467248908297	1.8386605783866057	1.639367816091954	3.053333333333333	3.3401360544217686	2.8523809523809525	2.556034482758621	2.493449781659389	2.48471615720524	2.547945205479452	2.452586206896552	3.189918838591678
CHEMBL342060	23.28215312081772	0	1	2.3823447432623226	4.741365040171969	1.3319249015370964	3.712697240711664	985.4673349280492	7.99172826902718	15	59	0	0	7	5	2	0	0	0	0	0	382.0	294.0	189.38888888888889	293.02777777777777	350.7777777777777	366.7499999999999	358.4999999999999	337.33333333333326	269.4166666666667	229.91666666666669	1230.0	6.47457627118644	6.32258064516129	4.736363636363636	3.3125	2.0	1.9470198675496688	1.565217391304348	1.8070175438596487	3.101694915254237	3.372727272727273	2.9027777777777777	2.5612903225806454	2.31055900621118	2.2119205298013247	2.1594202898550723	2.3596491228070176	3.2099811676082863
CHEMBL3597649	24.80575648293199	0	1	2.369050408747449	4.738100817494898	1.3206521630148458	4.832825757869368	294.90214315971866	6.849794393012233	16	62	0	0	7	4	3	0	0	0	0	0	412.0	373.0	228.69444444444449	317.77777777777777	407.8055555555555	434.0833333333332	416.0555555555555	421.7222222222221	338.1944444444444	297.55555555555554	1318.0	6.645161290322581	6.276923076923077	4.798245614035087	3.679738562091503	2.2588235294117647	2.2883435582822087	2.0945945945945947	2.575	3.129032258064516	3.429824561403509	2.947712418300654	2.592814371257485	2.3941176470588235	2.251533742331288	2.22972972972973	2.466666666666667	3.688620071684588
25069180	26.2484796160065	0	1	2.451664863580858	4.90331881910665	1.328288324762197	4.086840897430643	2269.006910551482	8.921019998885136	19	60	0	0	7	3	2	0	2	0	0	2	482.0	361.0	296.5	340.97222222222223	486.72222222222223	413.6944444444443	417.5833333333332	371.25	354.08333333333326	321.25000000000006	1400.0	8.033333333333333	7.328125	5.831858407079646	4.437908496732026	2.927710843373494	2.375	2.1134751773049647	2.5	3.4166666666666665	3.7168141592920354	3.0980392156862746	2.740740740740741	2.4939759036144578	2.473684210526316	2.4113475177304964	2.543103448275862	4.941666666666666
ZINC000253668300	28.55547957293128	0	2	2.666854189688749	5.256034855330157	1.280406841061696	4.013938085277834	49090.97088047968	12.082364249879795	6	75	0	2	7	3	4	0	0	0	0	0	448.0	430.0	291.3125	378.6111111111112	512.7777777777778	652.125	658.1250000000001	650.2916666666666	549.625	359.08333333333337	1486.0	5.973333333333334	5.594936708860759	4.2052980132450335	3.2149532710280373	2.251012145748988	1.799163179916318	1.6153846153846154	1.538888888888889	3.16	3.6754966887417218	3.05607476635514	2.653386454183267	2.360323886639676	2.2384937238493725	2.1634615384615383	2.2333333333333334	3.8841666666666654
CHEMBL4093980	22.00583892888723	0	1	2.409094806972302	4.818189613944603	1.3295221570171645	4.250833863942289	311.1430187501141	6.769872091017514	12	51	0	0	7	3	2	0	0	2	0	2	339.2098765432099	261.0	162.53837067520195	249.2253086419753	326.19253924706595	307.98148148148147	312.6481481481481	279.91049382716056	213.09259259259247	209.2283950617284	1632.0	6.65117404986686	6.504115226337449	4.893470790378007	3.630572047874847	1.90015015015015	1.962406015037594	2.3474945533769063	2.530012771392082	3.3529411764705883	3.608247422680413	3.076335877862596	2.697841726618705	2.385135135135135	2.330827067669173	2.5980392156862746	2.8045977011494254	3.1870268759843525
CHEMBL4077538	27.052745272828822	0	1	2.483252556874524	4.966505113749046	1.330043142986424	4.174836942446957	2365.534511015159	8.992534715897891	16	65	0	0	8	4	2	1	1	0	0	1	440.44444444444446	356.33333333333337	292.2716906721536	390.8827160493827	449.59567901234567	537.645061728395	538.4953703703704	428.6805555555555	385.9074074074074	318.4722222222223	1628.0	6.776068376068376	5.434782608695652	4.931758530183727	3.359404096834264	2.466996699669968	2.0246212121212124	1.624031007751938	1.6960167714884695	3.3076923076923075	3.566929133858268	3.0502793296089385	2.601990049751244	2.4257425742574257	2.528409090909091	2.36046511627907	2.308176100628931	4.496487548802364
ZINC000028525924	24.127159272446868	0	1	2.454923804996189	4.90447220004152	1.3280541540629078	5.0843344416518335	210.7633492144276	6.44934822501231	15	55	0	0	7	4	2	0	1	0	0	1	432.0	378.0	241.25	304.08333333333337	388.6944444444444	401.08333333333326	433.8611111111111	384.75	334.52777777777777	283.3055555555556	1258.0	7.8545454545454545	7.4576271186440675	5.710280373831775	4.151724137931034	2.641509433962264	2.7794117647058822	2.677165354330709	2.4224137931034484	3.4727272727272727	3.8130841121495327	3.2	2.80625	2.635220125786164	2.617647058823529	2.543307086614173	2.6379310344827585	4.386363636363637
CHEMBL4571077	25.4482616816748	0	1	2.6002578021919853	4.987472568038332	1.3365196053793695	3.6998137828391817	40375.077877017495	11.769118799171316	16	62	0	0	7	4	2	1	0	0	0	0	382.44444444444446	205.3333333333333	225.49391289437585	355.7145061728395	397.37808641975295	442.06018518518505	445.02314814814815	342.80092592592587	272.3009259259259	247.7962962962964	1510.0	6.168458781362007	5.2727272727272725	5.013774104683195	3.4759036144578315	1.973929236499069	1.2674897119341564	1.3952380952380954	1.5355191256830605	3.290322580645161	3.611570247933885	3.0301204819277108	2.6759776536312847	2.340782122905028	2.240740740740741	2.2928571428571427	2.4098360655737703	3.6369985950705774
CHEMBL3890841	16.889682519437386	0	1	2.392422175903834	4.741515619338289	1.3689614161788175	4.204616073652447	137.8204852147255	5.667889351293118	12	42	0	0	1	1	0	0	0	0	0	0	210.0	150.0	88.38888888888889	182.0555555555556	217.08333333333343	213.25000000000009	180.27777777777783	146.86111111111111	144.05555555555557	126.2222222222222	790.0	5.0	5.2444444444444445	3.8395061728395055	2.435185185185185	1.4485981308411215	1.851851851851852	2.061728395061728	2.46875	3.2142857142857144	3.592592592592593	2.935185185185185	2.433333333333333	2.336448598130841	2.506172839506173	2.567901234567901	2.765625	2.1044973544973544
CHEMBL4083059	23.50528082307764	0	1	2.588534625338158	5.076708350178436	1.3083260254050555	4.535198740194564	309.8541739672502	6.800812517238489	19	49	0	0	6	2	3	1	0	0	0	0	400.44444444444446	589.3333333333333	218.8272462277092	323.4598765432099	364.6018518518519	445.8641975308642	440.5354938271605	427.2453703703704	284.6851851851852	284.9074074074074	1394.0	8.17233560090703	7.09433962264151	7.3992673992674	6.121739130434783	5.081920903954802	4.870523415977961	3.705128205128205	3.221212121212121	3.795918367346939	4.2967032967032965	3.808695652173913	3.3161764705882355	3.305084745762712	3.090909090909091	3.1538461538461537	2.772727272727273	4.465862167912433
ZINC000045288125	18.55118525199425	0	1	2.3800706914923246	4.760141382984651	1.3044116678290136	4.158028225447126	213.03694766006225	6.2369343512131055	12	45	0	0	7	4	2	0	0	1	0	1	311.60493827160496	308.6666666666667	159.44974089315653	231.32304526748973	299.827160493827	285.4567901234568	281.775720164609	239.4506172839506	264.92798353909467	266.6039094650206	1246.0	6.924554183813443	6.7257683215130015	5.125836680053547	3.784848484848485	3.250825082508251	3.117845117845118	2.871287128712871	2.5215419501133782	3.1777777777777776	3.3734939759036147	2.881818181818182	2.6944444444444446	2.712871287128713	2.7474747474747474	2.415841584158416	2.153061224489796	3.5433275754034783
ZINC000049032984	27.69120274908102	0	1	2.4717445929078474	4.846921924501352	1.3019875582585392	3.81073502041993	5763.073437399992	9.940160039729218	17	78	0	0	5	4	1	0	0	0	0	0	380.0	360.0	205.97222222222223	338.861111111111	424.4999999999999	486.86111111111103	497.4166666666666	491.1666666666666	476.83333333333337	380.1666666666666	1418.0	4.871794871794871	5.08641975308642	3.761904761904762	2.7409326424870466	1.6666666666666667	1.518987341772152	1.3376623376623376	1.3475935828877006	2.8974358974358974	3.2448979591836733	2.89119170984456	2.5863636363636364	2.3415637860082303	2.2025316455696204	2.0259740259740258	2.122994652406417	2.640669515669516
CHEMBL1278020	23.22054356399908	0	1	2.5526302104347285	4.964349576707566	1.3462624769636635	4.44341665456225	376.9832166323872	6.996911405232995	12	58	1	0	3	1	2	0	0	0	0	0	332.0	370.0	172.25694444444446	279.40277777777777	355.5694444444444	428.5833333333333	422.68055555555554	410.1944444444444	355.62500000000006	289.16666666666663	1142.0	5.724137931034483	5.629032258064516	4.295652173913044	3.1402439024390243	2.1209302325581394	1.7788461538461535	1.891428571428572	2.1142857142857143	3.293103448275862	3.782608695652174	3.3780487804878048	2.8606965174129355	2.683720930232558	2.4423076923076925	2.382857142857143	2.421428571428572	2.969947318007663
ZINC000045336668	13.451607869427356	0	1	2.483432332887101	4.955717465950464	1.3065582141068994	3.7448686855645854	94.92170107628316	5.083680603626791	6	31	0	0	5	3	1	0	0	1	0	1	209.6049382716049	93.11111111111111	115.19974089315652	162.71193415637862	211.16152263374485	236.90123456790124	201.8374485596708	154.7407407407407	76.76543209876544	21.037037037037035	946.0	6.761449621664675	6.67003367003367	5.357407407407408	4.098339719029374	2.035230352303523	1.6053639846743295	0.6296296296296295	0.0	3.419354838709677	3.783333333333333	3.218390804597701	2.758241758241758	2.365853658536585	2.1206896551724137	1.6944444444444444	1.3333333333333333	3.716120673972792
ZINC000013536448	13.980375165651427	0	1	2.4831186322168817	4.966237264433762	1.3455232877156171	3.820042880895479	107.74676354809756	5.267570356758277	12	35	0	0	2	1	1	0	0	0	0	0	206.0	142.0	97.41666666666669	163.11111111111111	197.3333333333333	218.8333333333333	226.77777777777777	182.91666666666669	122.83333333333331	73.16666666666667	706.0	5.885714285714286	6.0	4.78125	3.8313253012048194	2.13	1.710843373493976	1.4482758620689655	0.84375	3.2285714285714286	3.765625	3.409638554216868	2.882978723404255	2.37	2.0240963855421685	1.896551724137931	1.78125	2.7833333333333337
ZINC000029055379	21.27022257699926	0	1	2.454458943759045	4.768301511269156	1.3296422055524095	3.5348227093449025	1903.8961853084668	8.544909462352214	12	53	0	0	5	3	1	0	1	0	0	1	344.0	242.0	218.91666666666663	271.88888888888886	349.66666666666663	337.02777777777777	351.0833333333333	329.5833333333333	231.66666666666663	207.3333333333333	1110.0	6.490566037735849	6.017857142857143	4.431372549019608	2.971830985915493	1.966887417218543	1.847328244274809	2.018348623853211	2.2127659574468086	3.169811320754717	3.480392156862745	2.823943661971831	2.5	2.225165562913907	2.2519083969465647	2.385321100917431	2.606382978723404	4.130503144654088
CHEMBL4210030	24.098649701745444	0	1	2.455198135798162	4.800644971387466	1.3185972910553845	3.8165920426195705	7200.480004252898	10.013305081530431	15	58	0	0	8	4	3	0	1	0	0	1	456.0	283.0	259.9722222222222	320.63888888888886	405.2777777777777	415.02777777777766	377.13888888888886	296.91666666666663	302.16666666666663	283.00000000000006	1324.0	7.862068965517241	7.229508196721311	5.440366972477064	3.855172413793104	2.7551020408163267	2.035971223021583	1.93939393939394	2.2477064220183487	3.2241379310344827	3.440366972477064	2.896551724137931	2.6357615894039736	2.4761904761904763	2.4388489208633093	2.325757575757576	2.5045871559633026	4.482279693486589
ZINC000254133675	19.24735833660684	0	1	2.937819761219477	5.381104316879736	1.3838024116115033	3.7268270524325535	814.6115125776051	7.49116868827715	6	43	0	4	3	1	2	0	0	0	0	0	260.0	324.0	120.86805555555556	217.0138888888889	297.5694444444445	296.0277777777777	221.9861111111112	215.38888888888897	202.6666666666667	165.41666666666669	882.0	6.046511627906977	6.224489795918367	5.171717171717172	3.197183098591549	2.527272727272728	3.4838709677419355	2.5977011494252875	0.8571428571428571	4.069767441860465	5.03030303030303	3.732394366197183	2.7697841726618706	2.8	3.10752688172043	2.9885057471264367	2.2976190476190474	2.810885012919897
CHEMBL4163428	20.603555910332588	0	1	2.445417880946508	4.791964657584105	1.3339212421062288	4.083549125682575	436.3795438517666	7.034023823120892	12	51	0	0	5	3	2	0	0	0	0	0	328.0	343.0	163.88888888888889	262.02777777777777	296.4444444444444	348.1666666666667	279.27777777777777	274.2222222222222	237.50000000000003	221.7777777777778	1056.0	6.431372549019608	6.111111111111111	4.731958762886598	3.208	2.9834710743801653	3.3300970873786406	2.958333333333333	2.233644859813084	3.196078431372549	3.515463917525773	3.016	2.458333333333333	2.56198347107438	2.8446601941747574	2.770833333333333	2.4953271028037385	3.213507625272331
CHEMBL2028019	21.59839197622279	0	1	2.377043076049897	4.754086152099795	1.281459123361356	4.064374382587747	628.9711317183484	7.473704777309048	6	60	0	0	7	4	1	0	0	2	0	2	279.2098765432099	195.0	160.03837067520195	257.41975308641975	334.2758725803993	363.81481481481467	319.28703703703707	290.07716049382714	258.6481481481481	226.4506172839505	1626.0	4.653497942386832	4.551971326164875	3.065527065527066	1.8885147774036664	1.2796717171717171	1.2580645161290325	1.0474168435951876	1.108713029576339	2.9	3.145299145299145	2.624242424242424	2.223404255319149	2.2329545454545454	2.238709677419355	2.0191082802547773	2.093525179856115	2.6673061779200324
CHEMBL3695444	30.3127808181633	0	1	2.433918141265756	4.811975120167324	1.3596522256544314	3.950438727046159	5954.97199755729	10.02698284616934	18	78	0	0	4	2	2	0	0	0	0	0	408.0	379.0	211.27777777777777	358.1388888888889	461.1666666666668	490.22222222222206	479.4166666666666	426.13888888888886	393.86111111111103	354.63888888888886	1490.0	5.230769230769231	5.253012048192771	3.831168831168831	2.5045045045045047	1.7385892116182573	1.730593607305936	1.7053140096618358	1.6793478260869563	3.128205128205128	3.435064935064935	2.8423423423423424	2.5252100840336134	2.385892116182573	2.420091324200913	2.3285024154589373	2.369565217391304	2.7086894586894585
CHEMBL3321791	21.448411871818266	0	1	2.522435118756781	4.971808120720086	1.2935576129011293	3.878034073510787	1356.7686287806175	8.206112916304066	12	52	0	2	5	1	1	1	1	1	0	2	298.0493827160494	216.3333333333333	195.2101146928821	247.8827160493828	342.4876543209877	338.4480452674897	305.93364197530866	270.3935185185185	226.4789094650206	198.4166666666667	1556.0	5.731718898385566	5.365656565656566	3.9207920792079207	2.535147392290249	1.5555555555555556	1.545238095238095	1.7655367231638417	2.284090909090909	3.2884615384615383	3.643564356435644	2.931972789115646	2.525641025641025	2.329032258064516	2.3714285714285714	2.415254237288136	2.738636363636364	3.7540406671708095
CHEMBL4635960	67.09891246674668	0	1	2.4961660767221323	4.917615514578882	1.3159244505945582	4.320389894378661	2438706322851535.0	37.60499581954394	27	181	0	0	22	5	15	0	1	1	0	2	1199.604938271605	1202.6666666666663	587.2275186709343	900.2911522633744	1129.5277777777776	1042.3539094650205	1167.0895061728395	1128.440329218107	947.7767489711936	1028.4598765432102	4044.0	6.6276515926608015	5.532505910165485	3.7819889860706186	3.462068965517241	2.1569390402075226	2.614492753623188	2.328423772609819	2.179093567251462	2.889502762430939	3.058309037900875	2.7264367816091952	2.5689277899343543	2.340466926070039	2.4695652173913043	2.476744186046512	2.300438596491228	3.2443509318836146
16219016	35.019499382376296	0	1	2.6841060874803424	5.20474334208004	1.2822680848592092	4.5865763941846485	1331.232574860324	8.652475562764787	9	83	0	0	11	5	5	0	0	0	1	1	571.0672153635117	815.5555555555555	349.17549725651577	461.1797839506174	681.6003086419753	905.0787037037038	1027.4660493827162	899.1759259259258	860.6496913580248	772.1358024691359	2982.0	6.880327895945923	6.865584685809405	6.012200435729848	4.747294619722603	3.5877727042110603	2.8515928515928515	2.331308800762177	2.320254247646987	3.566265060240964	4.152941176470589	3.506172839506173	3.074074074074074	2.9863013698630136	2.8181818181818183	2.4983922829581995	2.35973597359736	4.206933701885732
CHEMBL3819732	16.332405652511895	0	1	2.3473668901706213	4.694733780341242	1.3285677517386365	3.545383342158451	416.1613235061059	6.7730103267065385	12	41	0	0	3	1	0	1	1	0	0	1	234.44444444444449	116.0	145.03120713305898	186.52777777777783	226.101851851852	201.38580246913585	162.71296296296296	144.64506172839506	138.78395061728398	129.51851851851853	1054.0	5.718157181571816	5.186046511627907	3.6754385964912286	2.389438943894389	1.2199312714776631	1.380952380952381	1.8308457711442785	2.3157894736842106	3.073170731707317	3.3026315789473686	2.762376237623762	2.3653846153846154	2.206185567010309	2.2261904761904763	2.462686567164179	2.631578947368421	3.537346515440463
CHEMBL3695407	25.40347346437736	0	1	2.4339111488279954	4.81174835936123	1.3524461431547714	3.9238233982999615	2912.829811482571	9.140031141262488	6	72	0	0	5	2	3	0	0	0	0	0	340.0	264.0	189.97222222222223	320.63888888888897	421.44444444444446	463.83333333333337	416.7222222222223	382.47222222222223	345.4722222222223	292.9722222222223	1302.0	4.722222222222222	4.394736842105263	2.9932885906040267	1.912442396313364	1.3468468468468469	1.2878048780487803	1.1560975609756097	1.0773480662983426	2.9166666666666665	3.208053691275168	2.640552995391705	2.356521739130435	2.2927927927927927	2.297560975609756	2.1463414634146343	2.149171270718232	2.638503086419753
CHEMBL3676927	30.312780818163304	0	1	2.44330698406493	4.790987069786725	1.3608774842540667	3.885845888139382	7363.448632661046	10.239284732933578	15	82	0	0	4	2	2	0	0	0	0	0	386.0	359.0	209.02777777777777	360.55555555555554	478.3333333333333	520.0	486.0277777777778	417.97222222222223	390.25	381.47222222222223	1494.0	4.7073170731707314	4.770114942528736	3.427710843373494	2.1666666666666665	1.5823293172690762	1.669767441860465	1.4976076555023925	1.4545454545454546	3.024390243902439	3.325301204819277	2.6951219512195124	2.392452830188679	2.345381526104417	2.469767441860465	2.354066985645933	2.3434343434343434	2.549119241192412
CHEMBL158627	26.818046256658395	0	1	2.4194982711661406	4.725109438158683	1.2626194727886746	3.968003994031528	3992.83552026882	9.516032345818097	12	65	0	0	8	2	4	1	1	0	0	1	462.44444444444446	375.6666666666666	342.8272462277092	435.92901234567904	459.7407407407407	433.2530864197531	441.9058641975308	404.7268518518519	386.2731481481481	389.3564814814815	1658.0	7.114529914529915	5.53921568627451	4.884408602150538	2.7906976744186047	2.5058823529411764	2.471491228070175	2.4307359307359304	2.2146118721461185	3.2153846153846155	3.3870967741935485	2.726744186046512	2.4619565217391304	2.447058823529412	2.5657894736842106	2.5064935064935066	2.5136986301369864	5.274265326580141
CHEMBL4867978	26.85812714127033	0	2	2.4552144094510826	4.8008176630542	1.3469171913763076	3.826494311845467	22129.77411147793	11.228454657271143	15	68	0	0	7	3	3	0	1	0	0	1	452.0	356.0	227.44444444444443	341.11111111111114	417.8611111111111	419.5277777777777	382.7222222222222	334.3333333333333	321.4166666666666	315.8055555555555	1426.0	6.647058823529412	6.069444444444445	4.2556390977443606	2.9	2.117647058823529	2.2111801242236027	2.3013698630136985	2.253731343283582	3.117647058823529	3.345864661654135	2.7944444444444443	2.473958333333333	2.363636363636364	2.496894409937888	2.506849315068493	2.514925373134328	3.344771241830065
ZINC000261127326	25.626751356780744	0	1	2.654099403300249	5.22374412802721	1.298787749532145	3.875594205822254	19800.461138840543	11.056611316057534	6	67	0	2	6	3	3	0	0	0	0	0	386.0	270.0	264.28472222222223	319.3611111111111	477.7222222222222	617.2916666666667	624.875	453.0416666666666	318.04166666666663	270.0	1310.0	5.7611940298507465	5.408450704225352	4.0	2.9655172413793105	1.7899543378995433	1.4835164835164836	1.6845637583892616	1.8045112781954888	3.208955223880597	3.739130434782609	2.9852216748768474	2.4560669456066946	2.182648401826484	2.175824175824176	2.2885906040268456	2.4586466165413534	3.9445480928689887
ZINC000022446233	25.44391357889724	0	2	2.445413349614691	4.779843357210239	1.3398683538562195	3.913226963321269	3903.929429978703	9.432889680837862	20	61	0	0	7	6	0	0	1	0	0	1	412.0	403.0	206.16666666666663	305.41666666666663	357.80555555555554	361.75	349.8333333333332	313.8333333333334	306.5	321.25	1304.0	6.754098360655738	6.523076923076923	4.75	3.0	2.176136363636364	2.779310344827586	2.58273381294964	2.0	3.262295081967213	3.5517241379310347	2.92258064516129	2.53757225433526	2.4318181818181817	2.689655172413793	2.6546762589928057	2.4615384615384617	3.379781420765027
CHEMBL4435010	20.648344127630025	0	0	2.4707850012123043	4.864387320326757	1.3101900359703222	4.041066553743233	459437056211.3793	7.380341595310307	20	44	0	0	9	4	3	1	0	1	0	1	386.8888888888889	507.0	200.24077864813563	282.76147539846016	342.6961821988189	372.97186311369137	358.48996414918025	321.41322076155103	289.1408585723651	248.21280573002807	1598.0	8.792929292929294	7.543478260869565	8.31981981981982	6.408239700374533	5.963333333333333	5.393617021276596	5.4326241134751765	3.4457831325301207	3.659090909090909	4.27027027027027	3.8876404494382015	3.47	3.34	3.276595744680851	2.872340425531915	2.4939759036144578	3.841195259384765
ZINC000072105367	23.81717157570516	0	1	2.4295224082227795	4.804803425439696	1.2685336280446318	3.627351932107702	1234.7128324765083	8.24999580920469	11	70	0	0	6	5	1	0	0	0	0	0	338.0	252.0	190.47222222222223	304.61111111111103	394.13888888888886	443.22222222222223	443.30555555555554	432.4166666666667	346.9166666666667	307.41666666666663	1248.0	4.828571428571428	4.972222222222222	3.5864661654135337	2.541176470588235	1.259433962264151	1.2057416267942584	1.2287234042553192	1.6240601503759398	2.8142857142857145	3.142857142857143	2.7588235294117647	2.3932038834951457	2.193396226415094	1.976076555023924	1.952127659574468	2.255639097744361	2.721031746031746
CHEMBL445106	12.74450108824081	0	1	2.5380610190437105	4.99589232751577	1.3084132310032186	3.660409753479231	82.84828898352752	4.887014720925904	6	30	0	0	4	1	2	0	0	0	1	1	201.06721536351165	25.77777777777778	87.82827503429355	147.79320987654322	183.61882716049385	187.57407407407408	185.6574074074074	118.04012345679013	62.15740740740741	20.12962962962963	1848.0	6.702240512117055	6.501157407407407	5.200251098556183	3.8393458393458393	2.004058853373922	0.4369114877589454	0.0243055555555555	0.0	3.466666666666667	3.9491525423728815	3.3506493506493507	2.8433734939759034	2.287671232876712	1.7457627118644068	1.40625	1.0	2.927609167809785
ZINC000000004893	16.280034994173548	0	1	2.5231697713731926	4.87216496865001	1.338680717995027	4.089456055161756	122.15059596950913	5.498401857249002	12	36	0	0	3	1	1	0	0	1	0	1	231.6049382716049	141.66666666666669	88.0052964487121	171.41049382716048	225.40329218107	239.1049382716049	230.2572016460905	188.39917695473247	130.26543209876542	53.44444444444444	1030.0	6.433470507544581	6.695156695156695	5.366666666666667	4.351473922902494	2.870726495726496	1.556776556776557	0.6259780907668231	0.1261261261261261	3.611111111111111	4.114285714285714	3.5816326530612246	3.063063063063063	2.9423076923076925	2.32967032967033	1.8309859154929573	1.3783783783783785	2.4445915680197805
CHEMBL4243497	27.52914191071456	0	1	2.5217228653978885	5.04324905118856	1.3279863711835969	4.2815991906609865	970.8608086510178	8.101958541183917	19	61	0	0	9	5	2	2	0	0	0	0	424.8888888888889	392.0	231.9695644718793	355.70216049382714	385.3549382716049	492.3935185185184	458.324074074074	397.6851851851852	326.1296296296296	336.2685185185184	1812.0	6.965391621129326	5.803030303030303	5.528248587570622	3.923566878980892	2.819767441860465	2.481012658227848	1.9935064935064928	1.9511111111111108	3.5901639344262297	3.8813559322033897	3.3312101910828025	2.9195402298850577	2.7790697674418605	2.778481012658228	2.642857142857143	2.473333333333333	3.802779745440644
CHEMBL179915	13.838244609700968	0	1	2.4555699975896954	4.895107971140865	1.2271432292164586	3.819851960135124	92.81906309839412	5.118438704917105	6	34	0	0	5	1	1	0	3	0	0	3	320.0	176.0	263.7013888888889	363.02777777777777	254.7361111111112	369.1388888888889	294.8333333333333	319.4166666666667	321.25	111.0	840.0	9.411764705882351	7.4	7.28125	4.951807228915663	2.875	2.2278481012658227	2.462962962962963	0.0	3.235294117647059	3.390625	3.2289156626506026	2.606060606060606	2.2916666666666665	2.0253164556962027	1.5925925925925926	1.181818181818182	7.75592320261438
CHEMBL3946739	29.79594406575769	0	1	2.455534759591346	4.804410771335691	1.3140919373569255	3.9122536309569553	11193.878713173628	10.658123431139565	15	76	0	0	8	3	4	0	1	0	0	1	514.0	471.0	291.30555555555554	388.0277777777779	491.7777777777778	540.4722222222223	527.1944444444443	479.9722222222221	431.9444444444443	443.888888888889	1602.0	6.7631578947368425	6.1875	4.398648648648648	3.1372549019607843	2.2857142857142856	2.3668341708542715	1.6602870813397128	1.6700507614213198	3.131578947368421	3.418918918918919	2.8529411764705883	2.5	2.424107142857143	2.4824120603015074	2.311004784688995	2.3248730964467006	3.8329678362573096
CHEMBL1576791	25.57882092371474	0	0	2.4886432419859226	4.977286483971847	1.3312201178441414	4.833465575003501	313.9507817832952	6.912387037514938	26	50	0	0	7	2	3	2	0	0	0	0	426.8888888888889	632.6666666666667	256.7751200274348	338.24691358024694	370.8549382716049	413.0864197530864	415.3242455418382	390.287037037037	451.7993827160494	378.6512345679012	1720.0	8.537777777777778	7.271604938271604	7.67816091954023	5.72463768115942	5.600966183574879	5.648809523809525	5.997023809523809	4.444444444444445	3.88	4.275862068965517	3.7217391304347824	3.47008547008547	3.408695652173913	3.4375	3.4285714285714284	3.17948717948718	5.135502400548696
CHEMBL3104518	26.288919730526384	0	1	2.441542951143668	4.883085902287335	1.3267838604951527	4.535172994458666	567.7096237488157	7.535532530678787	18	61	0	0	4	1	2	0	1	0	0	1	428.0	441.0	283.52777777777777	318.30555555555554	453.22222222222223	481.8888888888889	430.33333333333326	400.7222222222222	387.83333333333326	376.2777777777777	1330.0	7.016393442622951	6.446153846153846	4.854700854700854	3.482142857142857	2.7705882352941176	2.594117647058824	2.459119496855346	2.696969696969697	3.377049180327869	3.700854700854701	3.0357142857142856	2.6939890710382515	2.647058823529412	2.611764705882353	2.635220125786164	2.696969696969697	4.64799635701275
CHEMBL90911	19.45465874467347	0	1	2.4967391423633303	4.871667435710272	1.2717402277464191	4.138596600465986	249.86947710383225	6.437229421814464	15	46	0	0	5	2	0	0	3	0	0	3	386.0	449.0	288.22916666666663	415.3055555555555	310.91666666666663	361.3611111111112	334.3472222222222	341.04166666666663	361.70833333333337	372.6666666666666	1082.0	8.391304347826088	7.333333333333333	7.083333333333333	4.523809523809524	3.7886178861788617	4.045045045045045	3.495726495726496	2.517543859649123	3.3260869565217392	3.571428571428572	3.2285714285714286	2.819672131147541	2.772357723577236	2.900900900900901	2.641025641025641	2.201754385964912	6.265851449275361
CHEMBL4213342	23.28215312081772	0	1	2.442850726958977	4.775491372935882	1.3344499260292946	3.74943379272959	5804.909241596533	9.76507154815532	15	57	0	0	8	5	2	1	0	0	0	0	380.44444444444446	235.3333333333333	187.58676268861456	282.429012345679	344.8148148148148	344.6203703703703	320.60185185185173	267.3055555555556	270.05555555555554	226.1851851851852	1448.0	6.674463937621833	6.25	4.823899371069182	3.4841849148418493	2.2913752913752914	1.7694235588972431	1.6979166666666667	2.0125786163522013	3.175438596491228	3.4056603773584904	2.927007299270073	2.6503496503496504	2.4755244755244754	2.4511278195488724	2.296875	2.471698113207548	3.290995836642361
ZINC000045372100	29.52026224214219	0	1	2.4586466900664976	4.903219528403872	1.297650454336194	4.426869971057679	1272.1699888036255	8.456812193617912	16	69	0	0	9	3	2	1	3	0	0	3	538.4444444444445	513.6666666666666	417.8341906721536	586.6574074074072	496.32870370370375	608.4984567901236	580.7129629629632	569.4074074074076	539.3148148148149	523.3194444444446	1814.0	7.80354267310789	5.917808219178082	6.08080808080808	3.7401129943502816	3.1111111111111107	2.5303776683087027	2.5225225225225225	2.2342342342342345	3.391304347826087	3.507575757575758	3.0847457627118646	2.702970297029703	2.6069651741293534	2.5467980295566504	2.621621621621621	2.497297297297297	6.05556798075585
CHEMBL159483	25.48435369341712	0	2	2.435480011401843	4.753289834610401	1.3335733484331986	4.137912365339421	2052.2982252724705	8.78986633948983	15	64	0	0	6	4	2	0	0	0	0	0	376.0	401.0	192.47222222222223	322.0833333333333	358.05555555555554	365.55555555555554	327.9166666666667	325.4166666666667	335.2777777777778	325.47222222222223	1292.0	5.875	5.661764705882353	4.241935483870968	2.3491124260355027	2.3006134969325154	2.554140127388535	2.642857142857143	2.2857142857142856	3.15625	3.467741935483871	2.733727810650888	2.469945355191257	2.588957055214724	2.7261146496815285	2.7142857142857144	2.51948051948052	3.0073784722222223
CHEMBL3402662	18.14983498204156	0	1	2.4707850012123043	4.864387320326757	1.3101900359703222	4.041066553743233	459437056211.3793	7.380341595310307	12	45	0	0	5	1	0	0	3	1	0	4	352.44444444444446	262.0	200.24077864813563	282.76147539846016	342.6961821988189	372.97186311369137	358.48996414918025	321.41322076155103	289.1408585723651	248.21280573002807	1286.0	7.832098765432099	6.695652173913044	6.469135802469136	3.935185185185185	2.514925373134328	2.448598130841121	2.4901960784313726	3.1333333333333333	3.2222222222222223	3.6296296296296298	3.240740740740741	2.585185185185185	2.455223880597015	2.616822429906542	2.284313725490196	2.022222222222222	3.841195259384765
CHEMBL4116914	18.999072319178563	0	1	2.4883191650478365	4.797466771320931	1.3266392257828514	3.715421201852826	324.8529994155982	6.6588415078703775	15	44	0	0	4	1	1	1	1	0	0	1	300.44444444444446	187.0	165.8923182441701	212.9382716049383	248.6851851851852	246.2870370370371	261.6296296296296	229.6327160493828	202.67901234567904	155.52469135802468	1190.0	6.828282828282829	6.248226950354609	4.791666666666666	3.740740740740741	2.386292834890966	1.7980769230769231	2.305220883534137	2.721461187214612	3.409090909090909	3.7125	3.202020202020202	2.858490566037736	2.542056074766355	2.3846153846153846	2.5783132530120483	2.7534246575342465	3.770279960094775
CHEMBL3289977	25.55031135301332	0	1	2.443086360127312	4.853168593645375	1.3385096495123352	4.009522508386781	921.1650402706084	7.988790026826492	19	58	0	0	8	4	3	1	0	0	0	0	422.44444444444446	373.6666666666666	236.02169067215365	362.3287037037037	394.4984567901234	430.9799382716048	383.4166666666666	362.93518518518505	309.17592592592587	300.0277777777777	1534.0	7.28352490421456	6.263440860215053	5.903030303030303	3.8378378378378377	2.508888888888889	2.788557213930348	2.408602150537634	2.1710914454277286	3.4482758620689653	3.6818181818181817	3.0945945945945947	2.710691823899371	2.5866666666666664	2.567164179104477	2.524193548387097	2.584070796460177	4.069339494347477
CHEMBL3398398	25.13827398493309	0	2	2.5644344543302444	5.026813515112325	1.2779983655794611	4.438784568142889	749.9909215915043	7.783211911718116	19	51	0	0	10	5	4	1	0	0	0	0	504.44444444444446	706.0	338.3272462277092	396.7067901234568	410.0	513.5617283950619	505.3179012345679	485.8981481481481	605.9722222222223	356.19444444444446	1568.0	9.891067538126364	8.055555555555555	8.299625468164793	6.684684684684685	7.090909090909091	6.660377358490566	7.754901960784314	5.350340136054422	3.7450980392156863	4.168539325842697	3.747747747747748	3.2153846153846155	3.345454545454545	3.2264150943396226	3.2549019607843137	3.2551020408163267	6.633867573092337
ZINC000253665626	24.9196445755942	0	1	2.65416310150343	5.223807963298808	1.3041074988595804	3.892387120048874	9046.22918228692	10.241505396415445	6	64	0	2	6	3	3	0	0	0	0	0	382.0	308.0	260.03472222222223	310.1111111111111	465.4722222222222	605.2916666666666	612.0416666666666	449.5416666666666	292.0	310.0833333333333	1272.0	5.96875	5.588235294117647	4.151515151515151	3.082474226804124	1.9190476190476191	1.7701149425287357	1.8444444444444448	2.0625	3.265625	3.810606060606061	3.0412371134020617	2.4869565217391303	2.204761904761905	2.218390804597701	2.466666666666667	2.53125	4.063042534722222
ZINC000035905759	15.20008751373572	0	1	2.554906169389015	5.077553345439152	1.2621049579752377	3.967841276086664	99.90094447141342	5.246033025950515	6	32	0	0	6	2	1	0	3	0	0	3	358.0	171.0	300.97916666666663	377.6666666666667	281.9166666666667	382.55555555555554	521.7083333333333	274.3333333333333	273.75	78.0	886.0	11.1875	8.911764705882353	8.936507936507937	5.976190476190476	5.764044943820225	2.514705882352941	2.625	0.0	3.78125	4.095238095238095	3.630952380952381	2.978947368421053	2.4831460674157304	2.073529411764706	1.4791666666666667	1.0	9.405598958333332
44402566;CHEMBL427007	25.4604926057802	0	0	2.54257300290398	5.01920840695939	1.3269436395494016	4.936424656422679	284.5273768160927	6.782231588252465	20	54	0	0	6	2	3	0	0	0	1	1	413.0672153635117	440.3703703703704	148.93938614540468	275.20370370370364	359.9228395061728	382.14814814814815	354.716049382716	324.8811728395062	291.7731481481481	251.1203703703704	2438.0	7.649392877102067	7.848085373509103	6.141316073354909	5.005861977084998	3.52831541218638	3.07951307951308	3.543890347039953	4.007744107744108	3.759259259259259	4.135922330097087	3.683453237410072	3.2745098039215685	3.15483870967742	3.020979020979021	2.905511811023622	2.9545454545454546	2.758136780470457
ZINC000095626336	26.76531636841212	0	1	2.5485445901045773	4.937604039791335	1.358906754933094	4.944309215758595	315.285804817121	6.916630354147909	18	57	0	2	7	4	2	0	1	0	0	1	456.0	427.0	240.8333333333333	339.1666666666667	401.5833333333334	387.9722222222222	399.3055555555556	383.2777777777778	350.3888888888889	290.6944444444444	1330.0	8.0	7.698412698412699	6.211864406779661	3.914110429447853	3.0176470588235293	2.511764705882353	2.371794871794872	3.108108108108108	3.807017543859649	4.228813559322034	3.355828220858896	3.0628571428571427	2.947058823529412	2.8	2.6346153846153846	2.954954954954955	4.225146198830409
CHEMBL3770342	15.775128785586409	0	5	2.429928749979216	4.859857499958432	1.2641274285958215	3.828851023603284	161.18099251646942	5.775675091251406	6	38	1	0	6	5	0	0	0	0	1	1	227.06721536351165	197.3333333333333	105.55744170096024	195.67592592592595	228.783950617284	225.82870370370367	218.2376543209877	188.1342592592593	158.7538580246914	126.89814814814817	1992.0	5.975453035881886	6.375925925925927	5.007824726134585	3.188148148148148	2.776906318082789	2.49789029535865	2.059044551798175	1.2170940170940172	3.263157894736842	3.5492957746478875	2.84	2.704081632653061	2.623529411764706	2.607594936708861	2.4782608695652173	2.1846153846153844	2.777827413183164
ZINC000101177707	28.474599343891512	0	1	2.6669095279387904	5.256090442445611	1.2843254312840875	4.032493572066662	12462.771290848432	10.711435028068822	6	73	0	2	8	3	5	0	0	0	0	0	484.0	488.0	299.8402777777778	383.8611111111112	517.1944444444446	667.2916666666669	693.0416666666667	684.3749999999999	530.9166666666666	409.5	1512.0	6.63013698630137	6.194805194805195	4.753424657534247	3.801980198019802	2.350597609561753	1.9598393574297188	1.67	1.8192090395480225	3.246575342465753	3.787671232876712	3.257425742574257	2.823529411764706	2.3904382470119523	2.208835341365462	2.22	2.2937853107344632	4.107401065449011
CHEMBL3546907	12.008884736352844	0	1	2.4838223970909032	4.79645150099922	1.2852709100192716	3.315582396370085	135.51726226555235	5.379102658244953	6	31	0	0	4	1	1	0	1	1	0	2	203.6049382716049	133.11111111111111	141.94974089315653	149.77160493827165	184.8477366255144	151.35493827160496	161.86831275720164	178.07407407407405	151.36728395061726	97.14814814814817	930.0	6.567901234567901	5.472222222222222	3.8848484848484848	3.52124183006536	2.356902356902357	2.016835016835017	1.50682261208577	0.726984126984127	3.064516129032258	3.272727272727273	2.867647058823529	2.888888888888889	2.515151515151515	2.121212121212121	1.6842105263157894	1.2857142857142858	4.5790238997792425
CHEMBL4079365	23.27022257699925	0	1	2.445346721028367	4.88500380779622	1.3407653207726355	5.066008367350288	194.7078013957833	6.336210717370024	15	56	0	0	7	5	1	1	0	0	0	0	350.44444444444446	266.66666666666663	168.36454046639233	266.4320987654321	339.533950617284	392.3055555555556	368.5277777777777	285.7870370370369	284.08333333333337	241.63888888888889	1384.0	6.257936507936508	6.227777777777778	4.780780780780781	3.4875283446712024	1.9666666666666663	1.82648401826484	1.7505995203836928	2.01994301994302	3.3392857142857144	3.630630630630631	3.1496598639455784	2.8025477707006368	2.5375	2.5342465753424657	2.366906474820144	2.41025641025641	3.0065096511855773
ZINC000058568469	23.27792193530986	0	1	2.421049691888105	4.796324104761276	1.2509439725371092	3.6760980119051423	1045.32361736295	8.050694086812578	11	62	0	0	7	4	1	0	0	2	0	2	315.2098765432099	238.0	173.87864845297975	273.2391975308642	358.1925392470659	404.48148148148135	349.6898148148147	335.0354938271606	318.05092592592604	232.1033950617285	1698.0	5.084030266825966	5.222222222222222	3.732193732193733	2.5038778094333654	1.42984126984127	1.5973154362416109	1.3385533184190903	1.835881753312946	3.032258064516129	3.324786324786325	2.75	2.259259259259259	2.297142857142857	2.208053691275168	2.053691275167785	2.3944954128440368	2.80449432988677
ZINC000064446634	22.62282658255371	1	1	2.551774403991045	4.962416763062268	1.3350709316899538	4.401336523504776	336.145830864004	6.847164503413324	12	55	1	0	4	1	3	0	0	0	0	0	340.0	350.0	197.25694444444449	291.6527777777778	376.6805555555554	432.5555555555556	425.5277777777777	337.25	315.8888888888889	307.6388888888889	1132.0	6.181818181818182	6.050847457627119	4.609090909090909	3.246987951807229	2.2626262626262625	1.9553072625698324	1.890322580645161	1.9083969465648856	3.363636363636364	3.827272727272727	3.246987951807229	2.795811518324608	2.6616161616161618	2.541899441340782	2.4516129032258065	2.3893129770992365	3.5864898989898992
CHEMBL1242950	16.401355337733193	0	1	2.295576782783729	4.591153565567459	1.2772187321914403	3.9252403716367	243.434840593798	6.283306671979619	6	53	0	0	2	1	1	0	0	0	0	0	196.0	139.0	140.61111111111111	206.61111111111111	278.50000000000006	301.6666666666667	285.58333333333337	220.50000000000003	218.47222222222223	182.0555555555556	864.0	3.69811320754717	3.574074074074074	2.303921568627451	1.5774647887323945	1.0675675675675675	1.0775193798449612	1.2	1.2795698924731185	2.547169811320755	2.803921568627451	2.3450704225352115	2.071895424836601	1.9324324324324325	1.968992248062016	2.0	2.204301075268817	2.653039832285115
CHEMBL3909821	25.40347346437736	0	1	2.443302233681041	4.781369364317113	1.3539009364987762	3.865300583355495	3343.582170769974	9.27794882727108	9	67	0	0	8	5	2	1	0	0	0	0	362.44444444444446	261.3333333333333	186.08676268861456	310.1234567901235	383.3148148148148	418.8703703703704	405.5740740740741	311.47222222222223	319.19444444444446	305.15740740740745	1528.0	5.409618573797679	4.971830985915493	3.5876543209876544	2.3017543859649123	1.7547495682210703	1.5838383838383838	1.2828828828828829	1.2051282051282053	3.0597014925373136	3.3185185185185184	2.747368421052632	2.414634146341464	2.373056994818653	2.5454545454545454	2.227027027027027	2.142857142857143	2.7774143684867845
CHEMBL363124	21.75854975870345	0	1	2.422106510697497	4.843440795471645	1.3762512902218236	4.321539213640532	309.20664406594693	6.727261577416191	19	50	0	0	5	5	0	0	0	0	0	0	326.0	255.0	125.41666666666669	240.72222222222223	284.94444444444446	286.3333333333333	267.9166666666667	247.75	223.11111111111111	186.61111111111111	1060.0	6.52	6.833333333333333	5.189473684210526	3.4960629921259843	1.9361702127659568	2.056451612903226	2.139130434782609	2.208333333333333	3.42	3.768421052631579	3.173228346456693	2.741007194244604	2.5319148936170213	2.588709677419355	2.4782608695652173	2.5625	2.5083333333333333
ZINC000072105261	30.54813944452862	0	1	2.5152540479127388	4.895270104395232	1.318238715082004	4.156045579037217	6225.6132396179855	10.097403782004914	23	69	0	0	9	5	1	0	1	2	0	3	499.20987654320993	632.0	269.39948178631306	357.0864197530864	461.8592059137325	491.4259259259259	520.7592592592592	531.1604938271604	566.0925925925926	443.7283950617284	2078.0	7.234925747003042	7.140030441400303	5.776902887139108	4.506538096281686	3.627485380116959	3.2916666666666665	3.116545893719807	2.445130315500686	3.420289855072464	3.7401574803149606	3.2366863905325443	3.010989010989011	2.857894736842105	2.677083333333333	2.489130434782609	2.4753086419753085	3.904340315743668
CHEMBL3676903	28.191460474603662	0	1	2.443321785911621	4.785664993934398	1.357209300584157	3.925227257463478	2215.021800895349	8.955780493316844	15	69	0	0	6	2	4	0	0	0	0	0	440.0	387.0	211.52777777777777	350.9166666666667	424.1111111111112	455.2777777777777	438.44444444444446	389.3055555555555	343.6388888888889	324.19444444444457	1432.0	6.376811594202898	6.135135135135135	4.710144927536232	2.8762886597938144	2.083333333333333	2.198863636363636	1.6222222222222222	1.5625	3.27536231884058	3.550724637681159	2.891752577319588	2.5211267605633805	2.4411764705882355	2.5681818181818183	2.411111111111111	2.386363636363636	3.065619967793881
CHEMBL4129562	25.01260553859589	0	1	2.474494968702141	4.948989937404283	1.2821047070468718	3.888862642654813	2674.564726259297	9.054692736740186	16	59	0	0	7	2	4	0	1	0	0	1	480.0	404.0	298.25	342.77777777777766	432.8055555555554	486.3611111111111	488.58333333333326	489.75000000000006	334.91666666666663	273.5	1362.0	8.135593220338983	7.387096774193548	5.845454545454546	4.874125874125874	2.788235294117647	2.58974358974359	2.031007751937985	2.596330275229358	3.305084745762712	3.6	3.1888111888111887	2.815286624203821	2.4352941176470586	2.3205128205128207	2.364341085271318	2.568807339449541	5.055084745762712
CHEMBL598753	17.435028842544412	0	1	2.5339674240290577	5.067934848058117	1.363467456107406	4.17662448521356	158.340163640597	5.8532030135830695	16	41	0	0	2	1	1	0	0	0	0	0	256.0	240.0	112.97222222222224	196.22222222222223	240.94444444444449	268.75000000000006	288.44444444444446	262.7777777777778	185.9444444444445	124.5	852.0	6.243902439024391	6.5227272727272725	5.394736842105263	4.42	2.688	2.0869565217391304	1.788888888888889	2.0	3.4390243902439024	4.026315789473684	3.68	3.201754385964912	2.712	2.3304347826086955	2.1444444444444444	2.1818181818181817	2.7554200542005423
CHEMBL3695438	23.3225932353376	0	1	2.4338974083720726	4.811587562060259	1.3274213956287864	3.901299909237984	4010.527769230532	9.395290413582904	6	68	0	0	4	2	2	0	0	0	0	0	302.0	234.0	179.19444444444446	293.7222222222223	380.1666666666668	389.0	400.80555555555554	367.69444444444446	304.22222222222223	262.05555555555554	1200.0	4.441176470588236	4.28169014084507	2.889705882352941	1.865979381443299	1.2488262910798122	1.212435233160622	1.1555555555555554	1.0886075949367089	2.823529411764706	3.139705882352941	2.618556701030928	2.360576923076923	2.220657276995305	2.2072538860103625	2.1333333333333333	2.1265822784810124	2.635212418300654
CHEMBL3746771	23.37508081094564	0	1	2.442409662566721	4.8451677845031496	1.2391885703150871	4.035872765589444	717.9901685898475	7.675068164850787	11	64	0	0	8	4	3	1	0	0	0	0	364.44444444444446	285.33333333333337	234.52863511659808	352.7932098765432	411.3842592592592	536.125	464.37500000000006	426.65277777777777	286.93981481481484	299.4212962962963	1470.0	5.694444444444445	4.590909090909091	4.1775956284153	2.7208333333333337	1.486111111111111	1.5851851851851857	1.7077625570776256	1.4391891891891893	3.0	3.28688524590164	2.80625	2.284313725490196	2.208333333333333	2.183333333333333	2.308219178082192	2.283783783783784	3.664509923696845
CHEMBL4634426	23.33917226222056	0	1	2.5889547305481773	5.176706671889537	1.3221760654814554	4.459005211894933	357.51330559410496	6.94388331687895	12	56	0	0	6	3	3	0	0	0	0	0	382.0	558.0	192.8055555555556	297.16666666666663	354.5555555555556	388.4722222222222	427.7777777777778	422.5277777777778	419.9999999999999	411.4166666666666	1194.0	6.821428571428571	6.683333333333334	5.364485981308412	4.905109489051095	3.828402366863905	3.423312883435583	2.292817679558011	1.893854748603352	3.4107142857142856	3.869158878504673	3.591240875912409	3.30188679245283	3.2071005917159763	3.085889570552147	2.6408839779005526	2.2737430167597767	3.4429563492063493
CHEMBL2022271	23.28215312081772	0	3	2.4682978312099983	4.854468263276598	1.350187930135638	4.496524325762883	482.11015572683147	7.242883363784351	18	50	0	0	6	4	1	0	0	1	0	1	367.60493827160496	381.1111111111111	135.7552964487121	257.6604938271605	323.68106995884773	319.56995884773664	305.84156378600824	315.12139917695475	291.54320987654324	204.45370370370367	1398.0	7.3520987654321	7.539094650205761	6.21146953405018	5.186067019400353	3.736752136752137	2.802287581699346	2.326139088729017	2.3250259605399792	3.58	3.89247311827957	3.4603174603174605	3.1203007518796992	3.2	2.911764705882353	2.5611510791366907	2.4766355140186915	2.715105928974242
ZINC000013559958	8.404401145198811	0	1	2.441931393960445	4.606665788160741	1.3477790258843996	2.894239835180876	54.654205191565744	4.096336339162172	6	24	0	0	1	1	0	0	0	0	0	0	96.0	24.0	59.833333333333336	92.4722222222222	104.66666666666666	95.66666666666669	79.00000000000001	65.83333333333333	40.5	14.0	422.0	4.0	4.2	2.7857142857142856	1.8703703703703705	1.0714285714285714	0.7741935483870968	0.4285714285714285	0.0	2.875	3.142857142857143	2.5185185185185186	2.26	1.9761904761904765	1.6774193548387095	1.380952380952381	1.2222222222222223	2.493055555555556
CHEMBL4208376	19.079952548218323	0	0	2.4148520100808426	4.7466056601163285	1.3483617863468256	4.281384276755421	201.615565950234	6.181831482625149	17	43	0	0	4	3	0	1	0	0	0	0	268.44444444444446	226.3333333333333	111.36454046639231	198.00000000000003	223.1851851851852	222.2654320987655	211.1728395061729	195.4228395061729	166.16666666666674	137.83333333333334	1142.0	6.242894056847546	6.4057971014492745	4.931623931623931	3.235690235690236	3.0638297872340425	2.5148148148148146	2.4819277108433737	3.225806451612903	3.4186046511627906	3.730769230769231	3.111111111111111	2.9693877551020407	2.882978723404255	2.7222222222222223	2.542168674698796	2.838709677419355	2.589873034102147
ZINC000012068672	22.095657676120343	0	1	2.3628699858765585	4.725739971753117	1.3031221445128462	4.860769624499893	209.21678125785047	6.408081682303755	12	58	0	0	8	3	4	1	0	0	0	0	376.44444444444446	335.3333333333333	232.71613511659805	346.6064814814814	366.273148148148	415.9891975308641	382.5972222222222	363.03703703703707	274.24074074074065	316.2777777777777	1444.0	6.490421455938698	5.005555555555556	4.67601246105919	3.330900243309003	1.678861788617886	2.2355555555555555	1.8020833333333333	1.8333333333333333	3.0172413793103448	3.2242990654205608	2.9197080291970803	2.493506493506493	2.2378048780487805	2.18	2.265625	2.3392857142857144	4.012347157182725
CHEMBL3664853;CHEMBL3664835;CHEMBL3664854	26.151020360083784	0	1	2.433900936768875	4.811629258318412	1.3388898952955544	3.911179110534202	5505.344009029619	9.80739700596372	6	73	0	0	6	2	4	0	0	0	0	0	376.0	303.0	202.22222222222223	342.7777777777779	426.6666666666668	458.52777777777766	442.3055555555555	406.7777777777778	345.5	309.05555555555566	1366.0	5.1506849315068495	4.727272727272728	3.333333333333333	2.064814814814815	1.515837104072398	1.5459183673469388	1.3368421052631578	1.174863387978142	2.9315068493150687	3.1933333333333334	2.6203703703703702	2.356521739130435	2.285067873303168	2.3520408163265305	2.268421052631579	2.2076502732240435	2.7701674277016743
ZINC000299830336	20.632065481034005	0	1	2.472262322016523	4.915767007006102	1.323889406849914	4.443883175621975	210.5405935919692	6.305189923225234	18	49	0	0	3	1	2	0	0	0	0	0	308.0	398.0	174.97222222222223	242.41666666666663	325.36111111111114	350.55555555555554	361.9444444444444	366.22222222222223	353.4444444444445	255.72222222222223	1028.0	6.285714285714286	6.326923076923077	5.044943820224719	4.08	3.0	2.948148148148148	2.2116788321167884	1.9532710280373835	3.326530612244898	3.820224719101124	3.36	2.84	2.7828947368421053	2.6592592592592594	2.335766423357664	2.2523364485981308	3.5708616780045355
CHEMBL301265	10.675551403019512	0	1	2.395293466565521	4.665649723627063	1.2854496910080857	3.2960849119251967	104.87024894181631	4.989196098278158	5	31	0	0	4	3	0	1	0	0	0	0	128.44444444444446	45.33333333333333	74.03120713305898	122.03395061728394	145.15123456790127	131.5092592592592	117.16666666666666	103.10185185185186	76.0925925925926	50.61111111111112	780.0	4.143369175627241	4.104166666666666	2.7853107344632764	1.6796536796536798	1.211640211640212	0.7683615819209039	0.6231884057971014	0.6	2.806451612903226	3.067796610169492	2.4545454545454546	2.364864864864865	2.063492063492064	1.8305084745762712	1.7608695652173914	1.84	2.3881034559051284
CHEMBL2237159	26.305498757409342	0	1	2.570502854732448	5.010372683219988	1.318827154697669	3.997474280542943	5900.63837489984	9.876738291648708	15	63	0	0	10	7	2	0	0	1	0	1	437.60493827160496	345.1111111111111	228.75529644871207	325.46604938271605	428.5144032921811	544.5895061728396	409.0493827160494	390.16975308641975	348.7407407407408	320.0185185185185	1618.0	6.946110131295317	6.912106135986733	5.586021505376345	4.117845117845118	2.2816816816816816	1.9066912216083485	1.8347398030942337	1.774024024024024	3.365079365079365	3.693548387096774	3.212121212121212	2.770053475935829	2.6	2.453038674033149	2.4430379746835444	2.358108108108108	3.6310364515668585
CHEMBL1201353	14.389424793914728	0	1	2.349628084791872	4.699256169583745	1.2747938305128328	3.842413938205724	117.9907167339556	5.4124598357971365	12	38	0	0	3	2	0	0	0	1	0	1	189.6049382716049	192.66666666666669	88.42196311537876	156.99382716049385	184.85185185185188	193.8230452674897	199.9053497942387	206.940329218107	189.93827160493828	133.44444444444443	982.0	4.989603638726446	5.054131054131054	3.54726368159204	2.670542635658915	2.5354609929078014	2.0280701754385966	1.2503192848020432	0.4546783625730994	2.921052631578948	3.238805970149253	2.7906976744186047	2.45	2.5	2.389473684210526	2.0689655172413794	1.644736842105263	2.326893766194178
CHEMBL3695390	25.220902793907022	0	1	2.433919380737282	4.81189559027946	1.2847144771204306	3.9364914328367497	1758.7643262094084	8.635517563878095	6	65	0	0	8	2	3	0	3	0	0	3	476.0	330.0	391.2847222222222	510.8055555555556	604.5694444444445	612.75	428.47222222222223	449.05555555555554	461.4722222222223	356.4305555555556	1430.0	7.323076923076923	5.897058823529412	4.946564885496184	3.1578947368421053	1.656862745098039	1.746031746031746	1.6444444444444444	1.6054421768707483	3.123076923076923	3.3053435114503817	2.6894736842105265	2.41871921182266	2.323529411764706	2.312169312169312	2.15	2.1904761904761907	6.0197649572649565
CHEMBL3287406	23.39154292055889	0	1	2.404539318952448	4.779738645752337	1.319231805481096	3.611118036984853	1184.980973220191	8.176094285754168	15	53	0	0	8	5	1	0	0	2	0	2	369.2098765432099	257.0	164.78837067520195	257.83641975308643	316.16476146928824	296.67592592592587	283.1481481481481	255.5771604938272	229.17592592592592	186.6450617283951	1702.0	6.966224085720941	6.986111111111112	5.117845117845118	3.4742798353909468	2.2262479871175525	2.0725806451612905	2.059670781893004	2.296717171717172	3.3773584905660377	3.585858585858586	2.9545454545454546	2.627737226277372	2.3840579710144927	2.3548387096774195	2.3796296296296298	2.6818181818181817	3.109214541041547
CHEMBL3546905	12.93477111702175	0	1	2.484500942318622	4.800654847956942	1.2525376175256395	3.3560442223849387	153.7253126096023	5.565795576463483	6	35	0	0	3	1	1	0	0	1	0	1	171.60493827160494	115.11111111111111	94.47751867093432	144.5216049382716	178.12551440329216	177.1327160493827	152.92386831275726	165.9907407407408	146.50823045267492	106.41975308641972	924.0	4.90299823633157	4.919753086419753	3.601092896174864	2.97925925925926	2.1095008051529787	1.5987654320987654	0.780907668231612	0.3388888888888889	2.9714285714285715	3.262295081967213	2.786666666666666	2.5301204819277108	2.6666666666666665	2.333333333333333	1.845070422535212	1.6166666666666667	2.699357676312409
ZINC000254010529	18.04932485087273	0	1	2.8190013821882576	5.264537130420019	1.357669705732307	3.4613971008739304	2758.94639134934	8.664541488293715	6	43	0	2	2	1	0	0	1	0	0	1	230.0	165.0	138.80555555555554	204.9166666666667	274.13888888888886	237.8888888888889	186.11111111111111	156.6111111111111	136.72222222222223	144.8888888888889	836.0	5.348837209302325	5.1875	3.7938144329896906	2.068493150684932	1.3267326732673268	2.0625	2.453333333333333	2.9565217391304346	3.674418604651162	4.34020618556701	3.116438356164384	2.375	2.3069306930693068	2.75	2.92	3.130434782608696	3.228036175710594
CHEMBL3664834	27.01704576386822	0	1	2.4339104342562385	4.81181412902882	1.3175434981799454	3.933984750466698	3170.170634281656	9.285316124893878	6	76	0	0	6	2	4	0	0	0	0	0	376.0	311.0	230.00694444444449	357.30555555555566	479.91666666666674	539.1666666666666	496.9722222222222	427.19444444444446	378.05555555555554	345.8472222222223	1404.0	4.947368421052632	4.625	3.2948717948717947	2.051948051948052	1.4491525423728813	1.5245098039215683	1.3115577889447236	1.0945273631840795	2.9473684210526314	3.25	2.593073593073593	2.286274509803921	2.2415254237288136	2.367647058823529	2.2763819095477387	2.144278606965174	3.0264071637426904
CHEMBL4176490	17.746619214884987	0	1	2.31189641313995	4.623792826279901	1.3266000402400828	3.8573496497808777	320.1822543948855	6.601799501583706	12	45	0	0	6	5	0	0	0	1	0	1	255.6049382716049	169.55555555555554	108.14418533760096	204.0061728395062	234.87551440329224	216.05555555555563	211.70987654320987	193.37654320987656	158.37654320987656	139.38271604938274	1168.0	5.680109739368999	5.68321513002364	3.9183400267737616	2.5495495495495497	1.4369114877589453	1.6148148148148147	2.0187416331994643	2.3164983164983166	3.022222222222222	3.216867469879518	2.7117117117117115	2.391304347826087	2.194915254237288	2.219047619047619	2.3855421686746987	2.575757575757576	2.403204118613355
ZINC000043202654	19.87527968684729	1	1	2.5416754003087028	4.946798460219952	1.309739542567989	4.141783970009674	427.7278501908762	6.974777861168666	12	50	1	0	3	1	2	0	0	0	0	0	282.0	282.0	181.22916666666669	258.73611111111114	317.05555555555554	349.70833333333337	342.93055555555554	337.33333333333326	306.44444444444446	217.22222222222223	994.0	5.64	5.471698113207547	4.020618556701031	2.7916666666666665	2.0742857142857143	1.6987951807228916	1.6176470588235294	1.7346938775510203	3.22	3.7216494845360826	3.1666666666666665	2.7964071856287425	2.617142857142857	2.3373493975903616	2.110294117647059	2.122448979591837	3.6245833333333337
CHEMBL3990525	17.815568900106285	0	1	2.3228133155482427	4.584660016881048	1.3084604983331591	4.004874400983487	225.83224936241487	6.252701587138105	12	45	0	0	3	1	1	0	0	1	0	1	241.6049382716049	152.22222222222223	138.44974089315653	198.8827160493828	268.7685185185186	278.045267489712	248.24279835390945	188.60493827160496	183.0987654320988	171.59876543209882	1144.0	5.368998628257888	5.236406619385343	3.6031746031746033	2.556497175141243	1.611992945326279	1.537598204264871	1.94579945799458	2.72875816993464	3.066666666666667	3.2857142857142856	2.8135593220338984	2.37007874015748	2.119047619047619	2.2323232323232323	2.4390243902439024	2.6029411764705883	3.076660908736812
CHEMBL4866053	19.856009014626167	0	1	2.453336226930409	4.768921580917775	1.336255698737044	3.739841551877333	594.1070468447614	7.303350248543659	12	49	0	0	5	3	1	0	1	0	0	1	322.0	246.0	199.41666666666663	254.52777777777777	329.69444444444446	333.6111111111111	307.1666666666667	282.1666666666667	248.0555555555556	214.5555555555556	1036.0	6.571428571428571	6.019230769230769	4.473684210526316	2.969924812030075	1.9787234042553192	2.102564102564102	1.8807339449541285	2.4318181818181817	3.224489795918368	3.568421052631579	2.894736842105264	2.4827586206896552	2.283687943262412	2.41025641025641	2.412844036697248	2.511363636363636	4.069727891156463
CHEMBL3681366	25.67927220526255	0	1	2.463305159286665	4.83860497365626	1.3050153844102792	3.7569859640157057	2559.4419207390665	9.04146698246935	17	67	0	0	7	6	1	0	0	0	0	0	400.0	355.0	201.22222222222223	318.66666666666663	397.8055555555556	444.6111111111112	454.0	434.6666666666667	345.0	302.5	1328.0	5.970149253731344	6.142857142857143	4.68	3.481012658227848	1.8656716417910448	1.802030456852792	1.757396449704142	2.045801526717557	3.074626865671642	3.408	3.0443037974683542	2.6684782608695654	2.313432835820896	2.147208121827412	2.1479289940828403	2.3587786259541983	3.0033167495854065
CHEMBL4213379	16.808802290397622	0	1	2.471259975953294	4.942519951906588	1.371913978866272	3.956803698218617	200.6377276926565	6.043438276814031	12	42	0	0	3	3	0	0	0	0	0	0	226.0	215.0	94.63888888888889	190.19444444444443	233.9166666666667	238.33333333333343	230.1666666666668	194.8888888888889	171.58333333333337	132.0	816.0	5.380952380952381	5.622222222222222	4.243902439024391	2.982456140350877	2.217391304347826	2.171717171717172	1.853932584269663	1.4929577464788732	3.2142857142857144	3.609756097560976	3.0964912280701755	2.783333333333333	2.608695652173913	2.5353535353535355	2.337078651685393	2.23943661971831	2.253306878306878
ZINC000071318634	25.69120274908101	0	1	2.423998763334036	4.801591552437717	1.2957976491573686	3.7442800432457912	1627.2725966627718	8.588583107239806	15	59	0	0	9	3	3	0	1	2	0	3	453.2098765432099	418.0	253.1217040085353	321.03086419753083	415.3314281359548	402.9814814814814	404.31481481481495	415.3827160493829	331.92592592592604	284.47633744855966	1888.0	7.681523331240846	7.003584229390681	5.333333333333333	3.9833676268861455	2.7304659498207884	3.028985507246377	3.153703703703704	3.4204793028322444	3.3559322033898304	3.5727272727272728	3.013888888888889	2.6862745098039214	2.470967741935484	2.4420289855072466	2.5083333333333333	2.696078431372549	4.290198373026022
CHEMBL4217182	24.09864970174544	0	1	2.4543984175749607	4.830613932415432	1.3173738528026548	3.828432334169847	7440.477464515337	10.046092412597172	15	58	0	0	8	4	2	1	1	0	0	1	420.44444444444446	265.66666666666663	245.3645404663923	296.0524691358024	373.0617283950617	368.324074074074	385.6759259259258	319.1203703703703	309.9722222222222	255.8888888888889	1516.0	7.24904214559387	6.513661202185793	4.82716049382716	3.8047619047619055	2.520169851380042	1.7711111111111109	1.849872773536896	2.373333333333333	3.2241379310344827	3.453703703703704	2.9857142857142858	2.7142857142857144	2.426751592356688	2.38	2.3206106870229006	2.52	4.2304231114895225
ZINC000205434458	16.32047510869343	0	1	2.4476390024066497	4.895278004813298	1.286689666270694	3.9258095945189	172.56736053063162	5.892725000806887	6	52	0	0	1	1	0	0	0	0	0	0	158.0	151.0	90.13888888888889	190.3611111111111	260.7222222222222	300.58333333333326	301.8333333333333	278.25	262.33333333333337	213.25	800.0	3.0384615384615383	3.240740740740741	2.1619047619047618	1.5961538461538465	1.005128205128205	0.9096385542168676	0.620253164556962	0.3194444444444444	2.673076923076923	3.085714285714286	2.66025641025641	2.3263157894736843	2.18974358974359	2.186746987951808	1.9177215189873416	1.6111111111111112	1.7334401709401708
ZINC000002009554	11.451607869427358	0	1	2.424926611875354	4.728605249536665	1.2701185329233549	3.422416787275615	83.25543997286393	4.827378579853211	9	31	0	0	3	2	1	0	0	0	0	0	176.0	64.0	89.63888888888889	145.44444444444437	169.69444444444443	162.05555555555563	152.55555555555563	131.66666666666666	105.83333333333331	69.5	610.0	5.67741935483871	5.78125	4.472727272727273	3.194029850746269	2.078125	1.1228070175438596	0.8478260869565217	0.1111111111111111	2.967741935483871	3.381818181818182	2.8358208955223883	2.472972972972973	2.3125	2.1052631578947367	1.7391304347826086	1.4444444444444444	2.8915770609319
CHEMBL4218231	11.411167754907476	0	0	2.402484841637593	4.693271354718246	1.2751422315230954	3.5352236485729405	71.28204036690737	4.672109515537069	6	28	0	0	4	1	2	1	0	0	0	0	182.44444444444449	86.0	128.55898491083676	136.2222222222222	180.3858024691358	175.0925925925927	128.05555555555554	123.48148148148144	154.83333333333334	71.5	842.0	6.515873015873017	5.885057471264369	4.707482993197279	3.725806451612903	2.53061224489796	2.0	1.4545454545454546	0.46875	3.1785714285714284	3.53061224489796	2.8548387096774195	2.6440677966101696	2.53061224489796	2.3488372093023258	1.6363636363636365	1.28125	4.59139231824417
CHEMBL90175	30.80705877824392	0	1	2.4766032384530905	4.916883021495281	1.2689964767781508	3.638938991336458	4059.3505192300936	9.69507263028602	12	71	1	0	13	5	7	1	0	0	0	0	614.4444444444445	627.6666666666666	442.167524005487	481.6466049382716	594.354938271605	726.9320987654323	677.0154320987656	567.1805555555558	707.5185185185187	545.9675925925927	1952.0	8.654147104851331	6.936936936936936	6.232323232323232	4.664783427495292	3.5676567656765674	3.6072796934865896	4.028735632183908	2.9623352165725043	3.3943661971830985	3.659090909090909	3.1129943502824857	2.6633663366336635	2.5247524752475248	2.660919540229885	2.5919540229885056	2.553672316384181	6.227711605711084
CHEMBL206394	14.865821431800455	0	1	2.514130991094742	4.882514817701397	1.295325032629643	3.758717864776268	169.28784636644193	5.773454385176701	6	42	0	0	4	3	1	0	0	0	0	0	214.0	133.0	97.16666666666669	191.88888888888889	243.8055555555556	242.5833333333333	229.8888888888889	180.41666666666669	151.24999999999994	140.25	774.0	5.095238095238095	5.25	3.975903614457832	2.8990825688073394	1.6228070175438596	1.3571428571428572	0.9230769230769232	0.5974025974025974	2.9761904761904763	3.3734939759036147	2.926605504587156	2.6842105263157894	2.3157894736842106	2.2448979591836733	2.1923076923076925	1.7532467532467533	2.313492063492064
ZINC000045372252	29.21450573090834	0	1	2.4506280451488296	4.901256090297659	1.3250020700041978	4.399919159493215	1380.4013373775754	8.538462379706921	16	75	0	0	7	3	2	1	1	0	0	1	436.44444444444446	518.0	301.0216906721537	415.5462962962964	496.6898148148149	553.9984567901234	515.5185185185185	567.8564814814818	548.8796296296297	530.1944444444445	1730.0	5.819259259259259	4.708860759493671	4.195011337868481	2.704761904761905	2.2286995515695067	2.333333333333333	2.1879936808846763	1.8069381598793364	3.12	3.3537414965986394	2.8285714285714287	2.5043103448275863	2.4887892376681613	2.527027027027027	2.5734597156398102	2.475113122171946	4.013622542295383
CHEMBL2365471	11.261337840646418	0	1	2.4778115482814616	4.903786706964695	1.350529577662223	3.516813264065856	65.67463264954114	4.521184978717579	6	26	0	0	3	2	1	0	0	0	0	0	178.0	18.0	105.88888888888889	141.11111111111111	180.61111111111111	185.3333333333333	165.33333333333331	81.33333333333334	20.0	3.0	570.0	6.846153846153846	6.571428571428571	5.313725490196078	3.6944444444444446	2.207547169811321	0.5142857142857142	0.0	0.0	3.4615384615384617	3.92156862745098	3.0972222222222223	2.647058823529412	2.207547169811321	1.6857142857142855	1.3333333333333333	1.0	4.072649572649572
ZINC000029346197	13.492047983947238	0	1	2.4929635441491054	4.906186989956339	1.3137982290962669	3.676293583344617	105.56925085635817	5.189995394859361	13	33	0	0	2	2	0	0	0	0	0	0	182.0	94.0	88.16666666666667	153.50000000000003	187.86111111111111	182.11111111111111	172.8888888888889	154.33333333333331	121.0	80.33333333333334	654.0	5.515151515151516	6.114285714285714	5.066666666666666	3.620253164556962	2.375	1.323943661971831	0.7894736842105263	0.2857142857142857	3.272727272727273	3.8	3.113924050632912	2.857142857142857	2.6944444444444446	2.23943661971831	1.824561403508772	1.4761904761904765	2.671717171717172
CHEMBL569485	25.731642863600896	0	1	2.4206612716909808	4.803101421449027	1.298095337425853	4.313121218977768	641.9407069319045	7.658418411093357	17	63	0	0	8	5	2	0	1	0	0	1	458.0	521.0	262.7222222222222	340.7222222222223	424.4444444444444	430.4166666666666	497.1666666666666	416.7222222222221	400.1666666666665	401.7499999999998	1384.0	7.26984126984127	6.878787878787879	5.267241379310345	4.073333333333333	4.109677419354838	3.6690140845070425	3.962406015037594	3.629370629370629	3.1746031746031744	3.431034482758621	2.933333333333333	2.69375	2.632258064516129	2.7816901408450705	2.9022556390977443	2.797202797202797	4.170194003527336
CHEMBL3905247	28.191460474603662	0	1	2.4433513434947707	4.780817813914797	1.3571835801951326	3.989275315463218	1538.4768960448291	8.591311145949275	18	68	0	0	7	5	1	1	0	0	0	0	394.44444444444446	346.3333333333333	193.42009602194787	320.8456790123457	409.84259259259255	427.7037037037037	390.9351851851851	367.6944444444444	333.69444444444446	303.01851851851853	1606.0	5.800653594771242	5.753424657534247	4.4278606965174125	2.864197530864198	2.014035087719298	2.098989898989899	1.5814393939393945	1.5254901960784315	3.3088235294117645	3.611940298507463	2.9047619047619047	2.546341463414634	2.531578947368421	2.6545454545454548	2.4545454545454546	2.4235294117647057	2.844413176793351
CHEMBL3220219	26.13908981626533	0	1	2.477211859032776	4.847607429771415	1.3394161842988792	5.046743346156561	274.3965935551809	6.7777252914228505	14	61	0	0	7	4	1	1	1	0	0	1	402.44444444444446	347.3333333333333	232.19787379972564	303.7901234567901	391.9259259259258	412.1604938271605	379.2129629629631	331.6481481481481	372.0277777777777	320.37037037037044	1526.0	6.597449908925319	6.156565656565657	4.496	3.0249042145593865	2.58739837398374	2.1440329218106995	1.9789029535864977	1.975124378109453	3.459016393442623	3.76	3.022988505747126	2.775956284153005	2.8109756097560976	2.716049382716049	2.5632911392405062	2.582089552238806	3.8065225213069778
CHEMBL3934933	28.560069988347085	0	1	2.472890131237502	4.844571031491217	1.3142452569317895	3.952988256451552	12605.496271923124	10.722822055346205	9	75	0	0	8	3	3	0	2	0	0	2	480.0	370.0	350.8055555555556	386.75000000000017	589.9444444444443	558.1111111111113	544.0833333333334	432.1944444444444	457.9444444444444	429.72222222222223	1548.0	6.4	5.6075949367088604	3.941176470588236	2.665217391304348	2.290909090909091	1.9680851063829787	1.770408163265306	1.5226130653266332	3.08	3.333333333333333	2.608695652173913	2.3225806451612905	2.327272727272727	2.49468085106383	2.357142857142857	2.2311557788944723	4.677407407407408
CHEMBL234109	22.71294571007377	0	1	2.502856563912846	4.867933232037412	1.3094330997237709	4.041210464434705	1420.0284676092444	8.323142934998929	12	56	0	0	6	2	3	0	0	0	1	1	363.0672153635117	426.55555555555554	178.60605281207134	272.20987654321	347.4938271604939	376.34722222222223	349.3024691358025	294.42592592592587	278.1172839506172	292.2885802469135	2370.0	6.48334313149128	6.254865034526052	4.858082381446867	3.941798941798942	2.72997997997998	3.808531746031746	3.484818151484818	2.5090296908478726	3.232142857142857	3.5514018691588785	3.0142857142857142	2.548387096774193	2.472972972972973	2.875	2.828828828828829	2.644628099173554	3.1893938002155595
CHEMBL4288960	23.500932720300074	0	1	2.449197547394275	4.898395094788549	1.294888946698377	3.7103044869774218	3892.822877851644	9.365502137645688	16	58	0	0	7	4	3	0	0	0	0	0	408.0	276.0	196.94444444444449	307.19444444444446	352.38888888888874	375.8333333333333	384.75	317.41666666666663	290.08333333333337	245.08333333333337	1244.0	7.0344827586206895	6.754098360655738	5.155963302752293	3.992857142857143	2.0754716981132075	1.943661971830986	1.536231884057971	1.915966386554622	3.1724137931034484	3.440366972477064	3.007142857142857	2.641025641025641	2.389937106918239	2.3732394366197185	2.1666666666666665	2.310924369747899	3.395593869731801
CHEMBL3664846	23.39154292055889	0	1	2.433904333704533	4.81165647064404	1.3250632529994784	3.909827666621324	2144.772509688367	8.769401058316543	6	66	0	0	6	2	4	0	0	0	0	0	358.0	262.0	194.97222222222223	313.80555555555554	400.8611111111112	420.0	412.3055555555556	359.80555555555554	315.1388888888889	270.3888888888889	1254.0	5.424242424242424	4.942028985507246	3.5984848484848486	2.360655737704918	1.3816425120772946	1.4475138121546962	1.217877094972067	1.1042944785276074	2.909090909090909	3.1893939393939394	2.699453551912568	2.349514563106796	2.241545893719807	2.292817679558011	2.089385474860335	2.061349693251534	2.954124579124579
CHEMBL3402661	18.14983498204156	0	1	2.4707850012123043	4.864387320326757	1.3101900359703222	4.041066553743233	459437056211.3793	7.380341595310307	12	45	0	0	5	1	0	0	3	1	0	4	352.44444444444446	262.0	200.24077864813563	282.76147539846016	342.6961821988189	372.97186311369137	358.48996414918025	321.41322076155103	289.1408585723651	248.21280573002807	1286.0	7.832098765432099	6.695652173913044	6.469135802469136	3.935185185185185	2.514925373134328	2.448598130841121	2.4901960784313726	3.1333333333333333	3.2222222222222223	3.6296296296296298	3.240740740740741	2.585185185185185	2.455223880597015	2.616822429906542	2.284313725490196	2.022222222222222	3.841195259384765
ZINC000261121948	24.90321573885471	0	3	2.4792546824242687	4.928803114325307	1.32207548759935	4.434885628883831	373.3572068080168	7.053937731874809	12	56	0	0	8	4	2	1	1	0	0	1	432.44444444444446	375.33333333333337	278.18670934308795	320.38786008230454	404.5524691358024	428.6080246913579	458.31790123456784	422.3425925925926	371.9259259259259	283.0679012345679	1514.0	7.722222222222222	6.6	5.56269113149847	4.117117117117116	2.6869918699186988	2.624708624708625	2.7222222222222223	2.4131054131054133	3.517857142857143	3.8623853211009176	3.2432432432432434	2.8353658536585367	2.658536585365854	2.601398601398601	2.515151515151515	2.6666666666666665	4.967619809697999
CHEMBL105372	26.369799959566144	0	2	2.376520657353531	4.753041314707061	1.3022710256668784	4.310133096754639	780.4121506699516	7.883597610047341	18	68	0	0	8	6	1	1	0	0	0	0	388.44444444444446	391.0	184.8923182441701	311.9351851851851	365.5308641975308	417.70987654320993	392.4907407407408	362.820987654321	353.1481481481481	305.0432098765432	1584.0	5.712418300653595	5.676056338028169	4.145161290322581	3.042462845010616	2.066666666666667	2.52258064516129	2.273662551440329	2.289351851851852	3.0588235294117645	3.3548387096774195	3.006369426751593	2.4627659574468086	2.364102564102564	2.5935483870967744	2.3395061728395063	2.423611111111111	2.719004680061325
CHEMBL1257614	24.65592656867093	0	1	2.420654257564405	4.841206500688174	1.3536773155789288	4.185268630910693	652.4615911836854	7.6121543848690845	12	64	0	0	5	3	2	0	0	0	0	0	356.0	231.0	181.19444444444449	302.58333333333337	376.97222222222223	377.75	363.33333333333337	301.5	289.9166666666667	248.75	1244.0	5.5625	5.485294117647059	4.0236220472440944	2.7413793103448274	1.7857142857142858	1.375	1.3478260869565215	1.5714285714285714	3.109375	3.393700787401575	2.867816091954023	2.5722222222222224	2.351648351648352	2.3035714285714284	2.192546583850932	2.330827067669173	2.8311631944444446
CHEMBL4210637	24.80575648293199	0	1	2.45519819286018	4.800650789900212	1.308081556599711	3.817105941210168	10525.843955614751	10.42473965094818	15	61	0	0	8	4	3	0	1	0	0	1	460.0	299.0	264.2222222222222	331.3055555555556	417.11111111111103	429.1944444444443	405.8055555555554	313.33333333333326	321.41666666666663	303.25	1362.0	7.540983606557377	6.984375	5.226086956521739	3.720779220779221	2.7450980392156863	2.0620689655172413	1.893617021276596	2.110169491525424	3.1639344262295084	3.373913043478261	2.831168831168831	2.6369426751592355	2.496732026143791	2.4551724137931035	2.326241134751773	2.4745762711864407	4.33151183970856
CHEMBL14460	24.582745697941768	0	0	2.4944899756259016	4.91510198320792	1.265123471835229	4.106907353376448	1331.942412556837	8.325795727840639	18	50	0	0	9	4	2	0	3	0	0	3	552.0	572.0	371.5625	496.63888888888886	405.80555555555554	488.7222222222223	501.69444444444446	372.26388888888886	559.1666666666667	262.1388888888889	1378.0	11.04	9.716981132075473	9.266666666666667	6.5963302752293576	5.466666666666667	5.663366336633663	5.326923076923077	4.8	3.74	3.922222222222222	3.559633027522936	3.117647058823529	2.85	2.9702970297029703	2.605769230769231	2.875	7.43125
CHEMBL3676863	24.696366683190814	0	1	2.443304022547797	4.780725438591432	1.3487723963903733	3.867191482082366	2424.9831208100395	8.924981954347755	9	67	0	0	5	2	3	0	0	0	0	0	346.0	270.0	187.22222222222223	308.80555555555554	411.2777777777779	410.1666666666667	396.30555555555554	340.9722222222223	309.47222222222223	284.63888888888886	1262.0	5.164179104477612	4.915492957746479	3.4963503649635035	2.202020202020202	1.469387755102041	1.5340909090909092	1.2222222222222223	1.1264367816091954	3.014925373134328	3.2992700729927007	2.6515151515151514	2.3864734299516908	2.357142857142857	2.426136363636364	2.227777777777778	2.1379310344827585	2.7943615257048093
ZINC000026663818	18.42986490843461	0	1	2.5458572788375124	4.913140985968735	1.3226596531354466	4.214579989822031	183.33152147815017	6.044205229598222	12	47	0	0	3	2	1	0	0	0	0	0	260.0	228.0	109.19444444444446	214.13888888888897	280.22222222222223	322.11111111111114	339.33333333333326	289.66666666666663	215.0	165.5	906.0	5.531914893617022	5.72	4.549450549450549	3.983739837398374	2.2564102564102564	1.4901960784313726	1.305084745762712	0.8214285714285714	3.234042553191489	3.791208791208791	3.4552845528455283	2.966666666666667	2.685897435897436	2.2679738562091503	2.101694915254237	1.988095238095238	2.3232860520094567
[truncated: 4,919 more rows]
[truncated: 655 more columns]
