# Supplementary material for: SerotoninAI: Serotonergic System Focused, Artificial Intelligence-Based Application for Drug Discovery
Source: J Chem Inf Model. 2024 Jan 30;64(7):2150–7. doi: 10.1021/acs.jcim.3c01517 (PMC11005036; doi:10.1021/acs.jcim.3c01517)
Supplement: Supplementary file 4 — ci3c01517_si_004.zip [file ci3c01517_si_004.zip › databases/5-HT5A_database_test.csv]

id	ABC	nAcid	nBase	SpAbs_A	SpMax_A	SpDiam_A	SpMAD_A	VE1_A	VR1_A	VR3_A	nAromAtom	nSpiro	nBridgehead	nHetero	nN	nO	nS	nF	nCl	nBr	nI	nX	ATS0dv	ATS0s	ATS2s	ATS4s	ATS0Z	AATS0dv	AATS1dv	AATS3dv	AATS4dv	AATS5dv	AATS6dv	AATS7dv	AATS8dv	AATS0d	AATS3d	AATS4d	AATS5d	AATS6d	AATS7d	AATS8d	AATS0s	AATS1s	AATS2s	AATS3s	AATS4s	AATS5s	AATS6s
CHEMBL129476	19.775128785586404	0	1	33.60420815392893	2.5263710011972784	4.852229502915442	1.344168326157157	3.682230249033137	1634.399652643773	8.315321562849261	15	0	0	3	2	1	0	0	0	0	0	0	288.0	151.16666666666669	227.8333333333333	313.58333333333337	978.0	5.877551020408164	5.961538461538462	3.138211382113821	2.272058823529412	1.7205882352941178	1.496124031007752	1.97979797979798	2.6547619047619047	3.224489795918368	3.0813008130081303	2.7279411764705883	2.3161764705882355	2.263565891472868	2.4242424242424243	2.5476190476190474	3.0850340136054424	2.6928418803418803	2.449820788530466	2.384823848238482	2.305759803921569	2.119485294117647	1.8781223083548664
CHEMBL4466483	23.507029403011813	0	0	38.041522865417626	2.4936199495607725	4.961010511601304	1.3117766505316424	4.737157813739342	250.63614334092145	6.588712996273013	24	0	0	8	3	1	1	3	0	0	0	3	510.44444444444446	310.45481824417004	443.24382716049377	381.094135802469	1478.0	12.449864498644986	10.925925925925926	8.049808429118775	8.340740740740742	8.24731182795699	7.640740740740742	8.630522088353413	7.240437158469946	4.2926829268292686	4.149425287356322	3.8333333333333335	3.5161290322580645	3.411111111111111	3.132530120481928	3.278688524590164	7.572068737662684	3.657133058984912	6.071833248773888	3.617709663686676	4.2343792866941	4.9010354440461965	4.539266117969821
16006607;CHEMBL258075	12.33705413557638	0	3	19.65394544007595	2.43000436287799	4.8600087257559785	1.228371590004747	3.576956334821565	86.0960187268384	4.925466799503908	6	0	0	4	3	1	0	0	0	0	0	0	198.0	99.16666666666669	169.38888888888889	188.2222222222222	660.0	6.0	6.352941176470588	3.9315068493150687	3.0405405405405403	2.053333333333333	0.7368421052631579	0.3	0.0	3.0	2.972602739726028	2.783783783783784	2.373333333333333	1.894736842105263	1.75	1.127659574468085	3.005050505050505	3.003267973856209	2.8709981167608287	2.772831050228311	2.543543543543543	2.7111111111111112	2.1162280701754383
CHEMBL541396	9.330287525867714	0	3	28.507219354198835	2.453733115040184	4.84833463649518	1.2983636689663456	3.9041817070553817	557.1371745411453	6.181521879066907	6	0	0	4	3	0	0	0	0	0	1	1	144.01777777777778	170.98424310036305	234.734369972396	290.6382169892803	3292.0	5.760711111111111	6.48	3.607843137254902	2.14	1.0227272727272727	0.2903225806451613	0.0	0.0	2.96	2.9607843137254903	2.48	1.8636363636363635	1.3870967741935485	1.181818181818182	1.0	4.0886391163184586	3.004668591929946	3.0823396139144057	2.7947797486520347	2.760308333028651	2.64800199926087	2.593371591807914
CHEMBL1181634	28.3127808181633	0	1	49.112587481729406	2.351754063495254	4.703508126990508	1.32736722923593	4.8883712047001175	723.2203933910298	7.892046827156658	24	0	0	5	3	2	0	0	0	0	0	0	442.0	224.19444444444449	337.8333333333332	430.5833333333333	1460.0	6.314285714285714	6.013698630136986	3.496815286624204	2.9548022598870056	3.4730538922155687	3.6463414634146334	3.4125	3.1296296296296298	3.071428571428572	2.9426751592356686	2.598870056497175	2.694610778443114	2.756097560975609	2.75625	2.716049382716049	3.202777777777778	2.9786910197869103	2.7691256830601083	2.538570417551309	2.432674199623352	2.563872255489022	2.842479674796748
CHEMBL129774	19.70617910036511	0	1	33.73264330129983	2.5262632198829875	4.8495411753249495	1.3493057320519932	3.649166783673145	4248.459410561102	9.270602436443962	15	0	0	2	2	0	0	0	0	0	0	0	268.0	111.88888888888889	217.50000000000003	266.50000000000006	950.0	5.469387755102041	5.730769230769231	3.0427350427350426	2.223076923076923	1.824	1.9174311926605505	2.117647058823529	2.05	3.183673469387755	3.102564102564102	2.707692307692308	2.32	2.302752293577982	2.3294117647058825	2.4375	2.2834467120181405	2.636217948717949	2.364130434782609	2.1851851851851856	2.0500000000000003	1.972666666666667	1.9197247706422016
ZINC000029131090	13.463538413245823	0	3	23.052656186339075	2.391359089723452	4.782718179446909	1.280703121463282	3.4643115278667502	463.5126172850922	6.726620271296083	6	0	0	4	3	1	0	0	0	0	0	0	204.0	97.86111111111111	180.22222222222223	200.0833333333333	736.0	5.230769230769231	5.15	2.707865168539326	2.244186046511628	1.5977011494252873	1.5128205128205128	1.5	1.660377358490566	2.743589743589744	2.662921348314607	2.4651162790697674	2.160919540229885	2.0128205128205128	2.109375	2.169811320754717	2.5092592592592595	2.7	2.538341158059468	2.2896379525593016	2.326550387596899	2.0478927203065136	1.9551282051282053
ZINC000084708735	14.906261546320335	0	3	24.676773272924724	2.453460085666048	4.762972938582145	1.2987775406802486	3.918888922235067	118.92019157563706	5.420306495263297	9	0	0	6	4	1	0	0	0	1	0	1	267.06721536351165	132.32827503429357	179.70987654320993	185.33024691358025	1964.0	8.902240512117055	8.969907407407408	5.554948391013966	4.49320987654321	4.7366255144032925	5.78341384863124	4.791423001949317	2.7465277777777777	3.7666666666666666	3.442622950819672	3.1166666666666667	3.074074074074074	3.0217391304347827	2.921052631578948	2.4375	4.410942501143119	3.418306327160494	3.4559591642924987	3.1879427241449103	3.088837448559671	3.064986282578875	3.7911969940955466
ZINC000000016311	16.48658366955051	0	1	26.91218160262816	2.4658595464375326	4.813339812674503	1.2815324572680074	4.222220386029626	133.21829317876822	5.633926429582855	9	0	0	7	4	2	1	0	0	0	0	0	268.44444444444446	190.71613511659808	267.0787037037037	336.5462962962962	1104.0	6.547425474254743	4.852713178294573	3.178451178451178	2.201754385964912	2.751851851851852	2.7164750957854404	2.7012987012987013	2.9751243781094523	3.268292682926829	2.97979797979798	2.473684210526316	2.6444444444444444	2.5977011494252875	2.5324675324675323	2.388059701492537	4.651613051624343	2.5400516795865635	3.424085944919279	2.75264995635366	2.95216049382716	2.538923182441702	2.746984532425146
16006711;CHEMBL404248	13.641877898208298	0	3	22.62568220585134	2.4323750686982257	4.864750137396452	1.256982344769519	3.6307590770196434	146.2838598363312	5.573335644465827	6	0	0	6	3	1	0	2	0	0	0	2	306.0	213.66666666666663	255.0833333333333	222.8333333333333	820.0	9.272727272727272	7.588235294117647	5.114285714285714	4.154929577464789	3.705128205128205	2.3424657534246576	2.833333333333333	3.8297872340425534	3.1818181818181817	3.2285714285714286	2.9577464788732395	2.4615384615384617	2.1780821917808217	1.8833333333333333	1.553191489361702	6.474747474747474	3.388071895424837	4.323446327683616	3.495238095238096	3.13849765258216	3.4091880341880345	2.692161339421613
CHEMBL4216246	16.99907231917856	0	0	29.48556734141836	2.389701684458491	4.6678939370545365	1.2819811887573196	3.668915245100021	2549.882080914363	8.676711517239665	6	0	0	4	1	2	1	0	0	0	0	0	222.44444444444449	140.55898491083676	209.94444444444449	249.35185185185188	1146.0	4.277777777777778	3.993710691823899	2.0494791666666665	1.7076502732240435	1.616519174041298	1.6074766355140186	1.4836601307189543	1.3568627450980393	2.6346153846153846	2.3359375	2.2704918032786887	2.230088495575221	2.1682242990654204	2.049019607843137	2.1411764705882352	2.703057402131476	2.4669811320754715	2.164375715922108	2.064814814814815	2.043867638129933	1.9596580356167377	2.022239529248876
CHEMBL126667	16.3324056525119	0	1	27.899922786511365	2.3473668901706186	4.694733780341241	1.3285677517386365	3.545383342158457	416.1613235060965	6.773010326706516	12	0	0	3	1	1	0	1	0	0	0	1	270.0	156.86111111111111	207.9166666666668	223.25000000000003	862.0	6.585365853658536	5.930232558139535	2.811881188118812	1.9423076923076923	1.824742268041237	1.761904761904762	2.388059701492537	2.8771929824561404	3.073170731707317	2.762376237623762	2.3653846153846154	2.206185567010309	2.2261904761904763	2.462686567164179	2.631578947368421	3.825880758807588	2.835917312661499	2.7357456140350886	2.506875687568758	2.146634615384616	2.0008591065292096	1.965277777777778
CHEMBL269538	12.675551403019512	0	0	21.342827518439663	2.504029839614009	4.831046883218706	1.333926719902479	3.611962812873884	91.90647700866388	4.990775134999416	13	0	0	3	2	1	0	0	0	0	0	0	220.0	84.16666666666667	147.22222222222229	164.1388888888889	642.0	7.857142857142857	8.1	5.589285714285714	3.885245901639344	2.459016393442623	2.4186046511627906	1.90625	0.5294117647058824	3.571428571428572	3.75	3.0491803278688523	2.442622950819672	2.232558139534884	2.09375	1.8823529411764703	3.005952380952381	3.192592592592593	2.944444444444445	2.958333333333335	2.6908014571949	2.223132969034608	2.325581395348837
ZINC000029130920	16.42986490843461	0	3	27.31372327423517	2.408379730159425	4.811960554622413	1.3006534892492938	4.055632465039798	144.4343788270604	5.714762623371243	6	0	0	5	4	1	0	0	0	0	0	0	254.0	144.16666666666669	210.7777777777778	329.41666666666674	858.0	5.906976744186046	5.933333333333334	3.313043478260869	2.32	2.2882882882882885	2.276595744680851	2.358974358974359	1.6585365853658536	3.069767441860465	2.895652173913044	2.496	2.315315315315315	2.436170212765957	2.602564102564102	2.317073170731707	3.3527131782945743	2.754938271604938	2.5704607046070462	2.5642512077294675	2.635333333333334	2.541791791791792	2.114657210401892
CHEMBL3654208	22.34134845651341	0	3	34.992130465492025	2.629541119449524	5.160042589357047	1.2497189451961437	4.136927516406387	367.0385397764984	6.935086272737229	12	1	0	9	4	1	0	4	0	0	0	4	528.0	420.3402777777777	339.08333333333326	681.3333333333329	1284.0	12.0	9.97872340425532	7.6826923076923075	7.516666666666667	5.914529914529915	6.099173553719008	6.990909090909091	5.7444444444444445	3.954545454545455	3.9038461538461537	3.458333333333333	3.3846153846153846	2.925619834710744	2.8	2.3777777777777778	9.55318813131313	3.974290780141844	4.292194092827003	4.088541666666666	5.677777777777775	4.324786324786326	4.062442607897152
CHEMBL1548	10.10634399227556	0	3	16.55478245627115	2.4050401792283185	4.810080358456639	1.2734448043285498	3.378862469166679	52.94891417635469	4.231691829720218	6	0	0	5	3	0	0	0	2	0	0	2	153.20987654320987	66.01059289742417	107.41975308641976	100.18106995884776	1020.0	7.660493827160494	8.153439153439153	4.52498530276308	3.0789473684210527	2.038314176245211	1.0902777777777777	0.2916666666666667	0.0	3.75	3.333333333333333	2.6842105263157894	2.1379310344827585	1.75	1.5	1.0	3.300529644871209	3.241377621007251	3.1594045025417574	2.736482170981485	2.6363439462854674	2.349581382148432	2.2794495884773665
CHEMBL5093652	20.363606868551475	0	1	35.18501237203846	2.430859207177402	4.859525102078298	1.3532697066168635	4.275556603762102	238.118388697287	6.428279426522081	15	0	0	5	5	0	0	0	0	0	0	0	310.0	154.67361111111111	230.1111111111112	345.9861111111111	1024.0	6.326530612244898	6.519230769230769	3.037593984962406	2.375886524822695	2.0223880597014925	1.9915254237288136	2.1354166666666665	2.4875	3.2857142857142856	2.917293233082707	2.5531914893617023	2.3059701492537314	2.347457627118644	2.552083333333333	2.7875	3.1566043083900226	2.919070512820513	2.47431302270012	2.327067669172932	2.4538022064617806	2.3006840796019903	2.1399482109227868
CHEMBL3644534	18.689084622436848	0	3	30.499633692223995	2.4798110949183685	4.959622189836735	1.270818070509333	4.1858527281292615	209.02839129726533	6.2179388236204	16	0	0	7	4	1	0	1	1	0	0	2	369.60493827160496	233.81085200426764	244.93415637860085	333.3292181069959	1254.0	10.266803840877916	9.739766081871345	7.610370370370371	6.9264069264069255	6.53858024691358	6.472613458528952	5.926984126984127	4.953878406708595	3.8333333333333335	3.773333333333333	3.4805194805194803	3.458333333333333	3.126760563380281	2.671428571428572	2.509433962264151	6.494745889007435	3.936213991769548	4.15142637929832	4.01443072702332	4.32895088450644	3.988797439414723	3.904248536486408
23723958	22.74414692611335	0	1	38.70957042686022	2.4211983199147897	4.84239663982958	1.290319014228674	4.228212013016324	420.7666399189752	7.140690669189873	12	0	0	6	1	5	0	0	0	0	0	0	396.0	230.20138888888889	311.2777777777777	457.70833333333326	1264.0	6.491803278688525	5.888888888888889	3.2751677852348995	2.260115606936416	2.289772727272727	2.253012048192771	2.231638418079096	2.6184210526315788	2.9672131147540983	2.879194630872483	2.468208092485549	2.363636363636364	2.415662650602409	2.327683615819209	2.388157894736842	3.773793260473589	2.9587742504409174	2.7792658730158726	2.6696495152870985	2.6457129094412326	2.5787563131313123	2.122657295850066
CHEMBL2058429	16.377494250096262	0	3	26.907078206859683	2.492701243524176	4.810236581326127	1.2812894384218896	4.198072369038201	118.13747130814129	5.51378630218218	9	0	0	6	4	1	0	0	0	1	0	1	287.06721536351165	139.82827503429357	189.79320987654324	267.1635802469135	2040.0	7.974089315653101	8.158869395711502	5.484053497942387	3.590388007054674	3.478737997256516	3.506318082788672	3.695402298850575	1.8776455026455028	3.583333333333333	3.583333333333333	3.0476190476190474	2.6666666666666665	2.458823529411765	2.827586206896552	2.267857142857143	3.884118750952599	3.1899772579597143	2.965518904320988	3.240247770919067	3.180518812463256	2.8097850937357114	2.6360203340595505
CHEMBL511609	20.184178413849708	0	3	32.83390102111532	2.442577297391185	4.814617396877194	1.2628423469659735	4.180587057982717	716.5356331527455	7.529939423302943	9	0	0	9	6	2	0	0	0	1	0	1	343.06721536351165	234.1338305898491	271.4814814814814	357.22376543209884	2280.0	7.299302454542801	6.898715041572185	3.502645502645503	3.0087323095453176	3.485086856768272	4.123945727906124	4.283272283272283	3.773089545241444	3.297872340425532	2.8823529411764706	2.6422764227642275	2.584070796460177	2.6534653465346536	2.6263736263736264	2.518987341772152	4.981570863613811	3.2556059460821363	3.1938997821350754	2.95406681190995	2.904258255545519	3.240139844859609	3.2565548221488814
CHEMBL3654206	21.52485187558569	0	3	34.25545577591953	2.628816620251998	5.155888932972421	1.2687205842933158	4.087106573675656	346.38026404797944	6.840788973618123	12	1	0	8	4	1	0	3	0	0	0	3	472.0	358.5625	312.86111111111103	558.222222222222	1204.0	10.727272727272728	9.25531914893617	6.971153846153846	6.433333333333334	5.615384615384615	5.619834710743802	6.3	4.544444444444444	3.840909090909091	3.855769230769231	3.433333333333333	3.341880341880342	2.8595041322314048	2.6818181818181817	2.2666666666666666	8.149147727272727	3.761524822695036	3.96026722925457	3.786191239316239	4.651851851851849	4.235517568850903	3.867309458218547
CHEMBL3644531	19.465141088844693	0	3	31.366017168094498	2.4930184618589246	4.986036923717851	1.2546406867237798	4.284863412271219	222.38507635689825	6.320701189287306	16	0	0	9	5	1	0	3	0	0	0	3	490.0	361.7777777777778	294.22222222222223	482.4444444444445	1138.0	14.0	11.945945945945946	10.774647887323944	10.256756756756756	8.901408450704226	9.26086956521739	9.447761194029852	9.166666666666666	4.057142857142857	4.0	3.6621621621621614	3.6056338028169015	3.246376811594203	2.746268656716418	2.625	10.336507936507935	4.66966966966967	5.161793372319688	5.589984350547732	6.519519519519521	5.3348982785602495	5.421900161030595
ZINC000029131322	13.233187499852946	0	3	20.75449255075397	2.3951467165665443	4.790293433133086	1.2208525029855275	3.6035381262461614	107.21092713210236	5.205426426706586	6	0	0	6	3	0	0	3	0	0	0	3	318.0	259.4236111111111	352.7222222222222	181.75	798.0	10.96551724137931	8.8	5.015384615384615	4.016129032258065	4.26984126984127	3.8867924528301887	5.2105263157894735	4.928571428571429	3.4482758620689653	3.0307692307692307	2.8225806451612905	2.4761904761904763	2.207547169811321	2.1842105263157894	1.7857142857142858	8.945641762452107	3.5625000000000004	6.783119658119658	3.982478632478634	2.931451612903226	3.781746031746032	3.638364779874215
CHEMBL229429	13.544418642285589	0	0	22.960447082608816	2.309719466499184	4.595974748955298	1.2755803934782677	3.989454182644945	89.32847958246276	5.08010702223664	11	0	0	5	2	0	1	2	0	0	0	2	316.44444444444446	230.3089849108368	169.75617283950618	190.7870370370371	990.0	13.185185185185183	10.506666666666666	8.056910569105693	9.161904761904765	9.65432098765432	8.5	8.373333333333333	7.101449275362319	3.9166666666666665	3.365853658536585	3.171428571428572	3.3703703703703702	3.6666666666666665	3.64	2.869565217391304	9.596207704618196	4.331728395061728	4.467267706302795	4.769421860885275	5.451058201058203	7.126428898033837	4.656635802469136
CHEMBL267014	18.372845767031777	0	1	31.03381135496184	2.4160913823002	4.756215729739767	1.349296145867906	4.0702746602381685	223.05129013555265	6.240310868556997	15	0	0	5	4	0	0	0	1	0	0	1	263.60493827160496	101.19974089315652	198.6604938271605	224.4341563786008	1152.0	6.276308054085833	6.491358024691357	3.2852564102564097	2.304563492063492	1.9809809809809809	2.093928980526919	2.2156084656084656	2.804659498207885	3.4047619047619047	3.1153846153846154	2.6875	2.4864864864864864	2.597938144329897	2.511904761904762	2.596774193548387	2.4095176403132506	2.7288523090992225	2.514689795280513	2.2109152421652425	2.0038763962375072	1.9011233455677905	1.932798778159603
CHEMBL1190707	9.330287525867716	0	3	15.522474215443912	2.375537760510837	4.751075521021676	1.2935395179536593	3.273322982480236	47.162692621859485	4.035924726292518	6	0	0	4	3	0	0	1	0	0	0	1	194.0	128.61111111111111	132.3888888888889	148.00000000000006	524.0	9.7	8.761904761904763	5.951219512195122	4.1	3.2580645161290325	0.6428571428571429	0.0	0.0	3.5	3.268292682926829	2.475	1.935483870967742	1.5714285714285714	1.2857142857142858	1.0	6.430555555555555	3.812169312169313	3.893790849673203	3.950542005420054	3.7000000000000015	4.46236559139785	3.404761904761905
CHEMBL557381	8.55423105945987	0	3	28.507219354198835	2.453733115040184	4.84833463649518	1.2983636689663456	3.9041817070553817	557.1371745411453	6.181521879066907	6	0	0	4	3	0	0	0	0	1	0	1	138.04938271604937	170.98424310036305	234.734369972396	290.6382169892803	1670.0	6.274971941638608	6.863636363636363	3.7857142857142856	2.3684210526315788	1.4482758620689655	0.5625	0.0	0.0	3.0	2.9761904761904763	2.394736842105264	1.9655172413793105	1.5625	1.25	1.0	4.0886391163184586	3.004668591929946	3.0823396139144057	2.7947797486520347	2.760308333028651	2.64800199926087	2.593371591807914
CHEMBL5092524	16.01942593014508	0	1	25.96347177514561	2.408828208169593	4.817656416339184	1.2363557988164575	3.612927674792997	285.6791493936743	6.3968066705317	10	0	0	7	3	2	1	1	0	0	0	1	310.44444444444446	245.21613511659805	267.9861111111111	376.9768518518518	1134.0	7.96011396011396	5.616666666666667	4.064393939393939	3.1333333333333333	2.188755020080321	2.05982905982906	2.8688524590163933	4.077777777777778	3.17948717948718	2.897727272727273	2.29	2.3493975903614457	2.243589743589744	2.5245901639344264	2.5166666666666666	6.287593208117899	2.852199074074074	3.828373015873016	3.5465593434343434	3.769768518518518	2.63680648520006	2.848567584678696
CHEMBL3644539	20.948304336439083	0	3	33.4024611442118	2.5063755649113864	5.012751129822775	1.237128190526363	4.3937554266383625	251.88777391700185	6.522235419728487	16	0	0	9	4	1	0	4	0	0	0	4	532.0	424.55555555555554	376.7777777777777	584.3333333333333	1244.0	13.64102564102564	11.121951219512194	9.617283950617283	9.876404494382022	8.595238095238095	8.228915662650602	8.291139240506329	11.52112676056338	3.948717948717949	3.9876543209876543	3.550561797752809	3.5595238095238093	3.265060240963856	2.9873417721518987	2.492957746478873	10.886039886039883	4.447154471544716	5.796581196581196	4.886145404663923	6.565543071161048	5.399470899470899	5.186077643908969
CHEMBL198463	26.765316368412115	0	2	44.692721516729215	2.5253969790222563	4.948915349512715	1.3543248944463395	3.986662633499412	1684.687791538351	8.623258007170294	19	0	0	8	6	1	1	0	0	0	0	0	414.44444444444446	185.8923182441701	299.1604938271604	415.3796296296296	1542.0	6.794171220400729	6.6565656565656575	4.065400843881856	2.996316758747698	2.5363984674329503	2.548245614035088	2.2222222222222223	2.303763440860215	3.508196721311476	3.335443037974684	2.850828729281768	2.689655172413793	2.7828947368421053	2.602836879432624	2.661290322580645	3.047415053183117	2.699401421623644	2.4930041152263365	2.3753320831379896	2.2949150808266827	2.2354193273733496	2.3652534113060435
ZINC000028252255	9.15194804090524	0	3	16.111253759255412	2.3426607768961585	4.685321553792319	1.342604479937951	3.2536112596167266	50.64895363441996	4.107240128527374	6	0	0	3	3	0	0	0	0	0	0	0	146.0	63.083333333333336	113.19444444444444	114.66666666666666	482.0	6.3478260869565215	6.5	3.638297872340425	2.276595744680851	1.4523809523809523	0.8076923076923077	0.2142857142857142	0.0	3.0869565217391304	3.0851063829787235	2.404255319148936	1.9523809523809523	1.7692307692307692	1.5714285714285714	1.3	2.7427536231884058	3.049768518518519	2.829861111111111	2.5715130023640658	2.4397163120567376	1.9642857142857144	1.92948717948718
CHEMBL3644526	21.057694136180263	0	3	32.99481629833125	2.521871992061303	5.043743984122607	1.2220302332715278	4.391210979885255	266.87945241733183	6.58004884038499	16	0	0	8	4	1	0	3	0	0	0	3	490.0	367.3333333333333	316.44444444444434	600.0	1202.0	11.666666666666666	10.295454545454543	8.586206896551724	8.489795918367347	6.295238095238095	6.036363636363636	4.88785046728972	6.486486486486487	3.7857142857142856	3.931034482758621	3.520408163265306	3.304761904761905	2.827272727272727	2.448598130841121	2.418918918918919	8.746031746031745	4.1489898989899	4.45696400625978	4.55683269476373	6.122448979591836	4.1386243386243375	4.691919191919193
CHEMBL56	13.42309829872594	0	1	22.95946389231624	2.4065094737976667	4.813018947595332	1.2755257717953468	3.6962834262000737	128.25859962859772	5.441835200339294	6	0	0	2	1	1	0	0	0	0	0	0	164.0	110.86111111111111	171.83333333333337	241.0833333333334	714.0	3.813953488372093	3.9318181818181817	1.991150442477876	1.4471544715447155	1.0962962962962963	0.7703703703703704	0.6545454545454545	0.4415584415584415	2.627906976744186	2.6283185840707963	2.3739837398373984	2.037037037037037	1.8	1.709090909090909	1.7012987012987013	2.5781653746770026	2.431186868686869	2.095528455284553	1.9899213372664704	1.9600271002710032	1.838271604938272	1.7037037037037035
ZINC000013738512	19.602740079000352	0	1	30.86645817423577	2.486105520916817	4.848207946565808	1.234658326969431	4.269825240847433	277.4876177952001	6.54206704350728	9	0	0	7	4	2	1	0	0	0	0	0	296.44444444444446	200.49391289437585	305.8626543209877	423.15740740740745	1256.0	5.59329140461216	4.33939393939394	2.868217054263566	1.9444444444444444	2.0532407407407405	2.498575498575499	2.168067226890756	2.420711974110032	3.056603773584906	2.875968992248062	2.333333333333333	2.4166666666666665	2.5811965811965814	2.495798319327731	2.4466019417475726	3.782904016875016	2.355555555555555	2.9986534737351733	2.4327686859986604	2.61208276177412	2.535129458161865	2.475677957159438
ZINC000029130454	10.882400458683405	0	3	17.307490141909405	2.441722942035129	4.883445884070257	1.2362492958506717	3.4730933066264504	58.66600142081642	4.408332603509061	6	0	0	5	3	0	0	0	2	0	0	2	159.20987654320987	71.53837067520195	118.5864197530864	129.13580246913585	1058.0	6.922168545356951	7.592592592592593	4.271120793996611	2.731111111111111	1.4292929292929293	0.5627240143369175	0.2121212121212121	0.0	3.608695652173913	3.2745098039215685	2.76	2.0454545454545454	1.4838709677419355	1.3636363636363635	1.0	3.1103639424000846	3.098936899862826	2.96466049382716	2.635886148393209	2.5827160493827166	2.508043396932285	1.8228461436346743
CHEMBL28651	18.970562748477143	0	1	32.66005319362729	2.41632424416238	4.759999335873726	1.3608355497344709	4.110465047423448	266.31999372079576	6.460167307043003	15	0	0	5	4	0	1	0	0	0	0	0	264.44444444444446	106.80898491083676	204.14814814814824	245.87654320987653	1158.0	5.748792270531402	5.965986394557823	3.18348623853211	2.16120218579235	1.7724867724867723	1.940809968847352	2.131086142322097	2.3963963963963963	3.260869565217391	3.146788990825688	2.6557377049180326	2.3968253968253967	2.560747663551402	2.606741573033708	2.5405405405405403	2.321934454583408	2.631267321743512	2.3738156761412585	2.1903669724770647	2.0153815017203	1.8647854203409764	1.8727933541017656
CHEMBL270840;44455983	10.635111288499631	0	3	17.85604160972759	2.395794597886406	4.791589195772811	1.2754315435519707	3.4028345958475783	70.07632558639182	4.586057250173729	6	0	0	3	3	0	0	0	0	0	0	0	152.0	80.86111111111111	138.22222222222223	157.08333333333331	558.0	5.241379310344827	5.666666666666667	3.147058823529412	2.283582089552239	1.375	0.5	0.0697674418604651	0.0	2.931034482758621	2.823529411764706	2.582089552238806	2.1875	1.7678571428571428	1.3488372093023255	1.1304347826086956	2.788314176245211	2.891666666666667	2.6581196581196584	2.3325163398692816	2.3445273631840795	2.358072916666667	2.1547619047619047
ZINC000013491359	20.53925470817579	0	1	32.772885051212334	2.568655282873336	5.096527932892313	1.3109154020484934	4.463145124883439	187.9492131248184	6.152462515255831	9	0	0	4	3	1	0	0	0	0	0	0	294.0	150.7777777777778	234.66666666666663	378.7777777777777	992.0	5.88	6.166666666666667	3.688888888888889	2.9806451612903224	2.3594771241830066	2.089041095890411	1.969230769230769	2.07843137254902	3.46	3.3703703703703702	2.9612903225806453	2.7320261437908497	2.493150684931507	2.515384615384616	2.4607843137254903	3.015555555555556	2.581275720164609	2.3466666666666667	2.35761316872428	2.443727598566308	2.363289760348584	2.207572298325723
CHEMBL4207302	11.411167754907476	0	0	19.12713347284643	2.402484841637593	4.693271354718246	1.2751422315230954	3.5352236485729405	71.28204036690737	4.672109515537069	6	0	0	4	1	2	1	0	0	0	0	0	182.44444444444449	128.55898491083676	136.2222222222222	175.0925925925927	842.0	6.515873015873017	5.885057471264369	3.725806451612903	2.9096045197740112	2.53061224489796	2.0	1.4545454545454546	0.46875	3.1785714285714284	2.8548387096774195	2.6440677966101696	2.53061224489796	2.3488372093023258	1.6363636363636365	1.28125	4.59139231824417	3.1819923371647514	2.7800453514739223	2.909448426921545	2.967671060891401	2.613378684807256	2.871662360034452
CHEMBL2442271	14.308544564874964	0	3	23.020681056729863	2.455984917159687	4.777512843644564	1.2789267253738812	3.84497806857183	101.99989712693473	5.212758469626418	9	0	0	6	4	1	0	0	0	1	0	1	257.06721536351165	142.32827503429354	173.15432098765436	184.8935185185185	1926.0	9.521007976426358	9.48403575989783	5.786874593892137	4.80315500685871	5.423045267489712	6.451851851851852	4.6949891067538125	2.578347578347578	3.962962962962963	3.4035087719298245	3.185185185185185	3.1777777777777776	3.2	2.617647058823529	2.076923076923077	5.271417593862724	3.651234567901236	3.764224369296834	3.505252328351744	3.423954046639232	3.1470507544581627	3.718557098765433
CHEMBL3480577	18.522675681292835	0	1	31.467174116521736	2.409495080239527	4.818990160479055	1.311132254855072	3.579195333316263	2457.430843274066	8.68234044789037	16	0	0	4	2	2	0	0	0	0	0	0	296.0	151.16666666666669	228.7777777777778	271.3333333333334	968.0	6.434782608695652	6.354166666666667	3.769230769230769	2.8857142857142857	2.221052631578947	1.7849462365591398	2.095238095238096	2.5142857142857142	3.0869565217391304	2.826923076923077	2.5428571428571427	2.494736842105264	2.2795698924731185	2.333333333333333	2.442857142857143	3.286231884057972	3.034143518518519	2.824417009602195	2.712339743589744	2.584126984126985	2.542397660818714	2.39247311827957
ZINC000084689918	15.641877898208296	0	3	25.91015585223212	2.4742456016171968	4.8034797018220505	1.295507792611606	4.110585328218358	111.9912652033396	5.411568059557824	9	0	0	6	4	1	0	0	0	1	0	1	277.06721536351165	136.07827503429357	187.73765432098767	221.72685185185188	2002.0	8.395976223136717	8.572486772486773	5.505251520176893	4.0190329218107	4.044015029522276	4.7923497267759565	3.642962962962963	1.9326599326599327	3.6666666666666665	3.5074626865671643	3.125	2.855072463768116	2.80327868852459	2.74	2.2045454545454546	4.12358409194829	3.2919753086419754	3.236856108982546	3.0840703887967567	3.0795396090534983	2.990830202182859	3.2042602712001624
ZINC000299849935	18.17064519443237	0	1	30.252409972575503	2.6029970305201315	4.982185468200002	1.3751095442079777	4.1630483568315135	159.59205461897983	5.86107826105166	12	0	0	3	2	0	1	0	0	0	0	0	228.44444444444449	86.86454046639233	182.2808641975309	260.9135802469136	1058.0	5.439153439153439	5.869565217391305	3.669467787114846	2.7697841726618706	2.3109452736318405	1.5628415300546448	0.8705501618122976	0.3484848484848485	3.571428571428572	3.689075630252101	3.194244604316547	2.9402985074626864	2.5327868852459017	1.9902912621359223	1.6515151515151516	2.0682033444379124	2.40150295222759	2.1444807552650698	2.003760763564685	1.877076116884271	1.8748618021006085	1.885321797207043
62705633;CHEMBL2058427	16.417934364616144	0	3	26.871576705852554	2.488630239651746	4.799111343737623	1.2795988907548836	4.1619871966785285	122.81676391419064	5.552630865084444	9	0	0	6	4	1	0	0	0	1	0	1	287.06721536351165	139.82827503429354	190.3148148148148	266.11419753086415	2040.0	7.974089315653101	8.132553606237817	5.441872427983538	3.667548500881834	3.5011431184270694	3.506318082788672	3.695402298850576	1.8776455026455028	3.583333333333333	3.555555555555556	3.071428571428572	2.691358024691358	2.458823529411765	2.827586206896552	2.267857142857143	3.8841187509525983	3.187053281351527	2.9736689814814814	3.254329561042524	3.168026161081716	2.8035550983081854	2.637545388525781
CHEMBL1651095	11.411167754907476	0	0	19.12713347284643	2.402484841637593	4.693271354718246	1.2751422315230954	3.5352236485729405	71.28204036690737	4.672109515537069	6	0	0	4	1	2	1	0	0	0	0	0	182.44444444444449	128.55898491083676	136.2222222222222	175.0925925925927	842.0	6.515873015873017	5.885057471264369	3.725806451612903	2.9096045197740112	2.53061224489796	2.0	1.4545454545454546	0.46875	3.1785714285714284	2.8548387096774195	2.6440677966101696	2.53061224489796	2.3488372093023258	1.6363636363636365	1.28125	4.59139231824417	3.1819923371647514	2.7800453514739223	2.909448426921545	2.967671060891401	2.613378684807256	2.871662360034452
ZINC000029131353	10.882400458683405	0	3	17.304594479983145	2.44774827292634	4.89549654585268	1.236042462855939	3.4667921832338524	58.67898848529694	4.408553951937212	6	0	0	5	3	0	0	0	2	0	0	2	159.20987654320987	71.53837067520195	118.0349794238683	128.9300411522634	1058.0	6.922168545356951	7.592592592592593	4.413943355119826	2.7688888888888887	1.3167789001122334	0.3655913978494623	0.0	0.0	3.608695652173913	3.333333333333333	2.76	2.022727272727273	1.4516129032258065	1.181818181818182	1.0	3.1103639424000846	3.098936899862826	2.9508744855967075	2.636205922698297	2.578600823045268	2.5239465990494803	1.8695738749502195
CHEMBL269236	10.485281374238571	0	1	17.905890120097823	2.4686944612091946	4.74710807070564	1.377376163084448	3.3629833578841204	62.348351978114735	4.395101504457759	9	0	0	2	2	0	0	0	0	0	0	0	144.0	58.36111111111112	117.58333333333331	119.91666666666669	506.0	5.76	6.185185185185185	3.1451612903225805	2.135593220338983	1.173913043478261	0.8571428571428571	0.0	0.0	3.36	3.0806451612903225	2.7457627118644066	2.1956521739130435	1.8	1.368421052631579	1.0	2.3344444444444448	2.6697530864197536	2.4496527777777777	2.1787634408602146	2.032485875706215	1.8949275362318845	1.7857142857142858
CHEMBL51	22.822335509814952	0	1	37.86421744015277	2.438946417797793	4.877892835595587	1.305662670350095	4.02680373700022	646.0057183334704	7.5355190926452496	16	0	0	7	3	3	0	1	0	0	0	1	440.0	313.97222222222223	309.2222222222223	514.6944444444445	1234.0	8.627450980392156	7.648148148148148	4.474074074074074	3.6783216783216783	3.2706766917293235	3.0948275862068964	2.5565217391304347	2.8969072164948453	3.450980392156863	3.066666666666667	2.636363636363636	2.526315789473684	2.6724137931034484	2.582608695652174	2.6391752577319587	6.156318082788671	3.2309670781893005	3.221064814814816	3.175102880658436	3.5992618492618496	3.0743525480367584	3.022988505747126
CHEMBL1181632	33.92919495313579	0	1	57.90161524133493	2.367706407108784	4.720424634522026	1.3465491916589518	4.812043828703363	1370.6827134156565	8.681679248356383	30	0	0	6	3	3	0	0	0	0	0	0	552.0	252.77777777777777	400.52777777777766	489.1944444444444	1704.0	7.263157894736842	7.037037037037037	3.977011494252874	3.235897435897436	3.60655737704918	3.790055248618784	3.755813953488372	3.552486187845304	3.381578947368421	3.1436781609195403	2.743589743589744	2.7923497267759565	2.867403314917127	2.936046511627907	2.856353591160221	3.326023391812865	3.058299039780521	2.9668724279835383	2.6293103448275867	2.5086894586894584	2.57695810564663	2.8178330263965616
CHEMBL3644537	19.465141088844693	0	3	31.366017168094512	2.4930184618589264	4.986036923717855	1.2546406867237805	4.284863412271225	222.38507635689703	6.320701189287301	16	0	0	7	4	1	0	2	0	0	0	2	426.0	300.77777777777777	278.88888888888886	481.4444444444444	1084.0	10.923076923076923	9.902439024390244	8.11111111111111	7.764044943820225	6.738095238095238	6.590361445783133	5.379746835443038	5.211267605633803	3.743589743589744	3.7901234567901234	3.3707865168539324	3.369047619047619	3.048192771084337	2.759493670886076	2.295774647887324	7.712250712250712	4.067750677506775	4.2905982905982905	4.315500685871057	5.409488139825218	4.33068783068783	4.326639892904954
CHEMBL2432039	20.21957247474288	0	1	30.607443769054	3.053018644566304	6.10573444926941	1.457497322335905	3.1633686854097665	1128.5212338676336	7.770600756820258	0	0	2	1	1	0	0	0	0	0	0	0	188.0	66.00694444444446	174.59722222222223	205.3333333333333	792.0	4.2727272727272725	5.056603773584905	1.7421383647798745	1.0902777777777777	1.594059405940594	2.542168674698796	2.347826086956522	1.3548387096774193	4.5227272727272725	3.4213836477987423	2.611111111111111	2.99009900990099	4.096385542168675	4.086956521739131	3.3655913978494625	1.5001578282828285	1.704664570230609	1.601809378185525	1.468378756114605	1.4259259259259256	1.4059405940594054	1.397925033467202
CHEMBL4863036	15.435028842544408	0	1	26.77433741644253	2.415295536685206	4.746426490784652	1.3387168708221266	3.892940291742274	145.3599087615747	5.672359976975503	11	0	0	5	4	1	0	0	0	0	0	0	248.0	104.11111111111111	189.69444444444449	228.27777777777783	820.0	6.2	6.190476190476191	3.59375	2.679611650485437	2.466019417475728	2.7294117647058824	2.121621621621621	1.375	3.05	3.020833333333333	2.70873786407767	2.495145631067961	2.5647058823529414	2.2972972972972974	2.140625	2.602777777777778	2.860449735449736	2.5634384384384385	2.305844907407408	2.21628910463862	2.153182308522115	2.303921568627452
CHEMBL2058409	15.044160916762928	0	3	24.351394063407124	2.46697914877399	4.783380799099322	1.2816523191266906	4.051247936282616	98.43371583740772	5.231237272166772	9	0	0	6	4	1	0	0	0	1	0	1	267.06721536351165	146.07827503429357	179.6265432098766	228.66358024691365	1964.0	8.902240512117055	9.001157407407408	5.5849500293944745	4.160493827160494	4.296296296296296	5.848631239935588	3.876811594202898	2.023391812865497	3.8333333333333335	3.4761904761904763	3.0	2.85	3.217391304347826	2.652173913043478	2.026315789473684	4.869275834476452	3.4912229938271606	3.4543566001899344	3.425362531844012	3.4645997007108127	2.9515432098765446	3.622718733225982
CHEMBL4854605	14.83731186109904	0	1	25.16238229743919	2.41339145286081	4.73931869447288	1.3243359103915366	3.837475136042407	127.31544426953975	5.48852170621142	11	0	0	5	4	0	0	0	1	0	0	1	211.6049382716049	86.67196311537876	164.24382716049385	196.3786008230453	1006.0	5.877914951989026	6.1345029239766085	3.3809523809523814	2.678614097968937	2.6035353535353534	2.4133333333333336	1.2367149758454108	1.002020202020202	3.1944444444444446	2.978021978021978	2.752688172043011	2.625	2.6	2.1594202898550723	1.981818181818182	2.407554530982744	2.724956681828027	2.451400405380505	2.1476393976393977	2.111597858312315	2.1915216984661434	2.2859533607681755
CHEMBL538340	9.370727640387596	0	3	28.507219354198835	2.453733115040184	4.84833463649518	1.2983636689663456	3.9041817070553817	557.1371745411453	6.181521879066907	6	0	0	5	3	0	0	0	1	0	1	2	145.62271604938272	170.98424310036305	234.734369972396	290.6382169892803	3542.0	6.6192143658810325	7.277777777777778	4.12962962962963	2.710526315789474	1.8505747126436785	0.9027777777777778	0.0	0.0	3.227272727272727	3.119047619047619	2.526315789473684	2.1379310344827585	1.75	1.25	1.0	4.0886391163184586	3.004668591929946	3.0823396139144057	2.7947797486520347	2.760308333028651	2.64800199926087	2.593371591807914
CHEMBL3104092	18.211085308952256	0	1	30.0778414281472	2.586223918509728	4.9424075070436295	1.3671746103703273	4.148280282016404	168.33780543404137	5.914430067553525	15	0	0	2	2	0	0	0	0	0	0	0	246.0	90.69444444444446	193.6388888888889	274.6111111111111	838.0	5.857142857142857	6.3478260869565215	4.123893805309734	2.9855072463768115	2.4846153846153847	1.9026548672566368	1.1770833333333333	0.6901408450704225	3.571428571428572	3.7168141592920354	3.1449275362318843	2.8692307692307693	2.646017699115044	2.1875	1.7887323943661972	2.159391534391535	2.5356280193236715	2.3052248677248683	2.1792035398230087	1.9899355877616745	1.9470085470085472	1.957964601769912
CHEMBL2442273	14.348984679394846	0	3	22.996082497344663	2.4406074272009626	4.737902738876371	1.2775601387413702	3.884944886884392	98.93478020999456	5.18224751218439	9	0	0	6	4	1	0	0	0	1	0	1	257.06721536351165	142.32827503429357	173.39814814814818	184.94598765432104	1926.0	9.521007976426358	9.44955300127714	5.680961663417804	4.834705075445816	5.329218106995885	6.169444444444444	4.736383442265796	3.156695156695157	3.962962962962963	3.3508771929824563	3.1666666666666665	3.1333333333333333	3.125	2.7058823529411766	2.3076923076923075	5.271417593862725	3.6474031502767135	3.769524959742352	3.5298353909465026	3.424925697302241	3.154252400548697	3.795833333333335
CHEMBL99071	38.058214655006026	1	1	28.507219354198835	2.453733115040184	4.84833463649518	1.2983636689663456	3.9041817070553817	557.1371745411453	6.181521879066907	30	0	0	11	3	5	0	3	0	0	0	3	778.0	529.3680555555555	683.1944444444445	523.1666666666666	2112.0	9.373493975903614	8.057471264367816	5.103825136612022	3.308080808080808	3.77956989247312	3.903743315508021	3.811111111111111	3.80327868852459	3.421686746987952	3.07103825136612	2.757575757575758	2.8225806451612905	2.8823529411764706	2.966666666666667	2.8961748633879782	6.3779283801874165	3.457854406130268	4.711685823754789	4.24408014571949	2.642255892255892	2.6036439665471924	2.727272727272727
CHEMBL199824	24.127159272446868	0	1	40.98601290280126	2.4385756907163936	4.877151381432787	1.32212944847746	4.091194938439755	1300.097825795511	8.301596902721474	16	0	0	8	5	3	0	0	0	0	0	0	426.0	234.91666666666669	314.33333333333337	457.3333333333332	1294.0	7.1	6.761904761904762	3.939189189189189	2.6927710843373496	2.034682080924856	1.9375	1.9931972789115648	2.0703125	3.183333333333333	3.060810810810811	2.6144578313253013	2.439306358381503	2.425	2.3741496598639458	2.3828125	3.9152777777777774	2.946649029982364	2.781710914454277	2.801614114114113	2.7550200803212843	2.1001926782273594	2.1447916666666664
ZINC000029131394	11.34221806968618	0	3	19.425347828746936	2.39108867795994	4.782177355919881	1.2950231885831291	3.428038671682884	104.9501325374155	5.058950417236472	6	0	0	4	3	0	0	1	0	0	0	1	208.0	134.11111111111111	157.88888888888894	166.75000000000006	638.0	7.172413793103448	6.4	3.712121212121212	2.8225806451612905	2.440677966101695	1.7115384615384617	1.804878048780488	1.6551724137931034	3.034482758620689	2.878787878787879	2.677419354838709	2.3220338983050848	2.0	1.7317073170731707	1.4827586206896552	4.624521072796935	3.077777777777778	3.0363247863247875	2.8261784511784525	2.689516129032259	2.858757062146893	2.240384615384615
CHEMBL2068762;11676174	24.127159272446868	0	1	40.98601290280125	2.4385756907163945	4.877151381432788	1.3221294484774595	4.091194938439767	1300.097825795414	8.3015969027214	16	0	0	8	5	3	0	0	0	0	0	0	426.0	234.91666666666669	314.3333333333333	457.33333333333326	1294.0	7.1	6.761904761904762	3.939189189189189	2.6927710843373496	2.034682080924856	1.9375	1.9931972789115648	2.0703125	3.183333333333333	3.060810810810811	2.6144578313253013	2.439306358381503	2.425	2.3741496598639458	2.3828125	3.9152777777777774	2.946649029982363	2.781710914454277	2.801614114114114	2.7550200803212848	2.1001926782273594	2.1447916666666664
ZINC000029131613	10.704060973720928	0	3	17.678152872210163	2.423249626380212	4.846499252760422	1.262725205157869	3.4475777407355457	62.01672242573051	4.463876301843377	6	0	0	4	3	1	0	0	0	0	0	0	188.0	89.38888888888889	143.50000000000003	166.66666666666669	584.0	6.962962962962963	7.107142857142857	4.875	3.1166666666666667	1.7166666666666666	0.3541666666666667	0.0	0.0	3.1481481481481484	3.25	2.7	2.1166666666666667	1.7083333333333333	1.15625	1.0	3.310699588477366	3.2837301587301586	3.0531914893617027	2.945436507936509	2.777777777777778	2.793055555555556	2.274305555555556
CHEMBL1188517	9.370727640387596	0	3	15.169973566907396	2.358294471182264	4.716588942364528	1.2641644639089495	3.285095762219897	47.181550582747086	4.036324495488776	6	0	0	4	3	0	0	1	0	0	0	1	194.0	128.61111111111111	135.22222222222223	135.94444444444446	524.0	9.7	8.714285714285714	5.243902439024391	3.875	3.064516129032258	4.642857142857143	0.0	0.0	3.5	3.1951219512195124	2.475	2.032258064516129	1.7142857142857142	1.2857142857142858	1.0	6.430555555555555	3.8068783068783074	3.977124183006536	3.710704607046071	3.3986111111111112	3.0698924731182795	6.857142857142857
ZINC000140510647	18.17064519443237	0	1	30.252409972575503	2.6029970305201315	4.982185468200002	1.3751095442079777	4.1630483568315135	159.59205461897983	5.86107826105166	12	0	0	3	2	0	1	0	0	0	0	0	228.44444444444449	86.86454046639233	182.2808641975309	260.9135802469136	1058.0	5.439153439153439	5.869565217391305	3.669467787114846	2.7697841726618706	2.3109452736318405	1.5628415300546448	0.8705501618122976	0.3484848484848485	3.571428571428572	3.689075630252101	3.194244604316547	2.9402985074626864	2.5327868852459017	1.9902912621359223	1.6515151515151516	2.0682033444379124	2.40150295222759	2.1444807552650698	2.003760763564685	1.877076116884271	1.8748618021006085	1.885321797207043
CHEMBL536562	9.370727640387596	0	3	28.507219354198835	2.453733115040184	4.84833463649518	1.2983636689663456	3.9041817070553817	557.1371745411453	6.181521879066907	6	0	0	5	3	0	0	1	0	1	0	2	194.04938271604937	170.98424310036305	234.734369972396	290.6382169892803	1750.0	8.820426487093153	8.409090909090908	5.166666666666667	4.184210526315789	3.1379310344827585	3.625	0.0	0.0	3.227272727272727	3.119047619047619	2.526315789473684	2.1379310344827585	1.75	1.25	1.0	4.0886391163184586	3.004668591929946	3.0823396139144057	2.7947797486520347	2.760308333028651	2.64800199926087	2.593371591807914
CHEMBL1170237	15.820217383170773	0	3	25.78961695945248	2.481774712665876	4.791806895333283	1.289480847972624	4.126642842108445	108.93772352362244	5.383923555690036	9	0	0	6	4	1	0	0	0	1	0	1	277.06721536351165	149.82827503429354	184.64814814814807	276.7808641975309	2002.0	8.395976223136717	8.572486772486773	5.3886205045625335	3.7060778727445394	3.921631776704241	4.705525197328477	3.775641025641025	1.7429629629629628	3.727272727272727	3.463768115942029	2.9615384615384617	2.753623188405797	2.901639344262295	2.769230769230769	2.1	4.540250758614956	3.355467372134039	3.183588761174968	3.477947754517803	3.5484726179170627	2.832192699946323	3.0140659785468533
CHEMBL257450	11.34221806968618	0	3	19.425347828746936	2.39108867795994	4.782177355919881	1.2950231885831291	3.428038671682884	104.9501325374155	5.058950417236472	6	0	0	4	3	0	0	1	0	0	0	1	208.0	134.11111111111111	157.88888888888894	166.75000000000006	638.0	7.172413793103448	6.4	3.712121212121212	2.8225806451612905	2.440677966101695	1.7115384615384617	1.804878048780488	1.6551724137931034	3.034482758620689	2.878787878787879	2.677419354838709	2.3220338983050848	2.0	1.7317073170731707	1.4827586206896552	4.624521072796935	3.077777777777778	3.0363247863247875	2.8261784511784525	2.689516129032259	2.858757062146893	2.240384615384615
ZINC000029130511	12.756431632059275	0	3	20.556048380382386	2.404607205817692	4.809214411635381	1.2847530237738989	3.710818377195072	85.42506922575728	4.917643237615593	6	0	0	3	3	0	0	0	0	0	0	0	172.0	77.13888888888889	150.2777777777778	167.83333333333334	632.0	5.212121212121212	5.6571428571428575	2.9876543209876543	2.4324324324324325	1.805970149253732	1.2258064516129032	0.8909090909090909	0.4897959183673469	3.121212121212121	2.7901234567901234	2.689189189189189	2.5522388059701493	2.3870967741935485	2.145454545454545	1.7551020408163265	2.337542087542088	2.585714285714286	2.423835125448029	2.1958161865569275	2.2680180180180183	2.2408789386401327	1.7983870967741935
CHEMBL5090584	15.243369463737237	0	1	25.05510420047872	2.3717897351285613	4.743579470257122	1.252755210023936	3.6123752588460185	206.7950586603896	6.024875428616626	10	0	0	6	3	2	1	0	0	0	0	0	254.44444444444449	183.4383573388203	244.54166666666669	317.8101851851851	1054.0	6.524216524216524	4.741666666666666	3.1325757575757573	2.2433333333333336	1.718875502008032	1.675213675213675	2.6065573770491803	3.8333333333333335	3.051282051282051	2.7954545454545454	2.24	2.289156626506024	2.2051282051282053	2.459016393442623	2.4166666666666665	4.703547624072316	2.5994212962962964	3.493452380952381	3.049084595959596	3.178101851851851	2.2793767663245577	2.365661601772713
45205834	22.18687005918786	0	1	36.83931236587341	2.4453923029386124	4.890784605877228	1.2703211160646004	4.165888645838472	459.79479303721394	7.195491024849415	12	0	0	5	2	3	0	0	0	0	0	0	356.0	225.70138888888889	297.4444444444443	438.3333333333333	1184.0	6.033898305084746	5.60655737704918	2.95945945945946	2.6358381502890174	2.7577639751552794	2.1968085106382977	1.9831460674157304	1.9423076923076923	2.983050847457627	2.871621621621621	2.61271676300578	2.664596273291925	2.3297872340425534	2.292134831460674	2.1538461538461537	3.8254472693032016	2.832650273224044	2.728848114169214	2.511355105105104	2.5337186897880537	2.644755003450656	2.4061761229314422
42216585	20.06554971562822	0	1	33.09460876616842	2.455892799914304	4.874456454940134	1.2728695679295543	3.9483135277983976	529.78806146523	7.227988487570797	6	0	0	5	2	3	0	0	0	0	0	0	312.0	209.20138888888889	270.8194444444444	401.45833333333337	1076.0	5.571428571428571	5.103448275862069	2.563380281690141	2.1219512195121952	1.9814814814814807	1.3272727272727274	1.335483870967742	2.196261682242991	2.9285714285714284	2.7746478873239435	2.4939024390243905	2.388888888888889	2.103030303030303	2.064516129032258	2.308411214953271	3.735739087301587	2.641522988505747	2.554900419287211	2.391725352112676	2.447916666666667	2.4945130315500683	2.0314814814814817
CHEMBL340807	12.675551403019512	0	0	21.34282751843967	2.504029839614011	4.831046883218705	1.3339267199024791	3.611962812873885	91.90647700866388	4.990775134999416	9	0	0	3	2	1	0	0	0	0	0	0	210.0	82.66666666666667	151.05555555555563	168.72222222222223	644.0	7.0	7.15625	4.515625	3.2205882352941178	1.9444444444444444	1.7735849056603774	1.5	0.4210526315789473	3.4	3.546875	2.985294117647059	2.305555555555556	2.0754716981132075	2.055555555555556	1.8421052631578947	2.7555555555555555	2.9279513888888893	2.697420634920636	2.683593750000001	2.481209150326797	2.033950617283951	2.0581761006289305
CHEMBL187621	29.94577398001876	0	2	51.33746354233739	2.346690814973168	4.693381629946337	1.316345219034292	4.660300820331535	1039.9833822285314	8.307936566516947	24	0	0	5	4	1	0	0	0	0	0	0	436.0	227.19444444444443	354.2499999999999	467.3888888888888	1522.0	5.662337662337662	5.5875	3.0898876404494384	2.5049019607843137	2.9411764705882355	3.0342857142857143	2.690217391304348	2.72	2.987012987012987	2.7865168539325844	2.4166666666666665	2.550802139037433	2.657142857142857	2.5706521739130435	2.6228571428571428	2.9505772005772	2.838888888888889	2.604779411764705	2.41916354556804	2.291122004357298	2.4177064765300056	2.6765079365079365
CHEMBL3765876	26.05820958722556	0	1	44.23830864149066	2.542898295838212	4.890707282874958	1.3405548073178988	3.72668341607495	15392.6512646253	10.835567952373736	19	0	0	5	3	2	0	0	0	0	0	0	392.0	215.69444444444449	310.30555555555554	434.25	1314.0	6.125	6.220588235294118	3.6526946107784433	2.893258426966292	2.130434782608696	1.6853932584269662	1.470967741935484	1.7230769230769232	3.234375	3.053892215568862	2.7808988764044944	2.4510869565217392	2.2752808988764044	2.2451612903225806	2.3846153846153846	3.3702256944444446	2.795751633986928	2.5645087235996327	2.4324683965402527	2.4396067415730336	2.4592391304347827	2.2874531835206
CHEMBL278193	12.675551403019512	0	0	21.35009782283004	2.5047910128721127	4.8380988587477045	1.3343811139268773	3.6133476096400985	91.3114550933033	4.984279875496692	13	0	0	3	2	1	0	0	0	0	0	0	220.0	84.16666666666667	147.22222222222226	161.44444444444446	642.0	7.857142857142857	8.1	5.589285714285714	3.9344262295081966	2.7540983606557377	2.4186046511627906	1.2647058823529411	0.2727272727272727	3.571428571428572	3.767857142857143	3.065573770491804	2.4918032786885247	2.302325581395349	1.9411764705882355	1.5909090909090908	3.005952380952381	3.192592592592593	2.944444444444445	2.963293650793652	2.6466302367941714	2.260018214936248	2.484496124031008
CHEMBL402143	21.97732935818581	0	1	37.88533009179374	2.4063562125852296	4.812712425170459	1.3063906928204738	4.19571479877483	542.3783432368892	7.360674545160881	12	0	0	6	1	3	0	2	0	0	0	2	414.0	288.94444444444446	310.4722222222222	418.9722222222222	1260.0	7.137931034482759	5.833333333333333	3.613793103448276	2.7142857142857144	2.331395348837209	2.231707317073171	1.9565217391304348	1.8657718120805369	2.9827586206896552	2.875862068965517	2.565217391304348	2.4069767441860463	2.3841463414634148	2.192546583850932	2.067114093959732	4.981800766283525	2.999537037037037	2.874742798353909	2.85727969348659	2.6023119392684606	2.515019379844961	2.601964769647697
CHEMBL441896	10.106343992275558	0	3	15.975043757716817	2.4167201315201865	4.833440263040374	1.2288495198243703	3.3693316271909417	52.86688369493557	4.230141390192249	6	0	0	4	3	0	0	0	1	0	0	1	151.60493827160494	71.94974089315653	119.32304526748968	130.58641975308643	770.0	6.591519055287171	7.171296296296297	4.015250544662309	2.4222222222222225	1.1616161616161618	0.3655913978494623	0.0	0.0	3.391304347826087	3.1372549019607843	2.64	1.8863636363636365	1.4516129032258065	1.181818181818182	1.0	3.128249604050284	3.1397462277091908	2.983076131687242	2.621278140885984	2.6117283950617285	2.484193789749345	1.8026682596575072
ZINC000027431636	20.53925470817579	0	1	32.772885051212334	2.568655282873336	5.096527932892313	1.3109154020484934	4.463145124883439	187.9492131248184	6.152462515255831	9	0	0	4	3	1	0	0	0	0	0	0	294.0	150.7777777777778	234.66666666666663	378.7777777777777	992.0	5.88	6.166666666666667	3.688888888888889	2.9806451612903224	2.3594771241830066	2.089041095890411	1.969230769230769	2.07843137254902	3.46	3.3703703703703702	2.9612903225806453	2.7320261437908497	2.493150684931507	2.515384615384616	2.4607843137254903	3.015555555555556	2.581275720164609	2.3466666666666667	2.35761316872428	2.443727598566308	2.363289760348584	2.207572298325723
772564	17.258292033180798	0	1	29.220219482986607	2.284791992306493	4.569583984612986	1.2704443253472435	4.213636640246834	157.86286491108763	5.894635835480223	6	0	0	5	2	3	0	0	0	0	0	0	288.0	199.13888888888889	246.19444444444443	339.1666666666667	964.0	5.877551020408164	5.24	2.355371900826446	2.0866141732283463	2.086206896551724	1.92	1.6336633663366336	2.2278481012658227	2.7755102040816326	2.5371900826446283	2.228346456692913	2.181034482758621	2.19	2.128712871287129	2.329113924050633	4.064058956916099	2.7944444444444447	2.705433455433455	2.525022956841138	2.6706036745406827	2.6101532567049808	2.491388888888889
CHEMBL1184710	28.491120303125783	0	2	48.83992410868375	2.3574783115295004	4.714956623059002	1.3199979488833449	4.909720648221144	1022.6912132844286	8.2385256957409	24	0	0	4	3	1	0	0	0	0	0	0	402.0	213.19444444444449	333.24999999999983	465.5	1436.0	5.4324324324324325	5.402597402597403	3.086206896551724	2.437810945273632	2.679144385026738	2.6	2.3229166666666665	2.362068965517241	2.9864864864864864	2.82183908045977	2.45273631840796	2.5668449197860963	2.6166666666666667	2.4947916666666665	2.505747126436781	2.881006006006006	2.7734487734487736	2.524621212121211	2.386973180076628	2.31592039800995	2.366013071895425	2.3950617283950613
CHEMBL189262	28.95093791412855	0	3	50.03819613427922	2.338396125798152	4.676792251596306	1.3523836793048438	4.660351716011011	881.9150601444144	8.090428567328331	24	0	0	3	3	0	0	0	0	0	0	0	360.0	166.19444444444446	325.99999999999994	407.7222222222222	1410.0	4.7368421052631575	4.875	2.3520408163265305	1.7767441860465116	1.806930693069307	1.9444444444444444	1.977142857142857	2.080246913580247	2.986842105263158	2.7193877551020407	2.3674418604651164	2.381188118811881	2.511111111111111	2.4571428571428573	2.469135802469136	2.186769005847953	2.555555555555556	2.312056737588652	2.0494614512471654	1.896382428940568	1.847772277227723	1.9192901234567896
ZINC000013476819	20.59162536651413	0	1	34.359252160992966	2.526375191052815	4.853066558371369	1.3215096984997294	3.687508109003062	1859.356200647936	8.483497023134419	15	0	0	4	2	1	0	1	0	0	0	1	326.0	200.94444444444449	258.6666666666667	343.63888888888886	1060.0	6.392156862745098	6.092592592592593	3.175572519083969	2.189189189189189	1.6778523489932886	1.6956521739130437	1.8333333333333333	2.3617021276595747	3.235294117647059	3.0381679389312977	2.6486486486486487	2.2684563758389262	2.253623188405797	2.388888888888889	2.5106382978723403	3.9400871459694993	2.82664609053498	2.666666666666667	2.5581000848176414	2.321884384384384	2.032997762863535	2.21658615136876
CHEMBL537022	10.635111288499631	0	3	28.507219354198835	2.453733115040184	4.84833463649518	1.2983636689663456	3.9041817070553817	557.1371745411453	6.181521879066907	6	0	0	4	3	0	0	0	0	0	1	1	156.01777777777778	170.98424310036305	234.734369972396	290.6382169892803	3368.0	5.032831541218638	5.67741935483871	3.227272727272727	2.225806451612903	1.2542372881355932	0.6153846153846154	0.2926829268292683	0.1034482758620689	2.774193548387097	2.8181818181818183	2.6129032258064515	2.2033898305084745	1.865384615384616	1.5365853658536586	1.3448275862068966	4.0886391163184586	3.004668591929946	3.0823396139144057	2.7947797486520347	2.760308333028651	2.64800199926087	2.593371591807914
CHEMBL365084	33.36768690070245	1	2	28.507219354198835	2.453733115040184	4.84833463649518	1.2983636689663456	3.9041817070553817	557.1371745411453	6.181521879066907	24	0	0	9	3	3	0	3	0	0	0	3	642.0	495.5347222222222	625.1666666666667	489.5	1880.0	7.829268292682927	6.666666666666667	4.21978021978022	2.4019607843137254	2.679144385026738	2.6	2.3229166666666665	2.362068965517241	3.073170731707317	2.758241758241758	2.431372549019608	2.5668449197860963	2.6166666666666667	2.4947916666666665	2.505747126436781	6.043106368563685	3.253637566137566	4.402582159624414	4.041666666666667	2.3995098039215685	2.366013071895425	2.3950617283950617
CHEMBL1258671	19.92495869984746	0	1	34.089749974451045	2.458950110884652	4.917900221769303	1.3111442297865787	3.835902551852728	1220.6533492391266	8.062652971571783	6	0	0	7	2	4	0	1	0	0	0	1	382.0	245.69444444444443	290.9722222222223	434.9166666666667	1146.0	7.20754716981132	6.290909090909091	4.182481751824818	3.7708333333333335	3.643939393939394	2.2905982905982905	1.982608695652174	2.309278350515464	3.0	2.781021897810219	2.4444444444444446	2.386363636363636	2.376068376068376	2.2782608695652176	2.536082474226804	4.635744234800838	2.9464646464646465	2.852668845315905	2.8850364963503647	3.0202546296296298	3.352693602693602	2.9518043684710342
CHEMBL4876193	14.83731186109904	0	1	25.05797485781284	2.41597622149307	4.746311155969231	1.318840781990149	3.843771468406164	126.5172854644084	5.482232828992449	11	0	0	4	4	0	0	0	0	0	0	0	212.0	91.86111111111111	174.97222222222223	215.44444444444449	756.0	5.435897435897436	5.7073170731707314	3.2268041237113403	2.4571428571428573	2.453608247422681	2.119047619047619	1.0256410256410255	0.8656716417910447	3.025641025641025	2.927835051546392	2.6666666666666665	2.5876288659793816	2.523809523809524	2.2051282051282053	1.8955223880597007	2.3554131054131053	2.698509485094851	2.3968797564687976	2.1721076746849945	2.0518518518518523	2.178694158075602	2.307539682539683
CHEMBL7318	17.027581889879976	0	1	28.75273814129828	2.4978003375808147	4.824100102891158	1.3069426427862856	3.8879452587869134	198.2750023870917	6.078112328372951	15	0	0	3	2	1	0	0	0	0	0	0	256.0	109.66666666666669	199.3888888888889	243.02777777777777	868.0	5.818181818181818	5.978260869565218	3.842105263157895	3.043859649122807	3.054054054054054	2.5428571428571427	1.8495575221238936	1.0560747663551402	3.090909090909091	3.210526315789474	2.789473684210526	2.810810810810811	2.7523809523809524	2.345132743362832	1.8691588785046729	2.4924242424242427	2.83756038647343	2.523909985935303	2.405555555555556	2.1318226120857697	2.1556556556556563	2.330952380952381
CHEMBL2181189	20.41328588155165	0	1	34.74618981152021	2.4966014605318674	4.993202921063734	1.3363919158277004	3.99924499900568	771.3667471445401	7.603675382722489	14	0	0	4	2	1	0	1	0	0	0	1	332.0	180.44444444444449	254.5555555555556	342.83333333333337	1060.0	6.509803921568627	6.277777777777778	4.082089552238806	3.3617021276595747	3.201550387596899	2.495726495726496	2.2410714285714284	2.117647058823529	3.196078431372549	2.992537313432836	2.673758865248227	2.62015503875969	2.6324786324786325	2.5892857142857144	2.617647058823529	3.538126361655774	2.754115226337449	2.5975056689342404	2.5186567164179112	2.431442080378251	2.5661068044788973	2.378442545109212
CHEMBL13864	9.370727640387596	0	3	15.169973566907396	2.358294471182264	4.716588942364528	1.2641644639089495	3.285095762219897	47.181550582747086	4.036324495488776	6	0	0	4	3	0	0	0	1	0	0	1	145.60493827160494	66.42196311537876	108.60493827160494	101.56378600823044	732.0	7.280246913580247	7.529100529100529	4.181571815718158	2.6305555555555555	1.860215053763441	1.0873015873015872	0.0	0.0	3.5	3.1951219512195124	2.475	2.032258064516129	1.7142857142857142	1.2857142857142858	1.0	3.321098155768938	3.2787575935724087	3.1942628903413217	2.79100170631336	2.5390946502057608	2.175494490906677	2.5793650793650795
CHEMBL5074190	15.056091460581394	0	1	25.32310366531655	2.3996042094067764	4.799208418813555	1.2661551832658275	3.840286654525557	161.24357269618318	5.77606327619295	12	0	0	3	1	1	0	0	1	0	0	1	215.6049382716049	96.44974089315652	169.10082304526753	211.14609053497944	1034.0	5.390123456790123	5.392953929539296	3.521164021164021	2.5896589658965894	2.3817966903073287	1.868217054263566	1.1498708010335916	1.3055555555555554	2.95	3.0	2.495049504950495	2.5531914893617023	2.383720930232558	2.058139534883721	2.09375	2.4112435223289133	2.7599869517213693	2.4157260435038217	2.3389427787575934	2.09055535183148	2.1732991857105337	2.188379270743612
44455986;CHEMBL270841	9.928004507313084	0	3	16.867285423297375	2.392343219888634	4.784686439777269	1.2974834940997977	3.34643614335785	55.82951541669258	4.284666944129892	6	0	0	3	3	0	0	0	0	0	0	0	148.0	76.61111111111111	128.88888888888889	144.08333333333334	520.0	5.6923076923076925	6.148148148148148	3.4237288135593222	2.293103448275862	1.1636363636363636	0.2553191489361702	0.0	0.0	3.0384615384615383	2.949152542372881	2.586206896551724	2.0727272727272728	1.446808510638298	1.1785714285714286	1.0	2.9465811965811968	3.018518518518519	2.8019323671497585	2.5018832391713755	2.484195402298851	2.442424242424242	2.056737588652482
CHEMBL429925	13.233187499852946	0	3	20.75449255075397	2.3951467165665443	4.790293433133086	1.2208525029855275	3.6035381262461614	107.21092713210236	5.205426426706586	6	0	0	6	3	0	0	3	0	0	0	3	318.0	259.4236111111111	352.76388888888886	202.7083333333333	798.0	10.96551724137931	8.866666666666667	4.681818181818182	4.016129032258065	4.813559322033898	3.9038461538461537	4.829268292682927	4.758620689655173	3.4482758620689653	3.0	2.806451612903226	2.559322033898305	2.269230769230769	2.1219512195121952	1.7586206896551724	8.945641762452107	3.565277777777778	6.78392094017094	3.770622895622897	3.269489247311828	4.146892655367233	3.2852564102564106
ZINC000029131472	12.049324850872727	0	3	20.476298054312966	2.3912851549096983	4.782570309819394	1.2797686283945604	3.447168910283418	162.11010983485153	5.558279423931845	6	0	0	3	3	0	0	0	0	0	0	0	164.0	81.36111111111111	153.72222222222223	179.33333333333334	634.0	4.685714285714286	5.055555555555555	2.710843373493976	2.025	1.4266666666666667	1.0483870967741935	0.7321428571428571	0.5	2.771428571428572	2.63855421686747	2.425	2.2	2.129032258064516	1.9642857142857144	1.8269230769230769	2.324603174603175	2.625	2.4019097222222223	2.1840696117804552	2.2416666666666667	2.115555555555556	1.8870967741935485
CHEMBL277120	12.606601717798217	0	1	22.08443247481059	2.412946990298839	4.825893980597678	1.380277029675662	3.6718748720920726	88.16703649880549	4.949236786560628	10	0	0	2	2	0	0	0	0	0	0	0	168.0	71.58333333333334	142.7777777777778	157.50000000000003	618.0	5.25	5.5588235294117645	3.098765432098765	2.3846153846153846	1.8266666666666669	1.2571428571428571	0.8421052631578947	0.3870967741935484	3.125	3.0123456790123457	2.769230769230769	2.506666666666667	2.185714285714285	1.7894736842105263	1.4838709677419355	2.236979166666667	2.6094771241830066	2.37962962962963	2.096707818930041	2.0192307692307696	1.984444444444445	1.9
CHEMBL426317	20.672505595553886	0	1	35.272131206034175	2.3455379073720817	4.691075814744163	1.3063752298531175	4.755496502094258	181.3889212982264	6.193895235497858	12	0	0	8	5	3	0	0	0	0	0	0	376.0	219.36111111111111	281.5555555555556	406.6666666666666	1148.0	6.962962962962963	6.446428571428571	3.5114503816793894	2.280821917808219	1.5266666666666666	1.7272727272727273	2.077586206896552	1.990566037735849	3.0185185185185186	2.839694656488549	2.3767123287671232	2.2266666666666666	2.2803030303030303	2.2586206896551726	2.30188679245283	4.06224279835391	2.953869047619048	2.787678767876788	2.81997455470738	2.785388127853881	2.028888888888889	2.146464646464646
62705460;CHEMBL2058706	14.906261546320334	0	0	24.67677327292472	2.453460085666048	4.762972938582145	1.2987775406802486	3.918888922235067	118.9201915756372	5.420306495263298	11	0	0	6	4	1	0	0	0	1	0	1	265.06721536351165	122.07827503429355	174.04320987654324	176.93209876543213	1964.0	8.835573845450389	9.063657407407408	5.8154425612052725	4.682630906768838	5.014957264957265	5.867489711934157	4.174603174603174	2.4226579520697165	3.7666666666666666	3.457627118644068	3.189655172413793	3.1346153846153846	3.0444444444444443	2.7857142857142856	2.4705882352941178	4.069275834476452	3.532889660493828	3.412611958363593	3.3445804561623773	3.0505534269902093	3.0947293447293447	3.690260631001373
16188233	24.71563735541193	0	1	42.29486502803493	2.432678483944446	4.852305586303523	1.3217145321260912	4.615437655475566	463.6860747644299	7.302358570052209	17	0	0	6	3	3	0	0	0	0	0	0	404.0	204.17361111111111	315.2777777777777	449.125	1306.0	6.412698412698413	6.136363636363637	3.1847133757961785	2.615819209039548	2.584699453551913	2.3146067415730336	2.290322580645161	2.635294117647059	3.095238095238096	2.968152866242038	2.632768361581921	2.5136612021857925	2.550561797752809	2.3978494623655915	2.411764705882353	3.240850970017637	2.850378787878788	2.694681861348528	2.398089171974522	2.537429378531073	2.532938676381299	2.090043695380773
CHEMBL128993	12.83731186109904	0	1	22.20855149737225	2.215083924597	4.430167849194001	1.3063853821983675	3.7441051583399902	98.09803174007624	5.116595553620548	6	0	0	3	1	1	0	1	0	0	0	1	210.0	139.80555555555554	177.5	178.25	718.0	5.675675675675675	4.842105263157895	1.9789473684210528	1.5056179775280898	1.7105263157894737	1.565217391304348	1.8909090909090909	2.0930232558139537	2.702702702702702	2.305263157894737	2.056179775280899	2.013157894736842	2.057971014492753	2.290909090909091	2.581395348837209	3.778528528528528	2.638157894736842	2.5357142857142856	2.295029239766082	2.002808988764045	1.952850877192983	1.9070048309178744
CHEMBL536557	9.15194804090524	0	3	28.507219354198835	2.453733115040184	4.84833463649518	1.2983636689663456	3.9041817070553817	557.1371745411453	6.181521879066907	6	0	0	4	3	0	0	0	0	0	1	1	146.01777777777778	170.98424310036305	234.734369972396	290.6382169892803	3292.0	5.840711111111111	6.36	3.625	2.340909090909091	1.4473684210526316	0.6428571428571429	0.1764705882352941	0.0	2.88	2.9791666666666665	2.5	2.1052631578947367	1.7857142857142858	1.5294117647058822	1.2727272727272727	4.0886391163184586	3.004668591929946	3.0823396139144057	2.7947797486520347	2.760308333028651	2.64800199926087	2.593371591807914
ZINC000029131088	13.463538413245823	0	3	23.052656186339075	2.391359089723452	4.782718179446909	1.280703121463282	3.4643115278667502	463.5126172850922	6.726620271296083	6	0	0	4	3	1	0	0	0	0	0	0	204.0	97.86111111111111	179.22222222222223	194.41666666666663	736.0	5.230769230769231	5.15	2.8876404494382024	2.197674418604651	1.8235294117647056	1.5	1.6666666666666667	1.509433962264151	2.743589743589744	2.640449438202247	2.4651162790697674	2.164705882352941	2.039473684210526	2.1166666666666667	2.207547169811321	2.5092592592592595	2.7	2.524256651017214	2.35705368289638	2.260658914728682	2.182352941176471	1.9188596491228067
CHEMBL313631	9.968444621832964	0	2	16.9513462315856	2.2991471584476075	4.512188453844953	1.3039497101219693	3.358491308117292	59.3188060393458	4.345290654079265	6	0	0	3	3	0	0	0	0	0	0	0	156.0	67.30555555555556	119.44444444444446	114.16666666666666	520.0	6.0	5.814814814814815	2.462962962962963	2.145454545454545	2.489795918367347	2.121212121212121	0.4166666666666667	0.0	2.9615384615384617	2.7222222222222223	2.309090909090909	2.224489795918368	2.363636363636364	1.7222222222222223	1.5294117647058822	2.588675213675214	2.842592592592593	2.5413711583924354	2.3364197530864192	2.075757575757576	2.0442176870748296	2.474747474747475
CHEMBL126138	21.189342347959496	0	1	35.912500151795776	2.526401052032495	4.85480563962241	1.3300925982146583	3.698714036199509	1893.7746817493885	8.539579075450034	15	0	0	5	3	1	0	1	0	0	0	1	358.0	209.94444444444449	254.1666666666667	348.86111111111114	1108.0	7.019607843137255	6.75925925925926	3.6031746031746033	2.6083916083916083	2.033783783783784	2.007042253521127	2.4166666666666665	2.838709677419355	3.294117647058824	3.1746031746031744	2.7762237762237763	2.3378378378378377	2.26056338028169	2.4814814814814814	2.591397849462365	4.116557734204793	3.0992798353909468	2.6754385964912286	2.577601410934744	2.4395881895881897	2.2359234234234235	2.197965571205008
CHEMBL541394	9.330287525867714	0	3	28.507219354198835	2.453733115040184	4.84833463649518	1.2983636689663456	3.9041817070553817	557.1371745411453	6.181521879066907	6	0	0	5	3	0	0	1	0	1	0	2	194.04938271604937	170.98424310036305	234.734369972396	290.6382169892803	1750.0	8.820426487093153	8.454545454545455	6.0	4.2105263157894735	3.1379310344827585	0.5625	0.0	0.0	3.227272727272727	3.1666666666666665	2.5526315789473686	2.0689655172413794	1.5625	1.25	1.0	4.0886391163184586	3.004668591929946	3.0823396139144057	2.7947797486520347	2.760308333028651	2.64800199926087	2.593371591807914
CHEMBL541993	13.044160916762928	0	3	20.93527686514528	2.426057844606913	4.852115689213825	1.2314868744203102	3.558263356481468	135.08320684832847	5.436519186661439	6	0	0	6	3	0	0	2	1	0	0	3	269.60493827160496	196.2275186709343	229.90637860082305	186.2530864197531	1006.0	9.296722009365688	7.737037037037037	4.511784511784512	3.646953405017921	3.7476459510357816	2.905982905982906	3.4281842818428183	3.770114942528736	3.3793103448275863	3.075757575757576	2.870967741935484	2.4745762711864407	2.1923076923076925	2.048780487804878	1.7241379310344829	6.7664661610667	3.292352537722908	4.421276511554289	3.270061728395062	3.004082039028276	3.5249354816209806	2.758072174738842
CHEMBL490634	23.4604926057802	0	1	40.29067151453268	2.406454799432896	4.81290959886579	1.2996990811139573	4.242370849512484	654.2828636325659	7.614941882641069	12	0	0	8	2	5	0	1	0	0	0	1	484.0	352.7222222222222	361.3611111111111	482.9166666666666	1354.0	8.344827586206897	6.766666666666667	4.340425531914893	3.4740259740259742	2.930817610062893	2.609271523178808	2.2	2.4335664335664338	3.1206896551724137	2.978723404255319	2.655844155844156	2.509433962264151	2.529801324503312	2.290322580645161	2.167832167832168	6.081417624521072	3.1958333333333333	3.3772066458982346	3.101851851851852	3.13582251082251	2.926100628930817	2.747608535688006
CHEMBL187029	34.11523379640888	1	2	28.507219354198835	2.453733115040184	4.84833463649518	1.2983636689663456	3.9041817070553817	557.1371745411453	6.181521879066907	24	0	0	10	4	3	0	3	0	0	0	3	658.0	502.7847222222222	642.1111111111111	492.80555555555554	1930.0	7.833333333333333	6.697674418604652	4.139784946236559	2.4326923076923075	2.795811518324608	2.789772727272727	2.3711340206185567	2.50828729281768	3.0595238095238093	2.7311827956989245	2.3990384615384617	2.544502617801048	2.664772727272727	2.4948453608247423	2.574585635359116	5.985532407407407	3.2716408268733845	4.428352490421456	3.987903225806453	2.3692574786324787	2.424374636416521	2.557449494949496
CHEMBL4870675	14.72792206135786	0	1	25.70400477136448	2.4212698996991824	4.769163672010823	1.3528423563876042	3.872446740700327	123.13664621705804	5.45514856975637	11	0	0	5	4	1	0	0	0	0	0	0	244.0	99.86111111111111	180.5555555555556	199.77777777777783	782.0	6.594594594594595	6.564102564102564	3.9047619047619047	3.4352941176470586	3.101123595505618	2.79746835443038	1.4285714285714286	1.1724137931034482	3.135135135135135	3.119047619047619	2.8941176470588235	2.696629213483146	2.518987341772152	2.2285714285714286	2.0689655172413794	2.698948948948949	2.9458689458689458	2.655228758169935	2.368386243386244	2.350326797385622	2.3970037453183526	2.434599156118144
ZINC000254133736	19.994905232313272	0	1	31.57357656410764	2.937054865728807	5.37929003386553	1.372764198439462	3.683853790158041	2861.33802883719	8.791953759595703	6	0	4	3	1	2	0	0	0	0	0	0	264.0	125.11805555555556	227.2916666666668	296.38888888888886	920.0	5.739130434782608	5.923076923076923	2.8609271523178808	1.5170068027210883	1.6198347107438016	2.6881720430107525	3.0689655172413794	3.0843373493975905	3.934782608695652	3.5695364238410594	2.598639455782313	2.487603305785124	2.913978494623656	3.034482758620689	3.036144578313253	2.7199577294686	2.3552350427350435	2.1646825396825404	2.050036791758646	2.016250944822373	1.888888888888889	1.9366786140979693
CHEMBL1181669	22.874706168153285	0	2	38.85682179125318	2.3450180304989208	4.6893252963299545	1.2952273930417728	4.521014465564603	359.875946586917	6.984371667918399	12	0	0	4	3	1	0	0	0	0	0	0	298.0	188.16666666666669	282.33333333333337	405.97222222222223	1184.0	4.447761194029851	4.3478260869565215	2.1695906432748537	1.9109947643979053	2.1942857142857144	2.178343949044586	1.715151515151515	1.5454545454545454	2.7611940298507465	2.555555555555556	2.230366492146597	2.3657142857142857	2.522292993630573	2.381818181818182	2.2443181818181817	2.808457711442786	2.543880837359098	2.240740740740741	2.140188434048083	2.1255090168702733	2.2061904761904763	2.476645435244161
CHEMBL4869695	14.83731186109904	0	1	25.16238229743919	2.41339145286081	4.73931869447288	1.3243359103915366	3.837475136042407	127.31544426953975	5.48852170621142	11	0	0	5	4	0	0	1	0	0	0	1	260.0	148.86111111111111	190.8611111111112	220.77777777777783	798.0	7.222222222222222	6.789473684210527	3.791208791208791	2.946236559139785	2.886363636363636	3.16	2.318840579710145	1.4545454545454546	3.1944444444444446	2.978021978021978	2.752688172043011	2.625	2.6	2.1594202898550723	1.981818181818182	4.135030864197531	3.016812865497076	2.8486733001658378	2.5863858363858365	2.373954599761052	2.3175505050505056	2.7
62705632;CHEMBL2058426	16.37749425009626	0	3	26.89408754449529	2.495435320355212	4.82524468174854	1.2806708354521568	4.201836834622305	117.4763583617785	5.50817445263739	9	0	0	6	4	1	0	0	0	1	0	1	287.06721536351165	139.82827503429354	190.07098765432104	266.72685185185185	2040.0	7.974089315653101	8.158869395711502	5.525720164609053	3.611552028218694	3.543667123914038	3.603921568627452	3.554278416347382	1.7420634920634923	3.583333333333333	3.583333333333333	3.083333333333333	2.691358024691358	2.4823529411764707	2.793103448275862	2.232142857142857	3.8841187509525983	3.1899772579597143	2.969859182098766	3.231009945130315	3.175319664902998	2.807003505563177	2.601488743645607
CHEMBL1651094	18.058117464730785	1	1	28.80921104826222	2.525817726533198	4.867985922718336	1.2525743934027052	4.125483116448282	180.40204910430896	6.028097089170454	6	0	0	7	2	3	2	0	0	0	0	0	286.8888888888889	203.0971364883402	228.24845679012347	353.0558984910838	1398.0	6.671834625322998	6.2	3.625	2.376202974628172	2.1054131054131053	2.484848484848485	2.0774410774410774	2.217948717948718	3.395348837209302	3.2211538461538463	2.622047244094488	2.5213675213675213	2.606060606060606	2.2222222222222223	2.243589743589744	4.723189220659075	3.011488340192044	2.8531057098765435	2.883992165242165	2.779967704654203	2.338490556083148	2.625452051377977
CHEMBL209821	23.830700509314315	0	1	38.93053126999784	2.3425429569168017	4.6850859138336025	1.255823589354769	4.107112624469515	914.001765311906	7.9492346143568495	6	0	0	8	4	3	1	0	0	0	0	0	340.44444444444446	267.2161351165981	377.1126543209877	430.5972222222222	1510.0	4.933977455716587	3.8028169014084505	1.8802083333333333	1.6782178217821782	1.6905982905982904	1.5766283524904217	1.4947589098532497	1.4166666666666663	2.782608695652174	2.4635416666666665	2.277227722772277	2.169230769230769	2.2011494252873565	2.157232704402516	2.1824324324324325	3.87269761038548	2.269953051643193	2.793427069044353	2.212745949074074	2.131669416941694	2.4017094017094016	2.397190293742017
CHEMBL287671	22.465656539889995	0	1	38.617297605836704	2.4176932105488333	4.783321272385567	1.3791892002084538	4.390817841343711	363.6484045741215	6.92580689651544	21	0	0	4	4	0	0	0	0	0	0	0	324.0	127.16666666666669	248.6111111111112	293.94444444444446	1084.0	6.230769230769231	6.517857142857143	3.496124031007752	2.5357142857142856	2.211267605633803	2.304	2.523809523809524	2.875	3.3846153846153846	3.1782945736434107	2.757142857142857	2.528169014084507	2.64	2.7333333333333334	2.8181818181818183	2.4455128205128207	2.7857142857142856	2.563001145475373	2.267657192075797	2.0996031746031747	1.9859154929577465	1.971555555555556
CHEMBL3899169	23.15944342723185	1	3	36.51112099733185	2.4930590403317003	4.867147862368848	1.259004172321788	4.492923404072622	331.21856786375986	6.867489220322676	11	0	0	8	3	3	1	0	1	0	0	1	376.04938271604937	203.5156702484377	283.4586191129401	429.3755144032921	1664.0	7.095271372000932	6.847222222222222	4.481757877280266	2.9885521885521884	2.8626543209876543	2.2172364672364675	2.112687155240347	2.632958801498128	3.471698113207548	3.2686567164179103	2.721212121212121	2.951388888888889	2.602564102564102	2.425531914893617	2.797752808988764	3.839918306574297	2.89633855085244	2.834586191129401	2.86298446041398	2.6022758448684367	2.2623171010516696	2.368227023319616
CHEMBL137781	20.53925470817579	0	1	32.772885051212334	2.568655282873336	5.096527932892313	1.3109154020484934	4.463145124883439	187.9492131248184	6.152462515255831	9	0	0	4	3	1	0	0	0	0	0	0	294.0	150.7777777777778	234.66666666666663	378.7777777777777	992.0	5.88	6.166666666666667	3.688888888888889	2.9806451612903224	2.3594771241830066	2.089041095890411	1.969230769230769	2.07843137254902	3.46	3.3703703703703702	2.9612903225806453	2.7320261437908497	2.493150684931507	2.515384615384616	2.4607843137254903	3.015555555555556	2.581275720164609	2.3466666666666667	2.35761316872428	2.443727598566308	2.363289760348584	2.207572298325723
CHEMBL4469848	23.507029403011813	0	0	38.041522865417626	2.4936199495607725	4.961010511601304	1.3117766505316424	4.737157813739342	250.63614334092145	6.588712996273013	24	0	0	8	3	2	0	3	0	0	0	3	546.0	322.2847222222222	461.8055555555555	402.4861111111111	1286.0	13.317073170731708	11.755555555555556	8.666666666666666	8.88888888888889	8.526881720430108	7.8478260869565215	8.894117647058824	8.733333333333333	4.2926829268292686	4.160919540229885	3.8333333333333335	3.5268817204301075	3.358695652173913	3.094117647058824	3.35	7.8606029810298095	3.889506172839506	6.326103500761034	3.8591954022988513	4.472067901234568	4.970131421744324	4.625301932367149
ZINC000029130997	13.641877898208298	0	3	22.625682205851348	2.432375068698227	4.864750137396454	1.2569823447695194	3.630759077019643	146.2838598363319	5.573335644465831	6	0	0	6	3	1	0	2	0	0	0	2	306.0	213.66666666666663	254.0833333333333	222.8333333333333	820.0	9.272727272727272	7.617647058823529	5.154929577464789	4.069444444444445	3.733333333333333	2.463768115942029	2.7419354838709675	3.6	3.1818181818181817	3.1690140845070425	2.9027777777777777	2.546666666666667	2.27536231884058	1.85483870967742	1.52	6.474747474747474	3.3929738562091503	4.306497175141243	3.4800469483568075	3.0949074074074074	3.491111111111111	2.819243156199678
10028436;CHEMBL95104	26.38607860616216	0	1	43.57498067250502	2.48680371645064	4.915282289528411	1.3204539597728795	4.2417914741827945	2297.745333087148	8.93360609962912	15	0	0	8	3	3	1	0	1	0	0	1	390.0493827160494	230.11032045419904	363.43055555555554	473.5390946502057	1814.0	6.191260043111895	5.165837479270315	2.892100192678228	2.641636141636141	2.323863636363636	2.4651162790697674	1.7873015873015872	1.747657295850067	3.333333333333333	2.9421965317919074	2.6263736263736264	2.585227272727273	2.616279069767442	2.5428571428571427	2.409638554216868	3.6525447691142703	2.3954609667710827	2.930891577060932	2.379781274530793	2.6018631574187125	2.527391975308642	2.4093872619389414
CHEMBL27441	12.675551403019512	0	1	21.99413026802475	2.437263976839513	4.874527953679025	1.2937723687073384	3.5936961759373185	126.5590946224641	5.371337601314334	6	0	0	2	1	1	0	0	0	0	0	0	164.0	86.38888888888889	160.22222222222223	223.30555555555563	676.0	4.1	4.195121951219512	2.277227722772277	1.5225225225225223	0.925	0.6756756756756757	0.5119047619047619	0.4655172413793103	2.675	2.762376237623762	2.414414414414414	2.0166666666666666	1.7477477477477477	1.5952380952380951	1.5862068965517242	2.1597222222222223	2.4383468834688347	2.108187134502924	2.003575357535754	2.0117617617617625	1.809027777777778	1.6974474474474477
ZINC000261084852	20.21957247474288	0	1	30.607443769054	3.0530186445663032	6.105734449269414	1.457497322335905	3.163368685409767	1128.5212338676304	7.770600756820255	0	0	2	1	1	0	0	0	0	0	0	0	188.0	66.00694444444444	174.59722222222223	205.3333333333333	792.0	4.2727272727272725	5.056603773584905	1.7421383647798745	1.0902777777777777	1.594059405940594	2.542168674698796	2.347826086956522	1.3548387096774193	4.5227272727272725	3.4213836477987423	2.611111111111111	2.99009900990099	4.096385542168675	4.086956521739131	3.3655913978494625	1.5001578282828285	1.704664570230609	1.601809378185525	1.468378756114605	1.4259259259259256	1.4059405940594054	1.397925033467202
CHEMBL3104093	18.17064519443237	0	1	30.27189764994244	2.5929596555816463	4.9967280412475255	1.3759953477246565	4.1717501214684525	162.30263830690066	5.877920090494533	15	0	0	2	2	0	0	0	0	0	0	0	246.0	90.69444444444446	193.5833333333334	274.02777777777777	838.0	5.857142857142857	6.434782608695652	4.228070175438597	3.1343283582089554	2.3740458015267176	1.5853658536585369	1.10989010989011	0.873015873015873	3.571428571428572	3.728070175438596	3.253731343283582	2.8473282442748094	2.4715447154471546	2.142857142857143	1.9206349206349207	2.159391534391535	2.536231884057972	2.304563492063493	2.1691033138401563	2.044983416252073	1.9944868532654791	1.860433604336044
CHEMBL5094234	14.83731186109904	0	1	28.507219354198835	2.453733115040184	4.84833463649518	1.2983636689663456	3.9041817070553817	557.1371745411453	6.181521879066907	12	0	0	4	1	1	0	0	2	0	0	2	210.04938271604937	170.98424310036305	234.734369972396	290.6382169892803	1324.0	5.001175778953557	5.216931216931217	3.3767560664112386	2.8938826466916354	2.3498817966903074	1.7827715355805245	1.226388888888889	1.187396351575456	2.7857142857142856	2.9195402298850577	2.707865168539326	2.48936170212766	2.337078651685393	2.1125	1.985074626865672	4.0886391163184586	3.004668591929946	3.0823396139144057	2.7947797486520347	2.760308333028651	2.64800199926087	2.593371591807914
CHEMBL3093187	23.71846887409152	0	1	38.61159935627524	2.496607670412635	4.993215340825271	1.2870533118758412	4.0087477783834045	2687.358729904835	8.994926394105601	14	0	0	8	3	1	0	4	0	0	0	4	514.0	375.2569444444444	484.34722222222223	430.1666666666667	1350.0	9.69811320754717	7.982142857142857	4.532374100719425	3.972413793103448	4.257575757575758	3.369747899159664	2.833333333333333	2.6403508771929824	3.452830188679245	3.028776978417266	2.7379310344827585	2.742424242424242	2.899159663865546	2.634920634920635	2.5964912280701755	7.080319706498951	3.1877480158730163	4.748502178649238	3.038669064748201	2.966666666666667	3.216750841750841	2.8671802054154987
44456426;CHEMBL402874	12.049324850872727	0	3	20.47629805431298	2.3912851549096983	4.7825703098194	1.279768628394561	3.447168910283417	162.1101098348513	5.558279423931844	6	0	0	3	3	0	0	0	0	0	0	0	164.0	81.36111111111111	154.47222222222223	176.58333333333334	634.0	4.685714285714286	5.083333333333333	2.710843373493976	2.037974683544304	1.394736842105263	0.9692307692307692	0.7454545454545455	0.52	2.771428571428572	2.6265060240963853	2.4556962025316458	2.1842105263157894	2.076923076923077	2.0	1.86	2.324603174603175	2.622685185185185	2.4136284722222223	2.1800535475234275	2.2352320675105486	2.093201754385965	1.8615384615384616
CHEMBL270840	10.635111288499631	0	3	17.85604160972759	2.3957945978864057	4.791589195772811	1.2754315435519707	3.402834595847577	70.07632558639183	4.586057250173729	6	0	0	3	3	0	0	0	0	0	0	0	152.0	80.86111111111111	137.6388888888889	156.66666666666669	558.0	5.241379310344827	5.7	3.101449275362319	2.2205882352941178	1.3384615384615384	0.5	0.073170731707317	0.0	2.931034482758621	2.7971014492753623	2.5588235294117645	2.169230769230769	1.7413793103448276	1.3658536585365857	1.15	2.788314176245211	2.8972222222222226	2.64690170940171	2.299919484702094	2.3039215686274512	2.3410256410256416	2.1494252873563218
ZINC000028255523	8.55423105945987	0	3	14.42692050443618	2.333243827884395	4.666487655768792	1.3115382276760164	3.1693332696360814	41.85719450647461	3.829573873708397	6	0	0	3	3	0	0	0	0	0	0	0	138.0	66.83333333333334	108.94444444444444	98.83333333333331	444.0	6.9	7.190476190476191	3.7857142857142856	2.3684210526315788	1.4482758620689655	0.5625	0.0	0.0	3.25	2.9761904761904763	2.394736842105264	1.9655172413793105	1.5625	1.25	1.0	3.3416666666666672	3.334656084656084	3.204248366013072	2.752645502645503	2.600877192982456	2.293103448275862	2.260416666666667
CHEMBL161507	14.158714650613906	0	1	24.424156118889503	2.4540826655601684	4.90816533112034	1.2854819009941845	3.746190646552229	152.2476573667678	5.667362405890446	6	0	0	3	1	2	0	0	0	0	0	0	216.0	138.16666666666669	195.5	283.6944444444444	776.0	5.142857142857143	4.930232558139535	2.847619047619048	2.213675213675214	1.6129032258064515	1.017094017094017	0.9157894736842104	0.7205882352941176	2.7857142857142856	2.8666666666666667	2.52991452991453	2.169354838709677	1.8803418803418803	1.7157894736842103	1.6764705882352942	3.28968253968254	2.660852713178295	2.474683544303797	2.281481481481482	2.424738841405508	2.2181899641577054	2.132478632478633
CHEMBL2058706	14.906261546320335	0	3	24.676773272924724	2.453460085666048	4.762972938582145	1.2987775406802486	3.918888922235067	118.92019157563706	5.420306495263297	9	0	0	6	4	1	0	0	0	1	0	1	267.06721536351165	132.32827503429357	176.54320987654324	187.66358024691365	1964.0	8.902240512117055	8.876157407407408	5.714197530864198	4.576543209876544	4.434697855750487	5.69645732689211	4.651851851851851	2.863425925925926	3.7666666666666666	3.5166666666666666	3.066666666666667	2.982456140350877	3.0434782608695654	2.85	2.40625	4.410942501143119	3.423514660493828	3.3950617283950626	3.329963991769548	3.12772633744856	2.83641975308642	3.77489264626946
CHEMBL5074880	14.130205079912493	0	1	24.591663967595395	2.39880871574526	4.797617431490517	1.2942981035576524	3.7938721267808817	147.6153042152214	5.636463480058628	12	0	0	3	1	1	0	0	1	0	0	1	205.6049382716049	92.69974089315652	161.51748971193416	188.3127572016461	996.0	5.55689022355689	5.6608187134502925	3.766381766381767	3.1303155006858714	2.564926372155288	1.7928669410150893	1.237237237237237	0.8847736625514403	2.972972972972973	3.0384615384615383	2.7777777777777777	2.5903614457831323	2.2962962962962963	2.0405405405405403	1.9444444444444444	2.505398402517744	2.813406974225688	2.523710776748972	2.3521947873799727	2.3248488543413104	2.2785958649412468	2.156950160036581
16191792	22.594317011852286	0	1	38.17434158832171	2.446687611718396	4.882849273275328	1.316356606493852	4.632991918753296	255.41618586789787	6.607605053163433	16	0	0	6	3	2	1	0	0	0	0	0	346.44444444444446	178.093707133059	268.2546296296296	401.1712962962963	1386.0	6.186507936507937	5.926553672316383	3.047961630695444	2.6872427983539096	2.6810699588477367	2.1468253968253967	1.7635009310986969	2.3850129198966408	3.196428571428572	3.0575539568345325	2.728395061728395	2.685185185185185	2.488095238095238	2.212290502793296	2.434108527131783	3.180244770233197	2.7288397154216364	2.554805996472663	2.2824518163247176	2.476366026520348	2.478223593964334	2.2414021164021163
44456232;16006599;CHEMBL256694;44456230;CHEMBL256047;CHEMBL429136	13.820217383170773	0	3	22.251253599620178	2.449154246644772	4.898308493289541	1.2361807555344542	3.642540054710389	153.3739874087582	5.620665965849515	6	0	0	7	3	0	0	2	2	0	0	4	277.2098765432099	195.8161484529797	230.00308641975303	183.4691358024692	1294.0	9.558961260110683	8.040740740740741	4.751187084520418	3.992714025500911	3.867030965391621	2.9853249475890986	3.641666666666667	3.927203065134099	3.5517241379310347	3.230769230769231	3.0163934426229506	2.5245901639344264	2.188679245283019	2.15	1.896551724137931	6.752280981137233	3.254149519890261	4.423136277302944	3.3190115249786043	3.00769075086015	3.4593537070768403	2.7367031601832434
CHEMBL255898	20.184178413849708	0	3	32.83390102111532	2.442577297391185	4.814617396877194	1.2628423469659735	4.180587057982717	716.5356331527455	7.529939423302943	9	0	0	9	6	2	0	0	0	1	0	1	355.06721536351165	234.8838305898491	270.67592592592587	335.7793209876543	2278.0	7.890382563633592	7.575256107171001	4.2390260631001375	3.618855218855219	4.078148148148148	4.772784019975031	4.889346136259717	4.251028806584362	3.4	2.9722222222222223	2.727272727272727	2.7	2.808988764044944	2.7777777777777777	2.638888888888889	5.219640679774424	3.420147097452062	3.42627754336615	3.1654378143575683	3.052539281705948	3.473858024691358	3.572097378277152
CHEMBL5090884	16.251525423472135	0	1	28.507219354198835	2.453733115040184	4.84833463649518	1.2983636689663456	3.9041817070553817	557.1371745411453	6.181521879066907	12	0	0	4	1	1	0	0	2	0	0	2	218.04938271604937	170.98424310036305	234.734369972396	290.6382169892803	1400.0	4.542695473251029	4.731481481481482	2.912169312169312	2.5005192107995846	2.118246687054026	1.6794871794871793	1.235827664399093	1.3116531165311651	2.6875	2.7142857142857144	2.542056074766355	2.4220183486238533	2.2884615384615383	2.1122448979591835	2.1219512195121952	4.0886391163184586	3.004668591929946	3.0823396139144057	2.7947797486520347	2.760308333028651	2.64800199926087	2.593371591807914
CHEMBL4204576	14.170645194432373	0	0	23.970859964710648	2.3985138732046605	4.627811311454554	1.331714442483925	3.778669915566703	114.7750210920092	5.33076053880571	11	0	0	4	3	0	1	0	0	0	0	0	200.44444444444449	85.80898491083676	148.66666666666666	152.04320987654322	922.0	6.074074074074074	6.076190476190477	2.734234234234234	2.880952380952381	2.9894179894179893	2.1236559139784945	1.7580645161290325	2.3181818181818183	3.303030303030303	2.9324324324324325	2.9	2.9206349206349205	2.596774193548387	2.161290322580645	2.113636363636364	2.600272270025356	2.7952380952380955	2.4777777777777774	2.1586586586586587	2.1720458553791886	2.2372134038800704	2.213112305854241
ZINC000029131351	10.882400458683405	0	3	17.304594479983145	2.44774827292634	4.89549654585268	1.236042462855939	3.4667921832338524	58.67898848529694	4.408553951937212	6	0	0	5	3	0	0	0	2	0	0	2	159.20987654320987	71.53837067520195	118.0349794238683	128.9300411522634	1058.0	6.922168545356951	7.592592592592593	4.413943355119826	2.7688888888888887	1.3167789001122334	0.3655913978494623	0.0	0.0	3.608695652173913	3.333333333333333	2.76	2.022727272727273	1.4516129032258065	1.181818181818182	1.0	3.1103639424000846	3.098936899862826	2.9508744855967075	2.636205922698297	2.578600823045268	2.5239465990494803	1.8695738749502195
ZINC000013738510	22.212387604264183	0	1	36.06852736842578	2.5185260236435467	4.918820639524737	1.288161691729492	4.342555407083573	390.2661125848745	6.996448263577999	15	0	0	7	4	2	1	0	0	0	0	0	346.44444444444446	211.49391289437585	324.47067901234567	418.3827160493827	1362.0	6.415637860082305	5.222222222222222	3.5589743589743588	2.817204301075269	3.342995169082126	3.4365079365079363	3.03359173126615	1.7570621468926553	3.2962962962962963	3.123076923076923	2.638709677419355	2.840579710144928	2.888888888888889	2.612403100775194	2.3983050847457625	3.916553942488442	2.530214424951267	3.18108508835633	2.5769468186134854	2.699243329350856	2.68086867060297	2.9384185773074654
ZINC000029131132	9.968444621832964	0	3	16.854883835862232	2.3659483872014007	4.731896774402802	1.2965295258355565	3.3633821317603965	56.81338288449142	4.30213617660552	6	0	0	4	3	1	0	0	0	0	0	0	182.0	83.86111111111111	133.8888888888889	135.27777777777777	546.0	7.583333333333333	7.48	4.595744680851064	3.270833333333333	2.136363636363636	2.111111111111111	0.3888888888888889	0.0	3.208333333333333	3.2127659574468086	2.520833333333333	2.136363636363636	2.074074074074074	1.8333333333333333	1.1764705882352942	3.4942129629629632	3.4211111111111108	3.265582655826559	2.9976359338061465	2.8182870370370368	2.2708333333333326	2.953703703703704
CHEMBL4867560	15.394588728024525	0	1	26.781463346071	2.434002201125608	4.793780194740835	1.33907316730355	3.9078287606162383	140.48228500679363	5.638228576023419	11	0	0	5	4	1	0	0	0	0	0	0	248.0	104.11111111111111	188.63888888888889	239.1666666666667	820.0	6.2	6.214285714285714	3.9375	3.262135922330097	2.9047619047619047	2.148936170212766	1.2470588235294118	1.2054794520547945	3.05	3.09375	2.8446601941747574	2.6	2.521276595744681	2.223529411764706	1.8904109589041096	2.602777777777778	2.863095238095238	2.549174174174174	2.2989004629629632	2.32200647249191	2.3642857142857148	2.374113475177306
CHEMBL4472703	12.196162739508686	0	1	20.001797574012663	2.4731208187495275	4.946241637499054	1.2501123483757914	3.5988912043923955	82.69899522660909	4.885211081583788	6	0	0	2	1	1	0	0	0	0	0	0	160.0	91.67361111111111	156.16666666666669	242.00000000000003	638.0	4.324324324324325	4.5	2.357894736842105	1.375	0.9833333333333332	0.6914893617021277	0.1228070175438596	0.0	2.8378378378378377	2.8526315789473684	2.2583333333333333	1.8833333333333333	1.7127659574468086	1.5964912280701755	1.0714285714285714	2.477665165165165	2.586622807017544	2.230952380952381	2.2631578947368416	2.016666666666667	1.8940972222222223	1.9326241134751776
ZINC000013738516	19.03513105804712	0	1	29.578185065978182	2.509676005847846	4.886105183081255	1.232424377749091	4.069545849326315	326.6741202848792	6.66443183728871	9	0	0	7	4	2	1	0	0	0	0	0	290.44444444444446	198.27863511659808	304.9236111111111	389.6574074074074	1218.0	5.808888888888889	4.557692307692308	2.8536585365853657	1.9197530864197527	2.219753086419753	2.836601307189543	2.109243697478992	2.312714776632302	3.16	2.869918699186992	2.2839506172839505	2.4444444444444446	2.803921568627451	2.4201680672268906	2.484536082474227	3.965572702331962	2.3992165242165244	3.1762876157407405	2.527953427682425	2.405292638317329	2.5919981710105167	2.804617526022755
CHEMBL402874	12.049324850872727	0	3	20.476298054312966	2.3912851549096983	4.782570309819394	1.2797686283945604	3.447168910283418	162.11010983485153	5.558279423931845	6	0	0	3	3	0	0	0	0	0	0	0	164.0	81.36111111111111	153.63888888888886	177.91666666666666	634.0	4.685714285714286	5.111111111111111	2.702380952380953	1.9875	1.391891891891892	0.984375	0.7321428571428571	0.52	2.771428571428572	2.595238095238096	2.425	2.22972972972973	2.109375	1.9821428571428568	1.86	2.324603174603175	2.627314814814815	2.4006076388888884	2.164021164021164	2.223958333333333	2.122747747747748	1.8828125
CHEMBL3770106	18.56311579581272	0	5	30.407066918175246	2.431829018175661	4.86365803635132	1.2669611215906351	4.011701249808029	311.40311476552665	6.616556999162112	6	1	0	7	5	2	0	0	0	0	0	0	320.0	179.70138888888889	269.08333333333337	334.30555555555566	1008.0	6.808510638297872	6.775510204081633	3.73728813559322	3.435897435897436	3.317757009345794	2.830188679245283	3.0412371134020617	2.659340659340659	3.127659574468085	2.872881355932204	2.7777777777777777	2.6728971962616823	2.5660377358490565	2.525773195876289	2.3956043956043955	3.823433806146572	3.0337301587301586	3.0929118773946365	2.6301789077212807	2.857312440645775	3.071910695742472	2.5741614255765195
[truncated: 656 more columns]
