# Supplementary material for: SerotoninAI: Serotonergic System Focused, Artificial Intelligence-Based Application for Drug Discovery
Source: J Chem Inf Model. 2024 Jan 30;64(7):2150–7. doi: 10.1021/acs.jcim.3c01517 (PMC11005036; doi:10.1021/acs.jcim.3c01517)
Supplement: Supplementary file 4 — ci3c01517_si_004.zip [file ci3c01517_si_004.zip › databases/5-HT1D_database_train.csv]

id	ABC	nAcid	nBase	SpMax_A	SpDiam_A	SpMAD_A	VE1_A	VE2_A	VR1_A	VR3_A	nAromAtom	nSpiro	nBridgehead	nHetero	nN	nO	nS	nP	nF	nCl	nBr	nI	nX	ATS0dv	ATS0s	ATS2s	ATS4s	ATS0Z	AATS0dv	AATS1dv	AATS2dv	AATS3dv	AATS4dv	AATS5dv	AATS6dv	AATS7dv	AATS8dv	AATS0d	AATS2d	AATS3d	AATS4d	AATS5d	AATS6d	AATS7d	AATS8d	AATS0s	AATS1s	AATS2s	AATS3s
ZINC000027556885	25.40347346437736	0	2	2.445436404387067	4.780332677065237	1.348476381763775	3.9320319109016526	0.1228759972156766	2737.834880091614	9.07807350707573	20	0	0	6	6	0	0	0	0	0	0	0	0	358.0	151.69444444444446	291.75	365.9166666666667	1262.0	5.59375	5.867647058823529	4.286885245901639	2.586826347305389	2.118918918918919	1.9371727748691097	2.085714285714286	2.056603773584906	1.7074829931972788	3.15625	3.4836065573770494	2.8682634730538923	2.5405405405405403	2.392670157068063	2.4457142857142857	2.4654088050314464	2.4285714285714284	2.3702256944444446	2.69281045751634	2.3913934426229506	2.079008649367931
ZINC000028257900	35.46937734213302	0	2	2.466463158935241	4.8319728181161725	1.3186100706983015	5.557170882589653	0.12349268627977	1058.2396892092015	8.468439532883162	18	0	0	8	6	2	0	0	0	0	0	0	0	506.0	307.1388888888889	454.9166666666667	586.0277777777783	1800.0	5.56043956043956	5.645833333333333	4.32183908045977	2.894308943089431	2.4597701149425286	2.149253731343284	2.158102766798419	1.6666666666666667	1.502222222222222	3.120879120879121	3.442528735632184	2.845528455284553	2.6053639846743293	2.4477611940298507	2.4268774703557314	2.333333333333333	2.24	3.3751526251526256	2.750578703703704	2.614463601532567	2.321815718157182
ZINC000027563492	32.736510703231914	0	1	2.512136088353413	5.015290334961166	1.2952365602867766	4.544372471602529	0.1081993445619649	2171.166909889803	9.118104573782992	12	0	0	9	3	6	0	0	0	0	0	0	0	582.0	339.14583333333337	439.9027777777778	725.6527777777778	1758.0	7.185185185185185	6.694117647058824	5.352941176470588	4.195	3.569105691056911	3.0541516245487363	2.7437722419928825	2.416030534351145	2.278538812785388	3.246913580246914	3.673202614379085	3.35	2.8902439024390243	2.537906137184116	2.3665480427046264	2.278625954198473	2.3424657534246576	4.186985596707819	2.977124183006536	2.875181554103123	2.713194444444444
CHEMBL497127	25.62225306385972	0	1	2.3922907291972946	4.784581458394589	1.291919104844627	3.937072893337443	0.1193052391920437	1068.0686340314328	8.167529750002103	16	0	0	5	3	2	0	0	0	0	0	0	0	384.0	200.47222222222223	317.4166666666667	427.2777777777777	1318.0	5.647058823529412	5.647887323943662	4.078125	3.0823529411764707	2.3085106382978724	1.814070351758794	1.690217391304348	1.7914110429447854	1.812903225806452	3.014705882352941	3.3125	2.8823529411764706	2.5691489361702127	2.306532663316583	2.358695652173913	2.4478527607361964	2.445161290322581	2.94812091503268	2.674491392801252	2.479817708333333	2.3732026143790854
ZINC000049034703	14.101695509211076	0	2	2.354540824673919	4.591255556583262	1.354609710079404	3.788063052385224	0.2104479473547346	119.44016560925962	5.3706022046798125	6	0	0	3	3	0	0	0	0	0	0	0	0	168.0	79.80555555555556	169.33333333333331	191.41666666666663	710.0	4.097560975609756	4.1395348837209305	2.8395061728395063	1.7168141592920354	1.373913043478261	1.4455445544554455	1.1935483870967742	1.0975609756097562	1.2622950819672132	2.804878048780488	3.123456790123457	2.52212389380531	2.269565217391305	2.287128712871287	2.21505376344086	2.097560975609756	2.1311475409836067	1.946476964769648	2.300387596899225	2.090534979423868	1.803097345132744
ZINC000022446212	18.372845767031777	0	2	2.447143562856141	4.784024443370508	1.3435217884352213	3.9472808206307217	0.171620905244814	294.91281630740946	6.519588897653995	14	0	0	6	6	0	0	0	0	0	0	0	0	284.0	110.86111111111111	211.72222222222229	251.25000000000009	928.0	6.311111111111111	6.4375	4.697674418604652	2.9727272727272727	2.3515625	2.4098360655737703	3.321428571428572	2.875	1.9111111111111112	3.2444444444444445	3.581395348837209	2.981818181818182	2.46875	2.450819672131148	2.988095238095238	2.7045454545454546	2.411111111111111	2.46358024691358	2.8015046296296298	2.4618863049095614	2.155808080808081
ZINC000029130460	10.70406097372093	0	3	2.423016100101849	4.846032200203699	1.2632625001966242	3.440008363505947	0.2457148831075676	63.58426544469974	4.488838277690947	6	0	0	4	3	0	0	0	0	1	0	0	1	159.60493827160494	68.19974089315653	124.23971193415638	141.0864197530864	808.0	6.138651471984805	6.670781893004115	5.422705314009662	3.8732943469785575	2.430555555555556	1.2473794549266248	0.5142118863049095	0.1302681992337164	0.0	3.230769230769231	3.5869565217391304	3.1403508771929824	2.696428571428572	2.1320754716981134	1.627906976744186	1.4137931034482758	1.2727272727272727	2.623066957429097	2.9019966468526146	2.700863302916443	2.476933073424302
CHEMBL194701	25.766249117014045	0	1	2.529326073332117	5.003546224860246	1.3024362359799753	4.816277291676836	0.1505086653649011	316.0589038890555	6.919079410733595	16	0	0	8	4	1	0	0	3	0	0	0	3	524.0	358.2847222222222	492.97222222222223	538.1944444444446	1390.0	9.527272727272727	8.372881355932204	7.80188679245283	5.615942028985507	5.185897435897436	5.434210526315789	4.525925925925926	4.191780821917808	4.0	3.690909090909091	3.9716981132075473	3.565217391304348	3.121794871794872	3.046052631578948	3.274074074074074	2.8904109589041096	2.8548387096774195	6.514267676767676	3.156308851224105	4.6506813417190775	3.045088566827697
ZINC000003812551	20.38477631085024	0	1	2.380352717053766	4.760705434107532	1.3620939548994566	4.349608413966922	0.16729263130642	259.72679912368994	6.51514175099321	12	0	0	4	2	2	0	0	0	0	0	0	0	300.0	127.38888888888889	247.8888888888889	303.33333333333326	1046.0	5.555555555555555	5.350877192982456	3.798076923076923	2.7028985507246377	1.9407894736842104	1.6158536585365857	1.669064748201439	2.0865384615384617	1.9142857142857144	3.037037037037037	3.3461538461538463	2.963768115942029	2.519736842105264	2.207317073170732	2.338129496402878	2.6634615384615383	2.4380952380952383	2.3590534979423867	2.5774853801169595	2.383547008547009	2.1566022544283414
ZINC000022939185	25.33452377915606	0	2	2.445406864741732	4.779713441241366	1.3525898903336917	3.903377473149392	0.1219805460359184	7167.520813589193	10.040465911443077	20	0	0	6	6	0	0	0	0	0	0	0	0	360.0	148.6388888888889	288.55555555555554	343.9166666666667	1262.0	5.625	5.794117647058823	4.147540983606557	2.4939024390243905	1.9945054945054943	1.9565217391304348	2.308176100628931	2.377622377622377	1.829931972789116	3.125	3.4262295081967213	2.823170731707317	2.478021978021978	2.3532608695652173	2.547169811320755	2.636363636363636	2.462585034013605	2.3224826388888893	2.6674836601307192	2.365209471766849	2.0232046070460705
CHEMBL503468	45.36887227874466	0	2	2.465425112287758	4.835039498407321	1.3267023842442995	5.915680130883402	0.1037838619453228	1321.5914965318611	8.927058143364258	30	0	0	10	6	2	0	0	2	0	0	0	2	730.0	451.1944444444444	571.6944444444445	776.305555555556	2328.0	6.697247706422019	6.362068965517241	4.857142857142857	3.3087248322147653	2.756923076923077	2.638036809815951	2.938110749185668	2.629139072847682	2.467576791808874	3.2844036697247705	3.5761904761904764	2.9395973154362416	2.6523076923076925	2.570552147239264	2.6449511400651464	2.596026490066225	2.6109215017064846	4.139398572884811	2.829980842911877	2.7223544973544973	2.51006711409396
CHEMBL120514	25.512863264118536	0	1	2.421748133045395	4.762822074725916	1.3162913915262895	3.483805384561756	0.105569860138235	7764.549390812923	10.15124617156814	15	0	0	7	5	2	0	0	0	0	0	0	0	384.0	218.69444444444449	322.72222222222223	423.4166666666666	1344.0	5.647058823529412	5.591549295774648	4.086614173228346	2.732558139534884	2.201117318435754	1.9453551912568303	1.7650602409638554	2.1448275862068966	1.893617021276596	2.985294117647059	3.2755905511811023	2.7674418604651163	2.5083798882681565	2.278688524590164	2.319277108433735	2.3517241379310345	2.234042553191489	3.2160947712418304	2.8035993740219096	2.541119860017498	2.376937984496124
ZINC000299847083	19.286801603882218	0	1	2.498474730716313	4.915646655946032	1.2737454482219148	4.199852223479127	0.1749938426449636	206.0577629496266	6.203625269506091	9	0	0	6	4	2	0	0	0	0	0	0	0	322.0	193.72222222222223	242.9166666666668	346.27777777777766	994.0	7.0	6.6938775510204085	5.227272727272728	3.5945945945945947	2.8976377952755907	2.831932773109244	3.723404255319149	3.4725274725274726	2.9887640449438204	3.391304347826087	3.75	3.09009009009009	2.6141732283464565	2.672268907563025	2.9680851063829787	2.791208791208791	2.5730337078651684	4.211352657004831	2.895124716553288	2.760416666666668	2.7497497497497494
CHEMBL1290715	24.05820958722557	0	1	2.435349472238721	4.870698944477443	1.3389063780729724	4.58258192635757	0.1527527308785856	323.95530554817896	6.879217849106083	20	0	0	5	4	1	0	0	0	0	0	0	0	370.0	177.97222222222223	285.4444444444444	348.8055555555555	1186.0	6.607142857142857	6.733333333333333	5.216981132075472	3.859154929577465	2.8076923076923075	2.2289156626506026	2.0927152317880795	2.0923076923076924	2.2241379310344827	3.392857142857143	3.7452830188679247	3.2535211267605635	2.83974358974359	2.55421686746988	2.5364238410596025	2.6	2.543103448275862	3.1780753968253967	2.8199074074074075	2.6928721174004187	2.486306729264476
CHEMBL2260931	18.17224787003124	2	1	2.450998018462625	4.841251590538344	1.3110985692656556	4.175715157820735	0.1555763204189882	1163.4462400652772	7.311160447535756	12	0	0	8	1	5	0	0	0	2	0	0	2	357.2098765432099	265.8161484529797	282.1141975308641	198.4814814814815	1576.0	8.504997060552617	7.481481481481482	6.267676767676767	4.614423366455887	2.421652421652422	2.301169590643275	2.500829187396352	2.3502824858757063	1.7756813417190775	3.119047619047619	3.272727272727273	2.731707317073171	2.4743589743589745	2.381578947368421	2.5074626865671643	2.4745762711864407	2.2452830188679247	6.328955915547136	3.760900450715265	4.274457538346425	4.453115880610109
CHEMBL349903	25.63853171045573	0	1	2.46457917870197	4.904057456844393	1.320061786416578	4.924763973281976	0.1538988741650617	367.83094930663526	7.070774265544583	15	0	0	7	3	2	1	0	0	1	0	0	1	368.0493827160494	217.86032045419904	342.87345679012344	464.6069958847737	1748.0	6.134156378600824	5.189236111111111	4.934472934472934	3.132911392405064	2.7777777777777777	2.763657407407407	2.66820987654321	2.605555555555556	2.435457516339869	3.4	3.641025641025641	3.069620253164557	2.698224852071006	2.6625	2.8472222222222223	2.8642857142857143	2.617647058823529	3.631005340903317	2.383616255144033	2.930542365727551	2.405444210032817
CHEMBL146983	28.68603881497121	0	1	2.502950565118124	5.005901130236248	1.2558751312754348	4.27031458877749	0.1123766997046707	5830.767260325659	10.00590494296234	6	0	0	11	5	6	0	0	0	0	0	0	0	552.0	413.33333333333337	452.2222222222222	703.5000000000001	1638.0	7.36	6.467532467532467	5.079136690647482	3.875675675675676	3.60093896713615	3.2098214285714284	2.69098712446352	2.126530612244898	2.838235294117647	3.026666666666667	3.338129496402878	3.037837837837838	2.741784037558685	2.544642857142857	2.369098712446352	2.16734693877551	2.2450980392156863	5.511111111111112	3.0966810966810963	3.25339728217426	2.8319819819819823
ZINC000040402851	21.97732935818581	0	1	2.4063562125852296	4.812712425170459	1.3063906928204738	4.19571479877483	0.1446798206474079	542.3783432368892	7.360674545160881	12	0	0	5	1	3	0	0	1	0	0	0	1	366.0	231.94444444444443	294.4722222222221	414.9722222222222	1218.0	6.0	5.174603174603175	3.780701754385965	3.2317880794701987	2.38728323699422	2.149171270718232	2.119760479041916	1.6764705882352942	1.6075949367088609	2.8852459016393444	3.210526315789474	2.8410596026490067	2.491329479768786	2.3701657458563536	2.377245508982036	2.147058823529412	2.0443037974683542	3.802367941712204	2.79320987654321	2.583089668615984	2.584805003679176
ZINC000029131611	11.480117440128774	0	3	2.446805096064637	4.893610192129275	1.2667323857349972	3.5386733161277872	0.2359115544085191	70.48683956590799	4.660891127676847	6	0	0	5	3	0	0	0	0	2	0	0	2	167.20987654320987	67.78837067520195	122.83641975308645	142.96296296296296	1096.0	6.431149097815764	6.934156378600823	5.557971014492754	4.104056437389771	2.6064030131826743	1.4756335282651072	0.8292682926829268	0.3333333333333333	0.0777777777777777	3.423076923076923	3.782608695652174	3.357142857142857	2.7288135593220337	2.1578947368421053	1.6341463414634143	1.4615384615384617	1.6	2.6072450259693056	2.871894528273129	2.670356951154053	2.501729647048577
ZINC000026638359	18.34433619633036	0	4	2.346833537434517	4.693667074869035	1.3400754717635912	3.4163421185051304	0.1423475882710471	4092.22972152844	9.19231400203062	6	0	0	5	4	1	0	0	0	0	0	0	0	246.0	120.86111111111111	237.0555555555556	258.58333333333337	974.0	4.555555555555555	4.482142857142857	3.0961538461538463	1.9027777777777777	1.3432835820895523	1.185483870967742	1.152542372881356	1.1559633027522935	1.28	2.703703703703704	2.8846153846153846	2.388888888888889	2.253731343283582	2.153225806451613	2.0847457627118646	2.091743119266055	2.12	2.238168724279836	2.443948412698413	2.279380341880342	2.0021219135802464
ZINC000022939200	23.213203435596423	0	2	2.445435707791233	4.779869524780163	1.3537287588398992	3.924521241169768	0.1353283186610264	1492.8759349035538	8.373170433224518	19	0	0	7	6	1	0	0	0	0	0	0	0	370.0	142.38888888888889	266.6388888888889	310.75	1176.0	6.727272727272728	6.694915254237288	4.914285714285715	2.889705882352941	2.448717948717949	2.339869281045752	2.6194029850746268	2.5950413223140494	2.102803738317757	3.309090909090909	3.628571428571429	2.9779411764705883	2.5961538461538463	2.5163398692810457	2.6343283582089554	2.6115702479338845	2.5981308411214954	2.588888888888889	2.8625235404896427	2.5394179894179896	2.126633986928105
ZINC000028256390	36.17648412331957	0	2	2.4664514986765207	4.831913152437698	1.3184976542299516	5.55731039544594	0.1208110955531726	1374.0796856327124	8.751595769961552	18	0	0	8	6	2	0	0	0	0	0	0	0	510.0	311.3888888888889	464.1666666666666	598.2777777777782	1838.0	5.425531914893617	5.515151515151516	4.2	2.8078431372549018	2.3925925925925924	2.0938628158844765	2.099236641221374	1.6224899598393574	1.4444444444444444	3.0851063829787235	3.4	2.8078431372549018	2.577777777777778	2.4259927797833933	2.404580152671756	2.3132530120481927	2.2222222222222223	3.312647754137116	2.720258136924804	2.578703703703704	2.287908496732027
CHEMBL1651090	10.635111288499631	0	0	2.368356653081214	4.658115739472924	1.297191707597064	3.455483384131579	0.2468202417236842	64.21411337609541	4.498695257675681	6	0	0	4	1	2	1	0	0	0	0	0	0	176.44444444444446	123.03120713305898	127.4351851851852	144.7037037037037	804.0	7.057777777777778	6.307692307692308	5.023255813953488	3.981132075471698	3.3120567375886525	2.864864864864865	2.117647058823529	1.90625	0.75	3.24	3.558139534883721	2.8867924528301887	2.680851063829788	2.702702702702702	2.294117647058824	1.65625	1.3	4.92124828532236	3.292616334283001	2.9636089577950044	3.12992080130445
CHEMBL332142	24.127159272446868	0	1	2.424978952577273	4.813405015622447	1.3164883493260189	4.202341094867643	0.1355593901570207	450.56218090106313	7.241898205432178	15	0	0	9	5	4	0	0	0	0	0	0	0	460.0	299.4722222222222	352.83333333333337	448.08333333333337	1318.0	8.214285714285714	7.423728813559322	6.019417475728155	4.514705882352941	3.931034482758621	3.188311688311688	3.014705882352941	3.990654205607477	4.13265306122449	3.3392857142857144	3.650485436893204	3.176470588235294	2.8344827586206898	2.487012987012987	2.5073529411764706	2.663551401869159	2.683673469387755	5.347718253968253	3.241996233521657	3.4255663430420715	2.963848039215686
CHEMBL146991	26.696366683190814	0	1	2.4813123247306907	4.831720666680056	1.357643579999786	4.098572157914374	0.1241991563004355	980.4408359747885	8.081924771620022	23	0	0	8	7	1	0	0	0	0	0	0	0	430.0	185.22222222222223	314.9722222222222	396.25	1334.0	7.166666666666667	7.415384615384616	5.939130434782609	3.683870967741936	2.9651162790697674	2.5625	2.6	2.421428571428572	2.031007751937985	3.5166666666666666	3.9043478260869566	3.2	2.877906976744186	2.6306818181818183	2.6125	2.6214285714285714	2.612403100775194	3.087037037037037	2.9820512820512817	2.7388888888888885	2.313082437275986
CHEMBL505750	46.78308584111775	0	2	2.4653574324490126	4.834771219623949	1.3250070821068185	5.916636440166808	0.1002819735621492	1707.6486714411562	9.217825008224349	30	0	0	10	6	2	0	0	2	0	0	0	2	738.0	459.69444444444446	590.1944444444446	800.8055555555557	2404.0	6.417391304347826	6.114754098360656	4.63063063063063	3.1455696202531644	2.6355685131195337	2.5232558139534884	2.8	2.50625	2.3215434083601285	3.217391304347826	3.5	2.873417721518988	2.606413994169096	2.5290697674418605	2.596923076923077	2.55	2.559485530546624	3.9973429951690815	2.776867030965392	2.658533533533534	2.4446202531645573
CHEMBL357830	34.583931075984	0	2	2.425171964615896	4.789809649272161	1.3372851170587472	5.52466968886637	0.1255606747469629	555.4657527523707	7.801411496892532	18	0	0	10	6	4	0	0	0	0	0	0	0	550.0	313.83333333333337	440.7777777777779	608.6111111111112	1818.0	6.25	6.010752688172043	4.529411764705882	3.251063829787234	2.6171875	2.3777777777777778	2.4695652173913043	3.115183246073298	2.762376237623762	3.159090909090909	3.4823529411764707	2.931914893617021	2.609375	2.333333333333333	2.5217391304347827	2.759162303664921	2.594059405940594	3.56628787878788	2.816009557945042	2.5928104575163404	2.5170212765957443
CHEMBL323986	30.37140263516501	2	1	2.450998018462625	4.841251590538344	1.3110985692656556	4.175715157820735	0.1555763204189882	1163.4462400652772	7.311160447535756	12	0	0	11	5	6	0	0	0	0	0	0	0	562.0	383.5	470.1666666666666	529.2777777777776	1712.0	7.113924050632911	6.444444444444445	4.872340425531915	3.480446927374301	2.6586538461538463	2.764423076923077	2.3263157894736843	2.4411764705882355	2.2026143790849675	3.0	3.3120567375886525	2.972067039106145	2.5336538461538463	2.3701923076923075	2.3684210526315788	2.335294117647059	2.4052287581699345	4.854430379746836	3.2002743484224965	3.33451536643026	2.7756052141526992
CHEMBL248229	28.30085027434485	0	2	2.435291521686002	4.8705830433720045	1.3196986844435068	4.1669431259410485	0.1157484201650291	1321.0666890420478	8.467128632466409	16	0	0	7	4	3	0	0	0	0	0	0	0	454.0	217.47222222222223	352.2777777777777	449.5555555555555	1468.0	6.305555555555555	6.157894736842105	4.673913043478261	3.812154696132597	2.71356783919598	2.235294117647059	2.2378378378378376	2.106145251396648	2.041176470588235	3.138888888888889	3.427536231884058	3.0	2.6683417085427137	2.519607843137255	2.583783783783784	2.564245810055866	2.570588235294118	3.020447530864198	2.711622807017544	2.552737520128824	2.5400552486187844
CHEMBL4869695	14.83731186109904	0	1	2.41339145286081	4.73931869447288	1.3243359103915366	3.837475136042407	0.2019723755811793	127.31544426953975	5.48852170621142	11	0	0	5	4	0	0	0	1	0	0	0	1	260.0	148.86111111111111	190.8611111111112	220.77777777777783	798.0	7.222222222222222	6.789473684210527	5.164179104477612	3.791208791208791	2.946236559139785	2.886363636363636	3.16	2.318840579710145	1.4545454545454546	3.1944444444444446	3.462686567164179	2.978021978021978	2.752688172043011	2.625	2.6	2.1594202898550723	1.981818181818182	4.135030864197531	3.016812865497076	2.8486733001658378	2.5863858363858365
CHEMBL483497	25.512863264118536	0	1	2.465333335269812	4.834660121840551	1.3105196065819236	4.183161922196074	0.1267624824907901	3308.397267075088	9.29814161023347	15	0	0	5	3	1	0	0	1	0	0	0	1	380.0	247.4722222222222	327.4722222222223	431.0277777777777	1336.0	5.507246376811594	5.319444444444445	3.954545454545455	2.718918918918919	2.350515463917526	2.294736842105263	2.585227272727273	2.36094674556213	2.2125	2.9565217391304346	3.227272727272727	2.67027027027027	2.4690721649484537	2.4157894736842107	2.488636363636364	2.4615384615384617	2.48125	3.586553945249597	2.64429012345679	2.4808501683501687	2.2864864864864867
CHEMBL1258671	19.92495869984746	0	1	2.458950110884652	4.917900221769303	1.3111442297865787	3.835902551852728	0.1475347135327972	1220.6533492391266	8.062652971571783	6	0	0	7	2	4	0	0	1	0	0	0	1	382.0	245.69444444444443	290.9722222222223	434.9166666666667	1146.0	7.20754716981132	6.290909090909091	4.970588235294118	4.182481751824818	3.7708333333333335	3.643939393939394	2.2905982905982905	1.982608695652174	2.309278350515464	3.0	3.2254901960784315	2.781021897810219	2.4444444444444446	2.386363636363636	2.376068376068376	2.2782608695652176	2.536082474226804	4.635744234800838	2.9464646464646465	2.852668845315905	2.8850364963503647
CHEMBL1169435	24.79382593911353	0	1	2.467306909200433	4.87952633516236	1.3329411267575089	4.177921334035189	0.134771655936619	627.0448372715293	7.572420160367133	15	0	0	6	3	2	0	0	1	0	0	0	1	424.0	252.02777777777777	321.58333333333326	428.4444444444444	1282.0	7.43859649122807	6.934426229508197	5.513761467889908	4.047619047619048	3.1801242236024843	2.369047619047619	2.52	2.6153846153846154	2.2704918032786887	3.43859649122807	3.7889908256880735	3.2448979591836733	2.8074534161490683	2.5416666666666665	2.566666666666667	2.5923076923076924	2.4836065573770494	4.421539961013645	2.998178506375228	2.950305810397553	2.7785336356764927
CHEMBL442087	26.36979995956614	0	1	2.415588486812269	4.831176973624537	1.3076916728411023	4.036294217383553	0.1223119459813197	851.9451823189365	7.941444653230596	16	0	0	7	3	3	0	0	1	0	0	0	1	472.0	261.52777777777777	341.55555555555566	426.6388888888888	1384.0	7.737704918032787	7.107692307692307	5.401709401709402	4.254777070063694	3.2588235294117647	2.597560975609756	2.493150684931507	2.58955223880597	2.5703125	3.377049180327869	3.632478632478633	3.038216560509554	2.652941176470588	2.5304878048780486	2.636986301369863	2.708955223880597	2.7421875	4.287340619307832	2.970512820512821	2.919278252611587	2.848372257607926
CHEMBL408152	10.704060973720928	0	3	2.423249626380212	4.846499252760422	1.262725205157869	3.4475777407355457	0.2462555529096818	62.01672242573051	4.463876301843377	6	0	0	4	3	1	0	0	0	0	0	0	0	188.0	89.38888888888889	143.50000000000003	166.66666666666669	584.0	6.962962962962963	7.107142857142857	5.9361702127659575	4.875	3.1166666666666667	1.7166666666666666	0.3541666666666667	0.0	0.0	3.1481481481481484	3.574468085106383	3.25	2.7	2.1166666666666667	1.7083333333333333	1.15625	1.0	3.310699588477366	3.2837301587301586	3.0531914893617027	2.945436507936509
ZINC000002019382	12.756431632059275	0	1	2.4174759203010843	4.707889886489062	1.2787180305341417	3.433001189440421	0.2019412464376718	163.277698744745	5.626080675544456	9	0	0	3	2	1	0	0	0	0	0	0	0	184.0	110.36111111111111	164.47222222222226	194.08333333333337	686.0	4.972972972972973	5.131578947368421	3.776119402985074	2.5176470588235293	1.9673913043478264	1.56	1.4533333333333334	1.475409836065574	0.7666666666666667	2.810810810810811	3.149253731343284	2.694117647058824	2.3043478260869565	1.97	2.1733333333333333	2.229508196721312	1.933333333333333	2.9827327327327327	2.7799707602339185	2.45480928689884	2.287908496732026
CHEMBL459068	28.4506801886059	0	1	2.3923651931702863	4.784730386340572	1.3211367012559945	4.063982474953427	0.1128884020820396	1132.458917437115	8.313080426167547	16	0	0	5	3	2	0	0	0	0	0	0	0	404.0	209.0	344.9722222222223	466.3888888888888	1430.0	5.386666666666667	5.329113924050633	3.732876712328767	2.628712871287129	1.951111111111111	1.6916299559471366	1.829145728643216	1.9834254143646408	1.8700564971751408	3.053333333333333	3.3493150684931505	2.851485148514852	2.475555555555556	2.3215859030837005	2.452261306532664	2.5580110497237567	2.4915254237288136	2.786666666666666	2.552039381153305	2.362823439878235	2.212871287128713
CHEMBL161780	24.27858757649863	0	2	2.4372215703624858	4.776965537626352	1.299166486014394	4.051909031601591	0.13070674295489	2071.7643629971853	8.767557983981154	15	0	0	7	4	2	1	0	0	0	0	0	0	348.44444444444446	226.5216906721536	351.5493827160494	399.891975308642	1476.0	5.530864197530865	4.5606060606060606	4.094444444444445	2.388888888888889	2.0376647834274952	2.1370143149284258	2.422818791946309	2.4727668845315907	1.5320088300220749	3.0793650793650795	3.35	2.716049382716049	2.4293785310734464	2.503067484662577	2.637583892617449	2.549019607843137	2.4172185430463577	3.595582391621486	2.427609427609428	2.929578189300412	2.383173296753544
CHEMBL107772	28.95718907279192	2	1	2.450998018462625	4.841251590538344	1.3110985692656556	4.175715157820735	0.1555763204189882	1163.4462400652772	7.311160447535756	12	0	0	11	4	6	0	0	0	1	0	0	1	537.604938271605	366.2830742264899	444.98971193415633	472.9156378600823	1874.0	7.571900539036689	6.864535768645357	5.297178130511464	3.466802168021681	2.867901234567901	3.096981374438021	2.668918918918919	2.7777777777777777	2.991452991452991	3.112676056338028	3.373015873015873	2.957317073170732	2.5388888888888888	2.4046242774566475	2.45945945945946	2.488372093023256	2.730769230769231	5.158916538401265	3.2529454873442694	3.531664380429812	2.737654320987654
ZINC000026248814	29.38266325198654	0	2	2.4459583922107058	4.845226052527874	1.2862049972717762	4.22970095220344	0.1143162419514443	1055.859986167237	8.270443686268923	20	0	0	10	6	0	0	0	4	0	0	0	4	586.0	403.7847222222222	544.8055555555553	580.7777777777778	1620.0	8.746268656716419	7.47887323943662	6.5078125	4.170588235294118	3.226600985221675	2.891509433962264	2.967391304347826	3.280701754385965	3.3735632183908044	3.4328358208955225	3.6875	3.123529411764706	2.6798029556650245	2.438679245283019	2.690217391304348	2.649122807017544	2.431034482758621	6.026637645107794	3.102503912363068	4.256293402777776	2.8396241830065363
CHEMBL306940	14.101695509211076	0	2	2.327170650324024	4.644521411507858	1.3545384044408415	3.9620355107182568	0.220113083928792	101.0155371958076	5.203061003534057	12	0	0	2	2	0	0	0	0	0	0	0	0	198.0	85.11111111111111	158.94444444444446	156.61111111111111	690.0	5.823529411764706	6.0	4.491803278688525	2.961038961038961	2.8450704225352115	2.608695652173913	2.280701754385965	2.0	2.702702702702702	3.176470588235294	3.459016393442623	2.896103896103896	2.6901408450704225	2.5217391304347827	2.5789473684210527	2.38	2.5405405405405403	2.503267973856209	2.8040123456790127	2.6056466302367944	2.2871572871572874
CHEMBL448902	34.84315078998623	0	2	2.4620802465437643	4.819653079949523	1.313766132285589	5.531620430059777	0.1257186461377222	715.083711276479	8.05400415547341	18	0	0	8	6	2	0	0	0	0	0	0	0	494.0	281.8333333333333	428.61111111111126	596.666666666667	1766.0	5.369565217391305	5.360824742268041	3.888888888888889	2.6215139442231075	2.2357142857142858	2.2661596958174903	2.4482758620689653	2.244343891402715	1.8691588785046729	3.065217391304348	3.4	2.796812749003984	2.5142857142857142	2.5019011406844105	2.612068965517241	2.520361990950226	2.411214953271028	3.063405797101449	2.589060710194731	2.3811728395061738	2.215692784417884
ZINC000027563500	32.95529030271427	0	1	2.4994596472414243	4.9989192944828496	1.265028320303722	4.468291958483953	0.103913766476371	1611.1567619384775	8.84332270836683	12	0	0	10	4	6	0	0	0	0	0	0	0	604.0	432.6458333333333	487.0416666666667	794.2916666666666	1808.0	7.27710843373494	6.5813953488372094	5.220779220779221	4.1298076923076925	3.646586345381526	3.010752688172043	2.3859649122807016	1.946808510638298	2.5439330543933054	3.156626506024097	3.551948051948052	3.2259615384615383	2.8433734939759034	2.512544802867384	2.347368421052632	2.145390070921986	2.221757322175732	5.212600401606426	3.0597545219638245	3.162608225108225	2.818709935897436
CHEMBL311787	25.610322520041265	0	1	2.465981927951984	4.882701466178927	1.3149640622439334	4.493289564105552	0.1404152988782984	472.8400337099799	7.321907945980427	15	0	0	6	3	2	0	0	1	0	0	0	1	418.0	256.80555555555554	336.5555555555555	450.7777777777777	1322.0	6.741935483870968	6.333333333333333	4.809917355371901	3.272189349112426	2.607329842931937	2.1067961165048543	2.0869565217391304	2.1552795031055902	1.86	3.3225806451612905	3.6859504132231407	3.1183431952662723	2.712041884816754	2.4223300970873787	2.4510869565217392	2.546583850931677	2.46	4.142025089605735	2.854377104377104	2.781450872359963	2.5213675213675204
CHEMBL4572614	24.283085869419665	0	0	2.5132438433614066	4.999403273041922	1.3000679708100111	4.6793072085599805	0.1559769069519993	303.4368911692311	6.813785940706365	24	0	0	9	4	2	0	0	3	0	0	0	3	570.0	331.0625	473.9166666666666	424.73611111111103	1336.0	13.255813953488373	11.787234042553193	11.883116883116884	9.07865168539326	8.9375	8.23076923076923	7.504672897196261	7.78	8.790322580645162	4.255813953488372	4.532467532467533	4.269662921348314	3.90625	3.4711538461538463	3.196261682242991	2.85	3.3870967741935485	7.699127906976744	3.889479905437352	6.154761904761904	3.977215980024968
CHEMBL270177	10.106343992275558	0	3	2.4167201315201865	4.833440263040374	1.2288495198243703	3.3693316271909417	0.2591793559377647	52.86688369493557	4.230141390192249	6	0	0	4	3	0	0	0	0	1	0	0	1	151.60493827160494	71.94974089315653	119.32304526748968	130.58641975308643	770.0	6.591519055287171	7.171296296296297	5.911111111111111	4.015250544662309	2.4222222222222225	1.1616161616161618	0.3655913978494623	0.0	0.0	3.391304347826087	3.8	3.1372549019607843	2.64	1.8863636363636365	1.4516129032258065	1.181818181818182	1.0	3.128249604050284	3.1397462277091908	2.983076131687242	2.621278140885984
CHEMBL3765874	26.655926568670925	0	1	2.542898358160444	4.901942639881268	1.345850217073072	3.727351940585655	0.1096279982525192	17992.315764518626	11.021475475380642	19	0	0	5	3	2	0	0	0	0	0	0	0	404.0	197.94444444444449	316.30555555555554	434.75	1352.0	6.029850746268656	6.098591549295775	4.779527559055119	3.694117647058824	2.8967391304347827	2.056122448979592	1.6010362694300515	1.3352272727272727	1.5724137931034483	3.1791044776119404	3.574803149606299	3.1	2.815217391304348	2.4693877551020407	2.2590673575129534	2.1420454545454546	2.310344827586207	2.954394693200664	2.717527386541472	2.490594925634296	2.337581699346405
ZINC000022446259	26.21997004530509	0	2	2.445415132586722	4.779977762632081	1.3374867030931112	3.919004015563003	0.1187576974413031	3759.8497982693552	9.426056756789674	20	0	0	8	6	0	0	0	2	0	0	0	2	468.0	267.94444444444446	326.74999999999994	386.9166666666666	1384.0	7.672131147540983	7.061538461538461	5.2844827586206895	3.612903225806452	2.520231213872832	2.2670454545454546	2.910344827586207	2.8633093525179856	2.223776223776224	3.344262295081968	3.603448275862069	2.95483870967742	2.5491329479768785	2.4545454545454546	2.7241379310344827	2.683453237410072	2.517482517482517	4.392531876138434	3.0192307692307696	2.816810344827586	2.8876344086021506
CHEMBL267014	18.372845767031777	0	1	2.4160913823002	4.756215729739767	1.349296145867906	4.0702746602381685	0.176968463488616	223.05129013555265	6.240310868556997	15	0	0	5	4	0	0	0	0	1	0	0	1	263.60493827160496	101.19974089315652	198.6604938271605	224.4341563786008	1152.0	6.276308054085833	6.491358024691357	4.945147679324895	3.2852564102564097	2.304563492063492	1.9809809809809809	2.093928980526919	2.2156084656084656	2.804659498207885	3.4047619047619047	3.721518987341772	3.1153846153846154	2.6875	2.4864864864864864	2.597938144329897	2.511904761904762	2.596774193548387	2.4095176403132506	2.7288523090992225	2.514689795280513	2.2109152421652425
ZINC000022446233	25.44391357889724	0	2	2.445413349614691	4.779843357210239	1.3398683538562195	3.913226963321269	0.1222883426037896	3903.929429978703	9.432889680837862	20	0	0	7	6	0	0	0	1	0	0	0	1	412.0	206.16666666666663	305.41666666666663	361.75	1304.0	6.754098360655738	6.523076923076923	4.75	3.0	2.346820809248555	2.176136363636364	2.779310344827586	2.58273381294964	2.0	3.262295081967213	3.5517241379310347	2.92258064516129	2.53757225433526	2.4318181818181817	2.689655172413793	2.6546762589928057	2.4615384615384617	3.379781420765027	2.863675213675214	2.6329022988505746	2.3084229390681004
ZINC000022446486	26.13908981626532	0	2	2.445697423083179	4.820548485221424	1.3321974226204287	4.089443001135767	0.1239225151859323	1061.892590879803	8.161730526628213	20	0	0	8	7	1	0	0	0	0	0	0	0	418.0	208.44444444444443	319.08333333333326	414.25	1336.0	6.741935483870968	6.712121212121212	5.129310344827586	3.5128205128205128	2.854748603351956	2.5526315789473686	2.446327683615819	2.1870967741935483	1.9849624060150373	3.306451612903226	3.698275862068965	3.0961538461538463	2.7541899441340782	2.4894736842105263	2.4293785310734464	2.47741935483871	2.511278195488722	3.362007168458781	2.987373737373737	2.750718390804597	2.4228988603988606
ZINC000026640176	18.34433619633036	0	4	2.376066638683457	4.752133277366912	1.335495153273787	3.585253773894218	0.149385573912259	1889.3555904997984	8.419459829860882	6	0	0	6	4	2	0	0	0	0	0	0	0	282.0	129.3888888888889	243.50000000000003	272.88888888888886	1000.0	5.423076923076923	5.166666666666667	3.646464646464647	2.473282442748092	1.968253968253968	1.5454545454545454	1.5446428571428572	1.5728155339805825	1.4752475247524752	2.8076923076923075	3.0	2.5801526717557253	2.380952380952381	2.2644628099173554	2.232142857142857	2.203883495145631	2.108910891089109	2.488247863247864	2.6270576131687244	2.45959595959596	2.205470737913486
ZINC000026993926	26.2005491829405	0	2	2.445725473327436	4.7902469636751	1.3336921184598372	4.016409909854115	0.1217093912077004	3525.9942586058223	9.36184020312655	20	0	0	8	7	1	0	0	0	0	0	0	0	404.0	190.20138888888889	314.68055555555554	403.5416666666667	1338.0	6.3125	6.323529411764706	4.644628099173554	2.8674698795180724	2.2127659574468086	2.230769230769231	2.6815286624203822	2.566666666666667	2.0733333333333333	3.234375	3.553719008264463	2.855421686746988	2.4680851063829787	2.417582417582417	2.6305732484076434	2.64	2.493333333333333	2.971896701388889	2.87765522875817	2.600665748393021	2.411228246318608
CHEMBL513955	27.78401352193924	0	1	2.392459188883148	4.784918377766298	1.3083704760409265	4.173852643097336	0.1192529326599238	759.5201958514831	7.885449881160523	16	0	0	5	3	2	0	0	0	0	0	0	0	390.0	170.75	337.3333333333334	420.6666666666667	1394.0	5.27027027027027	5.32051282051282	3.7708333333333335	2.7755102040816326	2.0184331797235022	1.7660550458715596	1.6956521739130437	1.6914893617021276	1.680232558139535	3.0405405405405403	3.3472222222222223	2.841836734693877	2.5391705069124426	2.403669724770642	2.36231884057971	2.478723404255319	2.476744186046512	2.3074324324324325	2.511396011396011	2.342592592592593	2.204365079365079
CHEMBL444843	24.83426605363341	0	1	2.456627360091125	4.868740180032069	1.3314588639279692	4.318761054449634	0.1393148727241817	493.3951589217596	7.332712503867691	15	0	0	7	3	2	1	0	1	0	0	0	1	412.44444444444446	248.44787379972564	313.067901234568	394.5	1502.0	7.235867446393763	6.459016393442623	4.984984984984984	3.429193899782136	2.726546906187625	2.491967871485944	2.250559284116332	2.3681592039801	2.042666666666667	3.43859649122807	3.7387387387387374	3.130718954248366	2.760479041916168	2.560240963855421	2.577181208053691	2.574626865671642	2.528	4.3587346280653625	2.83601497672536	2.820431542653765	2.573710965867828
CHEMBL83658	17.694248556546643	0	1	2.5231004063373548	4.850883228863674	1.319093646845037	4.136589079837398	0.1880267763562453	169.54919663292546	5.921600490693643	12	0	0	3	2	1	0	0	0	0	0	0	0	254.0	103.66666666666669	202.08333333333337	287.94444444444446	868.0	5.7727272727272725	6.0212765957446805	4.658823529411765	3.965217391304348	3.110294117647059	2.5877862595419847	1.7950819672131149	1.3979591836734695	0.7160493827160493	3.272727272727273	3.788235294117647	3.365217391304348	2.9411764705882355	2.763358778625954	2.4754098360655736	2.224489795918368	1.9876543209876545	2.356060606060606	2.6477541371158395	2.3774509803921573	2.3
CHEMBL1084132	14.101695509211076	0	2	2.354540824673919	4.591255556583262	1.354609710079404	3.788063052385224	0.2104479473547346	119.44016560925962	5.3706022046798125	6	0	0	3	3	0	0	0	0	0	0	0	0	168.0	79.80555555555556	169.33333333333331	191.41666666666663	710.0	4.097560975609756	4.1395348837209305	2.8395061728395063	1.7168141592920354	1.373913043478261	1.4455445544554455	1.1935483870967742	1.0975609756097562	1.2622950819672132	2.804878048780488	3.123456790123457	2.52212389380531	2.269565217391305	2.287128712871287	2.21505376344086	2.097560975609756	2.1311475409836067	1.946476964769648	2.300387596899225	2.090534979423868	1.803097345132744
CHEMBL334193	29.00795705553139	0	1	2.42433696833926	4.783935829572663	1.3350825072092498	3.956830541277485	0.1069413659804725	2704.749750469998	9.21109749296164	21	0	0	8	5	3	0	0	0	0	0	0	0	488.0	270.5	363.83333333333337	484.5833333333333	1512.0	7.176470588235294	6.958333333333333	5.491935483870968	4.109090909090909	3.445086705202312	3.17877094972067	3.2337662337662336	3.781954887218045	3.335714285714286	3.3088235294117645	3.620967741935484	3.096969696969697	2.76878612716763	2.5139664804469275	2.707792207792208	2.8646616541353382	2.6785714285714284	3.977941176470588	3.074074074074074	2.934139784946237	2.848316498316498
CHEMBL326667	15.475468957064288	0	1	2.421731978288018	4.725966834642189	1.2882120239800596	3.441325178277433	0.1638726275370206	2053.320131404893	8.36915068305756	9	0	0	3	2	1	0	0	0	0	0	0	0	198.0	113.86111111111111	199.5555555555556	228.0833333333333	838.0	4.040816326530612	4.18	3.021978021978022	2.041322314049587	1.8448275862068968	1.5982142857142858	1.2254901960784317	1.2417582417582418	1.0	2.571428571428572	2.8241758241758244	2.347107438016529	2.284482758620689	2.142857142857143	2.117647058823529	2.120879120879121	2.083333333333333	2.3236961451247167	2.5044444444444447	2.192918192918193	1.9563820018365472
CHEMBL6621	15.694248556546643	0	3	2.415691463765884	4.703364874205281	1.2715541974836746	3.398658656842213	0.1618408884210577	1865.185623198088	8.273053201719451	9	0	0	6	5	1	0	0	0	0	0	0	0	256.0	156.6388888888889	210.38888888888897	236.44444444444449	870.0	6.095238095238095	6.186046511627907	4.805555555555555	3.3617021276595747	3.010869565217391	3.025	3.117647058823529	3.180327868852459	2.4655172413793105	2.880952380952381	3.1666666666666665	2.542553191489361	2.358695652173913	2.275	2.3529411764705883	2.442622950819672	2.3793103448275863	3.7294973544973553	3.2299741602067185	2.922067901234569	2.7053782505910164
ZINC000027564267	32.95529030271427	0	1	2.4994596472414243	4.9989192944828496	1.265028320303722	4.468291958483953	0.103913766476371	1611.1567619384775	8.84332270836683	12	0	0	11	5	6	0	0	0	0	0	0	0	612.0	443.6458333333333	500.70833333333337	808.9583333333334	1820.0	7.463414634146342	6.752941176470588	5.456953642384106	4.237864077669903	3.781376518218624	3.167883211678832	2.577617328519856	2.04	2.683982683982684	3.182926829268293	3.589403973509934	3.237864077669903	2.8421052631578947	2.521897810218978	2.3646209386281587	2.163636363636364	2.2510822510822512	5.410315040650406	3.158496732026144	3.3159492273730686	2.833131067961165
ZINC000029131423	12.25617390653662	0	3	2.480024434819309	4.960048869638619	1.2351929428580448	3.628554107933777	0.226784631745861	75.30746458486833	4.791582890411555	6	0	0	5	3	1	0	0	0	1	0	0	1	203.6049382716049	93.7552964487121	152.32304526748976	192.5617283950617	910.0	6.786831275720164	7.100358422939069	5.857442348008386	5.112903225806452	3.223765432098766	1.660968660968661	0.4107744107744108	0.0614035087719298	0.0	3.2666666666666666	3.716981132075472	3.5161290322580645	2.8472222222222223	2.1666666666666665	1.7424242424242424	1.1842105263157894	1.0	3.1251765482904035	3.131488118943316	2.8740197220281085	2.8587879994690035
CHEMBL2113347	25.443913578897234	0	1	2.450998018462625	4.841251590538344	1.3110985692656556	4.175715157820735	0.1555763204189882	1163.4462400652772	7.311160447535756	15	0	0	6	4	1	0	0	0	1	0	0	1	372.44444444444446	196.46594433452017	290.214148720408	368.8715329411193	1552.0	5.819444444444445	5.850746268656716	4.380165289256198	2.9022988505747125	2.239583333333333	2.109826589595376	2.282758620689655	1.7350993377483444	1.6689189189189189	3.171875	3.5702479338842976	2.862068965517241	2.442708333333333	2.445086705202312	2.6	2.529801324503312	2.5	3.505670702559346	2.8190025460042825	2.772886390877737	2.527780230544647
CHEMBL483365	25.512863264118533	0	1	2.433204888652146	4.866409777304289	1.3335462049427045	4.07067616276803	0.1272086300865009	1559.1396214197257	8.51504023317261	16	0	0	6	4	2	0	0	0	0	0	0	0	400.0	192.97222222222223	310.86111111111103	363.97222222222206	1290.0	6.451612903225806	6.393939393939394	4.831932773109243	3.654088050314465	2.4651162790697674	1.9602272727272727	1.7349397590361446	1.7517241379310344	1.950413223140496	3.2580645161290325	3.546218487394958	3.037735849056604	2.686046511627907	2.471590909090909	2.3795180722891565	2.427586206896552	2.5371900826446283	3.1124551971326166	2.75	2.612278244631185	2.537735849056604
ZINC000013437079	18.510745137474373	0	1	2.529057983254996	4.87848108288645	1.30778568660291	4.212544435286933	0.1831541058820405	180.1019357523963	6.026432123268005	12	0	0	4	2	1	0	0	0	1	0	0	1	261.60493827160496	103.2552964487121	201.5771604938272	287.4465020576132	1156.0	5.945566778900113	6.215130023640661	4.796078431372549	4.090821256038647	3.242647058823529	2.7523324851569124	1.943533697632058	1.5736961451247162	0.8463648834019203	3.386363636363636	3.8705882352941177	3.42608695652174	2.992647058823529	2.870229007633588	2.5491803278688523	2.336734693877551	2.037037037037037	2.346711282925275	2.624551265213204	2.371496005809732	2.3035068885310435
CHEMBL318105	13.53248809846712	0	1	2.4547234771198694	4.797804358165282	1.3130128941414438	3.700076287662286	0.2176515463330756	100.90833950885614	5.144840826233823	9	0	0	4	4	0	0	0	0	0	0	0	0	192.0	91.13888888888889	164.44444444444443	195.5555555555556	682.0	5.485714285714286	5.783783783783784	4.417910447761194	2.898876404494382	1.9898989898989896	1.837209302325581	1.907692307692308	1.2857142857142858	0.7708333333333334	3.142857142857143	3.537313432835821	2.9101123595505616	2.4545454545454546	2.4069767441860463	2.476923076923077	2.071428571428572	1.7083333333333333	2.603968253968254	2.755255255255256	2.454394693200664	2.227840199750312
ZINC000257971626	21.664349635819	0	1	2.498022248414149	4.913094309365779	1.2302711052924504	4.572838943557061	0.1693644053169281	197.47229918312576	6.278850090213856	9	0	0	6	4	2	0	0	0	0	0	0	0	340.0	209.28472222222223	274.0	450.4583333333332	1108.0	6.181818181818182	6.137931034482759	4.764150943396227	3.1231884057971016	2.0535714285714284	2.2097902097902096	3.0	2.9827586206896552	2.773913043478261	3.272727272727273	3.660377358490566	2.898550724637681	2.4404761904761907	2.5104895104895104	2.7457627118644066	2.7327586206896552	2.565217391304348	3.805176767676768	2.759818007662836	2.5849056603773586	2.721316425120772
CHEMBL238519	27.105416311454103	0	1	2.428434547001008	4.856869094002015	1.3058157646501831	4.596816861683847	0.1352004959318778	445.9844789442838	7.324059582463271	16	0	0	8	3	3	0	0	1	1	0	0	2	479.60493827160496	261.1164075598232	335.7160493827161	455.2952674897118	1672.0	7.862376037239426	7.2786324786324785	5.672364672364673	4.619249823071479	3.4392156862745105	2.792682926829268	2.463470319634703	2.633499170812604	2.500868055555556	3.459016393442623	3.7094017094017095	3.127388535031847	2.7058823529411766	2.591463414634146	2.684931506849315	2.7238805970149254	2.7734375	4.280596845243003	2.957154162709718	2.869367943442018	2.9376097612120264
ZINC000012356220	21.1203926627382	0	1	2.424407579278246	4.786485959439968	1.3467547299183895	3.940710121117704	0.1459522267080631	436.00075315117925	7.070895743768787	15	0	0	5	2	2	1	0	0	0	0	0	0	306.44444444444446	151.83676268861456	243.43827160493828	322.1018518518518	1300.0	5.781970649895179	5.56547619047619	4.235690235690235	3.1769230769230767	2.2942528735632184	1.7489177489177492	1.7488262910798125	1.6773333333333336	1.880258899676376	3.169811320754717	3.5353535353535355	3.0615384615384613	2.641379310344828	2.3701298701298703	2.288732394366197	2.264	2.495145631067961	2.864844579030464	2.693727954144621	2.458972440453922	2.3127730294396964
CHEMBL158941	37.77658633882227	0	2	2.4441885758246022	4.831919872702963	1.249614900256008	5.974633573302937	0.1244715327771445	565.3690529215156	7.90609462683542	24	0	0	12	6	4	2	0	0	0	0	0	0	582.8888888888889	390.4878257887517	560.7561728395062	777.4320987654321	2406.0	6.07175925925926	4.753333333333333	4.662962962962963	3.149927219796215	2.460850111856823	2.835192069392813	3.1038251366120218	2.723225030084236	2.005649717514125	3.1666666666666665	3.477777777777778	3.0	2.4630872483221475	2.66914498141264	2.69672131147541	2.436823104693141	2.601694915254237	4.067581518632831	2.479537037037037	3.11531207133059	2.763329559544989
CHEMBL138958	11.232828269945	0	1	2.370239226059238	4.740478452118475	1.314604400514725	3.3669303751926978	0.2244620250128465	129.8894702815917	5.272148968311263	10	0	0	2	1	1	0	0	0	0	0	0	0	172.0	78.33333333333334	136.7777777777778	144.33333333333331	596.0	5.733333333333333	5.709677419354839	4.461538461538462	3.703125	2.783333333333333	1.8928571428571428	1.4791666666666667	1.181818181818182	0.5675675675675675	2.9	3.2115384615384617	2.828125	2.583333333333333	2.357142857142857	2.25	1.9772727272727275	1.7297297297297298	2.611111111111112	2.8862007168458783	2.6303418803418808	2.449218750000001
CHEMBL70985	19.027581889879976	0	1	2.5418677817854536	5.017228383410371	1.2864329602484503	4.095083075631226	0.163803323025249	312.1338300146548	6.659722770068827	9	0	0	4	2	1	0	0	1	0	0	0	1	300.0	211.47222222222223	249.66666666666669	387.58333333333326	1028.0	5.555555555555555	5.375	4.161904761904762	3.418439716312057	3.0526315789473686	2.115606936416185	1.8216216216216217	1.3614457831325302	1.1037037037037036	2.9444444444444446	3.342857142857143	2.99290780141844	2.8421052631578947	2.508670520231214	2.1945945945945944	2.0843373493975905	2.103703703703704	3.9161522633744856	2.617559523809524	2.3777777777777778	2.4741922773837666
CHEMBL1289277	26.34593887192922	0	1	2.4644338596326314	4.928867719265264	1.314406335577147	5.123941136306419	0.1552709435244369	269.0393086996097	6.788779966393304	20	0	0	5	4	1	0	0	0	0	0	0	0	394.0	192.02777777777777	311.38888888888886	443.50000000000006	1300.0	6.061538461538461	6.3478260869565215	4.911290322580645	3.736196319018405	2.533333333333333	1.945454545454545	1.891089108910891	1.9028571428571428	1.6263736263736264	3.292307692307692	3.693548387096774	3.331288343558282	2.805128205128205	2.463636363636364	2.49009900990099	2.571428571428572	2.263736263736264	2.954273504273504	2.718196457326892	2.511200716845878	2.487048398091343
CHEMBL133455	13.49204798394724	0	1	2.492963544149106	4.906186989956341	1.313798229096267	3.676293583344617	0.2162525637261539	105.5692508563582	5.189995394859361	9	0	0	3	2	1	0	0	0	0	0	0	0	194.0	93.16666666666669	165.16666666666669	191.7777777777778	684.0	5.542857142857143	5.8108108108108105	4.582089552238806	3.227272727272727	2.611111111111111	2.2151898734177213	1.0609756097560976	0.78125	0.1538461538461538	3.142857142857143	3.567164179104477	2.977272727272727	2.833333333333333	2.6455696202531644	2.158536585365854	1.78125	1.4230769230769231	2.661904761904762	2.721471471471472	2.465174129353234	2.306186868686869
CHEMBL163639	24.822035129528004	0	1	2.463074110781497	4.8978147917641	1.338608737994074	4.8415292939357375	0.1561783643205076	353.8267658218288	7.000209542762943	15	0	0	6	3	2	1	0	0	0	0	0	0	360.44444444444446	218.2716906721536	343.4907407407407	463.4475308641976	1460.0	6.007407407407408	5.046875	4.843304843304843	3.0780590717299576	2.7554240631163704	2.6541666666666663	2.548611111111111	2.547619047619048	2.377450980392157	3.316666666666667	3.58974358974359	3.037974683544304	2.674556213017752	2.63125	2.8194444444444446	2.807142857142857	2.573529411764706	3.63786151120256	2.400655864197531	2.9358182969294075	2.4000527426160336
CHEMBL21862	34.76227056094648	0	2	2.466485971605422	4.832082866586371	1.320640839620658	5.556941304535845	0.1262941205576328	832.2378705851393	8.205722843028793	18	0	0	8	6	2	0	0	0	0	0	0	0	502.0	302.88888888888886	445.66666666666674	573.7777777777782	1762.0	5.704545454545454	5.78494623655914	4.4523809523809526	2.9873417721518987	2.531746031746032	2.2084942084942085	2.221311475409836	1.7316017316017316	1.5462962962962965	3.159090909090909	3.488095238095238	2.8860759493670884	2.634920634920635	2.471042471042471	2.450819672131148	2.354978354978355	2.259259259259259	3.441919191919192	2.782855436081243	2.652777777777778	2.358298171589312
CHEMBL1194956	23.3225932353376	0	1	2.397801583292179	4.773890839894051	1.326565577378654	3.471519655218441	0.1157173218406147	1794.6615994254369	8.591184047820635	15	0	0	5	4	1	0	0	0	0	0	0	0	364.0	208.94444444444449	277.3888888888888	352.36111111111103	1186.0	6.5	6.3559322033898304	4.757281553398058	3.15	2.449664429530201	2.3741007194244603	2.7288135593220337	2.514018691588785	2.27	3.2142857142857144	3.5145631067961167	2.878571428571429	2.5167785234899327	2.366906474820144	2.406779661016949	2.4299065420560746	2.47	3.731150793650794	2.970338983050848	2.6930960086299884	2.459920634920635
CHEMBL313490	16.22301585277072	0	1	2.3469625659509474	4.6939251319018975	1.342160741829075	3.461811814541673	0.1648481816448415	745.0571461981089	7.355398266473345	12	0	0	5	4	1	0	0	0	0	0	0	0	258.0	112.11111111111111	204.0555555555556	204.83333333333337	856.0	6.2926829268292686	6.162790697674419	4.586666666666667	2.92	1.9361702127659568	1.8295454545454544	1.851851851851852	2.084507042253521	2.949152542372881	3.024390243902439	3.2133333333333334	2.68	2.478723404255319	2.3295454545454546	2.259259259259259	2.309859154929577	2.5084745762711864	2.734417344173442	2.8766149870801034	2.7207407407407413	2.355555555555556
CHEMBL509314	48.197299403490845	0	2	2.465339731354019	4.834693259463215	1.323395368343138	5.916958180037756	0.0969993144268484	2462.157758625843	9.617082153298025	30	0	0	10	6	2	0	0	2	0	0	0	2	746.0	468.19444444444446	608.6944444444445	825.3055555555559	2480.0	6.1652892561983474	5.890625	4.427350427350428	3.0	2.526315789473684	2.4198895027624308	2.676384839650146	2.396449704142012	2.2188449848024314	3.15702479338843	3.4316239316239314	2.81437125748503	2.565096952908587	2.4917127071823204	2.553935860058309	2.5088757396449703	2.5167173252279635	3.8693755739210287	2.7287326388888893	2.601258309591643	2.3862275449101795
ZINC000026944781	23.569882405521373	0	1	2.3925500532072688	4.7851001064145375	1.3082746415626034	5.032968371223688	0.1677656123741229	213.7501081941287	6.463419902656214	12	0	0	7	4	2	0	0	0	1	0	0	1	365.60493827160496	178.72751867093433	291.6563786008231	397.5823045267489	1470.0	6.196693869010254	6.130824372759856	4.620039682539683	3.287537537537537	2.548941798941799	2.513804713804714	2.743055555555556	2.7994791666666665	2.991452991452991	3.169491525423729	3.455357142857143	3.0472972972972974	2.5892857142857144	2.4484848484848483	2.5	2.5	2.730769230769231	3.029279977473464	2.701048718969866	2.60407480893592	2.336920253586919
CHEMBL2181188	20.41328588155165	0	1	2.4966014605318674	4.993202921063734	1.3363919158277004	3.99924499900568	0.1538171153463723	771.3667471445401	7.603675382722489	14	0	0	4	2	1	0	0	0	1	0	0	1	283.60493827160496	118.25529644871207	230.15637860082305	300.68930041152265	1268.0	5.56088114258049	5.816872427983538	4.616780045351474	3.524875621890548	2.876280535855004	2.5745047372954346	2.0702754036087367	1.907738095238096	1.87363834422658	3.196078431372549	3.510204081632653	2.992537313432836	2.673758865248227	2.62015503875969	2.6324786324786325	2.5892857142857144	2.617647058823529	2.318731302915923	2.5487349489407105	2.3485344755186026	2.1379368589153005
CHEMBL292274	12.78494120276069	0	1	2.469723808934601	4.891685893300384	1.3212242230647275	3.681279028483973	0.2300799392802483	85.47996981052636	4.918285706520747	9	0	0	2	2	0	0	0	0	0	0	0	0	164.0	71.88888888888889	144.36111111111111	188.3055555555556	620.0	4.823529411764706	5.194444444444445	3.863636363636364	2.604651162790698	1.7254901960784317	1.2525252525252526	1.2352941176470589	0.4347826086956521	0.0	3.117647058823529	3.575757575757576	3.058139534883721	2.42156862745098	2.1313131313131315	2.161764705882353	1.9130434782608696	1.45	2.1143790849673203	2.5069444444444446	2.1872895622895623	2.040374677002584
44431539;44431538	25.610322520041265	0	1	2.4513713463812072	4.895723529632248	1.3147305169443846	5.233859379688864	0.163558105615277	237.49495446324192	6.633297188689415	10	0	0	6	3	2	0	0	1	0	0	0	1	418.0	256.52777777777777	335.75	446.69444444444457	1322.0	6.741935483870968	6.242424242424242	4.760330578512397	3.396449704142012	2.6197916666666665	2.2110552763819094	2.3701657458563536	1.8727272727272728	1.867549668874172	3.3225806451612905	3.710743801652893	3.106508875739645	2.6875	2.477386934673367	2.4696132596685083	2.503030303030303	2.390728476821192	4.137544802867383	2.8438552188552184	2.774793388429752	2.6048652202498355
CHEMBL197947	31.48435369341712	0	1	2.5383261106887582	5.0099678407519	1.3603460782536865	5.242877024688062	0.1344327442227708	564.031939008998	7.696087432478851	21	0	0	8	7	1	0	0	0	0	0	0	0	514.0	246.0555555555556	361.0	553.6111111111112	1554.0	7.3428571428571425	7.5394736842105265	6.043478260869565	4.537634408602151	4.236180904522613	3.773399014778325	3.984375	3.6769230769230767	3.46448087431694	3.6142857142857134	4.0144927536231885	3.462365591397849	3.201005025125628	3.0886699507389164	3.15625	3.015384615384616	2.9836065573770494	3.515079365079365	2.904239766081872	2.615942028985507	2.5349462365591395
CHEMBL350277	21.37961237674044	0	1	2.494631242820536	4.910314006472261	1.2807320836753378	3.956872827803638	0.1465508454742088	1388.6627028741896	8.229348251771732	15	0	0	4	3	1	0	0	0	0	0	0	0	306.0	165.72222222222223	249.66666666666669	326.2222222222222	1066.0	5.666666666666667	5.649122807017544	4.14	2.937984496124031	2.425675675675676	2.4964028776978417	3.229357798165138	2.8990825688073394	2.118181818181818	3.1666666666666665	3.53	2.945736434108527	2.52027027027027	2.525179856115108	2.779816513761468	2.642201834862385	2.5090909090909093	3.068930041152264	2.731481481481482	2.496666666666667	2.378768303186908
CHEMBL1739102	20.729224356669786	0	1	2.514224242914952	4.950853146446001	1.3029215994308008	4.157133280189469	0.1598897415457488	363.7896143146542	6.852087162915766	15	0	0	8	4	2	1	0	0	1	0	0	1	330.0493827160494	202.11032045419907	287.0293209876544	390.4854823959761	1536.0	7.334430727023321	6.07175925925926	5.941176470588236	4.242337164750958	4.495919648462021	4.374859708193041	4.055555555555555	3.0760869565217392	2.8513888888888888	3.577777777777778	3.823529411764706	3.155172413793104	2.872881355932204	2.9696969696969697	3.0638297872340425	2.9347826086956523	2.875	4.491340454537757	2.6475480109739373	3.3768155410312275	2.884596282105861
CHEMBL331240	24.91514628267317	0	1	2.424314346410801	4.778736076701887	1.3034893013965088	3.917081317510591	0.1224087911722059	1223.4475889511443	8.272578854787751	15	0	0	8	5	3	0	0	0	0	0	0	0	428.0	249.72222222222223	326.3333333333333	405.91666666666646	1330.0	7.016393442622951	6.703125	5.0625	3.780821917808219	3.109677419354839	2.8109756097560976	2.830985915492957	3.6607142857142856	3.3304347826086955	3.19672131147541	3.508928571428572	3.0273972602739727	2.7225806451612904	2.3963414634146343	2.5211267605633805	2.8035714285714284	2.6608695652173915	4.093806921675775	3.0503472222222223	2.913690476190476	2.8540715372907144
CHEMBL3138744	10.187224221315322	0	1	2.28441460015007	4.568829200300141	1.236887007262098	3.2754813611991422	0.2339629543713673	78.13569181603599	4.694919190559214	6	0	0	4	1	1	0	0	0	2	0	0	2	143.20987654320987	67.4828151196464	113.011316872428	116.3065843621399	1064.0	5.304069501600366	5.193415637860083	3.654589371980677	2.728174603174604	1.662626262626263	1.4998686629892302	1.6349206349206349	0.7017543859649124	0.1259259259259259	2.851851851851852	2.9565217391304346	2.4642857142857144	2.0727272727272728	2.191489361702128	2.4	1.868421052631579	1.5	2.4993635229498667	2.722717573540619	2.456767758096261	2.392508083480305
CHEMBL1788198	25.70938016575468	0	1	2.506981549737751	4.953599851034415	1.2667968408918062	4.02751233327551	0.122045828281076	1858.19052144936	8.721280923735284	9	0	0	6	3	3	0	0	0	0	0	0	0	394.0	273.78472222222223	327.3611111111111	584.5694444444443	1348.0	5.628571428571429	5.342465753424658	3.927536231884058	2.9072164948453607	2.1367521367521367	1.6380090497737556	1.650943396226415	1.6172248803827751	1.6864864864864866	3.0428571428571427	3.4565217391304346	2.81958762886598	2.4444444444444446	2.3574660633484164	2.268867924528302	2.210526315789474	2.3783783783783785	3.9112103174603177	2.645357686453577	2.3721819645732687	2.3659793814432994
CHEMBL138873	15.653808442026763	0	1	2.442927654527215	4.798829567486315	1.3152586241536404	3.801514767367377	0.1900757383683688	173.22156622837065	5.84771868526685	9	0	0	3	2	0	1	0	0	0	0	0	0	178.44444444444446	84.03120713305898	168.64814814814815	222.1172839506173	990.0	4.055555555555556	4.297101449275362	3.101960784313725	2.2	1.656084656084656	1.5714285714285714	1.5181159420289858	0.9782608695652174	0.5210727969348659	2.909090909090909	3.2705882352941176	2.772727272727273	2.380952380952381	2.4375	2.630434782608696	2.347826086956522	1.9310344827586208	1.909800162114977	2.283212560386473	1.984095860566449	1.8950617283950617
CHEMBL70652	17.544418642285585	0	1	2.5301205194196084	4.99845522811866	1.2927305877637565	3.9865020068887023	0.1733261742125522	271.2595499144842	6.435985234228026	9	0	0	4	2	1	0	0	1	0	0	0	1	288.0	202.44444444444443	227.38888888888889	345.44444444444446	952.0	6.0	5.62	4.365591397849462	3.5396825396825395	3.021428571428572	2.0580645161290323	1.8012422360248448	1.4191176470588236	1.3131313131313131	3.020833333333333	3.4516129032258065	3.023809523809524	2.7642857142857142	2.4064516129032256	2.0683229813664594	2.014705882352941	2.1515151515151514	4.217592592592593	2.739444444444445	2.445041816009558	2.4098324514991183
CHEMBL2021525	16.88243450574954	0	1	2.450998018462625	4.841251590538344	1.3110985692656556	4.175715157820735	0.1555763204189882	1163.4462400652772	7.311160447535756	6	0	0	8	1	2	1	0	3	1	0	0	4	360.8888888888889	196.46594433452017	290.214148720408	368.8715329411193	1526.0	8.202020202020202	5.363636363636363	5.662551440329218	4.735735735735736	2.7610619469026547	3.286549707602339	3.216216216216216	2.5128205128205123	2.344086021505376	3.0681818181818183	3.234567901234568	2.72972972972973	2.6283185840707963	2.473684210526316	2.216216216216216	2.032967032967033	1.967741935483871	3.505670702559346	2.8190025460042825	2.772886390877737	2.527780230544647
CHEMBL353256	16.8492424049175	0	1	2.447183552870736	4.781383828158895	1.3539611141557408	3.908039002344983	0.1860970953497611	211.37701207460915	6.095580670883818	14	0	0	3	2	0	1	0	0	0	0	0	0	208.44444444444449	86.05898491083677	172.95987654320987	189.4783950617284	1022.0	5.084010840108402	5.310606060606061	4.0084388185654	2.480392156862745	2.376666666666667	2.382456140350877	2.525	2.186147186147186	1.1359649122807016	3.268292682926829	3.5822784810126582	2.9019607843137254	2.69	2.705263157894737	2.9125	2.779220779220779	2.3552631578947367	2.0989996319716284	2.4290123456790127	2.189365525863416	1.9212962962962967
ZINC000013741730	14.089764965392607	0	1	2.4718691366784773	4.897610442438452	1.3216507761083591	3.759427647145318	0.2088570915080732	142.91240318674218	5.550018542339678	9	0	0	2	2	0	0	0	0	0	0	0	0	172.0	80.38888888888889	163.19444444444449	213.55555555555563	696.0	4.3	4.714285714285714	3.4743589743589745	2.3173076923076925	1.6581196581196582	1.2032520325203253	1.1153846153846154	0.7631578947368421	0.4918032786885246	2.95	3.371794871794872	2.9038461538461537	2.4871794871794872	2.1463414634146343	2.048076923076923	2.026315789473684	1.8688524590163933	2.009722222222222	2.392857142857143	2.092236467236468	1.9244123931623929
CHEMBL111302	30.33096252064513	2	1	2.450998018462625	4.841251590538344	1.3110985692656556	4.175715157820735	0.1555763204189882	1163.4462400652772	7.311160447535756	12	0	0	11	5	6	0	0	0	0	0	0	0	562.0	383.5	469.5	533.6111111111111	1712.0	7.113924050632911	6.45679012345679	4.914893617021277	3.525139664804469	2.668269230769231	2.686915887850468	2.1298076923076925	2.346368715083799	2.4782608695652173	3.0	3.326241134751773	3.005586592178771	2.5913461538461537	2.3598130841121496	2.2259615384615383	2.2458100558659218	2.565217391304348	4.854430379746836	3.20164609053498	3.3297872340425534	2.7693978895096207
CHEMBL2113098	25.08155522381718	0	1	2.502413403807877	4.947599942861447	1.2776862092153964	4.53251739484939	0.1416411685890434	477.84625184423066	7.332439841695605	12	0	0	8	4	4	0	0	0	0	0	0	0	456.0	293.27777777777777	360.75000000000006	507.2777777777778	1346.0	7.354838709677419	6.753846153846154	5.288135593220339	4.103896103896104	3.229946524064171	2.865	3.211764705882353	3.1823529411764704	2.346820809248555	3.2580645161290325	3.635593220338983	3.2467532467532467	2.716577540106952	2.535	2.711764705882353	2.7	2.433526011560694	4.730286738351254	2.978205128205128	3.057203389830509	2.773629148629148
ZINC000026578710	16.930122633957264	0	1	2.346871170419208	4.693742340838416	1.3465404211278356	3.4381716128765096	0.1562805278580231	1304.1947994737286	7.961798477793361	12	0	0	5	4	1	0	0	0	0	0	0	0	262.0	116.36111111111111	211.47222222222223	220.75000000000003	894.0	5.954545454545454	5.804347826086956	4.197530864197531	2.6605504587155964	1.809523809523809	1.5252525252525253	1.6043956043956045	1.8	2.0869565217391304	2.9545454545454546	3.1481481481481484	2.614678899082569	2.3904761904761904	2.2626262626262625	2.197802197802198	2.25	2.36231884057971	2.644570707070707	2.8103864734299515	2.6107681755829906	2.25203873598369
CHEMBL469567	26.27698918670792	0	1	2.461424993427847	4.922849986855693	1.3157165337623409	4.603774335838934	0.1395083132072404	400.6938046659204	7.187120024717044	16	0	0	6	4	2	0	0	0	0	0	0	0	412.0	198.0	318.38888888888886	439.1111111111112	1328.0	6.338461538461538	6.434782608695652	5.0	4.048484848484849	2.775401069518717	2.073529411764706	1.7373737373737377	1.8703703703703705	2.034482758620689	3.261538461538461	3.632	3.224242424242424	2.86096256684492	2.519607843137255	2.398989898989899	2.462962962962963	2.427586206896552	3.046153846153846	2.7286634460547505	2.5471111111111107	2.5708754208754208
CHEMBL1289394	26.386378986449103	0	1	2.4640845950936683	4.928169190187336	1.3057102580975042	4.987936473972454	0.1511495901203773	294.35711441662903	6.878716173576917	20	0	0	6	4	1	0	0	1	0	0	0	1	442.0	249.02777777777777	328.0000000000001	464.2777777777777	1342.0	7.129032258064516	6.984848484848484	5.4491525423728815	4.210191082802548	3.1748633879781423	2.43069306930693	2.3369565217391304	2.25625	1.993421052631579	3.403225806451613	3.7796610169491527	3.35031847133758	2.846994535519125	2.549504950495049	2.5489130434782608	2.59375	2.4802631578947367	4.016577060931899	2.900673400673401	2.7796610169491536	2.7137296532200987
CHEMBL469345	24.79382593911353	0	1	2.4416393407484414	4.883278681496883	1.3401159421892503	5.243730269169408	0.1691525893280454	210.6303805866361	6.481506958083361	16	0	0	6	4	2	0	0	0	0	0	0	0	402.0	188.22222222222223	297.61111111111103	392.5555555555555	1252.0	6.813559322033898	6.7936507936507935	5.292035398230088	4.2312925170068025	2.789156626506024	2.15	2.037037037037037	2.0069444444444446	2.289256198347108	3.3559322033898304	3.699115044247788	3.306122448979592	2.8313253012048194	2.533333333333333	2.5	2.493055555555556	2.5950413223140494	3.190207156308851	2.808641975308642	2.6337266470009824	2.691421012849585
ZINC000013802553	26.88663671197175	0	2	2.445463950963095	4.784089608659893	1.334586060111452	3.9644047862635423	0.1166001407724571	2395.3352190408013	9.005053897869354	20	0	0	7	6	1	0	0	0	0	0	0	0	392.0	191.47222222222223	321.63888888888886	420.91666666666674	1364.0	5.764705882352941	5.875	4.3565891472868215	2.782122905027933	2.33	2.1449275362318843	2.0541871921182264	1.851282051282052	1.5614035087719298	3.147058823529412	3.503875968992248	2.877094972067039	2.595	2.4782608695652173	2.403940886699508	2.276923076923077	2.3216374269005846	2.815767973856209	2.7808641975308643	2.4933247200689057	2.2531036623215392
CHEMBL129661	14.061255394691193	0	1	2.4027499252370648	4.8054998504741295	1.3609756584307349	3.8553105763194178	0.2141839209066343	109.96221273226874	5.287923451062074	10	0	0	3	2	1	0	0	0	0	0	0	0	212.0	88.61111111111111	168.38888888888886	186.94444444444449	720.0	5.888888888888889	5.894736842105263	4.388059701492537	3.313953488372093	2.488636363636364	2.186046511627907	2.264705882352941	1.7543859649122806	1.36	3.111111111111111	3.4328358208955225	3.046511627906977	2.625	2.4186046511627906	2.5294117647058822	2.456140350877193	2.18	2.46141975308642	2.739766081871345	2.5132669983416247	2.2855297157622743
ZINC000029131432	12.93477111702175	0	3	2.43581255756777	4.87162511513554	1.2526484486474048	3.640869289928808	0.2141687817605181	98.12581975579246	5.116878781329006	6	0	0	4	3	1	0	0	0	0	0	0	0	206.0	95.41666666666669	173.30555555555551	198.88888888888889	698.0	5.722222222222222	6.081081081081081	4.815384615384615	3.8875	2.9753086419753085	2.074074074074074	0.8452380952380952	0.3243243243243243	0.032258064516129	2.9166666666666665	3.246153846153846	2.9375	2.7777777777777777	2.5308641975308643	2.0595238095238093	1.8108108108108107	1.3387096774193548	2.6504629629629632	2.845345345345345	2.666239316239316	2.6541666666666672
CHEMBL158627	26.818046256658395	0	1	2.4194982711661406	4.725109438158683	1.2626194727886746	3.968003994031528	0.1167059998244567	3992.83552026882	9.516032345818097	12	0	0	8	2	4	1	0	1	0	0	0	1	462.44444444444446	342.8272462277092	435.92901234567904	433.2530864197531	1658.0	7.114529914529915	5.53921568627451	4.884408602150538	2.7906976744186047	2.373188405797101	2.5058823529411764	2.471491228070175	2.4307359307359304	2.2146118721461185	3.2153846153846155	3.3870967741935485	2.726744186046512	2.4619565217391304	2.447058823529412	2.5657894736842106	2.5064935064935066	2.5136986301369864	5.274265326580141	2.6570669934640527	3.515556551174831	2.6729112833764
CHEMBL1159649	24.79382593911353	0	1	2.467306909200433	4.87952633516236	1.3329411267575089	4.177921334035189	0.134771655936619	627.0448372715293	7.572420160367133	15	0	0	6	3	2	0	0	1	0	0	0	1	424.0	252.02777777777777	321.58333333333326	428.4444444444444	1282.0	7.43859649122807	6.934426229508197	5.513761467889908	4.047619047619048	3.1801242236024843	2.369047619047619	2.52	2.6153846153846154	2.2704918032786887	3.43859649122807	3.7889908256880735	3.2448979591836733	2.8074534161490683	2.5416666666666665	2.566666666666667	2.5923076923076924	2.4836065573770494	4.421539961013645	2.998178506375228	2.950305810397553	2.7785336356764927
ZINC000000836547	24.805756482931987	0	1	2.3980604256546374	4.796120851309274	1.3183760736371113	4.840206275033408	0.151256446094794	331.5844294780211	6.967033276228603	12	0	0	8	5	3	0	0	0	0	0	0	0	418.0	203.41666666666669	322.22222222222223	441.1111111111111	1334.0	6.430769230769231	6.117647058823529	4.524590163934426	3.5705128205128207	2.631868131868132	2.481675392670157	2.8098159509202456	2.7777777777777777	2.4444444444444446	3.0615384615384613	3.377049180327869	3.08974358974359	2.587912087912088	2.413612565445026	2.576687116564417	2.4901960784313726	2.486111111111111	3.12948717948718	2.832516339869281	2.6411657559198543	2.491809116809117
CHEMBL281575	37.59069768569265	0	2	2.466442487074417	4.831863135873541	1.3165532766489023	5.557441299610802	0.115780027075225	2432.8166768061683	9.365420909237956	18	0	0	8	6	2	0	0	0	0	0	0	0	518.0	319.8888888888889	482.6666666666667	622.7777777777779	1914.0	5.18	5.276190476190476	3.9791666666666665	2.652014652014652	2.270833333333333	1.993220338983051	1.9928571428571429	1.5430711610486891	1.373015873015873	3.02	3.3229166666666665	2.73992673992674	2.5277777777777777	2.386440677966102	2.3642857142857143	2.2771535580524342	2.1904761904761907	3.1988888888888893	2.6648148148148145	2.513888888888889	2.226800976800977
CHEMBL26998	13.42309829872594	0	1	2.4065094737976667	4.813018947595332	1.2755257717953468	3.6962834262000737	0.2053490792333374	128.25859962859772	5.441835200339294	6	0	0	2	1	1	0	0	0	0	0	0	0	164.0	110.86111111111111	171.83333333333337	241.0833333333334	714.0	3.813953488372093	3.9318181818181817	2.7804878048780486	1.991150442477876	1.4471544715447155	1.0962962962962963	0.7703703703703704	0.6545454545454545	0.4415584415584415	2.627906976744186	3.0	2.6283185840707963	2.3739837398373984	2.037037037037037	1.8	1.709090909090909	1.7012987012987013	2.5781653746770026	2.431186868686869	2.095528455284553	1.9899213372664704
CHEMBL426285	30.110580245563902	0	1	2.535115311364094	5.00219856718939	1.3501979621069913	5.063812124443434	0.133258213801143	599.2980938630757	7.730760193585842	21	0	0	8	7	1	0	0	0	0	0	0	0	502.0	246.02777777777777	351.49999999999994	542.888888888889	1518.0	7.27536231884058	7.486486486486487	6.03030303030303	4.739884393063584	4.296296296296297	3.6206896551724137	3.7552083333333335	3.620320855614973	3.497076023391813	3.4927536231884058	3.886363636363636	3.46242774566474	3.1693121693121693	2.9655172413793105	3.020833333333333	2.9251336898395723	2.941520467836257	3.565619967793881	2.965840840840841	2.662878787878788	2.622992935131663
CHEMBL79725	24.127159272446864	0	1	2.4680092126891084	4.877113591375672	1.3257432450321225	4.364152275338073	0.1454717425112691	431.996638964053	7.167030096706151	15	0	0	6	3	2	0	0	1	0	0	0	1	408.0	247.02777777777777	316.7777777777777	401.19444444444446	1246.0	7.285714285714286	6.733333333333333	5.201834862385321	3.5503355704697985	3.012422360248447	2.496969696969697	2.2533333333333334	2.50381679389313	2.4754098360655736	3.4285714285714284	3.7889908256880735	3.1543624161073827	2.7950310559006213	2.587878787878788	2.526666666666667	2.618320610687023	2.5491803278688523	4.411210317460317	2.9453703703703704	2.9062181447502544	2.625093214019388
CHEMBL1644980	26.66347573683805	0	1	2.462294788886462	4.924589577772924	1.2807808309663915	4.236765472745394	0.1246107491983939	1445.035998554241	8.499664944352622	18	0	0	6	1	1	0	0	3	1	0	0	4	463.60493827160496	349.3525186709343	495.48971193415633	523.917952674897	1682.0	7.35880854399373	6.425925925925926	5.74105461393597	3.4629629629629632	2.8364997121473805	2.6369248035914703	2.671875	2.07324643078833	2.362252663622527	3.3174603174603177	3.567796610169492	3.017857142857143	2.5906735751295336	2.4696969696969697	2.4479166666666665	2.3798882681564244	2.4383561643835616	5.545278074141814	2.9072982915575505	4.199065355374207	2.654394473838918
CHEMBL4218679	9.928004507313084	0	0	2.385237028508381	4.513858331584252	1.293731791312119	3.334864167552176	0.2565280128886289	57.19635699153109	4.308854471865769	5	0	0	4	1	1	2	0	0	0	0	0	0	132.88888888888889	84.20130315500687	98.78395061728396	109.80898491083676	960.0	5.537037037037037	4.826666666666667	3.728682170542635	2.66	2.111111111111111	1.6216216216216215	1.2058823529411764	0.611111111111111	0.0	3.208333333333333	3.488372093023256	2.76	2.5869565217391304	2.5405405405405403	1.9411764705882355	1.5	1.2	3.5083876314586195	2.6437037037037032	2.2973011771461387	2.4066049382716046
ZINC000013794028	17.66573898584523	0	1	2.447853787418126	4.782131525743859	1.3402867465382742	3.974260693158069	0.1806482133253667	217.84852367682743	6.172257336117187	14	0	0	6	5	1	0	0	0	0	0	0	0	288.0	135.38888888888889	211.0555555555556	231.66666666666669	904.0	7.024390243902439	6.977272727272728	5.269230769230769	3.2058823529411766	2.811320754716981	3.020408163265306	3.641025641025641	3.3766233766233764	2.2337662337662336	3.3902439024390243	3.743589743589744	2.9411764705882355	2.641509433962264	2.704081632653061	3.0128205128205128	2.844155844155844	2.4025974025974026	3.3021680216802167	3.0126262626262625	2.705840455840456	2.43681917211329
44431540	26.20803950148663	0	1	2.4533437489434213	4.900730567437543	1.3259774996050608	5.234159102610083	0.1586108818972752	263.40753395332973	6.767624860080727	10	0	0	6	4	2	0	0	0	0	0	0	0	410.0	234.77777777777777	323.75	455.0277777777779	1326.0	6.507936507936508	6.268656716417911	4.737704918032787	3.409356725146199	2.6377551020408165	2.247524752475248	2.391304347826087	2.005952380952381	1.8636363636363635	3.333333333333333	3.737704918032787	3.134502923976608	2.6989795918367347	2.5	2.494565217391304	2.523809523809524	2.435064935064935	3.72663139329806	2.8884742951907127	2.653688524590164	2.532488628979857
CHEMBL196848	27.719712319782424	0	1	2.5099999054152646	4.960369460210433	1.3122324898987403	4.757782151382156	0.135936632896633	523.2802754299043	7.512880188501008	18	0	0	5	3	2	0	0	0	0	0	0	0	420.0	205.8055555555556	329.4722222222222	515.6388888888888	1390.0	6.0	6.1891891891891895	4.87218045112782	3.930635838150289	2.9665071770334928	2.557017543859649	2.7313432835820897	2.645833333333333	2.528409090909091	3.242857142857143	3.676691729323308	3.3179190751445087	2.789473684210526	2.539473684210526	2.6517412935323383	2.645833333333333	2.596590909090909	2.9400793650793653	2.7316066066066065	2.4772347535505426	2.5038535645472058
CHEMBL715	17.734688671066525	0	3	2.4857829751408094	4.830655063273429	1.3277773455259387	4.1926154400864855	0.1905734290948402	156.3758745700881	5.8407199219100505	11	0	0	5	4	0	1	0	0	0	0	0	0	250.44444444444449	97.33676268861454	188.3487654320988	244.2283950617285	1084.0	5.962962962962964	6.162962962962964	4.9125	4.343042071197411	3.115942028985507	2.8621794871794872	2.206666666666667	1.4587458745874589	0.7060931899641577	3.380952380952381	3.75	3.378640776699029	2.982608695652174	3.0384615384615383	2.98	2.4257425742574257	1.827956989247312	2.3175419687765366	2.6183813443072705	2.354359567901235	2.3377681889008755
ZINC000027080022	27.79310223027608	0	2	2.445822700392059	4.808534868258093	1.3119668956244417	4.084577941347908	0.1167022268956545	2099.5362765936043	8.902234747152697	20	0	0	7	6	1	0	0	0	0	0	0	0	406.0	194.72916666666669	329.8888888888889	461.2916666666667	1402.0	5.71830985915493	5.8133333333333335	4.2444444444444445	2.7527472527472527	2.0	1.940366972477064	2.108910891089109	2.0205128205128204	1.825581395348837	3.1549295774647885	3.533333333333333	2.89010989010989	2.4330357142857144	2.376146788990826	2.396039603960396	2.4307692307692306	2.4302325581395348	2.7426643192488265	2.748333333333333	2.443621399176955	2.321504884004884
ZINC000028359956	11.560997669168536	0	3	2.3617761606922327	4.70932659983735	1.2416890607620097	3.5672498790379548	0.2378166586025303	71.13007211521483	4.669975310703979	6	0	0	4	3	0	0	0	0	0	1	0	1	165.06721536351165	71.022719478738	131.70370370370372	134.8672839506173	1782.0	5.691972943569367	5.967901234567901	4.510683760683761	2.9012345679012346	2.409259259259259	1.98421372191864	1.2552188552188552	0.4074074074074074	0.0265906932573599	3.103448275862069	3.3653846153846154	2.9166666666666665	2.65	2.3278688524590163	2.1272727272727274	1.8444444444444448	1.2564102564102564	2.449059292370276	2.7443415637860085	2.532763532763533	2.39187242798354
ZINC000026496618	24.83426605363341	0	1	2.456627360091125	4.868740180032069	1.3314588639279692	4.318761054449634	0.1393148727241817	493.3951589217596	7.332712503867691	15	0	0	7	4	2	0	0	1	0	0	0	1	428.0	252.5	328.5555555555555	415.44444444444434	1296.0	7.379310344827586	6.838709677419355	5.267857142857143	3.75	2.970059880239521	2.3446327683615817	2.343949044585987	2.5	2.1746031746031744	3.396551724137931	3.732142857142857	3.1842105263157894	2.7784431137724552	2.4915254237288136	2.5031847133757963	2.5588235294117645	2.507936507936508	4.3534482758620685	2.963709677419355	2.9335317460317456	2.671052631578947
CHEMBL312448	13.988074523962029	0	2	2.413847009074757	4.821329116898831	1.203909019311475	3.80195850561936	0.2112199169788533	101.52409326651912	5.208082807299598	6	0	0	2	2	0	0	0	0	0	0	0	0	172.0	89.45138888888889	170.19444444444446	229.25	698.0	4.095238095238095	4.418604651162791	3.0126582278481013	2.0412371134020617	1.4758064516129032	1.226890756302521	0.8653846153846154	0.5470085470085471	0.5972222222222222	2.8095238095238093	3.1772151898734178	2.742268041237113	2.193548387096774	2.2521008403361344	1.9423076923076923	1.5555555555555556	1.6805555555555556	2.129794973544973	2.4489664082687344	2.1543600562587906	2.230240549828179
ZINC000254124551	18.55118525199425	0	1	2.49605944506826	4.911662720350996	1.269065199070748	4.045849991070348	0.1759065213508847	240.7976075276456	6.316865900803991	9	0	0	5	3	2	0	0	0	0	0	0	0	290.0	152.97222222222223	238.58333333333337	272.1111111111111	946.0	6.304347826086956	6.081632653061225	4.629213483146067	2.710526315789474	2.183206106870229	2.3781512605042017	3.0309278350515463	2.9887640449438204	2.417582417582417	3.282608695652174	3.629213483146068	2.956140350877193	2.5572519083969465	2.596638655462185	2.865979381443299	2.7752808988764044	2.43956043956044	3.32548309178744	2.735260770975057	2.680711610486892	2.253654970760234
CHEMBL349893	23.92031021678297	0	2	2.448185059074716	4.782511127630357	1.3523171046684657	4.051373921656172	0.135045797388539	2452.036508235749	8.903286474779662	20	0	0	7	7	0	0	0	0	0	0	0	0	364.0	145.91666666666669	273.3055555555556	316.05555555555554	1198.0	6.385964912280702	6.491803278688525	4.805555555555555	2.909090909090909	2.490322580645161	2.5405405405405403	2.787878787878788	2.7384615384615385	1.9166666666666667	3.280701754385965	3.601851851851852	2.902097902097902	2.5935483870967744	2.614864864864865	2.803030303030303	2.730769230769231	2.492424242424242	2.5599415204678366	2.8424408014571947	2.530606995884774	2.167637917637917
ZINC000027073544	25.372481288102257	0	2	2.445820802684541	4.805826371642177	1.2522462990605088	4.06943399145362	0.1271698122329256	1106.5403448636778	8.172144430325412	14	0	0	7	6	1	0	0	0	0	0	0	0	356.0	184.7361111111111	311.9722222222223	459.02083333333337	1296.0	5.085714285714285	5.164383561643835	3.6666666666666665	2.3135135135135134	1.6065573770491803	1.818627450980392	1.6267281105990783	1.6927374301675977	1.2712765957446808	3.0	3.4	2.616216216216216	2.2336065573770494	2.269607843137255	2.216589861751152	2.301675977653632	2.0691489361702127	2.6390873015873013	2.6331811263318112	2.31090534979424	2.2705705705705705
ZINC000013765977	18.2634559672906	0	1	2.445292325138222	4.779010528808722	1.35905717658446	3.852040130613724	0.1674800056788575	458.69263895656206	6.961289476789152	14	0	0	5	5	0	0	0	0	0	0	0	0	266.0	108.36111111111111	209.47222222222223	241.8333333333333	916.0	5.782608695652174	6.040816326530612	4.404494382022472	2.571428571428572	2.2661290322580645	2.310344827586207	2.724489795918368	2.67816091954023	1.837209302325581	3.152173913043478	3.438202247191011	2.7899159663865545	2.524193548387097	2.456896551724138	2.642857142857143	2.67816091954023	2.5348837209302326	2.355676328502416	2.678004535147392	2.353620474406992	1.9941643323996268
CHEMBL117397	28.21997004530509	0	3	2.461130826225577	4.864441952975291	1.3515491794933554	4.684962903329939	0.133856082952284	559.0491329950007	7.579000332233416	19	0	0	5	4	0	1	0	0	0	0	0	0	381.3086419753087	151.33257125438195	303.6512345679012	394.0905349794239	1564.0	5.691173760825502	6.114197530864198	4.707465277777778	3.280025690430315	2.7336860670194008	2.600955794504182	2.7263888888888888	2.2797619047619047	2.052596975673899	3.373134328358209	3.7578125	3.179190751445087	2.7830687830687832	2.7096774193548385	3.00625	2.7916666666666665	2.5207100591715976	2.2586950933489844	2.5874628486511204	2.372275270061728	2.172363757463308
CHEMBL255898	20.184178413849708	0	3	2.442577297391185	4.814617396877194	1.2628423469659735	4.180587057982717	0.1607918099224122	716.5356331527455	7.529939423302943	9	0	0	9	6	2	0	0	0	0	1	0	1	355.06721536351165	234.8838305898491	270.67592592592587	335.7793209876543	2278.0	7.890382563633592	7.575256107171001	6.222222222222222	4.2390260631001375	3.618855218855219	4.078148148148148	4.772784019975031	4.889346136259717	4.251028806584362	3.4	3.734177215189873	2.9722222222222223	2.727272727272727	2.7	2.808988764044944	2.7777777777777777	2.638888888888889	5.219640679774424	3.420147097452062	3.42627754336615	3.1654378143575683
ZINC000013802589	29.394593795805	0	2	2.44542656136131	4.782686578007152	1.2936554563615064	3.931495873774214	0.1062566452371409	5972.548437348013	10.003261808879712	20	0	0	9	6	2	1	0	0	0	0	0	0	446.44444444444446	257.0494684499314	400.4907407407408	482.4938271604938	1722.0	6.115677321156773	5.406926406926407	4.492857142857143	2.75531914893617	2.143288084464555	2.038940809968848	2.0067340067340065	2.1956521739130435	1.8011695906432748	3.2054794520547945	3.4714285714285715	2.851063829787234	2.4615384615384617	2.3738317757009346	2.4545454545454546	2.494565217391304	2.5321637426900585	3.52122559520454	2.55343113676447	2.8606481481481487	2.4185874704491725
CHEMBL146628	26.708297227009272	0	2	2.4454478112345828	4.780991372075967	1.3453914909635651	3.946643274540905	0.1160777433688501	3169.437063132172	9.285084700115636	20	0	0	7	6	1	0	0	0	0	0	0	0	390.0	190.19444444444449	317.3333333333333	408.75000000000006	1364.0	5.735294117647059	5.777777777777778	4.24031007751938	2.636871508379888	2.33502538071066	2.145631067961165	2.17	1.9378238341968912	1.6206896551724137	3.117647058823529	3.4651162790697674	2.8603351955307263	2.598984771573604	2.4757281553398056	2.445	2.326424870466321	2.293103448275862	2.7969771241830066	2.773533950617284	2.4599483204134365	2.104903786468032
ZINC000027556870	26.21997004530509	0	2	2.445438769418861	4.780591519185723	1.3305043576656874	3.937841673095206	0.1193285355483395	2889.964137251919	9.162921840246526	20	0	0	7	6	0	0	0	1	0	0	0	1	414.0	213.4722222222222	317.75	391.1388888888889	1342.0	6.46875	6.367647058823529	4.680327868852459	2.8622754491017965	2.2864864864864867	2.073298429319372	2.302857142857143	2.2138364779874213	1.9251700680272108	3.234375	3.5327868852459017	2.8982035928143715	2.556756756756757	2.413612565445026	2.4857142857142858	2.49685534591195	2.4829931972789114	3.335503472222222	2.839869281045752	2.604508196721312	2.3231869594145045
CHEMBL1632220	24.13908981626533	0	1	2.433657027749307	4.867314055498616	1.30501086788595	4.104120444784159	0.1323909820898115	2054.346583636409	8.759115223692914	16	0	0	6	5	1	0	0	0	0	0	0	0	366.0	188.69444444444449	303.69444444444434	378.3055555555554	1240.0	5.903225806451613	5.984615384615385	4.478260869565218	3.296052631578948	2.6219512195121952	2.2222222222222223	2.03125	1.7866666666666666	1.9104477611940296	3.0806451612903225	3.391304347826087	2.9671052631578947	2.701219512195122	2.52046783625731	2.5	2.42	2.373134328358209	3.043458781362008	2.7700854700854705	2.6408212560386466	2.3894371345029235
CHEMBL329207	16.930122633957264	0	1	2.3468711704192087	4.693742340838417	1.3465404211278362	3.438171612876506	0.156280527858023	1304.1947994738364	7.961798477793444	12	0	0	5	4	1	0	0	0	0	0	0	0	262.0	116.36111111111111	211.47222222222223	220.75000000000003	894.0	5.954545454545454	5.804347826086956	4.197530864197531	2.6605504587155964	1.809523809523809	1.5252525252525253	1.6043956043956045	1.8	2.0869565217391304	2.9545454545454546	3.1481481481481484	2.614678899082569	2.3904761904761904	2.2626262626262625	2.197802197802198	2.25	2.36231884057971	2.644570707070707	2.8103864734299515	2.610768175582991	2.25203873598369
CHEMBL1765683	24.79382593911353	0	0	2.523965066391996	4.910158294955331	1.303860775310633	4.548178125336324	0.1421305664167601	360.8076617232253	7.051495833143475	17	0	0	8	4	3	0	0	0	0	1	0	1	449.0672153635117	231.91855281207137	298.01543209876536	456.5617283950617	2500.0	8.164858461154758	7.879948914431673	6.408148148148148	5.366030092592593	4.936958234830575	4.943245403677058	5.059483726150392	4.215343915343915	3.343175343175344	3.5090909090909093	3.89	3.4609375	3.148936170212766	3.115107913669065	3.242424242424242	2.935714285714285	2.7062937062937062	4.216700960219479	3.238452532992763	2.980154320987653	3.064633969907407
CHEMBL331970;CHEMBL331970;CHEMBL331970;CHEMBL148087;CHEMBL148087;CHEMBL331970	25.40347346437736	0	2	2.445436404387066	4.780332677065234	1.3484763817637746	3.9320319109016535	0.1228759972156766	2737.8348800916065	9.078073507075729	20	0	0	6	6	0	0	0	0	0	0	0	0	358.0	151.69444444444446	291.75	365.9166666666667	1262.0	5.59375	5.867647058823529	4.286885245901639	2.586826347305389	2.118918918918919	1.9371727748691097	2.085714285714286	2.056603773584906	1.7074829931972788	3.15625	3.4836065573770494	2.8682634730538923	2.5405405405405403	2.392670157068063	2.4457142857142857	2.4654088050314464	2.4285714285714284	2.3702256944444446	2.69281045751634	2.3913934426229506	2.079008649367931
CHEMBL2219578	25.443913578897234	0	1	2.4104158042210586	4.790265051582049	1.3430039675301628	4.1989070919847205	0.1312158466245225	611.6561460180353	7.579321081507806	15	0	0	5	4	1	0	0	0	0	0	0	0	372.0	213.0	298.3055555555556	420.1666666666666	1262.0	6.0	5.9393939393939394	4.380165289256198	2.9022988505747125	2.239583333333333	2.109826589595376	2.282758620689655	1.7350993377483444	1.6689189189189189	3.2580645161290325	3.5702479338842976	2.862068965517241	2.442708333333333	2.445086705202312	2.6	2.529801324503312	2.5	3.435483870967742	2.7474747474747474	2.4653351698806247	2.30411877394636
CHEMBL1651093	18.058117464730785	1	1	2.525817726533198	4.867985922718336	1.2525743934027052	4.125483116448282	0.1793688311499253	180.40204910430896	6.028097089170454	6	0	0	7	2	3	2	0	0	0	0	0	0	286.8888888888889	203.0971364883402	228.24845679012347	353.0558984910838	1398.0	6.671834625322998	6.2	4.933333333333333	3.625	2.376202974628172	2.1054131054131053	2.484848484848485	2.0774410774410774	2.217948717948718	3.395348837209302	3.85	3.2211538461538463	2.622047244094488	2.5213675213675213	2.606060606060606	2.2222222222222223	2.243589743589744	4.723189220659075	3.011488340192044	2.8531057098765435	2.883992165242165
CHEMBL4214263	9.928004507313084	0	0	2.385237028508381	4.513858331584252	1.293731791312119	3.334864167552176	0.2565280128886289	57.19635699153109	4.308854471865769	5	0	0	4	1	2	1	0	0	0	0	0	0	168.44444444444446	96.03120713305898	116.7777777777778	115.75925925925924	768.0	7.018518518518519	6.226666666666668	4.8062015503875966	3.186666666666666	2.916666666666666	2.2432432432432434	1.96875	1.0714285714285714	0.0	3.208333333333333	3.4651162790697674	2.74	2.659090909090909	2.4864864864864864	2.09375	1.5714285714285714	1.1333333333333333	4.001300297210791	3.0800000000000005	2.715762273901809	2.6281481481481475
CHEMBL357681	33.553007284159634	0	1	2.5039595214747346	5.007919042949471	1.2744504763573272	4.4830875736288345	0.1018883539461098	1722.06717308201	8.932885233909497	12	0	0	11	5	6	0	0	0	0	0	0	0	620.0	439.8958333333333	499.375	828.9583333333333	1858.0	7.294117647058823	6.590909090909091	5.32484076433121	4.19811320754717	3.72265625	3.2035714285714287	2.5986159169550174	2.06551724137931	2.602409638554217	3.1411764705882352	3.5414012738853504	3.2264150943396226	2.8359375	2.5642857142857145	2.397923875432526	2.2275862068965515	2.2730923694779115	5.175245098039215	3.0905934343434343	3.180732484076433	2.7999213836477987
CHEMBL498354	24.88663671197176	0	1	2.392200668930609	4.784401337861217	1.305545021665862	3.8370757195959455	0.1199086162373733	1912.2200366497816	8.719170978725412	16	0	0	5	3	2	0	0	0	0	0	0	0	374.0	196.72222222222223	308.1666666666667	392.3611111111111	1280.0	5.753846153846154	5.691176470588236	4.114754098360656	3.0304878048780486	2.340909090909091	2.058139534883721	1.925	1.8506493506493509	1.8951048951048952	3.0307692307692307	3.30327868852459	2.804878048780488	2.528409090909091	2.436046511627907	2.46875	2.467532467532468	2.4545454545454546	3.0264957264957264	2.7091503267973858	2.525956284153005	2.409214092140921
CHEMBL65196	15.394588728024525	0	1	2.474433545587345	4.904721834243436	1.319999328990777	3.8490288255013634	0.1924514412750681	190.1923833693453	5.941183284492665	9	0	0	2	2	0	0	0	0	0	0	0	0	180.0	88.88888888888889	182.27777777777783	235.05555555555569	772.0	3.9130434782608696	4.354166666666667	3.2	2.1475409836065573	1.6515151515151516	1.1972789115646258	1.0	0.7741935483870968	0.6593406593406593	2.8260869565217392	3.2333333333333334	2.8114754098360657	2.590909090909091	2.238095238095238	1.973154362416108	1.9193548387096773	1.967032967032967	1.932367149758454	2.307291666666667	2.025308641975309	1.8385701275045536
CHEMBL4206418	10.635111288499631	0	0	2.378547832594616	4.605177181416934	1.3096372936648493	3.3938879259786447	0.2424205661413317	68.46318813782342	4.562768437990722	6	0	0	3	1	1	1	0	0	0	0	0	0	150.44444444444446	93.78120713305898	118.44444444444444	131.40740740740736	778.0	5.57201646090535	5.130952380952381	3.8680555555555554	2.872222222222222	2.224242424242424	2.0681818181818183	1.65	0.975	0.5769230769230769	3.074074074074074	3.375	2.7333333333333334	2.5636363636363635	2.522727272727273	2.2	1.65	1.3461538461538465	3.473378041965148	2.8392857142857144	2.467592592592593	2.432253086419753
CHEMBL42	18.44179545225308	0	3	2.46651832356571	4.844876193159666	1.330226400888438	4.32458920872154	0.1880256177705017	158.83916244751447	5.900801256252463	12	0	0	5	4	0	0	0	0	1	0	0	1	267.60493827160496	101.7275186709343	199.99382716049385	263.90329218107	1152.0	6.371546149323928	6.758024691358024	5.413502109704641	4.649013499480789	3.547008547008547	3.3565656565656568	2.6089324618736383	1.685515873015873	0.9750312109862672	3.452380952380953	3.810126582278481	3.420560747663552	2.965811965811966	3.109090909090909	2.9705882352941178	2.4017857142857144	2.0	2.422083777879388	2.7387288523091	2.5315674324113147	2.430041152263375
ZINC000013794124	18.2634559672906	0	1	2.445292325138222	4.779010528808722	1.35905717658446	3.852040130613724	0.1674800056788575	458.69263895656206	6.961289476789152	14	0	0	6	5	1	0	0	0	0	0	0	0	298.0	116.36111111111111	216.47222222222223	232.8333333333333	942.0	6.7727272727272725	6.638297872340425	4.857142857142857	3.046728971962617	2.5350877192982457	2.421052631578948	2.989130434782609	3.074074074074074	2.325	3.25	3.5357142857142856	2.953271028037383	2.62280701754386	2.4649122807017543	2.7282608695652173	2.7777777777777777	2.6	2.644570707070707	2.855791962174941	2.5770502645502646	2.199117341640706
CHEMBL338015	28.927076826491632	0	1	2.440406838747333	4.880813677494665	1.3364166652379956	4.607340270326884	0.1245227100088347	654.0838744086699	7.791568411215563	16	0	0	8	4	4	0	0	0	0	0	0	0	492.0	228.22222222222223	362.00000000000006	496.66666666666674	1532.0	6.739726027397261	6.415584415584416	4.898550724637682	4.3125	3.053921568627451	2.5267857142857144	2.57920792079208	2.631578947368421	2.9421965317919074	3.1780821917808217	3.528985507246377	3.261363636363636	2.794117647058824	2.5357142857142856	2.5643564356435644	2.4263157894736844	2.375722543352601	3.1263318112633183	2.84018759018759	2.623188405797102	2.653882575757575
ZINC000013741760	20.30389608181048	0	1	2.5072247840973536	4.953981645497833	1.338116947301945	4.018579835534926	0.1545607629051894	565.1780675320109	7.292652290293678	14	0	0	4	2	1	1	0	0	0	0	0	0	274.44444444444446	151.86454046639233	222.87962962962965	312.425925925926	1236.0	5.277777777777778	5.212121212121213	3.953333333333333	2.860696517412935	2.485458612975392	1.9484126984126984	1.7664670658682635	1.6085011185682323	1.544529262086514	3.1538461538461537	3.56	3.0597014925373136	2.8053691275167787	2.5	2.377245508982036	2.4093959731543624	2.366412213740458	2.920471932046006	2.546745230078564	2.2287962962962964	2.044637921503593
CHEMBL195497	31.1743659966754	0	1	2.5303732122559275	5.021380484933143	1.322861997797512	5.342071734550916	0.1369761983218183	423.6458946148564	7.409874505221746	22	0	0	6	4	2	0	0	0	0	0	0	0	486.0	225.36111111111111	366.9166666666666	566.0277777777777	1548.0	6.48	6.7375	5.440559440559441	4.564516129032258	3.742081447963801	3.336065573770492	3.361607142857143	2.930735930735931	2.563876651982379	3.3866666666666667	3.8461538461538463	3.510752688172043	3.0497737556561084	2.8237704918032787	2.9285714285714284	2.787878787878788	2.594713656387665	3.004814814814815	2.796180555555556	2.565850815850815	2.5689964157706093
CHEMBL489453	31.30761688405351	0	2	2.4649328004260886	4.829737854991777	1.311887771876974	5.524915223899984	0.1416644929205124	376.6827831978441	7.292379962509442	18	0	0	8	6	2	0	0	0	0	0	0	0	474.0	260.58333333333337	382.388888888889	571.1388888888893	1576.0	6.155844155844156	6.097560975609756	4.56	3.25242718446602	2.872881355932204	2.8363636363636364	3.347368421052632	3.363636363636364	3.0476190476190474	3.272727272727273	3.653333333333333	3.0097087378640777	2.6483050847457625	2.6272727272727274	2.8	2.7045454545454546	2.607142857142857	3.3841991341991347	2.742547425474255	2.54925925925926	2.412081984897519
ZINC000013491360	20.53925470817579	0	1	2.568655282873336	5.096527932892313	1.3109154020484934	4.463145124883439	0.1785258049953375	187.9492131248184	6.152462515255831	9	0	0	4	3	1	0	0	0	0	0	0	0	294.0	150.7777777777778	234.66666666666663	378.7777777777777	992.0	5.88	6.166666666666667	4.82	3.688888888888889	2.9806451612903224	2.3594771241830066	2.089041095890411	1.969230769230769	2.07843137254902	3.46	3.94	3.3703703703703702	2.9612903225806453	2.7320261437908497	2.493150684931507	2.515384615384616	2.4607843137254903	3.015555555555556	2.581275720164609	2.3466666666666667	2.35761316872428
CHEMBL107511	10.525721488758451	0	1	2.4195499453860085	4.717493700250703	1.309190192696175	3.338404667029968	0.2384574762164262	76.14207598330059	4.669073252547983	9	0	0	2	2	0	0	0	0	0	0	0	0	138.0	76.11111111111111	127.2222222222222	145.25000000000003	546.0	4.6	5.064516129032258	3.9444444444444446	2.573529411764706	1.9253731343283584	1.234375	0.7843137254901961	0.3863636363636363	0.0909090909090909	2.8666666666666667	3.259259259259259	2.75	2.5074626865671643	2.1875	2.019607843137255	1.568181818181818	1.2121212121212122	2.537037037037037	2.74641577060932	2.3559670781893	2.173611111111112
ZINC000027104304	17.694248556546647	0	1	2.5231004063373543	4.850883228863677	1.319093646845037	4.136589079837398	0.1880267763562453	169.5491966329251	5.92160049069364	12	0	0	4	3	1	0	0	0	0	0	0	0	270.0	107.66666666666669	204.58333333333337	289.1111111111111	880.0	6.27906976744186	6.456521739130435	4.987951807228916	4.288288288288288	3.4692307692307693	2.952	1.991304347826087	1.5806451612903225	0.8051948051948052	3.3255813953488373	3.819277108433735	3.414414414414414	2.9923076923076923	2.8	2.5217391304347827	2.2688172043010755	2.012987012987013	2.503875968992248	2.741545893719807	2.4648594377510045	2.399399399399399
CHEMBL2113352	27.35415368128512	0	1	2.450998018462625	4.841251590538344	1.3110985692656556	4.175715157820735	0.1555763204189882	1163.4462400652772	7.311160447535756	12	0	0	8	3	3	1	0	0	1	0	0	1	422.8888888888889	196.46594433452017	290.214148720408	368.8715329411193	1926.0	6.041269841269842	5.046296296296296	4.2	2.697132616487455	2.2	2.161458333333333	2.165631469979296	2.0607966457023057	2.433333333333333	3.085714285714286	3.376923076923077	2.7688172043010755	2.375609756097561	2.3385416666666665	2.4285714285714284	2.408805031446541	2.526666666666667	3.505670702559346	2.8190025460042825	2.772886390877737	2.527780230544647
ZINC000013802501	23.28215312081772	0	2	2.4455091923042818	4.780462782034329	1.3515307766099516	3.966746021718615	0.1367843455765039	933.1708791360304	7.9032990712692115	14	0	0	6	6	0	0	0	0	0	0	0	0	318.0	133.41666666666669	261.63888888888897	336.74999999999994	1154.0	5.213114754098361	5.415384615384616	3.7815126050420167	2.373417721518988	1.9226519337016568	1.7180851063829787	1.837209302325581	2.0217391304347827	1.5413533834586466	3.114754098360656	3.403361344537815	2.8227848101265822	2.475138121546961	2.3085106382978724	2.354651162790698	2.471014492753623	2.3684210526315788	2.187158469945356	2.5123931623931623	2.198646125116714	1.9425105485232068
CHEMBL506942	25.02453608241435	0	2	2.392258154711521	4.784516309423043	1.30008819760539	3.8976431643323135	0.1218013488853848	1081.9498676776248	8.149670935123567	16	0	0	6	4	2	0	0	0	0	0	0	0	396.0	197.44444444444449	310.19444444444446	403.3888888888889	1292.0	6.1875	6.059701492537314	4.411764705882353	3.4539473684210527	2.4685714285714284	2.027472527472528	2.070063694267516	2.074324324324324	2.0948905109489053	3.09375	3.3865546218487395	3.0	2.537142857142857	2.3461538461538463	2.4713375796178343	2.5	2.5182481751824817	3.0850694444444446	2.7844112769485903	2.606676003734828	2.569809941520468
CHEMBL4867560	15.394588728024525	0	1	2.434002201125608	4.793780194740835	1.33907316730355	3.9078287606162383	0.1953914380308119	140.48228500679363	5.638228576023419	11	0	0	5	4	1	0	0	0	0	0	0	0	248.0	104.11111111111111	188.63888888888889	239.1666666666667	820.0	6.2	6.214285714285714	4.783783783783784	3.9375	3.262135922330097	2.9047619047619047	2.148936170212766	1.2470588235294118	1.2054794520547945	3.05	3.391891891891892	3.09375	2.8446601941747574	2.6	2.521276595744681	2.223529411764706	1.8904109589041096	2.602777777777778	2.863095238095238	2.549174174174174	2.2989004629629632
CHEMBL198488	30.996026511712927	0	1	2.5353894132987778	5.003803460250418	1.3351170228058236	5.095974472151095	0.1306660121064383	623.1554592265661	7.795772574063773	21	0	0	8	7	1	0	0	0	0	0	0	0	508.0	251.5555555555556	362.4999999999999	566.888888888889	1556.0	7.055555555555555	7.311688311688312	5.840579710144928	4.549450549450549	4.0245098039215685	3.3665158371040724	3.5458937198067635	3.663157894736842	3.4915254237288136	3.458333333333333	3.855072463768116	3.417582417582417	3.073529411764706	2.8461538461538463	2.927536231884058	2.963157894736842	2.977401129943503	3.493827160493828	2.932539682539683	2.6268115942028976	2.602258852258852
CHEMBL198975	27.500932720300074	0	1	2.5321752385936875	4.998033772158831	1.347572412840643	4.916049451357889	0.1445896897458202	422.1324266526784	7.269094503664771	21	0	0	7	6	1	0	0	0	0	0	0	0	446.0	197.5	318.16666666666663	476.7222222222221	1358.0	7.193548387096774	7.447761194029851	6.084033613445378	4.764705882352941	4.15606936416185	3.8117647058823527	3.813664596273292	3.3719512195121952	3.528985507246377	3.548387096774193	3.966386554621849	3.503267973856209	3.115606936416185	3.0647058823529414	3.099378881987578	2.865853658536585	2.9855072463768115	3.185483870967742	2.887645107794361	2.6736694677871147	2.61437908496732
ZINC000013741748	24.335606717901467	0	1	2.4747477810489253	4.906005212839261	1.2689268620711278	3.9989951040232574	0.1289998420652664	1077.3006250838007	8.113615881622955	9	0	0	5	3	2	0	0	0	0	0	0	0	342.0	222.00694444444443	305.63888888888886	526.3472222222223	1248.0	5.029411764705882	4.971830985915493	3.592592592592593	2.5105263157894737	1.738938053097345	1.300469483568075	1.385	1.4213197969543148	1.5423728813559323	2.985294117647059	3.3777777777777778	2.736842105263158	2.371681415929204	2.2816901408450705	2.23	2.182741116751269	2.333333333333333	3.264808006535948	2.492957746478873	2.263991769547325	2.236257309941521
CHEMBL186919	10.74450108824081	0	3	2.3355904555359257	4.651027400182255	1.2772566810247663	3.497441769765438	0.2498172692689598	62.04598080136679	4.464347972626258	6	0	0	3	3	0	0	0	0	0	0	0	0	158.0	72.11111111111111	132.9722222222222	135.33333333333331	558.0	5.448275862068965	5.8	4.4423076923076925	2.8524590163934427	2.3508771929824563	2.16	0.9655172413793104	0.2222222222222222	0.0	2.931034482758621	3.1923076923076925	2.7540983606557377	2.56140350877193	2.6	2.034482758620689	1.6296296296296295	1.15	2.4865900383141764	2.7990740740740745	2.5571581196581192	2.4408014571949
CHEMBL458001	28.369799959566137	0	1	2.4161234970345986	4.832246994069196	1.3335990335123584	4.5388740160318015	0.1260798337786611	855.5471742965884	8.032675079642921	24	0	0	8	5	2	0	0	0	1	0	0	1	469.60493827160496	247.56085200426764	333.8189300411522	443.1327160493825	1696.0	7.574273197929112	7.471380471380471	6.046626984126983	4.640912435614423	4.003561253561253	4.001481481481481	4.271043771043772	4.530214424951267	4.3592938733125655	3.4838709677419355	3.7767857142857135	3.198675496688742	2.91025641025641	2.833333333333333	2.946969696969697	3.008771929824561	2.9906542056074765	3.992916967810769	3.0886955979548576	2.980526161081716	2.8719238001798706
CHEMBL2368253	18.441795452253075	0	1	2.495301950078876	4.912026443424905	1.2885264411254946	3.991048001771705	0.1735238261639871	300.0300445773656	6.536791741167988	15	0	0	3	2	1	0	0	0	0	0	0	0	266.0	110.44444444444446	207.08333333333343	241.5555555555556	904.0	5.911111111111111	6.208333333333333	4.746987951807229	3.419047619047619	2.7155172413793105	2.6818181818181817	3.0786516853932584	2.7590361445783134	2.156626506024097	3.2888888888888888	3.6626506024096384	3.085714285714286	2.681034482758621	2.645454545454545	2.898876404494382	2.855421686746988	2.5903614457831323	2.454320987654321	2.7453703703703702	2.494979919678716	2.333333333333333
CHEMBL104496	21.44856206196173	0	1	2.465323522946196	4.842101791921649	1.2897733954133648	4.226588951832992	0.15654033154937	303.7950058300756	6.709604924031158	15	0	0	7	4	1	0	0	0	2	0	0	2	327.2098765432099	159.1217040085353	239.261316872428	327.7758725803992	1578.0	6.961912266876806	7.064444444444445	5.626262626262626	4.084745762711864	3.392339846408088	3.506391347099312	4.032258064516129	3.756313131313131	2.947637292464879	3.5319148936170213	3.829545454545455	3.1440677966101696	2.732283464566929	2.7964601769911503	3.086021505376344	2.965909090909091	2.8045977011494254	3.385568170394368	2.863045267489712	2.7188786008230457	2.5323289391086004
CHEMBL469995	27.512863264118533	0	1	2.466451564716833	4.917292167927077	1.3543673220981791	4.635614647816702	0.1363416072887265	488.5590732093294	7.415235823550853	16	0	0	6	4	2	0	0	0	0	0	0	0	422.0	196.75	319.61111111111114	420.8611111111112	1364.0	6.393939393939394	6.408450704225352	4.9140625	4.053571428571429	3.005434782608696	2.455	2.0357142857142856	1.807909604519774	2.0965517241379312	3.363636363636364	3.671875	3.255952380952381	2.967391304347826	2.725	2.561224489795918	2.480225988700565	2.5724137931034483	2.981060606060606	2.655320813771518	2.496961805555556	2.503968253968254
CHEMBL63432	26.26041015982496	0	2	2.45078176428871	4.792520801136978	1.3247472102131708	4.057035246138915	0.1229404620042095	2992.3117341074944	9.197723991346534	20	0	0	8	6	0	0	0	2	0	0	0	2	466.0	268.69444444444446	332.13888888888886	406.05555555555554	1384.0	7.639344262295082	6.907692307692308	5.068965517241379	3.47741935483871	2.878612716763006	2.840909090909091	3.427586206896552	3.143884892086331	2.4895104895104896	3.344262295081968	3.6379310344827593	2.9806451612903224	2.6300578034682083	2.511363636363636	2.7448275862068967	2.719424460431654	2.5384615384615383	4.404826958105647	2.994444444444445	2.863266283524904	2.6474910394265234
CHEMBL3752900	14.170645194432373	0	1	2.4178250184266696	4.709186100653005	1.267403682174876	3.474388507418021	0.1828625530220011	280.32429398187634	6.277801011946209	9	0	0	3	2	0	0	0	0	1	0	0	1	183.6049382716049	93.17196311537876	157.18827160493834	190.2479423868313	982.0	4.83170890188434	5.07977207977208	3.873737373737374	2.593464052287582	1.866898148148148	1.6559139784946235	1.7477124183006534	1.9567901234567904	1.657559198542805	2.921052631578948	3.333333333333333	2.764705882352941	2.4166666666666665	2.21505376344086	2.164705882352941	2.2777777777777777	2.180327868852459	2.451893766194178	2.7661971087897017	2.381640478862702	2.142326313241346
CHEMBL2058419	15.779777268650893	0	3	2.489541961516009	4.819001708470099	1.2905711531886102	4.15533829193504	0.207766914596752	104.52606561995508	5.3425836526317845	9	0	0	6	4	1	0	0	0	0	1	0	1	277.06721536351165	149.82827503429354	184.4043209876544	277.39351851851853	2002.0	8.395976223136717	8.601058201058201	7.686462324393358	5.476113794954375	3.6457739791073127	3.971551261406334	4.841530054644808	3.599002849002849	1.5859259259259262	3.727272727272727	4.224137931034483	3.4927536231884058	2.9743589743589745	2.753623188405797	2.9344262295081966	2.7115384615384617	2.08	4.540250758614956	3.3586419753086423	3.1793848446147304	3.4536142422615854
ZINC000103283200	10.187224221315322	0	1	2.282823217064282	4.565646434128565	1.2085837087613616	3.274538092202533	0.2338955780144666	78.66402649978508	4.701658190972106	6	0	0	4	1	1	0	0	0	0	2	0	2	142.1344307270233	66.12877229080934	110.85802469135804	112.65389231824416	2936.0	5.264238175074937	5.039780521262003	3.5080515297906603	2.4497354497354498	1.5527372490335454	1.4326241134751776	1.451851851851852	0.7115009746588694	0.1765432098765432	2.851851851851852	2.9565217391304346	2.446428571428572	2.0545454545454547	2.127659574468085	2.4285714285714284	1.8421052631578947	1.5666666666666669	2.449213788548494	2.688042981252858	2.409957058507784	2.335951278659612
CHEMBL1277565	23.395891023336453	0	1	2.559599844484284	5.048780042302981	1.3437272264603946	4.544833454670275	0.1567183949886302	316.6432222739305	6.822486395253755	19	0	0	7	4	2	1	0	0	0	0	0	0	382.44444444444446	215.7994684499314	320.47839506172835	426.5864197530864	1394.0	7.498910675381264	6.56969696969697	6.326460481099656	5.028871391076116	4.920987654320987	4.51358024691358	4.25721784776903	3.866043613707165	2.9166666666666665	3.647058823529412	4.020618556701031	3.5511811023622046	3.2666666666666666	3.0148148148148146	3.0393700787401574	3.3271028037383177	2.8482142857142856	4.231362126469243	2.6829405162738493	3.303900980017818	2.9890395644988823
CHEMBL277467	20.07478861410852	0	1	2.3971104407867325	4.794220881573464	1.28200348199739	4.483096395846494	0.1724267844556344	186.6388453083547	6.184686885989555	12	0	0	6	3	2	0	0	0	0	1	0	1	323.06721536351165	165.07827503429354	242.4043209876544	331.1543209876543	2244.0	6.461344307270233	6.26994301994302	4.7452177452177455	3.963287849252761	2.9629629629629632	2.906539351851852	3.0767195767195767	2.717141920681744	2.284188034188034	3.16	3.4615384615384617	3.1140350877192984	2.574626865671642	2.578125	2.625	2.4424778761061945	2.480769230769231	3.30156550068587	2.8706671415004754	2.6637837471170807	2.658463287849253
CHEMBL606556	21.56689037989628	0	1	2.4583898114061595	4.855038135942221	1.2811247125047365	4.516701243777568	0.167285231251021	224.20905231024665	6.405830658882524	15	0	0	7	3	2	1	0	0	1	0	0	1	324.04938271604937	201.86032045419907	305.0987654320988	361.1706675811614	1562.0	6.613252708490803	5.489316239316239	5.379928315412187	3.444444444444444	3.2725262576008847	3.361111111111112	3.617283950617284	3.207951070336392	2.2637485970819307	3.4693877551020407	3.741935483870968	3.0725806451612905	2.694029850746269	2.717741935483871	3.090909090909091	2.770642201834862	2.6262626262626263	4.119598376616308	2.5003660177271287	3.280631886366653	2.638955263507236
ZINC000013802488	29.157786969792447	0	2	2.4454722252484435	4.78069421293119	1.3164669165706784	3.943179112415733	0.1065724084436684	11303.73848803994	10.641221609284791	20	0	0	8	7	1	0	0	0	0	0	0	0	442.0	217.97222222222223	352.4166666666667	442.4722222222222	1488.0	5.972972972972973	6.0	4.264285714285714	2.700534759358289	2.193548387096774	1.9605263157894737	2.115	2.176136363636364	1.7747252747252746	3.121621621621621	3.435714285714285	2.877005347593583	2.47926267281106	2.307017543859649	2.455	2.5681818181818183	2.423076923076923	2.945570570570571	2.7774216524216526	2.517261904761905	2.25
CHEMBL239166	26.36979995956614	0	1	2.415588486812269	4.831176973624537	1.3076916728411023	4.036294217383553	0.1223119459813197	851.9451823189365	7.941444653230596	16	0	0	7	3	3	0	0	0	1	0	0	1	423.60493827160496	199.33862978204544	314.93827160493834	372.2952674897118	1592.0	6.94434325035418	6.724786324786324	5.082621082621083	3.9377211606510967	2.709803921568628	2.256097560975609	2.237442922374429	2.357379767827529	2.375868055555556	3.377049180327869	3.632478632478633	3.038216560509554	2.652941176470588	2.5304878048780486	2.636986301369863	2.708955223880597	2.7421875	3.267846389869597	2.799889205444761	2.691780099187507	2.622323137008204
CHEMBL193268	24.915146282673177	0	2	2.392451481427754	4.784902962855506	1.3009202037451426	4.062961548415689	0.1269675483879903	658.804429658101	7.653577531914887	16	0	0	8	4	4	0	0	0	0	0	0	0	462.0	260.47222222222223	355.19444444444434	450.6111111111111	1344.0	7.7	6.9523809523809526	5.441441441441442	4.361702127659575	3.4049079754601226	2.3719512195121952	2.4794520547945207	2.664	2.531746031746032	3.2333333333333334	3.5045045045045047	3.1134751773049647	2.6012269938650308	2.432926829268293	2.4794520547945207	2.72	2.5793650793650795	4.341203703703704	3.0520282186948853	3.199949949949949	2.743498817966904
CHEMBL444404	32.7218304464266	0	2	2.462704036998752	4.822035432160312	1.311681480358999	5.528600738159036	0.1348439204429033	457.83172617644055	7.537488680217714	18	0	0	8	6	2	0	0	0	0	0	0	0	482.0	269.08333333333337	400.8611111111112	559.9444444444447	1652.0	5.807228915662651	5.7727272727272725	4.246913580246914	2.883928571428572	2.442687747035573	2.610169491525424	3.0485436893203883	2.693877551020408	2.336842105263158	3.180722891566265	3.537037037037037	2.919642857142857	2.596837944664032	2.5762711864406778	2.7135922330097086	2.591836734693877	2.5052631578947366	3.241967871485944	2.674873737373737	2.474451303155007	2.3187003968253967
CHEMBL1631539	23.569882405521373	0	1	2.4337446888156897	4.86748937763138	1.3111161013949952	4.144687005606994	0.1381562335202331	821.3187499635039	7.809523568769523	16	0	0	5	4	1	0	0	0	0	0	0	0	356.0	180.94444444444449	284.61111111111103	377.0555555555555	1190.0	5.933333333333334	6.031746031746032	4.410714285714286	3.3448275862068964	2.4457831325301207	1.9230769230769231	1.84472049689441	1.727891156462585	1.9047619047619049	3.1333333333333333	3.4642857142857144	3.110344827586207	2.656626506024097	2.4065934065934065	2.4285714285714284	2.3401360544217686	2.380952380952381	3.015740740740741	2.7429453262786594	2.541170634920634	2.490421455938697
CHEMBL4852622	14.130205079912493	0	1	2.416185423408302	4.755060560360521	1.3395846288105693	3.804836120299164	0.2113797844610646	108.87406836512352	5.277978543116233	11	0	0	4	4	0	0	0	0	0	0	0	0	208.0	87.61111111111111	165.61111111111114	187.77777777777783	718.0	5.777777777777778	6.052631578947368	4.567164179104478	3.3294117647058825	2.781609195402299	2.602409638554217	2.242857142857143	1.1875	0.8148148148148148	3.111111111111111	3.4477611940298507	2.976470588235294	2.71264367816092	2.6506024096385543	2.5428571428571427	2.15625	2.0	2.433641975308642	2.773391812865497	2.471807628524047	2.236601307189543
ZINC000013437082	18.510745137474373	0	1	2.529057983254996	4.87848108288645	1.30778568660291	4.212544435286933	0.1831541058820405	180.1019357523963	6.026432123268005	12	0	0	4	2	1	0	0	0	1	0	0	1	261.60493827160496	103.2552964487121	201.5771604938272	287.4465020576132	1156.0	5.945566778900113	6.215130023640661	4.796078431372549	4.090821256038647	3.242647058823529	2.7523324851569124	1.943533697632058	1.5736961451247162	0.8463648834019203	3.386363636363636	3.8705882352941177	3.42608695652174	2.992647058823529	2.870229007633588	2.5491803278688523	2.336734693877551	2.037037037037037	2.346711282925275	2.624551265213204	2.371496005809732	2.3035068885310435
ZINC000013557029	26.2694988681618	0	1	2.4458754172622514	4.816162611801776	1.328880949452713	4.1091852882192965	0.1245207663096756	1283.187671216475	8.351025097696006	20	0	0	6	5	0	0	0	1	0	0	0	1	402.0	211.47916666666663	317.3888888888889	441.875	1330.0	6.184615384615385	6.101449275362318	4.432	2.722543352601156	2.2857142857142856	2.12	2.357541899441341	2.220858895705521	1.8533333333333333	3.230769230769231	3.56	2.895953757225433	2.520408163265306	2.4	2.46927374301676	2.4723926380368098	2.44	3.253525641025641	2.742552334943639	2.539111111111111	2.389049454078356
CHEMBL1112	23.50093272030008	0	1	2.375823017960824	4.751646035921648	1.3111821972832038	4.617244196688486	0.1539081398896162	291.04558989107625	6.772092209861079	12	0	0	7	3	2	0	0	0	2	0	0	2	345.2098765432099	172.06614845297975	271.4197530864198	326.5925925925925	1708.0	6.056313623565085	5.92037037037037	4.189602446483181	2.8832546192725164	2.187363834422658	1.916485112563544	1.9694656488549616	1.7361111111111112	1.9807256235827664	3.210526315789474	3.4220183486238533	2.865771812080537	2.5294117647058822	2.320261437908497	2.3282442748091605	2.3660714285714284	2.5510204081632653	3.018704358824206	2.620593278463649	2.4900894778570626	2.2895099576611435
ZINC000028223761	11.411167754907476	0	1	2.429412578604551	4.750710814397057	1.272685763507747	3.4467850401557927	0.2297856693437195	82.05788456390327	4.812890015651521	6	0	0	4	2	2	0	0	0	0	0	0	0	202.0	138.88888888888889	166.25	192.4166666666667	636.0	6.965517241379311	6.5	5.230769230769231	3.4558823529411766	2.8823529411764706	2.571428571428572	2.6041666666666665	1.0833333333333333	1.08	3.103448275862069	3.480769230769231	2.867647058823529	2.5588235294117645	2.238095238095238	2.0625	1.6666666666666667	1.32	4.7892720306513406	3.3037037037037043	3.1971153846153846	2.844771241830065
CHEMBL163386	25.253643550116298	0	2	2.4455852859872134	4.795983038613637	1.35123411991761	4.015230821386748	0.1254759631683358	1311.2465124759303	8.341884309818413	20	0	0	7	6	1	0	0	0	0	0	0	0	386.0	179.91666666666669	296.4722222222221	386.4166666666666	1288.0	6.225806451612903	6.227272727272728	4.675213675213676	3.113924050632912	2.5055555555555555	2.188775510204082	2.2685714285714287	2.1946308724832213	1.8805970149253728	3.225806451612903	3.606837606837607	3.0316455696202533	2.6666666666666665	2.3877551020408165	2.422857142857143	2.4966442953020134	2.470149253731343	2.901881720430108	2.857744107744108	2.5339506172839497	2.211849507735584
CHEMBL1277917	19.98167746096336	0	1	2.516715966986536	4.95368603542749	1.3169063614075538	4.206844193783521	0.1682737677513408	246.0579439891668	6.421857784741637	15	0	0	7	4	2	1	0	0	0	0	0	0	332.44444444444446	200.24391289437585	284.6419753086419	385.57716049382697	1248.0	7.387654320987655	6.0694444444444455	5.894117647058824	4.657575757575757	4.134408602150537	3.7551622418879056	4.209737827715355	3.134099616858237	2.4521072796934864	3.511111111111111	3.823529411764706	3.3	2.798387096774193	2.743362831858407	3.168539325842697	2.9885057471264367	2.5632183908045976	4.44986473098613	2.670267489711934	3.34872912127814	3.0570566778900106
CHEMBL423127	25.70938016575468	0	1	2.506981549737751	4.953599851034415	1.2667968408918062	4.02751233327551	0.122045828281076	1858.19052144936	8.721280923735284	9	0	0	6	3	3	0	0	0	0	0	0	0	394.0	273.78472222222223	327.3611111111111	584.5694444444443	1348.0	5.628571428571429	5.342465753424658	3.927536231884058	2.9072164948453607	2.1367521367521367	1.6380090497737556	1.650943396226415	1.6172248803827751	1.6864864864864866	3.0428571428571427	3.4565217391304346	2.81958762886598	2.4444444444444446	2.3574660633484164	2.268867924528302	2.210526315789474	2.3783783783783785	3.9112103174603177	2.645357686453577	2.3721819645732687	2.3659793814432994
CHEMBL137781	20.53925470817579	0	1	2.568655282873336	5.096527932892313	1.3109154020484934	4.463145124883439	0.1785258049953375	187.9492131248184	6.152462515255831	9	0	0	4	3	1	0	0	0	0	0	0	0	294.0	150.7777777777778	234.66666666666663	378.7777777777777	992.0	5.88	6.166666666666667	4.82	3.688888888888889	2.9806451612903224	2.3594771241830066	2.089041095890411	1.969230769230769	2.07843137254902	3.46	3.94	3.3703703703703702	2.9612903225806453	2.7320261437908497	2.493150684931507	2.515384615384616	2.4607843137254903	3.015555555555556	2.581275720164609	2.3466666666666667	2.35761316872428
ZINC000013802530	26.73680679771069	0	2	2.44558634033004	4.806038544751691	1.340863859939105	4.033533924769146	0.1186333507285043	1618.0373968033944	8.612744641954537	20	0	0	7	6	1	0	0	0	0	0	0	0	396.0	189.69444444444449	314.9166666666667	434.75000000000006	1364.0	5.823529411764706	5.875	4.3565891472868215	2.875	2.296116504854369	1.9429824561403508	1.9433962264150944	1.988888888888889	1.6303030303030304	3.147058823529412	3.5348837209302326	2.9829545454545454	2.592233009708738	2.3157894736842106	2.330188679245283	2.3777777777777778	2.357575757575757	2.789624183006536	2.786265432098765	2.4412144702842378	2.158301767676768
CHEMBL115941	26.3051983771224	0	1	2.4713336842444904	4.912627384553897	1.3259593233136089	5.055072864776229	0.1531840262053402	322.2307624556355	6.969190410932213	15	0	0	7	3	3	1	0	0	0	0	0	0	406.44444444444446	236.5772462277092	368.2962962962963	513.8117283950618	1562.0	6.350694444444445	5.338235294117647	5.013440860215053	3.34560327198364	2.7517730496453896	2.5525362318840576	3.061965811965812	2.497835497835497	2.4606481481481484	3.328125	3.637096774193549	3.165644171779141	2.6702127659574466	2.5760869565217392	2.858974358974359	2.7662337662337664	2.5972222222222223	3.696519472307956	2.509440813362382	2.970131421744325	2.524795501022495
CHEMBL495075	24.35786941574768	0	2	2.368237503802235	4.701013431974762	1.3010844698680866	5.08266204056945	0.1639568400183693	248.26591523131927	6.645902522054573	12	0	0	8	3	2	0	0	0	2	1	0	3	346.2770919067215	173.50553459838437	272.6059670781894	340.4254115226338	2932.0	6.075036700117922	5.887654320987654	4.290859667006456	2.875568551007148	2.567083639931322	2.8521434820647418	2.3783475783475785	2.1336675020885547	2.529453262786596	3.298245614035088	3.486238532110092	2.776315789473684	2.589403973509934	2.787401574803149	2.730769230769231	2.5413533834586466	2.6095238095238096	3.0439567473400766	2.605727023319616	2.5009721750292604	2.307847683480535
ZINC000013741741	18.930122633957264	0	1	2.475143699452845	4.906398330556797	1.3468132682528111	3.956119412249607	0.1648383088437336	422.5995531424495	6.9218937851345625	14	0	0	3	2	0	1	0	0	0	0	0	0	222.44444444444449	100.08676268861454	201.15740740740745	254.20370370370367	1136.0	4.448888888888889	4.710691823899372	3.487972508591065	2.27948717948718	1.867612293144208	1.5145833333333332	1.4322580645161291	1.3260340632603405	1.3116531165311651	3.08	3.453608247422681	2.9461538461538463	2.7092198581560285	2.40625	2.335483870967742	2.386861313868613	2.292682926829268	2.001735253772291	2.338865595154904	2.0737877052310045	1.845156695156696
ZINC000026499232	24.83426605363341	0	1	2.456627360091125	4.868740180032069	1.3314588639279692	4.318761054449634	0.1393148727241817	493.3951589217596	7.332712503867691	15	0	0	6	3	2	0	0	0	1	0	0	1	375.60493827160496	189.83862978204544	297.7993827160493	376.230452674897	1490.0	6.589560320554473	6.510018214936247	5.070336391437309	3.54724111866969	2.802622498274672	2.228835978835979	2.3140740740740737	2.4222222222222225	2.033697632058288	3.43859649122807	3.779816513761468	3.224489795918368	2.813664596273292	2.5416666666666665	2.546666666666667	2.5923076923076924	2.5245901639344264	3.3305022768779904	2.814544963907441	2.732104428587608	2.4562582234539905
16006493;CHEMBL269964	10.70406097372093	0	3	2.4230161001018486	4.846032200203698	1.2632625001966242	3.440008363505948	0.2457148831075677	63.58426544469968	4.488838277690947	6	0	0	4	3	0	0	0	0	1	0	0	1	159.60493827160494	68.19974089315653	125.07304526748972	139.7530864197531	808.0	6.138651471984805	6.633744855967079	5.379227053140097	3.906746031746032	2.511111111111111	1.2565656565656569	0.5025252525252525	0.1349206349206349	0.0	3.230769230769231	3.5869565217391304	3.196428571428572	2.7454545454545456	2.0727272727272728	1.5909090909090908	1.4285714285714286	1.2727272727272727	2.623066957429097	2.8958238073464417	2.718979244945429	2.506283068783069
ZINC000028528468	26.345938871929235	0	1	2.487970497752192	4.932890389509714	1.3060816207825447	4.325043882818265	0.1310619358429777	524.8875994469691	7.457106611850688	15	0	0	8	3	2	1	0	1	1	0	0	2	426.04938271604937	250.78650358177103	322.81275720164604	404.9732510288066	1828.0	7.100823045267489	6.553819444444445	5.001915708812261	3.560273649445624	3.071746031746032	2.3699763593380614	2.5106117353308366	1.9708672086720869	2.139463601532567	3.4833333333333334	3.827586206896552	3.2738853503184715	2.897142857142857	2.606382978723404	2.544943820224719	2.542682926829268	2.537931034482759	4.179775059696184	2.819669495884774	2.782868596565914	2.451382518005935
CHEMBL1642882	20.72922435666979	0	1	2.450998018462625	4.841251590538344	1.3110985692656556	4.175715157820735	0.1555763204189882	1163.4462400652772	7.311160447535756	15	0	0	9	4	2	1	0	0	2	0	0	2	330.4938271604938	196.46594433452017	290.214148720408	368.8715329411193	1826.0	7.031783556606252	5.947845804988662	5.913725490196079	4.374521072796935	4.47451725229503	4.384960718294051	4.153846153846154	3.002389486260454	2.7818428184281845	3.4468085106382977	3.823529411764706	3.1379310344827585	2.8974358974358974	2.95959595959596	3.120879120879121	2.935483870967742	2.841463414634146	3.505670702559346	2.8190025460042825	2.772886390877737	2.527780230544647
ZINC000013727655	14.239594879653668	0	1	2.467137736539828	4.854587694997862	1.3087297755829597	3.70270815601648	0.2057060086675822	148.17808683056342	5.586201504689474	9	0	0	3	2	1	0	0	0	0	0	0	0	206.0	87.63888888888889	170.00000000000003	199.27777777777783	722.0	5.421052631578948	5.5	4.123287671232877	2.978021978021978	2.2254901960784315	2.247058823529412	1.6376811594202898	1.1343283582089552	0.7457627118644068	3.0526315789473686	3.410958904109589	2.901098901098901	2.4901960784313726	2.5294117647058822	2.565217391304348	2.208955223880597	1.8305084745762712	2.306286549707602	2.5875	2.328767123287672	2.210622710622712
CHEMBL3765873	25.94881978748438	0	1	2.542927445256833	4.902342580323064	1.353209043900334	3.744688456267088	0.1134754077656693	8789.80628312934	10.275270420584503	19	0	0	5	3	2	0	0	0	0	0	0	0	400.0	193.69444444444449	307.05555555555554	422.50000000000006	1314.0	6.25	6.3088235294117645	4.983471074380165	3.875776397515528	3.0228571428571427	2.165775401069519	1.7934782608695652	1.4285714285714286	1.924812030075188	3.234375	3.644628099173554	3.1739130434782608	2.8685714285714288	2.508021390374332	2.277173913043478	2.1845238095238093	2.421052631578948	3.0264756944444446	2.760212418300654	2.537649219467401	2.392167011732229
CHEMBL333784	19.53379039377905	0	1	2.4711286433178854	4.899374151848361	1.2697060504256907	4.014065392063365	0.1605626156825346	355.99451542452675	6.79120605649663	6	0	0	7	2	2	1	0	0	2	0	0	2	253.6543209876543	183.8656169029112	276.69393004115227	389.8687128486511	1734.0	4.973614137012829	3.683438155136269	3.659041394335512	2.195742869306088	2.068949452597251	1.7782921810699588	1.9064814814814808	1.4314236111111112	1.265777777777778	3.0980392156862746	3.294117647058824	2.703448275862069	2.30188679245283	2.3125	2.558333333333333	2.390625	2.152	3.605208174566885	2.048528612469912	2.7126855886387475	2.1563406282683992
CHEMBL1241640	29.55330337863841	0	1	2.5171607191099894	4.96735302238608	1.3395336126851054	4.212213704664581	0.1138436136395832	1607.2628751484883	8.690620753309348	21	0	0	8	5	3	0	0	0	0	0	0	0	508.0	224.2777777777778	368.05555555555554	487.19444444444446	1512.0	7.470588235294118	7.438356164383562	6.084615384615384	4.9156626506024095	3.9565217391304346	3.005050505050505	2.639784946236559	2.474285714285714	2.5592105263157894	3.4558823529411766	3.807692307692308	3.4457831325301207	3.0815217391304346	2.7525252525252526	2.71505376344086	2.64	2.6907894736842106	3.298202614379085	2.9121004566210047	2.831196581196581	2.6641566265060246
CHEMBL148022	26.70829722700928	0	2	2.426106951499443	4.754135822899489	1.3403005325239057	5.132425824518615	0.1509537007211357	329.4394466954562	7.021167995369637	24	0	0	6	4	2	0	0	0	0	0	0	0	414.0	188.27777777777777	319.55555555555554	382.08333333333337	1362.0	6.46875	6.588235294117647	5.353448275862069	3.912751677852349	3.367088607594937	3.2026143790849675	2.951048951048952	3.303030303030303	3.099236641221374	3.28125	3.663793103448276	3.100671140939597	2.829113924050633	2.6993464052287583	2.7132867132867133	2.833333333333333	2.7709923664122136	2.9418402777777777	2.996732026143791	2.754789272030651	2.533557046979866
CHEMBL191980	22.834266053633407	0	2	2.392227986503781	4.78445597300756	1.309907803407224	3.8503450410864746	0.1327705186581542	807.6313344137396	7.758816422101092	16	0	0	6	3	1	0	0	0	2	0	0	2	325.2098765432099	129.06614845297975	248.2849794238684	294.4341563786008	1642.0	6.022405121170554	6.074074074074074	4.424642464246425	3.331182192293304	2.337931034482758	1.9889676910953509	2.098360655737705	2.106280193236715	2.1941747572815533	3.2777777777777777	3.514851485148515	2.977272727272727	2.5517241379310347	2.4397163120567376	2.5737704918032787	2.617391304347826	2.601941747572816	2.390113860240365	2.6342502346400987	2.4582671230085977	2.2970300859532684
CHEMBL2368262	21.66434963581899	0	1	2.498022248414149	4.913094309365779	1.2302711052924504	4.572838943557057	0.169364405316928	197.47229918312613	6.278850090213858	9	0	0	6	4	2	0	0	0	0	0	0	0	340.0	209.28472222222223	273.99999999999994	450.4583333333332	1108.0	6.181818181818182	6.137931034482759	4.764150943396227	3.1231884057971016	2.0535714285714284	2.2097902097902096	3.0	2.9827586206896552	2.773913043478261	3.272727272727273	3.660377358490566	2.898550724637681	2.4404761904761907	2.5104895104895104	2.7457627118644066	2.7327586206896552	2.565217391304348	3.805176767676768	2.759818007662836	2.584905660377358	2.721316425120772
ZINC000013741738	18.930122633957264	0	1	2.476401131493269	4.910724179501175	1.3468951944111016	4.015158513101014	0.1672982713792089	343.8695513341318	6.715731111570546	15	0	0	2	2	0	0	0	0	0	0	0	0	236.0	105.41666666666669	212.44444444444449	267.97222222222223	916.0	4.72	5.113207547169812	3.8333333333333335	2.5877862595419847	2.0068965517241377	1.7096774193548387	1.6193548387096774	1.4794520547945205	1.5546875	3.08	3.5	3.0	2.717241379310345	2.509677419354839	2.3806451612903228	2.280821917808219	2.21875	2.1083333333333334	2.484276729559749	2.2129629629629632	1.969041560644614
CHEMBL461670;10174078	27.78401352193924	0	2	2.392459188883148	4.784918377766298	1.3083704760409265	4.173852643097336	0.1192529326599238	759.5201958514831	7.885449881160523	16	0	0	5	4	1	0	0	0	0	0	0	0	370.0	165.75	331.0000000000001	431.00000000000006	1380.0	4.933333333333334	5.10126582278481	3.636986301369863	2.643564356435644	1.8859649122807016	1.7031963470319635	1.61244019138756	1.6041666666666667	1.6171428571428572	3.013333333333333	3.3424657534246576	2.797029702970297	2.473684210526316	2.406392694063927	2.3588516746411483	2.4635416666666665	2.462857142857143	2.21	2.4774964838255977	2.2671232876712337	2.124037403740374
CHEMBL2181170	20.41328588155165	0	1	2.4966014605318674	4.993202921063734	1.3363919158277004	3.99924499900568	0.1538171153463723	771.3667471445401	7.603675382722489	14	0	0	5	3	1	0	0	1	0	0	0	1	348.0	184.44444444444449	257.22222222222223	346.66666666666674	1072.0	6.96	6.660377358490566	5.395833333333333	4.423076923076923	3.75	3.5528455284552845	2.6371681415929205	2.3981481481481484	2.2626262626262625	3.24	3.53125	3.015384615384616	2.6911764705882355	2.658536585365854	2.672566371681416	2.6296296296296298	2.646464646464646	3.688888888888889	2.837526205450734	2.6793981481481484	2.611538461538462
ZINC000027182066	17.694248556546647	0	1	2.5231004063373543	4.850883228863677	1.319093646845037	4.136589079837398	0.1880267763562453	169.5491966329251	5.92160049069364	12	0	0	4	3	1	0	0	0	0	0	0	0	270.0	107.66666666666669	203.75000000000009	289.6111111111111	880.0	6.27906976744186	6.413043478260869	4.9397590361445785	4.27027027027027	3.345864661654135	2.8515625	2.0434782608695654	1.7282608695652173	0.8378378378378378	3.3255813953488373	3.8313253012048194	3.4234234234234235	2.954887218045113	2.7734375	2.5043478260869567	2.2717391304347827	2.027027027027027	2.503875968992248	2.748792270531401	2.4548192771084345	2.373873873873874
CHEMBL1631538	24.13908981626533	0	1	2.433657027749307	4.867314055498616	1.30501086788595	4.104120444784159	0.1323909820898115	2054.346583636409	8.759115223692914	16	0	0	6	4	2	0	0	0	0	0	0	0	386.0	193.69444444444449	314.0277777777777	376.6388888888888	1254.0	6.327868852459017	6.265625	4.752212389380531	3.462585034013605	2.779874213836478	2.331360946745562	2.1474358974358974	1.8503401360544216	2.046153846153846	3.114754098360656	3.4070796460177	3.027210884353741	2.742138364779874	2.526627218934911	2.519230769230769	2.435374149659864	2.407692307692308	3.1753187613843354	2.8237847222222223	2.7790068829891834	2.417422524565381
ZINC000013741721	16.17064519443237	0	1	2.500323503809294	4.942816011958673	1.3094664382704917	3.890559261434336	0.1852647267349683	220.6399999555043	6.138469758572702	9	0	0	2	2	0	0	0	0	0	0	0	0	188.0	93.66666666666669	191.66666666666669	259.11111111111114	810.0	3.836734693877551	4.313725490196078	3.1979166666666665	2.2109375	1.6319444444444444	1.20125786163522	0.9580838323353292	0.7323943661971831	0.6407766990291263	2.816326530612245	3.25	2.859375	2.6319444444444446	2.276729559748428	1.9760479041916168	1.9225352112676053	1.970873786407767	1.9115646258503405	2.2913943355119826	1.996527777777778	1.8756510416666667
ZINC000013557016	25.40347346437736	0	2	2.4454839732749503	4.781063464980388	1.3446105006111826	3.949671765675777	0.123427242677368	2604.356549020203	9.02809172734783	20	0	0	6	6	0	0	0	0	0	0	0	0	362.0	149.91666666666669	288.6388888888889	366.75	1262.0	5.65625	5.852941176470588	4.254098360655738	2.6280487804878048	2.073298429319372	1.927835051546392	2.085714285714286	2.1372549019607843	1.6217948717948718	3.15625	3.5	2.908536585365854	2.4973821989528795	2.3608247422680413	2.48	2.522875816993464	2.352564102564102	2.342447916666667	2.689542483660131	2.365892531876139	2.0591124661246614
CHEMBL489394	24.874706168153285	0	1	2.435662410000912	4.871324820001823	1.320579273579498	4.791781818066008	0.1545736070343873	287.0754911726976	6.791147328107903	16	0	0	7	4	2	0	0	1	0	0	0	1	448.0	246.25	315.41666666666663	389.08333333333326	1294.0	8.0	7.483333333333333	5.88785046728972	4.879432624113475	3.344155844155844	2.5849056603773586	2.6875	2.4645669291338583	2.684684684684685	3.482142857142857	3.785046728971962	3.2624113475177303	2.863636363636364	2.610062893081761	2.583333333333333	2.62992125984252	2.6486486486486487	4.397321428571429	3.0185185185185186	2.947819314641744	3.059692671394799
CHEMBL495703	24.87470616815329	0	1	2.4450036511388444	4.89000730227769	1.320877004361002	4.502051720396521	0.1452274748515006	454.8290056033425	7.251323647946291	16	0	0	6	4	2	0	0	0	0	0	0	0	398.0	190.0	302.69444444444446	367.7499999999999	1252.0	6.745762711864407	6.73015873015873	5.15929203539823	3.973333333333333	2.668639053254438	2.138888888888889	2.060606060606061	2.1448275862068966	2.0869565217391304	3.3559322033898304	3.690265486725664	3.2066666666666666	2.775147928994083	2.522222222222222	2.5393939393939395	2.5724137931034483	2.4565217391304346	3.220338983050848	2.816137566137566	2.6787118977384465	2.654259259259259
CHEMBL110601	30.262012835423835	2	1	2.450998018462625	4.841251590538344	1.3110985692656556	4.175715157820735	0.1555763204189882	1163.4462400652772	7.311160447535756	12	0	0	11	5	6	0	0	0	0	0	0	0	558.0	382.9722222222222	464.1111111111111	509.4999999999999	1712.0	7.063291139240507	6.320987654320987	4.680851063829787	3.3535911602209945	2.563725490196078	2.568075117370892	2.147368421052632	2.3719512195121952	2.424657534246576	2.9746835443037973	3.269503546099291	2.933701657458564	2.514705882352941	2.300469483568075	2.321052631578948	2.3109756097560976	2.3767123287671232	4.84774964838256	3.188957475994513	3.291568163908589	2.780847145488029
ZINC000026500544	25.56988240552138	0	1	2.483954073279132	4.896760804538333	1.3289687126709215	4.115074204067628	0.1285960688771133	907.0341770914542	7.973330940678864	15	0	0	7	3	2	0	0	0	2	0	0	2	383.2098765432099	189.4272595640909	296.4475308641974	377.6584362139917	1778.0	6.722980290231752	6.692167577413478	5.235474006116208	3.67758461409255	2.875776397515528	2.277116402116402	2.3666666666666667	2.4846153846153847	2.081967213114754	3.526315789473684	3.853211009174312	3.2857142857142856	2.8447204968944098	2.5654761904761907	2.5933333333333333	2.646153846153846	2.540983606557377	3.323285255510366	2.80031032854348	2.71970211802016	2.456539207665995
CHEMBL306869	16.76836217587774	0	1	2.506816092438311	4.952812962491005	1.3121617169580695	3.940087828085144	0.1790949012765974	239.0598342581982	6.265171233507575	9	0	0	3	2	0	1	0	0	0	0	0	0	188.44444444444449	94.08676268861456	186.98765432098764	254.94135802469137	1066.0	3.768888888888889	4.217948717948717	3.18213058419244	2.251968503937008	1.7183098591549295	1.2106339468302658	0.9920159680638724	0.740990990990991	0.607669616519174	2.84	3.268041237113402	2.94488188976378	2.704225352112676	2.3496932515337425	2.053892215568862	1.966216216216216	2.0	1.8817352537722911	2.2289292497625834	1.9277077765050272	1.828181199572276
CHEMBL452387	36.257364352359325	0	2	2.46201019054492	4.819341759153644	1.311802116598953	5.532305120977028	0.1202675026299354	1094.4363990087097	8.52405110913839	18	0	0	8	6	2	0	0	0	0	0	0	0	502.0	290.33333333333337	447.1111111111111	621.1666666666667	1842.0	5.122448979591836	5.12621359223301	3.6875	2.475836431226766	2.12751677852349	2.1494661921708187	2.304	2.092050209205021	1.6206896551724137	3.0	3.3229166666666665	2.7286245353159853	2.469798657718121	2.455516014234876	2.552	2.4602510460251046	2.3706896551724137	2.962585034013606	2.540183387270766	2.328703703703704	2.15850888062784
ZINC000013741762	23.091883092036788	0	1	2.507032069562665	4.953692322370792	1.3277400515850988	4.013960142586504	0.1337986714195501	1515.1631505936598	8.42189069097424	15	0	0	4	2	2	0	0	0	0	0	0	0	340.0	182.72222222222223	276.4166666666666	390.44444444444434	1194.0	5.483870967741935	5.430769230769231	4.076271186440678	3.0126582278481013	2.333333333333333	1.7586206896551724	1.6872037914691944	1.7049180327868851	1.751552795031056	3.032258064516129	3.440677966101695	3.037974683544304	2.727777777777778	2.394088669950739	2.2180094786729856	2.344262295081968	2.503105590062112	2.947132616487455	2.675213675213675	2.3425141242937846	2.1677215189873418
CHEMBL297660	14.946701660840215	0	1	2.433632959047105	4.757832099957048	1.3034804332989869	3.677682807774992	0.193562253040789	172.84636564469898	5.794257026254176	9	0	0	2	2	0	0	0	0	0	0	0	0	176.0	84.63888888888889	173.9722222222222	210.0277777777778	734.0	4.093023255813954	4.466666666666667	3.1904761904761907	1.90990990990991	1.5689655172413792	1.528301886792453	1.630952380952381	1.2470588235294118	0.7045454545454546	2.883720930232558	3.2142857142857144	2.621621621621621	2.310344827586207	2.349056603773585	2.619047619047619	2.3529411764705883	1.9090909090909087	1.968346253229974	2.339506172839506	2.071097883597884	1.9146646646646648
CHEMBL197982	26.345938871929235	0	1	2.487970497752192	4.932890389509714	1.3060816207825447	4.325043882818265	0.1310619358429777	524.8875994469691	7.457106611850688	15	0	0	8	3	2	1	0	1	1	0	0	2	426.04938271604937	250.78650358177103	322.81275720164604	404.9732510288066	1828.0	7.100823045267489	6.553819444444445	5.001915708812261	3.560273649445624	3.071746031746032	2.3699763593380614	2.5106117353308366	1.9708672086720869	2.139463601532567	3.4833333333333334	3.827586206896552	3.2738853503184715	2.897142857142857	2.606382978723404	2.544943820224719	2.542682926829268	2.537931034482759	4.179775059696184	2.819669495884774	2.782868596565914	2.451382518005935
CHEMBL263700	17.913028156029004	0	1	2.5001595155862373	4.848792525406791	1.2892090720712654	3.930251353948176	0.1708804936499207	227.0752258228748	6.258190476808738	15	0	0	4	2	2	0	0	0	0	0	0	0	298.0	178.16666666666669	221.6666666666668	310.3888888888888	930.0	6.930232558139535	6.844444444444444	5.697368421052632	4.625	3.892857142857143	4.010309278350515	3.369565217391304	2.8181818181818183	1.7333333333333334	3.255813953488372	3.710526315789474	3.1666666666666665	2.75	2.927835051546392	2.880434782608696	2.494949494949495	2.2111111111111112	4.1434108527131785	3.15	2.916666666666668	2.9623842592592595
ZINC000026957464	24.943655853374587	0	1	2.4089544395997744	4.817908879199548	1.290612887510938	5.245563061000434	0.1639238456562635	225.5587367427244	6.581731408191315	12	0	0	7	5	2	0	0	0	0	0	0	0	390.0	195.94444444444449	316.1666666666667	458.27777777777777	1308.0	5.82089552238806	5.742857142857143	4.275590551181103	3.3680981595092025	2.38265306122449	2.203883495145631	2.17156862745098	2.359550561797753	2.4782608695652173	3.029850746268657	3.393700787401575	3.0920245398773005	2.6377551020408165	2.3932038834951457	2.25	2.252808988764045	2.565217391304348	2.924543946932007	2.704761904761905	2.489501312335958	2.4086571233810496
CHEMBL1242904	25.989259902004267	0	1	2.4788956469259067	4.920750686583012	1.3652632888463274	4.234672366726533	0.1323335114602041	644.6330159972489	7.631831997231928	21	0	0	6	5	1	0	0	0	0	0	0	0	408.0	151.22222222222223	296.94444444444434	368.0555555555555	1272.0	6.915254237288136	7.15625	5.692982456140351	4.337837837837838	3.176829268292683	2.335227272727273	2.123456790123457	2.1188811188811187	2.418032786885246	3.5084745762711864	3.877192982456141	3.418918918918919	2.9939024390243905	2.659090909090909	2.598765432098765	2.6153846153846154	2.6885245901639343	2.563088512241055	2.785590277777778	2.604775828460038	2.4344969969969967
CHEMBL1279	14.199154765133786	0	1	2.502675942443717	4.854936037587118	1.3081340073940677	3.748575641117295	0.2082542022842941	114.9979523695189	5.332700987624405	9	0	0	4	3	1	0	0	0	0	0	0	0	222.0	135.69444444444446	187.16666666666663	233.5555555555556	732.0	6.342857142857143	6.405405405405405	5.090909090909091	3.465909090909091	2.75	2.438202247191011	2.567164179104477	1.5714285714285714	1.3863636363636365	3.2857142857142856	3.727272727272727	3.136363636363636	2.708333333333333	2.404494382022472	2.4776119402985075	2.107142857142857	1.681818181818182	3.876984126984128	2.973723723723724	2.8358585858585856	2.5978535353535355
CHEMBL582877	13.264538906035998	0	5	2.3652222628736586	4.730444525747317	1.1764139397179625	3.707219194440917	0.2180717173200539	94.80255967912942	5.082424660793329	6	0	0	6	5	0	0	0	0	0	1	0	1	209.06721536351165	98.30744170096024	171.92592592592595	179.24537037037032	1880.0	6.744103721403602	7.219907407407407	5.784067085953878	3.7435046987285774	2.757955138236828	2.8282247765006385	2.505747126436781	2.234280792420327	0.6934594168636722	3.290322580645161	3.5849056603773586	2.8059701492537314	2.619718309859155	2.4655172413793105	2.4482758620689653	2.395348837209302	1.7872340425531914	3.1712077968051684	3.192177854938272	3.243885394828792	2.8095863276211537
CHEMBL340786	26.95558639719305	0	1	2.440032311567732	4.880064623135464	1.3336361123492562	4.3559429026112	0.1281159677238588	805.6027025887391	7.915366127773496	16	0	0	6	4	2	0	0	0	0	0	0	0	412.0	198.94444444444449	324.3888888888889	439.6666666666667	1366.0	6.0588235294117645	5.986111111111111	4.446153846153846	3.505813953488372	2.5816326530612246	2.436893203883495	2.508196721311476	2.8193548387096774	3.124087591240876	3.176470588235294	3.515384615384616	3.127906976744186	2.6785714285714284	2.4466019417475726	2.519125683060109	2.6	2.5985401459854014	2.925653594771242	2.6886574074074074	2.4952991452991453	2.469961240310077
ZINC000013765969	24.73680679771069	0	2	2.4483459309795634	4.7827074511334375	1.3344499515862656	4.097372775718623	0.132173315345762	1781.0499354164392	8.616360432240848	20	0	0	6	6	0	0	0	0	0	0	0	0	358.0	145.66666666666669	278.9722222222222	343.30555555555554	1224.0	5.868852459016393	6.015384615384615	4.431034482758621	2.738562091503268	2.2625698324022347	2.3373493975903616	2.224242424242424	2.304635761589404	1.7333333333333334	3.2131147540983607	3.586206896551724	2.895424836601307	2.541899441340782	2.566265060240964	2.575757575757576	2.576158940397351	2.3866666666666667	2.387978142076503	2.7341880341880342	2.4049329501915704	2.091321713870733
CHEMBL110318	17.596789300623932	0	1	2.421767595532052	4.726323638405183	1.3227215681940063	3.4662307330145583	0.1507056840441112	1584.3028092359843	8.200808844486268	9	0	0	3	2	1	0	0	0	0	0	0	0	214.0	118.13888888888889	218.30555555555551	261.4166666666667	912.0	4.037735849056604	4.163636363636364	2.941747572815534	1.855172413793104	1.5804195804195804	1.5	1.2894736842105263	1.3689320388349515	1.3	2.7169811320754715	2.9902912621359223	2.413793103448276	2.244755244755245	2.1384615384615384	2.1666666666666665	2.174757281553398	2.2888888888888888	2.2290356394129978	2.396464646464646	2.119471413160733	1.8653256704980845
ZINC000035285409	24.850544700229428	0	1	2.538098139234497	5.025219576411477	1.3323363772458598	4.481268762396953	0.1445570568515146	655.9664801740224	7.617511801833981	19	0	0	8	4	3	1	0	0	0	0	0	0	424.44444444444446	269.85502400548694	347.75617283950623	503.54012345679007	1494.0	8.0083857442348	6.795321637426901	6.496666666666667	4.978102189781022	5.07565011820331	5.227513227513227	5.213213213213214	4.285714285714286	4.00611620795107	3.660377358490566	3.99	3.3503649635036497	3.078014184397163	3.0396825396825395	3.225225225225225	3.1160714285714284	3.0	5.091604226518622	2.861706735975742	3.477561728395062	3.119165089663873
ZINC000013802494	24.69636668319081	0	2	2.4454866997618976	4.780679985189643	1.3451021609705165	3.951523754431941	0.1274685082074819	1882.7983986376528	8.671916570495979	19	0	0	7	6	0	1	0	0	0	0	0	0	344.44444444444446	140.33676268861456	268.9783950617285	345.17592592592587	1444.0	5.646630236794172	5.769230769230769	4.219373219373219	2.5735930735930737	2.078754578754579	1.8900900900900897	2.0456349206349205	2.1990407673860908	1.6618357487922704	3.2131147540983607	3.547008547008547	2.9285714285714284	2.5164835164835164	2.372972972972973	2.482142857142857	2.575539568345324	2.427536231884058	2.3006026670264683	2.607407407407408	2.298960641553235	2.028018278018278
CHEMBL146132;CHEMBL118012;CHEMBL118012;CHEMBL146132;CHEMBL118012	26.00119044582273	0	2	2.445445216735795	4.780773247951153	1.3522929947919045	3.942423638582525	0.1194673829873492	2739.5057975478026	9.109455285728206	20	0	0	7	6	1	0	0	0	0	0	0	0	386.0	185.94444444444449	307.3333333333333	397.75	1326.0	5.938461538461539	5.971014492753623	4.439024390243903	2.8294117647058825	2.377659574468085	2.18974358974359	2.2252747252747254	2.107142857142857	1.7189542483660132	3.169230769230769	3.5203252032520327	2.8941176470588235	2.5904255319148937	2.4461538461538463	2.456043956043956	2.4166666666666665	2.411764705882353	2.8606837606837607	2.8180354267310785	2.4986449864498645	2.195261437908497
ZINC000013802555	27.524793807937	0	2	2.445451078623212	4.7819068148846	1.328959105161486	3.9540862482095607	0.1129738928059874	3254.3928183466214	9.340523967595276	20	0	0	8	6	1	0	0	1	0	0	0	1	454.0	229.9722222222222	339.99999999999994	422.30555555555566	1444.0	6.676470588235294	6.305555555555555	4.6434108527131785	3.109826589595376	2.512690355329949	2.3186274509803924	2.4381443298969074	2.2962962962962963	1.7166666666666666	3.1911764705882355	3.511627906976744	2.9421965317919074	2.604060913705584	2.5049019607843137	2.5309278350515463	2.3968253968253967	2.3222222222222224	3.381944444444444	2.884645061728395	2.635658914728681	2.363519588953115
ZINC000027553271	26.88663671197176	0	2	2.445439550095975	4.780749324304281	1.3406474562582336	3.940406837052068	0.1158943187368255	3528.2834950021074	9.39234220124667	20	0	0	7	6	1	0	0	0	0	0	0	0	392.0	191.47222222222223	320.4722222222222	437.9722222222223	1364.0	5.764705882352941	5.875	4.37984496124031	2.748603351955308	2.2139303482587063	2.0341463414634147	2.0307692307692307	2.0628571428571427	1.74375	3.147058823529412	3.488372093023256	2.8491620111731844	2.5223880597014925	2.3853658536585365	2.3897435897435897	2.44	2.4375	2.815767973856209	2.7808641975308643	2.4842807924203267	2.2816573556797017
ZINC000013802602	26.110580245563902	0	2	2.445413175400493	4.779845615704575	1.3513877906111935	3.9137090905991694	0.1185972451696718	5182.4525786920985	9.746956162464016	20	0	0	6	6	0	0	0	0	0	0	0	0	362.0	155.94444444444446	300.13888888888886	382.47222222222223	1300.0	5.402985074626866	5.647887323943662	4.09375	2.4545454545454546	1.964467005076142	1.864321608040201	2.0919540229885056	1.9940828402366864	1.593939393939394	3.1044776119402986	3.421875	2.8068181818181817	2.451776649746193	2.351758793969849	2.505747126436781	2.4437869822485205	2.375757575757576	2.3275290215588726	2.655320813771518	2.344835069444444	2.030776515151515
CHEMBL331241	9.928004507313084	0	1	2.413862474072319	4.69869449790621	1.284055149092796	3.266551905646048	0.2512732235112345	64.71162542199454	4.432305131780844	9	0	0	2	2	0	0	0	0	0	0	0	0	134.0	71.86111111111111	118.05555555555554	129.74999999999997	508.0	4.962962962962963	5.392857142857143	4.229166666666667	2.7457627118644066	1.8688524590163933	1.1923076923076923	0.6904761904761905	0.3428571428571428	0.0	2.962962962962963	3.395833333333333	2.796610169491525	2.442622950819672	2.173076923076923	1.809523809523809	1.3714285714285714	1.1111111111111112	2.661522633744856	2.856150793650794	2.4594907407407405	2.298964218455744
CHEMBL88212;CHEMBL88240;CHEMBL88676	16.930122633957264	0	4	2.3468711704192087	4.693742340838417	1.3465404211278362	3.438171612876506	0.156280527858023	1304.1947994738364	7.961798477793444	6	0	0	5	4	1	0	0	0	0	0	0	0	238.0	112.36111111111111	218.5555555555556	235.0833333333333	898.0	4.958333333333333	4.86	3.4130434782608696	2.111111111111111	1.5172413793103448	1.349056603773585	1.386138613861386	1.434782608695652	1.617283950617284	2.7916666666666665	2.9782608695652173	2.4761904761904763	2.327586206896552	2.2169811320754715	2.118811881188119	2.130434782608696	2.2098765432098766	2.3408564814814814	2.5272222222222225	2.375603864734299	2.093694885361552
ZINC000029130905	14.417934364616144	0	3	2.459068198155056	4.918136396310112	1.2465991109634331	3.705490215618251	0.1950258008220132	168.50937288396096	5.768845259841875	6	0	0	7	3	1	0	0	2	1	0	0	3	313.60493827160496	213.25529644871204	253.1841563786008	232.26851851851856	1108.0	9.503179947624393	7.9150326797385615	6.804143126177025	5.283255086071987	4.447530864197531	3.4646464646464645	2.409356725146199	2.6685185185185185	3.8692810457516336	3.333333333333333	3.5762711864406778	3.295774647887324	3.055555555555556	2.5584415584415585	2.013157894736842	1.933333333333333	2.0294117647058822	6.462281710567032	3.364167271847011	4.291256887772895	3.4071320929693387
CHEMBL1242533	31.63418360767817	0	1	2.525358170477116	4.977602001034271	1.3599466406571985	4.383487089577636	0.112397104860965	1926.0295857602896	8.924192506621946	21	0	0	8	6	2	0	0	0	0	0	0	0	508.0	221.7777777777778	373.80555555555554	525.6111111111111	1572.0	6.958904109589041	7.050632911392405	5.659722222222222	4.41578947368421	3.7365853658536574	3.0239234449760763	2.643564356435644	2.41025641025641	2.5240963855421685	3.4794520547945207	3.826388888888889	3.347368421052632	3.0195121951219512	2.851674641148325	2.801980198019802	2.6923076923076925	2.765060240963856	3.038051750380518	2.7542194092827006	2.595871913580247	2.4986842105263154
CHEMBL459067	26.15102036008378	0	2	2.392287957140994	4.784575914281987	1.3444443017491878	3.9401041251315183	0.1193970947009551	1196.368331037847	8.280968324665453	16	0	0	4	3	1	0	0	0	0	0	0	0	342.0	153.47222222222223	306.47222222222223	392.1666666666666	1292.0	4.885714285714286	4.986486486486487	3.532846715328468	2.520833333333333	1.9082125603864728	1.71356783919598	1.6944444444444444	1.6608187134502923	1.588957055214724	3.0142857142857142	3.3138686131386863	2.7760416666666665	2.468599033816425	2.396984924623116	2.466666666666667	2.47953216374269	2.4478527607361964	2.1924603174603177	2.4496996996997	2.237023519870235	2.036458333333333
CHEMBL3104092	18.211085308952256	0	1	2.586223918509728	4.9424075070436295	1.3671746103703273	4.148280282016404	0.1885581946371092	168.33780543404137	5.914430067553525	15	0	0	2	2	0	0	0	0	0	0	0	0	246.0	90.69444444444446	193.6388888888889	274.6111111111111	838.0	5.857142857142857	6.3478260869565215	5.154761904761905	4.123893805309734	2.9855072463768115	2.4846153846153847	1.9026548672566368	1.1770833333333333	0.6901408450704225	3.571428571428572	4.130952380952381	3.7168141592920354	3.1449275362318843	2.8692307692307693	2.646017699115044	2.1875	1.7887323943661972	2.159391534391535	2.5356280193236715	2.3052248677248683	2.1792035398230087
CHEMBL128	15.304979020555878	0	1	2.4339926929328044	4.77313475326557	1.223964282532402	3.750542589722238	0.1875271294861119	160.48966342123077	5.771376718696162	9	0	0	6	3	2	1	0	0	0	0	0	0	244.44444444444449	181.46613511659808	252.7993827160494	277.2530864197531	1056.0	5.962059620596206	4.404761904761905	4.497777777777777	2.858695652173913	2.281345565749236	2.424561403508772	2.7012987012987013	2.236434108527132	0.7546296296296295	3.0	3.2666666666666666	2.7717391304347827	2.36697247706422	2.494736842105264	2.571428571428572	2.1627906976744184	2.0	4.426003295526782	2.4874338624338628	3.370658436213992	2.8450080515297915
CHEMBL256694;CHEMBL429136	13.820217383170773	0	3	2.449154246644772	4.898308493289541	1.2361807555344542	3.642540054710389	0.2023633363727993	153.3739874087582	5.620665965849515	6	0	0	7	3	0	0	0	2	2	0	0	4	277.2098765432099	195.8161484529797	230.00308641975303	183.4691358024692	1294.0	9.558961260110683	8.040740740740741	6.801282051282052	4.751187084520418	3.992714025500911	3.867030965391621	2.9853249475890986	3.641666666666667	3.927203065134099	3.5517241379310347	3.7115384615384617	3.230769230769231	3.0163934426229506	2.5245901639344264	2.188679245283019	2.15	1.896551724137931	6.752280981137233	3.254149519890261	4.423136277302944	3.3190115249786043
CHEMBL351346	24.655926568670928	0	2	2.4455396464164814	4.785920862704792	1.3576740287093358	3.984454451108328	0.1285307887454299	1365.5926874945162	8.350745928163875	20	0	0	6	6	0	0	0	0	0	0	0	0	358.0	145.66666666666669	280.63888888888886	353.24999999999994	1224.0	5.868852459016393	6.123076923076923	4.508620689655173	2.8193548387096774	2.209039548022599	1.9322916666666667	2.1515151515151514	2.234042553191489	1.818181818181818	3.2131147540983607	3.560344827586207	3.0064516129032257	2.593220338983051	2.3385416666666665	2.466666666666667	2.5319148936170213	2.4545454545454546	2.387978142076503	2.7273504273504274	2.4193007662835244	2.105197132616488
CHEMBL1181665	31.848314724096028	0	1	2.351906299302986	4.703812598605971	1.342774972655736	4.95277495884212	0.1207993892400517	1095.124122567993	8.409609963480163	30	0	0	4	3	1	0	0	0	0	0	0	0	466.0	232.72222222222223	362.9166666666665	465.1666666666666	1578.0	6.131578947368421	6.1125	4.684210526315789	3.331460674157303	2.8564102564102565	3.3260869565217392	3.4806629834254146	3.413793103448276	3.223463687150838	3.171052631578948	3.473684210526316	2.943820224719101	2.6153846153846154	2.6956521739130435	2.7624309392265194	2.8160919540229883	2.782122905027933	3.062134502923977	2.929513888888889	2.728696741854636	2.4520911360799
ZINC000022931032	27.135524271946235	0	2	2.46294441622077	4.82981717010454	1.3179513063638937	4.33050211999093	0.1273677094114979	1550.0698918610508	8.569830732042075	20	0	0	8	6	0	0	0	2	0	0	0	2	472.0	275.22916666666663	392.22222222222223	452.70833333333337	1422.0	7.375	6.8088235294117645	5.262295081967213	3.5365853658536586	3.0319148936170213	3.1443298969072164	3.25	3.1146496815286624	2.828767123287671	3.34375	3.6557377049180326	3.0121951219512195	2.686170212765957	2.520618556701031	2.558139534883721	2.605095541401274	2.5821917808219177	4.300455729166666	2.9244281045751634	3.214936247723133	2.709180216802168
CHEMBL140416	16.999072319178563	0	1	2.3714974576845536	4.742994915369106	1.3186587194066033	3.553780032708522	0.1615354560322055	541.1825054081319	7.082213930580646	16	0	0	2	1	1	0	0	0	0	0	0	0	246.0	107.11111111111111	194.9444444444445	227.75000000000003	854.0	5.72093023255814	5.733333333333333	4.368421052631579	3.4123711340206184	2.311320754716981	1.958762886597938	1.8666666666666667	2.083333333333333	2.305555555555556	3.046511627906977	3.381578947368421	2.8762886597938144	2.471698113207548	2.3711340206185567	2.344444444444445	2.321428571428572	2.4722222222222223	2.490956072351421	2.808641975308642	2.5650584795321647	2.3685567010309283
ZINC000253839110	21.37961237674044	0	1	2.494631242820536	4.910314006472261	1.2807320836753378	3.956872827803638	0.1465508454742088	1388.6627028741896	8.229348251771732	15	0	0	4	3	1	0	0	0	0	0	0	0	306.0	165.72222222222223	249.66666666666669	326.2222222222222	1066.0	5.666666666666667	5.649122807017544	4.14	2.937984496124031	2.425675675675676	2.4964028776978417	3.229357798165138	2.8990825688073394	2.118181818181818	3.1666666666666665	3.53	2.945736434108527	2.52027027027027	2.525179856115108	2.779816513761468	2.642201834862385	2.5090909090909093	3.068930041152264	2.731481481481482	2.496666666666667	2.378768303186908
CHEMBL4207529	20.741455280775188	0	0	2.4329748640917805	4.7339478652817935	1.2796623572942365	4.193677019237142	0.1553213710828571	317.5381430601525	6.753849719749852	11	0	0	9	4	4	1	0	0	0	0	0	0	398.44444444444446	253.42009602194787	273.3888888888889	387.03703703703707	1376.0	8.477541371158393	7.523809523809523	6.0803212851405615	4.692556634304207	4.4	5.247619047619048	4.596491228070176	3.645645645645645	2.625786163522013	3.3617021276595747	3.674698795180723	3.135922330097088	2.963636363636364	2.961904761904762	2.754385964912281	2.477477477477477	2.358490566037736	5.391916936637188	3.4433106575963714	3.2938420348058903	3.3909864557113747
CHEMBL1241998	30.47918975930732	0	1	2.5181190503719666	4.968721472634736	1.3223294758163913	4.250642233844666	0.111859006153807	1656.308870928525	8.747347900546737	21	0	0	8	6	2	0	0	0	0	0	0	0	494.0	224.8055555555556	370.1111111111111	514.2499999999999	1536.0	6.861111111111111	7.0	5.63768115942029	4.511111111111111	3.563725490196078	2.869565217391304	2.5228426395939088	2.3440860215053765	2.3117647058823527	3.388888888888889	3.760869565217391	3.305555555555556	2.946078431372549	2.758454106280193	2.720812182741117	2.650537634408602	2.617647058823529	3.122299382716049	2.833333333333333	2.681964573268921	2.5998456790123456
CHEMBL116314	24.80575648293199	0	1	2.4217891341484035	4.763061987297634	1.3130867082373336	3.519486286441576	0.1099839464512992	4130.217180816597	9.489236080532296	15	0	0	7	5	2	0	0	0	0	0	0	0	380.0	214.44444444444443	313.4722222222223	411.1666666666667	1306.0	5.846153846153846	5.779411764705882	4.256198347107438	2.8588957055214723	2.294117647058824	2.0689655172413794	2.0445859872611467	2.181159420289855	2.1578947368421053	3.0307692307692307	3.330578512396694	2.8220858895705523	2.547058823529412	2.3045977011494254	2.343949044585987	2.36231884057971	2.2706766917293235	3.299145299145299	2.850081699346405	2.590679522497705	2.433026584867076
ZINC000013765964	23.92031021678297	0	1	2.4481850590747167	4.782511127630357	1.3523171046684657	4.051373921656163	0.1350457973885387	2452.0365082361623	8.90328647477983	20	0	0	6	5	1	0	0	0	0	0	0	0	368.0	146.91666666666669	274.47222222222223	326.55555555555554	1200.0	6.456140350877193	6.39344262295082	4.787037037037037	2.99290780141844	2.6153846153846154	2.695035460992908	2.8217054263565893	2.713178294573644	1.948148148148148	3.280701754385965	3.611111111111111	2.921985815602837	2.5705128205128207	2.6666666666666665	2.8449612403100777	2.751937984496124	2.466666666666667	2.5774853801169595	2.823315118397086	2.541409465020576	2.191292356185973
CHEMBL161066	23.92031021678297	0	2	2.4481850590747154	4.782511127630356	1.3523171046684657	4.051373921656171	0.135045797388539	2452.0365082360536	8.903286474779787	20	0	0	7	7	0	0	0	0	0	0	0	0	364.0	145.91666666666669	272.47222222222223	318.88888888888886	1198.0	6.385964912280702	6.459016393442623	4.768518518518518	2.867132867132867	2.4430379746835444	2.52	2.757575757575758	2.6564885496183206	1.903703703703704	3.280701754385965	3.611111111111111	2.909090909090909	2.5632911392405062	2.5933333333333333	2.810606060606061	2.7251908396946565	2.466666666666667	2.5599415204678366	2.847905282331512	2.522890946502057	2.1373348873348865
CHEMBL500488	40.5000050394786	0	2	2.4619856884683773	4.8192137233642	1.307063215385283	5.532665784203343	0.1063974189269873	6070.462431589076	10.359848689867489	18	0	0	8	6	2	0	0	0	0	0	0	0	526.0	315.8333333333333	502.6111111111112	694.666666666667	2070.0	4.5344827586206895	4.56198347107438	3.210526315789474	2.136222910216718	1.8693181818181817	1.8746268656716416	1.973684210526316	1.78839590443686	1.3986013986013983	2.8448275862068964	3.1403508771929824	2.569659442724458	2.363636363636364	2.346268656716418	2.414473684210526	2.334470989761092	2.2587412587412588	2.722701149425287	2.4226354453627184	2.2044346978557505	2.025197798417613
CHEMBL414628	21.35545090881657	0	1	2.5218539084460763	4.987887127415503	1.3125842990671306	4.403907568104872	0.1631076877075878	265.9489853007741	6.576556278815412	12	0	0	8	3	3	1	0	0	0	0	1	1	349.4686419753086	205.82208790672155	304.8109753086419	406.2334320987654	4110.0	7.132013101536911	5.704273504273504	5.690780141843972	4.284881602914389	3.80051282051282	3.536786410470621	3.6065777777777774	2.562295081967213	2.576310272536688	3.4693877551020407	3.765957446808511	3.39344262295082	3.0538461538461537	2.81203007518797	2.736	2.581967213114754	2.490566037735849	4.200450773606562	2.527032288698955	3.242669950091935	2.748360554543615
CHEMBL74594	19.33917226222056	0	3	2.4235589049514754	4.730605618537854	1.2551925998995763	3.573962215955528	0.1374600852290587	2189.793071734939	8.647073775581465	9	0	0	6	5	1	0	0	0	0	0	0	0	300.0	151.66666666666669	253.38888888888897	289.1388888888889	1058.0	5.454545454545454	5.535714285714286	4.104166666666667	3.2327586206896552	2.782258064516129	2.7586206896551726	3.147368421052632	2.9479166666666665	2.073394495412844	2.7454545454545456	2.989583333333333	2.577586206896552	2.346774193548387	2.3189655172413794	2.673684210526316	2.5729166666666665	2.26605504587156	2.757575757575758	2.935515873015873	2.639467592592593	2.506226053639846
CHEMBL541993	13.044160916762928	0	3	2.426057844606913	4.852115689213825	1.2314868744203102	3.558263356481468	0.2093096092047922	135.08320684832847	5.436519186661439	6	0	0	6	3	0	0	0	2	1	0	0	3	269.60493827160496	196.2275186709343	229.90637860082305	186.2530864197531	1006.0	9.296722009365688	7.737037037037037	6.585470085470086	4.511784511784512	3.646953405017921	3.7476459510357816	2.905982905982906	3.4281842818428183	3.770114942528736	3.3793103448275863	3.576923076923077	3.075757575757576	2.870967741935484	2.4745762711864407	2.1923076923076925	2.048780487804878	1.7241379310344829	6.7664661610667	3.292352537722908	4.421276511554289	3.270061728395062
CHEMBL343755	20.53925470817579	0	1	2.568655282873336	5.096527932892313	1.3109154020484934	4.463145124883439	0.1785258049953375	187.9492131248184	6.152462515255831	9	0	0	4	3	1	0	0	0	0	0	0	0	294.0	150.7777777777778	234.66666666666663	378.7777777777777	992.0	5.88	6.166666666666667	4.82	3.688888888888889	2.9806451612903224	2.3594771241830066	2.089041095890411	1.969230769230769	2.07843137254902	3.46	3.94	3.3703703703703702	2.9612903225806453	2.7320261437908497	2.493150684931507	2.515384615384616	2.4607843137254903	3.015555555555556	2.581275720164609	2.3466666666666667	2.35761316872428
ZINC000013741728	13.313708498984765	0	1	2.464927599480708	4.87912023638336	1.3463364368446415	3.6417578336910648	0.2142210490406508	160.09805902000576	5.606414747443602	9	0	0	2	2	0	0	0	0	0	0	0	0	162.0	76.63888888888889	155.11111111111114	184.05555555555563	658.0	4.378378378378378	4.82051282051282	3.611111111111111	2.326530612244898	1.808080808080808	1.3541666666666667	1.1566265060240963	0.7164179104477612	0.6521739130434783	2.972972972972973	3.361111111111111	2.806122448979592	2.555555555555556	2.302083333333333	2.072289156626506	1.9402985074626864	1.9565217391304348	2.0713213213213213	2.420940170940171	2.154320987654321	1.9359410430839
CHEMBL71299	17.544418642285585	0	1	2.530172114884948	4.980763490645238	1.302653779233353	3.977752628087095	0.1729457664385693	276.10903711399465	6.453704972643033	9	0	0	3	2	1	0	0	0	0	0	0	0	242.0	144.41666666666666	213.5	312.86111111111114	910.0	4.745098039215686	4.867924528301887	3.6666666666666665	2.803030303030303	2.2828947368421053	1.6646706586826348	1.3295454545454546	1.114864864864865	0.9298245614035088	2.9019607843137254	3.363636363636364	2.977272727272727	2.7171052631578947	2.3652694610778444	2.051136363636364	2.006756756756757	2.0789473684210527	2.8316993464052285	2.500524109014675	2.156565656565657	2.0637626262626263
ZINC000013741702	16.946701660840215	0	1	2.5218630647892617	4.983355011475376	1.2860243409396448	3.940282120116368	0.1791037327325621	252.8746003095182	6.321351075265733	9	0	0	3	2	0	0	0	1	0	0	0	1	246.0	154.41666666666666	215.16666666666663	319.47222222222223	890.0	5.020408163265306	5.019607843137255	3.8229166666666665	2.9921875	2.263888888888889	1.371069182389937	1.1835443037974684	1.0735294117647058	0.9433962264150944	2.9183673469387754	3.34375	2.9296875	2.6597222222222223	2.289308176100629	2.050632911392405	1.9779411764705883	2.0660377358490565	3.151360544217687	2.480936819172113	2.241319444444444	2.190755208333333
CHEMBL303021	16.17064519443237	0	1	2.500323503809294	4.942816011958673	1.3094664382704917	3.890559261434336	0.1852647267349683	220.6399999555043	6.138469758572702	9	0	0	3	2	0	0	0	0	1	0	0	1	187.6049382716049	88.47751867093432	181.26748971193425	234.5761316872428	1060.0	4.07836822329576	4.564814814814815	3.3938271604938275	2.297814207650273	1.7651515151515151	1.2872260015117158	1.063385533184191	0.8315412186379929	0.7155067155067155	2.9347826086956523	3.333333333333333	2.877049180327869	2.6666666666666665	2.2993197278911564	2.0134228187919465	1.9838709677419355	2.032967032967033	1.9234243189333544	2.286887002743484	2.0140832190214915	1.841083114079471
CHEMBL162722	25.40347346437736	0	2	2.445436404387066	4.780332677065234	1.3484763817637746	3.9320319109016535	0.1228759972156766	2737.8348800916065	9.078073507075729	20	0	0	6	6	0	0	0	0	0	0	0	0	362.0	149.91666666666669	289.1388888888889	362.9166666666667	1262.0	5.65625	5.867647058823529	4.254098360655738	2.6341463414634148	2.0531914893617023	1.9381443298969072	2.1569767441860463	2.1082802547770703	1.7602739726027397	3.15625	3.4918032786885247	2.902439024390244	2.515957446808511	2.3762886597938144	2.4651162790697674	2.477707006369427	2.4315068493150687	2.342447916666667	2.685457516339869	2.3699908925318764	2.064871273712737
CHEMBL196666	32.00279312142159	0	1	2.506931960919709	4.948604066226066	1.3081683776856257	4.832435663383233	0.1208108915845808	865.5170630782433	8.149621450248054	23	0	0	8	5	3	0	0	0	0	0	0	0	536.0	242.6388888888889	387.1944444444443	551.0277777777777	1624.0	7.1466666666666665	7.3375	5.866197183098592	4.480662983425415	3.6619047619047618	3.364485981308411	2.954954954954955	2.901408450704225	3.0211640211640214	3.4266666666666667	3.8098591549295775	3.3701657458563536	3.038095238095238	2.892523364485981	2.6936936936936937	2.694835680751173	2.6507936507936507	3.2351851851851854	2.9510416666666672	2.726721439749608	2.6841620626151013
ZINC000026567260	26.846196597451875	0	2	2.509227419055497	4.851494197104548	1.3420159447525832	4.635428162663752	0.1404675200807197	648.0032603159741	7.667818196163864	20	0	0	7	6	0	0	0	1	0	0	0	1	428.0	208.75	315.0277777777779	397.08333333333337	1340.0	6.903225806451613	6.746268656716418	5.032786885245901	3.1265060240963853	2.44559585492228	2.445026178010471	3.056603773584906	2.723926380368098	2.308641975308642	3.467741935483871	3.89344262295082	3.1265060240963853	2.66839378238342	2.6335078534031413	2.943396226415094	2.8098159509202456	2.6049382716049383	3.3669354838709675	2.83955223880597	2.582194899817852	2.2928380187416337
CHEMBL1289509	26.34593887192922	0	1	2.4644338596326314	4.928867719265264	1.314406335577147	5.123941136306419	0.1552709435244369	269.0393086996097	6.788779966393304	20	0	0	5	4	1	0	0	0	0	0	0	0	394.0	192.02777777777777	311.38888888888886	443.50000000000006	1300.0	6.061538461538461	6.3478260869565215	4.911290322580645	3.736196319018405	2.533333333333333	1.945454545454545	1.891089108910891	1.9028571428571428	1.6263736263736264	3.292307692307692	3.693548387096774	3.331288343558282	2.805128205128205	2.463636363636364	2.49009900990099	2.571428571428572	2.263736263736264	2.954273504273504	2.718196457326892	2.511200716845878	2.487048398091343
CHEMBL329383	20.928733283931024	0	1	2.4490286899007123	4.8980573798014255	1.263719548548307	4.592452462148876	0.1700908319314398	193.2672155456465	6.257325540834215	12	0	0	10	3	3	1	0	1	0	2	0	3	388.57887517146776	263.5671296296296	315.0802469135804	369.9639060356652	3756.0	8.635086114921506	6.519306540583136	6.467028003613369	4.913347309573725	4.285746352413019	4.141635462623117	5.000349406009784	2.945293917770982	3.1930654058313634	3.555555555555556	3.731707317073171	3.30188679245283	3.036363636363636	2.864864864864865	2.792452830188679	2.4954128440366974	2.3617021276595747	5.85704732510288	2.831987128972945	3.842442035531468	3.235630677847659
CHEMBL441296;CHEMBL441296;CHEMBL351303;CHEMBL351303	25.29408366463618	0	2	2.448261541972904	4.782618233857148	1.345928699574516	4.094532187366992	0.1279541308552185	1807.850119393107	8.663044448755768	20	0	0	7	6	1	0	0	0	0	0	0	0	382.0	181.69444444444449	297.13888888888886	381.55555555555554	1288.0	6.161290322580645	6.151515151515151	4.632478632478633	2.9371069182389937	2.539772727272727	2.477272727272727	2.56875	2.39375	1.7337662337662338	3.225806451612903	3.5982905982905984	2.911949685534591	2.596590909090909	2.5568181818181817	2.66875	2.54375	2.396103896103896	2.930555555555556	2.869107744107744	2.539648622981956	2.228511530398324
CHEMBL347559	30.786189716232084	0	1	2.4993615095425965	4.998723019085194	1.2744932809136045	4.299270747780706	0.1074817686945176	2482.8824166550835	9.20346979015238	12	0	0	10	6	4	0	0	0	0	0	0	0	560.0	410.61805555555554	445.47222222222223	724.4583333333336	1664.0	7.567567567567567	6.909090909090909	5.485294117647059	4.195767195767195	3.691629955947136	3.152892561983471	2.8008658008658007	2.435185185185185	3.227027027027027	3.27027027027027	3.683823529411765	3.2275132275132274	2.762114537444934	2.475206611570248	2.4025974025974026	2.287037037037037	2.383783783783784	5.548892642642643	3.243686868686869	3.275531045751634	2.837301587301588
ZINC000027080506	24.55598470717453	0	2	2.445729435704498	4.790829109553592	1.2696563452443457	4.016530524723183	0.129565500797522	1467.7688081363362	8.422900820617533	14	0	0	7	6	1	0	0	0	0	0	0	0	346.0	180.98611111111111	303.22222222222223	433.02083333333337	1258.0	5.164179104477612	5.257142857142857	3.744186046511628	2.279329608938548	1.663716814159292	1.946236559139785	2.0473372781065087	1.8231707317073167	1.2702702702702702	3.014925373134328	3.372093023255814	2.5921787709497206	2.172566371681416	2.3225806451612905	2.514792899408284	2.359756097560976	2.0486486486486486	2.701285240464345	2.66031746031746	2.350559862187769	2.301986343885785
ZINC000027557055	26.151020360083788	0	2	2.445424507506683	4.779970643278448	1.3352527686356723	3.919443262996249	0.1187710079695833	5183.928533450546	9.7472409204239	20	0	0	6	6	0	0	0	0	0	0	0	0	362.0	155.94444444444446	300.7222222222223	373.13888888888897	1300.0	5.402985074626866	5.647887323943662	4.0546875	2.4318181818181817	2.0051020408163267	1.9285714285714288	1.962962962962963	1.988095238095238	1.7225806451612904	3.1044776119402986	3.4296875	2.784090909090909	2.5	2.38265306122449	2.380952380952381	2.4761904761904763	2.445161290322581	2.3275290215588726	2.653364632237872	2.349392361111112	2.038667929292929
CHEMBL95823	25.797600523197094	0	1	2.5147496490887407	4.969208656677368	1.292991705496679	4.626780311946531	0.1445868847483291	413.3837508778008	7.187527150228114	19	0	0	9	4	2	2	0	0	1	0	0	1	394.4938271604938	222.36374980948028	341.5372085048012	401.9300411522633	1976.0	7.172615039281706	6.182674199623352	6.017094017094016	4.226307189542484	3.9406906906906913	3.472159234063996	3.590505998956703	3.875555555555556	3.246588693957115	3.690909090909091	4.0	3.4411764705882355	3.141891891891892	2.938775510204082	2.8450704225352115	2.872	2.8859649122807016	4.042977269263278	2.5651897189091164	3.284011620238473	2.5826676349552167
CHEMBL273921	24.79382593911353	0	1	2.4914534920519333	4.853699852090119	1.3281600381670549	4.003659012648419	0.1291502907305941	1055.5626557242624	8.093231338196508	15	0	0	7	4	2	0	0	1	0	0	0	1	430.0	266.47222222222223	324.72222222222223	489.7777777777778	1296.0	7.413793103448276	6.983870967741935	5.557522123893805	3.9254658385093166	2.9833333333333334	2.4887640449438204	2.2452830188679247	2.05	2.217741935483871	3.396551724137931	3.734513274336283	3.1490683229813663	2.75	2.4719101123595504	2.4465408805031448	2.45	2.556451612903226	4.594348659003831	2.952956989247312	2.8736479842674534	2.6024844720496896
ZINC000013741749	14.687481946837975	0	1	2.5002675543953274	4.932714484795848	1.3344837683077002	3.762324249045311	0.1980170657392268	200.3005214013266	5.941672731942759	9	0	0	3	2	1	0	0	0	0	0	0	0	214.0	128.41666666666669	176.8333333333334	242.27777777777777	758.0	5.487179487179487	5.487804878048781	4.226666666666667	3.088235294117647	2.6728971962616823	2.0576923076923075	1.7263157894736842	1.1645569620253164	0.9074074074074074	3.076923076923077	3.506666666666667	2.9607843137254903	2.7009345794392523	2.451923076923077	2.1578947368421053	1.962025316455696	1.9814814814814807	3.292735042735043	2.69579945799458	2.357777777777778	2.194444444444444
CHEMBL82523	25.56988240552138	0	1	2.483954073279132	4.896760804538333	1.3289687126709215	4.115074204067628	0.1285960688771133	907.0341770914542	7.973330940678864	15	0	0	7	3	2	0	0	2	0	0	0	2	480.0	313.80555555555554	343.02777777777766	463.0555555555555	1362.0	8.421052631578947	7.508196721311475	6.091743119266055	4.7687074829931975	3.571428571428572	2.6845238095238093	2.74	2.9153846153846152	2.540983606557377	3.526315789473684	3.853211009174312	3.2857142857142856	2.8447204968944098	2.5654761904761907	2.5933333333333333	2.646153846153846	2.540983606557377	5.505360623781677	3.1639344262295084	3.1470438328236483	3.3699924414210125
CHEMBL1910140	27.46318425111835	0	1	2.541564743244951	5.083129486489902	1.3488550345297807	4.050557617907365	0.1157302176544961	2267.663479704534	8.979268244778652	12	0	2	7	4	2	0	0	1	0	0	0	1	442.0	262.7361111111111	347.52777777777777	615.166666666667	1450.0	6.138888888888889	5.592105263157895	4.146853146853147	3.0935960591133007	2.2851239669421486	2.2564102564102564	2.347619047619048	2.061946902654867	1.8904761904761904	3.1527777777777777	3.55944055944056	3.0492610837438425	2.495867768595041	2.448717948717949	2.6095238095238096	2.4424778761061945	2.447619047619048	3.6491126543209873	2.657711988304094	2.43026418026418	2.3322044334975365
ZINC000013760466	18.30389608181048	0	1	2.4265451606374366	4.742077064642796	1.3256596987383775	3.724912150263481	0.155204672927645	395.282939193149	6.855070547588171	15	0	0	3	2	1	0	0	0	0	0	0	0	260.0	117.63888888888889	220.47222222222223	260.08333333333337	944.0	5.2	5.365384615384615	3.989010989010989	2.843478260869565	2.3629032258064515	2.1742424242424243	2.3679245283018866	2.4545454545454546	1.7850467289719627	2.92	3.21978021978022	2.8086956521739133	2.4596774193548385	2.265151515151515	2.6226415094339623	2.686868686868687	2.364485981308411	2.352777777777778	2.670940170940171	2.422771672771673	2.209420289855073
ZINC000013802499	26.88663671197175	0	1	2.44551836938236	4.783084841552115	1.337108403354123	3.974189957288613	0.1168879399202533	3235.2623033268865	9.305640718215017	20	0	0	8	7	1	0	0	0	0	0	0	0	426.0	204.69444444444449	324.1388888888889	436.3055555555556	1374.0	6.553846153846154	6.608695652173913	4.991803278688525	3.1280487804878048	2.627027027027027	2.4497354497354498	2.6424242424242426	2.348684210526316	1.7730061349693251	3.246153846153846	3.565573770491804	2.981707317073171	2.5891891891891894	2.439153439153439	2.6	2.644736842105264	2.411042944785276	3.1491452991452995	2.9017713365539453	2.656876138433516	2.3351964769647697
CHEMBL183704	13.04416091676293	0	3	2.384193646399772	4.758202915619151	1.239521816420025	3.716291853030196	0.2186054031194232	89.96101990644577	5.030004715421675	6	0	0	6	4	2	0	0	0	0	0	0	0	266.0	185.66666666666663	215.1111111111112	218.2777777777777	734.0	8.580645161290322	7.6875	6.381818181818182	4.40625	3.985294117647059	3.194029850746269	1.9710144927536235	2.122448979591837	3.0930232558139537	3.225806451612903	3.4545454545454546	3.109375	2.7205882352941178	2.5074626865671643	2.0434782608695654	2.020408163265306	1.558139534883721	5.989247311827957	3.3854166666666665	3.911111111111112	3.230034722222224
CHEMBL1632216	28.34129038886472	0	1	2.433682246439056	4.867364492878113	1.3305795774818363	4.143748369493817	0.1151041213748282	3209.536606478244	9.35481569181274	22	0	0	6	4	2	0	0	0	0	0	0	0	450.0	215.0	341.11111111111114	442.9166666666666	1436.0	6.617647058823529	6.597222222222222	5.064	3.9079754601227	2.978021978021978	2.575916230366492	2.660919540229885	2.3664596273291925	2.4285714285714284	3.264705882352941	3.584	3.165644171779141	2.7527472527472527	2.5706806282722514	2.6206896551724137	2.62111801242236	2.571428571428572	3.161764705882353	2.896990740740741	2.728888888888889	2.5920245398773005
CHEMBL314738	16.930122633957264	0	4	2.3468711704192087	4.693742340838417	1.3465404211278362	3.438171612876506	0.156280527858023	1304.1947994738364	7.961798477793444	6	0	0	4	4	0	0	0	0	0	0	0	0	206.0	104.36111111111111	210.22222222222223	244.0833333333333	872.0	4.12	4.134615384615385	2.783505154639175	1.6029411764705883	1.164179104477612	1.125	1.211009174311927	1.183673469387755	1.3218390804597702	2.72	2.9587628865979383	2.4411764705882355	2.208955223880597	2.1083333333333334	2.055045871559633	2.0816326530612246	2.1494252873563218	2.087222222222222	2.37232905982906	2.1672394043528067	1.861315359477124
ZINC000026499234	24.83426605363341	0	1	2.456627360091125	4.868740180032069	1.3314588639279692	4.318761054449634	0.1393148727241817	493.3951589217596	7.332712503867691	15	0	0	6	3	2	0	0	0	1	0	0	1	375.60493827160496	189.83862978204544	297.7993827160493	376.230452674897	1490.0	6.589560320554473	6.510018214936247	5.070336391437309	3.54724111866969	2.802622498274672	2.228835978835979	2.3140740740740737	2.4222222222222225	2.033697632058288	3.43859649122807	3.779816513761468	3.224489795918368	2.813664596273292	2.5416666666666665	2.546666666666667	2.5923076923076924	2.5245901639344264	3.3305022768779904	2.814544963907441	2.732104428587608	2.4562582234539905
CHEMBL302172	15.394588728024525	0	1	2.474433545587345	4.904721834243436	1.319999328990777	3.8490288255013634	0.1924514412750681	190.1923833693453	5.941183284492665	9	0	0	2	2	0	0	0	0	0	0	0	0	180.0	88.88888888888889	182.27777777777783	235.05555555555569	772.0	3.9130434782608696	4.354166666666667	3.2	2.1475409836065573	1.6515151515151516	1.1972789115646258	1.0	0.7741935483870968	0.6593406593406593	2.8260869565217392	3.2333333333333334	2.8114754098360657	2.590909090909091	2.238095238095238	1.973154362416108	1.9193548387096773	1.967032967032967	1.932367149758454	2.307291666666667	2.025308641975309	1.8385701275045536
CHEMBL2219586	27.35415368128512	0	1	2.379369128771759	4.758738257543517	1.2880603648022355	4.060664726765858	0.1160189921933102	1310.8754128449934	8.431213415588378	12	0	0	7	3	3	1	0	0	0	0	0	0	422.44444444444446	313.0772462277092	390.6296296296296	486.1203703703703	1636.0	6.212418300653595	5.117370892018779	4.2	2.697132616487455	2.2	2.161458333333333	2.165631469979296	2.060796645702306	2.433333333333333	3.161764705882353	3.376923076923077	2.7688172043010755	2.375609756097561	2.3385416666666665	2.4285714285714284	2.408805031446541	2.526666666666667	4.604077150407488	2.6103721091984005	3.004843304843305	2.58334992698792
CHEMBL114571	25.58181294933984	0	1	2.460394342404206	4.84287900727597	1.3337474373300136	4.430206486231417	0.1384439526947317	751.7597964266446	7.78556766308478	15	0	0	5	4	1	0	0	0	0	0	0	0	366.0	185.25	305.1388888888889	422.30555555555554	1264.0	5.71875	5.867647058823529	4.447154471544716	2.975609756097561	2.5434782608695654	2.6228571428571428	2.93006993006993	2.3076923076923075	2.152317880794702	3.21875	3.569105691056911	3.006097560975609	2.5815217391304346	2.605714285714286	2.972027972027972	2.67948717948718	2.4768211920529803	2.89453125	2.6654411764705883	2.480803974706414	2.2977642276422765
CHEMBL446459	15.27487106006375	0	3	2.438547687972492	4.877095375944982	1.227327230540317	3.749947025513059	0.1874973512756529	174.86896817197197	5.857184120724684	6	0	0	6	3	1	0	0	2	0	0	0	2	316.0	223.44444444444443	278.9722222222223	244.0555555555556	896.0	8.102564102564102	6.925	5.71830985915493	4.359550561797753	3.8045977011494254	3.724137931034482	2.236559139784946	2.232558139534884	2.375	3.051282051282051	3.267605633802817	2.9101123595505616	2.896551724137931	2.7471264367816093	2.3548387096774195	2.127906976744186	1.6	5.729344729344729	3.142361111111112	3.929186228482004	3.224406991260923
CHEMBL159493	23.21320343559642	0	1	2.448230970654425	4.782568638822202	1.356815736568698	4.067957385405165	0.1402743926001781	1331.7898417737842	8.258989799198643	20	0	0	6	6	0	0	0	0	0	0	0	0	344.0	137.66666666666669	261.3888888888889	304.83333333333326	1148.0	6.254545454545455	6.47457627118644	4.836538461538462	2.8776978417266186	2.52	2.6153846153846154	2.904	2.5114503816793894	1.809523809523809	3.309090909090909	3.6538461538461537	2.935251798561151	2.6133333333333333	2.6783216783216783	2.856	2.6717557251908395	2.452380952380953	2.5030303030303034	2.824387947269304	2.513354700854701	2.139288569144684
ZINC000036187759	18.9633147347893	0	1	2.4566484745629853	4.913296949125973	1.2014813723862308	4.327978433968731	0.1731191373587492	215.7238111285821	6.290289669202615	6	0	0	8	1	3	1	0	3	0	0	0	3	410.44444444444446	377.778635116598	481.1929012345679	313.24845679012344	1376.0	8.37641723356009	5.513333333333334	6.156028368794326	5.445333333333333	2.9393939393939394	2.9498910675381267	2.604040404040404	2.4566210045662102	2.333333333333333	3.1020408163265305	3.148936170212766	2.8	2.765151515151515	2.4640522875816995	2.1818181818181817	2.041095890410959	2.093457943925233	7.7097680636040415	2.657638888888889	5.11907341738902	5.2190617283950616
CHEMBL146265;CHEMBL147979	26.708297227009272	0	2	2.4454153653584108	4.779925952661705	1.3468682314533815	3.918379705300779	0.1152464619206111	5238.011725517377	9.78747269523583	20	0	0	7	6	1	0	0	0	0	0	0	0	390.0	190.19444444444449	315.72222222222223	415.47222222222223	1364.0	5.735294117647059	5.75	4.24031007751938	2.681564245810056	2.18	2.083743842364532	2.226519337016575	2.0685714285714285	1.686046511627907	3.117647058823529	3.4573643410852712	2.8268156424581004	2.5	2.38423645320197	2.5193370165745854	2.4514285714285715	2.3430232558139537	2.7969771241830066	2.775848765432099	2.447459086993971	2.141527001862197
ZINC000013557024	26.2694988681618	0	1	2.4457674724094782	4.800578504219505	1.3268962755810456	4.053904756733739	0.1228455986889011	1664.973218894059	8.611486786009305	20	0	0	7	5	0	0	0	2	0	0	0	2	452.0	267.72916666666663	330.9305555555555	456.0416666666666	1372.0	7.290322580645161	6.7727272727272725	5.0	3.0792682926829267	2.5580110497237567	2.5195530726256985	3.263157894736842	2.696551724137931	2.1156462585034013	3.338709677419355	3.613445378151261	2.926829268292683	2.5359116022099446	2.480446927374301	2.710526315789474	2.6344827586206896	2.435374149659864	4.318212365591397	2.922348484848485	2.780929038281979	2.67920054200542
CHEMBL170192	14.946701660840215	0	1	2.445558956889519	4.77914294140859	1.304158244936838	3.783011068020612	0.1991058456852953	153.11616232639088	5.6730507503863	14	0	0	3	2	0	1	0	0	0	0	0	0	194.44444444444449	83.05898491083677	153.7098765432099	180.6450617283951	948.0	5.255255255255255	5.427350427350427	4.203980099502488	3.0125	2.383512544802868	2.365461847389558	2.235294117647059	1.599033816425121	0.7388888888888888	3.189189189189189	3.582089552238806	3.025	2.5806451612903225	2.6626506024096384	2.75	2.3768115942028984	2.0166666666666666	2.244837430022616	2.618629313073757	2.294177261838953	2.1496527777777783
ZINC000034801054	18.372845767031773	0	1	2.496036220975768	4.832561926419437	1.309929722601556	3.6786910304813527	0.153278792936723	7732.443003461069	9.828648870849564	9	0	0	3	2	1	0	0	0	0	0	0	0	222.0	122.91666666666669	229.75	281.0833333333333	950.0	3.9642857142857135	4.206896551724138	3.055045871559633	2.04635761589404	1.7682119205298013	1.6444444444444444	1.371900826446281	1.2342342342342345	1.0612244897959184	2.7142857142857144	3.018348623853211	2.463576158940397	2.3443708609271523	2.2444444444444445	2.2231404958677685	2.1531531531531534	2.183673469387755	2.1949404761904763	2.366379310344827	2.1077981651376145	1.9486754966887416
CHEMBL446745	36.96447113354587	0	2	2.461998034269142	4.819282082684294	1.3083229084961563	5.532462121979545	0.1177119600421179	1402.4499661860316	8.793538470742838	18	0	0	8	6	2	0	0	0	0	0	0	0	506.0	294.58333333333337	456.3611111111112	633.416666666667	1880.0	5.00990099009901	5.018867924528302	3.595959595959596	2.410071942446044	2.0781758957654723	2.0965517241379312	2.23938223938224	2.032258064516129	1.5767634854771784	2.9702970297029703	3.287878787878788	2.697841726618705	2.449511400651466	2.43448275862069	2.525096525096525	2.435483870967742	2.348547717842324	2.916666666666667	2.517819706498952	2.304854096520764	2.1326938449240607
ZINC000013741703	16.946701660840215	0	1	2.5218630647892617	4.983355011475376	1.2860243409396448	3.940282120116368	0.1791037327325621	252.8746003095182	6.321351075265733	9	0	0	3	2	0	0	0	1	0	0	0	1	246.0	154.41666666666666	215.16666666666663	319.47222222222223	890.0	5.020408163265306	5.019607843137255	3.8229166666666665	2.9921875	2.263888888888889	1.371069182389937	1.1835443037974684	1.0735294117647058	0.9433962264150944	2.9183673469387754	3.34375	2.9296875	2.6597222222222223	2.289308176100629	2.050632911392405	1.9779411764705883	2.0660377358490565	3.151360544217687	2.480936819172113	2.241319444444444	2.190755208333333
ZINC000026504305	23.92031021678297	0	2	2.4481850590747167	4.782511127630357	1.3523171046684657	4.051373921656163	0.1350457973885387	2452.0365082361623	8.90328647477983	20	0	0	6	6	0	0	0	0	0	0	0	0	348.0	141.91666666666669	270.4722222222223	321.05555555555554	1186.0	6.0	6.161290322580645	4.572727272727272	2.7346938775510203	2.372670807453416	2.450331125827814	2.6666666666666665	2.571428571428572	1.8043478260869563	3.2413793103448274	3.581818181818182	2.870748299319728	2.546583850931677	2.589403973509934	2.7777777777777777	2.706766917293233	2.449275362318841	2.4468390804597706	2.7697132616487457	2.4588383838383843	2.0950491307634165
CHEMBL1241639	25.989259902004267	2	1	2.4788956469259067	4.920750686583012	1.3652632888463274	4.234672366726533	0.1323335114602041	644.6330159972489	7.631831997231928	21	0	0	8	7	1	0	0	0	0	0	0	0	440.0	159.22222222222223	297.94444444444434	379.0555555555555	1296.0	7.719298245614035	7.967741935483871	6.3	4.732394366197183	3.60377358490566	2.636363636363636	2.2948717948717947	2.3308823529411766	2.7217391304347824	3.5964912280701755	3.936363636363637	3.4577464788732395	3.0125786163522013	2.721212121212121	2.628205128205128	2.676470588235294	2.765217391304348	2.793372319688109	2.9722222222222228	2.7085858585858578	2.5185837245696394
CHEMBL500749	48.90440618467739	0	2	2.4653366645720154	4.834678465517944	1.3236886272617037	5.9170243320680616	0.0954358763236784	3076.8633816367087	9.856215266529311	30	0	0	10	6	2	0	0	2	0	0	0	2	750.0	472.44444444444446	617.9444444444446	837.555555555556	2518.0	6.048387096774194	5.786259541984733	4.333333333333333	2.932944606413994	2.475675675675676	2.371967654986523	2.6193181818181817	2.345821325648415	2.171597633136095	3.129032258064516	3.4	2.7871720116618075	2.545945945945946	2.4743935309973044	2.534090909090909	2.489913544668588	2.497041420118343	3.810035842293907	2.7063189143341817	2.574768518518519	2.35932944606414
CHEMBL154274	20.152676817523183	0	1	2.4429748683121666	4.885949736624333	1.2795012423222436	4.448664964788056	0.1711024986456944	192.923323935864	6.2178042696872025	12	0	0	9	3	3	1	0	0	0	2	0	2	332.57887517146776	201.78935185185185	291.21296296296293	331.7848936899861	3676.0	7.390641670477061	5.774625689519306	5.768744354110208	4.299440950384346	3.8177328843995513	3.9554492764369305	3.887141858839972	2.4957526333673123	2.5760441292356187	3.4444444444444446	3.634146341463415	3.254716981132076	2.981818181818182	2.81981981981982	2.754716981132076	2.4311926605504586	2.2872340425531914	4.484207818930041	2.616857105332283	3.551377597109304	2.896648614022828
CHEMBL521235	13.53248809846712	0	1	2.4547234771198694	4.797804358165282	1.3130128941414438	3.700076287662286	0.2176515463330756	100.90833950885614	5.144840826233823	9	0	0	3	3	0	0	0	0	0	0	0	0	176.0	87.13888888888889	158.44444444444443	199.3888888888889	670.0	4.888888888888889	5.2105263157894735	3.8840579710144927	2.4946236559139785	1.7830188679245282	1.6304347826086956	1.6056338028169015	1.147540983606557	0.7551020408163265	3.083333333333333	3.5217391304347827	2.881720430107527	2.4056603773584904	2.3369565217391304	2.380281690140845	2.0163934426229506	1.6938775510204085	2.4205246913580245	2.6476608187134505	2.2962962962962963	2.11589008363202
ZINC000022939246	27.62225306385972	0	2	2.4458504847827114	4.842017110887854	1.3265087461176257	4.203958289989685	0.1201130939997052	952.8846925031298	8.11225687060371	20	0	0	8	7	1	0	0	0	0	0	0	0	436.0	208.44444444444443	326.75	468.5833333333334	1412.0	6.411764705882353	6.402777777777778	4.859375	3.4761904761904763	2.745	2.5240384615384617	2.333333333333333	1.669767441860465	1.5027624309392265	3.2205882352941178	3.6015625	3.1011904761904763	2.71	2.610576923076923	2.487562189054726	2.204651162790697	2.25414364640884	3.0653594771241828	2.8587962962962967	2.552734375	2.424437830687831
CHEMBL3770106	18.56311579581272	0	5	2.431829018175661	4.86365803635132	1.2669611215906351	4.011701249808029	0.1671542187420012	311.40311476552665	6.616556999162112	6	1	0	7	5	2	0	0	0	0	0	0	0	320.0	179.70138888888889	269.08333333333337	334.30555555555566	1008.0	6.808510638297872	6.775510204081633	5.471264367816092	3.73728813559322	3.435897435897436	3.317757009345794	2.830188679245283	3.0412371134020617	2.659340659340659	3.127659574468085	3.3908045977011496	2.872881355932204	2.7777777777777777	2.6728971962616823	2.5660377358490565	2.525773195876289	2.3956043956043955	3.823433806146572	3.0337301587301586	3.0929118773946365	2.6301789077212807
CHEMBL4215875	13.423098298725945	0	1	2.433550772354664	4.738143474598403	1.3301346794366462	3.692470828093071	0.2172041663584159	101.34468396955111	5.149155670384723	11	0	0	3	2	1	0	0	0	0	0	0	0	210.0	86.38888888888889	154.05555555555557	202.7777777777778	682.0	6.363636363636363	6.628571428571429	4.967741935483871	3.5308641975308643	2.813953488372093	2.6865671641791047	2.5434782608695654	1.2549019607843137	0.6511627906976745	3.212121212121212	3.5161290322580645	3.037037037037037	2.6744186046511627	2.5970149253731343	2.782608695652174	2.196078431372549	1.976744186046512	2.6178451178451176	2.8523809523809525	2.484767025089606	2.3515089163237315
CHEMBL420748	21.86793955844463	0	1	2.4746585753605403	4.90542063404863	1.3237594055682445	3.908140580656851	0.1395764493091732	1955.2298979369004	8.607882477539526	15	0	0	4	2	1	0	0	0	1	0	0	1	287.60493827160496	125.75529644871207	247.27160493827168	301.5524691358023	1344.0	5.045700671431666	5.268518518518518	3.831804281345566	2.563813813813814	1.9872611464968155	1.5261813537675606	1.4723774053382992	1.5351617440225034	1.787037037037037	3.0701754385964914	3.3944954128440368	2.8986486486486487	2.662420382165605	2.3793103448275863	2.212290502793296	2.29746835443038	2.484848484848485	2.2062332710300367	2.494324417009602	2.26854683429607	2.0158630853075308
ZINC000000338140	20.25152542347213	0	1	2.596931673577958	5.186582109844348	1.355886272334112	4.463091393682827	0.178523655747313	184.50236083532303	6.13395299112828	12	0	0	5	1	4	0	0	0	0	0	0	0	368.0	133.7777777777778	250.58333333333337	327.74999999999994	1046.0	8.0	7.68	6.516483516483516	5.889908256880734	4.382352941176471	3.5827814569536423	3.5454545454545454	2.355072463768116	1.18018018018018	3.630434782608696	4.153846153846154	4.073394495412844	3.426470588235294	3.052980132450331	2.871212121212121	2.27536231884058	1.9189189189189189	2.908212560386474	2.9150000000000005	2.753663003663004	2.621814475025485
ZINC000013741767	25.70938016575468	0	1	2.506981549737751	4.953599851034415	1.2667968408918062	4.02751233327551	0.122045828281076	1858.19052144936	8.721280923735284	9	0	0	6	3	3	0	0	0	0	0	0	0	394.0	273.78472222222223	327.3611111111111	584.5694444444443	1348.0	5.628571428571429	5.342465753424658	3.927536231884058	2.9072164948453607	2.1367521367521367	1.6380090497737556	1.650943396226415	1.6172248803827751	1.6864864864864866	3.0428571428571427	3.4565217391304346	2.81958762886598	2.4444444444444446	2.3574660633484164	2.268867924528302	2.210526315789474	2.3783783783783785	3.9112103174603177	2.645357686453577	2.3721819645732687	2.3659793814432994
ZINC000103288540	10.14678410679544	0	1	2.2987313679267576	4.597462735853516	1.2401421690644976	3.247576910032487	0.2319697792880348	81.91479455886709	4.74215185291089	6	0	0	4	1	1	0	0	0	2	0	0	2	143.20987654320987	67.4828151196464	112.78086419753087	116.53703703703704	1064.0	5.304069501600366	5.230452674897119	3.6884057971014497	2.721119929453263	1.6343434343434342	1.4869976359338062	1.6349206349206349	0.7017543859649124	0.1259259259259259	2.851851851851852	2.9565217391304346	2.446428571428572	2.0727272727272728	2.191489361702128	2.4	1.868421052631579	1.5	2.4993635229498667	2.726832799878068	2.451757917337628	2.3926577775600406
CHEMBL267615	13.53248809846712	0	1	2.468774490375363	4.776177075908683	1.2665868738315595	3.564742000402325	0.1980412222445736	138.03849236832338	5.515319241370769	9	0	0	3	2	1	0	0	0	0	0	0	0	200.0	93.13888888888889	169.19444444444446	208.94444444444449	724.0	5.0	5.097560975609756	3.780821917808219	2.9529411764705884	2.125	1.854368932038835	1.2150537634408602	0.7802197802197802	0.2857142857142857	2.8	3.2054794520547945	2.9176470588235293	2.4903846153846154	2.3300970873786406	2.225806451612903	1.934065934065934	1.4166666666666667	2.328472222222222	2.6727642276422765	2.3177321156773214	2.281045751633988
CHEMBL4472703	12.196162739508686	0	1	2.4731208187495275	4.946241637499054	1.2501123483757914	3.5988912043923955	0.2249307002745247	82.69899522660909	4.885211081583788	6	0	0	2	1	1	0	0	0	0	0	0	0	160.0	91.67361111111111	156.16666666666669	242.00000000000003	638.0	4.324324324324325	4.5	3.257142857142857	2.357894736842105	1.375	0.9833333333333332	0.6914893617021277	0.1228070175438596	0.0	2.8378378378378377	3.3285714285714287	2.8526315789473684	2.2583333333333333	1.8833333333333333	1.7127659574468086	1.5964912280701755	1.0714285714285714	2.477665165165165	2.586622807017544	2.230952380952381	2.2631578947368416
CHEMBL98965	25.578820923714737	0	1	2.5233087311598434	4.974594955183498	1.3143238286294117	4.539734868945143	0.1418667146545357	464.0314859900154	7.3031032174668065	19	0	0	9	4	2	2	0	0	1	0	0	1	392.4938271604938	221.0859720317025	340.1205418381344	382.2633744855966	1976.0	7.136251402918069	6.131826741996234	6.007478632478633	4.250816993464052	4.327737809752199	3.565885613504661	3.389389389389389	3.7378472222222223	3.4948559670781894	3.654545454545455	3.951923076923077	3.4705882352941178	3.323741007194245	3.020408163265306	2.7635135135135136	2.8203125	2.9444444444444446	4.019744946030955	2.5454157076096813	3.270389825366677	2.5192485173081582
CHEMBL199175	25.87563891675523	0	1	2.536913338868452	5.004492854456368	1.2864851428797697	4.918659010991252	0.1537080940934766	304.5132146060521	6.881865293735004	15	0	0	9	4	2	0	0	3	0	0	0	3	550.0	365.3125	502.2361111111112	515.7777777777777	1418.0	10.0	8.796610169491526	8.11214953271028	6.2164179104477615	5.607843137254902	5.3108108108108105	4.50354609929078	4.442857142857143	4.145161290322581	3.727272727272727	3.990654205607477	3.582089552238806	3.156862745098039	3.1283783783783785	3.191489361702128	2.95	2.8629032258064515	6.642045454545454	3.207156308851224	4.693795430944964	3.421641791044776
CHEMBL4863868	14.83731186109904	0	1	2.41339145286081	4.73931869447288	1.3243359103915366	3.837475136042407	0.2019723755811793	127.31544426953975	5.48852170621142	11	0	0	4	4	0	0	0	0	0	0	0	0	212.0	91.86111111111111	174.86111111111114	216.77777777777783	756.0	5.435897435897436	5.7073170731707314	4.2465753424657535	3.185567010309278	2.380952380952381	2.3711340206185567	2.3461538461538463	1.1733333333333331	0.875	3.025641025641025	3.3424657534246576	2.917525773195876	2.6095238095238096	2.536082474226804	2.6153846153846154	2.1866666666666665	2.03125	2.3554131054131053	2.698509485094851	2.3953576864535773	2.1789805269186715
ZINC000026951960	24.805756482931987	0	1	2.398506048349702	4.797012096699404	1.318104648243795	4.888069892801578	0.1527521841500493	307.18567620848404	6.890603183066621	12	0	0	8	5	3	0	0	0	0	0	0	0	418.0	203.41666666666669	322.3333333333333	443.1111111111112	1334.0	6.430769230769231	6.117647058823529	4.532786885245901	3.6346153846153846	2.763736263736264	2.471204188481676	2.775757575757576	2.638036809815951	2.2774193548387096	3.0615384615384613	3.3852459016393444	3.102564102564102	2.60989010989011	2.4659685863874348	2.5939393939393938	2.3680981595092025	2.3548387096774195	3.12948717948718	2.832516339869281	2.64207650273224	2.483618233618233
CHEMBL320079	14.76836217587774	0	1	2.421731242989914	4.725960249490949	1.2953547903900051	3.44002382895398	0.172001191447699	1109.659392211489	7.704955573913521	9	0	0	3	2	1	0	0	0	0	0	0	0	194.0	109.61111111111111	190.3055555555556	215.83333333333343	800.0	4.217391304347826	4.361702127659575	3.188235294117648	2.169642857142857	1.9626168224299063	1.699029126213592	1.3010752688172045	1.2804878048780488	0.9866666666666668	2.608695652173913	2.8705882352941177	2.392857142857143	2.3271028037383177	2.174757281553398	2.150537634408602	2.158536585365854	2.1333333333333333	2.382850241545894	2.5526004728132388	2.2388888888888894	2.00421626984127
CHEMBL5084249	16.251525423472135	0	1	2.400166917638126	4.800333835276254	1.2908872858506053	3.896704774856305	0.1771229443116502	243.5326583769003	6.2837084145379	12	0	0	3	1	1	0	0	0	1	0	0	1	223.6049382716049	104.94974089315652	188.8508230452676	239.47942386831284	1110.0	4.860976918947934	5.002364066193853	3.639566395663957	3.017429193899782	2.4296951819075714	1.876068376068376	1.6519174041297937	1.3151927437641724	1.3080808080808082	2.8260869565217392	3.1219512195121952	2.9019607843137254	2.5309734513274336	2.230769230769231	2.2831858407079646	2.193877551020408	2.136363636363636	2.281516106372968	2.62041414937396	2.3030588176252142	2.156580327604294
CHEMBL325131	28.77884958782944	2	1	2.450998018462625	4.841251590538344	1.3110985692656556	4.175715157820735	0.1555763204189882	1163.4462400652772	7.311160447535756	12	0	0	11	5	6	0	0	0	0	0	0	0	546.0	373.94444444444446	450.7222222222221	483.9444444444444	1636.0	7.47945205479452	6.68	5.0852713178294575	3.5508982035928143	2.891304347826087	3.027173913043478	2.707006369426752	2.6308724832214767	2.378787878787879	3.0273972602739727	3.317829457364341	2.946107784431138	2.5380434782608696	2.407608695652174	2.5095541401273884	2.3758389261744965	2.484848484848485	5.122526636225267	3.294814814814816	3.4939707149009465	2.7847638057218886
CHEMBL248231	31.129277399091023	0	2	2.445007112358669	4.890014224717339	1.3410249455322032	4.3428386237477765	0.1113548365063532	1798.6858224762898	8.855788131743777	22	0	0	7	4	3	0	0	0	0	0	0	0	506.0	229.75000000000003	373.19444444444434	470.4166666666667	1574.0	6.931506849315069	6.743589743589744	5.22463768115942	4.232044198895028	3.118226600985221	2.9121951219512194	3.091397849462365	2.8097826086956523	2.53757225433526	3.3424657534246576	3.659420289855072	3.1878453038674035	2.7832512315270934	2.6878048780487807	2.78494623655914	2.766304347826087	2.739884393063584	3.147260273972603	2.8429487179487185	2.7043075684380025	2.6600675260896254
ZINC000026638341	16.22301585277072	0	4	2.3469625659509488	4.6939251319018975	1.342160741829075	3.4618118145416776	0.1648481816448418	745.057146198073	7.355398266473297	6	0	0	5	4	1	0	0	0	0	0	0	0	234.0	108.11111111111111	209.3055555555556	220.0	860.0	5.2	5.085106382978723	3.604651162790698	2.2735042735042734	1.6074766355140186	1.5408163265306123	1.5	1.670731707317073	2.289855072463768	2.844444444444445	3.0348837209302326	2.52991452991453	2.3738317757009346	2.2346938775510203	2.152173913043478	2.182926829268293	2.36231884057971	2.402469135802469	2.576832151300237	2.4337855297157627	2.158594491927826
CHEMBL76237	19.38396047951799	0	1	2.5411876918609573	4.963510223234957	1.2762302964224193	4.094737511821586	0.1637895004728634	259.2131174715552	6.473941302600905	15	0	0	6	2	3	1	0	0	0	0	0	0	330.44444444444446	206.74391289437585	291.2067901234567	389.4583333333332	1252.0	7.030732860520095	5.551020408163265	5.76078431372549	4.644012944983818	4.097883597883598	3.905172413793104	3.012345679012346	3.1785714285714284	1.8240740740740744	3.276595744680851	3.6588235294117646	3.3398058252427183	2.8015873015873014	2.8706896551724137	2.8796296296296298	2.5625	2.2314814814814814	4.398806657327146	2.704711514235324	3.425962236746549	3.071167445762913
ZINC000000004439	12.715991517539392	0	1	2.4510023728362507	4.784362277874839	1.3425731400970369	3.6092674948266033	0.2255792184266627	92.976302829226	5.002348281641952	9	0	0	4	3	1	0	0	0	0	0	0	0	212.0	117.38888888888889	162.3333333333334	164.27777777777786	656.0	7.310344827586207	7.193548387096774	5.851851851851852	4.057142857142857	3.523076923076923	3.15	2.326923076923077	1.5609756097560976	1.5	3.413793103448276	3.759259259259259	3.128571428571429	2.907692307692308	2.6166666666666667	2.3846153846153846	2.0	1.5833333333333333	4.047892720306513	3.0510752688172045	3.006172839506174	2.6761904761904773
CHEMBL68131	19.92495869984746	0	1	2.458950110884652	4.917900221769303	1.3111442297865787	3.835902551852728	0.1475347135327972	1220.6533492391266	8.062652971571783	6	0	0	7	2	4	0	0	0	1	0	0	1	333.60493827160496	183.5052964487121	266.57304526748976	376.13683127572017	1354.0	6.2944327975774526	5.838383838383838	4.543572984749456	3.682887266828873	3.165895061728395	2.701178451178451	2.077872744539411	1.820289855072464	2.0526918671248566	3.0	3.2254901960784315	2.781021897810219	2.4444444444444446	2.386363636363636	2.376068376068376	2.2782608695652176	2.536082474226804	3.462364083937964	2.7448185559296667	2.613461228112645	2.4802724460064285
CHEMBL453939	44.092558086814165	0	2	2.47366251594224	4.869652672107594	1.3197571218932571	6.03976765439499	0.1098139573526361	1142.2492834478392	8.745502745365206	30	0	0	12	7	3	0	0	2	0	0	0	2	776.0	498.25	574.2777777777778	805.1666666666666	2288.0	7.918367346938775	7.3619047619047615	5.817204301075269	4.114068441064639	3.4054054054054053	3.1266233766233764	3.394557823129252	3.0838926174496644	3.257042253521127	3.520408163265306	3.8763440860215055	3.220532319391635	2.875	2.7564935064935066	2.7993197278911564	2.6946308724832213	2.785211267605634	5.084183673469388	3.1269841269841274	3.087514934289128	2.875158428390368
CHEMBL73190	11.313708498984765	0	2	2.2786181688805827	4.527745774393255	1.304192138540515	3.6235051155924	0.2415670077061599	75.84348776997406	4.7341369535256295	6	0	0	2	2	0	0	0	0	0	0	0	0	146.0	72.83333333333334	137.94444444444449	135.66666666666669	584.0	4.424242424242424	4.529411764705882	3.081967213114754	1.868421052631579	1.8285714285714283	1.7230769230769232	1.4339622641509433	0.9166666666666666	0.9090909090909092	2.727272727272727	2.950819672131148	2.4473684210526314	2.3142857142857145	2.230769230769231	2.207547169811321	2.0416666666666665	2.0303030303030303	2.207070707070707	2.5073529411764706	2.2613843351548275	2.021198830409357
ZINC000022939260	25.40347346437736	0	2	2.445436404387067	4.780332677065237	1.348476381763775	3.9320319109016526	0.1228759972156766	2737.834880091614	9.07807350707573	20	0	0	6	6	0	0	0	0	0	0	0	0	362.0	149.91666666666669	289.1388888888889	362.9166666666667	1262.0	5.65625	5.867647058823529	4.254098360655738	2.6341463414634148	2.0531914893617023	1.9381443298969072	2.1569767441860463	2.1082802547770703	1.7602739726027397	3.15625	3.4918032786885247	2.902439024390244	2.515957446808511	2.3762886597938144	2.4651162790697674	2.477707006369427	2.4315068493150687	2.342447916666667	2.685457516339869	2.3699908925318764	2.064871273712737
CHEMBL271253	13.820217383170773	0	3	2.4553697837823543	4.910739567564711	1.2359744028123505	3.6356768163161353	0.2019820453508964	153.26704909280016	5.619968483728313	6	0	0	7	3	0	0	0	2	2	0	0	4	277.2098765432099	195.8161484529797	228.6183127572017	185.09670781893	1294.0	9.558961260110683	8.074074074074074	6.920940170940171	4.819865319865319	3.942652329749104	3.910441514961289	2.993589743589744	3.826558265582655	4.145593869731801	3.5517241379310347	3.730769230769231	3.227272727272727	2.9838709677419355	2.593220338983051	2.2884615384615383	2.1219512195121952	1.7241379310344829	6.752280981137232	3.259705075445817	4.39650601456157	3.281596832522759
ZINC000026643539	16.930122633957264	0	3	2.346871170419208	4.693742340838416	1.3465404211278356	3.4381716128765096	0.1562805278580231	1304.1947994737286	7.961798477793361	6	0	0	4	3	1	0	0	0	0	0	0	0	226.0	109.36111111111111	213.72222222222223	235.5833333333333	886.0	4.612244897959184	4.529411764705882	3.073684210526316	1.9694656488549616	1.421487603305785	1.2522522522522523	1.2692307692307692	1.3473684210526315	1.5060240963855422	2.7551020408163267	2.9473684210526314	2.442748091603053	2.289256198347108	2.171171171171171	2.0961538461538463	2.1052631578947367	2.1927710843373496	2.231859410430839	2.425381263616558	2.249707602339181	2.0366836301950806
ZINC000029131425	12.25617390653662	0	3	2.480024434819309	4.960048869638619	1.2351929428580448	3.628554107933777	0.226784631745861	75.30746458486833	4.791582890411555	6	0	0	5	3	1	0	0	0	1	0	0	1	203.6049382716049	93.7552964487121	152.32304526748976	192.5617283950617	910.0	6.786831275720164	7.100358422939069	5.857442348008386	5.112903225806452	3.223765432098766	1.660968660968661	0.4107744107744108	0.0614035087719298	0.0	3.2666666666666666	3.716981132075472	3.5161290322580645	2.8472222222222223	2.1666666666666665	1.7424242424242424	1.1842105263157894	1.0	3.1251765482904035	3.131488118943316	2.8740197220281085	2.8587879994690035
ZINC000026491338	25.581812949339835	0	1	2.4169346390003628	4.833869278000725	1.3319013199346144	5.248671075720361	0.1640209711162613	232.9770354713573	6.614090698305239	16	0	0	5	2	2	0	0	1	0	0	0	1	426.0	254.77777777777777	329.8055555555555	416.8611111111111	1306.0	7.220338983050848	6.714285714285714	5.1875	3.7320261437908497	2.9226190476190474	2.4739884393063583	2.5165562913907285	2.763358778625954	2.233082706766917	3.406779661016949	3.7232142857142856	3.196078431372549	2.744047619047619	2.520231213872832	2.6026490066225167	2.6793893129771	2.488721804511278	4.318267419962335	2.957671957671957	2.94469246031746	2.6942628903413213
ZINC000026501670	25.403473464377363	0	1	2.465182334158309	4.805788141481137	1.3335832433204071	4.463062299191528	0.1394706968497352	872.317826224561	7.934304646923423	20	0	0	6	6	0	0	0	0	0	0	0	0	384.0	178.19444444444443	283.4722222222222	383.5833333333333	1258.0	6.4	6.46875	4.823008849557522	3.0789473684210527	2.741573033707865	3.0	2.94375	2.5620915032679736	2.1455696202531644	3.333333333333333	3.761061946902655	3.0526315789473686	2.696629213483146	2.730538922155689	2.81875	2.6862745098039214	2.481012658227848	2.969907407407407	2.909722222222222	2.5086037364798424	2.2375730994152048
ZINC000029131437	12.33705413557638	0	3	2.43000436287799	4.8600087257559785	1.228371590004747	3.576956334821565	0.2235597709263478	86.0960187268384	4.925466799503908	6	0	0	4	3	1	0	0	0	0	0	0	0	198.0	99.16666666666669	168.38888888888889	187.88888888888889	660.0	6.0	6.382352941176471	5.084745762711864	3.9864864864864864	3.0	2.0416666666666665	0.7361111111111112	0.2857142857142857	0.0	3.0	3.3559322033898304	2.918918918918919	2.7333333333333334	2.430555555555556	1.9722222222222223	1.8392857142857144	1.12	3.005050505050505	3.008169934640523	2.854048964218456	2.7680180180180183
CHEMBL119264	21.52944229100149	0	1	2.3567540848134456	4.713508169626891	1.2851695912712393	4.661716569135855	0.1664898774691376	272.4332691657345	6.637013117500055	18	0	0	5	3	2	0	0	0	0	0	0	0	352.0	207.44444444444449	267.4722222222221	362.22222222222223	1128.0	6.6415094339622645	6.454545454545454	5.032608695652174	3.857142857142857	3.021897810218978	3.256	3.456140350877193	3.2346938775510203	3.122448979591837	3.113207547169812	3.4239130434782608	2.9243697478991595	2.4817518248175183	2.512	2.587719298245614	2.693877551020408	2.520408163265306	3.914046121593292	3.148484848484849	2.907306763285023	2.8412698412698414
ZINC000036187760	18.9633147347893	0	1	2.4566484745629853	4.913296949125973	1.2014813723862308	4.327978433968731	0.1731191373587492	215.7238111285821	6.290289669202615	6	0	0	8	1	3	1	0	3	0	0	0	3	410.44444444444446	377.778635116598	481.1929012345679	313.24845679012344	1376.0	8.37641723356009	5.513333333333334	6.156028368794326	5.445333333333333	2.9393939393939394	2.9498910675381267	2.604040404040404	2.4566210045662102	2.333333333333333	3.1020408163265305	3.148936170212766	2.8	2.765151515151515	2.4640522875816995	2.1818181818181817	2.041095890410959	2.093457943925233	7.7097680636040415	2.657638888888889	5.11907341738902	5.2190617283950616
CHEMBL4278465	29.00357567988005	0	1	2.462049373569044	4.924098747138087	1.258237067122134	4.182236018199559	0.1130334058972853	2825.1037807253174	9.254633199095885	18	0	0	9	2	1	0	0	5	1	0	0	6	595.604938271605	478.3802964487121	559.5730452674898	578.4179526748972	1892.0	9.16315289648623	7.589869281045751	6.656565656565657	4.151633986928105	3.300756253635835	3.035914702581369	3.066326530612245	2.6262626262626263	3.1525925925925926	3.4461538461538463	3.6198347107438016	3.0647058823529414	2.643979057591623	2.5303030303030303	2.5	2.363636363636364	2.486666666666667	7.359696868441724	3.220890825465989	4.62457062204537	3.1681009440813366
CHEMBL143512	15.468220943376444	0	1	2.449483337200152	4.849709789259618	1.188743546309683	4.054909292658094	0.2027454646329047	111.96308387237931	5.411316389239963	9	0	0	9	2	3	1	0	3	0	0	0	3	404.44444444444446	368.7786351165981	436.2484567901234	222.0864197530865	1196.0	13.046594982078853	8.427083333333334	10.484848484848484	9.597014925373134	5.46236559139785	5.473958333333333	5.614035087719298	7.9147286821705425	6.194444444444445	3.774193548387097	3.690909090909091	3.074626865671642	3.161290322580645	2.8125	2.649122807017544	2.6511627906976742	2.1944444444444446	11.896085003761227	3.5171440972222223	7.931790123456789	8.639579878385847
CHEMBL439240;44455943	11.480117440128774	0	3	2.451052648734671	4.902105297469339	1.265889810675504	3.5435835183179574	0.2362389012211971	68.08699585505194	4.62625134642193	6	0	0	5	3	0	0	0	0	2	0	0	2	163.20987654320987	75.78837067520196	127.41975308641976	144.0462962962963	1096.0	6.277302943969611	6.897119341563786	5.644927536231883	4.014019669386902	2.850574712643678	1.5353535353535352	0.4515366430260047	0.0833333333333333	0.0	3.423076923076923	3.782608695652174	3.23728813559322	2.8448275862068964	2.272727272727273	1.574468085106383	1.25	1.0	2.914937333661614	2.945968602347204	2.7699946323134728	2.487517405108254
CHEMBL1632213	27.74357340741935	0	1	2.433681115427317	4.867362230854637	1.3206225783147512	4.140423243326366	0.1182978069521819	2565.445218050497	9.102650285326655	22	0	0	6	4	1	0	0	1	0	0	0	1	462.0	259.75	342.27777777777777	435.41666666666674	1414.0	7.21875	6.955882352941177	5.38135593220339	4.031645569620253	3.13953488372093	2.7954545454545454	2.859756097560976	2.4038461538461537	2.58273381294964	3.359375	3.6610169491525424	3.1455696202531644	2.7790697674418605	2.6420454545454546	2.652439024390244	2.602564102564102	2.597122302158273	4.05859375	2.986519607843137	2.900659133709981	2.7626582278481018
CHEMBL2219579	24.110580245563902	0	1	2.379730174100732	4.759460348201463	1.3319331164026036	3.962494881443506	0.1278224155304357	2153.509036531791	8.80625601218347	12	0	0	4	3	1	0	0	0	0	0	0	0	342.0	210.19444444444443	287.58333333333326	388.0	1214.0	5.516129032258065	5.323076923076923	3.6864406779661016	2.415204678362573	1.9037433155080208	2.0	2.1538461538461537	1.832167832167832	1.647887323943662	3.048387096774193	3.330508474576271	2.701754385964912	2.331550802139037	2.3216374269005846	2.4685314685314683	2.4475524475524475	2.436619718309859	3.390232974910394	2.7222222222222223	2.4371468926553668	2.1929824561403506
CHEMBL456459	26.15102036008378	0	1	2.392287957140994	4.784575914281987	1.3444443017491878	3.9401041251315183	0.1193970947009551	1196.368331037847	8.280968324665453	22	0	0	3	2	1	0	0	0	0	0	0	0	362.0	154.22222222222223	296.47222222222223	367.3333333333333	1274.0	5.569230769230769	5.753623188405797	4.278688524590164	3.13855421686747	2.344444444444445	2.0451977401129944	1.962962962962963	1.9285714285714288	1.937062937062937	3.169230769230769	3.4836065573770494	2.9457831325301207	2.6	2.5028248587570623	2.555555555555556	2.5779220779220777	2.5804195804195804	2.3726495726495727	2.6473429951690823	2.430100182149362	2.2212182061579653
ZINC000022939243	27.62225306385972	0	2	2.4458504847827114	4.842017110887854	1.3265087461176257	4.203958289989685	0.1201130939997052	952.8846925031298	8.11225687060371	20	0	0	8	7	1	0	0	0	0	0	0	0	436.0	208.44444444444443	326.75	468.5833333333334	1412.0	6.411764705882353	6.402777777777778	4.859375	3.4761904761904763	2.745	2.5240384615384617	2.333333333333333	1.669767441860465	1.5027624309392265	3.2205882352941178	3.6015625	3.1011904761904763	2.71	2.610576923076923	2.487562189054726	2.204651162790697	2.25414364640884	3.0653594771241828	2.8587962962962967	2.552734375	2.424437830687831
CHEMBL81703	24.83426605363341	0	1	2.456627360091125	4.868740180032069	1.3314588639279692	4.318761054449634	0.1393148727241817	493.3951589217596	7.332712503867691	15	0	0	6	2	2	1	0	1	0	0	0	1	408.44444444444446	245.19787379972564	309.02160493827154	377.42592592592587	1488.0	7.2936507936507935	6.644444444444444	5.171339563862928	3.694638694638695	2.872611464968153	2.482617586912065	2.467592592592593	2.714666666666667	2.201101928374656	3.482142857142857	3.803738317757009	3.251748251748252	2.828025477707006	2.570552147239264	2.5972222222222223	2.64	2.5289256198347108	4.378533460709386	2.8914609053497946	2.8880523826006685	2.6623499956833285
CHEMBL73429	10.606601717798217	0	2	2.275588312633617	4.519557834006195	1.3162110618354046	3.562710146562952	0.254479296183068	61.62659284403093	4.457565716017672	6	0	0	2	2	0	0	0	0	0	0	0	0	142.0	68.58333333333334	128.77777777777777	123.66666666666666	546.0	4.733333333333333	4.838709677419355	3.309090909090909	1.9701492537313432	1.901639344262295	1.728813559322034	1.7073170731707317	0.9743589743589745	0.5666666666666667	2.8	3.018181818181818	2.537313432835821	2.3114754098360657	2.169491525423729	2.365853658536585	2.0	1.9	2.2861111111111114	2.5806451612903225	2.341414141414141	2.111111111111111
ZINC000022446360	26.260410159824964	0	2	2.45078176428871	4.792520801136978	1.3247472102131708	4.057035246138917	0.1229404620042096	2992.3117341075244	9.197723991346544	20	0	0	8	6	0	0	0	2	0	0	0	2	466.0	268.69444444444446	332.1388888888889	406.05555555555554	1384.0	7.639344262295082	6.907692307692308	5.068965517241379	3.47741935483871	2.878612716763006	2.840909090909091	3.427586206896552	3.143884892086331	2.4895104895104896	3.344262295081968	3.6379310344827593	2.9806451612903224	2.6300578034682083	2.511363636363636	2.7448275862068967	2.719424460431654	2.5384615384615383	4.404826958105647	2.994444444444445	2.8632662835249043	2.647491039426523
ZINC000140512435	18.17064519443237	0	1	2.6029970305201315	4.982185468200002	1.3751095442079777	4.1630483568315135	0.1892294707650688	159.59205461897983	5.86107826105166	12	0	0	3	2	0	1	0	0	0	0	0	0	228.44444444444449	86.86454046639233	182.2808641975309	260.9135802469136	1058.0	5.439153439153439	5.869565217391305	4.709803921568628	3.669467787114846	2.7697841726618706	2.3109452736318405	1.5628415300546448	0.8705501618122976	0.3484848484848485	3.571428571428572	4.152941176470589	3.689075630252101	3.194244604316547	2.9402985074626864	2.5327868852459017	1.9902912621359223	1.6515151515151516	2.0682033444379124	2.40150295222759	2.1444807552650698	2.003760763564685
CHEMBL82488	24.83426605363341	0	1	2.456627360091125	4.868740180032069	1.3314588639279692	4.318761054449634	0.1393148727241817	493.3951589217596	7.332712503867691	15	0	0	6	2	3	0	0	1	0	0	0	1	444.0	257.02777777777777	327.08333333333326	418.7777777777777	1296.0	7.928571428571429	7.266666666666667	5.719626168224299	4.104895104895105	3.3821656050955413	2.613496932515337	2.6527777777777777	2.8	2.289256198347108	3.482142857142857	3.803738317757009	3.251748251748252	2.828025477707006	2.570552147239264	2.5972222222222223	2.64	2.5289256198347108	4.589781746031746	3.065740740740741	3.0568535825545164	2.788655788655788
CHEMBL302171	15.394588728024525	0	1	2.474433545587345	4.904721834243436	1.319999328990777	3.8490288255013634	0.1924514412750681	190.1923833693453	5.941183284492665	9	0	0	2	2	0	0	0	0	0	0	0	0	180.0	88.88888888888889	182.27777777777783	235.05555555555569	772.0	3.9130434782608696	4.354166666666667	3.2	2.1475409836065573	1.6515151515151516	1.1972789115646258	1.0	0.7741935483870968	0.6593406593406593	2.8260869565217392	3.2333333333333334	2.8114754098360657	2.590909090909091	2.238095238095238	1.973154362416108	1.9193548387096773	1.967032967032967	1.932367149758454	2.307291666666667	2.025308641975309	1.8385701275045536
ZINC000022446243	25.44391357889724	0	2	2.445412873423425	4.779828283707484	1.3433517281836755	3.912290328326018	0.122259072760188	4134.677856740736	9.4903155077572	20	0	0	7	6	0	0	0	1	0	0	0	1	412.0	206.16666666666669	305.3055555555555	356.91666666666663	1304.0	6.754098360655738	6.523076923076923	4.741379310344827	2.9483870967741934	2.30635838150289	2.159090909090909	2.641379310344828	2.633093525179856	1.993006993006993	3.262295081967213	3.543103448275862	2.92258064516129	2.520231213872832	2.426136363636364	2.696551724137931	2.62589928057554	2.4685314685314683	3.379781420765028	2.8636752136752137	2.631944444444444	2.325268817204301
CHEMBL71395	17.653808442026765	0	1	2.517297644567772	4.969479822193943	1.2877000297501573	4.005810059759842	0.174165654772167	258.6850001712108	6.388520228889118	9	0	0	3	2	1	0	0	0	0	0	0	0	240.0	145.44444444444446	219.44444444444449	309.0555555555556	910.0	4.705882352941177	4.90566037735849	3.656565656565657	2.787878787878788	2.3698630136986303	1.6646706586826348	1.369942196531792	1.0714285714285714	0.905982905982906	2.9019607843137254	3.323232323232323	2.962121212121212	2.746575342465753	2.40119760479042	2.092485549132948	1.9870129870129871	2.051282051282051	2.851851851851852	2.477463312368973	2.2166105499438835	2.165193602693603
ZINC000000338136	20.25152542347213	0	1	2.596931673577958	5.186582109844348	1.355886272334112	4.463091393682827	0.178523655747313	184.50236083532303	6.13395299112828	12	0	0	5	1	4	0	0	0	0	0	0	0	368.0	133.7777777777778	250.58333333333337	327.74999999999994	1046.0	8.0	7.68	6.516483516483516	5.889908256880734	4.382352941176471	3.5827814569536423	3.5454545454545454	2.355072463768116	1.18018018018018	3.630434782608696	4.153846153846154	4.073394495412844	3.426470588235294	3.052980132450331	2.871212121212121	2.27536231884058	1.9189189189189189	2.908212560386474	2.9150000000000005	2.753663003663004	2.621814475025485
CHEMBL420475	18.441795452253075	0	1	2.464735273035324	4.834160219480633	1.2809238341308258	4.0797292870871615	0.1773795342211809	203.06911434410088	6.146455508781186	9	0	0	5	4	1	0	0	0	0	0	0	0	272.0	147.69444444444446	223.13888888888889	306.0833333333332	932.0	5.787234042553192	5.8	4.3478260869565215	3.097560975609756	2.6850393700787403	2.705357142857143	3.021276595744681	2.533333333333333	1.7045454545454546	3.191489361702128	3.4782608695652173	2.845528455284553	2.5826771653543306	2.696428571428572	2.893617021276596	2.7222222222222223	2.522727272727273	3.1424349881796694	2.6166666666666667	2.4254227053140096	2.326558265582656
ZINC000013802610	26.708297227009275	0	2	2.445415365358411	4.779925952661706	1.346868231453382	3.918379705300776	0.115246461920611	5238.011725518219	9.787472695235993	20	0	0	7	6	1	0	0	0	0	0	0	0	390.0	190.19444444444449	315.72222222222223	415.47222222222223	1364.0	5.735294117647059	5.75	4.24031007751938	2.681564245810056	2.18	2.083743842364532	2.226519337016575	2.0685714285714285	1.686046511627907	3.117647058823529	3.4573643410852712	2.8268156424581004	2.5	2.38423645320197	2.5193370165745854	2.4514285714285715	2.3430232558139537	2.7969771241830066	2.775848765432099	2.447459086993971	2.141527001862197
ZINC000022939213	24.73680679771069	0	2	2.4454352027901383	4.780250355580878	1.3464224392997566	3.929075733076123	0.1267443784863265	2215.7771785404875	8.834760603102524	20	0	0	7	6	0	0	0	0	1	0	0	1	359.60493827160496	139.72751867093433	269.5216049382716	321.6841563786008	1474.0	6.200085142613879	6.372759856630824	4.67878787878788	2.915525114155251	2.291582491582492	2.268861454046639	2.5453112687155244	2.356378600823045	1.968383017163505	3.327586206896552	3.627272727272728	2.9863013698630136	2.581818181818182	2.5246913580246915	2.652482269503546	2.607407407407408	2.5528455284552845	2.409095149498868	2.7386831275720165	2.4501964085297416	2.1118087265347536
ZINC000013794055	23.92031021678297	0	2	2.4481850590747163	4.782511127630357	1.352317104668466	4.051373921656166	0.1350457973885389	2452.036508236075	8.903286474779794	20	0	0	7	7	0	0	0	0	0	0	0	0	364.0	145.91666666666669	272.1388888888889	322.05555555555554	1198.0	6.385964912280702	6.459016393442623	4.787037037037037	2.8811188811188813	2.4683544303797467	2.54421768707483	2.7518796992481205	2.6923076923076925	1.948148148148148	3.280701754385965	3.611111111111111	2.902097902097902	2.5632911392405062	2.6258503401360542	2.796992481203008	2.730769230769231	2.466666666666667	2.5599415204678366	2.847905282331512	2.519804526748972	2.1454933954933955
CHEMBL4877051	14.72792206135786	0	1	2.418008203345398	4.760969778003245	1.3534218963092748	3.8603064481363183	0.203174023586122	126.92964129961048	5.48548681359835	11	0	0	5	4	1	0	0	0	0	0	0	0	244.0	99.86111111111111	180.44444444444449	199.27777777777783	782.0	6.594594594594595	6.564102564102564	5.0	3.797619047619048	3.152941176470588	2.696629213483146	2.675324675324675	2.3015873015873014	1.4074074074074074	3.135135135135135	3.4558823529411766	3.095238095238096	2.835294117647059	2.595505617977528	2.493506493506493	2.2857142857142856	2.1296296296296298	2.698948948948949	2.9458689458689458	2.653594771241831	2.3822751322751325
ZINC000026504900	26.13908981626533	0	2	2.511268979477796	4.8537107137791216	1.3485074330419642	4.678734042794186	0.1462104388373183	451.2150043439784	7.275094763745081	20	0	0	7	6	0	0	0	1	0	0	0	1	424.0	204.5	305.74999999999994	381.3611111111111	1302.0	7.186440677966102	7.0	5.301724137931035	3.2929936305732483	2.556756756756757	2.6666666666666665	3.083333333333333	2.7662337662337664	2.360544217687075	3.542372881355932	3.9827586206896552	3.1974522292993632	2.7243243243243245	2.7231638418079096	2.948717948717949	2.824675324675325	2.619047619047619	3.4661016949152543	2.890625	2.635775862068965	2.3634111818825194
CHEMBL484260	24.915146282673167	0	1	2.45290216762117	4.905804335242342	1.318870911053477	4.260566803951801	0.1374376388371548	682.446276790904	7.657085920127319	16	0	0	6	4	2	0	0	0	0	0	0	0	400.0	189.25	302.58333333333326	360.08333333333326	1252.0	6.779661016949152	6.73015873015873	5.141592920353983	4.08843537414966	2.753012048192771	2.244047619047619	2.0448717948717947	1.87012987012987	1.9492753623188408	3.3559322033898304	3.68141592920354	3.2108843537414966	2.789156626506024	2.648809523809524	2.602564102564102	2.363636363636364	2.347826086956522	3.207627118644068	2.8095238095238098	2.677728613569321	2.681594860166288
CHEMBL472117	28.205256515626	0	1	2.4888093452749045	4.867085492908906	1.2687414684091105	4.375669658275533	0.1250191330935866	708.1749330550989	7.815454112256004	18	0	0	13	6	1	0	0	6	0	0	0	6	700.0	517.5972222222222	719.8333333333334	496.5833333333333	1656.0	12.727272727272728	10.33898305084746	10.457142857142856	7.312977099236641	5.699300699300699	4.496551724137931	5.654676258992806	3.5508474576271185	3.4521739130434783	3.9272727272727272	3.952380952380953	3.5114503816793894	3.090909090909091	2.875862068965517	2.784172661870504	2.8813559322033897	2.739130434782609	9.410858585858586	3.60075329566855	6.855555555555556	4.236429177268874
CHEMBL2368257	19.286801603882218	0	1	2.497753554266549	4.91420155240176	1.2744353201093952	4.17282067455158	0.1738675281063158	215.9564064573162	6.250545302712404	9	0	0	5	3	2	0	0	0	0	0	0	0	300.0	156.72222222222223	243.3333333333333	319.27777777777777	984.0	6.122448979591836	5.961538461538462	4.578947368421052	2.7416666666666667	2.0273972602739727	2.208955223880597	3.0	2.811881188118812	2.34	3.2448979591836733	3.610526315789474	3.0166666666666666	2.4863013698630136	2.514925373134328	2.883495145631068	2.722772277227723	2.5	3.1984126984126986	2.6928418803418803	2.56140350877193	2.313194444444444
ZINC000058685730	26.20803950148663	0	1	2.453343748943421	4.900730567437542	1.325977499605061	5.234159102610125	0.1586108818972765	263.4075339533223	6.767624860080699	10	0	0	6	4	2	0	0	0	0	0	0	0	412.0	234.0277777777778	324.6388888888889	454.2222222222222	1326.0	6.53968253968254	6.328358208955224	4.778688524590164	3.3588235294117648	2.614213197969544	2.2	2.336898395721925	2.0179640718562872	1.8280254777070064	3.333333333333333	3.7295081967213113	3.164705882352941	2.705583756345177	2.468292682926829	2.475935828877005	2.5449101796407185	2.4076433121019107	3.7147266313932974	2.8868159203980097	2.660974499089253	2.4671568627450973
CHEMBL5074190	15.056091460581394	0	1	2.3996042094067764	4.799208418813555	1.2661551832658275	3.840286654525557	0.1920143327262778	161.24357269618318	5.77606327619295	12	0	0	3	1	1	0	0	0	1	0	0	1	215.6049382716049	96.44974089315652	169.10082304526753	211.14609053497944	1034.0	5.390123456790123	5.392953929539296	4.020634920634921	3.521164021164021	2.5896589658965894	2.3817966903073287	1.868217054263566	1.1498708010335916	1.3055555555555554	2.95	3.3	3.0	2.495049504950495	2.5531914893617023	2.383720930232558	2.058139534883721	2.09375	2.4112435223289133	2.7599869517213693	2.4157260435038217	2.3389427787575934
CHEMBL321818	28.031302692123017	2	1	2.450998018462625	4.841251590538344	1.3110985692656556	4.175715157820735	0.1555763204189882	1163.4462400652772	7.311160447535756	15	0	0	10	4	6	0	0	0	0	0	0	0	532.0	378.25	434.38888888888886	441.75000000000006	1584.0	7.710144927536231	6.971830985915493	5.458333333333333	3.7142857142857135	3.0683229813664594	3.0479041916167664	2.333333333333333	3.0973451327433628	3.323232323232323	3.101449275362319	3.408333333333333	2.9545454545454546	2.639751552795031	2.305389221556886	2.312925170068027	2.5398230088495577	2.6262626262626263	5.481884057971015	3.4201877934272304	3.619907407407408	3.016414141414141
CHEMBL542806	15.921966674222366	0	0	2.450998018462625	4.841251590538344	1.3110985692656556	4.175715157820735	0.1555763204189882	1163.4462400652772	7.311160447535756	12	0	0	11	6	2	1	0	0	0	2	0	2	306.5432098765432	196.46594433452017	290.214148720408	368.8715329411193	3578.0	7.476663655525444	6.283333333333333	7.317204301075269	5.234234234234234	4.987012987012987	4.091324200913243	5.611111111111111	2.8450704225352115	2.3548387096774195	3.024390243902439	3.4838709677419355	3.175675675675676	2.844155844155844	2.8219178082191783	2.6666666666666665	2.295774647887324	2.225806451612903	3.505670702559346	2.8190025460042825	2.772886390877737	2.527780230544647
CHEMBL3770342	15.775128785586409	0	5	2.429928749979216	4.859857499958432	1.2641274285958215	3.828851023603284	0.1914425511801641	161.18099251646942	5.775675091251406	6	1	0	6	5	0	0	0	0	0	1	0	1	227.06721536351165	105.55744170096024	195.67592592592595	225.82870370370367	1992.0	5.975453035881886	6.375925925925927	5.007824726134585	3.188148148148148	2.7532123960695385	2.776906318082789	2.49789029535865	2.059044551798175	1.2170940170940172	3.263157894736842	3.5492957746478875	2.84	2.704081632653061	2.623529411764706	2.607594936708861	2.4782608695652173	2.1846153846153844	2.777827413183164	2.822492283950617	2.7559989567031824	2.28783950617284
CHEMBL273170;16093484	10.882400458683405	0	3	2.4417229420351285	4.883445884070257	1.2362492958506714	3.4730933066264496	0.2480780933304606	58.66600142081643	4.408332603509062	6	0	0	5	3	0	0	0	0	2	0	0	2	159.20987654320987	71.53837067520195	119.41975308641972	127.80246913580248	1058.0	6.922168545356951	7.5509259259259265	6.191666666666667	4.316543209876544	2.82766439909297	1.432367149758454	0.5451388888888888	0.2333333333333333	0.0	3.608695652173913	3.975	3.34	2.816326530612245	1.9782608695652173	1.4375	1.4	1.0	3.1103639424000846	3.091992455418381	2.9854938271604934	2.671937204694406
ZINC000013802614	27.374963893675943	0	2	2.445450115812541	4.779889573261866	1.3655676766682574	3.999071211614248	0.1176197415180661	1668.6895445058688	8.64356932510296	20	0	0	6	6	0	0	0	0	0	0	0	0	376.0	155.22222222222223	308.7777777777778	389.3888888888889	1336.0	5.529411764705882	5.794520547945205	4.246268656716418	2.510752688172043	2.0098522167487687	1.886138613861386	2.1965317919075145	2.094674556213018	1.6374269005847952	3.235294117647059	3.574626865671642	2.881720430107527	2.5320197044334973	2.4207920792079207	2.61271676300578	2.591715976331361	2.432748538011696	2.2826797385620914	2.594368340943684	2.3043117744610284	1.9905913978494627
CHEMBL31217	26.070140131044027	0	2	2.4390095042148747	4.877473232728209	1.3388686007732191	4.554866887554568	0.1380262693198354	487.7926330583803	7.383812851758869	19	0	0	6	4	2	0	0	0	0	0	0	0	398.0	170.97222222222223	312.94444444444446	375.0833333333333	1328.0	6.123076923076923	6.188405797101449	4.745901639344262	3.6666666666666665	2.9707602339181287	2.7045454545454546	2.4936708860759493	2.617021276595745	2.6893939393939394	3.2	3.557377049180328	3.10062893081761	2.783625730994152	2.5681818181818183	2.613924050632912	2.6099290780141846	2.4696969696969697	2.6303418803418803	2.7890499194847025	2.56511839708561	2.400069881201957
CHEMBL3084967	19.29873214770068	0	1	2.4556354618024634	4.831301135604496	1.271556030071335	4.246200604352493	0.1769250251813539	209.02570263521287	6.21792596087325	9	0	0	5	3	2	0	0	0	0	0	0	0	294.0	157.22222222222223	247.75	282.4444444444444	984.0	6.0	5.769230769230769	4.3052631578947365	2.4471544715447155	1.9507042253521127	2.3089430894308944	2.803738317757009	2.8095238095238093	2.727272727272727	3.204081632653061	3.526315789473684	2.821138211382114	2.4577464788732395	2.609756097560976	2.766355140186916	2.657142857142857	2.602272727272727	3.208616780045352	2.678952991452992	2.607894736842105	2.190605239385728
56963799;CHEMBL2031737	22.15566884314828	0	1	2.4385222696587903	4.805808675324844	1.3073976525933528	4.361314427719846	0.155761229561423	305.4182510029847	6.751301569159068	15	0	0	6	2	4	0	0	0	0	0	0	0	412.0	271.5	316.69444444444446	399.7777777777778	1168.0	8.24	7.528301886792453	6.074468085106383	4.032	3.572519083969466	3.588235294117647	4.459183673469388	4.532608695652174	3.702380952380953	3.44	3.670212765957447	2.992	2.6412213740458017	2.596638655462185	2.9285714285714284	3.0217391304347827	3.0357142857142856	5.43	3.126310272536688	3.3690898345153664	2.9346666666666668
ZINC000029130448	11.480117440128772	0	3	2.4510526487346675	4.902105297469335	1.265889810675504	3.543583518317961	0.2362389012211974	68.08699585505184	4.626251346421928	6	0	0	5	3	0	0	0	0	2	0	0	2	163.20987654320987	75.78837067520196	126.83641975308642	144.62962962962962	1096.0	6.277302943969611	6.934156378600823	5.666666666666667	3.963786008230453	2.7853107344632764	1.472222222222222	0.4613526570048309	0.0897435897435897	0.0	3.423076923076923	3.782608695652174	3.2	2.796610169491525	2.25	1.608695652173913	1.2692307692307692	1.0	2.914937333661614	2.9521414418533767	2.757313472893183	2.4432810039120056
CHEMBL467094	20.25152542347213	0	1	2.596931673577958	5.186582109844348	1.355886272334112	4.463091393682827	0.178523655747313	184.50236083532303	6.13395299112828	12	0	0	5	1	4	0	0	0	0	0	0	0	368.0	133.7777777777778	250.58333333333337	327.74999999999994	1046.0	8.0	7.68	6.516483516483516	5.889908256880734	4.382352941176471	3.5827814569536423	3.5454545454545454	2.355072463768116	1.18018018018018	3.630434782608696	4.153846153846154	4.073394495412844	3.426470588235294	3.052980132450331	2.871212121212121	2.27536231884058	1.9189189189189189	2.908212560386474	2.9150000000000005	2.753663003663004	2.621814475025485
ZINC000022446238	25.403473464377363	0	2	2.445415887976961	4.77992737908625	1.343876595087229	3.9173354500048414	0.1224167328126513	3344.249904438252	9.278148513406435	20	0	0	7	6	0	0	0	1	0	0	0	1	412.0	206.16666666666663	302.8055555555555	382.58333333333326	1304.0	6.754098360655738	6.538461538461538	4.818965517241379	3.0451612903225804	2.364161849710982	2.289772727272727	2.731034482758621	2.5899280575539567	2.027972027972028	3.262295081967213	3.5517241379310347	2.941935483870968	2.543352601156069	2.426136363636364	2.717241379310345	2.647482014388489	2.4265734265734267	3.379781420765027	2.8653846153846154	2.6103927203065127	2.3396057347670247
ZINC000001486798	24.73680679771069	0	1	2.4508143689591213	4.793035361261596	1.3459532438101427	4.069043396559951	0.1312594644051597	1592.8872842778298	8.504705662010021	20	0	0	6	5	0	0	0	1	0	0	0	1	390.0	201.44444444444449	294.25	370.22222222222223	1254.0	6.610169491525424	6.333333333333333	4.646017699115045	3.025806451612904	2.61046511627907	2.7904191616766467	2.9047619047619047	2.7553956834532376	2.4285714285714284	3.288135593220339	3.6194690265486726	2.92258064516129	2.622093023255814	2.5508982035928143	2.63265306122449	2.58273381294964	2.555555555555556	3.4143126177024485	2.820987654320988	2.603982300884956	2.348566308243728
CHEMBL348864	26.21997004530508	0	2	2.434282804855046	4.7518703392689385	1.3353380235513574	4.1885635368019205	0.1269261677818763	989.5696082693586	8.09119257795276	20	0	0	6	6	0	0	0	0	0	0	0	0	368.0	155.44444444444446	301.88888888888886	386.13888888888886	1300.0	5.492537313432836	5.647887323943662	4.109375	2.473372781065089	2.0398009950248754	2.005	2.0670103092783507	2.0706521739130435	1.9329268292682928	3.1343283582089554	3.5	2.887573964497041	2.5074626865671643	2.45	2.479381443298969	2.467391304347826	2.4451219512195124	2.3200663349917083	2.6517996870109544	2.358506944444444	2.0685404339250497
ZINC000013557073	25.44391357889724	0	1	2.45077933924663	4.792422147632562	1.3437528147783246	4.051830887965288	0.1266197152489152	2926.708994365842	9.14478467042952	20	0	0	7	5	1	0	0	1	0	0	0	1	426.0	213.69444444444449	312.19444444444446	384.05555555555554	1318.0	7.1	6.609375	4.9035087719298245	3.335526315789474	2.963636363636364	3.0	3.0972222222222223	3.1605839416058394	2.3049645390070923	3.3	3.5964912280701755	2.9539473684210527	2.6545454545454548	2.590062111801242	2.7291666666666665	2.6715328467153285	2.5106382978723403	3.5615740740740742	2.900607638888889	2.7385477582846005	2.5191885964912286
CHEMBL4469848	23.507029403011813	0	0	2.4936199495607725	4.961010511601304	1.3117766505316424	4.737157813739342	0.1633502694392876	250.63614334092145	6.588712996273013	24	0	0	8	3	2	0	0	3	0	0	0	3	546.0	322.2847222222222	461.8055555555555	402.4861111111111	1286.0	13.317073170731708	11.755555555555556	12.027397260273972	8.666666666666666	8.88888888888889	8.526881720430108	7.8478260869565215	8.894117647058824	8.733333333333333	4.2926829268292686	4.561643835616438	4.160919540229885	3.8333333333333335	3.5268817204301075	3.358695652173913	3.094117647058824	3.35	7.8606029810298095	3.889506172839506	6.326103500761034	3.8591954022988513
CHEMBL247428	27.06497619693422	0	2	2.4518374773554	4.903674954710802	1.3119117347753269	4.03518712745611	0.1186819743369444	1812.7655130096823	8.726384297558718	16	0	0	8	4	3	0	0	1	0	0	0	1	498.0	266.5	347.24999999999994	455.8333333333333	1434.0	7.904761904761905	7.2835820895522385	5.7	4.915584415584416	3.257142857142857	2.638418079096045	2.8993288590604025	2.664285714285714	2.7251908396946565	3.380952380952381	3.6666666666666665	3.207792207792208	2.7085714285714286	2.4971751412429377	2.637583892617449	2.7285714285714286	2.732824427480916	4.23015873015873	2.9954394693200666	2.8937499999999994	3.1049783549783547
CHEMBL1241642	25.989259902004267	0	1	2.4788956469259067	4.920750686583012	1.3652632888463274	4.234672366726533	0.1323335114602041	644.6330159972489	7.631831997231928	21	0	0	6	5	1	0	0	0	0	0	0	0	408.0	151.22222222222223	295.77777777777766	378.5555555555555	1272.0	6.915254237288136	7.125	5.675438596491228	4.283783783783784	3.191616766467066	2.375722543352601	2.123456790123457	2.1188811188811187	2.418032786885246	3.5084745762711864	3.8859649122807016	3.418918918918919	2.9580838323353293	2.682080924855492	2.598765432098765	2.6153846153846154	2.6885245901639343	2.563088512241055	2.790798611111111	2.594541910331383	2.406343843843844
CHEMBL21790	27.92191289238184	0	1	2.4151132468720644	4.8135162457202165	1.2765793135740742	4.804125124248873	0.1334479201180242	997.5987246694368	8.186284961428354	23	0	0	7	4	3	0	0	0	0	0	0	0	482.0	231.0555555555556	345.80555555555554	465.72222222222223	1464.0	7.088235294117647	7.098591549295775	5.586776859504132	4.294520547945205	3.3163841807909606	3.25	3.040462427745665	3.46	3.1666666666666665	3.2058823529411766	3.512396694214876	3.143835616438356	2.7231638418079096	2.6511627906976742	2.554913294797688	2.6866666666666665	2.645833333333333	3.397875816993464	3.1017214397496087	2.857897153351699	2.8167808219178085
CHEMBL143967	19.710861630495728	0	1	2.451550218270279	4.852397517430023	1.19811335525797	4.195844826524134	0.1613786471740051	425.1842189807662	7.008033976462087	9	0	0	9	2	3	1	0	3	0	0	0	3	438.44444444444446	385.7786351165981	490.9984567901235	303.16975308641975	1424.0	8.947845804988662	6.113333333333332	6.7765567765567765	5.956521739130435	3.2661064425770308	3.2641025641025645	3.143939393939394	3.863768115942029	2.955555555555556	3.163265306122449	3.1648351648351647	2.6956521739130435	2.672268907563025	2.4461538461538463	2.333333333333333	2.4347826086956523	2.304761904761905	7.873033369726492	2.8409722222222222	5.395587437254104	5.643639291465379
CHEMBL471047	25.569882405521376	0	1	2.45083195791294	4.901663915825879	1.3234506886282462	5.279472349116145	0.1649835109098795	223.0088121296941	6.570362096761707	16	0	0	6	4	2	0	0	0	0	0	0	0	408.0	193.75	307.9444444444445	420.6666666666666	1290.0	6.580645161290323	6.636363636363637	5.159663865546219	4.096153846153846	2.6629834254143647	2.0646766169154227	2.0273224043715845	2.0185185185185186	2.006756756756757	3.3225806451612905	3.689075630252101	3.301282051282051	2.8121546961325965	2.497512437810945	2.4972677595628414	2.537037037037037	2.5	3.125	2.778198653198653	2.5877684407096178	2.6582977207977208
CHEMBL365810	24.3174293012278	0	2	2.392356327168348	4.784712654336696	1.2940359244104442	3.9726220730980297	0.1281490991321945	704.4137604244694	7.688768022880423	16	0	0	8	4	4	0	0	0	0	0	0	0	450.0	278.22222222222223	349.1944444444444	479.61111111111103	1306.0	7.894736842105263	7.133333333333334	5.647619047619048	4.333333333333333	3.3630573248407645	2.4342105263157894	2.7099236641221376	2.6557377049180326	2.658119658119658	3.298245614035088	3.571428571428572	3.057971014492753	2.560509554140128	2.4539473684210527	2.564885496183206	2.7049180327868854	2.5811965811965814	4.881091617933723	3.1574074074074074	3.325661375661375	2.861111111111111
CHEMBL116448	18.75773392737121	0	1	2.4638917348551743	4.879358278914578	1.270820975066218	3.9168371341581376	0.163201547256589	330.23470607055367	6.6752723695266925	6	0	0	6	2	2	1	0	0	0	1	0	1	245.5116598079561	183.5999657064472	276.41820987654324	387.7756344307271	2382.0	4.8139541138814925	3.453529000698812	3.508714596949891	2.1067688378033207	2.033232393819396	1.5954218106995883	1.7330246913580247	1.3298611111111112	1.2041481481481482	3.0	3.235294117647059	2.668965517241379	2.276729559748428	2.2777777777777777	2.5166666666666666	2.3203125	2.088	3.5999993275773954	2.058176100628931	2.709982449770032	2.1386653895274588
ZINC000026497345	24.83426605363341	0	1	2.4576556475604794	4.869846241300022	1.3316589042219824	4.30605020217136	0.1389048452313341	503.4860414396792	7.3529581002062	15	0	0	6	3	2	0	0	1	0	0	0	1	424.0	252.0277777777777	324.4166666666666	404.27777777777766	1282.0	7.43859649122807	6.918032786885246	5.412844036697248	3.8435374149659856	3.13664596273292	2.6607142857142856	2.52	2.6153846153846154	2.2704918032786887	3.43859649122807	3.779816513761468	3.2312925170068025	2.819875776397516	2.5535714285714284	2.566666666666667	2.5923076923076924	2.4836065573770494	4.421539961013645	2.996357012750455	2.9762996941896014	2.714663643235072
CHEMBL495705	24.87470616815329	0	1	2.452953421381695	4.905906842763389	1.3200171647744057	4.411621346451325	0.1423103660145588	536.9501085860701	7.417307294022832	16	0	0	6	4	2	0	0	0	0	0	0	0	398.0	190.0	302.6666666666667	367.77777777777766	1252.0	6.745762711864407	6.73015873015873	5.176991150442478	4.006666666666667	2.6923076923076925	2.175141242937853	1.935672514619883	1.9801324503311253	2.2301587301587302	3.3559322033898304	3.699115044247788	3.2066666666666666	2.804733727810651	2.5706214689265536	2.450292397660818	2.4701986754966887	2.563492063492064	3.220338983050848	2.816137566137566	2.678466076696165	2.6553703703703704
ZINC000040917475	23.4604926057802	0	1	2.406454799432896	4.81290959886579	1.2996990811139573	4.242370849512484	0.1368506725649188	654.2828636325659	7.614941882641069	12	0	0	8	2	5	0	0	1	0	0	0	1	466.0	340.7222222222222	366.13888888888886	485.75	1356.0	7.766666666666667	6.290322580645161	4.891891891891892	3.919463087248322	2.976331360946745	2.51123595505618	2.325301204819277	1.9520958083832336	2.1354838709677417	3.05	3.324324324324324	2.9328859060402683	2.57396449704142	2.404494382022472	2.427710843373494	2.2215568862275448	2.1032258064516127	5.678703703703703	3.1357526881720434	3.298548548548548	2.928225205070843
CHEMBL1241546	26.76531636841211	0	1	2.4998254687971366	4.94520088344794	1.357516702840574	4.104943370391551	0.1243922233451985	1058.5377489508462	8.158566221095297	21	0	0	7	6	1	0	0	0	0	0	0	0	432.0	160.0	306.611111111111	408.0	1322.0	7.081967213114754	7.409090909090909	5.8474576271186445	4.4635761589403975	3.3488372093023258	2.430167597765363	2.1818181818181817	2.1621621621621623	2.421875	3.508196721311476	3.8728813559322033	3.443708609271523	2.976744186046512	2.6871508379888267	2.6424242424242426	2.6486486486486487	2.6796875	2.622950819672131	2.839225589225589	2.5983992467043304	2.483995584988961
CHEMBL338115	12.675551403019512	0	0	2.5047910128721127	4.838098858747703	1.3343811139268769	3.613347609640104	0.2258342256025064	91.31145509330312	4.98427987549669	9	0	0	3	2	1	0	0	0	0	0	0	0	210.0	82.66666666666667	151.0555555555556	166.19444444444446	644.0	7.0	7.15625	5.714285714285714	4.515625	3.25	2.111111111111111	1.7735849056603774	1.0769230769230769	0.2222222222222222	3.4	3.821428571428572	3.5625	3.0	2.361111111111111	2.150943396226415	1.871794871794872	1.4814814814814814	2.7555555555555555	2.9279513888888893	2.697420634920636	2.687934027777778
CHEMBL144030	26.70829722700928	0	2	2.425519728871428	4.750622117864793	1.3408732443671565	5.115649737292877	0.1504602863909669	332.574670559076	7.030639839615262	24	0	0	6	4	2	0	0	0	0	0	0	0	414.0	188.27777777777777	319.44444444444446	385.1666666666667	1362.0	6.46875	6.588235294117647	5.344827586206897	3.8926174496644297	3.2911392405063293	3.0980392156862746	2.91044776119403	3.066666666666667	2.903225806451613	3.28125	3.655172413793104	3.093959731543624	2.7848101265822787	2.6666666666666665	2.776119402985074	2.651851851851852	2.7419354838709675	2.9418402777777777	2.996732026143791	2.753831417624521	2.5365398956002982
CHEMBL356829	32.24818352152773	0	1	2.4994488678729985	4.998897735745997	1.2717898899753797	4.447304686008072	0.1058882068097159	1441.8488002651657	8.708765983451588	12	0	0	11	5	6	0	0	0	0	0	0	0	608.0	439.39583333333326	488.5416666666665	798.0416666666667	1782.0	7.69620253164557	6.902439024390244	5.613793103448276	4.360406091370559	3.7540983606557377	3.171641791044776	2.5858208955223883	2.1713147410358564	3.0049019607843137	3.2278481012658227	3.655172413793104	3.299492385786802	2.8114754098360657	2.4776119402985075	2.317164179104477	2.203187250996016	2.333333333333333	5.561972573839662	3.2222222222222223	3.369252873563217	2.8912859560067683
ZINC000013802574	26.74873734152916	0	2	2.4302955032412754	4.7511929157525765	1.3461561214147575	3.936112704800472	0.1157680207294256	2122.0818609904163	8.883928327333024	20	0	0	7	6	1	0	0	0	0	0	0	0	390.0	190.19444444444449	319.8333333333333	407.08333333333337	1364.0	5.735294117647059	5.694444444444445	4.186046511627907	2.610169491525424	2.202020202020202	2.14070351758794	2.227979274611399	2.1777777777777776	1.9873417721518989	3.117647058823529	3.4573643410852712	2.836158192090396	2.555555555555556	2.457286432160804	2.44559585492228	2.433333333333333	2.4873417721518987	2.7969771241830066	2.758487654320988	2.479328165374677	2.165881983678594
ZINC000002012157	10.853890887981988	0	1	2.419536695732003	4.71097076438824	1.2435842012507474	3.353845285620442	0.2395603775443173	71.37259382522684	4.604386192298512	9	0	0	3	2	1	0	0	0	0	0	0	0	164.0	107.38888888888889	140.27777777777783	155.2222222222222	572.0	5.857142857142857	6.0344827586206895	4.816326530612245	3.140625	2.411764705882353	2.230769230769231	1.0833333333333333	0.8648648648648649	0.0	3.071428571428572	3.53061224489796	2.71875	2.411764705882353	2.326923076923077	1.9166666666666667	1.5945945945945943	1.238095238095238	3.83531746031746	3.197318007662836	2.862811791383221	2.732204861111111
CHEMBL239168	26.329359845046262	0	1	2.413762724972904	4.827525449945807	1.3195565274890837	4.460792658225026	0.135175535097728	509.8052608779177	7.427951279854962	16	0	0	7	3	3	0	0	1	0	0	0	1	472.0	261.5277777777778	338.9444444444445	435.02777777777766	1384.0	7.737704918032787	7.123076923076923	5.47008547008547	4.286624203821656	3.1823529411764704	2.652439024390244	2.6301369863013697	2.888059701492537	2.4453125	3.377049180327869	3.632478632478633	3.063694267515924	2.664705882352941	2.567073170731707	2.6301369863013697	2.694029850746269	2.7109375	4.287340619307833	2.9722222222222223	2.8969610636277308	2.882696390658174
ZINC000001541648	16.930122633957264	0	4	2.346871170419208	4.693742340838416	1.3465404211278356	3.4381716128765096	0.1562805278580231	1304.1947994737286	7.961798477793361	6	0	0	5	4	1	0	0	0	0	0	0	0	238.0	112.36111111111111	218.5555555555556	235.0833333333333	898.0	4.958333333333333	4.86	3.4130434782608696	2.111111111111111	1.5172413793103448	1.349056603773585	1.386138613861386	1.434782608695652	1.617283950617284	2.7916666666666665	2.9782608695652173	2.4761904761904763	2.327586206896552	2.2169811320754715	2.118811881188119	2.130434782608696	2.2098765432098766	2.3408564814814814	2.5272222222222225	2.375603864734299	2.093694885361552
ZINC000026503513	25.56988240552138	0	1	2.483954073279132	4.896760804538333	1.3289687126709215	4.115074204067628	0.1285960688771133	907.0341770914542	7.973330940678864	15	0	0	7	3	2	0	0	2	0	0	0	2	480.0	313.80555555555554	343.02777777777766	463.0555555555555	1362.0	8.421052631578947	7.508196721311475	6.091743119266055	4.7687074829931975	3.571428571428572	2.6845238095238093	2.74	2.9153846153846152	2.540983606557377	3.526315789473684	3.853211009174312	3.2857142857142856	2.8447204968944098	2.5654761904761907	2.5933333333333333	2.646153846153846	2.540983606557377	5.505360623781677	3.1639344262295084	3.1470438328236483	3.3699924414210125
CHEMBL161894	28.151020360083784	0	1	2.4502172393065806	4.8610633429803	1.3570637853288392	4.704755523793837	0.1344215863941096	488.4145222280189	7.443927444581465	19	0	0	5	4	0	1	0	0	0	0	0	0	370.44444444444446	147.43038408779148	301.17901234567904	370.6697530864198	1564.0	5.529021558872305	5.953703703703703	4.506459948320414	3.1085714285714285	2.646630236794171	2.5462962962962967	2.69409282700422	2.517094017094017	2.0654761904761907	3.343283582089552	3.689922480620155	3.091428571428572	2.78688524590164	2.7	2.9177215189873418	2.91025641025641	2.5595238095238093	2.200453493847634	2.565886488340192	2.3347210259354965	2.109541446208113
ZINC000103283210	14.251525423472136	0	1	2.284033096388946	4.568066192777893	1.2974924626129511	3.863403295940998	0.203337015575842	130.85891544113952	5.515973647647039	12	0	0	3	1	2	0	0	0	0	0	0	0	232.0	106.11111111111111	181.97222222222223	193.19444444444449	772.0	6.105263157894737	6.0256410256410255	4.523076923076923	3.555555555555556	2.9873417721518987	2.763888888888889	2.878787878787879	2.126760563380281	1.4333333333333331	2.8684210526315788	3.076923076923077	2.6419753086419755	2.4177215189873418	2.5694444444444446	2.636363636363636	2.267605633802817	2.1166666666666667	2.7923976608187133	2.98931623931624	2.79957264957265	2.641632373113855
CHEMBL2110299	17.068022004399857	0	1	2.485983512629263	4.87792738760629	1.296012391706722	3.9303433342199536	0.1871592063914263	204.1432982146024	6.060759534204968	9	0	0	5	3	2	0	0	0	0	0	0	0	272.0	152.97222222222223	222.91666666666663	233.77777777777783	870.0	6.8	6.558139534883721	5.155844155844156	2.892156862745098	2.6153846153846154	2.932584269662921	3.0352941176470587	2.987012987012987	2.925373134328358	3.425	3.753246753246753	2.931372549019608	2.769230769230769	2.8876404494382024	2.8	2.636363636363636	2.4477611940298507	3.824305555555556	2.899870801033592	2.895021645021645	2.348856209150328
CHEMBL3764133	25.35110280603902	0	1	2.450998018462625	4.841251590538344	1.3110985692656556	4.175715157820735	0.1555763204189882	1163.4462400652772	7.311160447535756	19	0	0	6	3	2	0	0	0	1	0	0	1	388.44444444444446	196.46594433452017	290.214148720408	368.8715329411193	1566.0	6.165784832451499	6.348484848484849	5.147826086956521	3.835443037974684	3.0236686390532546	2.251428571428572	1.8994082840236688	1.5850340136054422	2.135593220338983	3.2063492063492065	3.713043478260869	3.1265822784810124	2.834319526627219	2.4914285714285715	2.2958579881656807	2.2993197278911564	2.516949152542373	3.505670702559346	2.8190025460042825	2.772886390877737	2.527780230544647
ZINC000140510647	18.17064519443237	0	1	2.6029970305201315	4.982185468200002	1.3751095442079777	4.1630483568315135	0.1892294707650688	159.59205461897983	5.86107826105166	12	0	0	3	2	0	1	0	0	0	0	0	0	228.44444444444449	86.86454046639233	182.2808641975309	260.9135802469136	1058.0	5.439153439153439	5.869565217391305	4.709803921568628	3.669467787114846	2.7697841726618706	2.3109452736318405	1.5628415300546448	0.8705501618122976	0.3484848484848485	3.571428571428572	4.152941176470589	3.689075630252101	3.194244604316547	2.9402985074626864	2.5327868852459017	1.9902912621359223	1.6515151515151516	2.0682033444379124	2.40150295222759	2.1444807552650698	2.003760763564685
CHEMBL1631548	25.054644042906475	0	1	2.433706400127247	4.867412800254494	1.2828724985250175	4.14183903741878	0.1294324699193368	1406.084436702179	8.41171493492656	16	0	0	7	4	2	1	0	0	0	0	0	0	374.44444444444446	232.0216906721536	363.0817901234568	424.3364197530864	1512.0	5.850694444444445	5.08955223880597	4.504132231404959	3.1213991769547325	2.5095785440613025	2.1740740740740745	2.025948103792415	1.651804670912951	1.862884160756501	3.125	3.3801652892561984	2.9135802469135803	2.683908045977012	2.5	2.497005988023952	2.4076433121019107	2.354609929078014	3.6253389167524	2.4610281923714763	3.000675951433528	2.490454961133973
CHEMBL1548	10.10634399227556	0	3	2.4050401792283185	4.810080358456639	1.2734448043285498	3.378862469166679	0.259912497628206	52.94891417635469	4.231691829720218	6	0	0	5	3	0	0	0	0	2	0	0	2	153.20987654320987	66.01059289742417	107.41975308641976	100.18106995884776	1020.0	7.660493827160494	8.153439153439153	6.754901960784315	4.52498530276308	3.0789473684210527	2.038314176245211	1.0902777777777777	0.2916666666666667	0.0	3.75	4.029411764705882	3.333333333333333	2.6842105263157894	2.1379310344827585	1.75	1.5	1.0	3.300529644871209	3.241377621007251	3.1594045025417574	2.736482170981485
ZINC000029213864	31.57716446627534	0	2	2.419208684916809	4.838417369833618	1.3052126355013822	5.462712775452577	0.130064589891728	536.0272283807763	7.719269484287754	12	0	0	4	2	2	0	0	0	0	0	0	0	374.0	197.72222222222223	396.5	549.5000000000001	1654.0	3.6666666666666665	3.7904761904761903	2.63	1.978339350180505	1.6133333333333333	1.327433628318584	1.0382513661202186	1.0029154518950438	0.9452054794520548	2.607843137254902	2.93	2.6137184115523464	2.493333333333333	2.253687315634218	2.065573770491804	2.0408163265306123	2.116438356164384	1.9384531590413945	2.2224867724867727	1.9825	1.839249899719214
ZINC000022939237	25.2536435501163	0	2	2.4455852859872134	4.795983038613636	1.35123411991761	4.015230821386752	0.125475963168336	1311.2465124759306	8.341884309818413	20	0	0	7	6	1	0	0	0	0	0	0	0	386.0	179.91666666666669	296.4722222222221	386.4166666666666	1288.0	6.225806451612903	6.227272727272728	4.675213675213676	3.113924050632912	2.5055555555555555	2.188775510204082	2.2685714285714287	2.1946308724832213	1.8805970149253728	3.225806451612903	3.606837606837607	3.0316455696202533	2.6666666666666665	2.3877551020408165	2.422857142857143	2.4966442953020134	2.470149253731343	2.901881720430108	2.857744107744108	2.5339506172839497	2.211849507735584
CHEMBL29433;CHEMBL282971	25.68821072345591	0	1	2.512833392496965	4.936705996773743	1.2993460969834163	4.520687539997497	0.1412714856249217	420.6595060297568	7.204974541977585	15	0	0	9	3	3	2	0	0	1	0	0	1	392.4938271604938	222.33597203170248	346.5094307270232	417.4300411522634	1994.0	6.767134951042997	5.625448028673835	5.307767944936087	3.678760393046108	3.40877914951989	2.892012494422133	3.70242656449553	3.2621902478017586	2.5547385620915035	3.5517241379310347	3.8584070796460175	3.3401360544217686	2.9753086419753085	2.7289156626506026	2.8	2.7985611510791366	2.713235294117647	3.8333788281328016	2.435243262976238	3.0664551391771964	2.4096259903138213
ZINC000026183323	26.21997004530509	0	2	2.450908803498139	4.794883118643548	1.3289316694277904	4.103919225744189	0.1243611886589148	2012.2831278894296	8.80094770941894	20	0	0	7	6	0	0	0	1	0	0	0	1	416.0	212.44444444444449	315.36111111111114	411.05555555555554	1342.0	6.5	6.220588235294118	4.557377049180328	3.0792682926829267	2.554973821989529	2.520618556701031	2.56	2.7908496732026142	2.1153846153846154	3.234375	3.581967213114754	2.963414634146341	2.581151832460733	2.4329896907216493	2.537142857142857	2.57516339869281	2.4423076923076925	3.3194444444444446	2.814542483660131	2.5849271402550094	2.379573170731707
CHEMBL318018	24.98110394226937	0	1	2.525580306360553	4.982885395628831	1.305492464302764	4.486095147446102	0.1447127466918097	445.5870943044673	7.230794837172337	19	0	0	9	4	2	2	0	0	1	0	0	1	388.4938271604938	216.8359720317025	328.9135802469136	393.0565843621399	1938.0	7.471035137701804	6.353174603174603	6.241496598639457	4.84426946631671	4.345029239766082	3.862395241957285	3.4469320066334994	4.020892687559354	3.8006535947712417	3.75	4.071428571428571	3.543307086614173	3.345864661654135	2.948905109489051	2.888059701492537	2.8974358974358974	3.019607843137255	4.1699225390712025	2.589515358612581	3.35626102292769	2.698496214207792
CHEMBL2112662	27.70313329289948	0	2	2.439821354972199	4.8796427099444	1.333050040205816	4.257933158037749	0.1216552330867928	1592.6111551128067	8.625893152634761	16	0	0	6	4	2	0	0	0	0	0	0	0	416.0	203.19444444444449	333.72222222222223	453.1666666666667	1404.0	5.859154929577465	5.72	4.1838235294117645	3.316666666666667	2.4285714285714284	2.3943661971830985	2.6228571428571428	2.446327683615819	2.624242424242424	3.126760563380281	3.4558823529411766	3.05	2.557142857142857	2.455399061032864	2.697142857142857	2.4915254237288136	2.4060606060606062	2.86189358372457	2.65	2.4538398692810457	2.4157407407407403
CHEMBL606547	21.526450265376404	0	1	2.461691579331012	4.871909824453847	1.2822680990101205	4.5935122132709765	0.1701300819729991	208.65326826911803	6.333925643807833	15	0	0	7	3	2	1	0	0	1	0	0	1	324.04938271604937	201.86032045419907	305.0977366255144	371.7191358024691	1562.0	6.613252708490803	5.5085470085470085	5.384707287933094	3.566009557945042	3.271973466003317	3.3019713261648747	3.6430976430976414	3.2242609582059125	2.281705948372615	3.4693877551020407	3.763440860215054	3.0806451612903225	2.694029850746269	2.717741935483871	3.121212121212121	2.770642201834862	2.6161616161616164	4.119598376616308	2.502502769863881	3.2806208239302626	2.591828362611915
CHEMBL97450	16.182575738250836	0	1	2.421732183337405	4.725969007013331	1.293025731386635	3.442016625393683	0.1564553011542583	3840.279211301595	9.041757714579164	9	0	0	3	2	1	0	0	0	0	0	0	0	202.0	118.11111111111111	208.8055555555556	240.3333333333334	876.0	3.8846153846153846	4.018867924528302	2.8762886597938144	1.9307692307692308	1.744	1.512396694214876	1.162162162162162	1.17	0.989247311827957	2.5384615384615383	2.783505154639175	2.3076923076923075	2.248	2.115702479338843	2.09009009009009	2.09	2.053763440860215	2.2713675213675213	2.461740041928721	2.152634593356243	1.9151709401709405
ZINC000013794058	23.92031021678297	0	2	2.4481850590747154	4.782511127630356	1.3523171046684657	4.051373921656175	0.1350457973885391	2452.0365082354647	8.903286474779545	20	0	0	7	7	0	0	0	0	0	0	0	0	364.0	145.91666666666669	272.4722222222223	318.8888888888889	1198.0	6.385964912280702	6.459016393442623	4.768518518518518	2.867132867132867	2.4430379746835444	2.52	2.757575757575758	2.6564885496183206	1.903703703703704	3.280701754385965	3.611111111111111	2.909090909090909	2.5632911392405062	2.5933333333333333	2.810606060606061	2.7251908396946565	2.466666666666667	2.5599415204678366	2.847905282331512	2.5228909465020584	2.1373348873348865
ZINC000022931035	27.135524271946235	0	2	2.46294441622077	4.82981717010454	1.3179513063638937	4.33050211999093	0.1273677094114979	1550.0698918610508	8.569830732042075	20	0	0	8	6	0	0	0	2	0	0	0	2	472.0	275.22916666666663	392.22222222222223	452.70833333333337	1422.0	7.375	6.8088235294117645	5.262295081967213	3.5365853658536586	3.0319148936170213	3.1443298969072164	3.25	3.1146496815286624	2.828767123287671	3.34375	3.6557377049180326	3.0121951219512195	2.686170212765957	2.520618556701031	2.558139534883721	2.605095541401274	2.5821917808219177	4.300455729166666	2.9244281045751634	3.214936247723133	2.709180216802168
CHEMBL2181171	19.63722941514381	0	1	2.4783559749245865	4.956711949849172	1.3515934526956288	3.9338542815274056	0.1573541712610962	660.0070595656001	7.408541263148937	14	0	0	4	3	1	0	0	0	0	0	0	0	292.0	122.66666666666669	234.11111111111111	305.3888888888889	992.0	5.84	6.0	4.760416666666667	3.692307692307693	3.073529411764706	2.6341463414634148	2.088495575221239	1.9722222222222223	1.93939393939394	3.14	3.4479166666666665	2.9461538461538463	2.6323529411764706	2.609756097560976	2.5929203539823007	2.574074074074074	2.5656565656565657	2.4533333333333336	2.6467505241090143	2.4386574074074074	2.214957264957265
CHEMBL15933	29.872233879381643	0	1	2.532411303021173	4.959325969874879	1.3260664301405207	3.976830086828677	0.1074818942386129	3346.298588967136	9.42394293480282	23	1	0	7	4	3	0	0	0	0	0	0	0	504.0	227.1180555555556	357.59722222222223	505.43055555555566	1498.0	7.522388059701493	7.597222222222222	6.070866141732283	4.278787878787878	3.285	3.27807486631016	3.47741935483871	3.673333333333333	4.008130081300813	3.5522388059701493	3.937007874015748	3.363636363636364	2.805	2.7433155080213902	2.8193548387096774	2.78	2.983739837398374	3.3898217247097846	3.009452160493828	2.8157261592300964	2.685858585858586
CHEMBL3138771	10.14678410679544	0	1	2.304525672367811	4.609051344735622	1.2120048944224249	3.252097855078647	0.232292703934189	79.69724076942822	4.714707201610162	6	0	0	4	1	1	0	0	0	0	2	0	2	142.1344307270233	66.12877229080932	110.00308641975312	112.49494170096024	2936.0	5.264238175074937	5.07681755829904	3.644122383252818	2.4953703703703707	1.5029055992018956	1.479905437352246	1.416931216931217	0.5662768031189084	0.1	2.851851851851852	2.9782608695652173	2.4642857142857144	2.1272727272727274	2.1702127659574466	2.4285714285714284	1.8157894736842104	1.4	2.449213788548493	2.6921582075903068	2.3913714439076763	2.3279320987654324
CHEMBL341897	25.761750824093024	0	2	2.433906968386737	4.773967630014525	1.2982268287305676	3.926019904464939	0.1189703001353011	2258.0693291317093	8.916187916489127	15	0	0	7	4	2	1	0	0	0	0	0	0	358.44444444444446	236.29946844993145	372.8271604938272	444.7530864197531	1552.0	5.194847020933977	4.416666666666667	3.873737373737374	2.291208791208791	1.844112769485904	1.715927750410509	1.9365079365079363	2.080074487895717	1.5395833333333333	3.0144927536231885	3.2803030303030303	2.730769230769231	2.437810945273632	2.334975369458128	2.35978835978836	2.363128491620112	2.38125	3.424629977535238	2.383487654320988	2.824448185559297	2.336792836792837
ZINC000013794127	23.17276332107654	0	1	2.445516019410504	4.782117743071355	1.3674008025745734	3.960266059986824	0.1365608986202353	1090.584974179431	8.059180241816977	20	0	0	6	6	0	0	0	0	0	0	0	0	348.0	135.88888888888889	260.97222222222223	308.25	1148.0	6.327272727272727	6.576271186440678	4.903846153846154	3.050724637681159	2.450331125827814	2.2025316455696204	2.4452554744525545	2.5391304347826087	2.0642201834862384	3.309090909090909	3.644230769230769	3.050724637681159	2.6821192052980134	2.4556962025316458	2.576642335766423	2.6608695652173915	2.596330275229358	2.470707070707071	2.808851224105461	2.5093482905982905	2.1495571658615136
CHEMBL5093342	15.544418642285589	0	1	2.450998018462625	4.841251590538344	1.3110985692656556	4.175715157820735	0.1555763204189882	1163.4462400652772	7.311160447535756	12	0	0	4	1	1	0	0	0	2	0	0	2	214.04938271604937	196.46594433452017	290.214148720408	368.8715329411193	1362.0	4.756652949245542	4.958024691358025	3.795321637426901	3.122685185185185	2.668934240362812	2.2688888888888887	1.7210884353741496	1.2484394506866416	1.295281582952816	2.7333333333333334	3.1184210526315788	2.802083333333333	2.622448979591837	2.48	2.2857142857142856	2.146067415730337	2.0821917808219177	3.505670702559346	2.8190025460042825	2.772886390877737	2.527780230544647
CHEMBL5094493	17.665738985845227	0	1	2.4003566346822294	4.80071326936446	1.2753016054956126	3.929423694480717	0.1637259872700298	399.70452439420967	6.866194322482244	12	0	0	3	1	1	0	0	0	1	0	0	1	231.6049382716049	113.44974089315652	206.8508230452675	262.2294238683128	1186.0	4.453941120607787	4.587002096436059	3.32387706855792	2.714814814814815	2.2103477523324853	1.830203442879499	1.393736017897092	1.155887230514096	1.3312945973496433	2.730769230769231	3.021276595744681	2.7333333333333334	2.5267175572519083	2.323943661971831	2.1073825503355703	2.067164179104477	2.1559633027522938	2.181725786406856	2.5218766985014365	2.200540670694336	2.049759945130316
ZINC000013794064	23.213203435596423	0	2	2.448187559672768	4.782510772663401	1.349463228297099	4.052406259513546	0.1397381468797774	1711.8658713748252	8.510049944465331	19	0	0	7	6	1	0	0	0	0	0	0	0	366.0	144.16666666666669	266.9722222222223	311.63888888888886	1176.0	6.654545454545454	6.627118644067797	4.904761904761905	2.759124087591241	2.5526315789473686	2.563380281690141	2.8359375	2.76	2.0	3.309090909090909	3.638095238095238	2.890510948905109	2.5723684210526314	2.640845070422535	2.828125	2.736	2.4651162790697674	2.621212121212121	2.876647834274953	2.542592592592593	2.1147607461476072
ZINC000299849934	18.17064519443237	0	1	2.6029970305201315	4.982185468200002	1.3751095442079777	4.1630483568315135	0.1892294707650688	159.59205461897983	5.86107826105166	12	0	0	3	2	0	1	0	0	0	0	0	0	228.44444444444449	86.86454046639233	182.2808641975309	260.9135802469136	1058.0	5.439153439153439	5.869565217391305	4.709803921568628	3.669467787114846	2.7697841726618706	2.3109452736318405	1.5628415300546448	0.8705501618122976	0.3484848484848485	3.571428571428572	4.152941176470589	3.689075630252101	3.194244604316547	2.9402985074626864	2.5327868852459017	1.9902912621359223	1.6515151515151516	2.0682033444379124	2.40150295222759	2.1444807552650698	2.003760763564685
CHEMBL161694	18.551185251994248	0	1	2.4960594450682594	4.911662720350996	1.269065199070748	4.045849991070349	0.1759065213508847	240.7976075276441	6.316865900803984	14	0	0	5	4	1	0	0	0	0	0	0	0	292.0	117.47222222222224	213.6111111111112	252.1666666666668	930.0	6.488888888888889	6.75	4.952941176470588	3.0686274509803924	2.553719008264463	2.6785714285714284	3.3736263736263736	3.3373493975903616	2.168539325842697	3.333333333333333	3.6705882352941175	3.088235294117647	2.6942148760330578	2.642857142857143	2.912087912087912	2.783132530120482	2.415730337078652	2.610493827160494	2.835648148148149	2.513071895424837	2.3382352941176467
CHEMBL89427	16.22301585277072	0	1	2.346879332637609	4.693728983698186	1.339725589215314	3.4412310492573845	0.1638681452027326	912.063072547714	7.55764649090767	11	0	0	5	3	1	1	0	0	0	0	0	0	228.44444444444449	102.78120713305898	185.31481481481484	198.01851851851853	1064.0	5.439153439153439	5.21969696969697	3.6794871794871793	2.3430420711974107	1.6870748299319729	1.4659498207885306	1.4901960784313724	1.747747747747748	1.828125	2.9761904761904763	3.1538461538461537	2.5728155339805827	2.4183673469387754	2.290322580645161	2.211764705882353	2.27027027027027	2.375	2.4471715984061664	2.598204264870932	2.375830959164293	2.118842143113989
CHEMBL1275630	25.626601166637272	0	1	2.566688833207432	5.055874141089214	1.320460793492749	4.650092758678094	0.1453153987086904	378.69235989811	7.099874969960436	19	0	0	7	4	2	1	0	0	0	0	0	0	396.44444444444446	229.8272462277092	348.97839506172835	482.03549382716034	1508.0	6.607407407407408	5.911458333333334	5.58840579710145	4.458874458874458	4.297619047619048	4.303418803418803	3.9872611464968153	3.380313199105145	2.5838641188959657	3.433333333333333	3.808695652173913	3.2987012987012987	3.095238095238096	3.1346153846153846	3.1146496815286624	3.140939597315436	2.821656050955414	3.830454103795153	2.5660686728395063	3.034594739667203	2.762966971300304
ZINC000022939194	23.92031021678297	0	2	2.4454315192393845	4.780091191036496	1.3567471116274927	3.922469587407869	0.1307489862469289	2073.733609548914	8.735718226367648	20	0	0	7	7	0	0	0	0	0	0	0	0	368.0	144.13888888888889	272.1388888888889	318.75	1198.0	6.456140350877193	6.524590163934426	4.777777777777778	2.992957746478873	2.3271604938271606	2.3043478260869565	2.601449275362319	2.398496240601504	2.0854700854700856	3.280701754385965	3.601851851851852	2.992957746478873	2.58641975308642	2.496894409937888	2.6449275362318843	2.556390977443609	2.555555555555556	2.5287524366471734	2.83424408014572	2.519804526748972	2.148865414710485
CHEMBL136962	14.87775197561892	0	1	2.355930010858388	4.670467301821866	1.2873453451617458	3.554952216357325	0.1777476108178662	466.5908883821344	6.838600012271511	6	0	0	2	1	1	0	0	0	0	0	0	0	176.0	96.83333333333334	187.88888888888889	232.66666666666663	790.0	3.591836734693877	3.56	2.372340425531915	1.6666666666666667	1.4761904761904765	1.2605042016806722	0.889763779527559	1.00990099009901	1.011494252873563	2.510204081632653	2.7872340425531914	2.3492063492063493	2.2142857142857144	2.1596638655462184	1.937007874015748	2.01980198019802	2.0804597701149423	1.9761904761904765	2.271666666666667	1.9988179669030728	1.828703703703704
CHEMBL488951	24.3174293012278	0	2	2.465357432449012	4.834771219623949	1.2901917537320409	4.187773781077945	0.135089476808966	805.5626054840691	7.822943033600702	15	0	0	6	4	1	0	0	1	0	0	0	1	390.0	241.4722222222222	310.9722222222222	415.7777777777777	1272.0	6.290322580645161	5.923076923076923	4.435897435897436	3.1582278481012658	2.532967032967033	2.591715976331361	2.891025641025641	2.732394366197183	2.315436241610738	3.1129032258064515	3.435897435897436	2.8607594936708862	2.489010989010989	2.4911242603550297	2.6153846153846154	2.612676056338028	2.416107382550336	3.894713261648745	2.8213675213675216	2.657882241215574	2.5221518987341773
ZINC000013738697	16.17064519443237	0	1	2.500323503809294	4.942816011958673	1.3094664382704917	3.890559261434336	0.1852647267349683	220.6399999555043	6.138469758572702	9	0	0	3	2	0	0	0	0	1	0	0	1	187.6049382716049	88.47751867093432	181.26748971193425	234.5761316872428	1060.0	4.07836822329576	4.564814814814815	3.3938271604938275	2.297814207650273	1.7651515151515151	1.2872260015117158	1.063385533184191	0.8315412186379929	0.7155067155067155	2.9347826086956523	3.333333333333333	2.877049180327869	2.6666666666666665	2.2993197278911564	2.0134228187919465	1.9838709677419355	2.032967032967033	1.9234243189333544	2.286887002743484	2.0140832190214915	1.841083114079471
44404272;CHEMBL382078;CHEMBL197947	31.48435369341712	0	1	2.5383261106887574	5.0099678407519	1.3603460782536865	5.242877024688061	0.1344327442227708	564.0319390089998	7.696087432478854	21	0	0	8	7	1	0	0	0	0	0	0	0	514.0	246.0555555555556	361.0	553.6111111111113	1554.0	7.3428571428571425	7.5394736842105265	6.043478260869565	4.537634408602151	4.236180904522613	3.773399014778325	3.984375	3.6769230769230767	3.46448087431694	3.6142857142857134	4.0144927536231885	3.462365591397849	3.201005025125628	3.0886699507389164	3.15625	3.015384615384616	2.9836065573770494	3.515079365079365	2.904239766081872	2.615942028985507	2.53494623655914
CHEMBL95104	26.38607860616216	0	1	2.48680371645064	4.915282289528411	1.3204539597728795	4.2417914741827945	0.1285391355812968	2297.745333087148	8.93360609962912	15	0	0	8	3	3	1	0	0	1	0	0	1	390.0493827160494	230.11032045419904	363.43055555555554	473.5390946502057	1814.0	6.191260043111895	5.165837479270315	4.725806451612903	2.892100192678228	2.641636141636141	2.323863636363636	2.4651162790697674	1.7873015873015872	1.747657295850067	3.333333333333333	3.564516129032258	2.9421965317919074	2.6263736263736264	2.585227272727273	2.616279069767442	2.5428571428571427	2.409638554216868	3.6525447691142703	2.3954609667710827	2.930891577060932	2.379781274530793
ZINC000026494577	25.610322520041265	0	1	2.465981927951984	4.882701466178927	1.3149640622439334	4.493289564105552	0.1404152988782984	472.8400337099799	7.321907945980427	15	0	0	6	3	2	0	0	1	0	0	0	1	418.0	256.80555555555554	336.5555555555555	450.7777777777777	1322.0	6.741935483870968	6.333333333333333	4.809917355371901	3.272189349112426	2.607329842931937	2.1067961165048543	2.0869565217391304	2.1552795031055902	1.86	3.3225806451612905	3.6859504132231407	3.1183431952662723	2.712041884816754	2.4223300970873787	2.4510869565217392	2.546583850931677	2.46	4.142025089605735	2.854377104377104	2.781450872359963	2.5213675213675204
ZINC000004618051	20.38477631085024	0	1	2.380352717053766	4.760705434107532	1.3620939548994566	4.349608413966922	0.16729263130642	259.72679912368994	6.51514175099321	12	0	0	4	2	2	0	0	0	0	0	0	0	300.0	127.38888888888889	247.8888888888889	303.33333333333326	1046.0	5.555555555555555	5.350877192982456	3.798076923076923	2.7028985507246377	1.9407894736842104	1.6158536585365857	1.669064748201439	2.0865384615384617	1.9142857142857144	3.037037037037037	3.3461538461538463	2.963768115942029	2.519736842105264	2.207317073170732	2.338129496402878	2.6634615384615383	2.4380952380952383	2.3590534979423867	2.5774853801169595	2.383547008547009	2.1566022544283414
CHEMBL71625	16.76836217587774	0	1	2.506816092438311	4.952812962491005	1.3121617169580695	3.940087828085144	0.1790949012765974	239.0598342581982	6.265171233507575	9	0	0	3	2	1	0	0	0	0	0	0	0	232.0	140.66666666666669	204.0	293.27777777777777	872.0	4.833333333333333	4.92	3.70967741935484	2.7698412698412698	2.321428571428572	1.6838709677419357	1.3788819875776397	1.1323529411764706	0.98989898989899	2.9166666666666665	3.3548387096774195	2.9365079365079363	2.7	2.3483870967741933	2.0434782608695654	1.9852941176470589	2.0707070707070705	2.930555555555556	2.5372222222222223	2.193548387096774	2.050925925925926
CHEMBL2260932	18.17224787003124	2	1	2.450998018462625	4.841251590538344	1.3110985692656556	4.175715157820735	0.1555763204189882	1163.4462400652772	7.311160447535756	12	0	0	8	1	5	0	0	0	2	0	0	2	357.2098765432099	265.8161484529797	282.1141975308641	198.4814814814815	1576.0	8.504997060552617	7.481481481481482	6.267676767676767	4.614423366455887	2.421652421652422	2.301169590643275	2.500829187396352	2.3502824858757063	1.7756813417190775	3.119047619047619	3.272727272727273	2.731707317073171	2.4743589743589745	2.381578947368421	2.5074626865671643	2.4745762711864407	2.2452830188679247	6.328955915547136	3.760900450715265	4.274457538346425	4.453115880610109
ZINC000022939225	29.64611415149664	0	2	2.445415456033906	4.77994144283814	1.352380628098041	3.927827630755136	0.1061575035339225	6742.820173500115	10.124566359409854	25	0	0	9	8	1	0	0	0	0	0	0	0	482.0	184.97222222222223	343.91666666666663	410.1944444444444	1496.0	6.985507246376812	7.162162162162162	5.351145038167939	3.260355029585799	2.661458333333333	2.4512820512820515	2.705521472392638	2.438271604938272	2.109090909090909	3.36231884057971	3.633587786259542	3.035502958579882	2.645833333333333	2.533333333333333	2.7607361963190185	2.617283950617284	2.533333333333333	2.680756843800322	2.9222972972972974	2.6253180661577606	2.275312294543064
CHEMBL196951	29.28375579641658	0	1	2.50675318260028	4.94815771151196	1.2878409225418737	4.743903728308568	0.1282136142786099	653.6206926005971	7.790860022120461	18	0	0	6	3	3	0	0	0	0	0	0	0	470.0	258.61111111111114	360.08333333333326	542.0277777777778	1490.0	6.527777777777778	6.539473684210527	5.154411764705882	4.203389830508475	3.3365853658536584	2.9530516431924885	2.730232558139535	2.747524752475248	2.747191011235955	3.2916666666666665	3.698529411764706	3.288135593220339	2.9170731707317072	2.732394366197183	2.5906976744186045	2.613861386138614	2.5842696629213484	3.591820987654321	2.8475877192982457	2.6476715686274503	2.747959824231011
CHEMBL159627	18.2634559672906	0	1	2.448079479836609	4.782385943440051	1.3427620969773688	4.006351799279252	0.1741892086643153	263.9406668008797	6.408633453855671	14	0	0	6	5	1	0	0	0	0	0	0	0	292.0	139.6388888888889	216.8888888888889	272.4166666666667	942.0	6.636363636363637	6.553191489361702	4.928571428571429	2.936936936936937	2.702479338842976	2.727272727272727	3.2413793103448274	3.011627906976744	2.071428571428572	3.2954545454545454	3.6666666666666665	2.918918918918919	2.5371900826446283	2.6	2.896551724137931	2.7674418604651163	2.4761904761904763	3.173611111111112	2.9479905437352243	2.5820105820105828	2.2174674674674675
CHEMBL355910	33.553007284159634	0	1	2.50306756256637	5.006135125132739	1.2747919476083365	4.476757395147329	0.1017444862533483	1855.446727174318	9.007485310247048	12	0	0	11	5	6	0	0	0	0	0	0	0	620.0	439.8958333333333	500.87500000000006	824.7083333333333	1858.0	7.294117647058823	6.613636363636363	5.337579617834395	4.19811320754717	3.770750988142293	3.196428571428572	2.5513698630136985	1.953177257525084	2.507936507936508	3.1411764705882352	3.535031847133758	3.231132075471698	2.861660079051384	2.5821428571428573	2.3801369863013697	2.1672240802675584	2.2103174603174605	5.175245098039215	3.084911616161617	3.190286624203822	2.810338050314465
CHEMBL148071	29.306373438362584	0	2	2.445452615667038	4.781960485598031	1.3099873569115446	3.958520495228084	0.1069870404115698	4126.739121256123	9.63357563472148	20	0	0	10	7	2	1	0	0	0	0	0	0	450.44444444444446	261.2994684499314	417.449074074074	438.0910493827161	1734.0	6.256172839506173	5.543859649122807	4.70316301703163	2.6648936170212765	2.3414239482200645	2.4285714285714284	2.4841269841269846	2.303174603174603	1.71658615136876	3.208333333333333	3.45985401459854	2.867021276595745	2.635922330097088	2.548387096774193	2.595238095238096	2.4714285714285715	2.280193236714976	3.6291592840268247	2.601181773879142	3.047073533387401	2.3706987128972945
ZINC000013738696	16.17064519443237	0	1	2.500323503809294	4.942816011958673	1.3094664382704917	3.890559261434336	0.1852647267349683	220.6399999555043	6.138469758572702	9	0	0	3	2	0	0	0	0	1	0	0	1	187.6049382716049	88.47751867093432	181.26748971193425	234.5761316872428	1060.0	4.07836822329576	4.564814814814815	3.3938271604938275	2.297814207650273	1.7651515151515151	1.2872260015117158	1.063385533184191	0.8315412186379929	0.7155067155067155	2.9347826086956523	3.333333333333333	2.877049180327869	2.6666666666666665	2.2993197278911564	2.0134228187919465	1.9838709677419355	2.032967032967033	1.9234243189333544	2.286887002743484	2.0140832190214915	1.841083114079471
24865725	25.254002780024244	1	1	2.3922214632609595	4.78444292652192	1.2689934358304344	3.864339828616656	0.1207606196442704	1255.2577719918825	8.29824703629016	16	0	0	7	3	3	1	0	0	0	0	0	0	388.44444444444446	228.54946844993145	370.9753086419752	377.8364197530863	1526.0	6.165784832451499	5.338383838383839	4.641242937853108	3.1012658227848102	2.447731755424063	2.143984220907298	2.006369426751593	1.9360730593607305	2.041975308641975	3.1587301587301586	3.3813559322033897	2.8417721518987342	2.5976331360946747	2.4319526627218937	2.484076433121019	2.493150684931507	2.533333333333333	3.627769340475102	2.5765993265993266	3.1438585478133496	2.5437177684013133
ZINC000000841701	26.696366683190817	0	1	2.4813123247306907	4.831720666680056	1.357643579999786	4.098572157914371	0.1241991563004354	980.4408359747972	8.08192477162003	23	0	0	8	7	1	0	0	0	0	0	0	0	432.0	195.47222222222223	315.30555555555554	401.9166666666667	1334.0	7.2	7.3538461538461535	5.818965517241379	3.64968152866242	2.9653179190751446	2.5819209039548023	2.64968152866242	2.4565217391304346	2.031007751937985	3.5166666666666666	3.896551724137931	3.1847133757961785	2.8554913294797686	2.615819209039548	2.6305732484076434	2.6449275362318843	2.612403100775194	3.2578703703703704	2.9282051282051285	2.7181513409961684	2.3420028308563343
CHEMBL2113061	24.029700016524146	0	2	2.392929740099796	4.785158057279207	1.339649728428283	4.417194606398545	0.1472398202132848	342.5748753111879	6.9351025365250845	19	0	0	5	4	1	0	0	0	0	0	0	0	358.0	142.69444444444446	278.41666666666663	327.6111111111111	1188.0	6.172413793103448	6.274193548387097	4.736363636363636	3.4405594405594404	2.430379746835443	1.986928104575164	2.242424242424242	2.208	2.201680672268908	3.2758620689655173	3.590909090909091	3.027972027972028	2.59493670886076	2.450980392156863	2.606060606060606	2.68	2.647058823529412	2.4602490421455943	2.720430107526882	2.531060606060606	2.3453768453768453
CHEMBL88783	16.22301585277072	0	4	2.346962565950949	4.6939251319018975	1.342160741829075	3.4618118145416834	0.164848181644842	745.0571461980854	7.355398266473314	6	0	0	5	4	1	0	0	0	0	0	0	0	234.0	108.11111111111111	209.3055555555556	220.00000000000009	860.0	5.2	5.085106382978723	3.604651162790698	2.2735042735042734	1.6074766355140186	1.5408163265306123	1.5	1.670731707317073	2.289855072463768	2.844444444444445	3.0348837209302326	2.52991452991453	2.3738317757009346	2.2346938775510203	2.152173913043478	2.182926829268293	2.36231884057971	2.402469135802469	2.5768321513002364	2.4337855297157627	2.158594491927826
CHEMBL3961059	13.423098298725945	0	1	2.3983677843849893	4.79673556876998	1.2975996629301925	3.7673081751039192	0.2092948986168844	109.2640907679828	5.281554467842272	12	0	0	3	1	1	0	0	0	1	0	0	1	201.6049382716049	88.44974089315653	150.76748971193416	179.14609053497944	958.0	5.929557007988381	5.974603174603175	4.766283524904215	4.1706924315619975	3.247407407407408	2.701201201201201	1.7362962962962964	1.222222222222222	0.6222222222222222	3.0588235294117645	3.431034482758621	3.188405797101449	2.8266666666666667	2.608108108108108	2.2266666666666666	2.0	1.711111111111111	2.60146296744578	2.918841857730747	2.5994394777919685	2.4536887934633507
CHEMBL498356	25.02453608241435	0	1	2.392258154711521	4.784516309423043	1.30008819760539	3.8976431643323135	0.1218013488853848	1081.9498676776248	8.149670935123567	16	0	0	5	3	2	0	0	0	0	0	0	0	380.0	196.22222222222223	307.58333333333337	408.6111111111111	1280.0	5.846153846153846	5.794117647058823	4.172131147540983	3.124223602484472	2.274725274725274	1.866310160427808	1.8588957055214723	1.8506493506493509	1.9090909090909087	3.0615384615384613	3.3524590163934427	2.9130434782608696	2.5	2.331550802139037	2.441717791411043	2.461038961038961	2.4685314685314683	3.0188034188034187	2.7189542483660136	2.5211748633879782	2.451000690131125
CHEMBL5090884	16.251525423472135	0	1	2.450998018462625	4.841251590538344	1.3110985692656556	4.175715157820735	0.1555763204189882	1163.4462400652772	7.311160447535756	12	0	0	4	1	1	0	0	0	2	0	0	2	218.04938271604937	196.46594433452017	290.214148720408	368.8715329411193	1400.0	4.542695473251029	4.731481481481482	3.56639566395664	2.912169312169312	2.5005192107995846	2.118246687054026	1.6794871794871793	1.235827664399093	1.3116531165311651	2.6875	3.048780487804878	2.7142857142857144	2.542056074766355	2.4220183486238533	2.2884615384615383	2.1122448979591835	2.1219512195121952	3.505670702559346	2.8190025460042825	2.772886390877737	2.527780230544647
CHEMBL339980	19.43663151814328	0	1	2.4884127043711146	4.856760406434578	1.258899503972036	3.894139445223927	0.155765577808957	328.2249119496432	6.709989812432105	15	0	0	5	3	1	0	0	1	0	0	0	1	344.0	218.22222222222223	252.6666666666667	334.3611111111112	1034.0	7.319148936170213	6.938775510204081	5.571428571428571	4.4423076923076925	3.5080645161290325	3.591304347826087	3.732142857142857	2.5	2.2389380530973453	3.234042553191489	3.630952380952381	3.144230769230769	2.7419354838709675	2.739130434782609	2.705357142857143	2.517543859649123	2.221238938053097	4.643026004728132	3.135487528344672	3.0079365079365084	3.0659722222222223
CHEMBL469376	26.27698918670793	0	1	2.445977930173236	4.891955860346471	1.3239439077541448	5.109791609427297	0.1548421699826453	270.0172376876591	6.79240826872054	16	0	0	6	4	2	0	0	0	0	0	0	0	412.0	198.0	317.19444444444446	433.0277777777778	1328.0	6.338461538461538	6.405797101449275	4.944	3.860606060606061	2.478947368421053	1.84688995215311	1.781725888324873	1.9058823529411764	1.9726027397260275	3.261538461538461	3.616	3.212121212121212	2.7578947368421054	2.444976076555024	2.355329949238578	2.4529411764705884	2.541095890410959	3.046153846153846	2.7334943639291467	2.537555555555556	2.587037037037037
ZINC000084500346	16.88243450574954	0	1	2.4477550998076905	4.895510199615382	1.205949751943713	4.133970815578601	0.1879077643444818	189.9841080317892	6.035397787088623	6	0	0	7	1	2	1	0	3	0	0	0	3	360.44444444444446	357.5286351165981	421.17438271604937	306.9151234567901	1236.0	8.582010582010582	5.488372093023256	5.662551440329217	4.744744744744745	2.8053097345132745	3.3274853801169595	3.3423423423423424	3.0446735395189006	2.4413145539906105	3.1904761904761907	3.234567901234568	2.7387387387387387	2.6371681415929205	2.543859649122807	2.2972972972972974	2.061855670103093	1.9577464788732395	8.512586550395193	2.68760766580534	5.199683737235177	5.363057501946392
CHEMBL71176	17.544418642285585	0	1	2.5301205194196084	4.99845522811866	1.2927305877637565	3.9865020068887023	0.1733261742125522	271.2595499144842	6.435985234228026	9	0	0	4	2	1	0	0	1	0	0	0	1	288.0	202.44444444444443	227.38888888888889	345.44444444444446	952.0	6.0	5.62	4.365591397849462	3.5396825396825395	3.021428571428572	2.0580645161290323	1.8012422360248448	1.4191176470588236	1.3131313131313131	3.020833333333333	3.4516129032258065	3.023809523809524	2.7642857142857142	2.4064516129032256	2.0683229813664594	2.014705882352941	2.1515151515151514	4.217592592592593	2.739444444444445	2.445041816009558	2.4098324514991183
CHEMBL238730	27.14585642597398	0	1	2.4195940315506093	4.839188063101217	1.29232230334004	5.261374259176383	0.1547463017404818	277.5908750462525	6.849923788843658	16	0	0	8	3	3	0	0	2	0	0	0	2	528.0	323.30555555555554	364.6111111111112	476.13888888888897	1464.0	8.655737704918034	7.6461538461538465	5.94017094017094	4.949044585987261	3.752941176470588	2.957317073170732	3.0	2.8358208955223883	2.859375	3.459016393442623	3.7094017094017095	3.089171974522293	2.723529411764706	2.567073170731707	2.691780821917808	2.7611940298507465	2.7578125	5.300091074681238	3.126068376068376	3.1163342830009504	3.1817055909412595
ZINC000026579185	17.85600901462617	0	4	2.34686508006634	4.693730160132679	1.2664796036564825	3.4339585216067587	0.1430816050669482	2152.0986131341874	8.549667481532802	6	0	0	6	5	1	0	0	0	0	0	0	0	278.0	158.6388888888889	236.44444444444449	283.25	984.0	5.450980392156863	5.269230769230769	3.6021505376344085	2.496	2.008130081300813	1.5294117647058822	1.371900826446281	1.439252336448598	1.7444444444444445	2.7254901960784315	2.935483870967742	2.456	2.365853658536585	2.210084033613445	2.008264462809917	2.0	2.111111111111111	3.110566448801744	2.856303418803418	2.542413381123059	2.3291111111111107
ZINC000026495163	24.127159272446864	0	1	2.4680092126891084	4.877113591375672	1.3257432450321225	4.364152275338073	0.1454717425112691	431.996638964053	7.167030096706151	15	0	0	6	3	2	0	0	1	0	0	0	1	408.0	247.02777777777777	316.7777777777777	401.19444444444446	1246.0	7.285714285714286	6.733333333333333	5.201834862385321	3.5503355704697985	3.012422360248447	2.496969696969697	2.2533333333333334	2.50381679389313	2.4754098360655736	3.4285714285714284	3.7889908256880735	3.1543624161073827	2.7950310559006213	2.587878787878788	2.526666666666667	2.618320610687023	2.5491803278688523	4.411210317460317	2.9453703703703704	2.9062181447502544	2.625093214019388
CHEMBL514429	27.674623722198053	0	2	2.392290590456768	4.784545031099217	1.3253379971785215	3.953589237339527	0.112959692495415	1524.1326641223648	8.581943750902392	16	0	0	5	4	1	0	0	0	0	0	0	0	372.0	162.69444444444446	326.8888888888889	439.3333333333333	1380.0	4.96	5.037974683544304	3.5342465753424657	2.6881188118811883	1.811965811965812	1.6255506607929515	1.761658031088083	1.6972972972972973	1.5810055865921788	2.986666666666667	3.287671232876712	2.8316831683168315	2.4145299145299144	2.317180616740088	2.4974093264248705	2.4864864864864864	2.458100558659218	2.169259259259259	2.459563994374121	2.23896499238965	2.087183718371837
CHEMBL1278	17.98357623104101	0	1	2.46158972147205	4.81932954392455	1.2846298895270831	3.9484165000882383	0.1716702826125321	239.72519651453544	6.312402375724374	9	0	0	6	3	2	1	0	0	0	0	0	0	264.44444444444446	189.99391289437585	281.300925925926	323.85185185185185	1168.0	5.50925925925926	4.28	4.172043010752688	2.285333333333333	1.8928571428571428	2.036458333333333	2.345679012345679	2.200680272108844	2.171821305841924	3.0625	3.3225806451612905	2.816	2.4285714285714284	2.46875	2.6203703703703702	2.459183673469388	2.1752577319587627	3.95820651863283	2.3205555555555555	3.0247411389884515	2.44283950617284
CHEMBL4520788	24.72487625389224	0	1	2.4639108944806067	4.920622284207756	1.296068696971415	4.706429011912785	0.1470759066222745	386.8439148606151	7.12117210070616	21	0	0	7	4	2	1	0	0	0	0	0	0	404.44444444444446	167.22565157750344	291.22222222222223	372.6604938271605	1508.0	6.740740740740741	6.772486772486772	5.576323987538942	5.032	3.967592592592593	3.144927536231884	2.607361963190184	2.227956989247312	2.386574074074074	3.2666666666666666	3.6542056074766354	3.488	3.145833333333333	2.857142857142857	2.668711656441718	2.548387096774193	2.451388888888889	2.787094192958391	2.9561532431902804	2.7217030114226377	2.6972345679012344
CHEMBL104692	22.15566884314828	0	1	2.4642567049796456	4.833234761405629	1.3042377918491836	4.15212307227384	0.1482901097240657	450.201526312354	7.139314735946475	15	0	0	8	5	3	0	0	0	0	0	0	0	420.0	273.5	322.3888888888889	415.38888888888886	1178.0	8.571428571428571	7.846153846153846	6.5054945054945055	4.565573770491803	3.755555555555556	3.7815126050420167	4.694736842105264	5.0	3.4945054945054945	3.489795918367347	3.769230769230769	3.1475409836065573	2.696296296296296	2.756302521008404	3.0842105263157893	2.9130434782608696	2.78021978021978	5.581632653061225	3.2628205128205128	3.542735042735043	2.976775956284153
ZINC000013802505	21.867939558444625	0	2	2.445465066647913	4.780364689721236	1.3253359318466311	3.924685997774762	0.1401673570633843	1196.7113602140969	8.116951957666267	14	0	0	6	6	0	0	0	0	0	0	0	0	314.0	138.1388888888889	255.97222222222223	333.41666666666663	1116.0	5.413793103448276	5.60655737704918	4.054545454545455	2.4829931972789114	1.9653179190751444	1.7696629213483146	2.0	2.2231404958677685	1.647540983606557	3.034482758620689	3.4	2.836734693877551	2.4161849710982657	2.213483146067416	2.324675324675325	2.495867768595041	2.3852459016393444	2.3817049808429123	2.7003642987249545	2.327020202020202	2.041761148904006
CHEMBL1241737	29.55330337863841	0	1	2.5171607191099894	4.96735302238608	1.3395336126851054	4.212213704664581	0.1138436136395832	1607.2628751484883	8.690620753309348	21	0	0	8	6	2	0	0	0	0	0	0	0	494.0	187.02777777777777	344.7222222222222	463.4444444444444	1498.0	7.159420289855072	7.31081081081081	5.732824427480916	4.7073170731707314	3.6984126984126986	2.79126213592233	2.397058823529412	2.450292397660818	2.464968152866242	3.420289855072464	3.816793893129771	3.506097560975609	3.068783068783069	2.7135922330097086	2.5686274509803924	2.695906432748538	2.656050955414013	2.7105475040257647	2.914414414414414	2.631467345207803	2.558434959349593
CHEMBL81191	24.72487625389223	0	1	2.426624459165477	4.853248918330954	1.3508757314316224	5.112060131210988	0.1649051655229351	234.54067077185687	6.58903112046645	16	0	0	4	2	2	0	0	0	0	0	0	0	370.0	193.0	303.1388888888888	389.58333333333326	1226.0	6.271186440677966	6.190476190476191	4.8125	3.4901960784313726	2.738095238095238	2.225988700564972	2.122699386503068	2.2535211267605635	1.90625	3.3220338983050848	3.6875	3.2091503267973858	2.8035714285714284	2.542372881355932	2.4907975460122698	2.4859154929577465	2.4375	3.2711864406779663	2.800705467372134	2.706597222222221	2.434640522875817
CHEMBL97637	25.55031135301332	0	1	2.4542949692840805	4.90858993856816	1.340521815257913	4.8212846955026745	0.1506651467344585	381.1753784734836	7.10641038997582	22	0	0	7	4	2	1	0	0	0	0	0	0	408.44444444444446	232.04946844993145	356.54938271604925	425.46913580246905	1504.0	7.2936507936507935	6.338888888888889	6.161812297734628	4.482014388489208	3.988344988344988	3.6527777777777777	3.4716049382716045	4.385674931129477	4.176100628930818	3.5357142857142856	3.825242718446602	3.316546762589928	3.0489510489510487	2.888888888888889	2.903703703703704	2.8677685950413223	2.8773584905660377	4.143740508034489	2.739789094650206	3.461644492388828	2.813082867039702
CHEMBL197408	28.30085027434484	0	1	2.399831313091432	4.799662626182863	1.3373779494075744	5.215911259799529	0.1448864238833202	381.5211911541237	7.225100241574764	18	0	0	7	5	2	0	0	0	0	0	0	0	442.0	211.94444444444443	346.72222222222223	478.7222222222221	1452.0	6.225352112676056	6.16	4.661654135338346	3.573863636363636	2.745	2.5990338164251208	2.856353591160221	2.834319526627219	2.537974683544304	3.1690140845070425	3.5037593984962405	3.1193181818181817	2.665	2.502415458937198	2.6298342541436464	2.5798816568047336	2.6455696202531644	2.985133020344288	2.78962962962963	2.606934001670844	2.4169823232323235
CHEMBL1180011	24.87470616815329	0	1	2.389670888413428	4.779341776826856	1.3147167481404285	4.877812886436312	0.1524316527011347	282.6230426035558	6.807264814607362	12	0	0	7	5	2	0	0	0	0	0	0	0	386.0	195.41666666666669	310.7777777777778	434.1666666666666	1308.0	5.7611940298507465	5.585714285714285	4.015748031496063	3.1818181818181817	2.265625	2.078048780487805	2.193548387096774	2.3865030674846626	2.424657534246576	3.0	3.3307086614173227	3.012121212121212	2.5572916666666665	2.3317073170731706	2.349462365591398	2.3190184049079754	2.3767123287671232	2.916666666666667	2.690079365079365	2.4470691163604554	2.425589225589225
CHEMBL5083607	16.32047510869343	0	1	2.4284626368765507	4.839430925619571	1.3102092231672071	4.174134554625537	0.1987683121250255	124.69248507541433	5.56778793156906	12	0	0	3	1	1	0	0	0	1	0	0	1	227.6049382716049	96.47751867093432	178.76748971193416	225.7572016460905	1070.0	5.551339957844023	5.630490956072351	4.255847953216374	3.337915234822452	2.699588477366255	2.506535947712418	2.120669056152927	1.5633074935400515	1.5396825396825395	3.1707317073170733	3.5657894736842106	3.1030927835051547	2.6666666666666665	2.676470588235294	2.591397849462365	2.313953488372093	2.2285714285714286	2.353110211486203	2.656163269212365	2.352203811999133	2.197870264307836
ZINC000029130899	15.27487106006375	0	3	2.438547687972492	4.877095375944982	1.227327230540317	3.749947025513059	0.1874973512756529	174.86896817197197	5.857184120724684	6	0	0	6	3	1	0	0	2	0	0	0	2	316.0	223.44444444444443	278.9722222222223	244.0555555555556	896.0	8.102564102564102	6.925	5.71830985915493	4.359550561797753	3.8045977011494254	3.724137931034482	2.236559139784946	2.232558139534884	2.375	3.051282051282051	3.267605633802817	2.9101123595505616	2.896551724137931	2.7471264367816093	2.3548387096774195	2.127906976744186	1.6	5.729344729344729	3.142361111111112	3.929186228482004	3.224406991260923
CHEMBL258075	12.33705413557638	0	3	2.43000436287799	4.8600087257559785	1.228371590004747	3.576956334821565	0.2235597709263478	86.0960187268384	4.925466799503908	6	0	0	4	3	1	0	0	0	0	0	0	0	198.0	99.16666666666669	168.38888888888889	187.88888888888889	660.0	6.0	6.382352941176471	5.084745762711864	3.9864864864864864	3.0	2.0416666666666665	0.7361111111111112	0.2857142857142857	0.0	3.0	3.3559322033898304	2.918918918918919	2.7333333333333334	2.430555555555556	1.9722222222222223	1.8392857142857144	1.12	3.005050505050505	3.008169934640523	2.854048964218456	2.7680180180180183
CHEMBL105556	16.72828129126581	0	1	2.464932800426088	4.829737854991775	1.2482329090255833	3.954263344353023	0.188298254493001	150.49291685477465	5.755853363722883	9	0	0	7	3	3	1	0	0	0	0	0	0	292.44444444444446	190.49391289437585	295.12345679012344	270.5679012345679	1118.0	7.311111111111112	5.682539682539683	5.8268398268398265	3.397306397306397	3.139682539682539	2.901360544217687	3.083333333333333	3.140096618357488	1.6161616161616164	3.325	3.5064935064935066	2.9696969696969697	2.6952380952380954	2.63265306122449	2.7625	2.608695652173913	2.227272727272727	4.762347822359397	2.510251322751323	3.832772166105499	2.6942573887018337
ZINC000013741756	20.30389608181048	0	1	2.507989170666318	4.957154361033325	1.33819470405622	4.066083969877072	0.156387844995272	453.2377909161156	7.071928357545301	15	0	0	3	2	1	0	0	0	0	0	0	0	288.0	157.19444444444446	234.16666666666669	326.19444444444446	1016.0	5.538461538461538	5.6	4.292929292929293	3.1555555555555554	2.601307189542484	2.147239263803681	1.9401197604790417	1.7468354430379749	1.8235294117647056	3.1538461538461537	3.606060606060606	3.111111111111111	2.810457516339869	2.6012269938650308	2.4191616766467066	2.316455696202532	2.294117647058824	3.0229700854700856	2.686868686868687	2.365319865319865	2.1633744855967083
CHEMBL303269	18.597722049225865	0	1	2.5362237209477216	5.001644368898498	1.2586991227488105	4.0832640154163045	0.170136000642346	290.34071519772743	6.546523850695189	9	0	0	5	2	2	1	0	0	0	0	0	0	260.44444444444446	191.7716906721536	285.16049382716045	348.6095679012345	1194.0	5.0085470085470085	4.209876543209877	3.967320261437908	2.7007299270073	2.5866666666666664	1.7855750487329436	1.4618249534450654	1.2104166666666667	0.9641873278236914	3.0	3.3529411764705883	2.978102189781022	2.786666666666666	2.450292397660818	2.128491620111732	2.00625	2.0991735537190084	3.687917128310647	2.2083904892546866	2.795691115952553	2.359838244570605
CHEMBL352181	24.69636668319081	0	1	2.4486774708806225	4.822924293315037	1.348306741595658	4.238470307902442	0.1367248486420142	689.3411576601787	7.667138408957753	15	0	0	5	4	0	1	0	0	0	0	0	0	320.44444444444446	131.87482853223594	268.2901234567901	317.13888888888886	1418.0	5.253187613843352	5.5948717948717945	4.07977207977208	2.685654008438819	2.3292433537832307	2.397027600849257	2.613526570048309	2.321596244131455	1.925675675675676	3.2131147540983607	3.5213675213675213	2.9240506329113924	2.650306748466257	2.64968152866242	2.9057971014492754	2.7816901408450705	2.452702702702702	2.161882434954688	2.5311016144349474	2.293077978263164	2.0547937177684004
ZINC000001489634	21.1203926627382	0	1	2.424407579278246	4.786485959439968	1.3467547299183895	3.940710121117704	0.1459522267080631	436.00075315117925	7.070895743768787	15	0	0	5	2	2	1	0	0	0	0	0	0	306.44444444444446	151.83676268861456	243.43827160493828	322.1018518518518	1300.0	5.781970649895179	5.56547619047619	4.235690235690235	3.1769230769230767	2.2942528735632184	1.7489177489177492	1.7488262910798125	1.6773333333333336	1.880258899676376	3.169811320754717	3.5353535353535355	3.0615384615384613	2.641379310344828	2.3701298701298703	2.288732394366197	2.264	2.495145631067961	2.864844579030464	2.693727954144621	2.458972440453922	2.3127730294396964
ZINC000013741735	16.808802290397622	0	1	2.4786394940683443	4.90953095842834	1.3551313786519372	4.053913320262571	0.1930434914410748	172.19186306931206	5.890546682815108	9	0	0	2	2	0	0	0	0	0	0	0	0	192.0	88.91666666666667	185.44444444444449	237.80555555555569	808.0	4.085106382978723	4.5	3.21505376344086	2.256	1.7703703703703704	1.348993288590604	1.1483870967741936	0.9774436090225564	1.020408163265306	3.021276595744681	3.376344086021505	2.896	2.7111111111111112	2.442953020134228	2.1806451612903226	2.097744360902256	2.163265306122449	1.8918439716312057	2.2416666666666667	1.9940262843488648	1.8186666666666664
CHEMBL50498	13.492047983947238	0	0	2.4715433649704246	4.834853105855384	1.307841496038053	3.6946951133779127	0.2173350066692889	99.95520700528463	5.135350406752522	15	0	0	5	4	1	0	0	0	0	0	0	0	250.0	126.91666666666669	170.38888888888897	196.77777777777777	702.0	9.25925925925926	9.448275862068966	8.733333333333333	6.618181818181818	5.962962962962963	4.528301886792453	4.377777777777778	3.2058823529411766	1.0434782608695652	3.7777777777777777	4.333333333333333	3.709090909090909	3.314814814814815	2.8867924528301887	2.511111111111111	2.235294117647059	1.6521739130434785	4.700617283950617	3.8544061302681993	3.7864197530864216	3.427272727272728
CHEMBL138989	20.53925470817579	0	1	2.568655282873336	5.096527932892313	1.3109154020484934	4.463145124883439	0.1785258049953375	187.9492131248184	6.152462515255831	9	0	0	4	3	1	0	0	0	0	0	0	0	294.0	150.7777777777778	234.66666666666663	378.7777777777777	992.0	5.88	6.166666666666667	4.82	3.688888888888889	2.9806451612903224	2.3594771241830066	2.089041095890411	1.969230769230769	2.07843137254902	3.46	3.94	3.3703703703703702	2.9612903225806453	2.7320261437908497	2.493150684931507	2.515384615384616	2.4607843137254903	3.015555555555556	2.581275720164609	2.3466666666666667	2.35761316872428
ZINC000013741764	23.241713006297843	0	1	2.506948596916723	4.9533135685211285	1.317761260043379	3.9823654897463454	0.1327455163248782	2846.8042476410337	9.052564616167787	15	0	0	5	2	2	0	0	0	1	0	0	1	339.60493827160496	177.53307422648987	268.99382716049377	359.77469135802465	1444.0	5.756015902908559	5.695340501792114	4.238095238095238	3.068713450292398	2.5393939393939395	1.9261294261294264	1.762070971495055	1.7679738562091505	1.963492063492064	3.135593220338983	3.4910714285714284	3.0	2.7515151515151515	2.467032967032967	2.256544502617801	2.323529411764706	2.5357142857142856	3.0090351563811844	2.673718969865923	2.4017305996472658	2.187229261425168
CHEMBL84171	25.43198303507878	0	1	2.461206105576411	4.873497320150708	1.338500991177723	4.311512399465851	0.1347347624833078	562.4352149952601	7.4954267639095375	15	0	0	6	3	3	0	0	0	0	0	0	0	412.0	207.27777777777777	323.2499999999999	408.11111111111103	1304.0	6.754098360655738	6.523076923076923	5.068965517241379	3.710526315789474	2.9473684210526314	2.4262295081967213	2.3703703703703702	2.3846153846153846	1.985611510791367	3.3278688524590163	3.689655172413793	3.256578947368421	2.807017543859649	2.5355191256830603	2.58641975308642	2.5944055944055946	2.410071942446044	3.3979963570127505	2.896581196581197	2.7866379310344818	2.5431286549707592
CHEMBL4212246	14.170645194432373	0	0	2.389674452614539	4.667605490945724	1.2815735854382506	3.655326711098798	0.1923856163736209	268.02944336997	6.232950723969503	6	0	0	4	1	2	1	0	0	0	0	0	0	206.44444444444449	123.55898491083676	172.94444444444443	201.3518518518519	994.0	5.161111111111111	4.772357723577236	3.4748858447488584	2.677536231884058	2.189922480620155	2.034632034632035	1.971830985915493	1.5462962962962965	1.2643678160919545	2.825	3.041095890410959	2.5543478260869565	2.476744186046512	2.4545454545454546	2.380281690140845	2.0416666666666665	2.0517241379310347	3.088974622770919	2.676829268292683	2.3691019786910195	2.3401771336553945
CHEMBL1642886	22.212387604264176	0	1	2.450998018462625	4.841251590538344	1.3110985692656556	4.175715157820735	0.1555763204189882	1163.4462400652772	7.311160447535756	15	0	0	8	4	2	1	0	0	1	0	0	1	340.8888888888889	196.46594433452017	290.214148720408	368.8715329411193	1652.0	6.087301587301588	5.281609195402299	5.087378640776699	3.802380952380952	3.528888888888889	3.323232323232323	3.735119047619048	3.0895061728395063	2.581761006289308	3.196428571428572	3.5728155339805827	2.9714285714285715	2.6533333333333333	2.6666666666666665	2.982142857142857	2.9814814814814814	2.7735849056603774	3.505670702559346	2.8190025460042825	2.772886390877737	2.527780230544647
CHEMBL511279	27.024536082414347	0	1	2.4532056065416743	4.906411213083349	1.3182954903603348	4.917824704247671	0.1446419030661079	331.38269111996067	7.027049305678934	16	0	0	8	4	2	0	0	2	0	0	0	2	512.0	316.25	402.7777777777777	448.1944444444444	1450.0	8.258064516129032	7.287878787878788	5.8655462184873945	4.685897435897436	3.680232558139535	3.3385416666666665	2.938888888888889	2.418300653594771	2.43609022556391	3.419354838709677	3.722689075630252	3.33974358974359	2.988372093023256	2.630208333333333	2.5	2.542483660130719	2.5789473684210527	5.100806451612903	2.994107744107744	3.3846872082166195	2.94017094017094
ZINC000029131351	10.882400458683405	0	3	2.44774827292634	4.89549654585268	1.236042462855939	3.4667921832338524	0.2476280130881323	58.67898848529694	4.408553951937212	6	0	0	5	3	0	0	0	0	2	0	0	2	159.20987654320987	71.53837067520195	118.0349794238683	128.9300411522634	1058.0	6.922168545356951	7.592592592592593	6.347222222222223	4.413943355119826	2.7688888888888887	1.3167789001122334	0.3655913978494623	0.0	0.0	3.608695652173913	4.0	3.333333333333333	2.76	2.022727272727273	1.4516129032258065	1.181818181818182	1.0	3.1103639424000846	3.098936899862826	2.9508744855967075	2.636205922698297
ZINC000049054316	15.653808442026763	0	1	2.4187416102129844	4.725163494596728	1.3059828833914828	3.854834383063643	0.1927417191531821	153.8343173988273	5.729023342773073	6	0	0	5	3	1	0	0	0	1	0	0	1	223.6049382716049	126.92196311537876	188.8549382716049	250.2561728395061	1060.0	5.590123456790123	5.502645502645502	4.123931623931624	2.6187563710499493	2.341719077568134	2.6560283687943262	1.9895424836601308	1.4020467836257309	1.4463276836158192	3.1	3.358974358974359	2.706422018348624	2.5	2.542553191489361	2.4235294117647057	2.263157894736842	2.254237288135593	3.173049077884469	2.551415833823241	2.4212171573282686	2.172150488919093
ZINC000013782498	30.23800155764343	0	1	2.499346021596557	4.998692043193115	1.264850299983984	4.272962202053743	0.1095631333859934	2859.436657500265	9.319356464645784	12	0	0	10	5	5	0	0	0	0	0	0	0	544.0	405.36805555555554	455.5555555555555	711.4583333333336	1644.0	7.351351351351352	6.701298701298701	5.397058823529412	4.037037037037037	3.5198237885462555	2.946280991735537	2.7012987012987013	2.3981481481481484	3.1945945945945944	3.22972972972973	3.632352941176471	3.164021164021164	2.7048458149779737	2.450413223140496	2.380952380952381	2.2685185185185186	2.362162162162162	5.477946696696696	3.183621933621934	3.3496732026143787	2.917548500881835
CHEMBL391273	26.13908981626532	0	1	2.439444996234808	4.878889992469617	1.342558271551335	4.8182293196301424	0.1460069490797013	355.25284607236875	7.066752246880942	16	0	0	6	4	2	0	0	0	0	0	0	0	422.0	233.5	321.38888888888886	434.77777777777766	1324.0	6.918032786885246	6.676923076923077	5.086206896551724	3.76875	2.9719101123595504	2.423280423280424	2.339080459770115	2.506578947368421	2.1185185185185187	3.377049180327869	3.7327586206896552	3.2375	2.8146067415730336	2.5502645502645502	2.505747126436781	2.519736842105264	2.5185185185185186	3.827868852459016	2.973076923076924	2.7705938697318007	2.565625
ZINC000028009537	18.4013553377332	0	1	2.4512369192494776	4.787615965223336	1.3340058300220226	4.170808017943396	0.1813394790410172	182.203019346812	6.038030679230745	14	0	0	3	2	0	1	0	0	0	0	0	0	220.44444444444449	97.11454046639231	193.82098765432104	242.2561728395061	1098.0	4.6903073286052015	5.073333333333334	3.776556776556776	2.2583333333333333	1.928205128205128	1.8126520681265208	2.2242990654205608	2.2958801498127337	1.143333333333333	3.191489361702128	3.56043956043956	2.9	2.5615384615384613	2.2992700729927007	2.691588785046729	2.898876404494382	2.39	2.0662668184338795	2.3941975308641976	2.129900963234297	1.942824074074074
CHEMBL119927	23.241713006297843	0	1	2.424616222602208	4.797193579053178	1.335000482869931	4.030963878785725	0.1343654626261908	544.3982880637227	7.398293414811017	15	0	0	7	5	2	0	0	0	0	0	0	0	400.0	225.94444444444449	284.8888888888889	390.9166666666666	1226.0	7.272727272727272	7.0	5.405940594059406	4.164179104477612	3.418439716312057	2.9194630872483223	2.9302325581395348	3.794117647058824	3.845360824742268	3.290909090909091	3.633663366336634	3.126865671641791	2.801418439716312	2.4563758389261743	2.5193798449612403	2.696078431372549	2.649484536082474	4.108080808080809	3.149425287356322	2.8206820682068208	2.805348258706467
CHEMBL469589	26.317429301227804	0	1	2.453040966997788	4.906081933995575	1.3136849402945423	4.575166571333937	0.1386414112525435	431.0070040857247	7.260046809223083	16	0	0	7	4	2	0	0	1	0	0	0	1	462.0	254.25	333.0833333333333	449.33333333333326	1370.0	7.451612903225806	7.0606060606060606	5.478991596638656	4.423076923076923	3.217142857142857	2.382978723404255	2.159090909090909	2.1879194630872485	2.208	3.370967741935484	3.689075630252101	3.2628205128205128	2.8285714285714287	2.5372340425531914	2.4375	2.4630872483221475	2.616	4.100806451612903	2.912037037037037	2.799019607843137	2.8392094017094016
CHEMBL1242257	32.381730503384595	0	1	2.519284595026044	4.970057662499233	1.353712156057182	4.342134668708374	0.1085533667177093	1779.86573202825	8.870587570116124	21	0	0	8	6	2	0	0	0	0	0	0	0	508.0	227.8055555555556	386.69444444444446	525.25	1610.0	6.684210526315789	6.7926829268292686	5.3933333333333335	4.138613861386139	3.548837209302325	3.0325581395348835	2.6975609756097563	2.556701030927835	2.456043956043956	3.421052631578948	3.76	3.222772277227723	2.9395348837209303	2.813953488372093	2.8097560975609754	2.7989690721649483	2.741758241758242	2.9974415204678366	2.726626016260163	2.577962962962963	2.436331133113311
CHEMBL489195	24.09864970174544	0	1	2.434168371384123	4.868336742768246	1.3382437435226977	4.322814126448017	0.1440938042149339	486.8818998812747	7.286633876964257	16	0	0	7	5	2	0	0	0	0	0	0	0	408.0	188.47222222222223	296.3611111111111	339.3055555555555	1226.0	7.418181818181818	7.254237288135593	5.59047619047619	4.343065693430657	3.046979865771812	2.3846153846153846	2.258992805755396	2.425	2.537735849056604	3.4363636363636365	3.723809523809524	3.248175182481752	2.825503355704698	2.576923076923077	2.5899280575539567	2.6416666666666666	2.641509433962264	3.426767676767677	2.9265536723163845	2.8224867724867724	2.757299270072992
CHEMBL5091373	14.130205079912493	0	1	2.450998018462625	4.841251590538344	1.3110985692656556	4.175715157820735	0.1555763204189882	1163.4462400652772	7.311160447535756	12	0	0	4	1	1	0	0	0	2	0	0	2	206.04938271604937	196.46594433452017	290.214148720408	368.8715329411193	1286.0	5.283317505539728	5.464387464387465	4.319444444444445	3.715099715099715	3.030789825970549	2.481045751633987	1.8208333333333333	1.1231231231231231	1.1595959595959595	2.8461538461538463	3.3125	3.051282051282051	2.7349397590361444	2.5647058823529414	2.325	2.027027027027027	1.9272727272727272	3.505670702559346	2.8190025460042825	2.772886390877737	2.527780230544647
CHEMBL85	24.086719157926986	0	1	2.4587712381071016	4.897719567733853	1.3265215148076357	4.798130725599918	0.1599376908533306	252.58262105417285	6.630350695957056	15	0	0	7	4	2	0	0	1	0	0	0	1	426.0	240.75000000000003	305.1111111111111	459.3611111111112	1260.0	7.473684210526316	7.131147540983607	5.368421052631579	3.717948717948718	3.0	2.4842767295597485	2.1843971631205674	1.9432624113475176	1.9921875	3.3859649122807016	3.657894736842105	3.0705128205128207	2.753012048192771	2.5660377358490565	2.6099290780141846	2.425531914893617	2.4296875	4.223684210526316	2.866120218579235	2.6764132553606235	2.563212250712251
ZINC000013794061	23.213203435596423	0	2	2.448187559672768	4.782510772663401	1.3494632282970986	4.052406259513541	0.1397381468797772	1711.86587137493	8.510049944465392	19	0	0	7	6	1	0	0	0	0	0	0	0	366.0	144.16666666666669	268.55555555555566	304.6388888888889	1176.0	6.654545454545454	6.677966101694915	4.933333333333334	2.802919708029197	2.563758389261745	2.5664335664335662	2.881889763779528	2.832	1.9285714285714288	3.309090909090909	3.628571428571429	2.890510948905109	2.604026845637584	2.629370629370629	2.8346456692913384	2.736	2.492063492063492	2.621212121212121	2.8681732580037664	2.5576719576719587	2.152473641524736
CHEMBL1632222	26.03005924643209	0	1	2.433665070733672	4.867330141467344	1.2633990699418864	4.11758354936344	0.1247752590716193	2049.377469933396	8.819213821283622	16	0	0	6	5	1	0	0	0	0	0	0	0	380.0	200.00694444444449	327.7777777777777	439.6388888888889	1316.0	5.588235294117647	5.732394366197183	4.2047244094488185	3.111764705882353	2.2561576354679804	2.185792349726776	2.0406976744186047	1.8024691358024687	1.7088607594936709	3.073529411764706	3.417322834645669	2.8294117647058825	2.4729064039408866	2.4972677595628414	2.546511627906977	2.450617283950617	2.3417721518987342	2.941278594771242	2.717331768388106	2.5809273840769897	2.4185457516339866
CHEMBL196370	24.765316368412112	0	1	2.4014740166382635	4.802948033276527	1.3185752422042862	5.101776905834575	0.1594305283073304	247.77055232384043	6.675653935473576	12	0	0	8	5	3	0	0	0	0	0	0	0	418.0	203.41666666666663	321.05555555555554	448.44444444444446	1334.0	6.430769230769231	6.132352941176471	4.614754098360656	3.7884615384615374	2.7527472527472527	2.44559585492228	2.645714285714286	2.4770114942528734	2.581081081081081	3.0615384615384613	3.401639344262295	3.128205128205128	2.6648351648351647	2.481865284974093	2.474285714285714	2.2586206896551726	2.425675675675676	3.1294871794871795	2.8341503267973858	2.6316029143897994	2.4964387464387463
CHEMBL1277837	24.87905427093084	0	1	2.571132436073686	5.060321092840624	1.3239074638929078	4.627913491544957	0.1492875319853212	351.27368501270195	6.992967760506857	19	0	0	7	4	2	1	0	0	0	0	0	0	392.44444444444446	225.5772462277092	340.36728395061726	470.7037037037037	1470.0	6.884990253411306	6.185792349726777	5.896024464831805	4.680459770114942	4.485042735042735	4.331154684095861	4.004415011037528	3.2564102564102564	2.928205128205128	3.508771929824561	3.889908256880734	3.427586206896552	3.1923076923076925	3.104575163398693	3.019867549668874	3.076923076923077	3.069230769230769	3.9574955478545473	2.604837077514673	3.1226356325744704	2.8647296722009363
CHEMBL71145	18.930122633957264	0	1	2.475143699452845	4.906398330556797	1.3468132682528111	3.956119412249607	0.1648383088437336	422.5995531424495	6.9218937851345625	14	0	0	3	2	0	1	0	0	0	0	0	0	222.44444444444449	100.08676268861454	201.15740740740745	254.20370370370367	1136.0	4.448888888888889	4.710691823899372	3.487972508591065	2.27948717948718	1.867612293144208	1.5145833333333332	1.4322580645161291	1.3260340632603405	1.3116531165311651	3.08	3.453608247422681	2.9461538461538463	2.7092198581560285	2.40625	2.335483870967742	2.386861313868613	2.292682926829268	2.001735253772291	2.338865595154904	2.0737877052310045	1.845156695156696
ZINC000013794077	26.21997004530509	0	1	2.448503745475657	4.782927202522258	1.3262221924360609	4.157071090901169	0.1259718512394294	1546.038565358229	8.537373642559793	20	0	0	7	6	1	0	0	0	0	0	0	0	410.0	197.44444444444449	308.9722222222222	391.6388888888888	1324.0	6.507936507936508	6.477611940298507	4.764705882352941	2.9808917197452227	2.70391061452514	2.776536312849162	2.7823529411764705	2.222857142857143	1.7439024390243902	3.2698412698412698	3.6218487394957983	3.0	2.653631284916201	2.664804469273743	2.664705882352941	2.4914285714285715	2.359756097560976	3.134038800705468	2.866500829187397	2.5964052287581696	2.309801840056617
ZINC000013802600	26.110580245563902	0	2	2.445413175400493	4.779845615704575	1.3513877906111935	3.9137090905991694	0.1185972451696718	5182.4525786920985	9.746956162464016	20	0	0	6	6	0	0	0	0	0	0	0	0	362.0	155.94444444444446	300.13888888888886	382.47222222222223	1300.0	5.402985074626866	5.647887323943662	4.09375	2.4545454545454546	1.964467005076142	1.864321608040201	2.0919540229885056	1.9940828402366864	1.593939393939394	3.1044776119402986	3.421875	2.8068181818181817	2.451776649746193	2.351758793969849	2.505747126436781	2.4437869822485205	2.375757575757576	2.3275290215588726	2.655320813771518	2.344835069444444	2.030776515151515
CHEMBL136936	21.1203926627382	0	1	2.424407579278246	4.786485959439968	1.3467547299183895	3.940710121117704	0.1459522267080631	436.00075315117925	7.070895743768787	15	0	0	5	2	2	1	0	0	0	0	0	0	306.44444444444446	151.83676268861456	243.43827160493828	322.1018518518518	1300.0	5.781970649895179	5.56547619047619	4.235690235690235	3.1769230769230767	2.2942528735632184	1.7489177489177492	1.7488262910798125	1.6773333333333336	1.880258899676376	3.169811320754717	3.5353535353535355	3.0615384615384613	2.641379310344828	2.3701298701298703	2.288732394366197	2.264	2.495145631067961	2.864844579030464	2.693727954144621	2.458972440453922	2.3127730294396964
ZINC000026496438	24.72487625389223	0	1	2.426624459165477	4.853248918330954	1.3508757314316224	5.112060131210988	0.1649051655229351	234.54067077185687	6.58903112046645	16	0	0	4	2	2	0	0	0	0	0	0	0	370.0	193.0	303.1388888888888	389.58333333333326	1226.0	6.271186440677966	6.190476190476191	4.8125	3.4901960784313726	2.738095238095238	2.225988700564972	2.122699386503068	2.2535211267605635	1.90625	3.3220338983050848	3.6875	3.2091503267973858	2.8035714285714284	2.542372881355932	2.4907975460122698	2.4859154929577465	2.4375	3.2711864406779663	2.800705467372134	2.706597222222221	2.434640522875817
ZINC000022931011	27.03646662623281	0	2	2.450828847570007	4.7940765763367	1.3202276871849286	4.09094441773147	0.1203218946391608	2115.9584079309234	8.881038568419848	20	0	0	8	6	0	0	0	2	0	0	0	2	472.0	274.2222222222222	341.97222222222223	435.72222222222223	1422.0	7.375	6.735294117647059	4.959016393442623	3.4207317073170733	2.7819148936170213	2.6752577319587627	2.9302325581395348	2.815286624203821	2.52054794520548	3.3125	3.631147540983607	2.9939024390243905	2.627659574468085	2.489690721649485	2.5348837209302326	2.5923566878980893	2.554794520547945	4.284722222222221	2.957516339869281	2.8030510018214936	2.6183943089430897
ZINC000029345064	32.84590050297309	0	1	2.5030596598153148	5.00611931963063	1.281623388839886	4.460331453742249	0.103728638459122	1644.6707928815806	8.863910539963273	12	0	0	11	4	7	0	0	0	0	0	0	0	634.0	430.39583333333337	493.5416666666667	812.9583333333334	1834.0	7.827160493827161	7.0	5.72972972972973	4.556122448979592	4.024793388429752	3.321033210332103	2.703971119133574	2.188679245283019	2.922374429223744	3.2098765432098766	3.6216216216216215	3.357142857142857	2.8677685950413223	2.5424354243542435	2.353790613718412	2.237735849056604	2.3013698630136985	5.313528806584363	3.236772486772487	3.334740990990991	2.9145408163265305
ZINC000013741747	24.335606717901467	0	1	2.4747477810489253	4.906005212839261	1.2689268620711278	3.9989951040232574	0.1289998420652664	1077.3006250838007	8.113615881622955	9	0	0	5	3	2	0	0	0	0	0	0	0	342.0	222.00694444444443	305.63888888888886	526.3472222222223	1248.0	5.029411764705882	4.971830985915493	3.592592592592593	2.5105263157894737	1.738938053097345	1.300469483568075	1.385	1.4213197969543148	1.5423728813559323	2.985294117647059	3.3777777777777778	2.736842105263158	2.371681415929204	2.2816901408450705	2.23	2.182741116751269	2.333333333333333	3.264808006535948	2.492957746478873	2.263991769547325	2.236257309941521
CHEMBL147077	32.84590050297309	0	1	2.5030596598153148	5.00611931963063	1.2816233888398858	4.460331453742231	0.1037286384591216	1644.6707928816502	8.863910539963316	12	0	0	11	5	6	0	0	0	0	0	0	0	616.0	435.64583333333337	488.70833333333326	813.7916666666666	1820.0	7.512195121951219	6.752941176470588	5.483443708609271	4.315270935960591	3.744	3.2007299270073	2.558303886925795	2.065454545454545	2.7777777777777777	3.182926829268293	3.596026490066225	3.29064039408867	2.832	2.54014598540146	2.335689045936396	2.203636363636364	2.28	5.312754065040651	3.143790849673202	3.236479028697571	2.8657635467980294
CHEMBL1651092	11.520557554648656	0	0	2.3822897634012685	4.674237896328191	1.261147779408215	3.5599179614430434	0.2373278640962029	69.68197937679533	4.649406846919376	6	0	0	5	2	2	1	0	0	0	0	0	0	208.44444444444449	151.55898491083676	150.18518518518522	163.42592592592598	852.0	8.337777777777779	7.538461538461538	6.190476190476191	4.869281045751634	3.963768115942029	3.4	3.696969696969697	3.7	1.35	3.44	3.761904761904762	3.0980392156862746	2.760869565217391	2.725	2.484848484848485	1.9	1.4	6.06235939643347	3.6216761633428303	3.57583774250441	3.851730815783104
CHEMBL356315;CHEMBL356315;CHEMBL143947;CHEMBL143947	26.886636711971747	0	2	2.445463950963096	4.784089608659894	1.334586060111452	3.964404786263535	0.1166001407724569	2395.335219040856	9.005053897869377	20	0	0	7	6	1	0	0	0	0	0	0	0	392.0	191.47222222222223	321.63888888888886	420.91666666666674	1364.0	5.764705882352941	5.875	4.3565891472868215	2.782122905027933	2.33	2.1449275362318843	2.0541871921182264	1.851282051282052	1.5614035087719298	3.147058823529412	3.503875968992248	2.877094972067039	2.595	2.4782608695652173	2.403940886699508	2.276923076923077	2.3216374269005846	2.815767973856209	2.7808641975308643	2.4933247200689057	2.2531036623215392
CHEMBL569270	18.551185251994248	0	0	2.4060684726527213	4.731213800864063	1.3051343821543149	4.32288691055904	0.18012028793996	173.47916532177564	6.031526244929364	17	0	0	8	5	1	1	0	1	0	0	0	1	378.44444444444446	220.1145404663924	233.3024691358025	295.1913580246913	1236.0	9.95906432748538	9.141666666666666	7.848958333333333	6.506849315068493	5.298701298701299	5.13063063063063	4.76056338028169	4.805555555555555	4.721212121212121	3.631578947368421	3.859375	3.547945205479452	3.103896103896104	3.0675675675675675	2.8732394366197185	2.933333333333333	2.872727272727273	5.792487907010324	3.614969135802469	3.645351080246914	3.902756637916456
ZINC000022446459	26.96751694101151	0	2	2.4454373621237115	4.780435888236799	1.324870225531925	3.9355696633383297	0.1157520489217155	4677.131332265956	9.674215669404033	20	0	0	8	7	1	0	0	0	0	0	0	0	428.0	203.94444444444443	324.75	385.9166666666667	1374.0	6.584615384615384	6.550724637681159	4.786885245901639	3.10625	2.4972677595628414	2.3736263736263736	2.5527950310559007	2.401315789473684	2.25	3.246153846153846	3.565573770491804	2.96875	2.5956284153005464	2.5	2.577639751552795	2.598684210526316	2.6029411764705883	3.1376068376068376	2.889694041867955	2.66188524590164	2.3651041666666663
ZINC000026648560	16.930122633957268	0	1	2.34687117041921	4.693742340838419	1.346540421127836	3.438171612876498	0.1562805278580226	1304.1947994739576	7.961798477793537	12	0	0	5	4	1	0	0	0	0	0	0	0	262.0	116.36111111111111	213.3055555555556	219.9166666666668	894.0	5.954545454545454	5.8478260869565215	4.296296296296297	2.678899082568808	1.805825242718447	1.5729166666666667	1.6666666666666667	1.8	2.0285714285714285	2.9545454545454546	3.135802469135802	2.6055045871559632	2.41747572815534	2.302083333333333	2.2111111111111112	2.25	2.342857142857143	2.644570707070707	2.8031400966183577	2.6334019204389576	2.2642711518858314
CHEMBL441256	17.544418642285585	0	1	2.5301205194196084	4.99845522811866	1.2927305877637565	3.9865020068887023	0.1733261742125522	271.2595499144842	6.435985234228026	9	0	0	4	2	1	0	0	1	0	0	0	1	288.0	202.44444444444443	227.38888888888889	345.44444444444446	952.0	6.0	5.62	4.365591397849462	3.5396825396825395	3.021428571428572	2.0580645161290323	1.8012422360248448	1.4191176470588236	1.3131313131313131	3.020833333333333	3.4516129032258065	3.023809523809524	2.7642857142857142	2.4064516129032256	2.0683229813664594	2.014705882352941	2.1515151515151514	4.217592592592593	2.739444444444445	2.445041816009558	2.4098324514991183
CHEMBL404372;44456033;16006492;CHEMBL270177	10.10634399227556	0	3	2.416720131520188	4.833440263040375	1.2288495198243707	3.3693316271909426	0.2591793559377648	52.866883694935545	4.230141390192249	6	0	0	4	3	0	0	0	0	1	0	0	1	151.60493827160494	71.94974089315653	120.15637860082302	129.2530864197531	770.0	6.591519055287171	7.12962962962963	5.861111111111111	4.055555555555555	2.5124716553287985	1.176328502415459	0.3541666666666666	0.0	0.0	3.391304347826087	3.8	3.2	2.693877551020408	1.826086956521739	1.40625	1.2	1.0	3.128249604050284	3.1328017832647466	3.0039094650205755	2.6570370370370373
CHEMBL1632208	24.3174293012278	0	1	2.433664718618517	4.867329437237034	1.299306974470691	4.111381555965063	0.1326252114827439	1430.8935762001447	8.397456518051442	16	0	0	5	4	1	0	0	0	0	0	0	0	356.0	186.97222222222223	294.7777777777779	400.3055555555555	1228.0	5.650793650793651	5.7727272727272725	4.254237288135593	3.140127388535032	2.3657142857142857	2.132947976878613	1.914634146341464	1.628930817610063	1.8222222222222224	3.0793650793650795	3.389830508474576	2.9363057324840764	2.5885714285714285	2.5491329479768785	2.4695121951219514	2.371069182389937	2.348148148148148	2.9678130511463845	2.70496632996633	2.4981167608286263	2.469214437367303
CHEMBL2113386	21.519110136973747	0	1	2.447043732191993	4.815626956153075	1.2934032737143486	4.2725520253369655	0.1582426676050728	298.50701816687786	6.692045217013377	15	0	0	7	3	2	1	0	0	0	0	1	1	317.4686419753086	201.5998656844993	302.92150617283954	315.9382633744856	4082.0	6.478951877047115	5.396581196581197	5.004540023894863	3.0307961504811898	3.332556750298686	3.653294001966568	3.53482905982906	3.246864686468647	2.415839243498818	3.4285714285714284	3.6774193548387095	2.9291338582677167	2.814516129032258	2.84070796460177	2.9038461538461537	2.811881188118812	2.6382978723404253	4.114282973153047	2.4799643874643875	3.2572204964821454	2.5407411295810247
ZINC000003965842	18.510745137474373	0	1	2.529057983254996	4.87848108288645	1.30778568660291	4.212544435286933	0.1831541058820405	180.1019357523963	6.026432123268005	12	0	0	4	2	1	0	0	0	1	0	0	1	261.60493827160496	103.2552964487121	201.5771604938272	287.4465020576132	1156.0	5.945566778900113	6.215130023640661	4.796078431372549	4.090821256038647	3.242647058823529	2.7523324851569124	1.943533697632058	1.5736961451247162	0.8463648834019203	3.386363636363636	3.8705882352941177	3.42608695652174	2.992647058823529	2.870229007633588	2.5491803278688523	2.336734693877551	2.037037037037037	2.346711282925275	2.624551265213204	2.371496005809732	2.3035068885310435
ZINC000027074810	26.51838642813628	0	2	2.445980187279202	4.835456719609915	1.293452079170992	4.191836750982044	0.1270253560903649	774.1368284218933	7.8456711073450975	14	0	0	7	6	1	0	0	0	0	0	0	0	366.0	183.4861111111111	320.5972222222223	466.14583333333337	1332.0	5.154929577464789	5.253333333333333	3.723404255319149	2.265	1.6414342629482073	1.829493087557604	1.829268292682927	1.6789473684210523	1.3089005235602094	3.0985915492957745	3.482269503546099	2.705	2.2868525896414345	2.3364055299539173	2.395121951219512	2.331578947368421	2.130890052356021	2.5843114241001564	2.5612962962962964	2.273739164696612	2.171527777777778
CHEMBL8165	10.525721488758451	0	1	2.4195499453860085	4.717493700250703	1.309190192696175	3.338404667029968	0.2384574762164262	76.14207598330059	4.669073252547983	9	0	0	3	2	1	0	0	0	0	0	0	0	170.0	84.11111111111111	132.88888888888886	142.58333333333337	572.0	6.071428571428571	6.103448275862069	4.836734693877551	3.5	2.7288135593220337	1.9827586206896552	1.0666666666666669	0.8529411764705882	0.1111111111111111	3.0	3.4081632653061225	2.9827586206896552	2.610169491525424	2.1724137931034484	2.022222222222222	1.6764705882352942	1.2592592592592593	3.003968253968254	3.0852490421455943	2.7120181405895685	2.502394636015326
CHEMBL2260922	13.303380630765169	2	1	2.450998018462625	4.841251590538344	1.3110985692656556	4.175715157820735	0.1555763204189882	1163.4462400652772	7.311160447535756	6	0	0	8	1	5	0	0	0	2	0	0	2	291.2098765432099	239.5105928974241	233.0946502057613	112.75102880658436	1356.0	9.100308641975309	7.587813620071684	6.314814814814814	4.777777777777778	1.8282828282828285	1.547668038408779	1.574712643678161	0.8803418803418803	0.1798941798941798	2.90625	2.875	2.345454545454545	2.159090909090909	2.1944444444444446	2.2413793103448274	1.8846153846153848	1.5714285714285714	7.484706028044505	4.041650073012081	4.85613854595336	5.41075570520015
CHEMBL1289048	25.569882405521373	0	1	2.460170238986596	4.920340477973192	1.324494710255304	4.694727635263617	0.146710238601988	337.9618913813465	6.986083951539769	20	0	0	5	4	1	0	0	0	0	0	0	0	388.0	186.5	301.05555555555543	415.3888888888888	1262.0	6.258064516129032	6.484848484848484	5.02542372881356	3.844155844155844	2.638888888888889	2.0050251256281406	1.8895027624309395	1.8853503184713376	1.7741935483870968	3.3225806451612905	3.7033898305084745	3.3376623376623376	2.8222222222222224	2.487437185929648	2.4917127071823204	2.490445859872612	2.303225806451613	3.0080645161290325	2.74452861952862	2.551318267419961	2.508658008658009
ZINC000026640077	18.453725996071537	0	4	2.3468784860496035	4.693740793761027	1.3187675684948408	3.451892944211125	0.1438288726754635	1622.1966395756222	8.267005197465142	6	0	0	6	4	2	0	0	0	0	0	0	0	290.0	164.1388888888889	250.16666666666669	308.08333333333337	998.0	5.8	5.480769230769231	3.91578947368421	2.626865671641791	1.952755905511811	1.4684684684684686	1.5238095238095235	1.5918367346938775	1.9195402298850568	2.88	3.042105263157895	2.5597014925373136	2.3622047244094486	2.2432432432432434	2.171428571428572	2.163265306122449	2.2298850574712645	3.2827777777777785	2.712072649572649	2.6333333333333337	2.343698175787728
ZINC000013741769	21.71810964418357	0	1	2.5069945261256668	4.95349940914512	1.334865580773844	3.991182592849378	0.1425422354589063	1402.2106729184975	8.275424739477259	15	0	0	3	2	1	0	0	0	0	0	0	0	296.0	165.69444444444446	252.5833333333334	349.19444444444446	1092.0	5.103448275862069	5.180327868852459	3.846846846846847	2.718954248366013	2.235294117647059	1.8108108108108107	1.687830687830688	1.613095238095238	1.56	3.034482758620689	3.4414414414414414	2.947712418300654	2.6823529411764704	2.4162162162162164	2.2698412698412698	2.3511904761904763	2.4133333333333336	2.8568007662835253	2.59471766848816	2.2755255255255262	2.0680827886710245
CHEMBL1632217	26.927076826491625	0	1	2.433677803274676	4.867355606549353	1.3373622247869563	4.132977393104532	0.1215581586207215	2466.408700192986	9.034293835674449	22	0	0	7	6	1	0	0	0	0	0	0	0	438.0	205.97222222222223	320.9444444444444	404.3055555555554	1358.0	7.064516129032258	7.045454545454546	5.447368421052632	4.233333333333333	3.268292682926829	2.771929824561404	2.63125	2.433333333333333	2.4545454545454546	3.3548387096774195	3.657894736842105	3.18	2.817073170731707	2.654970760233918	2.64375	2.6066666666666665	2.590909090909091	3.322132616487455	2.9810606060606064	2.8153021442495123	2.683703703703704
CHEMBL2058415	15.641877898208296	0	3	2.4742456016171968	4.8034797018220505	1.295507792611606	4.110585328218358	0.2055292664109179	111.9912652033396	5.411568059557824	9	0	0	6	4	1	0	0	0	0	1	0	1	277.06721536351165	136.07827503429357	184.57098765432104	224.0601851851852	2002.0	8.395976223136717	8.486772486772487	7.445083014048532	5.649270482603816	4.088477366255145	3.833847736625515	4.7103825136612025	3.6132478632478633	2.006734006734007	3.6666666666666665	4.120689655172414	3.575757575757576	3.083333333333333	2.7916666666666665	2.819672131147541	2.7115384615384617	2.136363636363636	4.12358409194829	3.29673721340388	3.182258407833121	3.211606808829031
CHEMBL3480577	18.522675681292835	0	1	2.409495080239527	4.818990160479055	1.311132254855072	3.579195333316263	0.1491331388881776	2457.430843274066	8.68234044789037	16	0	0	4	2	2	0	0	0	0	0	0	0	296.0	151.16666666666669	228.7777777777778	271.3333333333334	968.0	6.434782608695652	6.354166666666667	4.938271604938271	3.769230769230769	2.8857142857142857	2.221052631578947	1.7849462365591398	2.095238095238096	2.5142857142857142	3.0869565217391304	3.3580246913580245	2.826923076923077	2.5428571428571427	2.494736842105264	2.2795698924731185	2.333333333333333	2.442857142857143	3.286231884057972	3.034143518518519	2.824417009602195	2.712339743589744
ZINC000028252326	34.05516377975993	0	2	2.4665306390355863	4.832286303244265	1.3206357899051353	5.556575802369943	0.1292226930783707	670.4353325655443	7.966542274186152	18	0	0	8	6	2	0	0	0	0	0	0	0	498.0	298.6388888888889	436.4166666666667	561.5277777777779	1724.0	5.858823529411764	5.933333333333334	4.592592592592593	3.087719298245614	2.6090534979423867	2.272	2.3063829787234043	1.7837837837837838	1.6105769230769231	3.2	3.537037037037037	2.929824561403509	2.6666666666666665	2.496	2.476595744680851	2.3783783783783785	2.269230769230769	3.513398692810458	2.817283950617284	2.693930041152264	2.3976608187134505
ZINC000028392151	20.67250559555389	0	1	2.464046210624607	4.830455474866827	1.310718311149902	4.098878963991319	0.157649190922743	349.0116550013544	6.810616762091603	12	0	0	5	3	1	0	0	1	0	0	0	1	340.0	216.9722222222222	265.0	354.94444444444446	1072.0	6.8	6.320754716981132	4.791666666666667	3.298507462686567	2.61744966442953	2.7050359712230216	3.455357142857143	3.009523809523809	2.693877551020408	3.28	3.625	2.970149253731343	2.5503355704697985	2.525179856115108	2.758928571428572	2.657142857142857	2.591836734693877	4.339444444444444	2.8799790356394133	2.7604166666666665	2.590381426202322
CHEMBL450281	10.008884736352847	0	2	2.271920896448347	4.507565027484409	1.284431005333121	3.4716310250769817	0.267048540390537	52.80995950191777	4.229064064322145	6	0	0	3	2	1	0	0	0	0	0	0	0	162.0	94.33333333333331	129.38888888888889	112.94444444444444	534.0	6.48	6.153846153846154	4.477272727272728	2.7777777777777777	2.74468085106383	2.902439024390244	3.0303030303030303	1.103448275862069	0.0	3.04	3.2954545454545454	2.611111111111111	2.48936170212766	2.365853658536585	2.363636363636364	1.9310344827586208	1.4444444444444444	3.773333333333333	3.1346153846153846	2.9406565656565657	2.6574074074074074
ZINC000029131431	12.93477111702175	0	3	2.43581255756777	4.87162511513554	1.2526484486474048	3.640869289928808	0.2141687817605181	98.12581975579246	5.116878781329006	6	0	0	4	3	1	0	0	0	0	0	0	0	206.0	95.41666666666669	173.30555555555551	198.88888888888889	698.0	5.722222222222222	6.081081081081081	4.815384615384615	3.8875	2.9753086419753085	2.074074074074074	0.8452380952380952	0.3243243243243243	0.032258064516129	2.9166666666666665	3.246153846153846	2.9375	2.7777777777777777	2.5308641975308643	2.0595238095238093	1.8108108108108107	1.3387096774193548	2.6504629629629632	2.845345345345345	2.666239316239316	2.6541666666666672
CHEMBL21369	18.70101516625531	0	1	2.3593021092318454	4.718604218463691	1.2857725910735245	4.593364615857679	0.1913901923274032	139.12374387513518	5.810832518158698	12	0	0	5	3	1	0	0	0	0	1	0	1	279.06721536351165	148.05049725651577	218.73765432098767	292.6543209876543	2142.0	6.066678594858949	6.021604938271605	4.462081128747795	3.4019707781175668	2.6615890083632023	2.7660994327660995	3.017695473251029	2.6592592592592594	2.2944444444444443	3.1739130434782608	3.452380952380953	2.9724770642201834	2.443548387096774	2.4864864864864864	2.6777777777777776	2.623529411764706	2.575	3.218489070793821	2.7846579218106995	2.6040196942974725	2.527098199116548
ZINC000013802616	27.374963893675943	0	2	2.445450115812541	4.779889573261866	1.3655676766682574	3.999071211614248	0.1176197415180661	1668.6895445058688	8.64356932510296	20	0	0	6	6	0	0	0	0	0	0	0	0	376.0	155.22222222222223	308.7777777777778	389.3888888888889	1336.0	5.529411764705882	5.794520547945205	4.246268656716418	2.510752688172043	2.0098522167487687	1.886138613861386	2.1965317919075145	2.094674556213018	1.6374269005847952	3.235294117647059	3.574626865671642	2.881720430107527	2.5320197044334973	2.4207920792079207	2.61271676300578	2.591715976331361	2.432748538011696	2.2826797385620914	2.594368340943684	2.3043117744610284	1.9905913978494627
CHEMBL79853	24.83426605363341	0	1	2.456627360091125	4.868740180032069	1.3314588639279692	4.318761054449634	0.1393148727241817	493.3951589217596	7.332712503867691	15	0	0	7	3	3	0	0	1	0	0	0	1	460.0	261.02777777777777	326.91666666666663	422.9444444444444	1308.0	8.363636363636363	7.728813559322034	6.057142857142857	4.35	3.61437908496732	2.9220779220779223	2.8175182481751824	2.8548387096774195	2.3983050847457625	3.527272727272728	3.8285714285714287	3.257142857142857	2.849673202614379	2.6298701298701297	2.664233576642336	2.6451612903225805	2.559322033898305	4.745959595959596	3.171374764595104	3.113492063492063	2.866269841269841
ZINC000013802562	27.44391357889724	0	2	2.4531639055390912	4.7884925305516495	1.3538048412928332	4.700778033810493	0.1382581774650144	422.5288708131098	7.270033209370199	20	0	0	7	6	1	0	0	0	0	0	0	0	402.0	186.5	319.41666666666674	411.3055555555556	1362.0	6.090909090909091	6.211267605633803	4.689922480620155	2.9833333333333334	2.3959390862944163	2.207070707070707	2.248618784530387	2.1823529411764704	1.7261146496815287	3.333333333333333	3.72093023255814	2.977777777777778	2.66497461928934	2.525252525252525	2.580110497237569	2.5	2.4394904458598727	2.825757575757576	2.7582159624413145	2.476098191214471	2.2614197530864195
CHEMBL494992	22.65592656867093	0	2	2.392184993817084	4.784369987634169	1.3243869356826463	3.8141113334677015	0.1315210804644035	1084.3431153203296	8.053440395956176	16	0	0	5	3	2	0	0	0	0	0	0	0	354.0	146.91666666666669	274.5833333333333	326.69444444444434	1168.0	6.103448275862069	5.950819672131147	4.351851851851852	3.452554744525548	2.367741935483871	1.955128205128205	2.0296296296296297	2.0155038759689923	2.1565217391304348	3.086206896551724	3.3796296296296298	2.978102189781022	2.529032258064516	2.378205128205128	2.4814814814814814	2.503875968992248	2.5043478260869567	2.5330459770114944	2.749544626593807	2.5424382716049383	2.390105433901054
CHEMBL191895	22.834266053633407	0	2	2.392227986503781	4.78445597300756	1.309907803407224	3.8503450410864746	0.1327705186581542	807.6313344137396	7.758816422101092	16	0	0	6	4	2	0	0	0	0	0	0	0	358.0	180.44444444444449	281.0833333333333	353.7777777777777	1180.0	6.280701754385965	6.2	4.685714285714286	3.5869565217391304	2.337579617834395	1.973684210526316	2.183206106870229	2.19672131147541	2.1709401709401708	3.1578947368421053	3.4761904761904763	2.9565217391304346	2.484076433121019	2.375	2.50381679389313	2.5737704918032787	2.4615384615384617	3.1656920077972712	2.938888888888889	2.676984126984127	2.696054750402576
ZINC000013802534	26.8460464073084	0	2	2.445591707165115	4.834383938241589	1.339334503375784	4.079397909664243	0.119982291460713	1189.9244344042595	8.305420515210827	20	0	0	7	6	1	0	0	0	0	0	0	0	394.0	191.72916666666669	318.55555555555554	450.8333333333333	1364.0	5.794117647058823	5.916666666666667	4.418604651162791	2.82122905027933	2.2200956937799043	2.0045662100456623	1.971291866028708	1.924731182795699	1.7115384615384617	3.176470588235294	3.558139534883721	2.9329608938547485	2.5454545454545454	2.3789954337899544	2.3205741626794256	2.333333333333333	2.42948717948718	2.8195465686274512	2.7935956790123457	2.469422911283376	2.2548106765983857
CHEMBL104026	15.763198241767943	0	1	2.4613011705479813	4.816578404067323	1.2823160339513682	3.8474879080764888	0.1923743954038244	152.85857008372756	5.722660295913343	9	0	0	5	4	1	0	0	0	0	0	0	0	252.0	139.16666666666669	202.22222222222223	246.50000000000009	820.0	6.3	6.190476190476191	4.552631578947368	3.1818181818181817	2.6576576576576576	2.445544554455445	2.642857142857143	2.3013698630136985	1.5483870967741935	3.15	3.513157894736842	2.9494949494949494	2.5765765765765765	2.514851485148515	2.595238095238096	2.3972602739726026	2.1451612903225805	3.479166666666667	2.843915343915344	2.660818713450293	2.4657687991021326
CHEMBL484742	24.13908981626532	0	1	2.409086359657676	4.818172719315353	1.3286996491569554	4.821594996770878	0.1607198332256959	257.21667478230006	6.64853111089858	16	0	0	6	3	3	0	0	0	0	0	0	0	408.0	191.25	298.25	347.69444444444434	1228.0	7.418181818181818	7.186440677966102	5.6	4.330935251798561	3.142857142857143	2.7279411764705883	2.420289855072464	2.345864661654135	2.4782608695652173	3.4363636363636365	3.7142857142857135	3.143884892086331	2.816326530612245	2.794117647058824	2.6739130434782608	2.5789473684210527	2.6	3.477272727272727	2.919491525423729	2.8404761904761906	2.829536370903277
CHEMBL1632223	27.674623722198053	0	1	2.4336626301611908	4.8673252603223816	1.3248360373620296	4.117299866956788	0.1176371390559082	4601.086645727834	9.686810750407409	22	0	0	6	5	1	0	0	0	0	0	0	0	422.0	205.22222222222223	333.63888888888886	410.4166666666667	1384.0	6.393939393939394	6.5	4.983471074380165	3.67283950617284	2.977272727272727	2.688888888888889	2.517857142857143	2.3141025641025643	2.4125874125874125	3.257575757575758	3.5867768595041323	3.074074074074074	2.7556818181818183	2.6	2.613095238095238	2.602564102564102	2.5804195804195804	3.109427609427609	2.873412698412699	2.757346189164371	2.474965706447188
ZINC000022931020	27.03646662623281	0	2	2.450826747534385	4.79387648638034	1.3213717268488694	4.088493661400684	0.1202498135706083	2239.35514909056	8.937718655155551	20	0	0	8	6	0	0	0	2	0	0	0	2	472.0	274.2222222222222	341.86111111111114	432.44444444444446	1422.0	7.375	6.735294117647059	4.950819672131147	3.365853658536585	2.7074468085106385	2.664948453608248	2.854651162790698	2.859872611464968	2.5136986301369864	3.3125	3.622950819672131	2.9878048780487805	2.617021276595745	2.4690721649484537	2.558139534883721	2.56687898089172	2.5616438356164384	4.284722222222221	2.9575163398692816	2.802140255009108	2.633976964769648
ZINC000013805066	28.58857955904849	0	1	2.417033449056835	4.821065793462958	1.3087896977736388	5.235867129354515	0.1454407535931809	361.0365168702132	7.169912953444281	23	0	0	8	5	3	0	0	0	0	0	0	0	498.0	250.0555555555556	353.5555555555556	482.05555555555554	1474.0	7.661538461538462	7.681159420289855	6.203389830508475	4.633333333333334	3.622857142857143	3.436046511627907	3.5806451612903225	3.734265734265734	3.910569105691057	3.4307692307692306	3.76271186440678	3.286666666666666	2.822857142857143	2.732558139534884	2.7225806451612904	2.7482517482517483	2.83739837398374	3.847008547008546	3.181964573268921	2.996233521657251	2.938888888888889
ZINC000013765978	26.151020360083788	0	2	2.445424507506683	4.779970643278448	1.3352527686356723	3.919443262996249	0.1187710079695833	5183.928533450546	9.7472409204239	20	0	0	6	6	0	0	0	0	0	0	0	0	366.0	154.16666666666669	297.5555555555556	377.47222222222223	1300.0	5.462686567164179	5.619718309859155	4.0546875	2.4971098265895955	1.9261083743842364	1.9585492227979275	1.9623655913978493	1.941860465116279	1.685897435897436	3.1044776119402986	3.4453125	2.8092485549132946	2.4482758620689653	2.404145077720208	2.403225806451613	2.447674418604651	2.435897435897436	2.3009950248756224	2.651017214397496	2.324652777777778	2.0171804752729607
ZINC000013805063	28.58857955904849	0	1	2.417033449056836	4.8210657934629575	1.308789697773639	5.235867129354543	0.1454407535931817	361.0365168702053	7.169912953444259	23	0	0	8	5	3	0	0	0	0	0	0	0	498.0	250.0555555555556	352.0555555555556	481.22222222222223	1474.0	7.661538461538462	7.695652173913044	6.161016949152542	4.62	3.617142857142857	3.447674418604651	3.587096774193548	3.72027972027972	3.910569105691057	3.4307692307692306	3.76271186440678	3.286666666666666	2.822857142857143	2.732558139534884	2.7225806451612904	2.7482517482517483	2.83739837398374	3.847008547008548	3.1916264090177133	2.983521657250471	2.9311111111111114
CHEMBL2260930	18.1841784138497	2	1	2.450998018462625	4.841251590538344	1.3110985692656556	4.175715157820735	0.1555763204189882	1163.4462400652772	7.311160447535756	12	0	0	7	1	6	0	0	0	0	0	0	0	386.0	283.66666666666663	312.6388888888888	219.19444444444449	1102.0	8.391304347826088	7.369565217391305	6.054794520547945	4.595505617977528	2.8433734939759034	2.7260273972602738	2.878787878787879	2.126760563380281	1.4333333333333331	2.891304347826087	3.0136986301369864	2.539325842696629	2.3493975903614457	2.547945205479452	2.636363636363636	2.267605633802817	2.1166666666666667	6.166666666666666	3.797705314009662	4.282724505327244	4.497815230961297
CHEMBL2111779;CHEMBL119800	22.12715927244686	0	1	2.363947310375683	4.727894620751367	1.2868303042895464	4.659987687512241	0.1606892306038704	287.427355745164	6.725680889632963	18	0	0	5	3	2	0	0	0	0	0	0	0	374.0	191.19444444444443	271.7222222222221	354.38888888888886	1164.0	6.925925925925926	6.714285714285714	5.3478260869565215	4.473214285714286	3.4166666666666665	3.611570247933885	3.698275862068965	3.411764705882353	3.027522935779817	3.1296296296296298	3.4565217391304346	3.0892857142857144	2.606060606060606	2.636363636363636	2.6724137931034484	2.7450980392156863	2.5045871559633026	3.5406378600823043	3.166666666666667	2.953502415458936	2.916170634920635
ZINC000013741775	18.970562748477143	0	1	2.46502637219106	4.87942853535423	1.3531635441470418	3.677630488175456	0.1532346036739773	2592.1780176615343	8.735722472121095	15	0	0	2	2	0	0	0	0	0	0	0	0	230.0	105.91666666666669	212.11111111111111	257.80555555555554	916.0	4.6	4.90566037735849	3.583333333333333	2.194029850746269	1.6170212765957446	1.3984962406015038	1.3781512605042017	1.4038461538461535	1.4382022471910112	3.04	3.395833333333333	2.7686567164179103	2.4680851063829787	2.3157894736842106	2.235294117647059	2.2211538461538463	2.3707865168539324	2.1183333333333336	2.4764150943396226	2.209490740740741	1.9195688225538967
ZINC000040937326	26.32935984504626	0	1	2.398084741934317	4.796169483868633	1.3193231477028495	4.952622998848635	0.1500794848135949	300.3430804589529	6.898847891244365	16	0	0	6	3	3	0	0	0	0	0	0	0	422.0	205.2777777777778	325.4166666666667	403.8611111111112	1342.0	6.59375	6.441176470588236	4.869918699186992	3.7048192771084336	2.475675675675676	2.0486486486486486	2.059880239520958	2.1907894736842106	2.0723684210526314	3.265625	3.5528455284552845	3.0060240963855422	2.5945945945945947	2.437837837837838	2.5449101796407185	2.638157894736842	2.5657894736842106	3.207465277777778	2.786764705882353	2.6456639566395665	2.609270414993307
ZINC000013802551	26.88663671197175	0	2	2.445463950963095	4.784089608659893	1.334586060111452	3.9644047862635423	0.1166001407724571	2395.3352190408013	9.005053897869354	20	0	0	7	6	1	0	0	0	0	0	0	0	392.0	191.47222222222223	321.63888888888886	420.91666666666674	1364.0	5.764705882352941	5.875	4.3565891472868215	2.782122905027933	2.33	2.1449275362318843	2.0541871921182264	1.851282051282052	1.5614035087719298	3.147058823529412	3.503875968992248	2.877094972067039	2.595	2.4782608695652173	2.403940886699508	2.276923076923077	2.3216374269005846	2.815767973856209	2.7808641975308643	2.4933247200689057	2.2531036623215392
ZINC000013741707	20.08088529682026	0	1	2.5331844430679817	4.998110863856519	1.2560623688406287	4.224843418518336	0.1624939776353206	308.4824478031545	6.687176391464668	9	0	0	6	2	1	0	0	3	0	0	0	3	402.0	332.00694444444446	436.9444444444445	380.9305555555556	1150.0	7.882352941176471	6.716981132075472	6.292929292929293	4.537878787878788	3.6232876712328768	3.335329341317365	2.601156069364162	2.2987012987012987	2.264957264957265	3.196078431372549	3.4444444444444446	3.075757575757576	2.9315068493150687	2.5449101796407185	2.2658959537572256	2.1623376623376624	2.2051282051282053	6.50994008714597	2.9067085953878404	4.413580246913581	3.523148148148148
ZINC000027104300	17.694248556546647	0	1	2.5231004063373543	4.850883228863677	1.319093646845037	4.136589079837398	0.1880267763562453	169.5491966329251	5.92160049069364	12	0	0	4	3	1	0	0	0	0	0	0	0	270.0	107.66666666666669	204.58333333333337	289.1111111111111	880.0	6.27906976744186	6.456521739130435	4.987951807228916	4.288288288288288	3.4692307692307693	2.952	1.991304347826087	1.5806451612903225	0.8051948051948052	3.3255813953488373	3.819277108433735	3.414414414414414	2.9923076923076923	2.8	2.5217391304347827	2.2688172043010755	2.012987012987013	2.503875968992248	2.741545893719807	2.4648594377510045	2.399399399399399
CHEMBL439240	11.480117440128772	0	3	2.4510526487346675	4.902105297469335	1.265889810675504	3.543583518317961	0.2362389012211974	68.08699585505184	4.626251346421928	6	0	0	5	3	0	0	0	0	2	0	0	2	163.20987654320987	75.78837067520196	126.83641975308642	144.62962962962962	1096.0	6.277302943969611	6.934156378600823	5.666666666666667	3.963786008230453	2.7853107344632764	1.472222222222222	0.4613526570048309	0.0897435897435897	0.0	3.423076923076923	3.782608695652174	3.2	2.796610169491525	2.25	1.608695652173913	1.2692307692307692	1.0	2.914937333661614	2.9521414418533767	2.757313472893183	2.4432810039120056
ZINC000013802486	28.64704690009857	0	2	2.44549313077984	4.7932249505108215	1.3007980347674026	3.976238198232784	0.1104510610620218	2952.841345432419	9.271456999190503	20	0	0	9	6	2	1	0	0	0	0	0	0	442.44444444444446	252.7994684499314	391.5740740740741	471.7716049382716	1684.0	6.32063492063492	5.6126126126126135	4.6940298507462686	2.888268156424581	2.290271132376396	2.010852713178295	2.130124777183601	2.416161616161616	1.8226120857699804	3.257142857142857	3.5223880597014925	2.9441340782122905	2.507177033492823	2.3348837209302324	2.53475935828877	2.587878787878788	2.491228070175439	3.611420977856163	2.584876543209877	2.9221945826423443	2.477188081936686
CHEMBL609742	20.75039379896856	0	1	2.457888447416722	4.867729256600834	1.293521656021145	4.497512119502099	0.1729812353654653	208.55713719767704	6.295724488041773	15	0	0	7	3	2	1	0	0	1	0	0	1	314.04938271604937	198.11032045419907	297.0144032921811	343.38580246913574	1524.0	6.82716049382716	5.641723356009071	5.629629629629629	3.662586315128688	3.6848659003831417	3.800431499460626	3.6845878136200727	3.4788087056128294	2.508301404853129	3.5217391304347827	3.781609195402299	3.0338983050847457	2.836206896551724	2.9320388349514563	3.086021505376344	2.814432989690722	2.6666666666666665	4.306746096830414	2.531567565297724	3.413958658530817	2.6205089008238205
ZINC000014294576	34.26011406534617	0	1	2.499778759332124	4.999557518664247	1.294097023914237	4.968554687284239	0.1129216974382781	739.4697499063822	8.087537916094215	18	0	0	9	5	4	0	0	0	0	0	0	0	580.0	396.1458333333333	481.0833333333333	739.1250000000001	1800.0	6.987951807228916	6.574712643678161	5.294117647058823	4.014084507042254	3.505791505791506	2.9084745762711863	2.51006711409396	2.180811808118081	2.7822222222222224	3.265060240963856	3.725490196078432	3.31924882629108	2.891891891891892	2.542372881355932	2.3859060402684564	2.261992619926199	2.328888888888889	4.772841365461847	3.061941251596424	3.144335511982571	2.628716744913928
CHEMBL246598	26.88663671197176	0	1	2.4316908390577225	4.863381678115443	1.3220961438156045	4.120600789346328	0.1211941408631272	1139.0224111346602	8.26170107102556	16	0	0	6	3	3	0	0	0	0	0	0	0	430.0	207.75	331.41666666666674	432.6944444444444	1380.0	6.417910447761194	6.309859154929577	4.790697674418604	3.767441860465116	2.5851063829787235	1.974226804123712	1.9190751445086704	2.083870967741936	2.1073825503355703	3.208955223880597	3.503875968992248	3.0290697674418605	2.6648936170212765	2.4329896907216493	2.4971098265895955	2.6129032258064515	2.6241610738255035	3.1007462686567164	2.7312206572769955	2.5691214470284245	2.5518410852713176
CHEMBL191921	24.696366683190814	0	2	2.395119664160776	4.790239328321553	1.3456772229769254	5.130251674207956	0.1654919894905792	232.2148751345273	6.579065240436563	20	0	0	5	4	1	0	0	0	0	0	0	0	376.0	149.44444444444446	285.58333333333326	344.61111111111103	1224.0	6.372881355932203	6.444444444444445	4.90990990990991	3.806896551724138	2.675	2.1604938271604937	2.191489361702128	2.1544117647058822	2.15748031496063	3.288135593220339	3.603603603603604	3.1310344827586207	2.69375	2.5123456790123457	2.624113475177305	2.5955882352941178	2.543307086614173	2.5329566854990584	2.763668430335097	2.5728228228228223	2.3938697318007662
ZINC000013557028	26.2694988681618	0	1	2.4458754172622514	4.816162611801776	1.328880949452713	4.1091852882192965	0.1245207663096756	1283.187671216475	8.351025097696006	20	0	0	6	5	0	0	0	1	0	0	0	1	402.0	211.47916666666663	317.3888888888889	441.875	1330.0	6.184615384615385	6.101449275362318	4.432	2.722543352601156	2.2857142857142856	2.12	2.357541899441341	2.220858895705521	1.8533333333333333	3.230769230769231	3.56	2.895953757225433	2.520408163265306	2.4	2.46927374301676	2.4723926380368098	2.44	3.253525641025641	2.742552334943639	2.539111111111111	2.389049454078356
CHEMBL494631	21.24171300629784	0	2	2.392137717675738	4.784275435351477	1.3327748464168805	3.772011752405289	0.1397041389779736	977.8041265701216	7.878561143405815	16	0	0	4	3	1	0	0	0	0	0	0	0	310.0	129.88888888888889	249.6388888888889	293.7777777777777	1066.0	5.7407407407407405	5.7368421052631575	4.188118811881188	3.1818181818181817	2.2413793103448274	1.8865248226950355	1.9754098360655736	1.9739130434782608	2.058252427184466	3.092592592592593	3.386138613861386	2.9015151515151514	2.496551724137931	2.375886524822695	2.4754098360655736	2.4869565217391303	2.5145631067961167	2.405349794238683	2.670565302144249	2.471672167216722	2.2861952861952863
ZINC000022931029	27.17596438646612	0	2	2.462860183052936	4.828191337118424	1.3040687760679563	4.298840493155742	0.1264364850928159	2174.187116660349	8.908185565820393	20	0	0	9	6	0	0	0	3	0	0	0	3	522.0	331.47916666666663	408.5	451.5416666666666	1464.0	8.557377049180328	7.507692307692308	5.810344827586207	3.95483870967742	3.4104046242774566	3.5056818181818183	4.075862068965518	3.7050359712230216	2.979020979020979	3.459016393442623	3.724137931034482	3.0387096774193547	2.722543352601156	2.590909090909091	2.8	2.784172661870504	2.6153846153846154	5.434084699453551	3.113675213675214	3.521551724137931	2.990143369175628
ZINC000036187756	19.856009014626167	0	1	2.466439182342716	4.831841035928077	1.3004663647985455	3.928889989739172	0.1511111534515066	3090.5455981318973	8.991614368307484	9	0	0	4	3	1	0	0	0	0	0	0	0	264.0	171.19444444444446	259.8333333333334	323.6388888888888	1034.0	4.631578947368421	4.762711864406779	3.555555555555556	2.4133333333333336	2.124183006535948	1.9078947368421053	1.95	1.5193798449612403	1.3504273504273503	2.824561403508772	3.1203703703703702	2.6	2.431372549019608	2.3157894736842106	2.307142857142857	2.232558139534884	2.1538461538461537	3.003411306042885	2.5936911487758945	2.405864197530865	2.1488888888888886
ZINC000027563497	32.95529030271427	0	1	2.4994596472414243	4.9989192944828496	1.265028320303722	4.468291958483953	0.103913766476371	1611.1567619384775	8.84332270836683	12	0	0	10	4	6	0	0	0	0	0	0	0	604.0	432.6458333333333	487.0416666666667	794.2916666666666	1808.0	7.27710843373494	6.5813953488372094	5.220779220779221	4.1298076923076925	3.646586345381526	3.010752688172043	2.3859649122807016	1.946808510638298	2.5439330543933054	3.156626506024097	3.551948051948052	3.2259615384615383	2.8433734939759034	2.512544802867384	2.347368421052632	2.145390070921986	2.221757322175732	5.212600401606426	3.0597545219638245	3.162608225108225	2.818709935897436
CHEMBL495213	26.666467762463164	0	1	2.39226885080558	4.78453770161116	1.2703415292140234	3.939053583190711	0.1158545171526679	1118.9631618000667	8.243933218748772	16	0	0	7	3	3	1	0	0	0	0	0	0	400.44444444444446	248.5772462277092	383.2901234567902	494.25308641975306	1602.0	5.8035426731078905	4.939814814814814	4.3893129770992365	2.960674157303371	2.184254606365159	2.155677655677656	2.011834319526628	1.750980392156863	1.8623655913978487	3.0869565217391304	3.312977099236641	2.7865168539325844	2.4321608040201004	2.4725274725274726	2.502958579881657	2.458823529411765	2.47741935483871	3.602568785908829	2.4768732853223594	2.925878805013665	2.5921764461090304
CHEMBL1765684	24.79382593911353	0	0	2.523965066391996	4.910158294955331	1.303860775310633	4.548178125336324	0.1421305664167601	360.8076617232253	7.051495833143475	17	0	0	7	4	2	0	0	0	0	1	0	1	417.0672153635117	223.91855281207137	291.01543209876536	457.0617283950617	2474.0	7.316968690587924	7.350617283950617	5.950617283950617	4.791798941798942	4.3980868285504044	4.553224553224553	4.549651100375738	3.848251028806585	2.980095742000504	3.421052631578948	3.7904761904761903	3.2785714285714285	3.04635761589404	3.083916083916084	3.1739130434782608	2.9097222222222223	2.700680272108844	3.928395663369673	3.0805041152263377	2.7715755437977654	2.8269510582010584
ZINC000036187757	16.88243450574954	0	1	2.4477550998076905	4.895510199615382	1.205949751943713	4.133970815578601	0.1879077643444818	189.9841080317892	6.035397787088623	6	0	0	8	1	3	1	0	3	0	0	0	3	392.44444444444446	365.5286351165981	454.0262345679012	262.2484567901236	1262.0	9.811111111111112	6.211382113821139	7.245614035087719	6.402640264026402	3.525252525252525	3.954248366013072	3.828282828282828	3.408239700374532	2.7282051282051283	3.3	3.25	2.792079207920792	2.787878787878788	2.647058823529412	2.414141414141414	2.134831460674157	2.015384615384616	9.138215877914952	2.842649051490515	5.974029402209226	6.116825571446034
CHEMBL469568	26.76531636841211	0	1	2.503945813012266	4.95613998114471	1.3554706720480345	4.0632976226415325	0.1231302309891373	1167.7036942373963	8.256716913236174	16	0	0	6	4	2	0	0	0	0	0	0	0	418.0	192.5	310.72222222222223	411.27777777777766	1326.0	6.634920634920635	6.676470588235294	5.19672131147541	4.30188679245283	3.155172413793104	2.2908163265306123	1.903225806451613	1.9679487179487176	2.2262773722627736	3.4285714285714284	3.762295081967213	3.358490566037736	3.045977011494253	2.642857142857143	2.5	2.5576923076923075	2.56934306569343	3.055555555555556	2.6940359477124183	2.546903460837888	2.558874912648497
ZINC000028249830	34.76227056094648	0	2	2.466485971605422	4.832082866586371	1.320640839620658	5.556941304535845	0.1262941205576328	832.2378705851393	8.205722843028793	18	0	0	8	6	2	0	0	0	0	0	0	0	502.0	302.88888888888886	445.66666666666674	573.7777777777782	1762.0	5.704545454545454	5.78494623655914	4.4523809523809526	2.9873417721518987	2.531746031746032	2.2084942084942085	2.221311475409836	1.7316017316017316	1.5462962962962965	3.159090909090909	3.488095238095238	2.8860759493670884	2.634920634920635	2.471042471042471	2.450819672131148	2.354978354978355	2.259259259259259	3.441919191919192	2.782855436081243	2.652777777777778	2.358298171589312
ZINC000027564553	34.967220846532726	0	1	2.5042385282593065	5.008477056518611	1.2755004406084698	4.507650155731316	0.0979923946898112	1905.3437440154696	9.078474017830702	12	0	0	12	5	7	0	0	0	0	0	0	0	682.0	474.14583333333337	517.2083333333333	855.2916666666665	1956.0	8.023529411764706	7.113636363636363	5.690322580645161	4.538461538461538	4.213709677419355	3.539568345323741	3.0	2.530035335689046	3.289795918367347	3.211764705882353	3.6	3.293269230769231	2.907258064516129	2.6079136690647484	2.454861111111111	2.342756183745584	2.395918367346938	5.578186274509805	3.308396464646465	3.336827956989247	2.951923076923076
CHEMBL414420	16.182575738250836	0	1	2.421732183337405	4.725969007013331	1.293025731386635	3.442016625393683	0.1564553011542583	3840.279211301595	9.041757714579164	9	0	0	2	2	0	0	0	0	0	0	0	0	170.0	110.11111111111111	201.1388888888889	243.00000000000009	850.0	3.1481481481481484	3.4363636363636365	2.42156862745098	1.5357142857142858	1.2805755395683454	1.045112781954887	0.91869918699187	0.8362068965517241	0.8	2.4814814814814814	2.7549019607843137	2.257142857142857	2.179856115107914	2.0902255639097747	2.048780487804878	1.9741379310344829	1.9523809523809523	2.039094650205761	2.3116161616161617	1.9719498910675384	1.7545634920634925
CHEMBL4212435	14.946701660840215	0	0	2.417405443180183	4.709241938061206	1.302888822711724	3.881622861134717	0.2042959400597219	122.95365336862336	5.453661368656035	11	0	0	5	3	1	1	0	0	0	0	0	0	232.44444444444449	120.58676268861456	166.44444444444446	195.7283950617284	986.0	6.836601307189543	6.657407407407408	5.174863387978141	3.4342105263157894	3.391891891891892	3.2549019607843133	2.3179487179487177	2.075757575757576	2.98	3.3823529411764706	3.704918032786885	3.026315789473684	2.945945945945946	2.897058823529412	2.707692307692308	2.1666666666666665	2.12	3.5466694908416048	3.072530864197531	2.7285974499089254	2.5551494476933074
CHEMBL4285281	17.423098298725943	0	1	2.5892954817119787	5.178590963423957	1.3567714407095997	4.172655322777873	0.1896661510353578	147.87912183134458	5.784852556028165	12	0	0	4	1	3	0	0	0	0	0	0	0	298.0	141.25	215.63888888888889	326.5833333333333	908.0	7.268292682926829	7.068181818181818	6.153846153846154	5.97029702970297	4.739130434782608	3.440944881889764	2.210084033613445	0.8288288288288288	0.0975609756097561	3.4878048780487805	4.115384615384615	3.891089108910891	3.4521739130434783	2.905511811023622	2.361344537815126	1.792792792792793	1.3902439024390243	3.4451219512195124	3.0202020202020203	2.7646011396011394	2.854510451045105
CHEMBL234448	26.31742930122781	0	1	2.4472795508480063	4.894559101696013	1.3159186965439051	4.937014081930832	0.1496064873312373	331.2364004108412	6.996754789566574	16	0	0	6	3	2	0	0	1	0	0	0	1	436.0	260.77777777777777	343.7222222222222	454.61111111111103	1358.0	6.920634920634921	6.507462686567164	4.991735537190083	3.658682634730539	2.82010582010582	2.289855072463768	2.2604166666666665	2.252941176470588	1.9294871794871795	3.333333333333333	3.6942148760330578	3.2095808383233533	2.7883597883597884	2.497584541062802	2.473958333333333	2.523529411764706	2.435897435897436	4.139329805996472	2.893034825870647	2.840679522497704	2.6151031270791743
CHEMBL182837	11.560997669168536	0	3	2.3617761606922327	4.70932659983735	1.2416890607620097	3.5672498790379548	0.2378166586025303	71.13007211521483	4.669975310703979	6	0	0	4	3	0	0	0	0	0	1	0	1	165.06721536351165	71.022719478738	131.4537037037037	132.70061728395063	1782.0	5.691972943569367	6.034567901234568	4.626068376068376	2.9848208864602306	2.46588693957115	2.265925925925926	1.1213282247765006	0.3347050754458162	0.0259259259259259	3.103448275862069	3.3461538461538463	2.836065573770492	2.701754385964912	2.66	2.103448275862069	1.7407407407407407	1.25	2.449059292370276	2.7471193415637862	2.5279558404558404	2.4155029346286185
CHEMBL1085672	15.653808442026763	0	1	2.4187416102129844	4.725163494596728	1.3059828833914828	3.854834383063643	0.1927417191531821	153.8343173988273	5.729023342773073	6	0	0	5	3	1	0	0	0	1	0	0	1	223.6049382716049	126.92196311537876	188.8549382716049	250.2561728395061	1060.0	5.590123456790123	5.502645502645502	4.123931623931624	2.6187563710499493	2.341719077568134	2.6560283687943262	1.9895424836601308	1.4020467836257309	1.4463276836158192	3.1	3.358974358974359	2.706422018348624	2.5	2.542553191489361	2.4235294117647057	2.263157894736842	2.254237288135593	3.173049077884469	2.551415833823241	2.4212171573282686	2.172150488919093
CHEMBL343492	15.653808442026763	0	1	2.442927654527215	4.798829567486315	1.3152586241536404	3.801514767367377	0.1900757383683688	173.22156622837065	5.84771868526685	15	0	0	3	3	0	0	0	0	0	0	0	0	230.0	95.61111111111111	176.2777777777778	207.94444444444449	778.0	5.897435897435898	6.121951219512195	4.7	3.5232558139534884	2.623762376237624	2.741573033707865	2.8767123287671232	2.0	1.2352941176470589	3.1538461538461537	3.557142857142857	3.046511627906977	2.5544554455445545	2.651685393258427	2.808219178082192	2.421052631578948	2.0588235294117645	2.451566951566952	2.840785907859079	2.5182539682539686	2.349483204134367
CHEMBL518545	26.967516941011507	0	2	2.3923348176151267	4.784669635230253	1.3260298175055547	4.005819536589315	0.1178182216643916	1034.0901826336249	8.165052700134506	16	0	0	5	4	1	0	0	0	0	0	0	0	364.0	160.22222222222223	320.0555555555556	407.33333333333326	1342.0	5.055555555555555	5.184210526315789	3.692857142857143	2.689119170984456	1.9577464788732395	1.7391304347826086	1.7287234042553192	1.6666666666666667	1.6626506024096386	3.0277777777777777	3.335714285714286	2.8134715025906734	2.4788732394366195	2.4106280193236715	2.452127659574468	2.477777777777778	2.4759036144578315	2.2253086419753085	2.491959064327485	2.2861111111111114	2.117875647668394
ZINC000022939197	23.213203435596423	0	2	2.445435707791233	4.779869524780164	1.353728758839899	3.924521241169757	0.1353283186610261	1492.8759349036256	8.373170433224566	19	0	0	7	6	1	0	0	0	0	0	0	0	370.0	142.3888888888889	268.22222222222223	305.75	1176.0	6.727272727272728	6.745762711864407	4.942857142857143	2.9558823529411766	2.477124183006536	2.324675324675325	2.723076923076923	2.5	2.027027027027027	3.309090909090909	3.619047619047619	2.9779411764705883	2.6209150326797386	2.5064935064935066	2.6846153846153844	2.598360655737705	2.5495495495495497	2.588888888888889	2.8540489642184563	2.5544973544973546	2.159109477124183
ZINC000299845860	16.95863220465868	0	1	2.4850277747505425	4.879022685695032	1.3178842595775389	3.868282263125416	0.1842039172916865	258.0180313016429	6.294966815974947	15	0	0	3	2	1	0	0	0	0	0	0	0	248.0	110.44444444444446	191.41666666666669	203.22222222222229	828.0	6.358974358974359	6.714285714285714	5.338028169014085	3.70967741935484	3.3820224719101124	3.4125	3.090909090909091	2.718309859154929	2.4915254237288136	3.435897435897436	3.8028169014084505	3.075268817204301	2.966292134831461	2.9875	2.831168831168831	2.718309859154929	2.6610169491525424	2.8319088319088324	2.915343915343916	2.696009389671362	2.448028673835126
ZINC000003951843	18.34433619633036	0	4	2.376066638683457	4.752133277366912	1.335495153273787	3.585253773894218	0.149385573912259	1889.3555904997984	8.419459829860882	6	0	0	5	4	1	0	0	0	0	0	0	0	250.0	121.38888888888889	237.8333333333333	271.88888888888886	974.0	4.62962962962963	4.625	3.2403846153846154	2.099290780141844	1.5522388059701493	1.31496062992126	1.353448275862069	1.2920353982300885	1.2702702702702702	2.740740740740741	2.9423076923076925	2.49645390070922	2.343283582089552	2.251968503937008	2.2413793103448274	2.1327433628318584	2.027027027027027	2.247942386831276	2.4558531746031744	2.2868589743589745	2.067966903073286
ZINC000000056464	12.39552147662646	0	1	2.3695938571536863	4.739187714307372	1.2607132841557145	3.6854639635504434	0.2303414977219027	78.6246946551483	4.834689460699477	6	0	0	5	2	0	0	0	3	0	0	0	3	288.0	247.3680555555556	341.11111111111114	240.4166666666668	750.0	9.93103448275862	7.666666666666667	7.62962962962963	4.142857142857143	3.742857142857143	4.065573770491803	2.7450980392156863	2.604651162790698	3.652173913043478	3.2758620689655173	3.2777777777777777	2.9	2.5142857142857142	2.377049180327869	2.372549019607843	1.8837209302325584	1.3478260869565215	8.52993295019157	3.2416666666666667	6.316872427983539	3.1511904761904765
CHEMBL516088	21.97732935818581	0	1	2.4063562125852296	4.812712425170459	1.3063906928204738	4.19571479877483	0.1446798206474079	542.3783432368892	7.360674545160881	12	0	0	6	1	3	0	0	2	0	0	0	2	432.0	300.94444444444446	305.6944444444444	416.1388888888888	1258.0	7.714285714285714	6.310344827586207	4.663461538461538	4.029197080291971	3.212328767123288	2.7450980392156863	2.51006711409396	2.214765100671141	2.153284671532847	3.0535714285714284	3.3076923076923075	2.9197080291970803	2.650684931506849	2.5163398692810457	2.483221476510068	2.261744966442953	2.1313868613138687	5.374007936507937	3.0569923371647514	2.9393696581196576	3.0318329278183285
ZINC000013741704	18.32047510869343	0	1	2.553533399368781	5.027938054379712	1.2810709888209404	4.024003098130674	0.1676667957554447	312.350091667461	6.61959338477018	9	0	0	4	2	1	0	0	1	0	0	0	1	298.0	206.19444444444443	237.0555555555556	371.0277777777778	990.0	5.8431372549019605	5.528301886792453	4.292929292929293	3.5984848484848486	2.973684210526316	2.0119760479041915	1.7159090909090908	1.3783783783783785	1.2105263157894737	3.0	3.4646464646464645	3.060606060606061	2.796052631578948	2.4191616766467066	2.073863636363636	2.033783783783784	2.149122807017544	4.043028322440087	2.6912997903563944	2.394500561167228	2.377314814814816
CHEMBL246597	26.288919730526374	0	1	2.421092060127847	4.842184120255694	1.327656389240247	4.184137719423762	0.1267920521037503	787.7804464612607	7.863141898266149	16	0	0	6	3	3	0	0	0	0	0	0	0	426.0	203.50000000000003	321.58333333333337	415.6111111111111	1342.0	6.65625	6.485294117647059	4.91869918699187	3.834355828220859	2.5164835164835164	2.005494505494505	2.0903225806451613	2.164383561643836	2.2335766423357666	3.265625	3.5528455284552845	3.0552147239263805	2.598901098901099	2.434065934065934	2.554838709677419	2.636986301369863	2.664233576642336	3.1796875000000004	2.778186274509804	2.6144986449864502	2.6359918200409
ZINC000025763609	22.684436139372345	0	1	2.3911870099378474	4.782374019875695	1.320309016991082	4.744669598483646	0.163609296499436	235.2073565161581	6.525178230232517	18	0	0	4	2	1	0	0	0	1	0	0	1	303.60493827160496	154.72751867093433	253.54938271604945	351.0617283950617	1378.0	5.421516754850089	5.442561205273069	4.035598705501618	3.0513409961685825	2.541752933057281	2.416827231856133	2.091540404040404	1.8742690058479528	1.848559670781893	3.1607142857142856	3.563106796116505	3.0068965517241377	2.732919254658385	2.520231213872832	2.414772727272727	2.401315789473684	2.355555555555556	2.762991404838113	2.7056218176745483	2.461644492388829	2.2548886050801764
CHEMBL79693	24.72487625389223	0	1	2.426624459165477	4.853248918330954	1.3508757314316224	5.112060131210988	0.1649051655229351	234.54067077185687	6.58903112046645	16	0	0	4	2	2	0	0	0	0	0	0	0	358.0	192.25	304.8333333333333	401.6666666666665	1228.0	5.868852459016393	5.7846153846153845	4.38135593220339	3.060240963855421	2.387978142076503	1.9635416666666667	1.853932584269663	1.9673202614379084	1.6814814814814816	3.2459016393442623	3.610169491525424	3.0963855421686746	2.71584699453552	2.46875	2.404494382022472	2.418300653594771	2.414814814814815	3.151639344262295	2.7021367521367523	2.583333333333333	2.299866131191432
CHEMBL116876	25.707481395677032	0	1	2.470992816634366	4.910826997662021	1.3147647032491137	5.018628831719584	0.1568321509912369	282.7148074406746	6.807589451770494	15	0	0	6	3	2	1	0	0	0	0	0	0	370.44444444444446	224.3272462277092	353.46296296296293	502.31172839506166	1498.0	5.880070546737214	5.029850746268656	4.777777777777779	3.1056910569105685	2.585964912280702	2.597378277153558	2.6308724832214767	2.214437367303609	2.340527577937649	3.3174603174603177	3.634146341463415	3.1036585365853657	2.6157894736842104	2.595505617977528	2.912751677852349	2.6751592356687897	2.58273381294964	3.5607499401223683	2.4051041090842085	2.873682625715146	2.448424796747968
CHEMBL258073	11.480117440128774	0	3	2.452320256738972	4.904640513477943	1.2529522896835177	3.544686669836794	0.2363124446557862	67.70547536734898	4.620632161674037	6	0	0	5	3	1	0	0	0	1	0	0	1	195.6049382716049	88.97751867093432	142.6008230452675	176.60185185185188	872.0	7.244627343392775	7.468253968253968	6.286052009456265	5.037698412698412	3.587037037037037	1.5609318996415769	0.6747474747474748	0.1777777777777777	0.0	3.333333333333333	3.765957446808511	3.4107142857142856	2.9	2.161290322580645	1.490909090909091	1.4	1.0	3.2954636544790485	3.2487507348618467	3.034060064792925	2.852990887713112
CHEMBL401745	12.25617390653662	0	3	2.480024434819309	4.960048869638619	1.2351929428580448	3.628554107933777	0.226784631745861	75.30746458486833	4.791582890411555	6	0	0	5	3	1	0	0	0	1	0	0	1	203.6049382716049	93.7552964487121	152.32304526748976	192.5617283950617	910.0	6.786831275720164	7.100358422939069	5.857442348008386	5.112903225806452	3.223765432098766	1.660968660968661	0.4107744107744108	0.0614035087719298	0.0	3.2666666666666666	3.716981132075472	3.5161290322580645	2.8472222222222223	2.1666666666666665	1.7424242424242424	1.1842105263157894	1.0	3.1251765482904035	3.131488118943316	2.8740197220281085	2.8587879994690035
ZINC000040917473	23.4604926057802	0	1	2.406454799432896	4.81290959886579	1.2996990811139573	4.242370849512484	0.1368506725649188	654.2828636325659	7.614941882641069	12	0	0	8	2	5	0	0	1	0	0	0	1	466.0	340.7222222222222	366.13888888888886	485.75	1356.0	7.766666666666667	6.290322580645161	4.891891891891892	3.919463087248322	2.976331360946745	2.51123595505618	2.325301204819277	1.9520958083832336	2.1354838709677417	3.05	3.324324324324324	2.9328859060402683	2.57396449704142	2.404494382022472	2.427710843373494	2.2215568862275448	2.1032258064516127	5.678703703703703	3.1357526881720434	3.298548548548548	2.928225205070843
CHEMBL4209274	13.423098298725945	0	1	2.433550772354664	4.738143474598403	1.3301346794366462	3.692470828093071	0.2172041663584159	101.34468396955111	5.149155670384723	11	0	0	4	3	0	0	0	1	0	0	0	1	238.0	138.38888888888889	169.888888888889	201.4444444444445	710.0	7.67741935483871	7.212121212121212	5.586206896551724	3.923076923076923	3.0632911392405062	2.909090909090909	3.26	2.5416666666666665	1.4857142857142858	3.3548387096774195	3.6379310344827593	3.102564102564102	2.79746835443038	2.590909090909091	2.56	2.125	1.8571428571428568	4.46415770609319	3.080808080808081	2.929118773946362	2.726139601139601
ZINC000013802498	27.012305158308948	0	1	2.446199608473942	4.868504197752714	1.3303789032556594	4.456954585557404	0.1310868995752177	539.084372731748	7.513647525961105	20	0	0	9	6	2	1	0	0	0	0	0	0	430.44444444444446	243.7716906721536	372.0154320987655	509.8148148148149	1608.0	6.725694444444445	5.794117647058823	5.325136612021859	3.278455284552846	2.6527050610820244	2.326460481099656	2.4133333333333336	2.276688453159041	1.7585470085470083	3.34375	3.631147540983607	3.0792682926829267	2.62303664921466	2.443298969072165	2.5028571428571427	2.57516339869281	2.4038461538461537	3.8089326667524	2.648738198983297	3.049306820481684	2.502484191508582
ZINC000013741689	11.38265818420606	0	1	2.3685972621892457	4.737194524378495	1.292673391046493	3.4489997022529963	0.2299333134835331	104.40431339796918	5.053736098775719	6	0	0	2	1	0	0	0	1	0	0	0	1	170.0	125.61111111111111	152.83333333333334	174.91666666666669	616.0	5.151515151515151	4.676470588235294	3.253968253968254	2.218390804597701	1.6162790697674418	1.2820512820512822	1.0952380952380951	1.1224489795918366	0.875	2.787878787878788	3.063492063492064	2.528735632183908	2.244186046511628	2.0641025641025643	1.8571428571428568	1.7959183673469388	1.84375	3.806397306397306	2.5841503267973858	2.425925925925926	2.2605363984674334
ZINC000022930965	24.73680679771069	0	2	2.4508143689591213	4.793035361261596	1.3459532438101427	4.069043396559951	0.1312594644051597	1592.8872842778298	8.504705662010021	20	0	0	7	6	1	0	0	0	0	0	0	0	382.0	175.66666666666669	290.19444444444434	359.5555555555555	1250.0	6.47457627118644	6.428571428571429	4.801801801801802	3.174496644295302	2.590643274853801	2.698795180722892	2.788079470198676	2.576388888888889	2.3622047244094486	3.288135593220339	3.6576576576576576	2.986577181208053	2.631578947368421	2.572289156626506	2.609271523178808	2.555555555555556	2.559055118110236	2.977401129943503	2.900352733686068	2.614364364364364	2.3402311707680834
CHEMBL151502	13.313708498984765	0	1	2.443839809795024	4.77555208885946	1.3396121808022563	3.70804362200441	0.2181202130590829	106.5144194697342	5.19890862112871	9	0	0	2	2	0	0	0	0	0	0	0	0	158.0	84.63888888888889	155.13888888888886	183.19444444444449	658.0	4.27027027027027	4.6923076923076925	3.5416666666666665	2.1818181818181817	1.956989247311828	1.6666666666666667	1.3289473684210529	0.953846153846154	0.3333333333333333	2.972972972972973	3.361111111111111	2.696969696969697	2.548387096774193	2.511904761904762	2.421052631578948	2.1846153846153844	1.7	2.287537537537537	2.4857549857549857	2.1547067901234565	1.9177890011223344
CHEMBL28833	19.67766952966369	0	1	2.4163948195982607	4.761246635186327	1.346824117139169	4.128465610401621	0.1651386244160648	358.5335207431414	6.798312890312988	15	0	0	4	4	0	0	0	0	0	0	0	0	272.0	114.88888888888889	227.6111111111112	273.0	978.0	5.333333333333333	5.611111111111111	4.206185567010309	2.8515625	2.021582733812949	1.7391304347826086	1.834710743801653	2.0	2.157303370786517	3.0980392156862746	3.4329896907216493	2.9140625	2.568345323741007	2.3840579710144927	2.487603305785124	2.5392156862745097	2.4831460674157304	2.252723311546841	2.598251028806584	2.346506300114548	2.109592013888889
ZINC000027561662	33.553007284159634	0	1	2.50306756256637	5.006135125132739	1.2747919476083365	4.476757395147329	0.1017444862533483	1855.446727174318	9.007485310247048	12	0	0	11	5	6	0	0	0	0	0	0	0	620.0	439.8958333333333	500.87500000000006	824.7083333333333	1858.0	7.294117647058823	6.613636363636363	5.337579617834395	4.19811320754717	3.770750988142293	3.196428571428572	2.5513698630136985	1.953177257525084	2.507936507936508	3.1411764705882352	3.535031847133758	3.231132075471698	2.861660079051384	2.5821428571428573	2.3801369863013697	2.1672240802675584	2.2103174603174605	5.175245098039215	3.084911616161617	3.190286624203822	2.810338050314465
ZINC000026498159	27.2613429084269	0	1	2.477978581477048	4.8910662562096405	1.299694480163908	4.344131571895994	0.1277685756439998	847.0765632533094	7.9655665156402975	15	0	0	8	3	2	0	0	3	0	0	0	3	538.0	381.5902777777777	529.4166666666667	511.73611111111103	1480.0	8.966666666666667	7.71875	6.982608695652174	4.379084967320262	3.606936416184971	3.1920903954802258	3.188679245283019	3.051470588235294	2.859375	3.566666666666667	3.791304347826087	3.313725490196078	2.8439306358381504	2.615819209039548	2.591194968553459	2.6544117647058822	2.6640625	6.3598379629629616	3.1488715277777777	4.603623188405797	2.9838416848220763
ZINC000000603789	24.83426605363341	0	1	2.456627360091125	4.868740180032069	1.3314588639279692	4.318761054449634	0.1393148727241817	493.3951589217596	7.332712503867691	15	0	0	6	3	2	0	0	1	0	0	0	1	424.0	252.02777777777777	324.4166666666666	410.6111111111111	1282.0	7.43859649122807	6.918032786885246	5.412844036697248	3.8435374149659856	3.111801242236025	2.488095238095238	2.48	2.6615384615384614	2.237704918032787	3.43859649122807	3.779816513761468	3.224489795918368	2.813664596273292	2.5416666666666665	2.546666666666667	2.5923076923076924	2.5245901639344264	4.421539961013645	2.9963570127504555	2.9762996941896014	2.7127739984882835
CHEMBL159278	26.110580245563902	0	1	2.4487573348919	4.82419460062887	1.3402476095895146	4.275288378185364	0.1295541932783443	881.9059907185347	7.97600793231156	15	0	0	6	4	1	1	0	0	0	0	0	0	364.44444444444446	148.9026063100137	293.12345679012344	349.75	1520.0	5.606837606837607	5.792270531400966	4.220430107526882	2.885480572597137	2.391136801541426	2.377906976744186	2.6869369369369367	2.505668934240363	2.0448717948717947	3.2	3.5	2.98159509202454	2.647398843930636	2.5872093023255816	2.8783783783783785	2.82312925170068	2.4871794871794872	2.2908093278463646	2.609008767221328	2.3638988450816405	2.156044080890706
CHEMBL515472	21.97732935818581	0	1	2.4063562125852296	4.812712425170459	1.3063906928204738	4.19571479877483	0.1446798206474079	542.3783432368892	7.360674545160881	12	0	0	6	1	3	0	0	2	0	0	0	2	414.0	288.94444444444446	310.4722222222222	418.9722222222222	1260.0	7.137931034482759	5.833333333333333	4.324074074074074	3.613793103448276	2.7142857142857144	2.331395348837209	2.231707317073171	1.9565217391304348	1.8657718120805369	2.9827586206896552	3.2777777777777777	2.875862068965517	2.565217391304348	2.4069767441860463	2.3841463414634148	2.192546583850932	2.067114093959732	4.981800766283525	2.999537037037037	2.874742798353909	2.85727969348659
ZINC000027564269	32.95529030271427	0	1	2.4994596472414243	4.9989192944828496	1.265028320303722	4.468291958483953	0.103913766476371	1611.1567619384775	8.84332270836683	12	0	0	11	5	6	0	0	0	0	0	0	0	612.0	443.6458333333333	500.70833333333337	808.9583333333334	1820.0	7.463414634146342	6.752941176470588	5.456953642384106	4.237864077669903	3.781376518218624	3.167883211678832	2.577617328519856	2.04	2.683982683982684	3.182926829268293	3.589403973509934	3.237864077669903	2.8421052631578947	2.521897810218978	2.3646209386281587	2.163636363636364	2.2510822510822512	5.410315040650406	3.158496732026144	3.3159492273730686	2.833131067961165
CHEMBL434355	31.77208297812077	0	1	2.5308900367721803	5.022326009841335	1.316909128025704	5.379264694276973	0.1344816173569243	456.1320391874513	7.509076688341584	22	0	0	6	4	2	0	0	0	0	0	0	0	490.0	229.61111111111111	377.0833333333333	577.0277777777777	1586.0	6.282051282051282	6.578313253012048	5.295302013422819	4.415384615384616	3.691629955947136	3.1412213740458017	2.972762645914397	2.9786324786324787	2.59656652360515	3.333333333333333	3.791946308724832	3.466666666666667	3.105726872246696	2.732824427480916	2.723735408560312	2.824786324786325	2.6266094420600856	2.9437321937321936	2.755354752342704	2.53076062639821	2.502564102564103
ZINC000013802580	25.76175082409302	0	2	2.433906968386737	4.773967630014527	1.2982268287305676	3.926019904464944	0.1189703001353013	2258.069329131646	8.916187916489099	15	0	0	7	4	2	1	0	0	0	0	0	0	358.44444444444446	236.2994684499314	372.8271604938272	444.7530864197531	1552.0	5.194847020933977	4.416666666666667	3.8737373737373737	2.291208791208791	1.844112769485904	1.715927750410509	1.9365079365079363	2.080074487895717	1.5395833333333333	3.0144927536231885	3.2803030303030303	2.730769230769231	2.437810945273632	2.334975369458128	2.35978835978836	2.363128491620112	2.38125	3.4246299775352376	2.383487654320988	2.824448185559297	2.336792836792837
CHEMBL4856702	14.130205079912493	0	1	2.4186933056745934	4.7612950194545	1.333261120337194	3.8123139300017823	0.2117952183334323	107.64259286950916	5.266603078816201	11	0	0	5	4	0	0	0	1	0	0	0	1	256.0	144.6111111111111	181.72222222222223	197.44444444444449	760.0	7.757575757575758	7.257142857142857	5.622950819672131	4.1645569620253164	3.8933333333333335	3.756756756756757	3.343283582089552	1.5862068965517242	1.511111111111111	3.303030303030303	3.60655737704918	3.0632911392405062	2.9466666666666668	2.7972972972972974	2.5074626865671643	2.155172413793104	1.8888888888888888	4.3821548821548815	3.1253968253968254	2.9790528233151186	2.6765119549929683
CHEMBL391033	26.329359845046262	0	1	2.42324300764542	4.84648601529084	1.320794080780589	3.983093289171821	0.1206997966415703	997.9919782147168	8.099667706890589	16	0	0	7	3	3	0	0	1	0	0	0	1	472.0	261.52777777777777	338.27777777777777	411.19444444444434	1384.0	7.737704918032787	7.123076923076923	5.504273504273504	4.439490445859873	3.0176470588235293	2.658536585365854	2.636986301369863	2.58955223880597	2.5625	3.377049180327869	3.632478632478633	3.0445859872611467	2.664705882352941	2.5365853658536586	2.6095890410958904	2.7611940298507465	2.734375	4.287340619307832	2.9722222222222223	2.8912630579297245	2.97894550601557
CHEMBL105025	20.63206548103401	0	1	2.4648507510642217	4.836333244472112	1.3111272183939209	4.159016861899292	0.1599621869961266	297.18776985351303	6.6498756057911725	15	0	0	5	4	1	0	0	0	0	0	0	0	320.0	164.72222222222223	250.16666666666669	355.7777777777778	1040.0	6.4	6.509433962264151	5.159574468085107	3.8225806451612905	3.064748201438849	3.0	3.57843137254902	3.4148936170212765	2.552083333333333	3.28	3.638297872340425	3.0725806451612905	2.647482014388489	2.609375	2.92156862745098	2.8617021276595747	2.6666666666666665	3.2944444444444447	2.855345911949686	2.661347517730497	2.528673835125448
CHEMBL444341	12.355081362106576	0	1	2.4494819466096813	4.816870404943539	1.2304564723238942	3.605967717894033	0.225372982368377	85.26911987888468	4.915816000366558	9	0	0	2	2	0	0	0	0	0	0	0	0	152.0	87.42361111111111	149.30555555555557	206.50000000000003	622.0	4.222222222222222	4.72972972972973	3.575757575757576	2.3372093023255816	1.5	1.2840909090909092	0.8985507246376812	0.4354838709677419	0.1428571428571428	2.888888888888889	3.333333333333333	2.686046511627907	2.19811320754717	2.2045454545454546	2.27536231884058	1.7903225806451613	1.2698412698412698	2.4284336419753085	2.6546546546546548	2.262205387205388	2.260335917312662
CHEMBL183460	25.55330337863841	0	1	2.3931229179088835	4.786245835817766	1.32569024209976	4.619618453034329	0.1443630766573228	348.69017926629857	7.017334599242954	16	0	0	6	3	3	0	0	0	0	0	0	0	416.0	199.75	315.33333333333326	371.19444444444434	1304.0	6.819672131147541	6.584615384615384	4.974358974358975	3.8025477707006368	2.588235294117647	2.176829268292683	2.171232876712329	2.298507462686567	2.3203125	3.295081967213114	3.5641025641025643	2.9936305732484074	2.611764705882353	2.481707317073171	2.5753424657534247	2.6791044776119404	2.6796875	3.2745901639344264	2.816666666666667	2.6951566951566943	2.62791932059448
ZINC000000020380	18.4013553377332	0	1	2.486053137005517	4.853619593694011	1.326137143688409	4.263589704080758	0.1853734653948155	216.1508863284138	6.208885834565037	18	0	0	5	5	0	0	0	0	0	0	0	0	294.0	112.41666666666669	208.8333333333334	244.1944444444445	912.0	7.0	7.377777777777778	6.142857142857143	4.655913978494624	3.453703703703704	3.463917525773196	3.85	3.058139534883721	2.0128205128205128	3.452380952380953	3.883116883116883	3.3118279569892475	2.824074074074074	2.917525773195876	3.1125	2.7209302325581395	2.448717948717949	2.676587301587302	2.9870370370370374	2.712121212121213	2.574372759856631
CHEMBL357061	34.36950386508737	0	1	2.4994633332825127	4.9989266665650245	1.266433723193276	4.477572145555009	0.0995016032345557	3017.5823027873816	9.516288624533376	12	0	0	12	5	7	0	0	0	0	0	0	0	652.0	460.14583333333326	523.2083333333334	830.4999999999999	1922.0	7.5813953488372094	6.674157303370786	5.341772151898734	4.316037735849057	3.7606177606177607	3.309859154929577	2.773049645390071	2.2535211267605635	2.8266129032258065	3.1511627906976742	3.550632911392405	3.2264150943396226	2.803088803088804	2.528169014084507	2.4397163120567376	2.26056338028169	2.306451612903226	5.3505329457364335	3.179463171036205	3.311445147679325	2.86812106918239
CHEMBL3754166	14.170645194432373	0	1	2.4178250184266696	4.709186100653005	1.267403682174876	3.474388507418021	0.1828625530220011	280.32429398187634	6.277801011946209	9	0	0	3	2	0	0	0	0	0	1	0	1	183.06721536351165	92.49494170096024	156.06481481481484	189.0308641975309	1918.0	4.8175582990397805	5.02659069325736	3.826599326599327	2.550762527233116	1.8236882716049383	1.6057347670250897	1.7355119825708063	1.920781893004116	1.623557984213722	2.921052631578948	3.333333333333333	2.764705882352941	2.4166666666666665	2.21505376344086	2.164705882352941	2.2777777777777777	2.180327868852459	2.434077413183164	2.754194365305477	2.364618406285073	2.123602033405955
CHEMBL420191	20.30389608181048	0	1	2.507989170666318	4.957154361033325	1.33819470405622	4.066083969877072	0.156387844995272	453.2377909161156	7.071928357545301	15	0	0	3	2	1	0	0	0	0	0	0	0	288.0	157.19444444444446	234.16666666666669	326.19444444444446	1016.0	5.538461538461538	5.6	4.292929292929293	3.1555555555555554	2.601307189542484	2.147239263803681	1.9401197604790417	1.7468354430379749	1.8235294117647056	3.1538461538461537	3.606060606060606	3.111111111111111	2.810457516339869	2.6012269938650308	2.4191616766467066	2.316455696202532	2.294117647058824	3.0229700854700856	2.686868686868687	2.365319865319865	2.1633744855967083
ZINC000001489002	26.179529930785208	0	2	2.4458177798659864	4.798272435582312	1.3267302196424984	4.061327627458601	0.1230705341654121	1725.4348263993634	8.647156839447758	20	0	0	7	6	0	0	0	1	0	0	0	1	416.0	212.44444444444443	314.05555555555554	424.22222222222223	1342.0	6.5	6.235294117647059	4.639344262295082	3.182926829268293	2.3612565445026177	2.185567010309278	2.462857142857143	2.660130718954248	2.141025641025641	3.234375	3.5901639344262297	2.963414634146341	2.5706806282722514	2.402061855670103	2.5428571428571427	2.581699346405229	2.41025641025641	3.319444444444444	2.8149509803921573	2.574225865209472	2.413279132791328
CHEMBL1632218	27.036466626232805	0	1	2.4336899954393187	4.867359236260221	1.322069084131844	4.150889083373046	0.1220849730403837	1765.180542171372	8.699783685940309	21	0	0	7	5	1	1	0	0	0	0	0	0	412.44444444444446	197.17009602194787	308.6913580246912	383.4629629629628	1566.0	6.546737213403881	6.562189054726368	5.03988603988604	3.884444444444445	2.97991967871486	2.547206165703275	2.425925925925926	2.168859649122807	2.2222222222222223	3.3492063492063493	3.641025641025641	3.16	2.8132530120481927	2.658959537572254	2.623456790123457	2.6184210526315788	2.583333333333333	3.1296840638404424	2.797908605122536	2.6383876754247115	2.593497942386831
ZINC000095607272	24.79382593911353	0	1	2.4616099859609264	4.878997777707237	1.3332246126337082	4.249987483394812	0.1370963704320907	568.5728396678797	7.47453154253912	15	0	0	6	2	3	0	0	1	0	0	0	1	444.0	257.0277777777778	324.4166666666666	441.7777777777777	1296.0	7.928571428571429	7.283333333333333	5.813084112149533	4.293706293706293	3.554140127388535	2.478787878787879	2.5838926174496644	2.7109375	2.324786324786325	3.482142857142857	3.8130841121495327	3.2867132867132867	2.840764331210191	2.56969696969697	2.5838926174496644	2.6015625	2.4871794871794872	4.589781746031747	3.067592592592592	3.031931464174454	2.8259518259518264
ZINC000029130462	10.70406097372093	0	3	2.423016100101849	4.846032200203699	1.2632625001966242	3.440008363505947	0.2457148831075676	63.58426544469974	4.488838277690947	6	0	0	4	3	0	0	0	0	1	0	0	1	159.60493827160494	68.19974089315653	124.23971193415638	141.0864197530864	808.0	6.138651471984805	6.670781893004115	5.422705314009662	3.8732943469785575	2.430555555555556	1.2473794549266248	0.5142118863049095	0.1302681992337164	0.0	3.230769230769231	3.5869565217391304	3.1403508771929824	2.696428571428572	2.1320754716981134	1.627906976744186	1.4137931034482758	1.2727272727272727	2.623066957429097	2.9019966468526146	2.700863302916443	2.476933073424302
CHEMBL462915	29.394593795805	0	1	2.392605565670359	4.785211131340716	1.3015809202195388	4.437241433124443	0.1199254441384984	611.293454034189	7.723909948356936	16	0	0	7	3	3	1	0	0	0	0	0	0	424.44444444444446	255.3272462277092	413.9166666666667	508.2283950617283	1714.0	5.584795321637427	4.8125	4.051454138702462	2.616747181964574	1.9610389610389607	1.675287356321839	1.8308457711442787	2.030965391621129	1.968692449355433	3.1184210526315788	3.3624161073825505	2.855072463768116	2.4761904761904763	2.3189655172413794	2.4676616915422884	2.5901639344262297	2.5027624309392267	3.3595690293119627	2.363888888888889	2.777964205816555	2.3169171587045985
ZINC000026496434	24.72487625389223	0	1	2.426624459165477	4.853248918330954	1.3508757314316224	5.112060131210988	0.1649051655229351	234.54067077185687	6.58903112046645	16	0	0	4	2	2	0	0	0	0	0	0	0	370.0	193.0	303.1388888888888	389.58333333333326	1226.0	6.271186440677966	6.190476190476191	4.8125	3.4901960784313726	2.738095238095238	2.225988700564972	2.122699386503068	2.2535211267605635	1.90625	3.3220338983050848	3.6875	3.2091503267973858	2.8035714285714284	2.542372881355932	2.4907975460122698	2.4859154929577465	2.4375	3.2711864406779663	2.800705467372134	2.706597222222221	2.434640522875817
CHEMBL306197	21.71810964418357	0	1	2.474818731137713	4.9059894049145845	1.3344513245493996	3.955230281503188	0.1412582243393995	1049.5546923645982	7.985740667865916	15	0	0	3	2	1	0	0	0	0	0	0	0	288.0	130.94444444444446	254.6944444444445	332.22222222222206	1094.0	4.8	5.015873015873016	3.6869565217391305	2.5259740259740258	1.819767441860465	1.3948717948717948	1.4221105527638191	1.4853801169590644	1.588235294117647	2.966666666666667	3.347826086956522	2.941558441558441	2.645348837209302	2.312820512820513	2.1758793969849246	2.3216374269005846	2.457516339869281	2.182407407407408	2.504409171075838	2.214734299516909	2.0025252525252526
ZINC000013794120	27.036466626232816	0	2	2.441669044344632	4.766148405752862	1.3180948431937618	4.377106008808056	0.1287384120237663	1673.7331888154688	8.646587284553439	15	0	0	6	4	2	0	0	0	0	0	0	0	396.0	199.97222222222223	335.3333333333334	434.97222222222223	1368.0	5.6571428571428575	5.486486486486487	4.117647058823529	2.3977900552486187	1.8425925925925928	2.1036269430051813	2.1917098445595853	2.3369565217391304	2.137142857142857	3.1142857142857143	3.4705882352941178	2.806629834254144	2.430555555555556	2.512953367875648	2.5751295336787563	2.5760869565217392	2.4857142857142858	2.856746031746032	2.6212462462462462	2.4656862745098045	2.1586863106200123
CHEMBL483498	21.9773293581858	0	1	2.4652421695758178	4.83428591318967	1.3108247796733166	4.160395333888316	0.1485855476388684	428.8877140741484	7.09081456309471	15	0	0	6	3	2	0	0	1	0	0	0	1	384.0	256.22222222222223	289.2222222222222	373.27777777777777	1172.0	7.384615384615385	6.745454545454545	5.257731958762887	3.7313432835820897	3.104895104895105	2.978723404255319	3.540983606557377	3.490740740740741	3.4343434343434343	3.3076923076923075	3.649484536082474	3.0223880597014925	2.7132867132867133	2.574468085106383	2.7131147540983607	2.7685185185185186	2.797979797979798	4.927350427350428	3.093434343434344	2.981672394043528	2.7686567164179103
CHEMBL513715	24.05820958722556	0	1	2.43534947223872	4.870698944477441	1.3389063780729724	4.582581926357553	0.1527527308785851	323.9553055481861	6.879217849106105	16	0	0	6	4	2	0	0	0	0	0	0	0	392.0	184.47222222222223	291.3611111111111	348.1388888888888	1214.0	7.0	6.916666666666667	5.373831775700935	4.212765957446808	2.889610389610389	2.345679012345679	2.111111111111111	2.121212121212121	2.4017857142857144	3.392857142857143	3.7196261682242993	3.24822695035461	2.863636363636364	2.598765432098765	2.5163398692810457	2.575757575757576	2.5982142857142856	3.2941468253968256	2.8518518518518525	2.723001038421599	2.684791174152876
ZINC000254124556	18.55118525199425	0	1	2.49605944506826	4.911662720350996	1.269065199070748	4.045849991070348	0.1759065213508847	240.7976075276456	6.316865900803991	9	0	0	5	3	2	0	0	0	0	0	0	0	290.0	152.97222222222223	238.58333333333337	272.1111111111111	946.0	6.304347826086956	6.081632653061225	4.629213483146067	2.710526315789474	2.183206106870229	2.3781512605042017	3.0309278350515463	2.9887640449438204	2.417582417582417	3.282608695652174	3.629213483146068	2.956140350877193	2.5572519083969465	2.596638655462185	2.865979381443299	2.7752808988764044	2.43956043956044	3.32548309178744	2.735260770975057	2.680711610486892	2.253654970760234
CHEMBL194206	24.208039501486624	0	1	2.397817293261863	4.795634586523725	1.3069990931194635	4.791468061123634	0.1545634858426978	293.0625561261726	6.811788199856938	12	0	0	8	5	2	0	0	1	0	0	0	1	430.0	248.16666666666663	323.3888888888889	433.611111111111	1312.0	7.049180327868853	6.46875	4.817391304347826	3.6887417218543046	2.7732558139534884	2.698863636363636	2.9869281045751634	2.871621621621621	2.6742424242424243	3.1475409836065573	3.4434782608695653	3.066225165562914	2.604651162790698	2.471590909090909	2.601307189542484	2.4324324324324325	2.507575757575758	4.0683060109289615	2.923611111111111	2.8120772946859907	2.667034584253127
CHEMBL606547;11200511	21.5264502653764	0	1	2.461691579331013	4.871909824453848	1.2822680990101205	4.5935122132709765	0.1701300819729991	208.6532682691184	6.333925643807834	15	0	0	7	3	2	1	0	0	1	0	0	1	324.04938271604937	201.86032045419907	305.0977366255144	371.7191358024691	1562.0	6.613252708490803	5.5085470085470085	5.384707287933094	3.566009557945042	3.271973466003317	3.3019713261648747	3.6430976430976414	3.2242609582059125	2.281705948372615	3.4693877551020407	3.763440860215054	3.0806451612903225	2.694029850746269	2.717741935483871	3.121212121212121	2.770642201834862	2.6161616161616164	4.119598376616308	2.5025027698638813	3.2806208239302626	2.591828362611915
ZINC000003823475	21.457500580155106	0	1	2.4458926686215445	4.80528652481142	1.3119870478989568	4.28828688062458	0.1588254400231326	301.44339855336887	6.701834038728864	15	0	0	5	2	2	1	0	0	0	0	0	0	308.44444444444446	203.52169067215365	298.375	375.2592592592592	1300.0	5.819706498951782	4.839285714285714	4.424836601307189	2.685990338164251	2.422818791946309	2.5299760191846525	2.737891737891738	2.479338842975207	2.663636363636364	3.2452830188679247	3.5294117647058822	2.898550724637681	2.5369127516778525	2.568345323741007	2.8376068376068377	2.603305785123967	2.518181818181818	3.840031899474597	2.408371913580247	2.925245098039216	2.514448022902129
ZINC000028257867	32.640950217386845	0	2	2.466790591835464	4.833368004404465	1.3228091025724762	5.555234219154846	0.1354935175403621	471.10285445484186	7.56606341852514	18	0	0	8	6	2	0	0	0	0	0	0	0	490.0	290.1388888888889	417.9166666666666	538.0277777777778	1648.0	6.2025316455696204	6.261904761904762	4.906666666666666	3.3142857142857145	2.8	2.431034482758621	2.4724770642201834	1.96078431372549	1.836065573770492	3.2911392405063293	3.6466666666666665	3.0285714285714285	2.7377777777777776	2.5517241379310347	2.522935779816514	2.431372549019608	2.4098360655737703	3.6726441631504927	2.893518518518518	2.786111111111111	2.486507936507937
CHEMBL417650	19.856009014626167	0	1	2.466439182342716	4.831841035928077	1.3004663647985455	3.928889989739172	0.1511111534515066	3090.5455981318973	8.991614368307484	9	0	0	4	3	1	0	0	0	0	0	0	0	264.0	171.19444444444446	259.8333333333334	323.6388888888888	1034.0	4.631578947368421	4.762711864406779	3.555555555555556	2.4133333333333336	2.124183006535948	1.9078947368421053	1.95	1.5193798449612403	1.3504273504273503	2.824561403508772	3.1203703703703702	2.6	2.431372549019608	2.3157894736842106	2.307142857142857	2.232558139534884	2.1538461538461537	3.003411306042885	2.5936911487758945	2.405864197530865	2.1488888888888886
CHEMBL69943	24.335606717901467	0	1	2.4747477810489253	4.906005212839261	1.2689268620711278	3.9989951040232574	0.1289998420652664	1077.3006250838007	8.113615881622955	9	0	0	5	3	2	0	0	0	0	0	0	0	342.0	222.00694444444443	305.63888888888886	526.3472222222223	1248.0	5.029411764705882	4.971830985915493	3.592592592592593	2.5105263157894737	1.738938053097345	1.300469483568075	1.385	1.4213197969543148	1.5423728813559323	2.985294117647059	3.3777777777777778	2.736842105263158	2.371681415929204	2.2816901408450705	2.23	2.182741116751269	2.333333333333333	3.264808006535948	2.492957746478873	2.263991769547325	2.236257309941521
CHEMBL105327	16.72828129126581	0	1	2.464932800426088	4.829737854991775	1.2482329090255833	3.954263344353023	0.188298254493001	150.49291685477465	5.755853363722883	9	0	0	7	4	2	1	0	0	0	0	0	0	272.44444444444446	185.49391289437585	276.11419753086415	273.9012345679012	1104.0	6.644986449864499	5.333333333333333	5.147679324894514	3.099358974358974	2.825825825825825	2.617161716171617	2.8755020080321287	2.81981981981982	1.3425925925925926	3.268292682926829	3.5063291139240507	2.894230769230769	2.630630630630631	2.623762376237624	2.746987951807229	2.527027027027027	2.1527777777777777	4.524241777911606	2.463716623600345	3.4951164244413184	2.692930911680912
CHEMBL28437	18.9633147347893	0	1	2.4566484745629853	4.913296949125973	1.2014813723862308	4.327978433968731	0.1731191373587492	215.7238111285821	6.290289669202615	6	0	0	8	1	3	1	0	3	0	0	0	3	410.44444444444446	377.778635116598	481.1929012345679	313.24845679012344	1376.0	8.37641723356009	5.513333333333334	6.156028368794326	5.445333333333333	2.9393939393939394	2.9498910675381267	2.604040404040404	2.4566210045662102	2.333333333333333	3.1020408163265305	3.148936170212766	2.8	2.765151515151515	2.4640522875816995	2.1818181818181817	2.041095890410959	2.093457943925233	7.7097680636040415	2.657638888888889	5.11907341738902	5.2190617283950616
CHEMBL484059	28.191460474603662	0	1	2.451948666346303	4.903897332692605	1.3654767859389525	4.541857279084295	0.1297673508309798	782.6083579641958	7.915395357954233	22	0	0	6	4	2	0	0	0	0	0	0	0	452.0	205.25	331.36111111111103	393.0833333333332	1396.0	7.174603174603175	7.147058823529412	5.6722689075630255	4.3875	3.245614035087719	2.751412429378531	2.652439024390244	2.72972972972973	2.803030303030303	3.492063492063492	3.815126050420168	3.2875	2.91812865497076	2.7344632768361583	2.7439024390243905	2.756756756756757	2.833333333333333	3.257936507936508	2.8986928104575163	2.7845471521942105	2.6699652777777767
ZINC000103288542	10.14678410679544	0	1	2.2987313679267576	4.597462735853516	1.2401421690644976	3.247576910032487	0.2319697792880348	81.91479455886709	4.74215185291089	6	0	0	4	1	1	0	0	0	2	0	0	2	143.20987654320987	67.4828151196464	112.78086419753087	116.53703703703704	1064.0	5.304069501600366	5.230452674897119	3.6884057971014497	2.721119929453263	1.6343434343434342	1.4869976359338062	1.6349206349206349	0.7017543859649124	0.1259259259259259	2.851851851851852	2.9565217391304346	2.446428571428572	2.0727272727272728	2.191489361702128	2.4	1.868421052631579	1.5	2.4993635229498667	2.726832799878068	2.451757917337628	2.3926577775600406
CHEMBL234449	25.581812949339835	0	1	2.4169346390003628	4.833869278000725	1.3319013199346144	5.248671075720361	0.1640209711162613	232.9770354713573	6.614090698305239	16	0	0	6	3	2	0	0	1	0	0	0	1	430.0	255.25	334.05555555555554	422.3333333333332	1320.0	7.166666666666667	6.640625	5.043478260869565	3.626582278481013	2.82183908045977	2.340659340659341	2.3630573248407645	2.6715328467153285	2.093525179856115	3.3666666666666667	3.6782608695652175	3.1582278481012658	2.706896551724138	2.467032967032967	2.573248407643312	2.6423357664233578	2.467625899280576	4.254166666666666	2.926649305555556	2.904830917874396	2.6504922644163145
CHEMBL101690	20.67250559555389	0	1	2.464046210624607	4.830455474866827	1.310718311149902	4.098878963991319	0.157649190922743	349.0116550013544	6.810616762091603	15	0	0	5	3	1	0	0	1	0	0	0	1	352.0	217.7222222222222	262.22222222222223	344.44444444444446	1070.0	7.333333333333333	6.901960784313726	5.4	3.795081967213114	3.082089552238806	3.2231404958677685	3.98019801980198	3.422680412371134	3.032967032967033	3.375	3.7111111111111112	3.065573770491804	2.656716417910448	2.677685950413223	2.900990099009901	2.752577319587629	2.67032967032967	4.535879629629629	3.017429193899783	2.9135802469135803	2.7663934426229506
CHEMBL2260920	13.262940516245283	2	1	2.450998018462625	4.841251590538344	1.3110985692656556	4.175715157820735	0.1555763204189882	1163.4462400652772	7.311160447535756	6	0	0	8	1	5	0	0	0	2	0	0	2	291.2098765432099	239.5105928974241	232.8641975308642	112.98148148148148	1356.0	9.100308641975309	7.620071684587814	6.347222222222222	4.770594837261505	1.7929292929292928	1.5308641975308643	1.574712643678161	0.8803418803418803	0.1798941798941798	2.90625	2.875	2.327272727272727	2.159090909090909	2.1944444444444446	2.2413793103448274	1.8846153846153848	1.5714285714285714	7.4847060280445055	4.045234302402761	4.851337448559671	5.410908120990426
CHEMBL7318	17.027581889879976	0	1	2.4978003375808147	4.824100102891158	1.3069426427862856	3.8879452587869134	0.1767247844903142	198.2750023870917	6.078112328372951	15	0	0	3	2	1	0	0	0	0	0	0	0	256.0	109.66666666666669	199.3888888888889	243.02777777777777	868.0	5.818181818181818	5.978260869565218	4.708860759493671	3.842105263157895	3.043859649122807	3.054054054054054	2.5428571428571427	1.8495575221238936	1.0560747663551402	3.090909090909091	3.5443037974683542	3.210526315789474	2.789473684210526	2.810810810810811	2.7523809523809524	2.345132743362832	1.8691588785046729	2.4924242424242427	2.83756038647343	2.523909985935303	2.405555555555556
CHEMBL323264	16.36091522321331	0	1	2.4618017983330174	4.81841019125253	1.3030318186019327	3.8783343841453695	0.184682589721208	187.4298034266961	5.975341738317222	9	0	0	6	5	1	0	0	0	0	0	0	0	268.0	146.41666666666669	217.4722222222222	276.16666666666663	870.0	6.380952380952381	6.318181818181818	4.911392405063292	3.368932038834952	2.8053097345132745	2.7254901960784315	3.072289156626506	2.5974025974025974	1.4794520547945205	3.119047619047619	3.4556962025316458	2.941747572815534	2.575221238938053	2.607843137254902	2.7349397590361444	2.4805194805194803	2.2054794520547945	3.486111111111112	2.896464646464646	2.7528129395218	2.48975188781014
CHEMBL1289163	25.569882405521373	0	1	2.460170238986596	4.920340477973192	1.324494710255304	4.694727635263617	0.146710238601988	337.9618913813465	6.986083951539769	20	0	0	6	4	1	0	0	1	0	0	0	1	436.0	243.5	315.0555555555555	445.8888888888888	1304.0	7.389830508474576	7.174603174603175	5.669642857142857	4.364864864864865	3.148809523809524	2.6353591160221	2.4294478527607364	2.507042253521127	2.44	3.440677966101695	3.794642857142857	3.371621621621621	2.880952380952381	2.569060773480663	2.5644171779141103	2.563380281690141	2.568	4.127118644067797	2.938712522045856	2.812996031746031	2.786036036036036
CHEMBL5094234	14.83731186109904	0	1	2.450998018462625	4.841251590538344	1.3110985692656556	4.175715157820735	0.1555763204189882	1163.4462400652772	7.311160447535756	12	0	0	4	1	1	0	0	0	2	0	0	2	210.04938271604937	196.46594433452017	290.214148720408	368.8715329411193	1324.0	5.001175778953557	5.216931216931217	4.034920634920635	3.3767560664112386	2.8938826466916354	2.3498817966903074	1.7827715355805245	1.226388888888889	1.187396351575456	2.7857142857142856	3.2	2.9195402298850577	2.707865168539326	2.48936170212766	2.337078651685393	2.1125	1.985074626865672	3.505670702559346	2.8190025460042825	2.772886390877737	2.527780230544647
ZINC000103283205	10.14678410679544	0	1	2.304525672367811	4.609051344735622	1.2120048944224249	3.252097855078647	0.232292703934189	79.69724076942822	4.714707201610162	6	0	0	4	1	1	0	0	0	0	2	0	2	142.1344307270233	66.12877229080932	110.00308641975312	112.49494170096024	2936.0	5.264238175074937	5.07681755829904	3.644122383252818	2.4953703703703707	1.5029055992018956	1.479905437352246	1.416931216931217	0.5662768031189084	0.1	2.851851851851852	2.9782608695652173	2.4642857142857144	2.1272727272727274	2.1702127659574466	2.4285714285714284	1.8157894736842104	1.4	2.449213788548493	2.6921582075903068	2.3913714439076763	2.3279320987654324
CHEMBL147206	16.95863220465868	0	2	2.423668304810397	4.739369108566012	1.3282947023280096	3.641394407507443	0.1655179276139746	359.3666410529933	6.672800511966748	9	0	0	6	4	2	0	0	0	0	0	0	0	282.0	161.3888888888889	223.22222222222223	270.25000000000006	922.0	6.409090909090909	6.065217391304348	4.597560975609756	3.4299065420560746	2.933333333333333	2.8613861386138613	2.875	3.2794117647058822	2.6621621621621623	3.0454545454545454	3.3292682926829267	2.8130841121495327	2.571428571428572	2.3366336633663365	2.575	2.7205882352941178	2.4864864864864864	3.6679292929292937	2.9287439613526574	2.7222222222222228	2.667445482866044
CHEMBL5085145	29.45161293720784	1	1	2.4893190971792096	4.97452731056624	1.291331369204847	5.118490765578543	0.1383375882588795	388.1169221903317	7.269639459729281	22	0	0	7	1	3	0	0	3	0	0	0	3	574.0	448.4236111111111	564.3333333333337	598.5833333333333	1590.0	9.11111111111111	7.925373134328358	7.491379310344827	4.7926829268292686	4.13903743315508	4.1	4.16969696969697	4.697183098591549	5.19672131147541	3.65079365079365	4.008620689655173	3.365853658536585	2.903743315508021	2.838888888888889	2.8484848484848486	2.9859154929577465	3.262295081967213	7.117835097001763	3.4075456053068	4.864942528735636	3.0841802168021686
[truncated: 1,028 more rows]
[truncated: 691 more columns]
