# Supplementary material for: SerotoninAI: Serotonergic System Focused, Artificial Intelligence-Based Application for Drug Discovery
Source: J Chem Inf Model. 2024 Jan 30;64(7):2150–7. doi: 10.1021/acs.jcim.3c01517 (PMC11005036; doi:10.1021/acs.jcim.3c01517)
Supplement: Supplementary file 4 — ci3c01517_si_004.zip [file ci3c01517_si_004.zip › databases/SERT_database_train.csv]

id	ABC	nAcid	nBase	nAromAtom	nAtom	nSpiro	nBridgehead	nHetero	nN	nO	nS	nF	nCl	nBr	nI	nX	ATS0dv	ATS6dv	ATS7dv	ATS0Z	ATS0p	AATS0dv	AATS1dv	AATS2dv	AATS3dv	AATS4dv	AATS5dv	AATS6dv	AATS7dv	AATS8dv	AATS0d	AATS2d	AATS3d	AATS4d	AATS5d	AATS6d	AATS7d	AATS8d	AATS0Z	AATS1Z	AATS2Z	AATS3Z	AATS4Z	AATS5Z	AATS6Z	AATS7Z	AATS8Z	AATS0v	AATS3v
102288779	25.3915429205589	0	1	16	62	0	0	6	4	2	0	0	0	0	0	0	406.0	337.0	296.0	1290.0	91.97619514546996	6.548387096774194	6.590909090909091	5.1344537815126055	4.134615384615385	2.854651162790698	2.109375	1.8722222222222225	1.934640522875817	2.1503759398496243	3.290322580645161	3.638655462184874	3.2628205128205128	2.895348837209302	2.5260416666666665	2.4444444444444446	2.477124183006536	2.5037593984962405	20.806451612903224	23.90909090909091	19.73109243697479	17.32051282051282	14.959302325581396	12.3125	11.377777777777778	11.54248366013072	11.81203007518797	215.32241976170857	195.3994416059792
CHEMBL214240	16.291965537992017	0	2	12	42	0	0	3	2	0	0	0	1	0	0	1	199.6049382716049	252.0	185.77777777777777	1056.0	66.709471001829	4.752498530276308	4.866161616161616	3.431623931623932	2.411522633744856	2.069200779727096	2.2655367231638417	2.135593220338983	1.561157796451914	1.039766081871345	3.023809523809524	3.358974358974359	2.851851851851852	2.6578947368421053	2.601694915254237	2.5	2.210084033613445	1.894736842105263	25.142857142857142	23.88636363636364	19.487179487179485	14.935185185185183	13.37719298245614	13.364406779661016	14.16101694915254	13.109243697478991	12.126315789473685	220.6348135569983	175.97690470114594
CHEMBL247671	23.50093272030007	0	2	12	65	0	0	5	3	2	0	0	0	0	0	0	340.0	360.0	336.0	1210.0	90.200359669715	5.230769230769231	5.132352941176471	3.6984126984126986	2.7857142857142856	2.024390243902439	2.0653266331658293	2.2641509433962264	2.3661971830985915	2.183206106870229	2.9692307692307693	3.3253968253968256	2.9166666666666665	2.4	2.3115577889447234	2.509433962264151	2.5	2.5114503816793894	18.615384615384617	21.97058823529412	17.3015873015873	14.654761904761903	11.429268292682927	10.773869346733669	12.20754716981132	12.408450704225352	12.19083969465649	197.5165795755317	179.66148237439896
ZINC000036520276	17.584858756805463	0	1	12	45	0	0	4	1	2	0	1	0	0	0	1	312.0	402.0	290.0	964.0	65.57724090667799	6.933333333333334	6.340425531914893	5.240963855421687	4.869158878504673	3.692982456140351	3.294117647058824	3.4655172413793105	2.4166666666666665	0.956896551724138	3.111111111111111	3.4819277108433737	3.1401869158878504	2.93859649122807	2.7983193277310923	2.7241379310344827	2.4	1.9310344827586208	21.42222222222222	23.638297872340427	19.42168674698795	17.953271028037385	16.271929824561404	15.067226890756302	15.637931034482758	14.025	10.060344827586206	212.9734054122284	189.0158132444004
ZINC000000608220	13.751267697949476	0	1	6	38	0	0	4	2	0	0	0	0	2	0	2	150.13443072702333	94.07407407407408	72.07407407407408	3072.0	68.96185809697997	3.950906071763772	4.104463437796771	2.7968106995884776	1.8192592592592591	1.278550155093365	1.1016702977487292	1.1067538126361656	0.9240265906932574	0.6012345679012346	2.894736842105264	3.1666666666666665	2.6	2.171171171171171	2.0980392156862746	2.223529411764706	2.076923076923077	1.9	80.84210526315789	30.205128205128204	26.30555555555556	23.18	28.063063063063066	17.215686274509803	19.54117647058824	22.07692307692308	24.8	222.21991539503543	175.79000249494936
CHEMBL3705034	25.064976196934232	1	1	16	58	0	0	7	1	5	0	0	0	1	0	1	435.0672153635117	356.6296296296296	338.03703703703707	2520.0	95.010955526074	7.501158885577787	6.787492410443231	5.090877914951989	3.66517524235645	2.696659850034083	2.474876150035385	2.547354497354497	2.414550264550265	2.358024691358025	3.310344827586207	3.5462962962962963	2.9261744966442955	2.552147239263804	2.5477707006369426	2.6	2.5285714285714285	2.5934959349593494	43.44827586206897	27.770491803278688	23.83333333333333	20.389261744966444	15.503067484662576	15.312101910828025	19.12142857142857	15.771428571428572	17.016260162601625	231.46166240879785	190.32309533933343
ZINC000034004668	14.987141775360096	0	1	12	35	0	0	5	1	2	0	0	2	0	0	2	245.20987654320987	215.5555555555556	161.44444444444446	1310.0	60.50390157273501	7.005996472663139	6.950617283950617	5.472693032015067	4.706029701198784	4.05790297339593	3.315619967793881	3.079365079365079	2.3397745571658617	1.3142361111111112	3.2285714285714286	3.457627118644068	3.1449275362318843	2.8028169014084505	2.840579710144928	2.7285714285714286	2.4782608695652173	1.953125	37.42857142857143	28.86111111111111	25.6271186440678	27.44927536231884	20.676056338028168	18.57971014492753	18.571428571428573	19.594202898550726	19.6875	242.9442096194423	222.1299131996516
CHEMBL404317_44455619	16.47030502295449	0	1	12	41	0	0	5	2	2	0	0	1	0	0	1	277.60493827160496	276.1111111111111	188.44444444444449	1146.0	64.31775319213101	6.770852152965975	6.693121693121692	5.4523809523809526	4.481481481481482	3.614163614163615	3.3682170542635657	2.937352245862884	2.026284348864994	1.66541822721598	3.097560975609756	3.3714285714285714	3.095238095238096	2.791208791208791	2.7906976744186047	2.542553191489361	2.3010752688172045	2.01123595505618	27.951219512195124	25.476190476190474	21.88571428571429	20.666666666666668	17.76923076923077	17.709302325581394	15.22340425531915	14.075268817204302	13.067415730337078	224.7258373832061	208.25740290541705
ZINC000058541423	18.360915223213304	0	1	6	47	0	2	5	1	2	0	1	0	1	0	2	305.06721536351165	321.2962962962963	250.59259259259247	2190.0	75.32435381152696	6.490791816244928	5.429327286470144	4.017094017094017	2.902012248468941	2.786462324393359	2.658678286129267	2.294973544973545	1.8700939745715863	1.2726337448559673	3.127659574468085	3.593406593406593	3.1653543307086616	2.7517241379310344	2.4901960784313726	2.4285714285714284	2.0522388059701493	1.712962962962963	46.59574468085106	26.93877551020408	22.52747252747253	18.456692913385822	15.434482758620687	14.516339869281046	15.892857142857142	15.664179104477611	19.5	219.53820107894865	187.23466470129247
ZINC000034801039	26.27698918670793	0	1	15	62	0	0	7	3	2	0	2	0	0	0	2	472.0	454.0	380.0	1402.0	90.94208024062098	7.612903225806452	6.878787878787879	5.369747899159663	4.098765432098766	3.2471264367816093	2.628140703517588	2.316326530612245	2.2485207100591715	2.5414012738853504	3.370967741935484	3.689075630252101	3.123456790123457	2.8908045977011496	2.487437185929648	2.413265306122449	2.603550295857988	2.707006369426752	22.61290322580645	24.5	20.142857142857142	16.660493827160494	15.42528735632184	13.020100502512562	11.785714285714286	12.47337278106509	13.94267515923567	216.6077438538325	183.32303003482548
ZINC000045348147	23.31066269151914	0	1	15	53	0	0	6	3	2	0	1	0	0	0	1	404.0	246.0	203.0	1208.0	80.04206671637597	7.622641509433962	7.12280701754386	5.679611650485437	3.956834532374101	3.160839160839161	2.733812949640288	1.9838709677419355	1.8623853211009167	2.17	3.471698113207548	3.796116504854369	3.093525179856115	2.7902097902097904	2.517985611510792	2.427419354838709	2.467889908256881	2.56	22.79245283018868	25.0	20.92233009708738	16.424460431654676	14.517482517482517	13.20863309352518	12.096774193548388	11.81651376146789	12.0	223.14465445005328	185.8650101617196
CHEMBL377574	25.02030489690649	2	2	6	64	0	0	13	2	7	0	4	0	0	0	4	628.0	359.0	367.0	1656.0	80.06871114547002	9.8125	7.203125	6.477876106194691	4.602649006622516	4.138364779874214	4.130434782608695	2.62043795620438	2.6594202898550723	2.7279411764705883	2.96875	3.0973451327433628	2.655629139072848	2.3647798742138364	2.2049689440993787	2.4452554744525545	2.318840579710145	1.963235294117647	25.875	25.171875	21.778761061946906	17.112582781456954	15.723270440251572	14.850931677018634	13.64963503649635	14.26086956521739	13.213235294117649	195.8735480872857	162.7209227660418
CHEMBL103152	17.584858756805467	0	0	10	42	0	2	2	0	2	0	0	0	0	0	0	266.0	255.0	211.0	868.0	65.95666609698	6.333333333333333	6.222222222222222	4.951219512195122	3.566371681415929	3.059322033898305	3.2211538461538463	2.5	2.009523809523809	1.8125	3.380952380952381	3.817073170731707	3.274336283185841	2.872881355932204	2.875	2.6372549019607843	2.304761904761905	2.2	20.666666666666668	23.466666666666665	19.451219512195124	15.557522123893806	14.186440677966102	15.567307692307692	13.382352941176473	10.542857142857144	10.5875	226.78082089366453	197.1718541203936
ZINC000001530649	10.146784106795442	0	0	6	18	0	0	5	0	1	0	0	3	0	1	4	155.839012345679	52.86666666666667	23.43209876543209	4068.0	70.40145561939599	8.657722908093278	8.330864197530865	6.62798353909465	5.297201646090534	3.811301044634378	3.550499706055261	3.3041666666666667	2.34320987654321	0.9635802469135804	3.7777777777777777	3.851851851851852	3.3	2.730769230769231	2.619047619047619	2.5625	2.1	1.75	226.0	57.333333333333336	52.407407407407405	60.73333333333333	65.07692307692308	57.142857142857146	69.375	187.0	343.5	373.4176680008261	303.33348113024016
CHEMBL4534005	28.656285798578875	0	0	22	59	0	0	11	6	2	0	3	0	0	0	3	626.0	881.0	716.0	1588.0	89.42575181152701	10.610169491525424	9.507936507936508	8.412844036697248	6.244604316546763	6.128205128205129	6.182352941176471	5.404907975460123	5.078014184397163	5.6695652173913045	3.745762711864407	4.018348623853211	3.697841726618705	3.391025641025641	3.0764705882352943	2.8650306748466257	2.7163120567375887	2.9130434782608696	26.91525423728813	27.95238095238096	25.39449541284404	21.37410071942446	20.673076923076923	19.858823529411765	18.7116564417178	17.893617021276597	18.22608695652174	232.65503857542203	215.1961721549198
ZINC000095592777	16.32047510869343	0	1	12	38	0	0	4	1	1	0	0	2	0	0	2	219.20987654320987	248.22222222222223	170.11111111111111	1320.0	66.32772338243298	5.768680961663418	5.880555555555556	4.523809523809524	3.1498199588477367	3.1501831501831505	3.262382864792503	2.5328798185941044	1.6356837606837606	0.9035087719298244	3.289473684210526	3.571428571428572	2.9166666666666665	2.868131868131868	3.144578313253012	2.76530612244898	2.25	1.8289473684210529	34.73684210526316	27.475	23.785714285714285	21.8125	18.52747252747253	19.53012048192771	19.377551020408163	18.0	15.157894736842104	241.9962592651749	186.08586343485945
ZINC000040834681	14.170645194432373	0	2	10	38	0	0	2	2	0	0	0	0	0	0	0	178.0	128.0	109.0	694.0	55.934658096980016	4.684210526315789	4.85	3.5277777777777777	2.3854166666666665	1.6213592233009708	1.5483870967741935	1.620253164556962	1.676923076923077	1.368421052631579	3.0	3.361111111111111	2.75	2.300970873786408	2.2795698924731185	2.278481012658228	2.4461538461538463	2.280701754385965	18.26315789473684	21.775	17.319444444444443	13.0625	10.50485436893204	9.86021505376344	10.177215189873415	11.03076923076923	10.105263157894736	207.4887806066117	170.88417384332408
ZINC000029046892	19.64267077346881	0	1	6	49	0	0	5	2	3	0	0	0	0	0	0	324.0	402.0	318.0	1034.0	70.79832171637601	6.612244897959184	6.25	4.846153846153846	4.367521367521367	3.611111111111111	3.492537313432836	2.716216216216216	2.271428571428572	1.681818181818182	3.306122448979592	3.648351648351648	3.230769230769231	3.111111111111111	2.955223880597015	2.5472972972972974	2.392857142857143	2.0681818181818183	21.10204081632653	23.807692307692307	18.60439560439561	17.22222222222222	16.166666666666668	15.8955223880597	13.635135135135137	12.535714285714286	10.37878787878788	211.26833834010927	186.273641684415
CHEMBL386073	27.405076139976217	0	1	12	74	0	0	7	3	3	0	1	0	0	0	1	462.0	483.0	458.0	1502.0	103.643251384262	6.243243243243243	5.592105263157895	3.927536231884058	2.774869109947644	2.3615023474178405	2.2780269058295963	2.1466666666666665	2.063063063063063	1.8235294117647056	2.918918918918919	3.1739130434782608	2.706806282722513	2.455399061032864	2.3542600896860986	2.2	2.121621621621621	2.213903743315508	20.2972972972973	22.289473684210527	17.782608695652176	14.230366492146596	12.52112676056338	12.210762331838565	11.671111111111111	11.12162162162162	11.46524064171123	202.963936423597	169.54938294198763
CHEMBL3334795	16.32047510869343	0	2	9	45	0	0	4	2	1	1	0	0	0	0	0	214.44444444444449	222.0	171.33333333333334	1054.0	69.55521371637597	4.765432098765432	4.439716312056738	3.1317829457364343	2.403669724770642	1.8974358974358976	1.8615384615384616	1.681818181818182	1.381720430107527	0.7073170731707317	2.933333333333333	3.313953488372093	2.908256880733945	2.576923076923077	2.515384615384616	2.477272727272727	2.153225806451613	1.6910569105691058	23.42222222222222	24.51063829787234	19.19767441860465	15.770642201834862	13.330769230769231	13.653846153846152	14.098484848484848	13.21774193548387	7.691056910569106	205.45763458345112	180.2714217809294
CHEMBL3546200	14.348984679394848	0	1	6	32	1	0	5	2	1	0	0	2	0	0	2	205.20987654320987	132.0	57.11111111111111	1222.0	55.04828466788601	6.4128086419753085	6.271241830065359	4.564814814814815	3.767663245574892	2.6164874551971327	2.71021021021021	1.9701492537313432	1.119825708061002	0.2880658436213992	3.5625	3.7666666666666666	3.1686746987951806	2.6451612903225805	2.675675675675676	2.388059701492537	2.117647058823529	1.6666666666666667	38.1875	28.794117647058822	24.716666666666665	24.156626506024097	15.924731182795698	17.472972972972972	18.417910447761194	21.96078431372549	23.22222222222222	239.1204120315067	200.92138012225365
ZINC000042920180	32.89527913568633	0	1	12	87	0	0	8	3	3	0	2	0	0	0	2	548.0	707.0	686.0	1770.0	121.01029071820496	6.298850574712644	5.5054945054945055	4.267441860465116	3.161290322580645	2.5351170568561874	2.338709677419355	2.188854489164086	2.066265060240964	2.0575539568345325	3.1149425287356323	3.5232558139534884	2.995967741935484	2.6187290969899664	2.52258064516129	2.386996904024768	2.2319277108433737	2.316546762589928	20.344827586206897	22.626373626373628	18.563953488372093	15.40725806451613	13.782608695652174	13.193548387096774	11.91640866873065	10.725903614457833	11.158273381294965	201.5120232274884	178.98733682666045
ZINC000101221516	17.01565134606151	0	1	6	44	0	2	5	1	3	0	0	0	1	0	1	275.06721536351165	240.5925925925926	168.44444444444446	2100.0	69.63489590667798	6.251527621897992	5.718196457326893	4.242032730404824	3.037675606641124	2.617372768451905	2.295778295778296	2.1104613385315143	1.7546296296296298	1.7624209575429088	3.1818181818181817	3.6627906976744176	3.2586206896551726	2.633093525179856	2.3286713286713288	2.4035087719298245	2.09375	1.7560975609756098	47.72727272727273	27.13043478260869	22.91860465116279	21.73275862068965	17.510791366906474	15.853146853146852	18.29824561403509	23.08333333333333	15.060975609756095	215.4437425923456	198.2615056103936
CHEMBL1185919_44411227	17.632998229635945	0	2	6	47	0	0	6	2	0	0	4	0	0	0	4	372.0	308.0	306.0	1058.0	61.74300571637601	7.914893617021277	6.083333333333333	5.555555555555555	3.3902439024390243	3.0489510489510487	3.735294117647059	2.1095890410958904	2.0	1.7194244604316546	2.978723404255319	3.1444444444444444	2.6991869918699187	2.4335664335664338	2.426470588235294	2.335616438356164	2.0915032679738563	1.7985611510791366	22.51063829787234	23.14583333333333	19.666666666666668	14.666666666666666	13.223776223776223	14.977941176470589	12.308219178082192	12.11111111111111	11.640287769784171	194.48088436708284	162.31646288427424
ZINC000045254393	26.13908981626532	0	1	15	58	0	0	7	3	3	0	1	0	0	0	1	460.0	320.0	274.0	1346.0	87.152296526074	7.931034482758621	7.396825396825397	5.818965517241379	4.182389937106918	3.289156626506024	2.858974358974359	2.237762237762238	2.140625	2.4375	3.586206896551724	3.913793103448276	3.157232704402516	2.8734939759036147	2.621794871794872	2.517482517482517	2.4921875	2.6160714285714284	23.20689655172414	25.476190476190474	21.48275862068965	16.88679245283019	14.451807228915662	13.551282051282053	12.216783216783217	12.0546875	13.0625	223.31480612375344	185.4612861344762
10333844_CHEMBL1277049	16.808802290397622	0	1	9	42	0	0	3	3	0	0	0	0	0	0	0	228.0	212.0	162.0	816.0	63.167071001829015	5.428571428571429	5.6	4.035294117647059	2.4916666666666667	2.2857142857142856	2.059322033898305	1.962962962962963	2.076923076923077	2.0625	3.261904761904762	3.647058823529412	2.9166666666666665	2.663865546218488	2.5508474576271185	2.361111111111111	2.5	2.5	19.428571428571427	22.822222222222223	18.223529411764705	12.841666666666669	12.336134453781511	11.186440677966102	10.157407407407408	11.974358974358974	12.40625	214.4286996238696	165.74456864872752
CHEMBL485407	24.19610895766817	0	1	15	53	0	0	7	3	2	0	2	0	0	0	2	458.0	407.0	290.0	1288.0	79.90770281152699	8.641509433962264	7.719298245614035	6.213592233009709	4.631944444444445	3.4873417721518987	3.2450331125827816	2.949275362318841	2.230769230769231	3.2745098039215685	3.60377358490566	3.970873786407767	3.263888888888889	2.892405063291139	2.6357615894039736	2.557971014492753	2.5	2.892156862745098	24.30188679245283	25.75438596491228	22.116504854368934	18.01388888888889	15.164556962025316	14.350993377483444	13.978260869565217	12.0	14.382352941176473	225.89862164347247	194.4454893561266
ZINC000040866589	14.38942479391473	0	1	12	37	0	0	3	1	1	0	0	1	0	0	1	207.6049382716049	156.55555555555557	106.44444444444446	996.0	59.231036287282016	5.610944277610944	5.923976608187135	4.557291666666667	3.651195499296765	2.8091503267973854	2.302910052910053	2.115615615615616	1.5206349206349208	0.8378870673952642	3.027027027027027	3.3125	2.9367088607594938	2.552941176470588	2.488095238095238	2.5405405405405403	2.2857142857142856	1.8852459016393444	26.91891891891892	24.5	21.015625	18.59493670886076	16.16470588235294	14.571428571428571	17.905405405405407	15.971428571428572	11.39344262295082	224.30956044176088	198.38111854998053
ZINC000118539538	16.441795452253075	0	1	12	36	0	0	5	1	2	0	0	1	1	0	2	252.6721536351166	237.66666666666669	190.51851851851853	2282.0	67.84290157273499	7.018670934308794	6.767056530214425	5.178130511463844	4.315055315055314	3.702630166398282	3.784615384615385	3.395238095238096	2.721693121693122	2.1917562724014337	3.4166666666666665	3.555555555555556	2.987012987012987	3.0	3.107692307692308	2.9571428571428573	2.6142857142857143	2.5	63.388888888888886	32.078947368421055	28.77777777777778	24.805194805194805	25.347826086956523	26.09230769230769	25.27142857142857	24.31428571428572	23.14516129032258	253.5000484096138	198.8342249282813
CHEMBL340281	22.3588662629922	0	2	20	45	0	0	3	2	1	0	0	0	0	0	0	344.0	453.0	342.0	1044.0	77.99983628728198	7.644444444444445	8.16	7.604651162790698	5.973913043478261	5.260162601626016	4.3203125	3.682926829268293	3.081081081081081	2.4946236559139785	4.0	4.651162790697675	4.034782608695652	3.67479674796748	3.328125	3.097560975609756	2.81981981981982	2.5806451612903225	23.2	26.08	24.1046511627907	20.6	19.30894308943089	17.0625	15.520325203252032	13.927927927927929	12.10752688172043	253.9318258921863	237.25121373981668
CHEMBL237747	22.167599386966742	0	2	12	54	0	0	6	2	1	0	1	2	0	0	3	347.2098765432099	321.55555555555554	296.6666666666667	1674.0	88.13827562122498	6.429812528577961	5.986111111111112	4.291806958473625	3.2901234567901234	2.985243055555556	2.9545893719806764	2.8456243854473944	2.7725856697819315	2.580246913580247	3.1296296296296298	3.282828282828283	2.761538461538461	2.5390625	2.643478260869565	2.646017699115044	2.691588785046729	2.606060606060606	31.0	26.267857142857142	21.818181818181817	19.83076923076923	15.75	15.747826086956522	16.1858407079646	17.83177570093458	18.71717171717172	229.74050735044253	185.8969808586124
ZINC000028893136	23.431983035078776	0	2	12	60	0	0	5	3	1	0	1	0	0	0	1	374.0	342.0	323.0	1222.0	87.64434014546998	6.233333333333333	5.603174603174603	3.939655172413793	2.95	2.4078212290502794	2.3536585365853657	2.264900662251656	2.3576642335766422	2.9107142857142856	3.1	3.413793103448276	2.875	2.4972067039106145	2.4939024390243905	2.456953642384106	2.4452554744525545	2.571428571428572	20.366666666666667	23.047619047619047	18.224137931034484	14.725	12.094972067039109	12.176829268292684	12.304635761589404	12.014598540145986	13.633928571428571	210.73020298287847	178.77277762221354
ZINC000019203912	23.587909632051566	0	2	12	56	0	0	8	3	1	1	3	0	0	0	3	442.44444444444446	440.33333333333337	453.33333333333337	1528.0	86.529686526074	7.900793650793651	6.531073446327684	5.881619937694705	3.710648148148148	3.080745341614907	3.0545454545454547	2.935555555555556	3.358024691358025	3.316939890710383	3.321428571428572	3.532710280373832	3.111111111111111	2.751552795031056	2.575757575757576	2.6	2.674074074074074	2.7131147540983607	27.285714285714285	26.88135593220339	23.66355140186916	19.006944444444443	15.788819875776396	14.290909090909093	16.4	15.4	16.934426229508198	217.853424002356	190.26017494648
ZINC000036093243	17.556349186104047	0	2	12	48	0	0	4	3	1	0	0	0	0	0	0	256.0	351.0	296.0	920.0	68.377626621225	5.333333333333333	5.24	3.752808988764045	2.830508474576271	2.5080645161290325	2.579710144927536	2.3877551020408165	2.041379310344828	1.3833333333333333	2.895833333333333	3.224719101123596	2.906779661016949	2.790322580645161	2.630434782608696	2.4761904761904763	2.255172413793104	2.0416666666666665	19.166666666666668	22.34	17.39325842696629	14.16101694915254	13.379032258064516	13.23913043478261	12.91156462585034	11.73793103448276	10.041666666666666	203.54683417999848	170.72783068600555
ZINC000028883013	21.16083277725808	0	2	12	55	0	0	5	3	1	0	0	1	0	0	1	285.60493827160496	288.77777777777777	232.11111111111111	1320.0	82.83056533577196	5.192817059483727	5.1915708812260535	3.779854620976117	2.6824324324324325	2.34640522875817	2.440532081377152	2.310222222222222	2.2105820105820104	2.191570881226054	3.0545454545454547	3.3271028037383177	2.831081081081081	2.5620915032679736	2.4577464788732395	2.424	2.466666666666667	2.5977011494252875	24.0	23.810344827586206	18.92523364485981	15.27027027027027	13.986928104575163	14.345070422535212	14.368	12.99047619047619	13.908045977011492	211.60038068352367	172.3214919758428
11210506_CHEMBL426304_CHEMBL426304	13.53248809846712	0	1	6	38	0	0	3	1	1	0	0	0	0	1	1	179.0241975308642	98.08888888888887	53.93333333333333	3482.0	81.20146209697997	4.711163092917479	4.554415954415954	3.276851851851852	2.480498866213152	2.3307328605200945	1.8659574468085105	0.990796857463524	0.5503401360544218	0.2191358024691358	2.8421052631578947	3.111111111111111	2.6020408163265305	2.5106382978723403	2.425531914893617	2.101010101010101	1.8265306122448977	1.5694444444444444	91.63157894736842	28.615384615384617	24.36111111111111	19.51020408163265	19.97872340425532	21.170212765957448	17.333333333333332	17.489795918367346	21.80555555555556	223.4568590365301	164.72961623973748
ZINC000299826815	13.04416091676293	0	1	6	31	0	0	5	2	1	0	0	2	0	0	2	191.20987654320987	107.44444444444444	48.22222222222222	1186.0	52.25938466788602	6.168060533651931	6.069444444444445	4.384015594541911	3.3714506172839505	2.3611111111111107	2.033625730994152	2.027253668763102	1.1761517615176151	0.3786008230452675	3.225806451612903	3.4035087719298245	2.9	2.4166666666666665	2.210526315789474	2.39622641509434	2.073170731707317	1.6666666666666667	38.25806451612903	28.34375	24.649122807017545	23.625	16.05952380952381	14.710526315789474	20.90566037735849	22.682926829268293	19.37037037037037	233.1721381696414	194.946570433742
CHEMBL4097426	25.42549384958533	0	0	14	52	0	0	11	5	4	1	0	0	1	0	1	471.5116598079561	634.3703703703703	630.2592592592592	2758.0	93.79447409697995	9.067531919383772	8.524470899470899	7.579346707818931	6.587345679012346	5.997610513739546	5.513521457965902	4.995042286380869	5.2087542087542085	4.395174991505267	3.8846153846153846	4.322916666666667	3.6416666666666666	3.435483870967742	3.373015873015873	3.204724409448819	3.049586776859504	2.981651376146789	53.03846153846154	32.875	33.458333333333336	25.75	23.29032258064516	22.793650793650794	20.637795275590552	23.94214876033058	24.009174311926607	248.03556728493075	211.6649141417521
CHEMBL2326684	12.268104450355084	0	1	6	34	0	0	2	1	0	0	0	1	0	0	1	141.60493827160494	85.11111111111111	36.22222222222223	860.0	53.01003228728201	4.16485112563544	4.288888888888889	2.895943562610229	2.216993464052288	1.2010582010582012	1.3450980392156864	1.215873015873016	0.6037037037037039	0.1372549019607843	2.8823529411764706	3.2063492063492065	2.776470588235294	2.1809523809523808	2.176470588235294	2.0428571428571427	1.8	1.588235294117647	25.294117647058822	22.97142857142857	18.63492063492064	16.929411764705883	10.676190476190476	10.470588235294118	11.871428571428572	11.183333333333334	13.470588235294118	212.82438693770985	192.92225738580044
ZINC000031424758	14.906261546320335	0	1	6	37	0	2	4	1	2	0	0	0	0	1	1	221.0241975308642	171.77777777777777	87.55555555555556	3544.0	80.95544028728197	5.973626960293627	5.503133903133903	4.053881278538813	2.713650793650794	2.744344344344344	2.697689768976898	1.867149758454106	1.0809327846364885	0.1545893719806763	3.2432432432432434	3.671232876712329	3.057142857142857	2.63963963963964	2.485148514851485	2.260869565217391	1.8271604938271604	1.4782608695652173	95.7837837837838	30.64102564102564	26.794520547945204	20.77142857142857	16.71171171171171	16.801980198019802	18.89130434782609	20.59259259259259	45.65217391304348	233.66443058082817	184.38622986783943
CHEMBL1852346	27.053045653115763	0	1	17	72	0	0	7	5	2	0	0	0	0	0	0	428.0	380.0	359.0	1418.0	101.876285479413	5.944444444444445	6.04	4.626865671641791	3.6646706586826334	2.693467336683417	2.008968609865471	1.6964285714285714	1.860103626943005	1.8461538461538465	3.0416666666666665	3.4029850746268657	3.119760479041916	2.7236180904522613	2.349775784753364	2.1517857142857144	2.098445595854922	2.2371794871794872	19.694444444444443	22.73333333333333	18.45522388059701	16.97005988023952	14.472361809045228	12.295964125560538	10.517857142857142	10.139896373056995	10.993589743589745	203.58228073559417	192.1128418310469
ZINC000000009342	14.527173974213856	0	1	6	44	0	0	3	1	2	0	0	0	0	0	0	194.0	152.0	110.0	778.0	58.23413062122501	4.409090909090909	4.177777777777778	2.9518072289156625	2.235294117647059	1.7448275862068965	1.5597014925373134	1.125925925925926	0.7746478873239436	0.4222222222222222	2.75	3.1927710843373496	2.6218487394957983	2.2344827586206897	2.313432835820896	1.9703703703703703	1.6056338028169015	1.477777777777778	17.681818181818183	20.355555555555554	16.289156626506024	13.050420168067228	10.537931034482758	11.664179104477611	10.237037037037036	6.795774647887324	5.566666666666666	187.0331764980211	163.36032873063704
CHEMBL2096878	19.06802200439985	0	1	12	51	0	2	2	1	1	0	0	0	0	0	0	248.0	304.0	244.0	932.0	75.21355243092299	4.862745098039215	5.018518518518518	3.64	2.572463768115942	1.9578313253012047	1.9479768786127167	2.068027210884354	1.7304964539007093	1.2881355932203389	3.117647058823529	3.64	3.188405797101449	2.644578313253012	2.479768786127168	2.619047619047619	2.2624113475177303	2.059322033898305	18.274509803921568	21.77777777777778	17.69	14.601449275362318	11.481927710843374	10.959537572254336	12.210884353741497	10.418439716312056	9.559322033898304	208.1634880060081	190.44540697383547
101576502	28.110580245563902	0	2	12	71	0	0	8	3	5	0	0	0	0	0	0	496.0	496.0	407.0	1510.0	100.49667166971496	6.985915492957746	6.613333333333333	5.014814814814815	4.386904761904762	3.3383084577114426	2.4722222222222223	2.556701030927835	2.065989847715736	2.052941176470588	3.197183098591549	3.577777777777778	3.2857142857142856	2.756218905472637	2.5324074074074074	2.556701030927835	2.375634517766497	2.5	21.267605633802816	24.266666666666666	19.474074074074075	18.029761904761905	15.164179104477611	12.805555555555555	13.15979381443299	11.629441624365482	12.0	207.8633902612765	197.8803865372819
ZINC000040974071	23.31066269151913	0	2	11	61	0	2	6	5	0	0	0	1	0	0	1	295.60493827160496	402.8888888888889	285.77777777777777	1394.0	89.17471295516798	4.8459825946164745	5.094017094017094	3.501333333333333	2.1925925925925926	2.140555555555556	2.514680483592401	2.502415458937198	1.843727598566308	1.645133505598622	3.1475409836065573	3.536	2.9277777777777776	2.6	2.569948186528497	2.763975155279504	2.554838709677419	2.496124031007752	22.852459016393443	23.476923076923075	18.704	14.005555555555556	11.865	12.471502590673577	14.881987577639752	13.458064516129031	14.51937984496124	204.19853092698136	168.24787471336046
CHEMBL469946_25150711	14.245036237978674	0	1	5	38	0	0	5	2	1	1	1	0	0	0	1	240.44444444444449	163.33333333333331	96.0	1022.0	59.27569819213102	6.32748538011696	5.504273504273505	4.174129353233831	3.588235294117647	3.136200716845878	2.8025889967637543	1.5123456790123455	0.979591836734694	1.1571428571428573	3.0789473684210527	3.492537313432836	3.0352941176470587	2.849462365591398	2.495145631067961	1.9907407407407407	1.663265306122449	1.3428571428571427	26.894736842105264	25.89743589743589	21.26865671641791	18.929411764705883	19.35483870967742	17.368932038834952	13.074074074074074	10.653061224489797	7.514285714285714	210.43863511933696	183.9101706981793
CHEMBL272530	15.148509730657894	0	1	6	46	0	0	3	2	1	0	0	0	0	0	0	204.0	143.0	63.0	800.0	62.03443952607402	4.434782608695652	4.638297872340425	3.452380952380953	2.919642857142857	2.05	1.643835616438356	0.9285714285714286	0.4285714285714285	0.096	2.869565217391304	3.333333333333333	2.8660714285714284	2.521428571428572	2.26027397260274	2.0064935064935066	1.5714285714285714	1.288	17.391304347826086	20.21276595744681	16.261904761904763	14.955357142857142	12.885714285714286	12.143835616438356	9.448051948051948	7.442176870748299	4.584	189.3692132250113	179.08047692431882
45278968_CHEMBL1087896	30.5196298738272	0	1	17	85	0	0	5	4	1	0	0	0	0	0	0	400.0	488.0	431.0	1530.0	120.757997623054	4.705882352941177	4.898876404494382	3.5636363636363635	2.52212389380531	2.0859375	1.8464419475655431	1.8988326848249024	1.6325757575757576	1.5527426160337552	2.9411764705882355	3.2848484848484847	2.849557522123894	2.55859375	2.45692883895131	2.443579766536965	2.268939393939394	2.2447257383966246	18.0	21.382022471910112	16.848484848484848	13.836283185840708	12.18359375	11.464419475655433	11.793774319066149	10.715909090909092	10.70042194092827	200.2244043900128	172.219410517008
CHEMBL493384	14.958632204658684	0	2	6	48	0	0	3	2	1	0	0	0	0	0	0	192.0	114.0	116.0	802.0	62.923665335772	4.0	3.73469387755102	2.2857142857142856	1.6050420168067228	1.0671641791044777	1.0	1.1875	1.1262135922330097	1.05	2.5416666666666665	2.78021978021978	2.3865546218487395	1.9701492537313432	1.9761904761904765	2.1979166666666665	1.951456310679612	1.92	16.708333333333332	20.081632653061224	14.54945054945055	11.487394957983192	8.716417910447761	8.325396825396826	10.395833333333334	8.79611650485437	7.94	182.77398535859115	150.58376950803043
ZINC000038678602	14.906261546320335	0	1	9	40	0	0	3	2	0	0	1	0	0	0	1	226.0	155.0	125.0	776.0	56.68952000182901	5.65	5.4523809523809526	4.012820512820513	2.6476190476190475	2.1403508771929824	1.7685950413223142	1.5656565656565655	1.8115942028985508	1.4642857142857142	3.075	3.4743589743589745	2.895238095238095	2.4649122807017543	2.206611570247934	2.171717171717172	2.246376811594203	2.0892857142857144	19.4	22.166666666666668	17.91025641025641	13.80952380952381	12.0	9.93388429752066	9.575757575757576	11.710144927536232	10.714285714285714	202.31753532910813	170.52335933971077
ZINC000029046897	18.833514320943745	0	1	12	51	0	0	3	2	1	0	0	0	0	0	0	268.0	383.0	243.0	980.0	75.978939526074	5.254901960784314	5.415094339622642	4.388888888888889	3.8114754098360657	3.5182481751824817	3.1464968152866244	2.116022099447514	1.265625	0.6826347305389222	3.0588235294117645	3.633333333333333	3.278688524590164	3.153284671532847	2.8471337579617835	2.348066298342541	1.9270833333333333	1.6347305389221556	19.215686274509803	22.0	17.91111111111111	16.131147540983605	16.226277372262775	15.878980891719744	13.104972375690608	9.927083333333334	7.227544910179641	212.3248689626895	192.7663037311718
CHEMBL2333604	23.0499034373472	0	1	12	56	0	0	6	2	1	0	3	0	0	0	3	434.0	484.0	307.0	1260.0	80.143199430923	7.75	6.457627118644068	5.738317757009346	3.8	3.0764705882352943	3.333333333333333	3.082802547770701	2.1468531468531467	3.2767857142857144	3.3035714285714284	3.4953271028037385	3.0785714285714287	2.611764705882353	2.5575757575757576	2.426751592356688	2.41958041958042	2.883928571428572	22.5	24.10169491525424	20.289719626168225	16.635714285714286	13.623529411764704	14.26060606060606	14.101910828025478	11.804195804195803	14.303571428571429	210.96966036292616	188.27609201601032
ZINC000254119854	20.701015166255303	0	1	12	47	0	2	6	3	1	0	0	1	1	0	2	294.6721536351166	387.22222222222223	320.33333333333337	2466.0	83.44297500182897	6.269620290108864	6.262962962962963	4.634513634513635	3.2097823013853546	3.0063856960408684	3.009450830140485	3.1227598566308243	2.6694444444444447	1.936556927297668	3.4680851063829787	3.879120879120879	3.213740458015267	2.7724137931034485	2.627586206896552	2.8548387096774195	2.683333333333333	2.425925925925926	52.46808510638298	29.3	26.25274725274725	19.977099236641223	17.351724137931033	15.820689655172414	19.975806451612904	19.28333333333333	24.435185185185187	239.9321145916597	195.39472648897032
101284932	16.946701660840215	0	1	6	44	0	2	4	1	2	0	0	0	0	1	1	249.0241975308642	208.6222222222222	141.46666666666667	3656.0	91.10059190667798	5.659640852974186	5.357971014492754	4.005490196078432	2.82875816993464	2.538534278959811	2.231924882629108	1.8626984126984123	1.4435374149659863	1.1973856209150326	3.136363636363636	3.6588235294117646	3.176470588235294	2.5815602836879434	2.288732394366197	2.3482142857142856	2.0816326530612246	1.8352941176470587	83.0909090909091	28.95652173913044	22.36470588235294	18.07563025210084	17.00709219858156	16.8943661971831	15.714285714285714	12.60204081632653	15.305882352941175	228.1924912377808	192.43538494812995
10263960_CHEMBL1276226	14.308544564874966	0	1	9	37	0	0	3	2	0	0	1	0	0	0	1	222.0	136.0	100.0	738.0	53.01139419213101	6.0	5.6923076923076925	4.222222222222222	2.8125	2.1481481481481484	1.7766990291262137	1.6790123456790125	1.7543859649122806	1.34	3.1621621621621623	3.583333333333333	2.9166666666666665	2.3981481481481484	2.271844660194174	2.2098765432098766	2.3157894736842106	1.98	19.945945945945947	22.64102564102564	18.48611111111111	14.197916666666666	11.666666666666666	9.96116504854369	9.765432098765432	12.228070175438596	10.24	205.5950546635981	175.41657467317248
CHEMBL220195	14.308544564874966	0	1	6	36	0	0	5	1	2	0	0	2	0	0	2	215.20987654320987	166.44444444444446	53.888888888888886	1276.0	58.60422738243301	5.978052126200274	5.51951951951952	4.058043117744611	3.062130971551261	3.0923976608187136	2.8766788766788767	1.8914141414141417	0.6492637215528781	0.2444444444444444	3.083333333333333	3.343283582089552	2.847826086956522	2.642105263157895	2.5384615384615383	2.1931818181818183	1.8313253012048192	1.5818181818181818	35.44444444444444	27.10810810810811	22.686567164179102	21.22826086956522	17.231578947368423	17.76923076923077	19.420454545454547	16.349397590361445	13.436363636363636	226.1582756609169	185.4397473112853
ZINC000058563657	27.01260553859589	0	1	17	69	0	0	7	4	1	0	0	2	0	0	2	379.2098765432099	392.0	336.44444444444446	1880.0	108.19404276486598	5.495795312220433	5.753086419753086	4.392764857881137	3.305354664329024	2.6298245614035087	2.072143233280674	1.757847533632287	1.6655665566556657	1.6830065359477122	3.130434782608696	3.496124031007752	3.0828402366863905	2.863157894736842	2.4976303317535544	2.269058295964125	2.1386138613861387	2.235294117647059	27.246376811594203	24.76388888888889	20.72093023255814	20.00591715976332	17.08421052631579	14.748815165876778	12.748878923766815	11.688118811881187	11.729411764705882	219.0276803813063	195.8134634012261
CHEMBL130668	16.932722156800637	0	2	12	37	0	0	4	2	2	0	0	0	0	0	0	280.0	248.0	147.0	854.0	58.23151447758401	7.567567567567567	7.725	7.130434782608695	5.47872340425532	4.49	3.313131313131313	2.505050505050505	1.7710843373493976	1.7708333333333333	3.675675675675676	4.2898550724637685	3.638297872340425	3.33	2.919191919191919	2.4242424242424243	2.0	1.7916666666666667	23.08108108108108	25.45	23.18840579710145	19.76595744680851	18.17	15.808080808080808	12.575757575757576	9.325301204819278	8.854166666666666	232.8793821893398	212.2958506062067
ZINC000000537822	20.184028223706232	0	1	12	49	0	0	5	1	2	0	1	1	0	0	2	331.60493827160496	253.0	197.11111111111111	1326.0	76.352053811527	6.767447719828673	6.061002178649237	4.402930402930403	2.943589743589744	2.2150793650793648	2.022708840227088	2.1260504201680672	2.053240740740741	2.518037518037518	3.204081632653061	3.43956043956044	2.792307692307692	2.357142857142857	2.18978102189781	2.294117647058824	2.4375	2.571428571428572	27.06122448979592	24.980392156862745	21.24175824175824	16.615384615384617	13.042857142857144	11.262773722627736	13.495798319327733	14.447916666666666	15.675324675324676	223.7937091814889	181.45360784075905
CHEMBL597031_46230937	18.99907231917856	0	1	15	48	0	0	3	2	1	0	0	0	0	0	0	272.0	258.0	270.0	942.0	72.30081371637601	5.666666666666667	5.8431372549019605	4.450549450549451	3.093220338983051	2.152173913043478	1.8413793103448275	2.097560975609756	2.647058823529412	2.683673469387755	3.208333333333333	3.637362637362637	3.1864406779661016	2.6666666666666665	2.3655172413793104	2.4878048780487805	2.696078431372549	2.5816326530612246	19.625	22.96078431372549	18.78021978021978	15.864406779661016	12.615942028985508	10.49655172413793	11.16260162601626	13.029411764705882	12.683673469387756	215.47674846845777	197.16649729246407
ZINC000103250879	25.51742040666057	0	1	12	57	0	0	8	1	1	0	6	0	0	0	6	576.0	976.0	388.0	1488.0	81.763620621225	10.105263157894736	7.666666666666667	7.706422018348624	4.386206896551724	4.046783625730995	4.368098159509202	5.392265193370166	2.917293233082707	3.3741007194244603	3.526315789473684	3.6055045871559632	3.1241379310344826	2.754385964912281	2.730061349693252	2.325966850828729	2.8421052631578947	2.841726618705036	26.105263157894736	25.916666666666668	23.440366972477065	17.420689655172414	15.415204678362572	16.9079754601227	16.03867403314917	14.210526315789474	14.273381294964029	218.6573374918613	186.89162519396524
ZINC000045338042	26.871923182292665	0	1	15	57	0	0	9	3	0	0	6	0	0	0	6	620.0	1001.0	520.0	1556.0	85.44009081152701	10.87719298245614	8.6	8.458715596330276	4.628378378378378	4.145348837209302	4.512345679012346	5.958333333333333	3.586206896551724	3.3664596273291925	3.631578947368421	3.697247706422018	3.195945945945946	2.7848837209302326	2.7962962962962963	2.625	3.027586206896552	2.68944099378882	27.29824561403509	26.916666666666668	24.779816513761467	18.074324324324323	15.30813953488372	16.71604938271605	18.261904761904763	16.689655172413794	16.60248447204969	229.73781086671184	195.28080219356147
ZINC000066165798	13.001822032165402	0	1	6	36	0	0	3	1	0	0	0	2	0	0	2	131.20987654320987	57.66666666666667	15.777777777777777	1150.0	58.20704519213101	3.644718792866941	4.087087087087087	2.882447665056361	1.8991769547325104	1.295346628679962	0.9004444444444445	0.5492063492063493	0.276803118908382	0.0972222222222222	2.9722222222222223	3.347826086956522	2.7745098039215685	2.3076923076923075	1.92	1.7428571428571429	1.5789473684210529	1.3125	31.944444444444443	24.37837837837838	20.666666666666668	18.94117647058824	13.213675213675211	11.232	12.742857142857142	15.929824561403509	18.9375	215.86344052017097	183.15478581688345
215981831	17.844078470807702	0	1	12	39	0	0	6	1	2	0	2	1	0	0	3	361.60493827160496	440.1111111111112	354.11111111111114	1256.0	62.39441247758402	9.271921494143715	8.124661246612465	6.696400625978091	5.813657407407407	5.275769745649264	5.597809076682316	5.501388888888889	4.070242656449554	2.0825825825825826	3.435897435897436	3.591549295774648	2.958333333333333	3.0120481927710845	3.436619718309859	3.1125	2.574712643678161	2.391891891891892	32.205128205128204	28.26829268292683	24.56338028169014	21.48958333333333	21.457831325301203	23.197183098591548	24.5	20.13793103448276	15.135135135135137	236.69953686054555	181.84376063543425
103939383	17.096531575101274	0	1	6	50	0	0	3	2	1	0	0	0	0	0	0	218.0	210.0	151.0	874.0	68.501465335772	4.36	4.384615384615385	3.206185567010309	2.477272727272727	2.451851851851852	2.2444444444444445	1.390728476821192	0.961783439490446	0.4276729559748428	2.84	3.164948453608248	2.6818181818181817	2.6148148148148147	2.688888888888889	2.437086092715232	2.171974522292994	1.7421383647798745	17.48	20.673076923076923	15.690721649484535	12.469696969696969	13.177777777777775	14.25925925925926	11.642384105960264	9.681528662420382	6.9937106918239	192.4037020142207	154.4812365734757
102387343	15.9310553825592	0	1	12	37	0	0	5	1	1	0	3	0	0	0	3	354.0	300.0	200.0	948.0	54.520157477584014	9.567567567567568	7.7894736842105265	7.859375	4.662650602409639	4.178571428571429	3.675	3.75	2.5	3.212121212121212	3.2432432432432434	3.328125	2.915662650602409	2.6785714285714284	2.6	2.4625	2.275	2.212121212121212	25.62162162162162	25.63157894736842	23.6875	17.734939759036145	16.845238095238095	15.65	15.0125	11.95	12.606060606060606	223.36344070585525	184.91933329801745
CHEMBL3334770	24.58697688344964	0	2	15	65	0	0	3	2	0	1	0	0	0	0	0	282.44444444444446	346.0	303.0	1396.0	104.036038764866	4.345299145299146	4.473429951690821	3.1916010498687664	2.159090909090909	1.7585034013605445	1.780612244897959	1.7743589743589745	1.5380710659898478	1.2427350427350428	3.046153846153846	3.393700787401575	2.8579545454545454	2.591836734693877	2.561224489795918	2.6153846153846154	2.482233502538071	2.276923076923077	21.476923076923075	23.47826086956522	18.58267716535433	14.193181818181818	12.448979591836734	12.566326530612244	13.33846153846154	12.380710659898478	10.61025641025641	215.365017582198	175.047145955898
CHEMBL505592_25188771	18.2634559672906	0	1	12	48	0	0	4	1	2	0	1	0	0	0	1	308.0	419.0	287.0	1002.0	69.255366716376	6.416666666666667	5.52	4.157303370786517	3.46218487394958	3.3846153846153846	3.6186440677966094	3.198473282442748	2.0354609929078014	1.326086956521739	2.958333333333333	3.247191011235955	2.857142857142857	2.863247863247864	2.906779661016949	2.717557251908397	2.3900709219858154	2.036231884057971	20.875	23.18	18.26966292134832	14.983193277310924	14.803418803418804	16.02542372881356	15.35114503816794	12.54609929078014	9.673913043478262	209.78099237836383	168.78017157954426
ZINC000040943321	22.753385824593646	0	1	10	59	0	0	6	4	2	0	0	0	0	0	0	356.0	261.0	281.0	1182.0	83.60949514546998	6.033898305084746	5.838709677419355	4.252173913043478	2.9	2.125	1.6390532544378698	1.7171052631578947	1.99290780141844	1.984615384615385	3.0847457627118646	3.3391304347826085	2.8125	2.4642857142857144	2.289940828402367	2.361842105263158	2.3900709219858154	2.4846153846153847	20.033898305084747	22.93548387096774	18.35652173913044	14.71875	12.595238095238097	10.597633136094675	10.763157894736842	11.21985815602837	11.853846153846154	204.73625966064304	169.09148065934474
CHEMBL1078741_46882860	15.274871060063752	0	1	6	40	0	0	5	2	1	0	0	2	0	0	2	205.20987654320987	138.77777777777777	95.88888888888889	1300.0	63.29376209698	5.130246913580247	5.05420054200542	3.764444444444445	2.7592592592592595	2.58013044491032	2.5881642512077296	1.2281219272369714	0.8057889822595705	0.4189016602809706	3.0	3.28	2.656862745098039	2.5	2.7282608695652173	2.2389380530973453	1.899159663865546	1.6551724137931034	32.5	25.634146341463413	21.453333333333333	16.95098039215686	18.5188679245283	20.57608695652174	14.141592920353984	12.781512605042018	15.689655172413794	217.1347363773114	168.28147734653567
CHEMBL1087454	25.51286326411854	0	1	15	60	0	0	8	4	4	0	0	0	0	0	0	446.0	337.0	266.0	1344.0	86.79557733577198	7.433333333333334	7.140625	5.608695652173913	3.792207792207792	3.0062111801242235	2.4662576687116564	2.3241379310344827	2.094488188976378	2.2363636363636363	3.333333333333333	3.591304347826087	3.012987012987013	2.7080745341614905	2.4539877300613497	2.46896551724138	2.4330708661417324	2.518181818181818	22.4	24.984375	20.74782608695652	16.103896103896105	14.130434782608695	12.61963190184049	12.482758620689657	12.0	12.536363636363635	214.55950477990208	178.91905164570753
CHEMBL3612825	20.79382593911353	0	1	12	53	0	0	5	2	1	0	0	2	0	0	2	271.2098765432099	203.11111111111111	189.11111111111111	1558.0	85.48373952607399	5.117167481947356	4.985858585858586	3.4579124579124585	2.2103174603174605	1.7533366700033366	1.6633744855967076	1.6379928315412189	1.6026365348399247	1.876157407407408	3.018867924528302	3.2323232323232323	2.6	2.277027027027027	2.251851851851852	2.274193548387097	2.254237288135593	2.4166666666666665	29.39622641509434	25.0	20.484848484848484	15.457142857142856	14.81081081081081	14.14074074074074	12.169354838709678	11.898305084745765	13.572916666666666	223.33038177213865	170.7340631912503
CHEMBL1187636	17.01565134606151	0	1	6	44	0	2	5	1	3	0	0	0	1	0	1	275.06721536351165	240.5925925925926	168.44444444444446	2100.0	69.63489590667798	6.251527621897992	5.718196457326893	4.242032730404824	3.037675606641124	2.617372768451905	2.295778295778296	2.1104613385315143	1.7546296296296298	1.7624209575429088	3.1818181818181817	3.6627906976744176	3.2586206896551726	2.633093525179856	2.3286713286713288	2.4035087719298245	2.09375	1.7560975609756098	47.72727272727273	27.13043478260869	22.91860465116279	21.73275862068965	17.510791366906474	15.853146853146852	18.29824561403509	23.08333333333333	15.060975609756095	215.4437425923456	198.2615056103936
ZINC000036126911	20.689084622436845	1	0	19	46	0	0	4	2	2	0	0	0	0	0	0	350.0	463.0	365.0	1038.0	73.95446609697997	7.608695652173913	7.775510204081633	6.626506024096385	5.529411764705882	4.495934959349594	4.106870229007634	3.3309352517985613	2.943548387096774	2.181034482758621	3.565217391304348	4.156626506024097	3.8333333333333335	3.4471544715447155	3.0839694656488548	2.7697841726618706	2.475806451612903	2.112068965517241	22.565217391304348	24.897959183673468	22.180722891566266	20.57843137254902	17.634146341463413	17.17557251908397	14.784172661870503	13.983870967741936	11.689655172413794	236.0534049451292	239.9320203610565
ZINC000101876788	17.901097612210535	0	1	6	45	0	2	6	1	3	1	0	0	1	0	1	275.5116598079561	231.92592592592592	145.1111111111111	2356.0	78.04489590667798	6.122481329065692	5.114263199369582	4.062289562289562	2.9833690439751046	2.657601657601657	2.30339928970066	2.0167471819645733	1.4657687991021322	1.0513468013468013	3.2444444444444445	3.715909090909091	3.239669421487603	2.636363636363636	2.335616438356164	2.460869565217392	2.212121212121212	1.9090909090909087	52.355555555555554	31.31914893617021	24.852272727272727	25.0	20.15384615384616	16.294520547945204	19.46086956521739	25.13131313131313	19.306818181818183	223.9178202406633	202.99005403465367
ZINC000040940279	24.903215738854712	0	1	15	61	0	0	7	3	2	0	2	0	0	0	2	462.0	410.0	315.0	1366.0	88.15318024062098	7.573770491803279	6.828125	5.365217391304348	4.128205128205129	3.1695906432748537	2.5343915343915344	2.2282608695652173	1.875	2.18	3.229508196721312	3.5565217391304347	3.032051282051282	2.742690058479532	2.380952380952381	2.282608695652174	2.375	2.493333333333333	22.39344262295082	24.21875	20.05217391304348	16.756410256410255	15.029239766081872	12.825396825396826	11.86413043478261	11.761904761904765	13.04	213.2157904457096	182.8967044812197
ZINC000038923028	17.51590907158417	0	1	9	45	0	0	3	3	0	0	0	0	0	0	0	232.0	242.0	174.0	854.0	66.84519681152698	5.155555555555556	5.291666666666667	3.813186813186813	2.4031007751937983	2.33587786259542	2.2704918032786887	1.890625	1.4262295081967211	1.5393258426966292	3.1777777777777776	3.571428571428572	2.8449612403100777	2.6793893129771	2.7459016393442623	2.5	2.180327868852459	2.146067415730337	18.97777777777777	22.39583333333333	17.63736263736264	12.457364341085272	11.9618320610687	12.852459016393444	11.3671875	9.450819672131148	9.98876404494382	210.9264394403048	163.27992852055587
CHEMBL362783_11265803	14.170645194432373	0	1	12	37	0	0	4	2	1	1	0	0	0	0	0	202.44444444444449	167.33333333333331	136.0	976.0	61.309736287282014	5.471471471471472	5.140350877192982	4.021505376344086	3.199134199134199	2.642570281124498	2.9066666666666667	2.173160173160173	1.8888888888888888	1.4193548387096775	2.972972972972973	3.338709677419355	2.948051948051948	2.6144578313253013	2.64	2.389610389610389	2.1944444444444446	2.0	26.37837837837838	25.86842105263158	22.596774193548388	21.584415584415584	17.337349397590362	16.64	14.753246753246753	11.458333333333334	9.82258064516129	221.9474942208394	207.3870461477177
ZINC000035905571	16.877751975618917	0	1	15	44	0	0	3	2	1	0	0	0	0	0	0	240.0	300.0	186.0	868.0	65.83378790667798	5.454545454545454	5.608695652173913	4.531645569620253	3.5233644859813085	3.31858407079646	3.0330578512396693	2.34375	1.5630252100840336	0.8282828282828283	3.0454545454545454	3.5316455696202533	3.0093457943925235	2.920353982300885	2.677685950413223	2.4140625	2.176470588235294	1.898989898989899	19.727272727272727	22.63043478260869	18.772151898734176	15.16822429906542	14.964601769911503	14.694214876033058	12.890625	10.857142857142858	8.585858585858587	214.40187804830583	179.52988484073347
ZINC000095583548	12.268104450355084	0	1	6	34	0	0	2	1	0	0	0	1	0	0	1	141.60493827160494	85.11111111111111	36.22222222222223	860.0	53.01003228728201	4.16485112563544	4.288888888888889	2.895943562610229	2.216993464052288	1.2010582010582012	1.3450980392156864	1.215873015873016	0.6037037037037039	0.1372549019607843	2.8823529411764706	3.2063492063492065	2.776470588235294	2.1809523809523808	2.176470588235294	2.0428571428571427	1.8	1.588235294117647	25.294117647058822	22.97142857142857	18.63492063492064	16.929411764705883	10.676190476190476	10.470588235294118	11.871428571428572	11.183333333333334	13.470588235294118	212.82438693770985	192.92225738580044
CHEMBL2206531	16.42986490843461	0	1	12	38	0	0	4	1	1	0	2	0	0	0	2	328.0	314.0	254.0	904.0	57.443421382433016	8.631578947368421	7.375	5.885714285714286	5.179775280898877	3.212962962962963	3.155339805825242	3.4505494505494507	3.097560975609756	2.8181818181818183	3.394736842105264	3.8	3.3707865168539324	2.7777777777777777	2.70873786407767	2.505494505494505	2.182926829268293	1.9090909090909087	23.789473684210527	25.2	21.3	19.48314606741573	14.324074074074074	14.12621359223301	14.791208791208792	13.329268292682928	12.854545454545455	224.78957754249367	214.7821025133817
ZINC000066104721	15.572928212987	0	1	12	37	0	0	3	1	0	0	0	2	0	0	2	187.20987654320987	166.55555555555557	77.11111111111111	1256.0	65.684519382433	5.059726393059727	5.467236467236467	4.143317230273753	3.080375514403292	2.493121693121693	2.151151151151151	1.632897603485839	0.940379403794038	0.4539007092198581	3.324324324324324	3.753623188405797	3.21875	2.857142857142857	2.558558558558558	2.2745098039215685	1.951219512195122	1.6382978723404256	33.945945945945944	26.64102564102564	23.17391304347826	21.67708333333333	16.16190476190476	14.576576576576576	15.950980392156865	17.23170731707317	17.72340425531915	242.68829932735915	209.6129165163559
CHEMBL576622	14.049684080780676	0	1	6	43	0	0	3	1	1	0	0	1	0	0	1	177.60493827160494	114.66666666666669	66.66666666666667	1002.0	61.898713716376015	4.130347401665231	4.118863049095608	2.829059829059829	2.240041928721174	1.8003613369467029	1.7864077669902914	0.9717514124293786	0.584795321637427	0.2291052114060963	2.6511627906976742	2.923076923076923	2.320754716981132	2.1463414634146343	2.320388349514563	2.067796610169492	1.8421052631578947	1.4955752212389382	23.302325581395348	21.37209302325581	17.435897435897434	14.11320754716981	11.739837398373984	15.07766990291262	12.067796610169491	10.710526315789474	9.194690265486726	197.3478186728078	160.20357145405737
CHEMBL2029053	26.345938871929235	1	1	15	61	0	0	10	1	8	1	0	0	0	0	0	500.44444444444446	675.3333333333333	655.6666666666667	1708.0	93.703780430923	8.2040072859745	7.151041666666667	6.372727272727273	5.677704194260486	5.189873417721519	4.68763102725367	4.168724279835391	3.902777777777778	3.482142857142857	3.360655737704918	3.763636363636364	3.165562913907285	2.9873417721518987	2.981132075471698	3.006172839506173	2.857142857142857	2.571428571428572	28.0	27.609375	24.381818181818183	20.807947019867548	19.60759493670886	19.264150943396228	18.820987654320987	18.0	16.017857142857142	222.53908798888875	189.21208145174504
ZINC000095563112	14.199154765133787	0	1	12	35	0	0	2	1	1	0	0	0	0	0	0	204.0	147.0	78.0	706.0	54.03402338243301	5.828571428571428	5.864864864864865	4.65625	3.63953488372093	2.735294117647059	2.382978723404255	1.7710843373493976	1.0684931506849316	0.6	3.2285714285714286	3.765625	3.244186046511628	2.676470588235294	2.5638297872340425	2.1927710843373496	1.7534246575342465	1.5	20.17142857142857	23.08108108108108	19.40625	16.313953488372093	13.147058823529411	13.106382978723405	11.457831325301203	7.698630136986301	5.4	221.8399723857465	202.5858037237921
ZINC000040943554	27.8005925488222	0	1	15	68	0	0	7	3	2	0	2	0	0	0	2	486.0	557.0	491.0	1478.0	98.298331860017	7.147058823529412	6.555555555555555	5.083969465648855	3.983050847457627	3.2135416666666665	2.8365384615384617	2.6273584905660377	2.4923857868020303	2.59278350515464	3.2794117647058822	3.595419847328244	3.0451977401129944	2.8697916666666665	2.6298076923076925	2.589622641509434	2.751269035532995	2.7628865979381443	21.73529411764705	23.86111111111111	19.48091603053436	16.271186440677965	15.171875	13.778846153846152	12.754716981132075	13.553299492385786	14.608247422680412	211.78013088470576	179.8874310099963
CHEMBL1852403	29.03646662623281	0	1	23	72	0	0	6	5	1	0	0	0	0	0	0	436.0	532.0	448.0	1460.0	108.710555669715	6.055555555555555	6.25	4.894736842105263	3.662857142857143	3.0463917525773194	2.6826923076923075	2.686868686868687	2.3957219251336896	2.207547169811321	3.180555555555556	3.518796992481203	3.097142857142857	2.768041237113402	2.5961538461538463	2.5202020202020203	2.3957219251336896	2.4654088050314464	20.27777777777778	23.38157894736842	19.30075187969925	16.125714285714285	14.350515463917526	13.0	13.075757575757576	12.406417112299463	12.641509433962264	217.35995350534108	188.2154482250753
ZINC000029129918	13.68231801272818	0	1	12	34	0	0	3	1	1	0	0	1	0	0	1	203.6049382716049	145.22222222222223	92.22222222222224	958.0	55.55291047758401	5.988380537400145	6.088888888888889	4.766283524904215	3.8619047619047615	2.866385372714487	3.107407407407408	2.0453834115805947	1.3174603174603174	0.7222222222222222	3.0588235294117645	3.362068965517241	2.8857142857142857	2.5316455696202533	2.95	2.4507042253521125	2.085714285714286	1.865384615384616	28.176470588235293	25.37142857142857	21.67241379310345	20.414285714285715	15.08860759493671	19.58333333333333	16.690140845070424	13.228571428571428	11.98076923076923	229.81674546276352	200.85823745195705
CHEMBL3039917	15.42345752863389	0	1	6	39	0	0	6	1	2	1	0	2	0	0	2	203.6543209876544	223.85185185185185	164.85185185185185	1534.0	67.90345319213095	5.221905666350111	3.805555555555556	3.3585185185185185	1.8368770004572472	1.8968253968253967	2.083091787439613	1.8970495919648465	1.6005034160373963	0.5878787878787879	3.102564102564102	3.28	2.685185185185185	2.5535714285714284	2.5043478260869567	2.1610169491525424	1.7572815533980584	1.5272727272727271	39.333333333333336	32.975	23.68	19.546296296296298	16.669642857142858	18.2	19.21186440677966	18.98058252427185	19.10909090909091	225.65750383132087	176.0840276023384
ZINC000006716518	19.79439945780752	0	1	12	56	0	0	3	2	1	0	0	0	0	0	0	272.0	355.0	220.0	1020.0	80.54629114547001	4.857142857142857	5.086206896551724	4.0285714285714285	3.3125	2.747058823529412	2.5172413793103448	1.9189189189189189	1.1827956989247312	0.7134831460674157	2.9285714285714284	3.4095238095238094	3.013888888888889	2.741176470588236	2.683908045977012	2.4324324324324325	2.139784946236559	1.8595505617977528	18.214285714285715	21.224137931034484	17.123809523809523	15.1875	13.623529411764704	13.942528735632184	12.48108108108108	10.46774193548387	8.179775280898877	203.1503606530395	184.11155426692704
ZINC000101387204	20.17369606967848	0	1	12	45	0	2	5	1	1	0	3	0	0	0	3	394.0	449.0	421.0	1096.0	67.45420909697997	8.755555555555556	7.375	6.738636363636363	3.85483870967742	4.016393442622951	5.670103092783505	4.934065934065934	4.252525252525253	3.4257425742574257	3.511111111111111	3.6704545454545454	3.0080645161290325	2.729508196721312	2.979381443298969	3.2857142857142856	2.98989898989899	2.5544554455445545	24.355555555555554	25.39583333333333	22.76136363636364	15.53225806451613	14.204918032786884	18.1958762886598	19.1978021978022	18.303030303030305	15.465346534653465	224.06333090750408	176.68991746519114
102549807	12.118274536094026	0	0	6	29	0	0	3	0	2	0	0	1	0	0	1	201.6049382716049	120.22222222222224	52.33333333333333	898.0	48.07447576303701	6.951894423158791	6.503703703703704	5.147435897435898	3.689594356261023	3.490740740740741	2.6444444444444444	1.9390681003584231	1.1629629629629628	0.1798941798941798	3.206896551724138	3.480769230769231	3.126984126984127	2.85	2.533333333333333	2.0161290322580645	1.511111111111111	1.5238095238095235	30.96551724137931	26.4	22.346153846153847	19.07936507936508	19.73333333333333	17.533333333333335	14.96774193548387	14.044444444444444	9.80952380952381	236.08830733397184	201.2526095159603
ZINC000036093156	15.803638356287824	0	2	6	48	0	0	4	2	1	0	1	0	0	0	1	246.0	231.0	191.0	882.0	62.78930143092301	5.125	4.530612244897959	3.1538461538461537	2.3852459016393444	1.8865248226950355	2.022058823529412	1.4620253164556962	1.2733333333333334	0.8489208633093526	2.6875	3.0	2.581967213114754	2.3617021276595747	2.367647058823529	2.1772151898734178	1.98	1.6906474820143884	18.375	20.959183673469383	15.956043956043956	13.18032786885246	11.078014184397164	12.022058823529411	10.689873417721518	10.7	8.417266187050359	185.81482413465807	156.70592186212536
CHEMBL3946788	18.17034909995359	0	1	6	52	0	0	5	2	1	0	0	2	0	0	2	217.20987654320987	187.66666666666669	176.1111111111111	1452.0	78.00626533577199	4.177113010446344	4.174004192872117	2.761741122565865	1.9243827160493827	1.5868945868945867	1.4045242847638058	1.0255009107468125	0.962355798421372	1.2137931034482758	2.8461538461538463	3.1752577319587627	2.647058823529412	2.4743589743589745	2.395209580838323	2.125683060109289	1.8688524590163933	1.806896551724138	27.923076923076923	23.264150943396228	18.81443298969072	17.03676470588235	13.198717948717947	13.161676646706589	12.57377049180328	11.087431693989071	12.144827586206896	204.3870580295619	170.02780601294617
ZINC000038213680	16.987141775360094	0	1	15	41	0	0	4	2	1	0	1	0	0	0	1	292.0	348.0	269.0	910.0	62.021298192131006	7.121951219512195	6.651162790697675	5.47945205479452	4.26530612244898	3.691588785046729	3.383928571428572	2.9243697478991595	2.514018691588785	1.862068965517241	3.2439024390243905	3.73972602739726	3.163265306122449	2.981308411214953	2.75	2.4705882352941178	2.186915887850468	1.827586206896552	22.195121951219512	24.2093023255814	20.726027397260275	17.071428571428573	15.83177570093458	15.419642857142858	13.798319327731091	12.551401869158878	9.71264367816092	221.8038659698898	191.57391264066533
ZINC000165283628	17.027581889879976	0	1	15	38	0	0	3	1	1	1	0	0	0	0	0	236.44444444444449	231.0	165.0	1034.0	68.02182338243297	6.222222222222222	6.211382113821138	5.009389671361502	3.774193548387097	2.7537537537537533	2.77	2.5384615384615383	1.987951807228916	1.6551724137931034	3.5526315789473686	4.056338028169014	3.3978494623655915	2.855855855855856	2.81	2.659340659340659	2.409638554216868	2.2241379310344827	27.21052631578948	27.26829268292683	23.718309859154928	18.70967741935484	14.117117117117116	14.17	14.934065934065934	14.27710843373494	15.46551724137931	242.3213177306957	218.38522203141235
102549891	14.54535139088752	0	0	6	35	0	0	5	0	4	1	0	0	0	0	0	274.44444444444446	166.0	137.33333333333331	1032.0	57.14122247758401	7.841269841269842	5.648148148148148	5.71875	3.923076923076923	3.623931623931624	2.551440329218108	2.2432432432432434	2.5432098765432096	2.761904761904762	3.257142857142857	3.421875	3.08974358974359	2.730769230769231	2.345679012345679	2.2432432432432434	2.314814814814815	2.2142857142857144	29.485714285714284	32.111111111111114	23.328125	19.46153846153846	18.46153846153846	14.22222222222222	12.756756756756756	16.555555555555557	21.09523809523809	225.39762514313057	200.9835460771758
CHEMBL573831	18.95863220465868	0	1	6	53	0	2	5	1	2	1	1	0	0	0	1	296.44444444444446	313.3333333333333	216.66666666666669	1262.0	79.44381833577198	5.59329140461216	4.6909090909090905	3.42948717948718	2.5524475524475525	2.673036093418259	2.3179190751445087	1.8323586744639373	1.5046296296296298	1.7830188679245282	2.943396226415094	3.3846153846153846	3.0489510489510487	2.764331210191082	2.4277456647398843	2.2222222222222223	2.0625	2.018867924528302	23.81132075471698	24.21818181818182	19.08653846153846	15.545454545454543	14.363057324840764	13.167630057803468	12.34502923976608	11.54861111111111	14.641509433962264	203.5962235594685	177.3836412447847
49863846_CHEMBL1229286	24.97216542407601	0	1	17	60	0	0	7	4	1	0	0	2	0	0	2	361.2098765432099	337.0	301.44444444444446	1766.0	97.159665335772	6.020164609053498	6.194003527336861	4.735735735735736	3.452447850149	2.623721881390593	2.123385012919897	2.067484662576687	2.168665067945644	2.2681992337164747	3.2666666666666666	3.603603603603604	3.0965517241379312	2.748466257668712	2.4186046511627906	2.3496932515337425	2.338129496402878	2.534482758620689	29.433333333333334	25.936507936507937	22.18018018018018	21.16551724137931	17.153374233128833	14.581395348837209	13.644171779141104	13.37410071942446	14.31896551724138	227.5976129079428	201.1855906704554
CHEMBL334577	20.38737583369361	0	2	16	42	0	0	4	2	1	0	0	1	0	0	1	305.60493827160496	346.8888888888889	207.11111111111111	1224.0	73.940923382433	7.276308054085833	7.763285024154589	7.145833333333333	5.712538226299695	5.069923371647509	4.101774042950513	2.843351548269581	1.8492063492063493	1.287817938420348	3.880952380952381	4.475	3.889908256880734	3.646551724137931	3.302521008403361	2.844262295081968	2.375	2.048192771084337	29.142857142857142	27.30434782608696	25.175	21.73394495412844	20.08620689655172	18.134453781512605	16.737704918032787	13.955357142857142	13.180722891566266	253.07782556863225	230.1452932368739
ZINC000027213366	21.73468867106652	0	1	12	52	0	2	4	1	3	0	0	0	0	0	0	344.0	425.0	460.0	1094.0	78.39963462122499	6.615384615384615	6.375	5.182692307692308	3.972027972027972	3.5950920245398774	2.739130434782609	2.951388888888889	3.108108108108108	2.312925170068027	3.4423076923076925	3.990384615384616	3.4125874125874125	2.9263803680981595	2.751552795031056	2.9652777777777777	2.7635135135135136	2.3877551020408165	21.03846153846154	24.0	20.173076923076923	17.0	15.012269938650308	13.720496894409935	14.38888888888889	13.804054054054054	12.29251700680272	219.43209336774223	196.9288329706418
44387798	26.84619659745187	0	2	12	68	0	0	6	4	2	0	0	0	0	0	0	406.0	425.0	325.0	1366.0	99.33244676486598	5.970588235294118	5.902777777777778	4.274809160305344	3.1333333333333333	2.787878787878788	2.4029850746268657	2.2606382978723403	1.867816091954023	2.047945205479452	3.147058823529412	3.519083969465649	2.988888888888889	2.6818181818181817	2.492537313432836	2.436170212765957	2.3735632183908044	2.5753424657534247	20.08823529411765	23.27777777777778	18.68702290076336	14.922222222222222	13.33838383838384	12.492537313432836	12.27127659574468	10.764367816091951	12.116438356164384	210.6082177418869	176.92235932507018
CHEMBL364050	13.560997669168536	0	1	9	34	0	0	3	2	0	0	1	0	0	0	1	218.0	133.0	77.0	700.0	49.333268382433005	6.411764705882353	6.027777777777778	4.650793650793651	3.805194805194805	2.577777777777778	1.7333333333333334	1.9275362318840576	1.6382978723404256	1.4222222222222225	3.264705882352941	3.65079365079365	3.038961038961039	2.555555555555556	2.493333333333333	2.188405797101449	2.276595744680851	1.933333333333333	20.58823529411765	23.194444444444443	18.365079365079364	15.96103896103896	12.72222222222222	10.88	10.44927536231884	12.659574468085106	9.8	209.4509597629983	185.879417104634
CHEMBL481697	21.637947874959696	0	1	12	49	0	0	10	2	4	1	3	0	0	0	3	502.44444444444446	427.0	403.3333333333333	1522.0	73.870634001829	10.253968253968257	7.486666666666667	8.445736434108527	4.6535947712418295	4.175	4.576323987538941	3.6495726495726495	3.601190476190476	3.62037037037037	3.326530612244898	3.313953488372093	3.0	2.683333333333333	2.9065420560747666	2.5811965811965814	2.5267857142857144	2.324074074074074	31.06122448979592	32.34	26.232558139534884	19.23529411764705	16.866666666666667	20.345794392523363	17.05128205128205	16.598214285714285	16.046296296296298	219.5135422990072	196.7471827028853
ZINC000038782807	20.30389608181047	0	1	15	46	0	0	3	3	0	0	0	0	0	0	0	288.0	282.0	244.0	960.0	74.32267100182898	6.260869565217392	6.46	4.934065934065934	3.1587301587301586	2.54014598540146	2.293233082706767	2.473684210526316	2.44	2.75	3.5434782608695654	4.0	3.2301587301587302	2.81021897810219	2.736842105263158	2.692982456140351	2.69	2.613636363636364	20.869565217391305	24.14	20.164835164835164	15.07936507936508	12.992700729927009	11.781954887218046	12.482456140350877	12.56	11.909090909090908	232.61028241738788	190.60107203635727
CHEMBL372318	20.121325411340138	0	1	12	47	0	0	6	2	1	0	3	0	0	0	3	418.0	415.0	391.0	1146.0	69.10882200182895	8.893617021276595	7.530612244897959	7.229885057471264	4.735042735042735	4.0703125	3.67479674796748	3.4873949579831933	3.341880341880342	4.462264150943396	3.3404255319148937	3.574712643678161	3.1538461538461537	2.8515625	2.7886178861788617	2.689075630252101	2.495726495726496	2.320754716981132	24.382978723404257	25.12244897959184	22.40229885057472	17.846153846153847	16.453125	15.75609756097561	14.781512605042018	13.615384615384617	15.283018867924527	220.36697464872967	192.8477936010628
71456239	23.172763321076545	0	2	16	56	0	0	4	3	1	0	0	0	0	0	0	332.0	299.0	265.0	1138.0	86.00025243092301	5.928571428571429	6.05	4.622641509433962	3.3076923076923075	2.556962025316456	2.205298013245033	2.392	2.226890756302521	2.0084745762711864	3.267857142857143	3.650943396226415	3.0489510489510487	2.632911392405063	2.5033112582781456	2.72	2.672268907563025	2.52542372881356	20.321428571428573	23.75	19.452830188679247	15.251748251748252	12.664556962025316	11.748344370860927	12.896	12.521008403361344	11.779661016949152	220.95565964281727	186.25987369843085
CHEMBL338115	12.675551403019512	0	0	9	30	0	0	3	2	1	0	0	0	0	0	0	210.0	94.0	42.0	644.0	45.54348466788601	7.0	7.15625	5.714285714285714	4.515625	3.25	2.111111111111111	1.7735849056603774	1.0769230769230769	0.2222222222222222	3.4	3.821428571428572	3.5625	3.0	2.361111111111111	2.150943396226415	1.871794871794872	1.4814814814814814	21.466666666666665	24.40625	20.535714285714285	19.0	15.529411764705882	11.11111111111111	11.18867924528302	8.820512820512821	6.074074074074074	221.46370893940104	215.4185586967785
CHEMBL1196025	11.34221806968618	0	1	6	32	0	0	3	1	2	0	0	0	0	0	0	194.0	63.0	14.0	626.0	43.521627382433	6.0625	5.606060606060606	4.169491525423729	3.91044776119403	2.023809523809524	1.4805194805194806	1.125	0.2592592592592592	0.0277777777777777	2.90625	3.288135593220339	3.1044776119402986	2.380952380952381	2.168831168831169	1.946428571428572	1.5555555555555556	1.3333333333333333	19.5625	22.545454545454547	17.508474576271187	17.402985074626866	12.297619047619047	10.64935064935065	10.410714285714286	6.574074074074074	4.583333333333333	196.46006885838025	200.5733246811284
53325042_CHEMBL1683890	12.84465198950169	0	1	6	36	0	0	3	1	0	0	1	1	0	0	2	181.6049382716049	103.22222222222224	70.33333333333333	942.0	53.76489419213101	5.044581618655693	4.651651651651652	3.3832528180354267	2.3221099887766554	1.5805805805805806	1.296969696969697	1.0119825708061003	1.0193236714975844	0.75	2.9166666666666665	3.260869565217391	2.717171717171717	2.3423423423423424	2.1	1.8235294117647056	1.579710144927536	1.3928571428571428	26.166666666666668	23.216216216216218	18.81159420289855	16.272727272727273	12.576576576576576	12.236363636363636	11.72549019607843	10.826086956521738	9.964285714285714	206.78213627764475	173.44189808786876
366172079	28.35786941574769	0	1	18	61	0	0	8	4	2	0	2	0	0	0	2	530.0	547.0	502.0	1484.0	93.607141526074	8.688524590163935	7.818181818181818	6.158333333333333	4.313253012048193	3.882022471910112	3.7540983606557377	3.440251572327044	3.5104895104895104	3.0538461538461537	3.672131147540984	4.041666666666667	3.27710843373494	2.943820224719101	2.721311475409836	2.779874213836478	2.685314685314685	2.5923076923076924	24.327868852459016	26.03030303030303	22.275	17.49397590361446	15.691011235955056	14.655737704918034	15.314465408805033	15.545454545454543	13.346153846153848	229.56163869862024	194.92787815814668
ZINC000100891319	17.193990831023985	0	1	6	39	0	2	6	1	3	0	0	2	0	0	2	283.2098765432099	315.44444444444446	166.88888888888889	1412.0	64.825231382433	7.261791706236151	6.785907859078591	5.457957957957959	4.209253024067839	3.5662768031189085	3.3462301587301586	3.186307519640853	1.7945041816009557	0.7021604938271605	3.5128205128205128	3.9864864864864864	3.474747474747475	2.8596491228070176	2.6517857142857144	2.575757575757576	2.021505376344086	1.5416666666666667	36.20512820512821	28.4390243902439	25.14864864864865	24.393939393939394	17.771929824561404	17.321428571428573	19.484848484848484	19.29032258064516	18.38888888888889	236.02878216041103	219.50378477285125
24897270_CHEMBL469151	15.722758127248062	0	1	12	45	0	0	3	2	1	0	0	0	0	0	0	220.0	250.0	164.0	834.0	63.93411371637602	4.888888888888889	4.869565217391305	3.6962025316455698	3.184466019417476	2.4471544715447155	2.212121212121212	1.7482517482517483	1.2330827067669172	0.6698113207547169	2.8	3.2531645569620253	2.883495145631068	2.5934959349593494	2.4015151515151514	2.104895104895105	1.9172932330827068	1.669811320754717	18.53333333333333	21.32608695652174	17.20253164556962	15.25242718446602	13.504065040650406	13.098484848484848	11.048951048951048	9.421052631578949	7.528301886792453	201.6074049163997	182.544389026268
CHEMBL6731	10.077834421574144	0	1	6	26	0	0	3	1	2	0	0	0	0	0	0	174.0	64.0	32.0	550.0	36.165375763037005	6.6923076923076925	6.333333333333333	5.191489361702128	3.125	2.0508474576271185	1.681818181818182	1.641025641025641	1.1851851851851851	0.0	3.0384615384615383	3.3191489361702127	2.625	2.305084745762712	2.227272727272727	2.025641025641025	1.9259259259259256	1.625	21.15384615384616	23.62962962962963	19.5531914893617	14.446428571428571	11.23728813559322	11.431818181818182	10.41025641025641	10.62962962962963	6.125	204.43667008637644	171.38888435292174
CHEMBL1852517_90664951_CHEMBL1852517	28.398309530267568	0	1	17	75	0	0	8	5	2	0	0	1	0	0	1	435.60493827160496	447.1111111111111	405.8888888888889	1744.0	109.862198384262	5.808065843621399	5.911680911680912	4.481746031746032	3.397889509621353	2.605060506050605	2.101427115188583	1.9783677482792523	2.0603496897913143	1.962091503267973	3.04	3.35	3.011173184357542	2.737623762376238	2.477064220183486	2.2964601769911503	2.269035532994924	2.347058823529412	23.25333333333333	23.705128205128204	19.32857142857143	17.446927374301676	15.425742574257423	13.380733944954128	12.163716814159292	12.416243654822336	12.58235294117647	208.2199442340818	186.78393075333227
ZINC000040836218	16.34883448925138	0	1	12	44	0	0	2	1	1	0	0	0	0	0	0	216.0	252.0	152.0	820.0	65.068400811527	4.909090909090909	5.043478260869565	3.865853658536585	2.9017857142857144	2.1703703703703705	2.214814814814815	2.0	1.345132743362832	0.5631067961165048	3.0681818181818183	3.634146341463415	3.017857142857143	2.6148148148148147	2.3925925925925924	2.373015873015873	2.070796460176992	1.6699029126213591	18.63636363636364	21.58695652173913	18.09756097560976	15.223214285714286	12.08148148148148	11.725925925925926	11.976190476190476	10.672566371681416	6.757281553398058	209.5784592121523	190.50441306584864
CHEMBL505902	16.42986490843461	0	1	12	44	0	0	2	1	1	0	0	0	0	0	0	226.0	237.0	157.0	820.0	65.068400811527	5.136363636363637	5.239130434782608	4.024390243902439	3.085714285714286	2.3492063492063493	2.44954128440367	1.9268292682926829	1.4537037037037035	0.591304347826087	3.022727272727273	3.4878048780487805	2.961904761904762	2.595238095238096	2.688073394495413	2.5040650406504064	2.2777777777777777	1.7826086956521738	18.63636363636364	21.91304347826087	17.817073170731707	15.295238095238096	11.841269841269842	13.477064220183486	11.934959349593496	11.88888888888889	7.48695652173913	209.57845921215232	186.24391164193352
ZINC000000409372	9.330287525867716	0	1	6	28	0	0	2	1	1	0	0	0	0	0	0	144.0	33.0	12.0	524.0	39.20029757273501	5.142857142857143	4.892857142857143	3.583333333333333	2.80327868852459	2.12280701754386	1.4363636363636365	0.6346153846153846	0.3333333333333333	0.1153846153846153	2.607142857142857	2.8125	2.4098360655737703	2.2280701754385963	1.9090909090909087	1.7115384615384617	1.6111111111111112	1.3846153846153846	18.714285714285715	20.821428571428573	16.208333333333332	13.704918032786884	12.842105263157896	11.10909090909091	7.9423076923076925	6.722222222222222	4.461538461538462	199.4516798533079	159.71637525605502
CHEMBL1940402	19.407971757298387	0	1	12	50	0	0	4	1	1	0	1	1	0	0	2	283.60493827160496	179.0	165.11111111111111	1264.0	76.598075621225	5.672098765432099	5.252136752136751	3.709219858156029	2.360493827160494	1.6606198034769464	1.4063714063714063	1.4672131147540983	1.618736383442266	1.8523035230352305	3.06	3.3085106382978724	2.674074074074074	2.2448979591836733	2.132867132867133	2.2131147540983607	2.294117647058824	2.463414634146341	25.28	23.807692307692307	19.80851063829787	15.11111111111111	11.523809523809524	10.076923076923077	12.131147540983608	12.65686274509804	13.98780487804878	216.2333692358092	172.8111698353119
ZINC000036093265	16.211085308952253	0	1	6	41	0	2	4	1	2	0	0	0	0	1	1	239.0241975308642	226.9333333333333	157.77777777777777	3618.0	87.42246609697999	5.829858476362541	5.475968992248062	4.132489451476793	2.8816125860373645	2.812466124661247	2.70512077294686	2.140880503144654	1.562156215621562	0.9382716049382716	3.1707317073170733	3.6582278481012658	3.088495575221239	2.6991869918699187	2.5739130434782607	2.3773584905660377	2.01980198019802	1.7777777777777777	88.2439024390244	29.74418604651163	23.0	17.56637168141593	18.29268292682927	20.017391304347825	18.556603773584907	16.475247524752476	22.55555555555556	233.04354204515025	184.1501258868136
ZINC000043074484	18.99907231917856	0	1	15	49	0	0	3	3	0	0	0	0	0	0	0	246.0	324.0	281.0	928.0	73.31222262122499	5.020408163265306	5.4423076923076925	4.129032258064516	2.7751937984496124	2.423357664233577	2.1842105263157894	1.9401197604790417	1.7030303030303031	1.4485294117647058	3.122448979591837	3.5376344086021505	3.0232558139534884	2.868613138686132	2.651315789473684	2.4790419161676644	2.303030303030303	2.1029411764705883	18.93877551020408	22.423076923076923	18.344086021505376	14.131782945736434	13.284671532846716	12.585526315789474	11.778443113772456	10.727272727272728	9.257352941176473	212.2630830035557	176.06049684325367
ZINC000036093208	17.556349186104047	0	2	12	49	0	0	3	2	1	0	0	0	0	0	0	240.0	329.0	264.0	908.0	70.401139526074	4.8979591836734695	4.901960784313726	3.5164835164835164	2.639344262295082	2.338582677165354	2.3943661971830985	2.164473684210526	1.7254901960784317	1.2093023255813953	2.857142857142857	3.197802197802198	2.8688524590163933	2.7716535433070866	2.605633802816901	2.4539473684210527	2.2222222222222223	2.0	18.53061224489796	21.7843137254902	16.98901098901099	13.704918032786884	13.047244094488187	12.830985915492958	12.43421052631579	11.098039215686274	9.472868217054264	203.7047859918061	169.42875594472133
15983575	21.798989873223327	0	2	12	57	0	0	6	3	3	0	0	0	0	0	0	354.0	326.0	311.0	1160.0	79.809186240621	6.2105263157894735	5.666666666666667	4.10091743119266	3.192857142857143	2.546052631578948	2.329113924050633	2.36231884057971	2.7043478260869565	2.5544554455445545	3.0350877192982457	3.311926605504587	2.9714285714285715	2.585526315789474	2.354430379746836	2.4130434782608696	2.582608695652174	2.683168316831684	20.35087719298245	23.416666666666668	18.24770642201835	15.264285714285714	12.967105263157896	11.563291139240508	11.77536231884058	12.956521739130435	14.03960396039604	203.4721978515851	178.6444588337237
ZINC000028819435	15.015651346061514	0	1	9	41	0	0	2	2	0	0	0	0	0	0	0	190.0	124.0	106.0	732.0	59.61278390667801	4.634146341463414	5.023255813953488	3.730769230769231	2.64	1.75	1.3245614035087718	1.3932584269662922	1.582089552238806	1.0952380952380951	3.024390243902439	3.448717948717949	2.95	2.3833333333333333	2.210526315789474	2.359550561797753	2.373134328358209	2.063492063492064	17.853658536585368	21.37209302325581	17.256410256410255	14.45	10.908333333333331	9.43859649122807	9.707865168539326	10.880597014925373	9.746031746031743	204.1526354551814	187.7307063932648
ZINC000058541301	26.49576878619028	0	1	17	63	0	0	8	4	1	0	0	3	0	0	3	374.8148148148148	344.22222222222223	296.44444444444446	2092.0	105.14557824062096	5.94944150499706	6.126262626262627	4.584045584045584	3.222542889209556	2.5335917312661502	2.001821493624772	2.073627844712182	2.016628873771731	2.152	3.2857142857142856	3.5641025641025643	3.064935064935065	2.6627906976744184	2.4153005464480874	2.3855421686746987	2.333333333333333	2.448	33.20634920634921	27.01515151515152	23.23076923076923	21.75974025974026	16.99418604651163	14.480874316939891	15.018072289156626	14.768707482993197	15.256	231.9750536360304	202.02148104442108
CHEMBL572350	17.653808442026758	0	1	15	47	0	0	3	2	1	0	0	0	0	0	0	248.0	323.0	201.0	906.0	69.51191371637597	5.276595744680851	5.489795918367347	4.435294117647059	3.52212389380531	3.152	2.9323308270676693	2.212328767123288	1.467153284671533	0.7154471544715447	3.021276595744681	3.5294117647058822	3.0530973451327434	2.944	2.6842105263157894	2.4178082191780823	2.1386861313868613	1.829268292682927	19.27659574468085	22.22448979591837	18.4	15.56637168141593	14.768	14.586466165413531	12.691780821917808	10.91970802919708	8.105691056910569	211.05036222843933	184.3661506646924
ZINC000148860058	15.165481260322572	0	3	6	43	0	0	5	3	0	0	0	2	0	0	2	177.20987654320987	169.11111111111111	117.66666666666669	1288.0	65.194396811527	4.121159919609532	4.095959595959596	2.677640603566529	1.960333790580704	1.5855379188712522	1.6539162112932604	1.342151675485009	1.014367816091954	0.4080996884735203	2.813953488372093	3.098765432098765	2.6481481481481484	2.3492063492063493	2.344262295081968	2.293650793650793	1.991379310344828	1.560747663551402	29.953488372093023	24.431818181818183	19.617283950617285	18.34259259259259	12.46031746031746	13.48360655737705	14.42063492063492	14.801724137931034	12.261682242990654	204.7805601079669	173.886508885289
ZINC000253681866	16.946701660840215	0	1	6	44	0	2	4	1	2	0	0	0	0	1	1	249.0241975308642	208.6222222222222	141.46666666666667	3656.0	91.10059190667798	5.659640852974186	5.357971014492754	4.005490196078432	2.82875816993464	2.538534278959811	2.231924882629108	1.8626984126984123	1.4435374149659863	1.1973856209150326	3.136363636363636	3.6588235294117646	3.176470588235294	2.5815602836879434	2.288732394366197	2.3482142857142856	2.0816326530612246	1.8352941176470587	83.0909090909091	28.95652173913044	22.36470588235294	18.07563025210084	17.00709219858156	16.8943661971831	15.714285714285714	12.60204081632653	15.305882352941175	228.1924912377808	192.43538494812995
CHEMBL1789186	15.653808442026763	0	1	12	35	0	0	5	2	1	0	1	1	0	0	2	295.60493827160496	270.55555555555554	249.22222222222223	1122.0	58.972833667886015	8.445855379188714	7.69753086419753	6.278719397363465	5.061884669479607	4.931286549707602	4.5525925925925925	3.3401920438957475	3.039295392953929	2.765625	3.3142857142857145	3.593220338983051	3.0126582278481013	2.881578947368421	2.88	2.6419753086419755	2.2804878048780486	1.96875	32.05714285714286	27.72222222222222	24.42372881355932	21.91139240506329	20.5	19.68	18.77777777777778	17.170731707317074	17.5	245.58505535786463	201.2901957228429
ZINC000040847214	16.85468376324251	0	1	10	41	0	0	6	3	1	2	0	0	0	0	0	242.88888888888889	252.00000000000003	172.44444444444446	1318.0	74.163249192131	5.924119241192412	5.51937984496124	4.407407407407408	3.6217228464419473	3.4511784511784507	3.197530864197532	2.153846153846154	1.5676767676767678	1.1444444444444444	3.292682926829268	3.7222222222222223	3.224719101123596	3.0707070707070705	2.824074074074074	2.427350427350427	2.1818181818181817	1.8888888888888888	32.14634146341464	29.48837209302325	25.041666666666668	20.325842696629213	20.848484848484848	20.50925925925926	17.367521367521366	16.363636363636363	13.733333333333333	231.87193517901576	194.30827256715853
11597035_CHEMBL233471	24.029700016524146	0	2	12	67	0	0	5	2	3	0	0	0	0	0	0	350.0	342.0	323.0	1262.0	92.867076574564	5.223880597014926	4.885714285714286	3.4728682170542635	2.628571428571429	1.9902912621359223	1.984771573604061	2.0357142857142856	2.1533333333333333	2.075187969924812	2.925373134328358	3.2868217054263567	2.84	2.402912621359224	2.3248730964467006	2.398809523809524	2.4133333333333336	2.4511278195488724	18.83582089552239	21.97142857142857	17.07751937984496	14.17142857142857	11.37378640776699	10.918781725888325	11.601190476190476	11.7	12.428571428571429	198.0038048109328	175.3881707741147
ZINC000038264941	16.17064519443237	0	1	15	37	0	0	2	1	0	1	0	0	0	0	0	204.44444444444449	201.0	104.0	970.0	67.37861938243297	5.525525525525526	5.741666666666667	4.604761904761905	3.5164835164835164	2.6728971962616823	2.4800000000000004	2.1847826086956523	1.2839506172839503	0.5	3.4864864864864864	4.014285714285714	3.4615384615384617	2.97196261682243	2.87	2.5869565217391304	2.197530864197531	1.8148148148148149	26.216216216216218	26.7	22.77142857142857	18.736263736263737	15.766355140186915	15.92	15.728260869565217	11.839506172839506	6.555555555555555	243.0221431568129	218.52080335977
CHEMBL607548	43.7120180292523	0	2	28	104	0	4	8	4	2	2	0	0	0	0	0	582.8888888888889	831.3333333333333	808.0	2542.0	173.46645324244992	5.604700854700855	5.589285714285714	4.273462783171521	2.99774011299435	2.757225433526012	2.592797783933518	2.6225026288117768	2.6754966887417218	2.739316239316239	3.4038461538461537	3.878640776699029	3.247457627118644	2.754335260115607	2.5789473684210527	2.763406940063092	2.834437086092715	2.8461538461538463	24.442307692307693	25.517857142857142	20.854368932038835	15.823728813559322	14.193641618497107	13.731301939058172	13.914826498422713	13.695364238410596	14.381410256410255	227.2649752150426	192.84439863539785
363587411	16.76836217587774	0	1	12	40	0	0	1	1	0	0	0	0	0	0	0	220.0	201.0	152.0	788.0	65.435645192131	5.5	5.8604651162790695	4.532467532467533	3.201834862385321	2.649572649572649	2.2457627118644066	1.9705882352941173	1.809523809523809	1.7704918032786885	3.375	3.896103896103896	3.2844036697247705	2.905982905982906	2.6440677966101696	2.4901960784313726	2.25	2.0491803278688523	19.7	23.162790697674417	19.363636363636363	15.064220183486238	13.47863247863248	12.033898305084746	11.284313725490197	10.0	8.967213114754099	232.6060838098988	196.744317252024
CHEMBL549510_11566318	16.17064519443237	0	1	6	45	0	0	4	2	1	1	0	0	0	0	0	208.44444444444449	171.33333333333331	98.66666666666666	1054.0	69.55521371637597	4.632098765432099	4.602836879432624	3.4962121212121207	2.6138888888888885	2.655072463768116	2.3583333333333334	1.1816091954022987	0.7098321342925659	0.3571428571428571	2.933333333333333	3.2954545454545454	2.825	2.8173913043478263	2.7666666666666666	2.317241379310345	2.014388489208633	1.6160714285714286	23.42222222222222	24.148936170212767	18.613636363636363	14.641666666666667	16.85217391304348	16.441666666666666	12.889655172413793	11.309352517985612	6.973214285714286	205.45763458345115	160.13606905484977
CHEMBL314402	14.089764965392613	0	0	6	36	0	2	3	0	3	0	0	0	0	0	0	234.0	173.0	72.0	750.0	51.76614428728201	6.5	5.789473684210527	4.323943661971831	2.9696969696969697	3.264705882352941	2.8969072164948453	1.9438202247191008	0.972972972972973	0.0697674418604651	3.1666666666666665	3.6056338028169015	3.080808080808081	2.715686274509804	2.453608247422681	2.146067415730337	1.7297297297297298	1.3488372093023255	20.83333333333333	23.36842105263158	18.95774647887324	14.606060606060606	14.147058823529411	14.22680412371134	11.92134831460674	7.662162162162162	3.930232558139535	210.03981269138225	175.34346108035794
ZINC000040379599	17.685009658066342	0	1	15	41	0	0	3	2	0	0	1	0	0	0	1	274.0	286.0	258.0	882.0	64.166994192131	6.682926829268292	6.454545454545454	5.0	3.185185185185185	2.588235294117647	2.5217391304347827	2.6	2.504854368932039	2.6486486486486487	3.4390243902439024	3.8846153846153846	3.1296296296296298	2.739495798319328	2.765217391304348	2.6545454545454548	2.388349514563106	2.1486486486486487	21.51219512195122	24.045454545454547	20.5	15.212962962962964	12.823529411764708	12.956521739130435	13.263636363636364	11.776699029126211	11.33783783783784	226.8557226719623	190.6687258958261
ZINC000038684190	17.51590907158417	0	1	9	43	0	0	4	3	1	0	0	0	0	0	0	264.0	242.0	186.0	880.0	63.81027500182901	6.1395348837209305	5.913043478260869	4.22093023255814	2.831932773109244	2.338709677419355	2.069767441860465	2.12280701754386	2.268292682926829	2.636363636363636	3.2790697674418605	3.651162790697674	3.0252100840336134	2.7016129032258065	2.4728682170542635	2.394736842105264	2.524390243902439	2.575757575757576	20.46511627906977	23.63043478260869	18.802325581395348	14.058823529411764	12.580645161290322	11.10077519379845	10.74561403508772	12.268292682926829	13.484848484848484	214.47432932946228	174.03876515616574
CHEMBL2436555	9.370727640387596	0	3	6	22	0	0	5	3	0	0	0	2	0	0	2	146.04938271604937	15.11111111111111	2.333333333333333	1022.0	39.44751614364101	6.638608305274971	7.277777777777778	6.284313725490196	4.058201058201059	2.7280701754385968	1.827586206896552	0.9444444444444444	0.2916666666666667	0.0	3.227272727272727	3.794117647058824	3.119047619047619	2.5526315789473686	2.103448275862069	1.625	1.5	1.0	46.45454545454545	28.727272727272727	27.205882352941178	21.904761904761905	17.973684210526315	18.0	13.5625	17.0	17.0	245.71697047110183	207.0079073996718
ZINC000045284644	23.940090309055503	1	1	16	62	0	0	5	1	4	0	0	0	0	0	0	380.0	348.0	319.0	1272.0	90.07721605031898	6.129032258064516	5.703125	4.126126126126126	2.843137254901961	2.146892655367232	2.3459119496855347	2.188679245283019	2.140939597315436	2.583333333333333	3.0161290322580645	3.324324324324324	2.673202614379085	2.3220338983050848	2.4213836477987423	2.2452830188679247	2.2348993288590604	2.466666666666667	20.516129032258064	22.671875	18.963963963963963	14.679738562091504	11.36723163841808	12.754716981132075	12.22012578616352	11.322147651006713	13.258333333333333	211.0308516761375	178.09562439386957
CHEMBL572917_45483104	17.80363835628782	0	1	15	41	0	0	5	2	1	0	1	0	1	0	2	299.06721536351165	397.77777777777777	276.8148148148148	2134.0	70.879185287282	7.294322325939309	6.814814814814816	5.610350076103501	4.447089947089947	3.960886119764624	3.795304232804233	3.342670401493931	2.5870543440636897	1.4180502341421883	3.365853658536585	3.849315068493152	3.2346938775510203	3.0841121495327104	2.8035714285714284	2.563025210084034	2.2149532710280373	1.9540229885057472	52.04878048780488	28.953488372093023	26.315068493150687	21.928571428571427	20.33644859813084	20.3125	16.672268907563026	16.83177570093458	19.528735632183903	238.2020298308276	202.7545952903954
ZINC000028818070	22.93332369934684	0	2	12	57	0	0	6	2	2	0	2	0	0	0	2	418.0	350.0	375.0	1244.0	80.920767335772	7.333333333333333	6.3	4.75925925925926	3.4963503649635035	2.560509554140128	2.493506493506493	2.464788732394366	3.024193548387097	2.709090909090909	3.2280701754385963	3.4722222222222223	2.9927007299270074	2.643312101910828	2.564935064935065	2.5211267605633805	2.548387096774193	2.5727272727272728	21.82456140350877	24.0	19.694444444444443	16.014598540145986	13.0	12.928571428571429	12.859154929577464	13.362903225806452	13.372727272727271	208.5040613339825	186.4980400925335
CHEMBL272698	23.4604926057802	0	2	12	57	0	0	7	3	2	0	1	1	0	0	2	395.60493827160496	468.1111111111111	402.44444444444446	1500.0	86.12830543092299	6.94043751353693	6.468518518518518	4.996855345911951	4.22301024428684	3.261648745519713	3.1784946236559146	3.1629129129129128	2.9162640901771337	2.5765529308836395	3.245614035087719	3.452830188679245	3.049645390070922	2.7806451612903227	2.638709677419355	2.641891891891892	2.630434782608696	2.559055118110236	26.31578947368421	25.316666666666663	20.57547169811321	18.53191489361702	16.01290322580645	14.819354838709678	14.756756756756756	15.253623188405795	15.606299212598426	217.9629627641877	188.7043823262144
CHEMBL186501	14.089764965392613	0	0	6	34	0	2	3	0	2	1	0	0	0	0	0	212.44444444444449	141.0	56.0	940.0	58.643714477584005	6.248366013071895	5.777777777777778	4.5487179487179485	3.468253968253969	3.142276422764227	3.122362869198312	1.7195121951219512	0.7671232876712328	0.0697674418604651	3.294117647058824	3.6769230769230767	3.2857142857142856	3.0	2.7468354430379747	2.231707317073171	1.7397260273972603	1.3488372093023255	27.647058823529413	27.0	23.35384615384616	18.02380952380953	18.695121951219512	18.81012658227848	14.451219512195122	8.63013698630137	4.116279069767442	231.75447728912312	199.9507194672701
CHEMBL3673144	21.93499047358828	0	1	18	48	0	2	5	4	0	0	0	1	0	0	1	313.60493827160496	366.22222222222223	321.55555555555554	1298.0	80.28507100182901	6.53343621399177	6.886752136752136	5.474637681159421	4.171717171717172	2.8596866096866096	2.7395612172682235	2.615873015873016	3.0624338624338625	3.0257452574525745	3.6458333333333335	4.119565217391305	3.643939393939394	2.993589743589744	2.7261146496815285	2.7	2.7904761904761903	2.756097560975609	27.041666666666668	26.115384615384617	22.92391304347826	19.37878787878788	14.634615384615383	13.414012738853502	13.785714285714286	17.076190476190476	19.24390243902439	238.48662755905443	222.42673354270536
169125643	15.516735211938483	0	1	6	39	0	0	5	1	2	0	0	2	0	0	2	223.20987654320987	161.33333333333334	69.8888888888889	1314.0	62.28235319213102	5.723330167774612	5.3468834688346885	3.9849849849849854	3.6637088477366255	2.3703703703703702	2.1238615664845173	1.3333333333333337	0.7765432098765433	0.2777777777777778	3.358974358974359	3.8783783783783785	3.458333333333333	2.731707317073171	2.4344262295081966	1.966942148760331	1.6888888888888889	1.4375	33.69230769230769	26.804878048780488	22.405405405405407	23.697916666666668	15.495934959349594	15.13934426229508	14.892561983471074	16.1	16.3125	221.21493113856937	213.34307371297405
249482397	16.992558331130223	0	1	11	37	0	0	6	4	0	0	0	2	0	0	2	237.20987654320987	241.8888888888889	167.66666666666669	1330.0	63.292106477584014	6.411077744411077	6.655555555555556	4.801251956181534	2.9661448389970726	2.500491642084562	2.722741433021808	2.418888888888889	2.328703703703704	2.468834688346884	3.72972972972973	4.098591549295775	3.4123711340206184	2.902654867256637	2.7289719626168223	2.48	2.2777777777777777	2.1951219512195124	35.945945945945944	28.7	24.74647887323944	21.855670103092784	15.168141592920351	16.523364485981308	17.57	19.34722222222222	22.463414634146343	238.6835688337229	204.4831919660139
ZINC000045496609	15.23443094554387	0	1	12	37	0	0	4	1	1	0	0	2	0	0	2	217.20987654320987	167.55555555555554	123.44444444444444	1284.0	63.538823382433016	5.870537203870537	6.16374269005848	4.701388888888889	3.781215814971089	2.7814407814407813	2.2753086419753084	2.0187416331994643	1.5625879043600563	1.0	3.1621621621621623	3.4375	3.0253164556962027	2.505494505494505	2.466666666666667	2.469879518072289	2.2658227848101267	1.953125	34.7027027027027	27.157894736842103	24.0625	24.79746835443038	16.956043956043956	15.088888888888889	15.373493975903614	15.936708860759492	18.015625	237.0902959547924	215.27620134541004
ZINC000064516625	29.731642863600893	0	1	21	69	0	0	8	6	2	0	0	0	0	0	0	494.0	474.0	416.0	1498.0	103.652120955168	7.159420289855072	7.22972972972973	5.878787878787879	4.779761904761905	3.575757575757576	2.8656716417910446	2.443298969072165	2.273224043715847	2.5821917808219177	3.449275362318841	3.8333333333333335	3.452380952380953	2.95959595959596	2.766169154228856	2.6597938144329896	2.5737704918032787	2.7739726027397262	21.71014492753623	24.81081081081081	20.85606060606061	18.75	15.72222222222222	14.044776119402986	13.036082474226804	12.174863387978142	13.719178082191782	219.8454574750601	207.0172215115357
ZINC000001530697	19.706179100365105	0	1	12	51	0	0	4	2	0	2	0	0	0	0	0	228.88888888888889	273.66666666666663	235.66666666666669	1392.0	89.36683552607398	4.4880174291939	4.753086419753085	3.564625850340136	2.6259541984732824	2.0273972602739727	1.899853801169591	2.0271604938271603	1.947658402203857	1.2222222222222223	3.1372549019607843	3.5	3.099236641221374	2.712328767123288	2.546052631578948	2.7111111111111112	2.8264462809917354	2.484126984126984	27.294117647058822	26.666666666666668	21.877551020408163	18.73282442748092	15.143835616438356	14.223684210526317	14.925925925925926	16.983471074380166	15.571428571428571	223.18068846895625	194.7714729407371
CHEMBL605502	14.91170290464534	0	1	6	38	0	0	4	1	1	0	0	2	0	0	2	189.20987654320987	134.22222222222223	67.44444444444444	1250.0	61.639149192131015	4.979207277452892	4.980555555555556	3.436834094368341	2.577591928846409	2.082264957264957	2.013333333333333	1.474969474969475	0.8029100529100529	0.4035087719298245	3.289473684210526	3.684931506849315	3.10752688172043	2.673076923076923	2.58	2.274725274725274	1.809523809523809	1.6666666666666667	32.89473684210526	26.1	21.54794520547945	20.666666666666668	14.586538461538462	15.23	17.0989010989011	14.952380952380953	13.491228070175438	221.3418825642065	193.1450290455307
ZINC000040894290	23.408121947441845	0	1	17	53	0	2	5	2	1	0	0	2	0	0	2	321.2098765432099	513.1111111111111	365.44444444444446	1628.0	90.17231371637598	6.060563708362451	6.477582846003899	4.887820512820513	3.388505747126437	3.2109115103127075	3.427841634738186	3.036160420775805	2.1002554278416348	1.509027777777778	3.547169811320755	4.028846153846154	3.441379310344828	3.1077844311377247	3.0172413793103448	3.0236686390532546	2.6206896551724137	2.20625	30.71698113207547	26.666666666666668	23.03846153846154	18.63448275862069	15.634730538922156	15.879310344827584	17.272189349112427	16.385057471264368	14.34375	238.1391801615122	206.0059528738597
ZINC000035090514	14.280034994173551	0	1	6	46	0	0	2	1	1	0	0	0	0	0	0	170.0	154.0	81.0	752.0	61.26905243092303	3.695652173913044	3.6808510638297873	2.488636363636364	1.8442622950819672	1.4817518248175183	1.388059701492537	1.0845070422535212	0.5510204081632653	0.2162162162162162	2.5869565217391304	2.9431818181818183	2.5245901639344264	2.321167883211679	2.3507462686567164	2.056338028169014	1.7210884353741496	1.4954954954954955	16.347826086956523	19.5531914893617	14.647727272727272	11.581967213114757	10.291970802919709	11.223880597014926	10.105633802816902	7.482993197278912	5.54954954954955	184.75550825129923	153.7965239248056
CHEMBL245516	22.915146282673167	0	2	12	68	0	0	4	2	2	0	0	0	0	0	0	310.0	363.0	320.0	1200.0	93.113098384262	4.5588235294117645	4.428571428571429	2.9921875	2.1834319526627217	1.851063829787234	2.0233918128654973	2.1736526946107784	2.051282051282051	1.7215189873417722	2.7058823529411766	2.9453125	2.514792899408284	2.23936170212766	2.3567251461988303	2.407185628742515	2.4743589743589745	2.3037974683544302	17.647058823529413	20.914285714285715	15.8671875	12.733727810650889	10.382978723404255	11.45029239766082	12.167664670658684	12.576923076923077	11.436708860759492	192.82399462102944	158.76305013896933
ZINC000101317666	16.216526667277257	0	1	6	39	0	0	4	1	1	0	0	2	0	0	2	195.20987654320987	175.0	105.22222222222224	1286.0	64.42804919213103	5.005381449825895	5.1005291005291005	3.5310245310245314	2.507020091987412	2.484953703703704	2.397306397306397	1.8041237113402064	1.13142174432497	0.5968660968660968	3.4615384615384617	3.701298701298701	3.0294117647058822	2.90625	2.8686868686868685	2.711340206185567	2.236559139784946	1.8205128205128205	32.97435897435897	26.45238095238096	21.48051948051948	19.0686274509804	16.041666666666668	16.404040404040405	17.95876288659794	15.666666666666666	12.051282051282053	226.5258574151071	176.38970400954418
ZINC000058683308	16.975061041398167	0	1	6	48	0	4	2	1	1	0	0	0	0	0	0	196.0	180.0	102.0	824.0	66.84685243092301	4.083333333333333	4.352941176470588	3.27	2.1946308724832213	1.552325581395349	1.469135802469136	1.2587412587412588	0.7906976744186046	0.3265306122448979	3.1041666666666665	3.74	3.033557046979866	2.5290697674418605	2.314814814814815	2.265734265734266	1.9069767441860463	1.683673469387755	17.166666666666668	20.745098039215687	17.2	13.348993288590604	10.5	10.24074074074074	9.944055944055943	7.62015503875969	6.387755102040816	194.70389964705043	171.37577036976896
ZINC000013985189	17.763198241767938	0	1	15	44	0	0	4	2	1	0	1	0	0	0	1	300.0	414.0	284.0	948.0	65.69942400182899	6.818181818181818	6.456521739130435	5.316455696202532	4.307692307692308	3.638655462184874	3.5725806451612905	3.021897810218978	2.272	1.0810810810810811	3.2045454545454546	3.734177215189873	3.2115384615384617	3.042016806722689	2.7661290322580645	2.5036496350364965	2.096	1.7837837837837838	21.545454545454547	23.67391304347826	20.17721518987342	17.39423076923077	15.873949579831931	15.814516129032258	14.226277372262771	12.504	8.72072072072072	217.71915671310623	196.13385371093227
CHEMBL9831	20.45372599607153	0	1	12	53	0	0	4	1	3	0	0	0	0	0	0	322.0	223.0	213.0	1060.0	76.49996043092298	6.075471698113208	5.821428571428571	4.470588235294118	3.0923076923076924	2.085526315789474	1.4968152866242035	1.5170068027210883	1.5323741007194245	1.7692307692307692	3.113207547169812	3.450980392156863	3.0384615384615383	2.5723684210526314	2.35031847133758	2.2312925170068025	2.172661870503597	2.341880341880342	20.0	23.142857142857142	18.431372549019606	15.353846153846154	12.585526315789474	10.94904458598726	10.312925170068027	9.741007194244604	10.64102564102564	208.47395174028543	187.25427180966503
ZINC000045288040	25.43198303507878	0	1	15	58	0	0	6	4	1	0	1	0	0	0	1	410.0	342.0	309.0	1268.0	87.52050143092299	7.068965517241379	6.777777777777778	5.162393162393163	3.5185185185185186	2.7444444444444445	2.3966480446927374	1.9322033898305084	1.9807692307692308	2.7641509433962264	3.534482758620689	3.923076923076923	3.216049382716049	2.8722222222222222	2.6145251396648046	2.463276836158192	2.42948717948718	2.830188679245283	21.86206896551724	24.603174603174605	20.58974358974359	16.012345679012345	13.411111111111111	12.675977653631286	11.271186440677964	10.717948717948715	13.61320754716981	220.58405377416548	187.7460783973361
106841041	16.251525423472135	0	1	12	41	0	0	3	1	1	0	1	0	0	0	1	266.0	284.0	226.0	862.0	61.25591109698001	6.487804878048781	5.906976744186046	4.565789473684211	3.615384615384616	2.8640776699029127	3.0638297872340425	3.1555555555555554	2.627906976744186	1.7105263157894737	3.073170731707317	3.3552631578947367	2.826923076923077	2.650485436893204	2.680851063829788	2.6333333333333333	2.4186046511627906	2.236842105263158	21.02439024390244	23.32558139534884	18.723684210526315	14.990384615384617	13.611650485436892	14.595744680851064	14.8	13.33720930232558	11.144736842105264	216.6275140481641	172.79239596513136
CHEMBL3705038	24.13908981626533	0	1	16	59	0	0	6	1	4	0	0	0	1	0	1	387.0672153635117	303.0740740740741	302.03703703703707	2458.0	95.25697733577198	6.560461277347655	6.065113500597372	4.4668001334668	3.2817719680464776	2.448509485094851	2.0882832518052648	2.104681069958848	2.1121471121471123	2.0790317876932054	3.1864406779661016	3.4414414414414414	2.862745098039216	2.524390243902439	2.50314465408805	2.5416666666666665	2.4685314685314683	2.5196850393700787	41.66101694915254	26.741935483870968	22.44144144144144	19.424836601307188	15.189024390243905	14.666666666666666	16.59027777777778	14.895104895104897	16.055118110236222	224.9246293492844	184.61594290559768
ZINC000103250886	25.51742040666057	0	1	12	57	0	0	8	1	1	0	6	0	0	0	6	576.0	976.0	388.0	1488.0	81.763620621225	10.105263157894736	7.666666666666667	7.706422018348624	4.386206896551724	4.046783625730995	4.368098159509202	5.392265193370166	2.917293233082707	3.3741007194244603	3.526315789473684	3.6055045871559632	3.1241379310344826	2.754385964912281	2.730061349693252	2.325966850828729	2.8421052631578947	2.841726618705036	26.105263157894736	25.916666666666668	23.440366972477065	17.420689655172414	15.415204678362572	16.9079754601227	16.03867403314917	14.210526315789474	14.273381294964029	218.6573374918613	186.89162519396524
CHEMBL457967	12.049324850872727	0	1	6	32	0	0	4	1	2	0	1	0	0	0	1	236.0	109.0	61.0	706.0	43.387263477584	7.375	6.2727272727272725	4.813559322033898	3.7066666666666666	3.513888888888889	3.0405405405405403	1.6029411764705883	1.196078431372549	0.9166666666666666	3.0	3.305084745762712	2.853333333333333	2.625	2.3378378378378377	2.0294117647058822	1.7647058823529411	1.4166666666666667	22.0625	23.69696969696969	19.23728813559322	15.706666666666669	15.38888888888889	13.85135135135135	11.191176470588236	9.68627450980392	7.666666666666667	201.0213270224808	168.07732256462646
CHEMBL566356	26.765316368412112	0	1	18	57	0	2	7	4	2	0	1	0	0	0	1	456.0	427.0	370.0	1330.0	87.274479621225	8.0	7.698412698412699	6.211864406779661	3.914110429447853	3.251428571428572	3.0176470588235293	2.511764705882353	2.371794871794872	3.108108108108108	3.807017543859649	4.228813559322034	3.355828220858896	3.0628571428571427	2.947058823529412	2.8	2.6346153846153846	2.954954954954955	23.33333333333333	25.936507936507937	22.364406779661017	16.355828220858896	14.325714285714286	14.405882352941177	12.923529411764706	11.653846153846152	14.108108108108109	227.1596211755104	187.3495542351256
ZINC000013682179	14.280034994173551	0	1	6	44	0	0	2	1	1	0	0	0	0	0	0	184.0	149.0	90.0	750.0	60.37982662122502	4.181818181818182	4.044444444444444	2.773809523809524	1.9734513274336285	1.8803418803418803	1.820754716981132	1.3423423423423424	0.8256880733944955	0.4903846153846153	2.659090909090909	2.9404761904761907	2.4424778761061945	2.264957264957265	2.3679245283018866	2.225225225225225	1.981651376146789	1.7019230769230769	17.045454545454547	20.0	15.083333333333334	11.72566371681416	10.88888888888889	12.141509433962264	11.288288288288287	9.321100917431192	6.682692307692308	191.7405884249524	151.9818252356503
45140171_CHEMBL1198284	17.8410864451826	0	1	12	49	0	0	3	2	1	0	0	0	0	0	0	240.0	310.0	181.0	908.0	70.401139526074	4.8979591836734695	5.0588235294117645	4.021978021978022	3.136	2.4064516129032256	2.4701986754966887	1.812865497076024	1.1602564102564104	0.4513888888888889	3.020408163265306	3.615384615384616	3.016	2.7483870967741937	2.596026490066225	2.309941520467836	1.948717948717949	1.6319444444444444	18.53061224489796	21.58823529411765	18.03296703296704	15.352	12.896774193548389	13.675496688741722	11.637426900584796	10.08974358974359	6.430555555555555	203.7047859918062	185.81475324643552
CHEMBL513875	26.386378986449103	0	1	16	62	0	0	7	4	2	0	1	0	0	0	1	464.0	440.0	371.0	1370.0	91.84183124062098	7.483870967741935	7.151515151515151	5.579831932773109	4.544871794871795	3.265193370165746	2.492537313432836	2.4043715846994536	2.2901234567901234	2.114864864864865	3.403225806451613	3.7563025210084033	3.352564102564102	2.861878453038674	2.5621890547263684	2.557377049180328	2.567901234567901	2.527027027027027	22.096774193548388	24.63636363636364	20.747899159663863	18.423076923076923	15.138121546961326	12.6318407960199	12.934426229508198	13.24074074074074	12.41216216216216	217.676617523825	202.17308567881204
CHEMBL270099	18.33240565251189	0	1	12	45	0	0	5	1	3	1	0	0	0	0	0	300.44444444444446	427.0	402.0	1202.0	73.87558300182899	6.676543209876543	5.929078014184396	4.584362139917695	3.519230769230769	3.292452830188679	3.849056603773585	3.588235294117647	3.140625	2.083333333333333	3.1333333333333333	3.432098765432099	3.105769230769231	2.990566037735849	3.047169811320755	2.823529411764706	2.46875	2.091666666666667	26.711111111111112	26.70212765957447	22.74074074074074	21.125	21.264150943396228	19.40566037735849	16.596638655462186	14.4140625	11.675	226.41874460373785	199.31557007546223
CHEMBL285777	14.13020507991249	0	1	9	36	0	0	3	2	1	0	0	0	0	0	0	216.0	146.0	87.0	720.0	52.89973628728201	6.0	6.052631578947368	4.656716417910448	3.5185185185185186	2.5698924731182795	2.3448275862068964	2.1791044776119404	1.45	1.0566037735849056	3.1666666666666665	3.567164179104477	3.1728395061728394	2.6021505376344085	2.471264367816092	2.611940298507463	2.3	1.849056603773585	20.0	23.23684210526316	18.88059701492537	16.19753086419753	12.580645161290322	11.701149425287356	13.07462686567164	11.466666666666669	8.60377358490566	211.5355569279004	199.1775560066346
CHEMBL253387	15.913028156029002	0	1	12	40	0	0	5	2	1	1	0	0	0	1	1	219.46864197530863	189.26666666666668	162.0888888888889	3822.0	93.16574919213102	5.486716049382716	5.120867208672086	3.8862745098039215	3.185809906291834	2.372277227722772	2.94503886602652	2.126591760299626	1.9296296296296296	1.4985915492957746	3.075	3.4411764705882355	2.9759036144578315	2.5247524752475248	2.7777777777777777	2.49438202247191	2.273809523809524	2.197183098591549	95.55	32.8780487804878	31.014705882352946	29.89156626506024	21.861386138613863	33.69135802469136	25.04494382022472	22.23809523809524	25.183098591549296	243.0971302673717	226.427407993486
CHEMBL101596	26.07014013104402	0	2	11	64	0	0	8	3	4	1	0	0	0	0	0	434.44444444444446	440.33333333333337	347.66666666666663	1590.0	98.118316050319	6.788194444444445	6.382352941176471	4.8346883468834685	4.091503267973856	3.2468468468468465	2.721311475409836	2.41941391941392	2.107070707070706	2.1547619047619047	3.265625	3.642276422764228	3.2091503267973858	2.756756756756757	2.628415300546448	2.527472527472528	2.496969696969697	2.571428571428572	24.84375	26.23529411764705	20.82926829268293	17.81699346405229	14.864864864864863	14.36065573770492	13.368131868131869	12.909090909090908	13.507142857142858	214.74689820908128	192.807036577732
ZINC000045245748	26.179529930785204	0	1	18	58	0	0	7	3	3	0	1	0	0	0	1	462.0	370.0	346.0	1346.0	87.152296526074	7.9655172413793105	7.507936507936508	5.991379310344827	3.937888198757764	3.132947976878613	2.801242236024845	2.256097560975609	2.1761006289308176	2.6129032258064515	3.586206896551724	3.896551724137931	3.13664596273292	2.8554913294797686	2.751552795031056	2.6219512195121952	2.540880503144654	2.661290322580645	23.20689655172414	25.55555555555556	21.67241379310345	16.422360248447205	13.84393063583815	13.826086956521738	12.652439024390244	11.849056603773583	12.959677419354838	223.31480612375344	183.12039124524728
ZINC000049052021	26.07049936095197	0	1	12	63	0	0	9	3	4	1	1	0	0	0	1	462.44444444444446	395.3333333333333	292.33333333333337	1634.0	95.19505214546996	7.340388007054674	5.777777777777779	4.873278236914601	3.243512974051896	2.621212121212121	3.0	2.689342403628118	2.1338199513382	2.1789215686274512	3.238095238095238	3.413223140495868	2.81437125748503	2.528409090909091	2.4058823529411764	2.5374149659863945	2.5985401459854014	2.522058823529412	25.936507936507937	28.60606060606061	21.12396694214876	16.04191616766467	14.403409090909092	14.270588235294118	14.068027210884354	13.532846715328468	13.463235294117649	213.7499181727475	174.80035305209364
CHEMBL408329	14.87775197561892	0	1	12	40	0	0	4	2	2	0	0	0	0	0	0	258.0	232.0	180.0	822.0	57.22106609698	6.45	6.439024390243903	5.057971014492754	4.6125	3.8875	3.1728395061728394	2.606741573033708	1.935483870967742	0.8452380952380952	2.9	3.1594202898550723	2.9625	2.8875	2.8641975308641974	2.550561797752809	2.236559139784946	1.869047619047619	20.55	23.146341463414632	18.65217391304348	17.525	16.6375	16.123456790123456	14.348314606741573	12.204301075268818	9.726190476190476	207.93388042449905	186.04441759719305
CHEMBL1198783	18.12132541134013	0	2	6	45	0	0	7	3	0	0	4	0	0	0	4	410.0	351.0	365.0	1104.0	61.61916700182901	9.11111111111111	6.869565217391305	6.023529411764706	3.675213675213675	3.578125	4.075187969924812	2.7	2.703703703703704	2.8583333333333334	3.088888888888889	3.211764705882353	2.8034188034188032	2.5625	2.421052631578948	2.4923076923076923	2.2962962962962963	2.0083333333333333	24.53333333333333	24.67391304347826	20.77647058823529	15.393162393162394	14.8125	15.180451127819548	13.715384615384616	14.11851851851852	14.116666666666667	206.45921122626189	166.683540149673
102371679	24.76531636841211	0	0	17	60	0	0	9	6	3	0	0	0	0	0	0	452.0	448.0	458.0	1342.0	85.78347333577199	7.533333333333333	7.2063492063492065	5.4774774774774775	3.9583333333333335	3.282758620689655	2.8260869565217392	2.715151515151516	2.9934640522875817	3.0476190476190474	3.2	3.4324324324324325	3.0277777777777777	2.875862068965517	2.583850931677018	2.393939393939394	2.2679738562091503	2.4047619047619047	22.366666666666667	24.96825396825397	20.36936936936937	16.79861111111111	16.28965517241379	14.099378881987578	12.418181818181818	12.18954248366013	13.246031746031743	212.0048492420634	177.63071016930803
66572162_CHEMBL2047561	20.534606225111293	0	1	15	51	0	0	3	1	1	1	0	0	0	0	0	262.44444444444446	246.66666666666663	196.3333333333333	1222.0	85.52322662122498	5.145969498910676	4.987654320987655	3.659649122807017	2.372395833333333	1.995203836930456	1.916010498687664	2.182890855457227	1.7072463768115942	1.8506944444444444	3.156862745098039	3.473684210526316	2.828125	2.460431654676259	2.47244094488189	2.52212389380531	2.3304347826086955	2.5	23.96078431372549	24.925925925925927	21.05263157894737	16.3671875	12.640287769784171	12.291338582677165	13.964601769911503	12.11304347826087	11.875	226.9502850580495	185.283765152207
CHEMBL559137	17.515909071584165	0	1	15	43	0	0	3	3	0	0	0	0	0	0	0	236.0	291.0	225.0	852.0	65.95597100182898	5.488372093023256	5.934782608695652	4.617283950617284	3.133928571428572	2.883928571428572	2.763157894736842	2.2734375	1.7578125	1.350515463917526	3.232558139534884	3.641975308641976	3.0625	3.0	2.8859649122807016	2.609375	2.3125	2.061855670103093	19.813953488372093	23.26086956521739	19.234567901234566	14.419642857142858	13.919642857142858	14.324561403508772	12.8203125	10.6328125	8.896907216494846	219.29121595236867	176.82937080584216
ZINC000040872405	16.348834489251377	0	1	12	42	0	0	3	1	1	1	0	0	0	0	0	212.44444444444449	252.0	152.0	1038.0	69.800275001829	5.058201058201059	5.0606060606060606	3.857142857142857	2.88562091503268	2.3561253561253563	2.7968253968253967	2.210526315789474	1.4476190476190476	0.5631067961165048	3.1666666666666665	3.701298701298701	3.0588235294117645	2.743589743589744	2.7142857142857144	2.5	2.1523809523809523	1.6699029126213591	24.714285714285715	25.02272727272728	22.194805194805195	21.225490196078432	16.145299145299145	15.914285714285716	13.307017543859647	11.40952380952381	6.757281553398058	222.20345360690845	205.7751844150216
CHEMBL396754	15.015651346061514	0	1	6	36	0	0	6	2	4	0	0	0	0	0	0	322.0	272.0	238.0	874.0	51.15122247758401	8.944444444444445	7.567567567567567	6.359375	4.728395061728395	4.777777777777778	4.135802469135802	3.238095238095238	3.0126582278481013	3.634920634920635	3.1666666666666665	3.375	3.135802469135802	2.950617283950617	2.728395061728395	2.4285714285714284	2.0253164556962027	1.5714285714285714	24.27777777777778	25.5945945945946	20.890625	17.876543209876544	18.493827160493822	17.580246913580247	14.904761904761903	13.40506329113924	11.873015873015872	216.07688860239705	191.50944609503108
44455654_CHEMBL258271	15.872588041509122	0	1	12	35	0	0	6	2	2	0	0	2	0	0	2	269.2098765432099	258.33333333333337	171.66666666666669	1358.0	61.26928866788601	7.691710758377425	7.561728395061729	6.312260536398467	4.966049382716049	4.30356840859124	4.045751633986928	3.5388127853881284	2.3842592592592595	2.2900188323917137	3.3714285714285714	3.6379310344827593	3.180555555555556	2.8904109589041096	2.9558823529411766	2.6575342465753424	2.361111111111111	2.135593220338983	38.8	29.58333333333333	27.310344827586206	25.55555555555556	24.410958904109588	21.61764705882353	20.46575342465753	18.26388888888889	19.30508474576272	249.00793615632097	221.57128021681743
ZINC000072106088	27.8005925488222	0	1	17	72	0	0	8	5	2	0	0	1	0	0	1	421.60493827160496	466.1111111111111	402.8888888888889	1706.0	106.184072574564	5.85562414266118	5.921481481481481	4.555555555555555	3.475831763967357	2.7536475869809203	2.4159957058507784	2.0808531746031744	2.024567280848688	2.168021680216802	3.083333333333333	3.425373134328358	2.983050847457627	2.767676767676768	2.550724637681159	2.2723214285714284	2.2060301507537687	2.3292682926829267	23.694444444444443	23.88	19.82089552238806	17.36723163841808	15.61111111111111	14.526570048309178	12.486607142857142	11.944723618090451	12.48780487804878	210.15015870756864	183.6977087371122
CHEMBL453996	14.101695509211076	0	1	10	37	0	0	2	1	1	0	0	0	0	0	0	192.0	119.0	104.0	708.0	54.92324919213102	5.1891891891891895	5.17948717948718	3.757142857142857	2.525773195876289	1.9361702127659568	2.108108108108108	2.203703703703704	1.793103448275862	1.5084745762711864	3.0	3.257142857142857	2.6391752577319587	2.2872340425531914	2.364864864864865	2.740740740740741	2.5689655172413794	2.389830508474576	19.135135135135137	22.33333333333333	17.585714285714285	12.948453608247425	10.574468085106384	10.945945945945946	13.296296296296296	11.93103448275862	10.389830508474576	211.52882492872945	163.96813001994624
ZINC000040940311	25.569882405521376	0	1	15	59	0	0	7	3	2	0	1	1	0	0	2	419.60493827160496	398.8888888888889	386.8888888888889	1572.0	91.706105430923	7.11194810629839	6.747795414462081	5.234021632251721	3.785039941902687	3.1346801346801345	2.591812865497076	2.121749408983452	2.4960573476702512	2.8538812785388123	3.440677966101695	3.769911504424779	3.2026143790849675	2.957575757575757	2.531578947368421	2.478723404255319	2.838709677419355	2.9178082191780823	26.64406779661017	25.666666666666668	21.52212389380531	18.320261437908496	16.8	13.994736842105263	13.0531914893617	14.541935483870969	17.089041095890412	224.93089289927727	191.1983752027112
321586536	25.50093272030008	0	1	12	65	0	0	5	3	2	0	0	0	0	0	0	376.0	389.0	382.0	1280.0	94.888933860017	5.7846153846153845	5.72463768115942	4.3565891472868215	3.0842696629213484	2.6630434782608696	2.46242774566474	2.610738255033557	2.448717948717949	2.485074626865672	3.1846153846153844	3.48062015503876	2.898876404494382	2.5706521739130435	2.560693641618497	2.7449664429530203	2.532051282051282	2.6044776119402986	19.692307692307693	22.782608695652176	18.37984496124031	14.426966292134832	13.304347826086955	12.445086705202312	13.369127516778525	12.134615384615383	12.119402985074627	209.59144595455945	174.8920413768173
ZINC000035818962	23.396100063100928	0	1	12	53	0	0	8	1	1	0	6	0	0	0	6	558.0	925.0	324.0	1414.0	75.29659481152699	10.528301886792454	7.8545454545454545	8.09	4.565217391304348	3.825581395348837	4.314465408805032	5.78125	2.722689075630252	3.6206896551724137	3.4150943396226414	3.48	3.130434782608696	2.61046511627907	2.490566037735849	2.20625	2.722689075630252	2.7672413793103448	26.67924528301887	26.09090909090909	24.01	18.26086956521739	14.75	16.38993710691824	16.93125	13.277310924369749	14.336206896551724	218.00503669199205	194.8065009686152
ZINC000040379963	15.722758127248062	0	1	12	45	0	0	3	2	1	0	0	0	0	0	0	220.0	241.0	161.0	834.0	63.93411371637601	4.888888888888889	4.869565217391305	3.683544303797469	3.135922330097088	2.4227642276422765	2.196969696969697	1.7591240875912408	1.3305785123966942	0.7339449541284404	2.8	3.240506329113924	2.8737864077669903	2.5528455284552845	2.333333333333333	2.167883211678832	1.9338842975206607	1.724770642201835	18.53333333333333	21.32608695652174	17.20253164556962	15.25242718446602	13.260162601626016	12.734848484848484	11.255474452554743	9.801652892561984	7.155963302752293	201.6074049163997	182.544389026268
CHEMBL294733	19.73468867106652	0	1	12	50	0	2	3	1	2	0	0	0	0	0	0	292.0	322.0	269.0	994.0	74.967530621225	5.84	5.679245283018868	4.319587628865979	3.088235294117647	2.821656050955414	2.616352201257861	2.333333333333333	2.053435114503817	1.7916666666666667	3.22	3.731958762886598	3.242647058823529	2.7261146496815285	2.5283018867924527	2.5942028985507246	2.3435114503816794	2.183333333333333	19.88	22.867924528301888	18.804123711340207	15.360294117647058	13.343949044585989	13.10062893081761	13.043478260869565	11.19083969465649	10.083333333333334	215.41122352817817	192.20504086401604
ZINC000034605354	14.76836217587774	0	1	10	40	0	0	2	1	1	0	0	0	0	0	0	194.0	162.0	157.0	746.0	58.601375001829005	4.85	4.928571428571429	3.6052631578947367	2.238095238095238	1.7524752475247525	1.595959595959596	1.8837209302325584	2.211267605633803	1.746031746031746	2.975	3.3026315789473686	2.685714285714285	2.4653465346534653	2.292929292929293	2.2906976744186047	2.464788732394366	2.3968253968253967	18.65	21.761904761904763	17.44736842105263	12.761904761904765	11.435643564356436	9.91919191919192	10.255813953488373	11.887323943661972	11.396825396825395	207.8062728243545	164.54669641652498
ZINC000084669198	20.534606225111293	0	1	15	51	0	0	3	1	1	1	0	0	0	0	0	262.44444444444446	246.66666666666663	196.3333333333333	1222.0	85.52322662122498	5.145969498910676	4.987654320987655	3.659649122807017	2.372395833333333	1.995203836930456	1.916010498687664	2.182890855457227	1.7072463768115942	1.8506944444444444	3.156862745098039	3.473684210526316	2.828125	2.460431654676259	2.47244094488189	2.52212389380531	2.3304347826086955	2.5	23.96078431372549	24.925925925925927	21.05263157894737	16.3671875	12.640287769784171	12.291338582677165	13.964601769911503	12.11304347826087	11.875	226.9502850580495	185.283765152207
ZINC000038393014	15.015651346061514	0	1	12	37	0	0	2	1	0	0	1	0	0	0	1	236.0	222.0	132.0	760.0	56.93458128728201	6.378378378378378	6.0256410256410255	4.681159420289855	3.655555555555555	2.4727272727272727	2.536082474226804	2.740740740740741	1.76	0.8235294117647058	3.2432432432432434	3.695652173913044	3.2111111111111112	2.590909090909091	2.597938144329897	2.4074074074074074	2.0	1.8235294117647056	20.54054054054054	23.07692307692308	19.26086956521739	16.844444444444445	12.527272727272727	12.742268041237113	13.123456790123456	10.546666666666669	8.588235294117647	221.07170022700484	206.35170804637204
ZINC000150543584	37.6477168270955	0	2	18	93	0	4	8	4	2	0	0	2	0	0	2	501.20987654320993	689.7777777777778	607.5555555555555	2352.0	144.850501623054	5.389353511217311	5.355780022446688	3.888888888888888	2.690997566909976	2.50070323488045	2.47265221878225	2.44602048857368	2.1544523246650904	1.9159384103204329	3.290322580645161	3.736559139784946	3.113138686131387	2.6455696202531644	2.492260061919505	2.6631205673758864	2.482269503546099	2.393258426966292	25.29032258064516	24.262626262626263	20.241935483870968	15.934306569343066	13.291139240506327	12.953560371517028	14.567375886524824	13.74468085106383	14.767790262172284	218.9353932869708	185.9742834526909
ZINC000045385204	28.21997004530508	0	1	15	69	0	0	6	3	2	0	1	0	0	0	1	442.0	437.0	438.0	1434.0	101.22159576486598	6.405797101449275	6.094594594594595	4.661870503597123	3.1989795918367347	2.5943396226415096	2.411214953271028	2.080952380952381	2.0277777777777777	2.327188940092166	3.3043478260869565	3.633093525179856	2.979591836734694	2.702830188679245	2.5794392523364484	2.604761904761905	2.6527777777777777	2.7142857142857144	20.782608695652176	23.54054054054054	19.093525179856115	14.760204081632653	13.0	12.434579439252335	12.2	12.12962962962963	12.488479262672811	212.73341363272613	174.91954144371047
CHEMBL3334800	14.458374479136024	0	2	6	41	0	0	4	2	0	0	0	2	0	0	2	161.20987654320987	137.11111111111111	69.66666666666667	1238.0	63.539783906678	3.9319482083709727	4.005291005291006	2.626780626780626	1.7836509648807384	1.6187739463601531	1.616161616161616	1.16195856873823	0.6698717948717949	0.1742690058479532	2.8292682926829267	3.1153846153846154	2.601941747572816	2.336206896551724	2.390909090909091	2.26271186440678	1.9134615384615383	1.4842105263157894	30.195121951219512	24.285714285714285	19.55128205128205	17.902912621359224	12.698275862068966	14.0	14.101694915254235	14.76923076923077	10.91578947368421	208.0772235851209	170.59226714591657
ZINC000028883681	23.50093272030007	0	2	12	65	0	0	5	3	2	0	0	0	0	0	0	340.0	360.0	336.0	1210.0	90.200359669715	5.230769230769231	5.132352941176471	3.6984126984126986	2.7857142857142856	2.024390243902439	2.0653266331658293	2.2641509433962264	2.3661971830985915	2.183206106870229	2.9692307692307693	3.3253968253968256	2.9166666666666665	2.4	2.3115577889447234	2.509433962264151	2.5	2.5114503816793894	18.615384615384617	21.97058823529412	17.3015873015873	14.654761904761903	11.429268292682927	10.773869346733669	12.20754716981132	12.408450704225352	12.19083969465649	197.5165795755317	179.66148237439896
ZINC000095586572	24.573506799461462	0	1	12	63	0	0	8	3	1	0	4	0	0	0	4	508.0	558.0	446.0	1430.0	86.23080005031898	8.063492063492063	6.630769230769231	5.815126050420168	3.8846153846153846	3.0729166666666665	3.303030303030303	3.0491803278688523	2.5632183908045976	2.8823529411764706	3.126984126984127	3.3361344537815127	3.025641025641025	2.5416666666666665	2.404040404040404	2.469945355191257	2.396551724137931	2.450980392156863	22.6984126984127	23.907692307692308	20.403361344537814	17.01923076923077	13.942708333333334	13.651515151515152	14.366120218579235	14.149425287356324	13.38562091503268	202.89700061429767	186.7159783160595
11349975_11349977_11383887_CHEMBL1186413_CHEMBL1186414_CHEMBL1186412	17.136821499477687	0	2	6	49	0	0	4	2	1	0	0	1	0	0	1	199.6049382716049	238.88888888888889	156.22222222222223	1126.0	70.020352430923	4.073570168808264	4.021786492374727	2.7594501718213063	1.9822530864197527	1.7510548523206753	1.8107526881720428	1.5716374269005848	0.9354624085163008	0.5185185185185186	2.877551020408163	3.237113402061856	2.6597222222222223	2.4240506329113924	2.464516129032258	2.414473684210526	2.0119760479041915	1.6944444444444444	22.97959183673469	22.294117647058822	17.835051546391753	13.47222222222222	11.835443037974684	12.703225806451613	14.605263157894736	11.305389221556888	8.597222222222221	197.337865570283	158.68627090257283
ZINC000049053521	18.486583669550505	0	1	12	44	0	0	7	3	2	1	1	0	0	0	1	340.44444444444446	308.6666666666667	229.66666666666663	1244.0	69.94021509697998	7.737373737373738	5.884057971014493	6.522633744855968	5.122641509433962	4.4324324324324325	5.056047197640117	2.858024691358025	2.273927392739274	1.488095238095238	3.3181818181818183	3.7160493827160495	3.2169811320754715	3.09009009009009	2.7876106194690267	2.555555555555556	2.297029702970297	2.1666666666666665	28.27272727272728	31.45652173913044	24.85185185185185	21.69811320754717	22.37837837837838	20.5929203539823	16.083333333333332	13.534653465346535	11.845238095238097	221.7728985090856	194.29649400125064
101580784	25.213203435596416	0	1	16	58	0	2	4	1	3	0	0	0	0	0	0	392.0	411.0	382.0	1240.0	90.444460430923	6.758620689655173	6.746031746031746	5.342105263157895	4.122580645161291	3.0304878048780486	2.6121212121212123	2.6516129032258067	2.598639455782313	2.7829457364341086	3.5	3.8947368421052633	3.341935483870968	2.951219512195122	2.824242424242424	2.8516129032258064	2.802721088435374	2.891472868217054	21.379310344827587	24.571428571428573	20.68421052631579	17.025806451612905	14.189024390243905	13.424242424242424	13.30967741935484	12.5578231292517	14.023255813953488	227.01213708589265	197.3647751474427
CHEMBL411655_24742475	20.97600410680214	0	1	12	46	0	0	6	2	4	0	0	0	0	0	0	382.0	493.0	407.0	1094.0	69.66307409697997	8.304347826086957	7.92	6.770114942528736	5.36036036036036	4.508474576271187	4.162790697674419	3.763358778625954	3.106870229007633	2.6379310344827585	3.695652173913044	4.091954022988506	3.6486486486486487	3.4237288135593222	3.116279069767442	2.8931297709923665	2.564885496183206	2.310344827586207	23.782608695652176	26.2	22.32183908045977	19.585585585585587	18.20338983050848	16.666666666666668	15.86259541984733	14.076335877862595	12.301724137931034	227.047921258826	207.9842242286259
ZINC000040891828	23.408121947441845	0	1	17	59	0	2	3	2	1	0	0	0	0	0	0	322.0	516.0	371.0	1128.0	88.91299114546999	5.457627118644068	5.888888888888889	4.405172413793103	3.1464968152866244	2.816753926701571	3.114583333333333	2.9485714285714284	1.962962962962963	1.3	3.288135593220339	3.818965517241379	3.3312101910828025	2.905759162303665	2.890625	3.0228571428571427	2.603174603174604	2.173684210526316	19.11864406779661	22.603174603174605	18.74137931034483	15.707006369426752	13.188481675392673	13.953125	15.314285714285717	12.687830687830688	9.884210526315789	214.35543901386788	197.7840034902616
CHEMBL1852420_54579450_CHEMBL1852420	23.707781775963973	0	1	11	68	0	0	7	5	2	0	0	0	0	0	0	362.0	322.0	299.0	1274.0	90.720685479413	5.323529411764706	5.3	3.890625	2.8780487804878048	2.036082474226804	1.6	1.5707317073170732	1.7183908045977012	2.076335877862596	2.867647058823529	3.203125	2.8292682926829267	2.489690721649485	2.1809523809523808	2.004878048780488	2.0689655172413794	2.3740458015267176	18.73529411764705	21.642857142857142	17.296875	15.371951219512194	12.88659793814433	11.152380952380952	9.682926829268292	9.758620689655173	12.16030534351145	190.64495008772744	175.02819826766486
ZINC000064448485	16.101695509211076	0	1	16	42	0	0	1	1	0	0	0	0	0	0	0	206.0	254.0	172.0	790.0	66.324871001829	4.904761904761905	5.25	4.093333333333334	3.118811881188119	2.703703703703704	2.5258620689655173	2.081967213114754	1.5087719298245614	0.7263157894736842	3.023809523809524	3.48	3.07920792079208	2.888888888888889	2.681034482758621	2.418032786885246	2.1052631578947367	1.768421052631579	18.80952380952381	21.977272727272727	17.813333333333333	14.594059405940596	13.75925925925926	13.448275862068966	12.254098360655735	10.543859649122806	7.473684210526316	223.00978193470985	194.43824300193555
ZINC000038919173	14.268104450355084	0	1	9	37	0	0	3	2	0	0	1	0	0	0	1	222.0	144.0	107.0	738.0	53.01139419213101	6.0	5.717948717948718	4.375	3.125	2.240740740740741	1.5145631067961165	1.7777777777777777	1.8771929824561404	1.28	3.1621621621621623	3.5972222222222223	2.9479166666666665	2.388888888888889	2.2815533980582523	2.259259259259259	2.263157894736842	1.9	19.945945945945947	22.64102564102564	18.48611111111111	14.697916666666666	12.11111111111111	9.572815533980584	10.358024691358024	12.649122807017545	9.28	205.5950546635981	176.22370833464035
ZINC000045385208	28.21997004530508	0	1	15	69	0	0	6	3	2	0	1	0	0	0	1	442.0	437.0	438.0	1434.0	101.22159576486598	6.405797101449275	6.094594594594595	4.661870503597123	3.1989795918367347	2.5943396226415096	2.411214953271028	2.080952380952381	2.0277777777777777	2.327188940092166	3.3043478260869565	3.633093525179856	2.979591836734694	2.702830188679245	2.5794392523364484	2.604761904761905	2.6527777777777777	2.7142857142857144	20.782608695652176	23.54054054054054	19.093525179856115	14.760204081632653	13.0	12.434579439252335	12.2	12.12962962962963	12.488479262672811	212.73341363272613	174.91954144371047
CHEMBL470488	24.00583892888721	0	1	17	59	0	2	6	2	2	0	0	2	0	0	2	358.04938271604937	558.8888888888889	451.77777777777777	1732.0	95.382869335772	6.068633605356769	6.388888888888888	4.897897897897899	3.524444444444445	3.181418706842436	3.2874779541446206	3.122284295468653	2.5238981998758536	1.69281045751634	3.3220338983050848	3.918918918918919	3.453333333333333	3.062146892655367	2.915343915343916	2.988826815642458	2.6759776536312847	2.288235294117647	29.35593220338983	24.983870967741936	21.18018018018018	17.773333333333333	15.022598870056497	14.80952380952381	16.039106145251395	15.072625698324025	13.81764705882353	226.8749017796196	204.38186027260224
ZINC000040899923	17.12489095565922	0	1	12	43	0	0	4	1	3	0	0	0	0	0	0	280.0	308.0	242.0	910.0	62.67668300182901	6.511627906976744	6.377777777777778	5.384615384615385	4.480769230769231	3.2479338842975207	3.045045045045045	2.655172413793104	2.240740740740741	1.037037037037037	3.232558139534884	3.782051282051282	3.125	2.743801652892562	2.7117117117117115	2.577586206896552	2.2777777777777777	1.7407407407407407	21.162790697674417	23.444444444444443	20.5	18.28846153846154	14.429752066115702	14.504504504504505	13.64655172413793	13.287037037037036	8.36111111111111	213.22207834074945	194.5792510675909
CHEMBL4278945	24.37589664227788	0	1	16	58	0	0	6	2	1	0	3	0	0	0	3	460.0	319.0	278.0	1332.0	85.720999430923	7.931034482758621	6.819672131147541	6.0	3.547945205479452	2.6369426751592355	2.212903225806452	2.453846153846154	2.396551724137931	2.508928571428572	3.2586206896551726	3.385321100917431	2.910958904109589	2.477707006369427	2.270967741935484	2.423076923076923	2.534482758620689	2.4910714285714284	22.96551724137931	24.59016393442623	21.146788990825687	15.897260273972602	13.331210191082803	11.193548387096774	11.761538461538462	13.28448275862069	13.892857142857142	218.298875583147	181.9733030274513
CHEMBL237514	21.989259902004264	0	2	12	56	0	0	6	3	2	1	0	0	0	0	0	346.44444444444446	335.6666666666667	293.6666666666667	1386.0	89.47565643092301	6.186507936507937	5.9367816091954015	4.41	3.588709677419355	2.8811369509043923	2.75	2.868945868945869	2.7445482866043616	2.571895424836601	3.017857142857143	3.24	2.870967741935484	2.5968992248062017	2.548387096774193	2.5811965811965814	2.691588785046729	2.656862745098039	24.75	25.48275862068965	20.19	17.233870967741936	14.565891472868216	14.475806451612904	14.41880341880342	15.158878504672897	16.07843137254902	220.3509133969662	189.1061193884424
CHEMBL1852665_90664453_CHEMBL1852665	27.869542234043493	0	1	17	67	0	0	10	5	3	0	0	2	0	0	2	457.2098765432099	462.0	439.44444444444446	1982.0	103.778812050319	6.82402800810761	6.717460317460318	5.249322493224932	4.181043913111423	3.241252302025784	2.733104238258877	2.287128712871287	2.631403858948769	2.548513302034429	3.2686567164179103	3.609756097560976	3.170886075949367	2.861878453038674	2.5412371134020617	2.287128712871287	2.2994011976047903	2.443661971830986	29.58208955223881	26.442857142857143	22.69918699186992	22.18987341772152	18.0828729281768	16.443298969072163	13.668316831683168	13.544910179640718	14.309859154929578	221.6226960696878	200.8178828534808
ZINC000028959968	12.784941202760692	0	1	9	34	0	0	2	2	0	0	0	0	0	0	0	162.0	96.0	58.0	620.0	49.46763228728201	4.764705882352941	5.055555555555555	3.6984126984126986	2.675324675324675	1.7666666666666666	1.3866666666666667	1.391304347826087	1.2340425531914894	0.6	3.117647058823529	3.523809523809524	2.9220779220779223	2.5	2.4133333333333336	2.115942028985508	2.1702127659574466	1.8888888888888888	18.23529411764705	21.86111111111111	16.841269841269842	13.883116883116884	10.944444444444445	10.026666666666667	8.942028985507246	11.127659574468083	8.2	205.1580109026684	179.62143345614717
ZINC000028818157	30.76836724365821	0	2	18	75	0	0	8	3	2	0	3	0	0	0	3	568.0	519.0	473.0	1670.0	108.309119574564	7.573333333333333	6.582278481012659	5.594405594405594	3.702127659574468	2.7410714285714284	2.41409691629956	2.5693069306930694	2.718390804597701	2.6049382716049383	3.2533333333333334	3.4965034965034967	3.117021276595745	2.611607142857143	2.4405286343612334	2.5	2.6149425287356323	2.54320987654321	22.266666666666666	24.303797468354432	20.58041958041958	16.72872340425532	13.540178571428571	12.066079295154186	12.34158415841584	13.557471264367816	14.290123456790123	212.55859792510563	192.7923022482415
ZINC000038778627	16.211085308952253	0	1	9	41	0	0	3	2	0	0	1	0	0	0	1	236.0	174.0	157.0	812.0	59.47842000182901	5.7560975609756095	5.545454545454546	4.059523809523809	2.457627118644068	2.269565217391305	2.026086956521739	1.6571428571428573	2.150684931506849	2.103448275862069	3.2439024390243905	3.607142857142857	2.872881355932204	2.634782608695652	2.495652173913044	2.295238095238095	2.452054794520548	2.5	19.804878048780488	22.795454545454547	18.36904761904762	12.703389830508474	12.252173913043478	11.182608695652174	9.60952380952381	12.013698630136986	12.275862068965518	207.71264182716232	159.88848364727932
CHEMBL577272	14.87775197561892	0	1	10	37	0	0	3	2	1	0	0	0	0	0	0	220.0	185.0	128.0	756.0	55.688636287282016	5.945945945945946	5.846153846153846	4.478260869565218	3.061855670103093	2.6666666666666665	2.918918918918919	3.189655172413793	2.169491525423729	1.5614035087719298	3.135135135135135	3.4057971014492754	2.7628865979381443	2.462365591397849	2.527027027027027	2.706896551724138	2.542372881355932	2.421052631578948	20.43243243243243	23.128205128205128	18.85507246376812	14.051546391752575	12.35483870967742	13.283783783783784	15.362068965517242	12.830508474576272	10.771929824561404	217.26478246361464	170.92812229717262
ZINC000253712454	32.697969358789685	0	2	12	83	0	4	8	4	2	0	0	2	0	0	2	433.2098765432099	539.7777777777778	423.55555555555554	2132.0	126.338650003658	5.219396102930239	5.138888888888888	3.698412698412698	2.541333333333333	2.4148148148148145	2.2762557077625574	2.076068376068376	1.6166242578456318	1.457542908762421	3.2289156626506026	3.684523809523809	3.064	2.631578947368421	2.452054794520548	2.5384615384615383	2.2748091603053435	2.097560975609756	25.686746987951807	24.15909090909091	19.982142857142858	15.632	13.280701754385966	12.917808219178085	14.096153846153848	12.702290076335878	13.447154471544716	213.1994600899829	179.9805276526203
ZINC000000601250	18.632065481034008	0	0	17	39	0	0	6	2	0	1	0	3	0	0	3	239.25925925925924	314.3703703703704	306.6666666666667	1884.0	81.95659357273497	6.134852801519467	6.260162601626017	4.521241830065359	2.591731266149872	2.244335911002578	3.0	3.742504409171076	3.333333333333333	3.013888888888889	3.5128205128205128	3.75	3.116279069767442	2.802197802197802	2.988372093023256	3.0595238095238093	2.8043478260869565	2.625	48.30769230769231	33.51219512195122	30.75	26.906976744186046	28.13186813186813	23.011627906976745	27.23809523809524	21.815217391304348	21.8875	273.9712527282353	227.8709247305117
ZINC000095591502	23.41081359278001	0	1	12	60	0	0	4	2	1	0	1	0	0	0	1	344.0	364.0	346.0	1174.0	86.87895305031898	5.733333333333333	5.359375	3.801724137931034	3.0789473684210527	2.297752808988764	2.232044198895028	2.1538461538461537	2.07185628742515	2.613636363636364	3.216666666666667	3.4913793103448274	3.0	2.657303370786517	2.569060773480663	2.562130177514793	2.377245508982036	2.712121212121212	19.566666666666663	22.59375	17.25862068965517	15.164473684210526	12.539325842696629	12.104972375690608	12.497041420118345	11.065868263473051	12.62121212121212	207.1930291696993	182.57387576915
ZINC000001530579	23.24171300629784	0	1	19	56	0	0	6	2	4	0	0	0	0	0	0	402.0	348.0	313.0	1244.0	83.486351526074	7.178571428571429	6.864406779661017	5.61	4.716535433070866	3.565891472868217	2.6589147286821704	2.636363636363636	2.504	2.654205607476636	3.2142857142857144	3.57	3.062992125984252	2.868217054263566	2.635658914728682	2.4318181818181817	2.336	2.457943925233645	22.214285714285715	24.67796610169492	20.61	17.748031496062993	16.031007751937985	14.271317829457365	13.068181818181818	12.272	13.037383177570094	220.08525806230165	188.6824311646565
ZINC000040937377	28.996026511712927	0	1	15	69	0	0	7	3	2	0	2	0	0	0	2	496.0	581.0	526.0	1514.0	101.08723186001698	7.188405797101449	6.54054054054054	5.022388059701493	3.9722222222222223	3.365079365079365	2.9904761904761905	2.7149532710280373	2.7253886010362693	2.9375	3.3768115942028984	3.6343283582089554	3.083333333333333	2.947089947089947	2.671428571428572	2.6401869158878504	2.948186528497409	2.9375	21.94202898550725	24.18918918918919	19.253731343283583	16.166666666666668	15.444444444444445	13.961904761904762	12.845794392523365	14.176165803108807	15.395833333333334	214.84877973781627	177.82577905375942
ZINC000003959323	24.09864970174544	0	1	16	56	0	0	6	4	2	0	0	0	0	0	0	392.0	306.0	281.0	1214.0	84.619943526074	7.0	6.9	5.299065420560748	4.1063829787234045	2.805194805194805	2.251572327044025	2.125	2.2125984251968505	2.3873873873873874	3.392857142857143	3.700934579439252	3.2056737588652484	2.792207792207792	2.5723270440251573	2.555555555555556	2.566929133858268	2.5855855855855854	21.678571428571427	24.616666666666667	20.54205607476636	17.120567375886523	13.818181818181818	12.270440251572326	12.23611111111111	12.039370078740156	12.333333333333334	221.0468079286348	194.64405605082987
ZINC000036093238	16.8492424049175	0	2	11	45	0	0	5	3	1	1	0	0	0	0	0	238.44444444444449	289.6666666666667	251.3333333333333	1102.0	70.32060081152697	5.298765432098766	5.035460992907801	3.563492063492064	2.6080246913580245	2.4853801169590644	2.4166666666666665	2.2111959287531806	2.043360433604336	1.1802721088435373	2.955555555555556	3.261904761904762	2.925925925925926	2.833333333333333	2.640625	2.49618320610687	2.268292682926829	2.03061224489796	24.488888888888887	25.29787234042553	20.09523809523809	15.5	15.63157894736842	15.59375	15.69465648854962	13.268292682926829	10.816326530612244	210.1738663343568	171.77732530231316
ZINC000028818103	23.948819787484386	0	2	12	64	0	0	4	2	2	0	0	0	0	0	0	330.0	354.0	319.0	1196.0	91.334646764866	5.15625	5.117647058823529	3.5901639344262297	2.889610389610389	2.2458100558659218	1.8894472361809045	1.977653631284916	2.230769230769231	2.372881355932204	3.09375	3.401639344262295	3.051948051948052	2.726256983240224	2.386934673366834	2.301675977653632	2.4755244755244754	2.73728813559322	18.6875	22.23529411764705	16.721311475409838	14.909090909090908	12.972067039106143	10.768844221105528	10.737430167597765	11.55944055944056	13.584745762711863	202.93276025791064	183.3792415333775
ZINC000095591091	15.544418642285589	0	1	12	41	0	0	2	1	1	0	0	0	0	0	0	212.0	235.0	153.0	782.0	61.39027500182901	5.170731707317073	5.255813953488372	4.0131578947368425	2.843137254901961	2.6990291262135924	2.768421052631579	2.136363636363636	1.2857142857142858	0.5377358490566038	3.0	3.3552631578947367	2.843137254901961	2.6990291262135924	2.894736842105264	2.6	2.0756302521008405	1.6415094339622642	19.07317073170732	22.2093023255814	17.92105263157895	13.911764705882351	13.155339805825244	14.705263157894738	13.254545454545454	10.134453781512605	5.9245283018867925	213.0675076761832	169.31734825487655
CHEMBL2206525	15.015651346061514	0	1	12	34	0	0	3	1	0	0	1	1	0	0	2	235.6049382716049	220.66666666666669	129.33333333333331	1010.0	57.56424257273501	6.929557007988381	6.503086419753085	5.102292768959436	3.882275132275132	2.766439909297052	2.787878787878788	2.829059829059829	1.95959595959596	1.1111111111111112	3.4411764705882355	3.857142857142857	3.261904761904762	2.724489795918368	2.6931818181818183	2.3846153846153846	2.0	1.75	29.705882352941178	26.33333333333333	22.857142857142858	20.5	14.285714285714286	14.522727272727272	15.23076923076923	14.893939393939394	18.05555555555556	240.2016391697103	214.232087097857
ZINC000035950086	16.010487411951715	0	1	6	40	0	0	6	2	1	0	0	3	0	0	3	212.8148148148148	214.0	129.44444444444446	1588.0	67.601549192131	5.32037037037037	5.276422764227642	3.777777777777778	2.567045593448233	2.357312440645774	2.810699588477366	1.8448275862068968	1.1159003831417629	0.4237726098191214	3.125	3.36	2.772277227722772	2.605769230769231	2.75	2.3017241379310347	2.0	1.662790697674419	39.7	27.97560975609756	24.01333333333333	22.722772277227723	21.02884615384616	21.98958333333333	17.862068965517242	19.31896551724138	17.61627906976744	228.9569167268654	184.2093519795345
341056113	18.551185251994248	0	0	17	38	0	0	8	5	1	1	1	0	0	0	1	378.44444444444446	338.0	288.33333333333337	1236.0	66.26043366788598	9.95906432748538	9.141666666666666	7.848958333333334	6.506849315068493	5.298701298701299	5.13063063063063	4.76056338028169	4.805555555555556	4.721212121212121	3.631578947368421	3.859375	3.547945205479452	3.103896103896104	3.0675675675675675	2.8732394366197185	2.933333333333333	2.872727272727273	32.526315789473685	30.925	28.328125	25.46575342465753	24.44155844155844	22.527027027027028	22.295774647887324	20.83333333333333	20.05454545454545	247.84804567220704	230.08199656364687
CHEMBL503234	14.101695509211076	0	2	10	38	0	0	2	2	0	0	0	0	0	0	0	176.0	121.0	116.0	694.0	55.934658096980016	4.631578947368421	4.75	3.3194444444444446	2.2142857142857144	1.5	1.4606741573033708	1.8333333333333333	1.8412698412698407	1.637931034482759	2.9473684210526314	3.236111111111111	2.673469387755102	2.28	2.224719101123596	2.4696969696969697	2.4285714285714284	2.3793103448275863	18.26315789473684	21.775	16.97222222222222	12.622448979591836	9.84	9.224719101123595	11.318181818181818	11.238095238095235	10.517241379310343	207.4887806066117	167.56575664047608
ZINC000035090518	14.280034994173551	0	1	6	46	0	0	2	1	1	0	0	0	0	0	0	170.0	154.0	81.0	752.0	61.26905243092303	3.695652173913044	3.6808510638297873	2.488636363636364	1.8442622950819672	1.4817518248175183	1.388059701492537	1.0845070422535212	0.5510204081632653	0.2162162162162162	2.5869565217391304	2.9431818181818183	2.5245901639344264	2.321167883211679	2.3507462686567164	2.056338028169014	1.7210884353741496	1.4954954954954955	16.347826086956523	19.5531914893617	14.647727272727272	11.581967213114757	10.291970802919709	11.223880597014926	10.105633802816902	7.482993197278912	5.54954954954955	184.75550825129923	153.7965239248056
CHEMBL40529	26.41024007408602	0	2	18	66	0	0	5	2	1	0	2	0	0	0	2	444.0	504.0	445.0	1400.0	98.789414955168	6.727272727272728	5.956521739130435	4.388429752066116	3.279503105590062	2.379120879120879	2.4545454545454546	3.189873417721519	2.713414634146341	2.558282208588957	3.090909090909091	3.347107438016529	2.8385093167701863	2.43956043956044	2.460227272727273	2.6265822784810124	2.6341463414634148	2.503067484662577	21.21212121212121	23.47826086956522	19.074380165289256	15.4472049689441	12.17032967032967	12.142045454545457	14.09493670886076	13.585365853658535	13.54601226993865	217.17844101958104	182.8914730955968
ZINC000101944900	15.61880968583189	0	1	6	41	0	0	4	1	1	0	0	2	0	0	2	189.20987654320987	155.0	84.22222222222223	1288.0	65.317275001829	4.6148750376392655	4.772609819121447	3.3023909985935305	2.368724279835391	2.173416407061267	1.994047619047619	1.5048543689320388	0.8257080610021788	0.3309438470728793	3.1951219512195124	3.4936708860759493	2.942857142857143	2.654205607476636	2.5535714285714284	2.5145631067961167	2.0	1.5698924731182795	31.414634146341463	25.27906976744186	20.835443037974684	19.047619047619047	14.88785046728972	14.705357142857142	17.16504854368932	14.715686274509803	10.655913978494624	216.9920958061228	178.05399837769914
CHEMBL3613152	25.66269317837959	0	1	18	63	0	0	5	2	1	0	0	2	0	0	2	337.2098765432099	406.44444444444446	322.8888888888889	1778.0	103.99559114546996	5.352537722908093	5.306397306397306	3.806267806267806	2.7610441767068274	2.432166973603437	2.6252354048964217	2.4049967126890204	1.945113788487283	1.91919191919192	3.142857142857143	3.435897435897436	2.825301204819277	2.546961325966851	2.52542372881356	2.497041420118343	2.403614457831325	2.4825174825174825	28.22222222222222	25.01515151515152	20.863247863247864	16.16867469879518	13.596685082872929	13.909604519774012	14.893491124260356	15.89156626506024	15.377622377622378	230.1896289229056	184.06988664124225
106862345	13.34257729959413	0	1	6	40	0	0	3	1	1	0	0	1	0	0	1	173.60493827160494	91.66666666666669	50.66666666666667	964.0	58.220587906678006	4.340123456790123	4.3277777777777775	3.0092592592592595	2.396334478808705	1.8460038986354776	1.7234042553191489	0.8409785932721713	0.4967320261437909	0.1541950113378684	2.7	2.986111111111111	2.3608247422680413	2.1578947368421053	2.2872340425531914	2.0091743119266057	1.6372549019607845	1.469387755102041	24.1	21.775	18.041666666666668	14.762886597938143	12.105263157894736	15.52127659574468	11.715596330275227	9.882352941176473	8.510204081632653	200.0067953079885	164.68845597087576
CHEMBL4088715	17.027581889879976	0	0	17	37	0	0	4	0	1	2	0	0	1	0	1	221.95610425240056	283.4074074074074	191.1111111111111	2464.0	83.63509757273498	5.9988136284432585	5.180436847103514	4.248070987654321	3.205711735832218	3.450196408529742	3.945098039215687	3.080515297906602	2.248366013071895	1.381846635367762	3.4324324324324325	3.828125	3.2048192771084336	3.034090909090909	2.988235294117647	2.739130434782609	2.552941176470588	2.2253521126760565	66.5945945945946	37.43589743589744	37.515625	28.63855421686747	30.454545454545453	26.94117647058824	21.065217391304348	25.23529411764705	27.43661971830986	275.7544354372679	226.8048135274161
ZINC000027523453	23.505489862842108	0	1	12	53	0	0	8	1	1	0	6	0	0	0	6	564.0	929.0	325.0	1414.0	75.29659481152699	10.641509433962264	7.945454545454545	8.13	4.651515151515151	3.83625730994152	4.387096774193548	6.152317880794702	2.754237288135593	3.6293103448275854	3.452830188679245	3.55	3.1818181818181817	2.538011695906433	2.529032258064516	2.2781456953642385	2.73728813559322	2.7758620689655173	26.67924528301887	26.181818181818183	24.24	18.62121212121212	14.497076023391813	16.322580645161292	17.821192052980134	13.64406779661017	14.594827586206897	218.00503669199205	199.61398758198592
ZINC000013532663	17.27487106006375	0	1	6	49	0	2	3	1	2	0	0	0	0	0	0	242.0	239.0	142.0	888.0	67.49005643092299	4.938775510204081	4.8431372549019605	3.4742268041237114	2.45925925925926	2.3141025641025643	2.25503355704698	1.912	1.0518518518518518	0.3525179856115107	2.959183673469388	3.4329896907216493	2.933333333333333	2.5128205128205128	2.402684563758389	2.536	2.088888888888889	1.6258992805755397	18.12244897959184	21.176470588235293	17.15463917525773	13.88888888888889	12.044871794871796	12.248322147651006	13.216	10.08148148148148	6.611510791366906	195.1464889800567	174.07439470469998
ZINC000023360904	26.260410159824964	0	2	18	65	0	0	6	2	1	0	3	0	0	0	3	480.0	578.0	466.0	1444.0	95.866151050319	7.384615384615385	6.073529411764706	4.471074380165289	3.478787878787879	2.6844919786096257	2.601010101010101	3.158469945355191	2.69364161849711	2.4437869822485205	3.123076923076923	3.4049586776859506	2.915151515151515	2.556149732620321	2.4343434343434343	2.4972677595628414	2.53757225433526	2.4023668639053253	22.21538461538461	24.0	19.39669421487603	15.8	13.262032085561495	12.727272727272728	13.797814207650273	13.421965317919074	12.792899408284024	216.24954564298827	180.49427221192352
ZINC000028818164	24.91514628267317	0	2	12	67	0	0	6	3	3	0	0	0	0	0	0	390.0	354.0	343.0	1310.0	93.632463669715	5.82089552238806	5.457142857142857	3.828125	2.910179640718563	2.1818181818181817	2.0147783251231526	2.034482758620689	2.3493150684931505	2.255639097744361	3.0	3.3359375	2.976047904191617	2.494949494949495	2.3004926108374386	2.385057471264368	2.4794520547945207	2.481203007518797	19.55223880597015	22.62857142857143	17.8515625	15.269461077844312	12.247474747474747	10.980295566502464	11.46551724137931	12.335616438356164	12.759398496240602	201.1714231510933	183.9777558747935
CHEMBL503609	19.787059329404865	0	1	15	48	0	0	4	2	1	0	0	0	1	0	1	277.06721536351165	195.51851851851853	192.51851851851853	2166.0	81.15870081152701	5.772233653406492	5.863471314451707	4.368742368742368	2.939108600125549	1.9399551066217733	1.4564102564102566	1.8103566529492456	2.0480693459416863	2.306699958385352	3.270833333333333	3.604395604395605	3.067796610169492	2.575757575757576	2.3384615384615386	2.4074074074074074	2.5319148936170213	2.640449438202247	45.125	26.96078431372549	22.98901098901099	19.05084745762712	15.204545454545457	14.86923076923077	13.648148148148149	14.25531914893617	15.089887640449438	229.4835134330088	197.1839574590568
ZINC000028825144	21.989259902004264	0	2	12	58	0	0	5	2	1	1	1	0	0	0	1	340.44444444444446	313.66666666666663	285.6666666666667	1392.0	91.610827240621	5.869731800766283	5.422222222222222	3.9150943396226414	3.096296296296296	2.729468599033816	2.5615384615384613	2.550135501355013	2.5735735735735736	2.407051282051282	2.9482758620689653	3.150943396226415	2.762962962962963	2.4927536231884058	2.4923076923076923	2.5365853658536586	2.63963963963964	2.644230769230769	24.0	24.716666666666665	19.27358490566038	16.103703703703705	13.681159420289855	13.7	13.845528455284551	14.882882882882884	15.884615384615383	216.2530102816794	179.95558605272575
ZINC000094566092	26.09864970174544	0	0	16	58	0	0	10	5	5	0	0	0	0	0	0	518.0	513.0	454.0	1418.0	84.526042621225	8.931034482758621	8.435483870967742	7.074074074074074	6.2611940298507465	4.8068965517241375	3.883116883116883	3.5136986301369864	3.219858156028369	3.396694214876033	3.534482758620689	3.842592592592593	3.567164179104477	3.1241379310344826	2.8376623376623376	2.767123287671233	2.645390070921986	2.743801652892562	24.448275862068964	26.741935483870968	22.90740740740741	21.55223880597015	18.8896551724138	16.155844155844157	15.32876712328767	14.141843971631204	14.487603305785123	220.9742603782421	208.4144793668219
CHEMBL79151	24.874706168153285	0	1	18	58	0	0	6	2	2	1	0	1	0	0	1	344.04938271604937	333.66666666666663	322.1111111111111	1698.0	98.595856430923	5.931885908897403	5.862007168458781	4.453453453453453	3.0994152046783627	2.3845117845117847	1.911838218586685	2.1666666666666665	2.206240487062405	2.321296296296296	3.396551724137931	3.7387387387387374	3.026315789473684	2.684848484848485	2.539877300613497	2.467532467532468	2.506849315068493	2.7333333333333334	29.27586206896552	27.048387096774192	23.53153153153153	18.44078947368421	15.666666666666666	15.104294478527608	13.272727272727272	13.63013698630137	16.2	231.8507196365548	191.1057679015712
CHEMBL3613150	23.36303334985748	0	1	18	60	0	0	3	2	1	0	0	0	0	0	0	320.0	302.0	288.0	1164.0	91.70189114547	5.333333333333333	5.301587301587301	3.855855855855856	2.583333333333333	1.9880239520958085	2.069620253164557	2.157142857142857	2.25	2.4326923076923075	3.033333333333333	3.315315315315315	2.7371794871794872	2.40119760479042	2.329113924050633	2.407142857142857	2.421875	2.5384615384615383	19.4	22.396825396825395	17.936936936936938	13.60897435897436	11.47305389221557	11.177215189873415	11.542857142857144	11.765625	13.221153846153848	217.84146339279224	174.69953188858406
ZINC000071295985	18.011935611598958	0	1	12	41	0	0	6	2	1	0	3	0	0	0	3	410.0	449.0	483.0	1070.0	61.75257038243301	10.0	8.214285714285714	8.0	5.395604395604396	5.154639175257732	5.526881720430108	4.677083333333333	4.689320388349515	3.453608247422681	3.292682926829268	3.408450704225352	3.065934065934066	2.814432989690722	2.881720430107527	2.84375	2.495145631067961	2.164948453608248	26.09756097560976	26.166666666666668	23.61971830985916	18.923076923076923	17.84536082474227	18.580645161290324	17.833333333333332	17.553398058252426	15.051546391752575	228.9238787138516	195.88793243746645
44393498_CHEMBL184252	26.893976840374407	0	1	12	60	1	0	7	1	4	0	0	2	0	0	2	417.20987654320993	335.2222222222222	322.0	1846.0	97.803564430923	6.953497942386832	6.788034188034188	5.4561878952122855	3.5325670498084287	2.899551066217733	2.3218561945530123	1.904671717171717	2.2054794520547945	2.3920505871725384	3.616666666666666	3.9430894308943087	3.2413793103448274	2.808080808080808	2.5326633165829144	2.5454545454545454	2.6575342465753424	2.772357723577236	30.766666666666666	27.13846153846153	23.276422764227643	18.488505747126435	15.762626262626265	14.874371859296485	13.494318181818182	14.527397260273972	14.520325203252032	232.79199571704973	194.94741021093023
ZINC000043011291	21.091883092036777	0	1	18	51	0	0	4	2	2	0	0	0	0	0	0	328.0	478.0	421.0	1078.0	78.52181771637599	6.431372549019608	6.407407407407407	5.032258064516129	3.859375	3.543307086614173	4.0	3.463768115942029	2.7337662337662336	2.158273381294964	3.176470588235294	3.4838709677419355	2.9765625	2.937007874015748	3.1404958677685952	2.949275362318841	2.564935064935065	2.381294964028777	21.137254901960784	24.01851851851852	19.741935483870968	15.5390625	14.74015748031496	17.06611570247934	16.347826086956523	13.558441558441558	11.49640287769784	223.653107979392	176.00591043221954
ZINC000095559573	15.544418642285583	0	1	12	41	0	0	2	1	1	0	0	0	0	0	0	220.0	181.0	109.0	782.0	61.390275001829	5.365853658536586	5.441860465116279	4.092105263157895	3.2755102040816326	2.5315315315315314	2.3577981651376145	1.7572815533980584	1.1978021978021978	1.0	3.048780487804878	3.486842105263158	3.1122448979591835	2.756756756756757	2.5779816513761467	2.320388349514563	2.043956043956044	1.8805970149253728	19.07317073170732	22.32558139534884	18.026315789473685	15.36734693877551	13.126126126126126	12.853211009174313	11.466019417475728	9.21978021978022	8.104477611940299	213.0675076761832	193.7592875963808
ZINC000013683629	24.77724691223057	0	1	18	67	0	0	3	1	2	0	0	0	0	0	0	328.0	340.0	286.0	1256.0	98.935959669715	4.895522388059701	4.7	3.384	2.4745762711864407	2.035897435897436	2.0638297872340425	1.827956989247312	1.5888888888888888	1.502857142857143	2.91044776119403	3.24	2.6666666666666665	2.4205128205128204	2.3882978723404253	2.381720430107527	2.4166666666666665	2.3257142857142856	18.746268656716417	21.8	17.216	13.152542372881356	11.517948717948718	12.03191489361702	11.370967741935484	10.955555555555556	10.72	209.6420437755749	166.7111672681406
ZINC000003993656	18.81650164870822	0	1	12	43	0	0	6	1	2	1	0	2	0	0	2	267.6543209876543	292.66666666666663	271.11111111111114	1678.0	79.05905319213099	6.224519092736146	5.145679012345679	4.936899862825789	3.408853297742186	2.8383838383838387	2.4651162790697674	2.4593837535014003	2.632146709816613	1.786292039165602	3.4651162790697674	3.740740740740741	3.2522522522522523	2.925619834710744	2.697674418604651	2.638655462184874	2.436893203883495	1.9770114942528736	39.02325581395349	33.31111111111111	26.19753086419753	23.55855855855856	18.173553719008265	16.441860465116278	19.252100840336134	21.728155339805824	21.6896551724138	244.06302921904265	215.7426402868819
102348069	16.305761579014344	0	1	6	38	0	0	8	2	2	1	3	0	0	0	3	370.44444444444446	300.0	468.0	1210.0	56.86127438243301	9.748538011695906	6.256410256410256	7.435185185185186	4.035460992907801	3.937293729372937	4.006060606060606	3.125	5.258426966292135	2.0	3.3421052631578947	3.4027777777777777	3.0106382978723403	2.742574257425743	2.4454545454545453	2.4166666666666665	2.0898876404494384	1.5555555555555556	31.84210526315789	33.15384615384615	25.84722222222222	19.23404255319149	20.594059405940595	18.37272727272727	19.291666666666668	18.786516853932586	11.0	212.67006663821752	178.2218230207668
CHEMBL603835	28.21997004530508	0	1	15	69	0	0	6	3	2	0	1	0	0	0	1	442.0	437.0	438.0	1434.0	101.22159576486598	6.405797101449275	6.094594594594595	4.661870503597123	3.1989795918367347	2.5943396226415096	2.411214953271028	2.080952380952381	2.0277777777777777	2.327188940092166	3.3043478260869565	3.633093525179856	2.979591836734694	2.702830188679245	2.5794392523364484	2.604761904761905	2.6527777777777777	2.7142857142857144	20.782608695652176	23.54054054054054	19.093525179856115	14.760204081632653	13.0	12.434579439252335	12.2	12.12962962962963	12.488479262672811	212.73341363272613	174.91954144371047
CHEMBL247063_15983454	21.9773293581858	0	2	12	58	0	0	5	3	1	0	1	0	0	0	1	344.0	380.0	264.0	1150.0	82.06654014547	5.931034482758621	5.491803278688525	4.061946902654867	3.0584415584415585	2.573099415204678	2.941558441558441	2.7142857142857144	2.095238095238096	2.3434343434343434	3.034482758620689	3.345132743362832	2.857142857142857	2.5321637426900585	2.512987012987013	2.442857142857143	2.357142857142857	2.505050505050505	19.82758620689655	22.72131147540984	17.8141592920354	14.441558441558442	12.36842105263158	13.266233766233766	13.521428571428572	11.714285714285714	12.454545454545457	203.3927306116215	172.26420579344529
CHEMBL88915	16.417934364616144	0	1	6	38	0	2	5	1	2	0	0	2	0	0	2	253.20987654320987	217.44444444444443	122.11111111111111	1348.0	64.18202738243302	6.663417803768681	6.455555555555556	5.053272450532725	3.7262088477366255	3.273662551440329	2.988469601677149	2.313238770685579	1.3720349563046192	0.3864013266998342	3.4473684210526314	3.849315068493152	3.4166666666666665	2.833333333333333	2.641509433962264	2.5319148936170213	1.9438202247191008	1.5223880597014925	35.473684210526315	27.9	24.164383561643834	23.416666666666668	17.194444444444443	17.11320754716981	18.27659574468085	18.26966292134832	16.64179104477612	236.5455717708335	216.65677632609376
CHEMBL4074920	32.652880761205296	0	2	23	77	0	0	9	6	3	0	0	0	0	0	0	534.0	511.0	495.0	1674.0	114.440476574564	6.935064935064935	6.804878048780488	5.260273972602739	3.6231155778894473	3.0458715596330275	2.8840579710144927	2.5172413793103448	2.487437185929648	3.182926829268293	3.324675324675325	3.616438356164384	2.9899497487437188	2.706422018348624	2.6956521739130435	2.65024630541872	2.597989949748744	2.6951219512195124	21.74025974025974	24.5	20.383561643835616	15.909547738693467	14.05045871559633	14.18840579710145	13.23152709359606	12.06532663316583	14.091463414634148	217.9300392950027	180.4247702780979
CHEMBL4217398	45.525158105625415	1	1	27	112	0	0	12	5	4	0	3	0	0	0	3	814.0	874.0	888.0	2454.0	161.85205986184593	7.267857142857143	6.64957264957265	5.488151658767772	3.2989690721649483	2.778787878787879	2.835483870967742	2.9829351535836177	3.137809187279152	3.140740740740741	3.196428571428572	3.393364928909953	2.8350515463917527	2.566666666666667	2.587096774193548	2.641638225255973	2.6537102473498235	2.6777777777777776	21.910714285714285	23.786324786324787	20.170616113744074	15.199312714776632	13.451515151515151	13.4	13.436860068259383	13.904593639575973	14.444444444444445	212.26397920314025	181.06186816778745
ZINC000064446744	14.308544564874966	0	1	9	37	0	0	3	2	0	0	0	0	1	0	1	173.06721536351165	117.03703703703704	73.2962962962963	1882.0	62.00364519213101	4.677492307121937	5.000949667616334	3.6604938271604937	2.320987654320988	1.6766117969821674	1.3358504135203166	1.4449016918152722	1.2858999350227422	0.605925925925926	3.1621621621621623	3.583333333333333	2.927083333333333	2.4074074074074074	2.300970873786408	2.259259259259259	2.263157894736842	1.9	50.86486486486486	26.64102564102564	22.819444444444443	17.989583333333332	14.72222222222222	15.223300970873789	15.37037037037037	19.94736842105263	14.48	219.82112107028007	182.61789748818265
ZINC000045254395	26.13908981626532	0	1	15	58	0	0	7	3	3	0	1	0	0	0	1	460.0	320.0	274.0	1346.0	87.152296526074	7.931034482758621	7.396825396825397	5.818965517241379	4.182389937106918	3.289156626506024	2.858974358974359	2.237762237762238	2.140625	2.4375	3.586206896551724	3.913793103448276	3.157232704402516	2.8734939759036147	2.621794871794872	2.517482517482517	2.4921875	2.6160714285714284	23.20689655172414	25.476190476190474	21.48275862068965	16.88679245283019	14.451807228915662	13.551282051282053	12.216783216783217	12.0546875	13.0625	223.31480612375344	185.4612861344762
CHEMBL456223	13.503978527765703	0	1	6	38	0	0	4	1	2	0	1	0	0	0	1	244.0	193.0	179.0	782.0	50.74351509698002	6.421052631578948	5.461538461538462	3.87323943661972	2.591397849462365	2.065934065934066	2.097826086956522	2.325301204819277	2.712121212121212	1.821428571428572	2.8421052631578947	3.084507042253521	2.5698924731182795	2.351648351648352	2.1739130434782608	2.156626506024097	2.303030303030303	2.142857142857143	20.57894736842105	22.512820512820515	17.704225352112676	13.741935483870968	12.31868131868132	10.880434782608695	11.216867469879515	13.318181818181818	12.160714285714286	194.84345384057275	156.27164267678498
CHEMBL577501	12.854250117889938	0	1	6	34	0	0	4	1	1	0	2	0	0	0	2	270.0	135.0	92.0	760.0	46.287821382433	7.9411764705882355	6.5588235294117645	4.8	3.962025316455696	3.2916666666666665	3.3835616438356166	1.646341463414634	1.9166666666666667	1.02	2.9705882352941178	3.2333333333333334	2.4430379746835444	2.1041666666666665	2.068493150684932	1.9390243902439024	2.0	1.84	22.352941176470587	22.794117647058822	19.616666666666667	16.126582278481013	12.53125	15.054794520547944	10.475609756097562	12.791666666666666	11.36	201.4098923416893	173.88454052669343
CHEMBL1813479	13.599539013610771	0	1	6	34	0	0	3	1	0	0	2	0	0	0	2	244.0	177.0	88.0	732.0	48.43351738243301	7.176470588235294	6.055555555555555	4.63768115942029	3.4081632653061225	2.0	1.958762886597938	2.185185185185185	1.8333333333333333	0.4375	3.323529411764706	3.8260869565217392	2.979591836734694	2.4070796460177	2.2577319587628866	1.9506172839506173	1.5833333333333333	1.375	21.529411764705884	23.33333333333333	19.347826086956523	15.357142857142858	11.04424778761062	10.958762886597938	10.962962962962964	10.625	9.75	207.50183718830613	178.9889754770897
CHEMBL1077638	17.621067685817483	0	1	6	43	0	0	7	2	1	0	3	1	0	0	4	367.60493827160496	388.44444444444446	216.22222222222223	1290.0	62.26100909698001	8.548952052828023	6.957070707070707	6.669410150891632	4.276748971193416	3.8832391713747647	4.137513751375137	3.183970856102004	1.729777777777778	1.933333333333333	3.209302325581396	3.3703703703703702	2.861111111111111	2.5847457627118646	2.8613861386138613	2.3278688524590163	2.152	1.8857142857142857	30.0	26.068181818181817	23.234567901234566	19.064814814814813	21.47457627118644	20.0	16.737704918032787	14.064	12.057142857142855	212.46668408081723	177.92804130473414
ZINC000064454062	19.67766952966369	0	1	15	48	0	0	3	3	0	0	0	0	0	0	0	272.0	253.0	198.0	962.0	75.21189681152701	5.666666666666667	5.823529411764706	4.274725274725275	2.734375	2.3384615384615386	2.256	2.181034482758621	1.9603960396039604	1.967741935483871	3.2291666666666665	3.604395604395605	2.875	2.623076923076923	2.552	2.5086206896551726	2.495049504950495	2.3978494623655915	20.041666666666668	23.09803921568628	18.75824175824176	13.65625	12.353846153846154	11.848	11.75	12.009900990099007	11.344086021505376	224.2133433346187	174.90492054662187
102596978	21.37961237674044	0	2	12	57	0	0	6	3	1	0	0	2	0	0	2	293.2098765432099	320.0	242.8888888888889	1610.0	88.027578240621	5.1440329218107	5.207156308851224	3.765316718587747	2.8900435207389643	2.327812284334023	2.272727272727273	2.191780821917808	1.974706413730804	1.975177304964539	3.0	3.289719626168224	2.913669064748201	2.527950310559006	2.381818181818182	2.356164383561644	2.4227642276422765	2.5638297872340425	28.24561403508772	24.71186440677966	20.186915887850468	19.22302158273381	14.167701863354038	13.23030303030303	15.0	16.878048780487806	18.43617021276596	213.56273053399684	190.0010362500708
CHEMBL373233	18.51074513747437	0	1	12	47	0	0	4	2	1	0	0	1	0	0	1	263.60493827160496	307.77777777777777	193.88888888888889	1194.0	73.81970081152697	5.608615707906488	5.757369614512471	4.501915708812261	3.602089268755936	3.091145833333333	3.001806684733514	2.586367880485528	1.6571699905033237	1.1436058700209644	3.127659574468085	3.5172413793103448	3.051282051282051	2.796875	2.7886178861788617	2.6134453781512605	2.3504273504273505	2.1226415094339623	25.404255319148938	24.142857142857142	20.19540229885057	17.299145299145298	15.453125	16.146341463414632	15.92436974789916	14.982905982905985	12.716981132075473	221.1117923131661	192.2335379174836
ZINC000000896709	12.715991517539395	0	1	6	36	0	0	3	1	2	0	0	0	0	0	0	200.0	124.0	29.0	700.0	49.98865319213101	5.555555555555555	5.0	3.701492537313433	2.8369565217391304	2.905263157894737	2.5164835164835164	1.4090909090909092	0.3493975903614458	0.109090909090909	2.805555555555556	3.149253731343284	2.7282608695652173	2.526315789473684	2.3736263736263736	2.011363636363636	1.6265060240963856	1.3818181818181818	19.444444444444443	21.91891891891892	16.955223880597014	13.576086956521738	13.694736842105264	14.252747252747254	11.602272727272728	6.518072289156627	3.5454545454545454	199.88676377301903	163.15627862444882
CHEMBL4095361	32.652880761205296	0	2	23	77	0	0	9	6	3	0	0	0	0	0	0	534.0	511.0	495.0	1674.0	114.440476574564	6.935064935064935	6.7926829268292686	5.273972602739726	3.618090452261306	3.0458715596330275	2.8840579710144927	2.5172413793103448	2.487437185929648	3.182926829268293	3.324675324675325	3.616438356164384	2.9899497487437188	2.706422018348624	2.6956521739130435	2.65024630541872	2.597989949748744	2.6951219512195124	21.74025974025974	24.48780487804878	20.431506849315067	15.894472361809044	14.036697247706424	14.18840579710145	13.23152709359606	12.06532663316583	14.091463414634148	217.9300392950027	180.4419725204636
102443469	17.068022004399857	0	1	12	39	0	0	5	1	2	0	1	1	0	0	2	303.60493827160496	319.8888888888889	251.3333333333333	1176.0	62.528776382433016	7.78474200696423	6.905149051490515	5.41471048513302	4.369590643274854	4.023456790123457	4.300505050505051	3.3672514619883045	2.4640522875816995	2.136653895274585	3.3076923076923075	3.5492957746478875	3.0105263157894737	2.966666666666667	3.034090909090909	2.873684210526316	2.4019607843137254	2.022988505747126	30.15384615384616	27.09756097560976	23.197183098591548	19.768421052631577	19.177777777777777	19.28409090909091	20.01052631578948	16.764705882352942	13.057471264367816	232.9569660592323	184.37186277417428
ZINC000028819421	15.015651346061514	0	1	9	38	0	0	3	2	0	0	0	0	1	0	1	189.06721536351165	120.2962962962963	103.03703703703704	1918.0	64.792545192131	4.975453035881886	5.325925925925926	3.9799382716049374	2.753349093774625	1.8895747599451305	1.3604938271604938	1.5037037037037038	1.8734006734006727	1.3912037037037035	3.1842105263157894	3.5694444444444446	3.0106382978723403	2.453703703703704	2.2	2.3625	2.5636363636363635	2.270833333333333	50.47368421052632	26.875	23.23611111111111	19.30851063829787	15.22222222222222	15.123809523809523	15.1625	20.4	17.895833333333332	225.18153635130784	195.69671836319267
ZINC000053738308	12.068595523093846	0	1	6	36	0	0	2	1	0	0	0	1	0	0	1	125.60493827160494	56.66666666666667	18.22222222222222	862.0	53.89925809698001	3.489026063100137	3.705705705705706	2.5603864734299515	1.7643097643097645	1.2532532532532532	0.9555555555555556	0.5555555555555556	0.2640901771336554	0.0833333333333333	2.7777777777777777	3.1594202898550723	2.646464646464646	2.279279279279279	1.990909090909091	1.7450980392156863	1.5072463768115942	1.3928571428571428	23.944444444444443	21.91891891891892	17.420289855072465	13.848484848484848	11.27927927927928	9.909090909090908	9.215686274509803	9.782608695652174	11.964285714285714	202.72768457622203	168.03962889800871
CHEMBL515307	21.59539995059769	0	1	14	46	0	0	9	4	2	2	0	1	0	0	1	344.4938271604938	354.0	345.77777777777777	1792.0	86.34665319213097	7.4889962426194305	6.206349206349206	6.1434108527131785	4.522833513124776	4.220061728395062	3.549494949494949	3.933333333333333	3.564719358533792	2.528654970760234	3.6739130434782608	4.0	3.3592233009708736	2.8	2.809090909090909	3.1	2.88659793814433	2.673684210526316	38.95652173913044	35.816326530612244	29.69767441860465	27.33009708737864	25.416666666666668	20.91818181818181	22.022222222222226	20.27835051546392	17.873684210526317	246.03171857472697	221.27160930016723
CHEMBL1084934	18.636413583811564	0	1	12	41	0	0	8	3	2	1	2	0	0	0	2	392.44444444444446	423.6666666666666	328.0	1286.0	66.127725382433	9.571815718157184	6.852713178294574	7.506666666666667	6.017006802721088	5.157575757575757	6.429012345679013	4.113268608414239	3.123809523809524	2.8289473684210527	3.5365853658536586	3.9066666666666654	3.5408163265306123	3.163636363636364	3.0185185185185186	2.718446601941748	2.1619047619047618	1.9605263157894737	31.365853658536587	33.65116279069768	27.25333333333333	24.79591836734694	23.727272727272727	23.65740740740741	19.883495145631063	13.914285714285716	12.447368421052632	229.71422939121445	211.67486337222613
56659126_CHEMBL1818466	17.809054912057945	0	1	11	42	0	0	4	2	0	0	0	2	0	0	2	213.20987654320987	223.88888888888889	155.66666666666669	1344.0	71.01725809698	5.076425631981188	5.51604938271605	3.936899862825789	2.574018462907352	2.0195080576759965	2.246498599439776	1.8814192343604108	1.6560283687943265	1.252252252252252	3.523809523809524	3.938271604938272	3.2432432432432434	2.786259541984733	2.7142857142857144	2.4873949579831933	2.3085106382978724	2.027027027027027	32.0	26.288888888888888	22.567901234567906	20.27027027027027	13.618320610687023	15.243697478991596	15.697478991596638	16.69148936170213	14.756756756756756	231.8940329375259	199.64781796158195
ZINC000038218744	11.313708498984765	0	1	6	34	0	0	2	1	1	0	0	0	0	0	0	144.0	80.0	51.0	600.0	46.556549192131	4.235294117647059	4.057142857142857	2.703125	1.556818181818182	1.6049382716049383	1.5405405405405406	1.2307692307692308	0.9444444444444444	0.9	2.676470588235294	2.96875	2.340909090909091	2.246913580246914	2.135135135135135	2.0923076923076924	1.9259259259259256	1.825	17.647058823529413	20.62857142857143	15.84375	10.636363636363637	10.197530864197532	10.135135135135137	9.307692307692308	8.12962962962963	8.05	192.8239946210294	140.54808853695454
CHEMBL3704749	19.29683337762303	0	1	6	61	0	0	4	1	3	0	0	0	0	0	0	278.0	270.0	265.0	1068.0	80.05686366971499	4.557377049180328	4.32258064516129	2.9473684210526314	2.132450331125828	1.7228915662650603	1.4631578947368422	1.2796208530805686	1.3451776649746192	1.551948051948052	2.639344262295082	2.93859649122807	2.622516556291391	2.5240963855421685	2.310526315789473	2.052132701421801	1.9593908629441623	2.090909090909091	17.508196721311474	20.241935483870968	15.201754385964913	12.920529801324504	12.319277108433734	11.078947368421051	9.450236966824644	9.111675126903553	10.551948051948052	185.20966225709125	157.67272163311895
ZINC000036248233	22.11522872862841	0	1	15	49	0	0	7	3	2	0	2	0	0	0	2	438.0	330.0	225.0	1214.0	73.440677001829	8.938775510204081	7.884615384615385	6.417582417582418	4.878048780487805	3.75968992248062	3.2713178294573644	2.8448275862068964	2.31958762886598	3.1785714285714284	3.489795918367347	3.813186813186813	3.154471544715447	2.8217054263565893	2.4573643410852712	2.3706896551724137	2.525773195876289	2.761904761904762	24.77551020408164	25.923076923076923	22.263736263736263	18.29268292682927	16.100775193798448	14.410852713178295	13.43103448275862	12.835051546391751	14.75	225.78419703558205	193.05411284954224
CHEMBL475527	16.17064519443237	0	1	15	39	0	0	4	2	1	1	0	0	0	0	0	240.44444444444449	270.6666666666667	156.66666666666669	1048.0	66.88753628728197	6.165242165242166	5.983739837398375	4.728571428571429	3.8461538461538463	3.536082474226804	3.3633333333333337	2.6535947712418304	1.6845878136200718	0.7307692307692307	3.230769230769231	3.6714285714285713	3.175824175824176	3.0309278350515463	2.82	2.549019607843137	2.193548387096774	1.794871794871795	26.871794871794872	26.804878048780488	23.84285714285714	18.494505494505493	18.103092783505154	18.23	16.901960784313726	13.698924731182796	8.333333333333334	232.2843869146082	197.3529733429939
ZINC000036093245	15.544418642285589	0	2	11	38	0	0	5	3	0	1	0	1	0	0	1	198.04938271604937	225.1851851851852	148.77777777777777	1250.0	66.62893228728198	5.211825860948667	5.094444444444444	3.560250391236307	2.445626477541371	2.357142857142857	2.434640522875817	2.39558707643814	1.6906565656565655	0.815873015873016	3.1578947368421053	3.436619718309859	2.9468085106382977	2.7755102040816326	2.676470588235294	2.6702127659574466	2.272727272727273	1.7857142857142858	32.89473684210526	28.225	23.47887323943662	18.074468085106385	17.29591836734694	18.12745098039216	22.25531914893617	16.875	9.928571428571429	230.07767475898623	180.03660185309374
44393525_CHEMBL185540	26.07748025944668	0	1	12	60	1	0	6	1	4	0	0	0	1	0	1	409.0672153635117	326.03703703703707	311.2962962962963	2494.0	98.045877335772	6.817786922725194	6.615954415954416	5.331827762722072	3.442954448701576	2.841189674523008	2.276568025311744	1.8524831649831648	2.132166412988331	2.3233965672990062	3.533333333333333	3.886178861788618	3.206896551724138	2.7777777777777777	2.507537688442211	2.5	2.6095890410958904	2.747967479674797	41.56666666666667	27.32307692307692	23.471544715447155	19.166666666666668	16.166666666666668	14.130653266331658	13.948863636363637	14.13013698630137	13.967479674796747	228.23450055595185	191.45008732879424
ZINC000029042982	16.107136867536077	0	1	9	42	0	0	5	3	1	1	0	0	0	0	0	238.44444444444449	215.3333333333333	142.0	1064.0	66.64247500182898	5.677248677248677	5.689393939393939	4.476190476190475	3.701030927835052	3.105610561056105	2.6230529595015577	1.905604719764012	1.2456140350877194	0.6	3.2142857142857144	3.5844155844155843	3.154639175257732	3.01980198019802	2.7383177570093458	2.415929203539823	1.9824561403508767	1.7555555555555555	25.33333333333333	25.545454545454547	21.727272727272727	20.15463917525773	19.77227722772277	16.80373831775701	14.309734513274336	10.526315789473683	7.955555555555556	213.6223712960681	191.5375903225529
ZINC000103250853	27.59830063570033	0	1	12	66	0	0	8	1	1	0	6	0	0	0	6	592.0	1009.0	423.0	1602.0	92.797998050319	8.969696969696969	6.884057971014493	6.684615384615385	3.650273224043716	3.1872146118721463	3.380281690140845	4.586363636363636	2.532934131736527	3.167664670658682	3.3181818181818183	3.4384615384615387	3.0054644808743167	2.5662100456621006	2.455399061032864	2.25	2.748502994011976	2.7964071856287425	24.27272727272728	24.695652173913043	21.87692307692308	16.120218579234972	13.593607305936072	14.215962441314554	14.404545454545454	12.910179640718562	14.275449101796408	210.9169910434798	180.2758694984809
ZINC000095581459	11.451607869427358	0	1	6	28	0	0	3	1	0	0	0	2	0	0	2	131.20987654320987	71.55555555555556	29.33333333333333	1072.0	49.96156776303701	4.686067019400353	4.835249042145594	3.3507625272331154	2.352274649078302	1.4637037037037035	1.6466302367941712	1.6640826873385013	0.9777777777777776	0.2991452991452992	3.107142857142857	3.313725490196078	2.73972602739726	2.32	2.180327868852459	2.302325581395349	1.9666666666666663	1.6153846153846154	38.285714285714285	27.55172413793104	23.54901960784314	22.15068493150685	13.68	14.262295081967212	20.023255813953487	22.23333333333333	23.846153846153847	240.62669959435405	194.50326004507943
CHEMBL198298_9957437	17.564048544414646	0	1	12	43	0	0	5	1	1	0	3	0	0	0	3	372.0	344.0	242.0	1024.0	61.876409096980005	8.651162790697674	7.045454545454546	6.7368421052631575	4.178947368421053	3.3963963963963963	3.4081632653061225	3.510204081632653	2.4693877551020407	2.333333333333333	3.116279069767442	3.223684210526316	2.8421052631578947	2.4324324324324325	2.571428571428572	2.5816326530612246	2.489795918367347	2.1372549019607843	23.813953488372093	24.545454545454547	21.82894736842105	17.094736842105263	13.98198198198198	14.79591836734694	15.010204081632653	13.510204081632653	11.84313725490196	214.78642063579127	186.07701177576465
CHEMBL519684_11385494	26.167599386966742	0	1	15	61	0	0	7	2	3	0	2	0	0	0	2	496.0	541.0	447.0	1416.0	89.93067133577198	8.131147540983607	7.2	5.717948717948718	4.487012987012987	3.5562130177514795	3.0416666666666665	2.788659793814433	2.6449704142011834	3.0974025974025974	3.4098360655737703	3.717948717948718	3.2467532467532467	2.976331360946745	2.598958333333333	2.5051546391752577	2.798816568047337	2.915584415584416	23.21311475409836	25.03076923076923	20.512820512820515	17.66883116883117	16.14792899408284	13.885416666666666	12.58762886597938	13.710059171597631	16.058441558441558	219.20775374179271	190.4670553345381
CHEMBL365812	14.9871417753601	0	1	12	40	0	0	3	2	0	1	0	0	0	0	0	190.44444444444449	201.0	150.33333333333334	986.0	67.13355809698001	4.761111111111111	4.813008130081302	3.601990049751244	2.706349206349206	2.2014652014652016	2.691358024691358	2.392857142857143	1.8559670781893003	1.155844155844156	2.9	3.253731343283582	2.821428571428572	2.5494505494505493	2.654320987654321	2.5	2.2962962962962963	2.0	24.65	24.804878048780488	21.56716417910448	20.02380952380953	15.78021978021978	15.62962962962963	14.773809523809524	13.11111111111111	9.61038961038961	222.62169503918048	199.9952837296209
ZINC000029127827	21.1258340210632	0	2	12	52	0	0	5	3	2	0	0	0	0	0	0	328.0	453.0	417.0	1092.0	77.38753062122498	6.307692307692308	6.054545454545455	4.71875	3.864661654135338	3.4113475177304964	3.2913907284768213	2.9802631578947367	2.8175675675675675	2.382978723404255	3.2884615384615383	3.71875	3.225563909774436	3.078014184397163	2.847682119205298	2.7039473684210527	2.5405405405405403	2.25531914893617	21.0	23.41818181818181	19.21875	16.42105263157895	15.53191489361702	14.874172185430464	13.973684210526317	13.472972972972974	12.26241134751773	216.4844139010053	189.420146427435
ZINC000013731830	15.015651346061512	0	1	9	34	0	0	5	3	2	0	0	0	0	0	0	280.0	268.0	139.0	794.0	50.63020157273501	8.235294117647058	7.444444444444445	6.190476190476191	4.2875	3.3736263736263736	3.5641025641025643	4.39344262295082	2.527272727272728	2.0434782608695654	3.4411764705882355	3.7777777777777777	3.2375	2.681318681318681	2.6666666666666665	2.737704918032787	2.363636363636364	2.0434782608695654	23.352941176470587	25.63888888888889	21.428571428571427	17.5	13.857142857142858	13.935897435897436	16.60655737704918	13.745454545454546	12.021739130434783	222.30049601612745	202.4940404861657
CHEMBL394157_44431736	15.503978527765709	0	1	6	41	0	2	3	1	2	0	0	0	0	0	0	234.0	192.0	126.0	810.0	59.244579001829	5.7073170731707314	5.395348837209302	4.063291139240507	2.7787610619469025	2.6666666666666665	2.5130434782608697	1.92	1.4157303370786516	1.3125	3.097560975609756	3.59493670886076	3.035398230088496	2.5853658536585367	2.4	2.3	2.0	1.796875	19.75609756097561	22.48837209302325	18.39240506329114	14.345132743362832	13.016260162601624	13.034782608695652	11.85	8.808988764044944	8.34375	208.01565097411063	177.91469240546311
ZINC000040862253	19.16817290566073	0	1	15	45	0	0	4	3	1	0	0	0	0	0	0	286.0	335.0	260.0	952.0	69.38807500182898	6.355555555555555	6.4375	5.142857142857143	3.439655172413793	2.9083969465648853	2.8188976377952755	2.7459016393442623	2.260869565217391	2.4404761904761907	3.4	3.892857142857143	3.181034482758621	2.7709923664122136	2.795275590551181	2.6475409836065573	2.460869565217392	2.4285714285714284	21.155555555555555	23.83333333333333	20.55952380952381	15.724137931034482	13.419847328244275	13.543307086614174	13.63934426229508	11.234782608695651	12.095238095238097	223.76511032590088	193.64414901135072
CHEMBL1684046	15.830249156911592	0	1	6	48	0	0	3	1	0	0	0	2	0	0	2	153.20987654320987	123.22222222222224	54.44444444444444	1302.0	72.91954843092302	3.191872427983539	3.535147392290249	2.4611708482676224	1.820118884316415	1.3737997256515777	1.071338383838384	0.6417824074074074	0.3075957313245449	0.1422222222222222	2.770833333333333	3.182795698924731	2.7185185185185183	2.425925925925926	2.2443181818181817	1.8645833333333333	1.5480225988700564	1.43	27.125	22.428571428571427	18.204301075268816	16.814814814814813	12.679012345679013	12.335227272727272	11.536458333333334	9.819209039548022	10.33	202.37127960772744	174.0234539201364
347186650	16.211085308952253	0	1	15	37	0	0	3	3	0	0	0	0	0	0	0	236.0	228.0	189.0	776.0	58.599719382433015	6.378378378378378	6.65	5.257142857142857	3.769230769230769	2.7247706422018347	2.59375	2.6511627906976742	2.392405063291139	1.8823529411764703	3.4864864864864864	3.9857142857142858	3.3626373626373627	2.788990825688073	2.770833333333333	2.604651162790698	2.354430379746836	2.235294117647059	20.97297297297297	24.35	20.51428571428572	16.714285714285715	12.944954128440369	13.0625	12.953488372093023	11.177215189873415	11.176470588235292	228.59874337106683	209.00249474143965
ZINC000043461306	16.251525423472135	0	1	12	40	0	0	4	2	1	0	1	0	0	0	1	282.0	276.0	249.0	874.0	59.23239819213101	7.05	6.428571428571429	4.986301369863014	3.8958333333333335	3.276595744680851	2.9775280898876404	3.209302325581396	2.9642857142857144	2.333333333333333	3.125	3.3835616438356166	2.927083333333333	2.691489361702128	2.6741573033707864	2.63953488372093	2.4642857142857144	2.388888888888889	21.85	24.166666666666668	19.63013698630137	16.114583333333332	14.648936170212766	14.0	14.034883720930232	13.202380952380953	12.90277777777778	216.7610400754037	176.4340352169426
102272199	20.472996668292648	0	1	15	50	0	0	4	2	2	0	0	0	0	0	0	318.0	376.0	292.0	1042.0	75.732917716376	6.36	6.320754716981132	5.0638297872340425	3.523809523809524	3.108695652173913	2.955555555555556	2.7246376811594204	2.263565891472868	2.38	3.28	3.702127659574468	3.126984126984127	2.840579710144928	2.837037037037037	2.652173913043478	2.511627906976744	2.43	20.84	23.58490566037736	19.80851063829787	15.642857142857142	14.159420289855072	14.325925925925926	13.601449275362318	11.573643410852712	12.1	219.65583210399325	189.2766949902064
ZINC000029130100	23.28215312081772	0	2	12	61	0	0	6	3	3	0	0	0	0	0	0	376.0	448.0	391.0	1234.0	86.27621205031897	6.163934426229508	5.9375	4.460176991150442	3.732876712328767	3.0303030303030303	2.747058823529412	2.8176100628930816	2.6780821917808217	2.394160583941606	3.065573770491804	3.31858407079646	3.0342465753424657	2.7333333333333334	2.552941176470588	2.5660377358490565	2.6301369863013697	2.5182481751824817	20.229508196721312	23.171875	18.053097345132745	16.5	14.175757575757576	13.211764705882352	13.251572327044023	13.719178082191782	13.452554744525548	205.0346978672274	184.3749046872952
ZINC000038001535	13.572928212987	0	1	12	31	0	0	4	1	1	0	0	2	0	0	2	201.20987654320987	141.55555555555554	98.66666666666669	1208.0	56.18257176303702	6.490641178813222	6.694444444444444	5.305555555555555	4.167438271604938	3.526411657559198	3.199588477366256	2.39924670433145	1.7011494252873565	1.0852713178294575	3.2580645161290325	3.480769230769231	2.984375	2.7704918032786887	2.888888888888889	2.559322033898305	2.2586206896551726	1.930232558139535	38.96774193548387	29.09375	26.25	26.65625	20.37704918032787	19.74074074074074	17.559322033898304	17.982758620689655	20.511627906976745	251.64426351951383	213.4042939744697
ZINC000013588076	17.66573898584523	0	1	16	46	0	0	2	1	1	0	0	0	0	0	0	250.0	279.0	253.0	892.0	70.64620081152698	5.434782608695652	5.645833333333333	4.439024390243903	3.5283018867924527	2.9557522123893807	2.727272727272727	2.583333333333333	2.1623931623931623	1.504201680672269	3.0217391304347827	3.3780487804878048	2.971698113207548	2.699115044247788	2.727272727272727	2.75	2.47008547008547	2.142857142857143	19.39130434782609	22.39583333333333	18.32926829268293	15.58490566037736	13.778761061946902	13.554545454545456	14.11111111111111	12.77777777777778	10.420168067226893	218.88013062681225	190.3199866453649
CHEMBL386978	22.753385824593643	0	1	6	63	0	4	5	2	3	0	0	0	0	0	0	330.0	462.0	410.0	1188.0	86.40005076486597	5.238095238095238	4.863636363636363	3.37007874015748	2.1968085106382977	2.061032863849765	2.145454545454545	2.31	2.11340206185567	1.899497487437186	2.952380952380953	3.2913385826771653	2.75	2.464788732394366	2.3545454545454545	2.49	2.4948453608247423	2.407035175879397	18.857142857142858	21.74242424242424	17.0	13.132978723404255	11.765258215962442	11.6	12.75	12.77319587628866	12.0	196.1437084122537	163.00230598972732
ZINC000058541157	26.846196597451872	0	1	17	73	0	0	6	4	2	0	0	0	0	0	0	404.0	395.0	339.0	1406.0	103.899798384262	5.534246575342466	5.552631578947368	4.139705882352941	3.0903954802259888	2.5888324873096447	1.962962962962963	1.872037914691943	1.6865671641791045	1.5359116022099448	2.958904109589041	3.294117647058824	2.943502824858757	2.6598984771573604	2.439814814814815	2.3364928909952605	2.1592039800995027	2.132596685082873	19.26027397260274	22.355263157894736	17.764705882352942	15.090395480225988	13.766497461928934	12.171296296296296	11.744075829383888	10.845771144278608	10.226519337016574	203.68781761536107	178.9578313129412
ZINC000033977993	15.165481260322574	0	1	12	34	0	0	5	1	1	0	1	2	0	0	3	263.2098765432099	195.5555555555556	159.44444444444446	1326.0	59.72633366788601	7.741466957153231	7.406349206349207	5.877394636015326	4.694740402502959	4.028919330289193	3.5703703703703704	2.7543035993740217	2.379767827529022	1.9272727272727272	3.3529411764705883	3.5689655172413794	3.095890410958904	2.780821917808219	2.6533333333333333	2.619718309859155	2.3582089552238807	2.0	39.0	29.34285714285714	26.75862068965517	26.78082191780822	20.876712328767123	18.453333333333333	17.901408450704224	18.98507462686567	21.01818181818182	248.0181417931571	216.0357268353544
CHEMBL2012087	16.877751975618917	0	0	9	37	0	2	4	0	4	0	0	0	0	0	0	316.0	286.0	200.0	884.0	57.097922477584014	8.54054054054054	7.975	6.666666666666667	4.846153846153846	5.033707865168539	5.08641975308642	3.620253164556962	2.5	2.090909090909091	3.6216216216216215	3.986111111111111	3.483516483516484	3.224719101123596	3.1604938271604937	2.8607594936708862	2.4625	2.090909090909091	23.89189189189189	26.1	22.36111111111111	18.12087912087912	18.08988764044944	19.22222222222222	16.20253164556962	12.475	11.212121212121213	231.4240634727276	200.6772436814628
ZINC000045371634	20.384776310850235	0	1	15	51	0	0	3	3	0	0	0	0	0	0	0	280.0	298.0	254.0	1000.0	78.89002262122499	5.490196078431373	5.62962962962963	4.092783505154639	2.639705882352941	2.101351351351352	2.1041666666666665	2.207407407407408	1.9097744360902256	2.0	3.156862745098039	3.5051546391752577	2.875	2.5675675675675675	2.493055555555556	2.577777777777778	2.518796992481203	2.44	19.607843137254903	22.796296296296298	18.25773195876289	13.875	11.635135135135137	11.36111111111111	12.437037037037037	11.74436090225564	10.872	220.54754648378216	176.8081192978773
ZINC000028960314	14.68748194683798	0	1	10	37	0	0	2	2	0	0	0	0	0	0	0	206.0	155.0	121.0	728.0	57.83433228728202	5.567567567567568	5.743589743589744	4.208955223880597	3.352272727272727	2.7752808988764044	2.2954545454545454	1.8902439024390243	1.8615384615384616	1.6041666666666667	3.189189189189189	3.5223880597014925	3.034090909090909	2.842696629213483	2.590909090909091	2.292682926829268	2.1538461538461537	2.1666666666666665	19.67567567567568	22.64102564102564	17.52238805970149	14.727272727272728	13.674157303370787	12.306818181818182	10.414634146341465	10.66153846153846	11.6875	222.8627858361815	188.0511925462716
266310641	29.198227084312325	0	2	24	68	0	0	8	7	1	0	0	0	0	0	0	476.0	600.0	536.0	1482.0	103.774304050319	7.0	6.972222222222222	5.487804878048781	4.245283018867925	3.3967391304347827	3.664705882352941	4.225352112676056	3.526315789473684	3.828358208955224	3.3088235294117645	3.6016260162601625	3.119496855345912	2.625	2.735294117647059	2.9788732394366195	2.8026315789473686	2.917910447761194	21.794117647058822	24.61111111111111	20.65040650406504	17.264150943396228	13.847826086956522	14.5	16.97887323943662	14.68421052631579	15.888059701492535	223.0172973177285	197.46187992724447
ZINC000028893113	25.261342908426897	0	2	12	62	0	0	7	2	1	0	4	0	0	0	4	496.0	474.0	528.0	1416.0	87.36508714546997	8.0	6.415384615384616	5.528925619834711	3.5	2.989304812834225	3.0	2.925925925925926	3.5436241610738257	3.581967213114754	3.225806451612903	3.4214876033057853	2.951219512195122	2.5614973262032086	2.611764705882353	2.537037037037037	2.5167785234899327	2.5901639344262297	22.83870967741936	24.184615384615384	20.47107438016529	15.829268292682928	13.20855614973262	13.717647058823529	13.790123456790123	14.375838926174495	16.352459016393443	208.57467778705595	180.5157597117143
ZINC000038778626	16.211085308952253	0	1	9	41	0	0	3	2	0	0	1	0	0	0	1	236.0	174.0	157.0	812.0	59.47842000182901	5.7560975609756095	5.545454545454546	4.059523809523809	2.457627118644068	2.269565217391305	2.026086956521739	1.6571428571428573	2.150684931506849	2.103448275862069	3.2439024390243905	3.607142857142857	2.872881355932204	2.634782608695652	2.495652173913044	2.295238095238095	2.452054794520548	2.5	19.804878048780488	22.795454545454547	18.36904761904762	12.703389830508474	12.252173913043478	11.182608695652174	9.60952380952381	12.013698630136986	12.275862068965518	207.71264182716232	159.88848364727932
CHEMBL1198495	20.461066124474183	0	1	12	53	1	0	4	2	1	0	1	0	0	0	1	310.0	482.0	369.0	1062.0	76.73380143092298	5.849056603773585	5.571428571428571	4.407766990291262	3.36734693877551	2.9457831325301207	2.912280701754386	2.577540106951872	2.05	1.1726190476190477	3.188679245283019	3.7572815533980575	3.122448979591837	2.969879518072289	2.801169590643275	2.5828877005347595	2.216666666666667	1.9047619047619049	20.0377358490566	22.660714285714285	18.825242718446603	15.122448979591836	14.240963855421686	14.380116959064328	13.32620320855615	12.1	9.13095238095238	208.2395484379292	179.5014714532558
106862056	11.221256956034486	0	1	6	34	0	0	2	1	1	0	0	0	0	0	0	158.0	57.0	30.0	600.0	46.556549192131	4.647058823529412	4.5588235294117645	3.15	2.367088607594937	1.5729166666666667	1.5205479452054795	0.6951219512195121	0.625	0.18	2.676470588235294	2.9833333333333334	2.2911392405063293	2.0	1.9589041095890407	1.7439024390243902	1.875	1.48	17.647058823529413	19.97058823529412	16.416666666666668	13.291139240506327	9.697916666666666	11.767123287671232	7.7439024390243905	9.458333333333334	5.6	192.8239946210294	163.64707446510954
ZINC000040951721	16.918551320046745	0	1	12	40	0	0	5	1	1	0	3	0	0	0	3	370.0	254.0	192.0	986.0	58.198283287282	9.25	7.536585365853658	7.685714285714286	4.168674698795181	3.295238095238095	3.4731182795698925	2.853932584269663	2.1818181818181817	3.238095238095238	3.2	3.3142857142857145	3.0	2.5047619047619047	2.591397849462365	2.3146067415730336	2.1931818181818183	2.253968253968254	24.65	25.17073170731708	23.15714285714286	16.951807228915662	13.790476190476191	15.666666666666666	13.539325842696629	10.909090909090908	13.26984126984127	218.75329241819583	202.28456313322525
CHEMBL3673165	25.458593835702555	0	1	21	53	0	2	6	4	0	0	0	2	0	0	2	363.2098765432099	449.7777777777778	397.6666666666666	1696.0	93.84878390667798	6.853016538551129	7.383141762452107	5.922008547008547	4.329076202639421	3.071338383838384	2.7974217311233884	2.69328010645376	3.156084656084656	3.2962962962962963	3.849056603773585	4.298076923076923	3.8	3.1306818181818183	2.828729281767956	2.81437125748503	3.007936507936508	3.127450980392157	32.0	27.948275862068964	24.875	22.83448275862069	16.22159090909091	15.248618784530386	16.119760479041915	20.142857142857142	20.705882352941178	250.0559156778609	236.9926585679719
340173931	18.04932485087273	0	1	6	43	0	2	2	1	0	0	1	0	0	0	1	230.0	165.0	184.0	836.0	64.290832906678	5.348837209302325	5.1875	3.7938144329896906	2.068493150684932	1.2279411764705883	1.3267326732673268	2.0625	2.453333333333333	2.9565217391304346	3.674418604651162	4.34020618556701	3.116438356164384	2.375	2.3069306930693068	2.75	2.92	3.130434782608696	19.44186046511628	22.89583333333333	18.75257731958763	12.136986301369864	8.860294117647058	9.188118811881187	11.0	11.826666666666666	13.956521739130435	212.81445789817587	159.4940680393083
ZINC000138997201	21.965398814367344	0	1	12	54	0	2	5	1	3	0	0	0	0	1	1	337.02419753086417	460.55555555555554	466.4	3904.0	107.466747526074	6.241188843164151	5.853021442495127	4.537820512820513	3.4578703703703706	3.357452574525745	2.910838445807771	2.9149085794655414	2.665142857142857	2.055492063492064	3.259259259259259	3.701923076923077	3.201388888888889	2.768292682926829	2.7607361963190185	2.854430379746836	2.617142857142857	2.3085714285714287	72.29629629629629	28.63157894736842	25.01923076923077	20.86805555555556	16.786585365853657	16.061349693251532	19.5	18.43428571428572	19.28	231.4588866277237	194.2608369943352
ZINC000049037074	20.263815197198536	0	2	12	46	0	0	7	2	1	0	4	0	0	0	4	454.0	534.0	557.0	1190.0	66.18555809697999	9.869565217391305	7.875	7.576470588235294	4.168141592920354	4.048387096774194	4.1838235294117645	3.8142857142857145	4.125925925925926	4.230769230769231	3.347826086956522	3.4705882352941178	3.1327433628318584	2.935483870967742	2.8088235294117645	2.7214285714285715	2.533333333333333	2.3162393162393164	25.869565217391305	26.14583333333333	23.564705882352943	16.530973451327434	15.89516129032258	16.669117647058822	16.40714285714286	15.992592592592592	16.145299145299145	219.1237210433084	184.1649124730245
CHEMBL502379	16.946551470696747	0	1	12	45	0	0	3	1	2	0	0	0	0	0	0	252.0	276.0	178.0	884.0	65.711604811527	5.6	5.659574468085107	4.674698795180723	3.927927927927928	2.951219512195122	2.811965811965812	2.1904761904761907	1.5213675213675213	0.6101694915254238	3.088888888888889	3.602409638554217	3.009009009009009	2.7886178861788617	2.6923076923076925	2.507936507936508	2.264957264957265	1.7627118644067796	19.64444444444445	22.404255319148938	18.91566265060241	16.585585585585587	14.16260162601626	14.324786324786324	12.674603174603174	11.965811965811966	7.771186440677966	209.72984405109025	185.0462452381327
CHEMBL444540	30.342893064463595	2	1	18	77	0	0	8	1	5	0	2	0	0	0	2	570.0	472.0	406.0	1720.0	110.741995479413	7.402597402597403	6.189873417721519	4.717391304347826	3.219895287958116	1.985781990521327	2.081218274111675	2.29126213592233	2.071428571428572	2.0994475138121547	3.0	3.231884057971014	2.6387434554973823	2.3791469194312795	2.4263959390862944	2.3446601941747574	2.433673469387755	2.3977900552486187	22.337662337662337	23.59493670886076	19.31159420289855	14.806282722513089	11.33649289099526	11.913705583756345	11.548543689320388	11.63265306122449	12.30939226519337	212.75318791338623	169.84317158305453
CHEMBL1198666	16.987141775360094	0	1	12	43	0	0	4	2	1	0	1	0	0	0	1	282.0	368.0	251.0	912.0	62.91052400182901	6.558139534883721	6.044444444444444	4.784810126582278	3.785046728971962	3.3189655172413794	3.118110236220472	2.725925925925926	2.091666666666667	1.1354166666666667	3.13953488372093	3.620253164556962	3.093457943925233	2.956896551724138	2.6377952755905514	2.3777777777777778	2.058333333333333	1.75	21.2093023255814	23.4	19.49367088607595	16.009345794392523	15.327586206896552	14.653543307086617	13.333333333333334	11.716666666666669	8.416666666666666	212.9331626424964	182.50601802646
ZINC000066112417	14.863922661722809	0	1	10	42	0	0	1	1	0	0	0	0	0	0	0	166.0	113.0	42.0	720.0	61.63629681152701	3.952380952380953	4.477272727272728	3.4444444444444446	2.4705882352941178	1.8175182481751824	1.3	0.795774647887324	0.3853211009174312	0.1016949152542373	2.9761904761904763	3.493827160493827	2.991596638655462	2.591240875912409	2.22	1.9295774647887325	1.6330275229357798	1.3898305084745763	17.142857142857142	20.5	16.71604938271605	13.655462184873947	12.116788321167885	10.393333333333333	8.338028169014084	5.853211009174312	3.4745762711864407	204.3224887290718	181.398163817483
ZINC000027203592	21.965398814367344	0	1	12	54	0	2	5	1	3	0	0	0	0	1	1	337.02419753086417	460.55555555555554	466.4	3904.0	107.466747526074	6.241188843164151	5.853021442495127	4.537820512820513	3.4578703703703706	3.357452574525745	2.910838445807771	2.9149085794655414	2.665142857142857	2.055492063492064	3.259259259259259	3.701923076923077	3.201388888888889	2.768292682926829	2.7607361963190185	2.854430379746836	2.617142857142857	2.3085714285714287	72.29629629629629	28.63157894736842	25.01923076923077	20.86805555555556	16.786585365853657	16.061349693251532	19.5	18.43428571428572	19.28	231.4588866277237	194.2608369943352
CHEMBL1617949	24.02546883101628	0	1	12	68	0	0	6	5	1	0	0	0	0	0	0	350.0	252.0	216.0	1246.0	92.866381479413	5.147058823529412	5.257142857142857	3.7578125	2.753012048192771	1.7990196078431373	1.635	1.326315789473684	1.2067039106145252	1.669291338582677	2.897058823529412	3.1875	2.7951807228915664	2.323529411764706	2.28	2.073684210526316	1.960893854748604	2.2992125984251968	18.323529411764707	21.357142857142858	17.1875	15.03012048192771	11.504901960784316	11.32	10.342105263157896	8.70949720670391	11.015748031496065	193.69092251103584	178.64555041135216
ZINC000029047746	18.22845721109572	0	1	6	46	0	0	5	2	3	0	0	0	0	0	0	324.0	394.0	303.0	996.0	67.12019590667798	7.043478260869565	6.645833333333333	5.548780487804878	4.653061224489796	3.843478260869565	3.531746031746032	3.0307692307692307	2.278195488721805	1.7017543859649122	3.217391304347826	3.6463414634146334	3.377551020408163	3.034782608695652	2.793650793650793	2.4846153846153847	2.172932330827068	1.9385964912280704	21.65217391304348	24.041666666666668	19.60975609756097	18.56122448979592	16.643478260869564	15.5	14.66153846153846	12.3609022556391	10.508771929824562	214.4883519142211	203.7217634457
ZINC000049089183	24.20803950148662	0	1	17	60	0	0	6	4	1	0	0	1	0	0	1	349.60493827160496	316.1111111111111	276.8888888888889	1478.0	92.851878240621	5.826748971193416	5.890652557319224	4.393393393393394	3.036786786786787	2.457638888888889	2.013031550068587	2.1358858858858856	2.0976430976430978	2.164208456243854	3.15	3.4414414414414414	2.9054054054054053	2.5625	2.4074074074074074	2.391891891891892	2.325757575757576	2.4424778761061945	24.633333333333333	24.41269841269841	20.27027027027027	16.18243243243243	14.33125	12.783950617283953	13.155405405405403	12.734848484848484	13.026548672566372	219.71615934157344	182.219970274451
CHEMBL379205_44414734	20.15442539745736	0	2	12	49	0	0	6	2	1	0	3	0	0	0	3	402.0	515.0	417.0	1148.0	69.998047811527	8.204081632653061	6.666666666666667	5.791208791208791	3.7704918032786887	3.1653543307086616	3.5985915492957745	3.388157894736842	2.7254901960784315	2.9069767441860463	3.163265306122449	3.32967032967033	2.942622950819672	2.88976377952756	2.7535211267605635	2.631578947368421	2.379084967320261	2.186046511627907	23.428571428571427	24.607843137254903	21.208791208791208	15.672131147540984	14.181102362204724	14.859154929577464	15.43421052631579	13.607843137254902	12.263565891472869	212.64112851739097	174.34474858269124
CHEMBL40358	25.41540400819582	0	2	18	69	0	0	5	4	1	0	0	0	0	0	0	358.0	421.0	407.0	1304.0	99.57846857456398	5.188405797101449	5.083333333333333	3.5	2.4352941176470586	1.7772020725388602	1.890547263681592	2.2880434782608696	2.261111111111111	2.0	2.898550724637681	3.171875	2.7588235294117647	2.393782383419689	2.3383084577114426	2.532608695652174	2.5444444444444443	2.403225806451613	18.89855072463768	22.25	17.2578125	13.788235294117648	11.176165803108807	10.73134328358209	12.173913043478262	12.72222222222222	11.763440860215054	205.32080461370745	170.6754614174575
CHEMBL402441_24857854	18.22845721109572	0	1	6	44	0	0	5	2	3	0	0	0	0	0	0	332.0	398.0	320.0	994.0	66.23097009697999	7.545454545454546	7.021739130434782	5.6923076923076925	5.12	4.097345132743363	3.9491525423728815	3.184	2.807017543859649	2.288659793814433	3.3181818181818183	3.782051282051282	3.39	3.079646017699115	2.847457627118644	2.432	2.263157894736842	2.0103092783505154	22.59090909090909	24.82608695652174	20.44871794871795	19.26	17.04424778761062	16.440677966101696	14.272	13.412280701754383	11.783505154639176	222.8249249816434	205.0151899488197
CHEMBL1224162	19.058783105919552	0	1	15	46	0	0	3	2	1	0	0	0	0	0	0	274.0	360.0	270.0	940.0	71.41158790667797	5.956521739130435	6.0	4.666666666666667	3.203252032520325	2.7794117647058822	3.0793650793650795	2.8125	2.125984251968504	1.8504672897196264	3.3043478260869565	3.735632183908046	3.056910569105692	2.735294117647059	2.7301587301587302	2.6484375	2.448818897637796	2.2803738317757007	20.43478260869565	23.3061224489796	19.49425287356322	15.178861788617889	13.25	14.238095238095235	13.921875	11.952755905511813	10.36448598130841	223.49383560052428	188.4452917242089
44560575_CHEMBL488222	14.837311861099035	0	1	12	35	0	0	3	1	1	0	0	1	0	0	1	211.6049382716049	165.33333333333331	128.66666666666666	994.0	58.34181047758401	6.045855379188713	6.21921921921922	4.916666666666667	3.6150793650793647	2.989159891598916	2.345381526104418	2.234234234234234	2.0423280423280423	1.4074074074074072	3.3142857142857145	3.703125	3.095238095238096	2.804878048780488	2.55421686746988	2.5	2.4444444444444446	2.0588235294117645	28.4	25.81081081081081	22.375	18.107142857142858	15.707317073170731	13.698795180722891	13.12162162162162	14.444444444444445	15.07843137254902	235.35103564237968	192.81135776153167
ZINC000028892857	22.098649701745444	0	2	12	63	0	0	3	2	1	0	0	0	0	0	0	294.0	340.0	306.0	1132.0	90.69144276486595	4.666666666666667	4.615384615384615	3.1367521367521367	2.3548387096774195	2.048192771084337	2.26	2.328767123287671	2.1702127659574466	1.7482014388489209	2.761904761904762	2.9914529914529915	2.541935483870968	2.3072289156626504	2.433333333333333	2.493150684931507	2.48936170212766	2.309352517985612	17.96825396825397	21.23076923076923	16.11111111111111	12.735483870967744	10.80722891566265	12.04	12.794520547945206	12.75886524822695	11.424460431654676	202.71914094511	163.0170461898119
ZINC000028381913	26.87470616815329	0	1	16	64	0	0	7	2	3	0	2	0	0	0	2	504.0	514.0	436.0	1454.0	93.60879714547	7.875	7.0	5.488	4.461988304093567	3.461928934010152	2.947867298578199	2.5320197044334973	2.270833333333333	2.290322580645161	3.375	3.752	3.333333333333333	2.9390862944162435	2.720379146919431	2.5911330049261085	2.421875	2.5161290322580645	22.71875	24.63235294117647	20.328	17.736842105263158	15.619289340101522	14.369668246445498	13.527093596059114	12.020833333333334	12.193548387096774	216.521208888446	196.7114350481392
CHEMBL3233407	22.522675681292828	0	1	12	56	0	0	5	4	1	0	0	0	0	0	0	330.0	244.0	211.0	1116.0	82.077065335772	5.892857142857143	5.883333333333334	4.383928571428571	3.102564102564102	2.241573033707865	1.6703296703296704	1.4787878787878788	1.5746268656716418	2.1743119266055047	3.2857142857142856	3.741071428571429	3.1923076923076925	2.7865168539325844	2.412087912087912	2.327272727272727	2.298507462686567	2.5137614678899083	19.928571428571427	23.3	18.883928571428573	15.442307692307692	12.97191011235955	10.82967032967033	9.818181818181818	10.208955223880595	11.559633027522937	210.7300188241379	185.18071545906088
CHEMBL288823	25.593743493158293	0	2	18	65	0	0	5	2	1	0	2	0	0	0	2	426.0	430.0	389.0	1364.0	96.000514955168	6.553846153846154	5.735294117647059	4.148760330578512	3.012121212121212	2.25414364640884	2.1923076923076925	2.5294117647058822	2.357575757575757	2.3229813664596275	3.046153846153846	3.289256198347108	2.769696969696969	2.441988950276244	2.39010989010989	2.494117647058824	2.5636363636363635	2.453416149068323	20.984615384615385	23.294117647058822	18.6198347107438	14.648484848484848	12.044198895027623	11.71978021978022	12.670588235294115	12.787878787878787	12.745341614906833	214.0040031622003	173.7792273822335
356594347	20.003940158809577	0	1	6	65	0	0	4	2	2	0	0	0	0	0	0	262.0	254.0	252.0	1092.0	84.74639838426201	4.030769230769231	3.939393939393939	2.639344262295082	1.975757575757576	1.6132596685082874	1.3432835820895523	1.1545454545454543	1.1886792452830188	1.3641618497109826	2.5846153846153848	2.901639344262295	2.533333333333333	2.453038674033149	2.283582089552239	2.059090909090909	1.9528301886792447	2.046242774566474	16.8	19.666666666666668	14.62295081967213	12.242424242424242	11.883977900552486	10.855721393034823	9.28181818181818	8.75	9.826589595375722	182.1766296766464	152.97564218315935
ZINC000028883145	21.798989873223327	0	2	12	59	0	0	5	3	2	0	0	0	0	0	0	322.0	327.0	305.0	1134.0	82.844108050319	5.457627118644068	5.274193548387097	3.824561403508772	2.7908496732026142	2.294478527607362	2.267515923566879	2.422222222222222	2.747747747747748	2.5643564356435644	2.9661016949152543	3.245614035087719	2.8300653594771243	2.503067484662577	2.375796178343949	2.4444444444444446	2.603603603603604	2.623762376237624	19.220338983050848	22.467741935483872	17.36842105263158	14.013071895424837	12.14723926380368	11.573248407643312	11.933333333333334	13.18018018018018	13.801980198019802	201.13913374893536	170.17525990027738
CHEMBL377510	17.694248556546643	0	1	11	49	0	0	3	2	1	0	0	0	0	0	0	248.0	194.0	182.0	908.0	70.401139526074	5.061224489795919	5.15686274509804	3.870967741935484	2.804878048780488	2.5118110236220472	2.015151515151515	1.4586466165413534	1.5041322314049588	1.7912087912087913	2.938775510204082	3.2795698924731185	2.7804878048780486	2.606299212598425	2.4166666666666665	2.172932330827068	2.074380165289256	2.21978021978022	18.53061224489796	21.647058823529413	17.129032258064516	13.642276422764228	13.653543307086617	12.696969696969695	10.210526315789474	8.925619834710744	9.89010989010989	203.7047859918061	168.60763454442787
CHEMBL1186344	23.489002176481616	0	1	12	59	0	2	6	2	3	0	0	0	0	1	1	359.02419753086417	391.9333333333333	376.6222222222222	3992.0	112.799486240621	6.08515589035363	5.784229390681003	4.2574237954768925	2.984330484330484	2.598765432098765	2.5321055862492328	2.7029885057471263	2.69015873015873	2.584931506849315	3.2033898305084745	3.6194690265486726	3.1153846153846154	2.577777777777778	2.3977900552486187	2.6758620689655173	2.6	2.4178082191780823	67.66101694915254	27.90322580645161	24.16814159292036	21.90384615384616	17.08888888888889	14.751381215469614	17.455172413793104	15.3	16.924657534246574	224.7264777315404	195.05036594354053
ZINC000034126987	14.268104450355084	0	1	9	37	0	0	3	2	0	0	0	0	1	0	1	173.06721536351165	117.29629629629628	70.2962962962963	1882.0	62.00364519213101	4.677492307121937	5.02659069325736	3.719650205761317	2.3838734567901234	1.6330589849108366	1.3304566702624956	1.448102423411065	1.2332683560753737	0.5503703703703704	3.1621621621621623	3.611111111111111	2.958333333333333	2.4166666666666665	2.320388349514563	2.2222222222222223	2.192982456140351	1.98	50.86486486486486	26.64102564102564	22.819444444444443	19.760416666666668	18.814814814814813	14.233009708737864	15.790123456790123	16.36842105263158	15.84	219.8211210702801	185.89172545855976
CHEMBL490004	25.36303334985748	0	1	21	59	0	0	8	7	1	0	0	0	0	0	0	422.0	383.0	356.0	1298.0	88.05135243092299	7.152542372881356	7.190476190476191	5.648648648648648	3.8783783783783785	2.9285714285714284	2.7254901960784315	2.6783216783216783	2.637037037037037	2.62280701754386	3.3389830508474576	3.603603603603604	3.054054054054054	2.75974025974026	2.6209150326797386	2.601398601398601	2.533333333333333	2.6666666666666665	22.0	25.063492063492063	20.69369369369369	16.37837837837838	14.324675324675324	13.22875816993464	13.097902097902098	12.822222222222225	13.912280701754383	219.0382496802572	179.69977575064794
CHEMBL2012101	18.29196553799201	0	0	11	43	0	2	4	0	3	1	0	0	0	0	0	284.44444444444446	238.0	170.33333333333334	1152.0	72.22097009698	6.61498708010336	6.0144927536231885	4.626984126984127	3.2280701754385963	3.4453781512605044	2.9299719887955185	2.203703703703704	1.9138576779026213	2.404040404040404	3.395348837209302	3.797619047619048	3.236842105263158	2.865546218487395	2.588235294117647	2.4444444444444446	2.3820224719101124	2.560606060606061	26.79069767441861	26.869565217391305	22.428571428571427	16.80701754385965	16.470588235294116	15.058823529411764	12.87037037037037	11.820224719101123	15.181818181818182	230.56850208175777	190.8040344998598
101558980	17.475468957064287	0	1	10	47	0	2	2	1	1	0	0	0	0	0	0	224.0	191.0	149.0	858.0	68.74652662122497	4.76595744680851	4.9	3.648936170212766	2.523076923076923	2.1	1.8222222222222224	1.4806201550387597	1.3303571428571428	1.3409090909090908	3.127659574468085	3.6595744680851054	3.007692307692308	2.607142857142857	2.525925925925926	2.372093023255814	2.2142857142857144	2.1931818181818183	18.25531914893617	21.74	17.393617021276597	13.238461538461538	11.8	11.474074074074077	10.16279069767442	9.348214285714286	9.056818181818182	206.5348211903382	175.89858962273317
CHEMBL383611	24.20380831597877	2	2	6	61	0	0	12	3	6	0	3	0	0	0	3	576.0	311.0	324.0	1558.0	79.436032335772	9.442622950819672	7.098360655737705	6.383177570093458	4.256756756756757	3.698717948717949	3.313333333333333	2.286764705882353	2.3823529411764706	2.458333333333333	2.9836065573770494	3.1401869158878504	2.614864864864865	2.352564102564102	2.2533333333333334	2.389705882352941	2.2205882352941178	1.9083333333333328	25.540983606557376	25.0327868852459	21.66355140186916	16.54054054054054	15.153846153846152	13.84	12.830882352941176	13.316176470588236	12.716666666666669	202.02654064425587	162.74794119166154
ZINC000148897272	17.068022004399857	0	2	6	46	0	0	5	2	1	0	0	2	0	0	2	211.20987654320987	211.11111111111111	185.66666666666669	1376.0	70.65001371637598	4.591519055287171	4.37962962962963	2.855921855921856	1.8848068498606128	1.6701388888888888	1.6524644945697575	1.5873015873015874	1.5602240896358546	1.1314009661835749	2.9565217391304346	3.1868131868131866	2.677419354838709	2.46875	2.398496240601504	2.4586466165413534	2.411764705882353	2.0608695652173914	29.91304347826087	25.0	19.83516483516484	17.032258064516128	13.0625	12.962406015037594	14.285714285714286	16.33613445378151	14.130434782608695	209.9295268764096	164.67030833484063
364813013	22.534606225111293	0	1	19	50	0	0	5	3	1	0	1	0	0	0	1	386.0	320.0	274.0	1142.0	78.509636906678	7.72	7.407407407407407	5.842105263157895	4.277777777777778	3.3455882352941178	2.79136690647482	2.622950819672131	2.424778761061947	2.3711340206185567	3.52	3.863157894736842	3.2777777777777777	2.8823529411764706	2.661870503597122	2.69672131147541	2.575221238938053	2.577319587628866	22.84	25.444444444444443	21.42105263157895	17.261904761904763	14.919117647058824	13.467625899280575	13.868852459016392	12.663716814159292	11.845360824742269	230.9621684005321	197.1870334396139
CHEMBL592776	16.142135623730955	0	1	9	44	0	0	3	3	0	0	0	0	0	0	0	220.0	211.0	167.0	818.0	64.05629681152702	5.0	5.173913043478261	3.647058823529412	2.305084745762712	1.8015873015873016	1.6153846153846154	1.9181818181818184	1.941860465116279	1.8051948051948048	2.977272727272727	3.3058823529411763	2.7457627118644066	2.412698412698413	2.123076923076923	2.227272727272727	2.5232558139534884	2.5064935064935066	18.59090909090909	21.80434782608696	16.988235294117647	13.135593220338984	11.158730158730158	9.223076923076922	10.163636363636364	12.093023255813954	12.285714285714286	206.09483802419047	167.57270428081355
249482409	20.487652122543075	0	1	15	44	0	0	5	3	0	0	0	2	0	0	2	271.2098765432099	313.8888888888889	275.66666666666663	1464.0	77.36044519213098	6.163860830527497	6.671296296296297	5.045751633986929	3.3789495710399664	2.6405723905723906	2.6830601092896176	2.660075329566855	2.841924398625429	2.582990397805213	3.7954545454545454	4.188235294117647	3.4237288135593222	3.0	2.89344262295082	2.8389830508474576	2.8350515463917527	2.6790123456790123	33.27272727272727	27.791666666666668	24.352941176470587	21.347457627118644	15.242424242424242	16.049180327868854	17.43220338983051	19.51546391752577	18.444444444444443	245.427582174216	207.329516569686
46889015_CHEMBL1087817	28.967516941011507	0	1	12	66	0	2	7	3	4	0	0	0	0	0	0	466.0	463.0	403.0	1442.0	98.075016050319	7.0606060606060606	6.694444444444445	5.0583941605839415	3.576530612244898	2.7136150234741785	2.77720207253886	2.615819209039548	2.3705882352941177	2.480769230769231	3.560606060606061	3.927007299270073	3.142857142857143	2.755868544600939	2.715025906735751	2.796610169491525	2.8058823529411763	2.878205128205128	21.848484848484848	24.694444444444443	20.554744525547445	15.821428571428571	12.793427230046948	13.0	13.135593220338984	12.68235294117647	13.14102564102564	218.4481053615538	181.96934532075608
CHEMBL562533	18.707111848967035	0	1	12	41	0	0	6	2	1	0	3	0	0	0	3	406.0	430.0	399.0	1070.0	61.75257038243301	9.902439024390244	8.232558139534884	8.146666666666667	5.55	6.22	6.6138613861386135	3.909090909090909	3.3529411764705883	3.0	3.4878048780487805	3.72	3.28	3.19	3.089108910891089	2.8545454545454545	2.4285714285714284	1.8396226415094337	26.09756097560976	26.3953488372093	24.17333333333333	18.23	20.66	22.207920792079207	16.845454545454544	15.235294117647058	12.943396226415096	228.9238787138516	189.85168250613688
ZINC000040866670	20.651336153255127	0	1	15	51	0	0	4	3	1	0	0	0	0	0	0	304.0	361.0	282.0	1028.0	76.744326621225	5.96078431372549	6.055555555555555	4.802083333333333	3.3828125	2.7039473684210527	2.776978417266187	2.472602739726028	2.220472440944882	2.083333333333333	3.2745098039215685	3.7395833333333335	3.1328125	2.710526315789474	2.784172661870504	2.636986301369863	2.4960629921259843	2.388888888888889	20.15686274509804	23.14814814814815	19.479166666666668	15.90625	13.032894736842104	13.942446043165468	12.794520547945206	11.84251968503937	10.833333333333334	216.4862499193709	194.5199452767285
CHEMBL4101780	25.024536082414347	0	1	18	56	0	0	7	2	1	0	2	2	0	0	4	429.2098765432099	475.22222222222223	408.0	1826.0	93.581711716376	7.664462081128748	6.834274952919021	5.144552319309601	3.8252953193001153	2.895555555555555	2.673076923076923	3.210960960960961	2.978102189781022	3.084914182475158	3.392857142857143	3.611650485436893	3.064748201438849	2.7	2.58974358974359	2.6283783783783785	2.6715328467153285	2.6504065040650406	32.607142857142854	27.661016949152543	23.864077669902912	21.230215827338128	15.973333333333333	14.807692307692308	16.33783783783784	16.54014598540146	16.796747967479675	239.2675261013173	199.2061546457972
CHEMBL507379_44562772	16.94655147069675	0	1	12	43	0	0	4	1	3	0	0	0	0	0	0	276.0	308.0	242.0	910.0	62.67668300182901	6.418604651162791	6.088888888888889	5.17948717948718	4.419047619047619	3.453781512605042	3.238532110091743	2.610169491525424	2.220183486238532	1.037037037037037	3.186046511627907	3.743589743589744	3.085714285714286	2.7983193277310923	2.761467889908257	2.559322033898305	2.26605504587156	1.7407407407407407	21.162790697674417	23.444444444444443	20.14102564102564	17.60952380952381	14.789915966386555	15.247706422018348	13.533898305084746	13.174311926605505	8.36111111111111	213.22207834074945	189.9500020154376
ZINC000072106304	26.98409596789448	0	1	17	71	0	0	7	5	1	0	0	1	0	0	1	391.60493827160496	382.1111111111111	319.8888888888889	1642.0	105.54086857456396	5.515562510867675	5.744744744744745	4.371762740183793	3.231162196679438	2.558449074074074	2.049808429118774	1.7690329218106997	1.666087962962963	1.7159722222222222	3.0422535211267605	3.3609022556390977	2.9597701149425286	2.7447916666666665	2.502463054187192	2.2546296296296298	2.15625	2.23125	23.12676056338028	23.527027027027028	19.2406015037594	16.867816091954023	15.3125	13.68472906403941	12.032407407407408	11.34375	11.4625	210.06226267578296	182.55881843929072
ZINC000038219843	17.763198241767938	0	1	12	46	0	0	4	2	1	0	1	0	0	0	1	288.0	390.0	262.0	950.0	66.58864981152698	6.260869565217392	5.875	4.658823529411765	3.698275862068965	3.183206106870229	3.0	2.4074074074074074	1.7466666666666666	0.981981981981982	3.108695652173913	3.635294117647059	3.103448275862069	2.977099236641221	2.6901408450704225	2.2777777777777777	1.9533333333333327	1.6756756756756757	20.65217391304348	22.9375	19.188235294117646	15.991379310344827	14.98473282442748	15.077464788732394	12.67283950617284	10.66	8.08108108108108	209.6045735704029	183.7943977237331
CHEMBL468376	27.32579430072717	0	2	18	69	0	0	6	2	2	0	2	0	0	0	2	464.0	544.0	450.0	1466.0	100.321844764866	6.72463768115942	5.861111111111111	4.2890625	3.225988700564972	2.3509615384615383	2.474747474747475	2.5904761904761906	2.284263959390863	2.5088757396449703	3.101449275362319	3.4140625	2.785310734463277	2.4711538461538463	2.47979797979798	2.323809523809524	2.436548223350254	2.4911242603550297	21.246376811594203	23.36111111111111	19.3046875	15.248587570621469	12.20673076923077	13.075757575757576	12.18095238095238	11.928934010152284	13.49112426035503	211.77297642200824	177.19707980323568
ZINC000253659137	17.87258804150912	0	1	6	46	0	2	5	1	2	0	1	1	0	0	2	293.60493827160496	292.8888888888889	242.77777777777777	1218.0	67.98535381152698	6.382716049382717	5.481481481481481	3.996336996336996	2.9741602067183464	2.757716049382716	2.888095238095238	2.400728597449909	1.926807760141093	1.1101928374655647	3.152173913043478	3.571428571428572	3.0232558139534884	2.625	2.5	2.622950819672131	2.2063492063492065	1.6694214876033058	26.47826086956522	24.5	20.208791208791208	16.37984496124031	13.868055555555555	14.135714285714286	15.418032786885243	14.03968253968254	12.68595041322314	210.7682835792385	180.0413805126688
102023579	22.154784627365306	0	1	12	45	0	0	5	1	3	0	0	0	0	1	1	289.02419753086417	172.3111111111111	184.6222222222222	3720.0	91.74379590667796	6.422759945130315	5.948309178743961	4.475498575498576	3.744691358024692	2.4243797195253505	1.8198830409356723	1.5808358817533128	2.051358024691358	3.081962481962482	2.933333333333333	3.2051282051282053	3.0444444444444443	2.5533980582524274	2.2280701754385963	2.1192660550458715	2.2333333333333334	2.389610389610389	82.66666666666667	29.63043478260869	25.743589743589745	29.177777777777777	24.737864077669904	18.157894736842103	15.3302752293578	15.955555555555556	17.051948051948052	227.9302309205936	212.10777165035628
CHEMBL246333	22.79382593911353	0	2	12	59	0	0	5	2	1	0	1	1	0	0	2	333.60493827160496	302.0	245.11111111111111	1426.0	88.39784014547	5.654320987654321	5.179211469534049	3.664734299516908	2.721518987341772	2.291428571428572	2.27536231884058	2.013333333333333	1.829187396351576	2.174454828660436	3.0847457627118646	3.4	2.8797468354430378	2.537142857142857	2.503105590062112	2.4133333333333336	2.3358208955223883	2.448598130841121	24.16949152542373	23.806451612903224	19.16521739130435	15.860759493670884	13.502857142857144	14.055900621118012	14.34	12.373134328358208	12.925233644859814	211.5415603799116	179.19375054902184
ZINC000045254316	15.222500401725403	0	1	6	40	0	0	5	2	1	0	0	2	0	0	2	209.20987654320987	127.2222222222222	81.33333333333334	1300.0	63.29376209698	5.230246913580247	5.3468834688346885	3.995555555555556	3.033046514527996	2.531446540880504	1.9787878787878788	1.0967432950191571	0.7393939393939395	0.3703703703703704	3.05	3.36	2.8686868686868685	2.6320754716981134	2.3545454545454545	2.155172413793104	1.827272727272728	1.5666666666666669	32.5	25.634146341463413	21.786666666666665	21.666666666666668	18.150943396226417	16.354545454545455	13.232758620689657	12.7	12.444444444444445	217.1347363773114	187.8977327542312
ZINC000028960277	14.68748194683798	0	1	10	42	0	0	1	1	0	0	0	0	0	0	0	172.0	119.0	105.0	720.0	61.63629681152701	4.095238095238095	4.5	3.17948717948718	2.445544554455445	1.788990825688073	1.2644628099173554	1.091743119266055	1.3125	1.1451612903225807	2.9285714285714284	3.269230769230769	2.910891089108911	2.614678899082569	2.2479338842975207	2.0825688073394497	2.1375	2.2580645161290325	17.142857142857142	20.727272727272727	15.666666666666666	13.316831683168315	11.908256880733944	9.487603305785123	8.055045871559633	9.375	11.387096774193548	204.3224887290718	176.50664540549653
CHEMBL1086755	26.27698918670793	0	1	17	66	0	0	7	4	1	0	0	2	0	0	2	371.2098765432099	350.0	291.44444444444446	1842.0	104.515916955168	5.624392068836514	5.829307568438003	4.37940379403794	3.1141407255926685	2.5318352059925093	1.954985754985755	1.8716577540106951	1.7663299663299663	1.8507936507936509	3.1515151515151514	3.463414634146341	3.0122699386503067	2.7191011235955056	2.425641025641025	2.288770053475936	2.2303030303030305	2.321428571428572	27.90909090909091	25.144927536231883	21.07317073170732	19.717791411042946	16.578651685393258	14.03076923076923	13.3475935828877	12.296969696969697	12.55	221.6246296318021	191.98525350096136
ZINC000028960404	12.606601717798217	0	1	10	33	0	0	1	1	0	0	0	0	0	0	0	154.0	87.0	62.0	606.0	50.601919382433	4.666666666666667	5.0	3.65	2.7142857142857144	1.8860759493670889	1.6571428571428573	1.4745762711864407	1.3478260869565215	0.8809523809523809	3.121212121212121	3.45	2.896103896103896	2.5822784810126582	2.442857142857143	2.3220338983050848	2.239130434782609	1.880952380952381	18.363636363636363	21.8	16.766666666666666	13.7012987012987	11.30379746835443	10.314285714285717	10.05084745762712	10.41304347826087	7.976190476190476	215.89367741780129	182.5539779886483
11301501_CHEMBL567725	15.222500401725403	0	1	6	40	0	0	5	2	1	0	0	2	0	0	2	209.20987654320987	127.2222222222222	81.33333333333334	1300.0	63.29376209698	5.230246913580247	5.3468834688346885	3.995555555555556	3.033046514527996	2.531446540880504	1.9787878787878788	1.0967432950191571	0.7393939393939395	0.3703703703703704	3.05	3.36	2.8686868686868685	2.6320754716981134	2.3545454545454545	2.155172413793104	1.827272727272728	1.5666666666666669	32.5	25.634146341463413	21.786666666666665	21.666666666666668	18.150943396226417	16.354545454545455	13.232758620689657	12.7	12.444444444444445	217.1347363773114	187.8977327542312
CHEMBL239079	17.327241718402096	0	1	12	43	0	0	6	2	1	1	1	1	0	0	2	284.0493827160494	288.44444444444446	239.77777777777777	1420.0	72.83941109697999	6.605799598047661	5.646464646464647	4.135135135135135	3.736111111111112	2.851111111111111	3.4140657511444026	2.8278867102396514	2.3507625272331154	1.9342891278375152	3.069767441860465	3.351351351351352	2.977272727272727	2.7	2.898876404494382	2.607843137254902	2.3529411764705883	2.150537634408602	33.02325581395349	28.13636363636364	24.54054054054054	23.943181818181817	18.71	22.13483146067416	16.65686274509804	15.323529411764708	16.107526881720432	227.95984982853065	214.2169795863096
ZINC000028892795	22.098649701745444	0	2	12	65	0	0	4	2	2	0	0	0	0	0	0	302.0	330.0	299.0	1162.0	89.434972574564	4.646153846153847	4.477611940298507	3.040983606557377	2.202453987730061	1.9375	2.1604938271604937	2.0121951219512195	1.9801324503311253	1.647887323943662	2.707692307692308	2.942622950819672	2.503067484662577	2.272727272727273	2.3580246913580245	2.347560975609756	2.377483443708609	2.2746478873239435	17.876923076923077	21.13432835820896	15.98360655737705	12.552147239263803	10.625	11.77777777777778	11.75	12.14569536423841	11.26056338028169	194.251496055674	155.56852429831844
CHEMBL4642292	14.455382453510923	0	0	12	33	0	0	3	2	0	0	0	0	1	0	1	201.06721536351165	72.33333333333334	25.814814814814817	1878.0	60.225193572735	6.092945920106414	6.8010582010582015	5.500910746812386	4.2887951242381614	2.6674382716049383	1.6639376218323587	0.7777777777777779	0.5378086419753086	0.0864197530864197	3.5454545454545454	4.098360655737705	3.5316455696202533	2.96875	2.3684210526315788	1.806451612903225	1.5416666666666667	1.3888888888888888	56.90909090909091	28.82857142857143	27.016393442622952	24.13924050632912	19.61458333333333	16.28421052631579	15.301075268817204	18.27083333333333	28.88888888888889	242.6983788447468	233.8856072412256
ZINC000045289533	16.251525423472135	0	1	12	41	0	0	3	1	1	0	1	0	0	0	1	266.0	266.0	201.0	862.0	61.25591109698001	6.487804878048781	5.906976744186046	4.526315789473684	3.4615384615384617	3.184466019417476	2.893617021276596	2.955555555555556	2.3372093023255816	2.026315789473684	3.073170731707317	3.3684210526315788	2.8461538461538463	2.650485436893204	2.6702127659574466	2.555555555555556	2.4302325581395348	2.276315789473684	21.02439024390244	23.32558139534884	18.723684210526315	14.836538461538462	14.310679611650484	14.680851063829786	14.0	12.22093023255814	11.671052631578949	216.62751404816404	173.22867163135373
90664598_CHEMBL1852357	26.4553286716704	0	1	17	65	0	0	8	5	1	0	0	2	0	0	2	391.2098765432099	347.22222222222223	301.66666666666663	1854.0	102.492404050319	6.018613485280152	6.253267973856209	4.775941230486685	3.498575498575499	2.631512868801004	2.0141843971631204	1.7806267806267806	1.971677559912853	2.2636534839924667	3.2153846153846155	3.5289256198347108	3.102564102564102	2.757062146892656	2.4202127659574466	2.1538461538461537	2.2549019607843137	2.5	28.523076923076925	25.602941176470587	21.727272727272727	19.852564102564106	17.141242937853107	15.361702127659576	12.23076923076923	13.169934640522875	14.279661016949152	221.78367819600567	197.5092383259324
ZINC000036093164	17.78158469820608	0	2	6	41	0	0	8	2	0	0	6	0	0	0	6	468.0	491.0	554.0	1142.0	54.11802628728201	11.414634146341465	8.047619047619047	8.205128205128204	4.380952380952381	3.965517241379312	4.07258064516129	4.463636363636364	5.276190476190476	7.529411764705882	3.317073170731707	3.2948717948717947	2.9047619047619047	2.706896551724138	2.4838709677419355	2.645454545454545	2.2857142857142856	1.7647058823529411	27.853658536585368	26.45238095238096	24.5	16.571428571428573	16.310344827586206	16.088709677419356	18.1	19.133333333333333	20.87058823529412	206.3695928422669	169.66529041159512
ZINC000034801023	21.82749944392474	0	1	15	55	0	0	5	2	2	0	1	0	0	0	1	372.0	258.0	253.0	1162.0	80.16590543092296	6.763636363636364	6.379310344827586	4.875	3.644444444444445	2.7549668874172184	1.9244186046511629	1.6125	1.9921259842519683	2.2419354838709675	3.1818181818181817	3.5288461538461537	3.111111111111111	2.695364238410596	2.2790697674418605	2.28125	2.5826771653543306	2.5161290322580645	21.12727272727273	23.70689655172414	19.307692307692307	16.51851851851852	14.211920529801324	11.30232558139535	10.4875	12.669291338582678	12.790322580645162	212.30188628952604	187.82605275794208
ZINC000034055612	18.34010501082249	0	1	12	46	0	0	7	2	3	2	0	0	0	0	0	300.8888888888889	336.6666666666667	217.66666666666663	1436.0	78.36239590667797	6.541062801932368	5.148936170212766	5.383333333333334	4.154121863799283	3.0997150997151	2.8782051282051286	2.953216374269006	2.2439862542955327	1.676767676767677	3.130434782608696	3.375	3.10752688172043	2.5982905982905984	2.6826923076923075	2.421052631578948	2.618556701030928	2.1313131313131315	31.217391304347824	32.255319148936174	24.25	22.623655913978496	16.58974358974359	18.0	15.964912280701755	17.969072164948454	16.08080808080808	222.02140995845213	218.8559850244094
CHEMBL1643899	17.34221806968618	0	1	6	40	0	2	2	1	0	0	1	0	0	0	1	226.0	184.0	204.0	798.0	60.61270709698	5.65	5.444444444444445	4.043956043956044	2.218978102189781	1.3671875	1.8333333333333333	2.6666666666666665	2.9565217391304346	2.923076923076923	3.8	4.483516483516484	3.204379562043796	2.421875	2.488888888888889	3.0869565217391304	3.130434782608696	2.8461538461538463	19.95	23.355555555555554	19.31868131868132	12.496350364963504	8.8984375	9.822222222222225	12.768115942028986	13.956521739130435	13.738461538461538	216.63343247525927	162.28007263581316
CHEMBL2113005	15.544418642285589	0	1	9	38	0	2	3	2	0	0	1	0	0	0	1	232.0	192.0	157.0	774.0	55.80029419213102	6.105263157894737	5.7560975609756095	4.205128205128205	2.5225225225225225	1.991379310344828	2.4086021505376345	2.6301369863013697	2.3088235294117645	1.9344262295081969	3.3421052631578947	3.717948717948718	2.918918918918919	2.4482758620689653	2.4838709677419355	2.835616438356164	2.6911764705882355	2.19672131147541	20.36842105263158	23.29268292682927	18.935897435897434	13.414414414414416	10.172413793103448	11.35483870967742	13.684931506849315	13.117647058823527	10.9672131147541	211.32984011322267	168.76185751146062
ZINC000035824879	19.2582920331808	0	1	12	53	0	0	3	2	1	0	0	0	0	0	0	262.0	352.0	290.0	982.0	76.86816533577199	4.943396226415095	4.945454545454545	3.646464646464647	2.748148148148148	2.583333333333333	2.820143884892086	2.2857142857142856	1.686046511627907	1.1686746987951808	2.9056603773584904	3.272727272727273	2.762962962962963	2.638888888888889	2.7697841726618706	2.5779220779220777	2.255813953488372	2.0	18.52830188679245	21.509090909090908	17.11111111111111	13.414814814814816	13.1875	14.640287769784171	13.136363636363637	11.203488372093023	9.295180722891564	205.48558124450992	168.66781260128212
CHEMBL3290012	26.366807933941043	0	1	18	59	0	0	9	3	3	2	1	0	0	0	1	448.8888888888889	348.66666666666663	278.0	1822.0	101.18339652607398	7.608286252354049	6.0740740740740735	5.644249512670566	3.292473118279569	3.164609053497942	2.7207207207207205	2.5083932853717026	2.106060606060606	2.165217391304348	3.4915254237288136	3.675438596491228	2.9806451612903224	2.691358024691358	2.601351351351352	2.539568345323741	2.4318181818181817	2.6	30.88135593220339	31.88888888888889	26.17543859649123	20.05806451612904	16.78395061728395	16.013513513513512	14.992805755395684	13.742424242424242	15.478260869565217	232.58129367731624	186.8442852298253
CHEMBL1257264	25.431983035078776	0	1	16	60	0	0	6	3	2	0	0	1	0	0	1	383.60493827160496	256.2222222222222	239.5555555555556	1528.0	94.62936933577198	6.393415637860083	6.345486111111111	4.890821256038647	3.4394265232974908	2.631001371742112	2.204713804713805	1.7081481481481475	1.711111111111111	1.96455938697318	3.333333333333333	3.626086956521739	3.0516129032258066	2.716049382716049	2.4484848484848483	2.42	2.35	2.5	25.466666666666665	25.234375	21.0	17.470967741935485	15.104938271604938	13.927272727272728	12.84	11.385714285714286	12.474137931034482	225.80798869259127	189.1039314148285
ZINC000029047102	14.1520504724221	0	1	6	43	0	0	3	2	1	0	0	0	0	0	0	198.0	114.0	39.0	762.0	58.356313716376015	4.604651162790698	4.7727272727272725	3.641025641025641	3.116504854368932	2.2459016393442623	1.6492537313432836	0.8382352941176471	0.2826086956521739	0.0576923076923076	2.883720930232558	3.333333333333333	3.0	2.598360655737705	2.2686567164179103	1.9264705882352944	1.4130434782608696	1.2115384615384617	17.72093023255814	20.5	16.28205128205128	15.33980582524272	13.92622950819672	12.298507462686567	9.683823529411764	6.1231884057971016	3.423076923076923	191.286032970682	180.97266416119467
15983453_CHEMBL247061	21.20127289177796	0	2	12	58	0	0	4	3	1	0	0	0	0	0	0	288.0	299.0	230.0	1070.0	82.200904050319	4.965517241379311	4.918032786885246	3.5486725663716814	2.590909090909091	2.134502923976608	2.324675324675325	2.1357142857142857	1.825396825396825	1.898989898989899	2.9482758620689653	3.274336283185841	2.792207792207792	2.467836257309941	2.461038961038961	2.378571428571429	2.3412698412698414	2.484848484848485	18.448275862068964	21.9344262295082	16.964601769911503	13.454545454545457	11.385964912280702	12.123376623376624	12.035714285714286	10.952380952380953	11.808080808080808	200.8761743831522	168.88517743553004
102549812	14.796871746579155	0	0	10	35	0	0	2	0	2	0	0	0	0	0	0	244.0	194.0	157.0	756.0	55.811514477584005	6.971428571428572	6.756756756756757	5.515625	4.0125	3.5	2.8227848101265822	2.5526315789473686	2.492063492063492	2.06	3.3142857142857145	3.671875	3.2875	2.925	2.670886075949367	2.4473684210526314	2.253968253968254	2.06	21.6	24.0	20.03125	16.875	16.2625	14.08860759493671	12.13157894736842	11.984126984126984	11.04	232.2831084160629	206.57232654980515
372594835	21.270222576999256	0	1	12	53	0	0	5	3	1	0	0	1	0	0	1	299.60493827160496	186.22222222222223	194.5555555555556	1318.0	81.94133952607397	5.652923363615188	5.573412698412698	4.016181229773463	2.6254856254856254	1.7911111111111109	1.5203065134099618	1.4548611111111112	1.7527527527527529	1.9629629629629628	3.169811320754717	3.4466019417475726	2.7902097902097904	2.46	2.2413793103448274	2.265625	2.369369369369369	2.5591397849462365	24.867924528301888	24.321428571428573	19.718446601941743	15.272727272727272	12.793333333333331	11.627586206896552	11.609375	11.315315315315315	13.32258064516129	218.41232922135737	173.71988792756312
ZINC000000531272	14.525425394279676	0	1	6	45	0	0	2	1	0	0	0	1	0	0	1	147.60493827160494	87.44444444444444	39.0	976.0	64.933635526074	3.2801097393689984	3.5676328502415457	2.4196078431372547	1.9269005847953216	1.3136810279667424	0.918424753867792	0.4968434343434343	0.2422360248447205	0.1698412698412698	2.7555555555555555	3.211764705882353	2.771929824561404	2.380952380952381	2.2151898734177213	1.6875	1.3975155279503106	1.457142857142857	21.68888888888889	20.869565217391305	16.36470588235294	14.333333333333334	11.564625850340136	10.79746835443038	8.647727272727273	6.559006211180124	8.885714285714286	194.5611070350571	175.3840802247053
ZINC000029128187	14.733363419682869	0	1	6	39	0	0	4	2	2	0	0	0	0	0	0	232.0	179.0	105.0	786.0	54.43216609698002	5.948717948717949	5.512195121951219	4.1506849315068495	3.453608247422681	2.871287128712871	2.730769230769231	1.6886792452830188	1.0	0.868421052631579	3.128205128205128	3.506849315068493	3.061855670103093	2.841584158415841	2.5961538461538463	2.207547169811321	1.7428571428571429	1.5394736842105263	20.15384615384616	22.87804878048781	17.904109589041095	15.515463917525771	14.623762376237623	14.182692307692308	11.49056603773585	8.228571428571428	6.223684210526316	202.4061106469392	176.69618752496544
CHEMBL1289048	25.569882405521383	0	1	20	62	0	0	5	4	1	0	0	0	0	0	0	388.0	342.0	296.0	1262.0	94.12189114547	6.258064516129032	6.484848484848484	5.02542372881356	3.844155844155844	2.638888888888889	2.0050251256281406	1.8895027624309395	1.8853503184713376	1.7741935483870968	3.3225806451612905	3.7033898305084745	3.3376623376623376	2.8222222222222224	2.487437185929648	2.4917127071823204	2.490445859872612	2.303225806451613	20.35483870967742	23.545454545454547	19.67796610169492	17.38961038961039	14.11111111111111	11.678391959798995	11.497237569060774	11.859872611464969	10.432258064516128	218.66316370985328	206.153216225682
ZINC000049036227	20.223375082678658	0	2	12	46	0	0	7	2	1	0	4	0	0	0	4	454.0	560.0	583.0	1190.0	66.18555809697999	9.869565217391305	7.895833333333333	7.682352941176471	4.327433628318584	4.282258064516129	4.257352941176471	4.0	4.318518518518519	3.811965811965812	3.347826086956522	3.4823529411764707	3.168141592920354	2.9596774193548385	2.838235294117647	2.7214285714285715	2.5037037037037035	2.2735042735042734	25.869565217391305	26.14583333333333	23.564705882352943	16.884955752212388	16.475806451612904	17.022058823529413	16.864285714285714	16.22962962962963	14.982905982905985	219.1237210433084	185.1913767003375
CHEMBL3818478	23.90648090288686	0	1	15	60	1	0	5	4	1	0	0	0	0	0	0	340.0	283.0	247.0	1190.0	88.54409114546999	5.666666666666667	5.796875	4.478632478632479	2.8719512195121952	2.131868131868132	1.821052631578948	1.6745562130177514	1.6917808219178083	1.7899159663865547	3.2333333333333334	3.658119658119658	3.018292682926829	2.6263736263736264	2.336842105263158	2.2781065088757395	2.3219178082191783	2.4873949579831933	19.83333333333333	23.09375	19.017094017094017	14.926829268292684	12.736263736263735	10.810526315789474	10.449704142011834	10.321917808219178	11.319327731092438	211.834705775204	178.2283190767081
ZINC000064541039	24.72487625389224	0	1	16	60	0	0	5	3	2	0	0	0	0	0	0	380.0	267.0	253.0	1240.0	90.32158224062098	6.333333333333333	6.296875	4.869565217391305	3.5	2.6424242424242426	2.1666666666666665	1.6280487804878048	1.8201438848920863	2.079646017699115	3.283333333333333	3.617391304347826	3.1052631578947367	2.715151515151516	2.446428571428572	2.3292682926829267	2.366906474820144	2.601769911504425	20.666666666666668	23.734375	19.50434782608696	16.111842105263158	13.56969696969697	12.154761904761903	10.670731707317072	10.776978417266188	12.079646017699115	217.92653512622195	189.98581219443383
ZINC000034605359	14.76836217587774	0	1	10	40	0	0	2	1	1	0	0	0	0	0	0	194.0	162.0	157.0	746.0	58.601375001829005	4.85	4.928571428571429	3.6052631578947367	2.238095238095238	1.7524752475247525	1.595959595959596	1.8837209302325584	2.211267605633803	1.746031746031746	2.975	3.3026315789473686	2.685714285714285	2.4653465346534653	2.292929292929293	2.2906976744186047	2.464788732394366	2.3968253968253967	18.65	21.761904761904763	17.44736842105263	12.761904761904765	11.435643564356436	9.91919191919192	10.255813953488373	11.887323943661972	11.396825396825395	207.8062728243545	164.54669641652498
106858540	26.179529930785204	0	1	18	58	0	0	7	3	3	0	1	0	0	0	1	462.0	370.0	346.0	1346.0	87.152296526074	7.9655172413793105	7.507936507936508	5.991379310344827	3.937888198757764	3.132947976878613	2.801242236024845	2.256097560975609	2.1761006289308176	2.6129032258064515	3.586206896551724	3.896551724137931	3.13664596273292	2.8554913294797686	2.751552795031056	2.6219512195121952	2.540880503144654	2.661290322580645	23.20689655172414	25.55555555555556	21.67241379310345	16.422360248447205	13.84393063583815	13.826086956521738	12.652439024390244	11.849056603773583	12.959677419354838	223.31480612375344	183.12039124524728
ZINC000003830564	24.3174293012278	0	1	12	61	0	0	9	3	4	0	1	1	0	0	2	453.60493827160496	389.1111111111111	397.8888888888889	1630.0	88.30393924062099	7.436146529042705	6.5097001763668425	4.886886886886887	3.9639846743295024	3.1781842818428183	2.603835978835979	2.4319444444444445	2.5505698005698005	2.49480415667466	3.098360655737705	3.36036036036036	2.9448275862068964	2.506097560975609	2.398809523809524	2.41875	2.423076923076923	2.5035971223021583	26.72131147540984	25.476190476190474	21.063063063063066	18.917241379310344	15.676829268292684	15.089285714285714	14.0625	14.294871794871796	16.093525179856115	211.7842282024472	184.60038788307563
CHEMBL1241548	27.54137283481996	0	1	21	65	0	0	6	5	1	0	0	0	0	0	0	424.0	363.0	317.0	1348.0	98.565404050319	6.523076923076923	6.9	5.468253968253968	4.25	3.037837837837838	2.245	1.8615384615384616	1.968944099378882	2.174825174825175	3.4307692307692306	3.8253968253968256	3.44375	3.016216216216216	2.62	2.5025641025641026	2.590062111801242	2.5664335664335662	20.73846153846154	24.17142857142857	20.34126984126984	18.08125	14.924324324324324	12.68	11.44102564102564	11.86335403726708	11.825174825174823	219.3081687601976	205.37996357599727
ZINC000028960487	14.72792206135786	0	1	10	42	0	0	1	1	0	0	0	0	0	0	0	172.0	120.0	102.0	720.0	61.63629681152701	4.095238095238095	4.477272727272728	3.102564102564102	2.287128712871287	1.6055045871559632	1.2521739130434784	1.2244897959183674	1.3421052631578947	1.181818181818182	2.9285714285714284	3.230769230769231	2.811881188118812	2.477064220183486	2.2	2.193877551020408	2.25	2.136363636363636	17.142857142857142	20.727272727272727	15.666666666666666	13.069306930693068	10.990825688073397	8.97391304347826	8.744897959183673	9.986842105263158	9.909090909090908	204.3224887290718	174.27766111401908
ZINC000095587103	17.096531575101277	0	1	12	38	0	0	5	1	1	0	2	1	0	0	3	323.60493827160496	373.77777777777777	319.33333333333337	1192.0	61.751208477584015	8.51591942820013	7.377777777777777	6.031746031746032	4.68287037037037	4.517704517704518	4.788487282463186	3.8140589569161	3.0705128205128207	2.162280701754386	3.421052631578948	3.6857142857142855	3.0	2.956043956043956	3.253012048192771	2.9081632653061225	2.3173076923076925	1.8421052631578947	31.36842105263158	27.475	23.785714285714285	21.0625	19.846153846153847	20.97590361445783	20.357142857142858	18.46153846153846	13.052631578947368	237.2339779104452	184.44436917098665
CHEMBL3673154	25.1096142240882	0	1	18	50	0	2	8	3	1	0	3	1	0	0	4	503.60493827160496	530.2222222222222	424.55555555555554	1590.0	82.54869619213099	10.0720987654321	8.92798353909465	8.194444444444445	5.634567901234568	4.116096866096866	3.613620071684588	3.7604412923561856	4.082264957264957	5.685672514619883	3.9	4.135416666666667	3.6814814814814816	3.0641025641025643	2.774193548387097	2.7163120567375887	2.9326923076923075	3.289473684210526	31.8	28.90740740740741	26.791666666666668	21.622222222222224	16.935897435897434	15.07741935483871	15.673758865248226	18.35576923076923	25.276315789473685	246.25832313022403	223.4498184848345
ZINC000043154436	16.32047510869343	0	1	12	40	0	0	3	1	0	0	0	2	0	0	2	187.20987654320987	203.44444444444449	132.55555555555554	1294.0	69.362645192131	4.680246913580247	5.052910052910053	3.731851851851852	2.5899634202103337	2.1092117758784426	2.076923076923077	1.866462793068297	1.4253285543608123	0.9068627450980392	3.225	3.6266666666666665	3.009259259259259	2.735042735042735	2.5982905982905984	2.4220183486238533	2.150537634408602	1.7941176470588236	32.35	25.761904761904763	22.093333333333334	19.58333333333333	14.623931623931623	14.17094017094017	15.422018348623851	16.817204301075268	16.823529411764707	236.6287866430868	197.35368986132303
ZINC000023360826	26.410240074086023	0	2	18	68	0	0	5	2	1	0	2	0	0	0	2	432.0	502.0	438.0	1402.0	99.678640764866	6.352941176470588	5.591549295774648	4.05511811023622	2.9655172413793105	2.1557788944723617	2.2268041237113403	2.51	2.3174603174603177	2.44311377245509	3.0294117647058822	3.307086614173228	2.7586206896551726	2.4472361809045227	2.4329896907216493	2.355	2.4603174603174605	2.4790419161676644	20.61764705882353	22.985915492957748	18.41732283464567	14.60344827586207	11.814070351758794	12.139175257731958	11.975	12.074074074074074	13.275449101796408	211.70506759050312	174.32574384455762
CHEMBL523315	20.2408971749656	0	1	12	51	0	0	9	2	5	2	0	0	0	0	0	368.8888888888889	411.0	284.66666666666663	1602.0	83.32692971637599	7.233115468409586	4.94871794871795	5.561797752808988	4.381818181818182	3.440944881889764	3.4435261707988976	3.314516129032258	2.5416666666666665	2.438271604938272	3.0980392156862746	3.3258426966292136	3.0636363636363635	2.6535433070866143	2.5950413223140494	2.4838709677419355	2.517857142857143	2.342592592592593	31.41176470588235	33.59615384615385	25.191011235955056	22.83636363636364	18.763779527559056	18.39669421487603	16.25	16.589285714285715	16.84259259259259	218.26374122801377	205.3043778255892
CHEMBL463585	14.04008595239243	0	1	9	40	0	0	2	2	0	0	0	0	0	0	0	166.0	124.0	77.0	696.0	56.823883906678006	4.15	4.571428571428571	3.435897435897436	2.092592592592593	1.6896551724137931	1.3504273504273503	1.169811320754717	0.8020833333333334	0.3181818181818182	2.95	3.3846153846153846	2.759259259259259	2.439655172413793	2.3162393162393164	2.169811320754717	1.875	1.621212121212121	17.4	20.904761904761905	16.641025641025642	12.324074074074074	11.06896551724138	10.0	9.952830188679243	7.833333333333333	5.4393939393939394	198.6685287978277	164.88344760209915
101580115	18.291965537992017	0	1	15	45	0	0	5	1	3	1	0	0	0	0	0	300.44444444444446	306.3333333333333	250.66666666666669	1202.0	73.87558300182899	6.676543209876543	6.375886524822695	5.379746835443038	4.756013745704467	4.116504854368932	3.083333333333333	2.7351190476190474	2.342679127725857	1.96078431372549	3.1777777777777776	3.556962025316456	3.2268041237113403	2.9902912621359223	2.767857142857143	2.6875	2.5700934579439254	2.2745098039215685	26.711111111111112	26.74468085106383	22.64556962025317	20.18556701030928	18.932038834951456	17.008928571428573	16.616071428571427	16.074766355140188	13.568627450980392	226.41874460373776	201.9730253387424
ZINC000058581028	16.994841133670697	0	1	6	44	0	0	5	1	1	0	1	2	0	0	3	255.20987654320987	214.44444444444449	148.8888888888889	1406.0	68.86103690667798	5.800224466891134	5.293827160493827	3.888888888888888	2.848220769789397	2.2066666666666666	2.6744639376218324	1.8020541549953315	1.0559495665878649	0.9206349206349208	3.136363636363636	3.4642857142857144	2.630252100840336	2.16	2.6052631578947367	2.3865546218487395	1.893617021276596	1.7142857142857142	31.954545454545453	25.22222222222222	21.714285714285715	20.436974789915965	13.206666666666669	16.12280701754386	17.142857142857142	12.829787234042554	13.857142857142858	216.5527404525782	185.4110223810976
101161591	23.948819787484386	0	2	12	60	0	0	5	4	1	0	0	0	0	0	0	346.0	307.0	275.0	1190.0	88.54409114546998	5.766666666666667	5.84375	4.275862068965517	3.09493670886076	2.455555555555556	2.046511627906977	1.9935064935064928	2.0072992700729926	1.984	3.2	3.603448275862069	3.0253164556962027	2.611111111111111	2.476744186046512	2.51948051948052	2.56934306569343	2.552	19.83333333333333	23.375	18.81896551724138	15.063291139240508	12.511111111111113	11.80232558139535	11.603896103896105	11.737226277372264	12.184	211.83470577520404	180.94421458270136
CHEMBL2206533	16.42986490843461	0	1	12	41	0	0	3	1	1	0	1	0	0	0	1	280.0	278.0	182.0	862.0	61.25591109698001	6.829268292682927	6.3023255813953485	4.868421052631579	4.031578947368421	2.691666666666667	2.7410714285714284	2.9574468085106385	2.0	1.4428571428571428	3.2195121951219514	3.657894736842105	3.3157894736842106	2.65	2.625	2.521276595744681	2.1648351648351647	1.9285714285714288	21.02439024390244	23.44186046511628	19.42105263157895	17.936842105263157	13.241666666666667	13.044642857142858	14.095744680851064	11.747252747252746	9.928571428571429	216.62751404816404	213.0604517956145
ZINC000045338046	19.447318616270817	0	1	9	47	0	0	6	3	0	0	3	0	0	0	3	386.0	357.0	274.0	1096.0	67.33133090667796	8.212765957446809	6.775510204081633	5.626373626373627	2.6692913385826773	2.651851851851852	2.522058823529412	2.7890625	2.4909090909090907	2.847826086956522	3.234042553191489	3.3736263736263736	2.8031496062992125	2.5407407407407407	2.411764705882353	2.4140625	2.481818181818182	2.5760869565217392	23.31914893617021	24.387755102040817	20.75824175824176	14.25984251968504	12.65925925925926	11.970588235294118	13.8671875	14.327272727272728	13.869565217391305	212.5901712218985	168.83079118612173
CHEMBL563384	18.04044518230037	0	1	6	44	0	0	6	2	1	0	3	0	0	0	3	370.0	312.0	294.0	1038.0	60.74212200182902	8.409090909090908	6.739130434782608	6.352941176470588	4.12280701754386	4.692982456140351	5.171171171171171	2.5785123966942147	2.115107913669065	2.113821138211382	3.25	3.388235294117647	2.912280701754386	2.824561403508772	2.891891891891892	2.727272727272727	2.287769784172662	1.83739837398374	23.59090909090909	24.41304347826087	20.694117647058825	15.228070175438596	17.228070175438596	19.216216216216218	14.892561983471074	12.489208633093526	11.43089430894309	206.51584325550704	162.698258424208
ZINC000058591681	16.218784667262852	0	1	6	45	0	0	5	3	1	0	0	1	0	0	1	223.6049382716049	202.66666666666663	110.22222222222224	1100.0	64.31871371637601	4.968998628257888	4.915458937198067	3.605228758169935	2.523809523809524	1.9310094408133625	2.134852801519468	1.7175141242937852	0.8104575163398693	0.8346560846560847	2.977777777777778	3.3529411764705883	2.596638655462185	2.104575163398693	2.5213675213675213	2.305084745762712	1.8823529411764703	1.7142857142857142	24.444444444444443	22.76086956521739	19.16470588235294	16.19327731092437	11.196078431372548	14.333333333333334	15.042372881355933	10.610294117647058	10.345238095238097	199.3907677638689	174.7409720634369
ZINC000000001331	16.32047510869343	0	1	12	42	0	0	2	1	1	0	0	0	0	0	0	236.0	201.0	167.0	818.0	64.17917500182901	5.619047619047619	5.727272727272728	4.539473684210527	4.153061224489796	2.9035087719298245	2.522935779816514	1.932692307692308	1.7395833333333333	0.8433734939759037	3.071428571428572	3.473684210526316	3.2142857142857144	2.7280701754385963	2.697247706422018	2.4711538461538463	2.28125	1.987951807228916	19.476190476190474	22.63636363636364	18.355263157894736	16.816326530612244	13.68421052631579	13.376146788990823	11.932692307692308	11.21875	10.180722891566266	218.07820753506763	206.66282185331107
ZINC000029042745	14.733363419682863	0	1	5	40	0	0	5	2	2	1	0	0	0	0	0	236.44444444444449	198.66666666666669	124.0	1042.0	62.84216609698001	5.911111111111111	5.195121951219512	3.995238095238095	3.819607843137255	3.1067961165048543	2.824242424242424	1.856697819314642	1.148148148148148	0.9315068493150684	3.0	3.4571428571428573	3.1294117647058823	2.7475728155339807	2.4727272727272727	2.130841121495327	1.7777777777777777	1.6027397260273972	26.05	25.804878048780488	19.7	17.741176470588236	17.45631067961165	16.98181818181818	14.61682242990654	11.064814814814817	11.0	212.26538879993183	190.10169204948843
ZINC000023360855	27.26418474390853	0	2	18	69	0	0	6	2	2	0	2	0	0	0	2	464.0	526.0	468.0	1466.0	100.321844764866	6.72463768115942	5.916666666666667	4.3671875	3.2033898305084745	2.397058823529412	2.2095238095238097	2.768421052631579	2.424870466321244	2.298342541436464	3.101449275362319	3.3828125	2.84180790960452	2.42156862745098	2.376190476190476	2.4842105263157896	2.424870466321244	2.414364640883978	21.246376811594203	23.36111111111111	19.3046875	15.451977401129945	12.446078431372548	11.738095238095235	13.126315789473685	12.38341968911917	12.552486187845304	211.77297642200824	179.1623050101705
ZINC000029050096	17.665738985845227	0	1	12	43	0	0	5	1	3	0	0	1	0	0	1	291.60493827160496	322.8888888888889	247.3333333333333	1198.0	66.98447009697999	6.781510192362906	6.3358024691358015	4.903133903133903	4.141111111111112	3.6433333333333335	3.66235167206041	3.075132275132275	2.333333333333333	1.923536439665472	3.1627906976744184	3.435897435897436	3.06	2.91	2.8640776699029127	2.7904761904761903	2.462264150943396	2.161290322580645	27.86046511627907	26.022222222222226	21.76923076923077	19.54	18.22	18.203883495145632	19.19047619047619	16.57547169811321	12.956989247311828	224.219455410102	187.8003625052388
ZINC000072105894	27.312265367118005	0	1	17	66	0	0	9	5	2	0	0	2	0	0	2	421.2098765432099	430.6666666666667	387.0	1918.0	103.135608050319	6.381967826412271	6.423510466988728	4.935336976320583	3.727463312368973	2.8111718275652704	2.4340277777777777	2.1215106732348112	2.41875	2.846994535519125	3.257575757575758	3.5901639344262297	3.10062893081761	2.775956284153005	2.4635416666666665	2.206896551724138	2.30625	2.6065573770491803	29.060606060606062	25.95652173913044	22.34426229508197	19.748427672955973	16.879781420765028	15.151041666666666	13.748768472906404	13.5375	16.614754098360656	221.7019675712837	197.4312496577544
ZINC000095555920	12.825381317280574	0	1	6	34	0	0	4	1	1	0	0	2	0	0	2	163.20987654320987	95.66666666666669	44.33333333333333	1176.0	55.17212338243301	4.800290486564997	4.692063492063492	3.2885304659498207	2.5407094858571653	2.386724386724387	2.0045662100456623	1.0749063670411985	0.5757575757575757	0.1888888888888889	2.9705882352941178	3.161290322580645	2.6835443037974684	2.6493506493506493	2.6301369863013697	2.1235955056179776	1.7402597402597402	1.44	34.588235294117645	26.257142857142856	21.177419354838708	21.21518987341772	16.77922077922078	17.54794520547945	14.853932584269662	13.974025974025974	12.44	220.6408895611565	176.1508604680776
ZINC000084602355	18.29196553799201	0	0	11	43	0	2	4	0	4	0	0	0	0	0	0	320.0	277.0	194.0	960.0	64.45417409698	7.441860465116279	6.891304347826087	5.380952380952381	3.6666666666666665	4.129310344827586	4.081818181818182	2.826530612244898	2.1797752808988764	2.74025974025974	3.395348837209302	3.797619047619048	3.2280701754385963	2.931034482758621	2.7818181818181817	2.663265306122449	2.49438202247191	2.4805194805194803	22.32558139534884	24.782608695652176	20.73809523809524	16.00877192982456	16.137931034482758	16.363636363636363	14.091836734693878	11.314606741573034	12.714285714285714	221.7223053421697	183.2045855059204
ZINC000150543564	36.94061004590896	0	2	18	90	0	4	8	4	2	0	0	2	0	0	2	497.2098765432099	709.7777777777778	613.5555555555555	2314.0	141.172375813356	5.524554183813443	5.523148148148148	4.04074074074074	2.8245614035087723	2.628177196804648	2.609158679446219	2.5999185999186003	2.247456247456248	1.913006029285099	3.333333333333333	3.7888888888888888	3.146616541353384	2.689542483660131	2.536741214057508	2.7216117216117217	2.5457875457875456	2.39922480620155	25.711111111111112	24.52083333333333	20.6	16.165413533834588	13.568627450980392	13.277955271565496	15.010989010989013	14.326007326007328	14.976744186046512	220.8367465008566	187.37611019035245
CHEMBL410832	22.404046983071343	0	1	17	53	1	0	5	3	2	0	0	0	0	0	0	356.0	376.0	295.0	1128.0	80.17643062122498	6.716981132075472	6.7368421052631575	5.637254901960785	4.195488721804511	3.367741935483871	2.834437086092715	2.647887323943662	2.153284671532847	2.1653543307086616	3.4150943396226414	3.901960784313725	3.3909774436090228	2.9161290322580644	2.880794701986755	2.732394366197183	2.4744525547445257	2.3622047244094486	21.28301886792453	24.54385964912281	20.81372549019608	17.413533834586467	14.86451612903226	14.37748344370861	13.612676056338028	11.744525547445257	10.79527559055118	220.3906872566341	195.06191295098705
CHEMBL1852371	27.312265367118005	0	1	17	66	0	0	9	5	2	0	1	1	0	0	2	469.60493827160496	485.1111111111111	454.8888888888889	1710.0	98.693457050319	7.1152263374485605	6.784219001610306	5.233151183970856	3.9322152341020256	2.91378263509411	2.5682870370370368	2.389709906951286	2.843055555555556	3.078324225865209	3.257575757575758	3.581967213114754	3.0943396226415096	2.7540983606557377	2.458333333333333	2.1970443349753697	2.34375	2.6065573770491803	25.90909090909091	25.26086956521739	21.557377049180328	19.044025157232703	16.005464480874316	14.359375	12.251231527093596	13.5875	15.434426229508198	216.74852889354213	194.4231149860774
ZINC000040424820	15.503978527765703	0	1	12	39	0	0	3	1	2	0	0	0	0	0	0	244.0	239.0	152.0	808.0	58.35535319213101	6.256410256410256	6.121951219512195	5.028169014084507	4.25	3.212121212121212	2.9081632653061225	2.597826086956522	1.6344086021505375	0.627906976744186	3.1538461538461537	3.563380281690141	3.1630434782608696	2.8181818181818183	2.683673469387755	2.608695652173913	2.204301075268817	1.6744186046511629	20.71794871794872	23.463414634146343	19.66197183098592	17.47826086956522	14.77777777777778	13.612244897959185	14.119565217391305	11.795698924731182	6.976744186046512	217.08908207888925	192.25950349132523
ZINC000035905889	16.845011219409635	0	1	6	43	0	0	6	2	1	0	3	0	0	0	3	360.0	366.0	392.0	1002.0	57.95322200182901	8.372093023255815	6.681818181818182	6.308641975308642	3.8130841121495327	3.6120689655172415	3.842105263157895	2.928	2.992366412213741	1.6991150442477876	3.0930232558139537	3.259259259259259	2.850467289719626	2.646551724137931	2.631578947368421	2.376	2.0610687022900764	1.6371681415929205	23.302325581395348	23.88636363636364	20.8641975308642	15.94392523364486	15.870689655172416	16.236842105263158	13.936	13.557251908396946	11.20353982300885	201.46930701146465	168.89873691737318
CHEMBL1197521	23.26584120134792	0	3	14	47	0	0	12	7	2	2	0	1	0	0	1	402.4938271604938	434.6666666666667	446.1111111111111	1902.0	86.74314028728197	8.563698450223272	7.502222222222222	7.3803921568627455	5.366526904262752	4.6646252551764364	4.443406022845275	4.435374149659864	4.695906432748537	3.835555555555556	3.872340425531915	4.329411764705882	3.490566037735849	2.94488188976378	3.0	3.1020408163265305	3.147368421052632	2.75	40.46808510638298	36.88	32.31764705882353	29.25471698113208	26.1496062992126	23.672897196261683	22.418367346938776	24.526315789473685	21.01	246.6553388919624	231.10556112882657
CHEMBL328631	28.329359845046262	0	2	12	67	0	0	9	3	4	0	2	0	0	0	2	564.0	529.0	425.0	1568.0	95.906614050319	8.417910447761194	7.436619718309859	5.6953125	4.9079754601227	3.921465968586388	2.819095477386935	3.057803468208093	2.414772727272727	2.440251572327044	3.3582089552238807	3.6953125	3.282208588957056	2.759162303664921	2.57286432160804	2.7109826589595376	2.5170454545454546	2.5283018867924527	23.402985074626866	25.464788732394368	20.890625	18.834355828220858	15.947643979057592	13.306532663316585	14.635838150289016	13.045454545454543	12.761006289308176	214.1514337832465	198.54296330609947
ZINC000013747213	13.53248809846712	0	1	6	36	0	0	4	1	2	0	0	1	0	0	1	207.6049382716049	147.44444444444446	48.0	988.0	54.29644028728201	5.766803840877915	5.246246246246247	3.860696517412935	2.9311594202898545	2.9695906432748536	2.619047619047618	1.6755050505050506	0.5783132530120482	0.2161616161616161	2.9444444444444446	3.238805970149253	2.782608695652174	2.557894736842105	2.4505494505494507	2.102272727272727	1.7228915662650603	1.5454545454545454	27.444444444444443	24.513513513513512	19.82089552238806	16.01086956521739	15.042105263157897	15.307692307692308	13.965909090909092	12.301204819277109	9.654545454545454	213.022519716968	172.75055386607065
CHEMBL460204	15.625298871325349	0	1	6	47	0	0	4	1	2	0	1	0	0	0	1	256.0	132.0	151.0	896.0	61.77789252607402	5.446808510638298	4.6875	3.213483146067416	2.066666666666667	1.6779661016949152	1.4083333333333334	1.1578947368421053	1.5894736842105264	2.375	2.680851063829788	2.9101123595505616	2.4	2.254237288135593	2.058333333333333	1.9912280701754383	2.073684210526316	2.2125	19.06382978723404	21.291666666666668	16.179775280898877	12.191666666666666	11.491525423728811	10.166666666666666	9.008771929824562	9.694736842105264	11.4375	188.53413654841148	146.65965776225505
ZINC000036093163	16.06895475300179	0	2	6	44	0	0	5	2	0	0	3	0	0	0	3	312.0	256.0	212.0	940.0	58.19924381152701	7.090909090909091	5.711111111111111	5.321428571428571	3.0964912280701755	2.6717557251908395	2.316901408450704	1.9104477611940296	1.606060606060606	1.2830188679245282	2.9318181818181817	3.119047619047619	2.763157894736842	2.450381679389313	2.211267605633803	2.1865671641791047	1.9848484848484849	1.6132075471698113	21.363636363636363	22.55555555555556	19.261904761904763	14.394736842105264	13.389312977099236	11.929577464788732	11.58955223880597	11.81060606060606	9.650943396226417	193.38538439523828	164.57352680493645
CHEMBL3765335	24.98409596789447	0	1	18	60	0	0	7	4	3	0	0	0	0	0	0	416.0	392.0	359.0	1316.0	88.941273335772	6.933333333333334	6.603174603174603	5.1454545454545455	3.729032258064516	3.196319018404908	3.0764331210191083	2.6133333333333333	2.601449275362319	2.991228070175439	3.2333333333333334	3.5636363636363635	2.890322580645161	2.6012269938650308	2.5414012738853504	2.486666666666667	2.4782608695652173	2.5789473684210527	21.933333333333334	24.17460317460317	20.43636363636364	16.006451612903227	14.417177914110429	14.229299363057326	12.713333333333331	12.166666666666666	13.570175438596491	218.0116068596516	176.6507604576428
CHEMBL1229022	23.277921935309863	0	1	11	62	0	0	7	4	1	0	0	2	0	0	2	315.2098765432099	238.0	199.44444444444449	1698.0	93.36031695516796	5.084030266825966	5.222222222222222	3.732193732193733	2.5038778094333654	1.7178130511463845	1.42984126984127	1.5973154362416109	1.3385533184190903	1.835881753312946	3.032258064516129	3.324786324786325	2.75	2.259259259259259	2.297142857142857	2.208053691275168	2.053691275167785	2.3944954128440368	27.387096774193548	24.21875	20.28205128205128	18.942307692307693	13.634920634920634	12.76	13.731543624161072	10.865771812080537	13.36697247706422	208.59932175325207	182.87660872334664
365152419	27.0739147151276	0	1	19	62	0	0	7	3	2	1	0	1	0	0	1	394.04938271604937	331.22222222222223	304.77777777777777	1820.0	105.82826933577198	6.35563520509757	5.537037037037037	5.273504273504273	3.386443046820405	2.660130718954248	2.332659932659933	2.2229679343773303	2.224655312246553	1.9685185185185183	3.419354838709677	3.6666666666666665	3.0754716981132075	2.7	2.527272727272728	2.5167785234899327	2.437956204379562	2.5416666666666665	29.35483870967742	29.69696969696969	23.57264957264957	18.553459119496857	16.129411764705882	15.581818181818182	15.194630872483222	14.686131386861314	14.925	234.9802170979266	197.05166257775983
ZINC000013491107	18.90421258609922	0	2	16	39	0	0	3	2	1	0	0	0	0	0	0	294.0	302.0	232.0	898.0	65.95501047758398	7.538461538461538	7.976744186046512	7.418918918918919	5.653061224489796	4.766990291262136	3.6	3.0505050505050506	2.8641975308641974	2.3	3.897435897435898	4.527027027027027	3.857142857142857	3.4563106796116503	3.038095238095238	2.7777777777777777	2.654320987654321	2.5166666666666666	23.025641025641026	25.86046511627907	23.7972972972973	20.12244897959184	18.640776699029125	15.59047619047619	13.383838383838384	12.876543209876544	12.183333333333334	247.966591520236	227.84915428501623
106862354	10.325123591757915	0	1	6	28	0	0	3	1	1	0	0	1	0	0	1	157.60493827160494	36.66666666666666	7.555555555555555	812.0	43.50808466788601	5.628747795414462	5.325396825396825	3.868055555555556	3.28352490421456	1.9774557165861515	1.4426229508196722	0.8527131782945736	0.1798941798941798	0.0	2.857142857142857	3.1041666666666665	2.6724137931034484	2.0434782608695654	1.9344262295081969	1.930232558139535	1.5952380952380951	1.2608695652173914	29.0	24.428571428571427	20.58333333333333	19.20689655172414	14.304347826086955	13.737704918032788	14.69767441860465	10.904761904761903	6.913043478260869	216.3405089240993	197.00223829278968
CHEMBL487691	16.32047510869343	0	1	12	42	0	0	3	1	2	0	0	0	0	0	0	258.0	200.0	175.0	846.0	62.03347900182901	6.142857142857143	6.045454545454546	4.675324675324675	3.7578947368421054	2.672727272727273	2.2035398230088497	2.0202020202020203	2.2151898734177213	2.121212121212121	3.119047619047619	3.5584415584415585	3.168421052631579	2.618181818181818	2.424778761061947	2.363636363636364	2.481012658227848	2.272727272727273	20.142857142857142	23.181818181818183	19.103896103896105	16.852631578947367	13.49090909090909	11.72566371681416	11.363636363636363	12.151898734177216	12.030303030303031	213.14663313542545	196.0332808725098
CHEMBL376852	12.049324850872727	0	1	6	36	0	0	2	1	0	0	0	1	0	0	1	123.60493827160494	69.88888888888889	33.44444444444444	862.0	53.89925809698001	3.4334705075445817	3.678678678678679	2.4879227053140096	1.612794612794613	1.231111111111111	1.0330033003300332	0.7059483726150393	0.4459259259259259	0.3003003003003003	2.7222222222222223	3.0144927536231885	2.515151515151515	2.32	2.0693069306930694	1.8282828282828285	1.68	1.5675675675675675	23.944444444444443	21.91891891891892	17.202898550724637	13.04040404040404	11.4	10.336633663366335	9.292929292929292	9.706666666666669	11.35135135135135	202.72768457622203	156.17420326361437
CHEMBL523652	18.25152542347213	0	1	14	50	0	0	3	2	1	0	0	0	0	0	0	264.0	202.0	186.0	944.0	73.190039526074	5.28	5.5	4.344086021505376	3.564516129032258	2.849624060150376	1.845637583892617	1.4532374100719423	1.55	1.8333333333333333	2.96	3.333333333333333	2.975806451612903	2.6766917293233083	2.302013422818792	2.179856115107914	2.183333333333333	2.3854166666666665	18.88	21.923076923076923	17.50537634408602	15.290322580645162	14.225563909774436	11.25503355704698	9.949640287769784	9.716666666666669	11.041666666666666	208.1010283069567	181.73407376012423
ZINC000028883025	22.017769472705684	0	2	12	58	0	0	5	3	1	0	0	1	0	0	1	295.60493827160496	319.33333333333337	242.5555555555556	1358.0	86.50869114547	5.09663686675181	5.067395264116575	3.6519174041297937	2.665223665223665	2.196881091617933	2.4329004329004325	2.2809523809523813	1.9250440917107583	1.9910213243546573	3.034482758620689	3.336283185840708	2.831168831168831	2.508771929824561	2.5259740259740258	2.435714285714285	2.412698412698413	2.505050505050505	23.41379310344828	23.508196721311474	18.663716814159294	14.909090909090908	12.602339181286547	13.57792207792208	14.435714285714283	14.253968253968257	13.747474747474747	209.02940221043085	174.6168223850704
CHEMBL3323093	16.17064519443237	0	1	15	37	0	0	2	1	1	0	0	0	0	0	0	240.0	258.0	138.0	778.0	59.61182338243301	6.486486486486487	6.675	5.4	3.978021978021978	3.037383177570093	2.854368932038835	2.74468085106383	1.7037037037037035	0.631578947368421	3.4864864864864864	4.014285714285714	3.4725274725274726	2.981308411214953	2.825242718446602	2.574468085106383	2.1728395061728394	1.736842105263158	21.027027027027028	24.3	20.6	16.956043956043956	14.093457943925234	13.669902912621358	13.26595744680851	10.901234567901234	6.280701754385965	232.74142802702136	212.2994259070595
ZINC000027724913	18.022417955770177	0	1	6	49	0	2	4	1	2	0	0	1	0	0	1	245.6049382716049	255.88888888888889	151.77777777777777	1176.0	71.797843526074	5.012345679012346	4.845315904139434	3.4501718213058417	2.62004662004662	2.2359477124183007	2.3502109704641354	1.7407407407407407	1.0688575899843504	0.3277777777777778	3.020408163265306	3.443298969072165	3.0	2.5764705882352943	2.4367088607594938	2.394557823129252	2.0985915492957745	1.5714285714285714	24.0	23.058823529411764	18.87628865979381	15.566433566433568	12.617647058823527	13.41139240506329	13.36734693877551	12.105633802816902	10.307142857142855	204.7972484490804	180.2142460830844
CHEMBL383464	31.04999984565014	2	1	18	78	0	0	9	1	6	0	2	0	0	0	2	598.0	510.0	436.0	1784.0	111.385199479413	7.666666666666667	6.3125	4.81294964028777	3.314432989690722	2.1490384615384617	2.2462311557788945	2.65625	2.235897435897436	2.2375690607734806	3.0128205128205128	3.2302158273381294	2.634020618556701	2.375	2.422110552763819	2.427083333333333	2.4461538461538463	2.453038674033149	22.871794871794872	23.925	19.690647482014388	14.948453608247425	11.740384615384617	12.06532663316583	12.713541666666666	12.025641025641026	12.779005524861878	212.79982367044985	167.95102253675535
372739302	14.987141775360096	0	1	12	37	0	0	4	1	1	0	1	0	1	0	2	255.06721536351165	234.77777777777777	201.5555555555556	2012.0	63.64677238243301	6.8937085233381525	6.264132553606238	4.840856481481481	3.6550647032574735	3.5683584819387293	2.9319444444444445	2.7299741602067185	2.343669250645995	1.9076543209876544	3.054054054054054	3.265625	2.783132530120482	2.6419753086419755	2.6875	2.5348837209302326	2.2790697674418605	1.9466666666666668	54.37837837837838	28.605263157894736	25.21875	24.08433734939759	17.938271604938272	17.7875	16.25581395348837	17.61627906976744	19.106666666666666	233.64463518682865	186.6992646714756
ZINC000035905575	16.946701660840212	0	1	15	44	0	0	3	2	1	0	0	0	0	0	0	244.0	301.0	171.0	868.0	65.83378790667798	5.545454545454546	5.717391304347826	4.69620253164557	3.7788461538461537	3.218487394957984	3.0080645161290325	2.197080291970803	1.368	0.5495495495495496	3.090909090909091	3.645569620253165	3.1538461538461537	2.974789915966386	2.693548387096774	2.4014598540145986	2.032	1.6936936936936935	19.727272727272727	22.63043478260869	18.96202531645569	16.317307692307693	15.0	14.846774193548388	12.64963503649635	10.648	6.846846846846847	214.40187804830583	192.2455853510037
CHEMBL513715	24.05820958722556	0	1	16	56	0	0	6	4	2	0	0	0	0	0	0	392.0	323.0	280.0	1214.0	84.619943526074	7.0	6.916666666666667	5.373831775700935	4.212765957446808	2.889610389610389	2.345679012345679	2.111111111111111	2.121212121212121	2.4017857142857144	3.392857142857143	3.7196261682242993	3.24822695035461	2.863636363636364	2.598765432098765	2.5163398692810457	2.575757575757576	2.5982142857142856	21.678571428571427	24.616666666666667	20.54205607476636	17.368794326241133	14.376623376623376	12.574074074074074	11.96078431372549	12.196969696969695	12.607142857142858	221.0468079286348	195.61613406154453
ZINC000027213362	21.73468867106652	0	1	12	52	0	2	4	1	3	0	0	0	0	0	0	344.0	425.0	460.0	1094.0	78.39963462122499	6.615384615384615	6.375	5.182692307692308	3.972027972027972	3.5950920245398774	2.739130434782609	2.951388888888889	3.108108108108108	2.312925170068027	3.4423076923076925	3.990384615384616	3.4125874125874125	2.9263803680981595	2.751552795031056	2.9652777777777777	2.7635135135135136	2.3877551020408165	21.03846153846154	24.0	20.173076923076923	17.0	15.012269938650308	13.720496894409935	14.38888888888889	13.804054054054054	12.29251700680272	219.43209336774223	196.9288329706418
CHEMBL456639	11.313708498984765	0	1	6	34	0	0	2	1	1	0	0	0	0	0	0	144.0	101.0	78.0	600.0	46.556549192131	4.235294117647059	4.057142857142857	2.6875	1.431818181818182	1.1975308641975309	1.3783783783783785	1.6557377049180328	1.5294117647058822	1.0465116279069768	2.676470588235294	2.9375	2.3181818181818183	2.123456790123457	2.081081081081081	2.114754098360656	2.156862745098039	1.976744186046512	17.647058823529413	20.62857142857143	15.84375	10.715909090909092	9.320987654320987	8.878378378378379	10.0327868852459	10.196078431372548	8.767441860465116	192.8239946210294	140.03103026804294
ZINC000036093184	17.632998229635945	0	2	6	47	0	0	6	2	0	0	4	0	0	0	4	372.0	251.0	267.0	1058.0	61.74300571637601	7.914893617021277	6.083333333333333	5.588888888888889	3.268292682926829	2.839160839160839	3.409448818897638	1.792857142857143	1.8541666666666667	1.771186440677966	2.978723404255319	3.111111111111111	2.6504065040650406	2.3286713286713288	2.409448818897638	2.242857142857143	1.993055555555556	1.915254237288136	22.51063829787234	23.14583333333333	19.666666666666668	14.788617886178862	12.468531468531468	14.291338582677165	11.742857142857142	10.97222222222222	9.720338983050848	194.48088436708284	161.42917056108038
CHEMBL454798_24897483	15.68231801272818	0	1	12	42	0	0	4	2	1	0	0	1	0	0	1	219.6049382716049	250.1111111111111	152.77777777777777	1084.0	64.563775001829	5.228689006466785	5.2118863049095605	4.047184170471842	3.3871706758304696	2.715715715715716	2.4345076784101174	1.866500829187396	1.328502415458937	0.6605616605616605	2.9285714285714284	3.3698630136986303	2.9587628865979383	2.7387387387387387	2.414634146341464	2.156716417910448	1.9130434782608696	1.6593406593406594	25.80952380952381	23.930232558139537	20.136986301369863	18.4020618556701	16.83783783783784	15.398373983739836	14.126865671641792	12.643478260869566	9.197802197802195	215.7032391573561	189.49063814814096
CHEMBL3233418	25.298732147700672	0	1	6	65	0	0	6	4	2	0	0	0	0	0	0	364.0	295.0	244.0	1258.0	90.965746764866	5.6	5.542857142857143	4.22463768115942	2.9054726368159205	2.1607142857142856	1.4622641509433962	1.569148936170213	1.5345911949685536	1.9859154929577465	3.292307692307692	3.760869565217391	3.069651741293532	2.7098214285714284	2.410377358490566	2.3404255319148937	2.352201257861635	2.563380281690141	19.35384615384616	22.8	18.38405797101449	14.81592039800995	12.723214285714286	10.75943396226415	9.936170212765957	10.257861635220126	11.274647887323944	200.78166309538952	174.22815025094152
ZINC000029043066	14.940212475346756	0	1	5	37	0	0	7	2	1	1	0	3	0	0	3	195.25925925925924	107.0	34.44444444444444	1770.0	69.54452338243297	5.2772772772772765	5.280701754385966	4.016030956329464	3.2952674897119336	2.803301428769593	2.113247863247864	1.028846153846154	0.3743961352657005	0.0486111111111111	3.324324324324324	3.6417910447761193	3.1547619047619047	3.02247191011236	2.480769230769231	2.0576923076923075	1.6956521739130437	1.375	47.83783783783784	31.94736842105263	30.22388059701493	36.17857142857143	27.03370786516854	23.66346153846154	21.346153846153847	17.282608695652176	13.625	239.07709766164177	217.88126663674672
CHEMBL1914692	20.701015166255303	0	1	12	47	0	2	6	3	1	0	0	1	1	0	2	294.6721536351166	387.22222222222223	320.33333333333337	2466.0	83.44297500182897	6.269620290108864	6.262962962962963	4.634513634513635	3.2097823013853546	3.0063856960408684	3.009450830140485	3.1227598566308243	2.6694444444444447	1.936556927297668	3.4680851063829787	3.879120879120879	3.213740458015267	2.7724137931034485	2.627586206896552	2.8548387096774195	2.683333333333333	2.425925925925926	52.46808510638298	29.3	26.25274725274725	19.977099236641223	17.351724137931033	15.820689655172414	19.975806451612904	19.28333333333333	24.435185185185187	239.9321145916597	195.39472648897032
ZINC000095585489	12.647041832318097	0	1	9	31	0	0	2	1	1	0	0	0	0	0	0	184.0	106.0	72.0	632.0	47.56699757273501	5.935483870967742	6.0606060606060606	4.741379310344827	3.125	2.271604938271605	2.344262295081968	2.355555555555556	1.5319148936170213	0.8823529411764706	3.193548387096774	3.5172413793103448	2.875	2.54320987654321	2.557377049180328	2.7333333333333334	2.191489361702128	1.8823529411764703	20.387096774193548	23.484848484848484	19.25862068965517	14.925	11.555555555555555	11.868852459016392	13.844444444444443	10.02127659574468	7.823529411764706	221.1354110045357	178.8353900872342
101695744	16.401355337733193	0	0	17	32	0	0	4	2	0	1	1	0	0	0	1	300.44444444444446	243.0	210.66666666666669	1058.0	63.442290953339	9.38888888888889	8.754901960784313	7.371069182389936	6.227777777777777	5.958333333333333	5.916666666666666	5.282608695652174	5.266666666666668	4.947916666666667	3.71875	3.943396226415094	3.4	3.196428571428572	3.0576923076923075	3.108695652173913	3.125	3.0	33.0625	31.058823529411764	28.433962264150946	22.58333333333333	21.25	21.03846153846154	21.782608695652176	22.4	24.3125	275.06744085534365	241.444969406363
ZINC000029042819	13.42853965705095	0	1	5	38	0	0	5	2	2	1	0	0	0	0	0	208.44444444444449	111.0	70.33333333333333	970.0	57.26436609698001	5.485380116959065	4.82051282051282	3.642156862745098	3.378600823045267	2.438775510204082	1.9967637540453071	1.15625	0.7403508771929824	0.8571428571428571	2.9473684210526314	3.3529411764705883	3.0246913580246915	2.571428571428572	2.29126213592233	1.9270833333333333	1.631578947368421	1.6428571428571428	25.526315789473685	25.28205128205128	19.0	17.135802469135804	16.397959183673468	15.37864077669903	12.90625	8.68421052631579	9.732142857142858	201.14688811838457	183.6526299161146
CHEMBL4065568	22.981103942269367	0	1	15	53	0	0	7	3	2	1	0	1	0	0	1	344.04938271604937	259.22222222222223	251.77777777777777	1636.0	90.10531771637598	6.491497787095272	5.4186507936507935	5.303030303030303	3.4572649572649574	2.675154320987654	2.487117552334943	2.090501792114696	2.309887869520897	2.3459335624284074	3.39622641509434	3.646464646464647	3.1	2.6666666666666665	2.5072463768115942	2.5161290322580645	2.55045871559633	2.4948453608247423	30.867924528301888	30.714285714285715	24.29292929292929	19.66923076923077	16.729166666666668	16.268115942028984	15.338709677419354	15.623853211009177	14.845360824742269	232.5821504453034	200.66283799086352
76336500_CHEMBL3128194	25.581812949339835	0	1	17	60	0	0	7	4	2	1	0	0	0	0	0	376.44444444444446	374.6666666666666	327.0	1508.0	96.70806933577198	6.274074074074075	6.052083333333334	4.678362573099416	3.259958071278826	3.059670781893004	2.8044444444444445	2.5315315315315314	2.352517985611511	2.6293103448275863	3.3666666666666667	3.736842105263158	2.9371069182389937	2.691358024691358	2.6533333333333333	2.5878378378378377	2.539568345323741	2.6293103448275863	25.133333333333333	25.875	22.657894736842103	16.169811320754718	14.679012345679013	15.2	13.33108108108108	12.93525179856115	14.06896551724138	224.3513811896897	178.110507997145
ZINC000040872411	16.348834489251377	0	1	12	42	0	0	3	1	1	1	0	0	0	0	0	212.44444444444449	252.0	152.0	1038.0	69.800275001829	5.058201058201059	5.0606060606060606	3.857142857142857	2.88562091503268	2.3561253561253563	2.7968253968253967	2.210526315789474	1.4476190476190476	0.5631067961165048	3.1666666666666665	3.701298701298701	3.0588235294117645	2.743589743589744	2.7142857142857144	2.5	2.1523809523809523	1.6699029126213591	24.714285714285715	25.02272727272728	22.194805194805195	21.225490196078432	16.145299145299145	15.914285714285716	13.307017543859647	11.40952380952381	6.757281553398058	222.20345360690845	205.7751844150216
ZINC000028571568	18.81650164870822	0	1	12	42	0	0	7	2	2	1	0	2	0	0	2	275.6543209876544	305.3333333333333	221.0	1690.0	77.03554028728199	6.563198118753674	5.292929292929293	5.537037037037037	3.6146547782350247	3.003734827264239	2.616	2.632183908045977	2.2323232323232323	1.907647907647908	3.523809523809524	3.807692307692308	3.2962962962962963	2.9327731092436973	2.696	2.577586206896552	2.323232323232323	2.0	40.23809523809524	34.34090909090909	27.25641025641025	24.12037037037037	18.49579831932773	17.08	19.224137931034484	20.41414141414141	19.96103896103896	244.8434234157204	217.25607549062863
ZINC000049034958	18.97056274847714	0	2	12	50	0	0	3	2	1	0	0	0	0	0	0	252.0	356.0	301.0	944.0	73.190039526074	5.04	5.09433962264151	3.638297872340425	2.728	2.546875	2.5694444444444446	2.282051282051282	1.893081761006289	1.4736842105263157	3.04	3.3191489361702127	2.92	2.90625	2.763888888888889	2.602564102564102	2.3459119496855347	2.225563909774436	18.88	22.32075471698113	17.170212765957448	13.696	13.4609375	13.395833333333334	12.75	11.251572327044023	10.203007518796992	208.1010283069567	168.98615704097716
ZINC000261177819	19.31370849898476	0	1	6	43	0	2	3	1	2	0	0	0	0	0	0	260.0	216.0	228.0	882.0	64.822379001829	6.046511627906977	6.040816326530612	4.727272727272728	2.4577464788732395	1.5441176470588236	1.81	2.8421052631578947	2.961038961038961	3.305555555555556	3.930232558139535	4.535353535353536	3.3380281690140845	2.5294117647058822	2.55	3.144736842105264	3.2467532467532467	3.361111111111111	20.511627906976745	24.387755102040817	20.19191919191919	13.21830985915493	9.485294117647058	9.86	13.223684210526317	13.753246753246753	14.583333333333334	218.0389649636558	168.70928085516852
ZINC000150543570	39.76903717065514	0	2	17	99	0	4	11	5	4	0	0	2	0	0	2	589.2098765432099	733.7777777777778	625.5555555555555	2532.0	148.680748337601	5.951614914577879	5.744973544973544	4.152428810720267	2.743321718931475	2.7599451303155007	2.720833333333333	2.583724569640063	2.2501998401278978	1.980392156862745	3.242424242424242	3.618090452261306	3.013937282229965	2.6296296296296298	2.515625	2.6549295774647885	2.517985611510792	2.334558823529412	25.57575757575757	24.704761904761902	20.175879396984925	15.721254355400696	13.666666666666666	13.775	15.151408450704226	14.510791366906474	15.1875	213.437762991227	177.80656160924457
ZINC000096914802	14.308544564874966	0	1	6	38	0	0	4	1	1	0	0	2	0	0	2	183.20987654320987	157.77777777777777	65.22222222222223	1250.0	61.63914919213102	4.821312540610786	4.672364672364672	3.192901234567901	2.350157346889373	2.1517094017094016	2.074074074074074	1.4343434343434345	0.6457645764576458	0.4181818181818181	2.973684210526316	3.25	2.7254901960784315	2.605769230769231	2.419047619047619	2.036363636363636	1.7326732673267329	1.5272727272727271	32.89473684210526	25.41025641025641	20.916666666666668	19.147058823529413	15.413461538461538	15.457142857142856	15.518181818181818	13.792079207920793	14.527272727272727	221.3418825642065	178.73719463678336
CHEMBL3039823	13.710827583429596	0	1	6	35	0	0	4	1	1	0	0	2	0	0	2	179.20987654320987	138.0	55.66666666666666	1212.0	57.96102338243301	5.120282186948853	4.895061728395062	3.286195286195287	2.405548918093721	2.1099773242630384	2.0497685185185186	1.4526315789473685	0.784037558685446	0.7168458781362007	3.057142857142857	3.3484848484848486	2.752688172043011	2.5510204081632653	2.270833333333333	1.957894736842105	1.8028169014084507	1.6451612903225807	34.628571428571426	26.194444444444443	21.893939393939394	19.98924731182796	15.26530612244898	15.197916666666666	15.6	15.887323943661972	19.483870967741936	226.4373470522472	184.63425140242583
ZINC000026579687	24.874706168153285	0	1	18	61	0	0	5	2	2	1	0	0	0	0	0	344.44444444444446	326.66666666666663	323.33333333333337	1448.0	97.96619514546995	5.646630236794172	5.656410256410257	4.304843304843304	3.0443037974683542	2.281481481481481	1.8258426966292127	1.8773946360153253	2.0860215053763445	2.256	3.278688524590164	3.658119658119658	2.9936708860759493	2.6166666666666667	2.455056179775281	2.367816091954023	2.4064516129032256	2.688	23.737704918032787	25.06153846153846	20.99145299145299	16.22151898734177	12.983333333333333	12.073033707865168	12.097701149425289	12.4	14.256	220.6580150090034	186.45017234911123
ZINC000040918440	19.22679043685428	0	1	12	51	0	0	5	2	2	1	0	0	0	0	0	276.44444444444446	361.0	301.0	1228.0	79.454343526074	5.420479302832244	4.276729559748428	4.256944444444445	2.8091603053435112	2.716049382716049	2.9421296296296293	2.329032258064516	1.893081761006289	1.3673469387755102	3.019607843137255	3.3229166666666665	2.8931297709923665	2.814814814814815	2.708333333333333	2.503225806451613	2.276729559748428	2.0136054421768708	24.07843137254902	27.79245283018868	20.58333333333333	16.541984732824428	17.355555555555554	16.708333333333332	14.567741935483872	12.761006289308176	10.517006802721088	211.660833869206	173.72403386519036
CHEMBL1195748	11.05025759947466	0	1	6	36	0	0	2	1	1	0	0	0	0	0	0	136.0	54.0	9.0	602.0	47.44577500182901	3.7777777777777777	3.6666666666666665	2.6875	1.9666666666666663	1.3	1.1176470588235294	0.5510204081632653	0.1153846153846153	0.0	2.583333333333333	3.046875	2.411111111111111	1.9166666666666667	1.9019607843137247	1.520408163265306	1.3461538461538465	1.2727272727272727	16.72222222222222	19.11111111111111	15.515625	13.166666666666666	9.5	10.068627450980392	7.408163265306122	4.307692307692308	2.8181818181818183	183.8384251660239	165.971150402329
CHEMBL204586	28.709899902608143	2	1	18	75	0	0	7	1	6	0	0	0	0	0	0	482.0	340.0	286.0	1586.0	107.975801479413	6.426666666666667	5.623376623376624	4.293233082706767	3.0216216216216214	1.99497487437186	2.052910052910053	1.827956989247312	1.5888888888888888	1.502857142857143	2.92	3.1954887218045114	2.616216216216216	2.391959798994975	2.380952380952381	2.381720430107527	2.4166666666666665	2.3257142857142856	21.14666666666667	22.98701298701299	18.67669172932331	14.11891891891892	11.447236180904522	11.973544973544971	11.370967741935484	10.955555555555556	10.72	210.94375110908624	166.30778490978528
CHEMBL4571321	30.369799959566148	0	1	18	71	0	0	8	4	3	0	1	0	0	0	1	526.0	532.0	503.0	1582.0	105.41908686001698	7.408450704225352	6.921052631578948	5.359712230215828	3.7777777777777777	3.271844660194174	2.972093023255814	2.756476683937824	2.8579545454545454	2.4203821656050954	3.422535211267605	3.79136690647482	3.1481481481481484	2.8155339805825244	2.6	2.5854922279792745	2.511363636363636	2.522292993630573	22.281690140845072	24.657894736842103	20.47482014388489	16.43915343915344	14.66019417475728	13.33953488372093	13.44041450777202	13.318181818181818	13.19108280254777	218.7428682839796	188.42075893350807
ZINC000029049897	18.48223556677295	0	1	12	46	0	0	5	1	3	0	0	1	0	0	1	299.60493827160496	402.33333333333337	309.44444444444446	1236.0	70.66259590667798	6.513150831991412	6.148148148148148	4.757936507936508	4.30607966457023	3.462301587301588	3.508357915437561	3.529239766081872	2.4175347222222223	1.3433515482695813	3.130434782608696	3.4166666666666665	3.0660377358490565	2.8392857142857144	2.893805309734513	2.8771929824561404	2.4921875	2.1311475409836067	26.869565217391305	25.39583333333333	21.178571428571427	18.83962264150944	16.892857142857142	17.097345132743364	17.30701754385965	14.8984375	13.540983606557376	220.15480376620823	190.402134552805
ZINC000095586009	17.136971689621156	0	1	12	38	0	0	5	1	1	0	0	3	0	0	3	226.8148148148148	263.66666666666663	189.88888888888889	1608.0	70.63551047758398	5.968810916179337	6.108333333333333	4.704761904761905	3.32690329218107	3.283814950481617	3.382121076900193	2.6904761904761902	1.8258547008547008	1.0657894736842106	3.421052631578948	3.6857142857142855	2.9791666666666665	2.912087912087912	3.2289156626506026	2.857142857142857	2.3846153846153846	1.921052631578948	42.31578947368421	29.875	26.52857142857143	24.14583333333333	23.97802197802197	23.96385542168675	21.5	21.846153846153847	21.68421052631579	254.4406596331265	195.2803772080803
100381326	23.28215312081772	0	1	18	55	0	0	5	2	2	1	0	0	0	0	0	330.44444444444446	303.33333333333337	291.0	1372.0	90.60994352607396	6.008080808080808	5.836158192090396	4.463492063492063	3.095571095571095	2.424444444444444	2.016786570743405	2.2807017543859653	2.328	2.213213213213213	3.345454545454545	3.6857142857142855	2.958041958041958	2.6666666666666665	2.5899280575539567	2.5413533834586466	2.48	2.612612612612613	24.945454545454545	25.983050847457623	22.18095238095238	17.041958041958043	14.68	13.16546762589928	12.864661654135338	12.96	13.54954954954955	227.0685478968514	184.42935099082365
ZINC000013642621	13.423098298725945	0	1	6	39	0	0	3	1	2	0	0	0	0	0	0	204.0	146.0	44.0	738.0	53.66677900182902	5.230769230769231	4.825	3.5342465753424657	2.712871287128713	2.979591836734694	2.556701030927835	1.5051546391752575	0.4489795918367347	0.1341463414634146	2.743589743589744	3.054794520547945	2.643564356435644	2.6122448979591835	2.443298969072165	2.1752577319587627	1.7551020408163265	1.4390243902439024	18.923076923076923	21.475	16.534246575342465	12.96039603960396	14.173469387755102	14.474226804123711	12.268041237113405	7.795918367346939	4.536585365853658	196.96430478050965	155.95743838901075
ZINC000038277116	16.211085308952253	0	1	15	37	0	0	2	1	0	1	0	0	0	0	0	204.44444444444449	176.0	135.0	970.0	67.37861938243297	5.525525525525526	5.716666666666667	4.552380952380952	3.3809523809523805	2.457943925233645	2.2989690721649483	2.095238095238096	1.7532467532467533	1.3333333333333333	3.4864864864864864	3.971428571428572	3.3626373626373627	2.8130841121495327	2.752577319587629	2.630952380952381	2.363636363636364	2.2745098039215685	26.216216216216218	26.7	22.77142857142857	17.912087912087912	14.130841121495328	14.164948453608249	15.273809523809524	14.012987012987011	12.901960784313726	243.0221431568129	215.4121634327541
CHEMBL383682	30.30245294994372	2	1	18	75	0	0	9	1	6	0	2	0	0	0	2	594.0	487.0	419.0	1746.0	107.707073669715	7.92	6.532467532467533	5.082706766917293	3.497297297297297	2.3282828282828283	2.255208333333333	2.6906077348066297	2.340782122905028	2.169491525423729	3.053333333333333	3.2706766917293235	2.691891891891892	2.393939393939394	2.411458333333333	2.4972375690607733	2.525139664804469	2.4237288135593222	23.28	24.233766233766232	20.1203007518797	15.443243243243243	12.131313131313131	11.916666666666666	12.917127071823204	12.69832402234637	12.559322033898304	214.83602474245205	171.39099604408574
CHEMBL574348	15.47546895706429	0	1	12	41	0	0	2	1	1	0	0	0	0	0	0	210.0	204.0	169.0	782.0	61.390275001829	5.121951219512195	5.093023255813954	3.697368421052632	2.5865384615384617	2.203883495145631	2.22	2.125	2.011904761904762	1.6029411764705883	2.951219512195122	3.25	2.769230769230769	2.563106796116505	2.46	2.40625	2.369047619047619	2.338235294117647	19.07317073170732	22.2093023255814	17.460526315789473	13.278846153846152	12.07766990291262	12.06	11.708333333333334	11.392857142857142	11.132352941176473	213.0675076761832	169.0718836199068
CHEMBL255196	14.94480289076257	0	1	6	44	0	0	3	2	1	0	0	0	0	0	0	218.0	171.0	98.0	798.0	61.14521371637602	4.954545454545454	4.711111111111111	3.3855421686746987	2.7964601769911503	2.125	1.6756756756756757	1.06875	0.7716535433070866	0.5568181818181818	2.8181818181818183	3.289156626506024	2.920353982300885	2.458333333333333	2.20945945945946	1.9	1.5748031496062993	1.3636363636363635	18.13636363636364	21.066666666666663	16.3855421686747	14.769911504424778	12.22222222222222	11.70945945945946	9.00625	7.338582677165355	5.363636363636363	196.56400726110584	181.49852117623968
ZINC000101778956	15.641877898208298	0	1	6	40	0	2	4	1	2	0	0	0	0	1	1	231.0241975308642	196.5555555555556	80.26666666666667	3582.0	84.63356609698	5.775604938271605	5.371957671957672	3.948523206751055	2.73053053053053	2.557622739018088	2.349826388888889	1.889957264957265	0.8918518518518519	0.0941956882255389	3.2	3.6962025316455698	3.18018018018018	2.612403100775194	2.3515625	2.2884615384615383	1.8	1.4328358208955223	89.55	29.714285714285715	25.82278481012658	21.144144144144143	17.73643410852713	17.8515625	22.240384615384617	29.322222222222223	16.402985074626866	228.28170805254567	193.25586234000605
CHEMBL471029_44592195	16.182575738250836	0	2	10	47	0	0	2	2	0	0	0	0	0	0	0	190.0	181.0	155.0	808.0	66.96903552607398	4.042553191489362	4.26530612244898	3.055555555555556	2.105691056910569	1.653543307086614	1.5555555555555556	1.4251968503937007	1.2109375	1.027027027027027	2.8085106382978724	3.1444444444444444	2.6260162601626016	2.409448818897638	2.412698412698413	2.2755905511811023	2.15625	2.063063063063063	17.19148936170213	20.714285714285715	15.944444444444445	11.983739837398376	10.858267716535432	10.738095238095235	10.433070866141732	9.4765625	8.72072072072072	198.7580177635068	157.79433220948818
CHEMBL2447963	23.69120274908101	0	2	12	67	0	0	7	2	2	0	0	3	0	0	3	317.6543209876544	375.0	335.8888888888889	2028.0	103.247559669715	4.741109268472453	4.694444444444445	3.236794171220401	2.347951223206847	2.029040404040404	2.1790123456790123	2.2865853658536586	2.1953522149600584	1.9112602535421328	2.791044776119403	3.0491803278688523	2.5644171779141103	2.3125	2.432098765432099	2.463414634146341	2.5359477124183005	2.369127516778524	30.26865671641791	23.897058823529413	19.131147540983605	16.87116564417178	12.715909090909092	13.17283950617284	13.914634146341465	15.732026143790849	15.812080536912752	210.5548712601068	168.14569680868013
CHEMBL278816	14.130205079912493	0	1	9	40	0	0	2	2	0	0	0	0	0	0	0	166.0	120.0	113.0	696.0	56.823883906678006	4.15	4.5	3.230769230769231	1.8785046728971964	1.2920353982300885	1.1262135922330097	1.3636363636363635	1.486842105263158	1.105263157894737	2.9	3.2564102564102564	2.6261682242990654	2.353982300884956	2.1650485436893203	2.340909090909091	2.3684210526315788	1.986842105263158	17.4	20.904761904761905	16.32051282051282	12.14018691588785	9.831858407079649	8.980582524271844	9.931818181818182	11.039473684210526	8.828947368421053	198.6685287978277	161.4281651719421
CHEMBL382554	24.68056418377243	2	2	6	57	0	0	14	2	6	0	6	0	0	0	6	690.0	491.0	554.0	1676.0	71.800527716376	12.105263157894736	8.578947368421053	8.6	5.272058823529412	4.569444444444445	4.439716312056738	4.232758620689655	5.226415094339623	7.529411764705882	3.2280701754385963	3.27	2.735294117647059	2.486111111111111	2.333333333333333	2.560344827586207	2.2735849056603774	1.7647058823529411	29.403508771929825	27.21052631578948	25.59	18.375	17.11111111111111	16.425531914893618	17.45689655172414	18.9622641509434	20.87058823529412	204.21172003336807	167.67615074635444
CHEMBL221067	25.105416311454103	0	1	12	69	0	0	6	3	2	0	1	0	0	0	1	402.0	364.0	378.0	1364.0	96.533021574564	5.826086956521739	5.28169014084507	3.689922480620155	2.458563535911602	1.969849246231156	1.8390243902439023	1.766990291262136	1.9187817258883249	1.8869047619047616	2.869565217391304	3.124031007751938	2.6187845303867405	2.3819095477386933	2.2780487804878047	2.1601941747572817	2.172588832487309	2.25	19.768115942028984	22.0	17.372093023255815	13.469613259668508	11.758793969849249	11.24390243902439	10.53883495145631	10.741116751269036	11.61904761904762	201.35853950755515	163.29459822455567
CHEMBL202846	14.308544564874966	0	1	6	40	0	0	4	1	3	0	0	0	0	0	0	236.0	184.0	124.0	802.0	54.30998300182901	5.9	5.463414634146342	4.202702702702703	3.294117647058824	2.715686274509804	2.4554455445544554	1.7864077669902914	1.203883495145631	0.9375	2.875	3.189189189189189	2.647058823529412	2.4705882352941178	2.415841584158416	2.155339805825242	1.912621359223301	1.725	20.05	22.04878048780488	17.7027027027027	14.245098039215684	13.637254901960784	13.653465346534654	11.699029126213592	9.12621359223301	8.3	197.44996658510587	159.14097292092998
ZINC000034184513	16.889682519437383	0	2	12	46	0	0	3	2	1	0	0	0	0	0	0	236.0	302.0	247.0	870.0	66.72301371637597	5.130434782608695	5.020833333333333	3.5647058823529414	2.68141592920354	2.169354838709677	2.1654135338345863	2.3053435114503817	1.8432835820895523	1.4907407407407407	2.9130434782608696	3.2705882352941176	2.902654867256637	2.6370967741935485	2.548872180451128	2.4656488549618323	2.208955223880597	2.064814814814815	18.91304347826087	22.14583333333333	17.352941176470587	13.95575221238938	12.32258064516129	12.150375939849624	12.50381679389313	10.85820895522388	9.88888888888889	206.4315244127678	175.14974851242874
CHEMBL607546	43.7120180292523	0	2	28	104	0	4	8	4	2	2	0	0	0	0	0	582.8888888888889	807.3333333333334	760.0	2542.0	173.46645324244992	5.604700854700855	5.625	4.288025889967638	3.0112612612612613	2.75	2.5706371191135733	2.6127292340884574	2.5418060200668897	2.508658008658009	3.4038461538461537	3.8737864077669903	3.233108108108108	2.758720930232558	2.565096952908587	2.792880258899676	2.79933110367893	2.7305194805194803	24.442307692307693	25.517857142857142	20.87378640776699	15.75	14.255813953488373	13.606648199445983	14.135922330097088	13.595317725752508	13.675324675324676	227.2649752150425	191.98632846172768
ZINC000064573761	26.46426718986376	0	1	20	65	0	0	5	4	1	0	0	0	0	0	0	394.0	399.0	353.0	1300.0	97.800016955168	6.061538461538461	6.36231884057971	4.919354838709677	3.6626506024096384	2.3719806763285023	1.9417040358744395	1.946341463414634	1.9831460674157304	1.7206703910614525	3.323076923076924	3.75	3.2951807228915664	2.705314009661836	2.457399103139013	2.4878048780487805	2.601123595505618	2.3910614525139664	20.0	23.217391304347824	19.741935483870968	17.295180722891565	13.202898550724637	11.201793721973097	11.360975609756098	12.573033707865168	11.23463687150838	216.04308524033985	204.7327672291705
189829973	18.360915223213304	0	1	6	47	0	2	5	1	2	0	1	1	0	0	2	305.60493827160496	323.8888888888889	255.77777777777777	1254.0	70.77425381152698	6.502232729183084	5.471655328798185	4.051282051282051	2.9265091863517063	2.800766283524904	2.66884531590414	2.313492063492064	1.9087893864013263	1.373456790123457	3.127659574468085	3.593406593406593	3.1653543307086616	2.7517241379310344	2.4901960784313726	2.4285714285714284	2.0522388059701493	1.712962962962963	26.680851063829788	24.73469387755102	20.15384615384616	16.47244094488189	14.441379310344828	13.81045751633987	14.221428571428572	12.843283582089551	13.333333333333334	215.29484992328287	185.55723495763627
ZINC000028882980	22.79382593911353	0	2	12	58	0	0	6	3	1	0	0	2	0	0	2	303.2098765432099	336.0	262.8888888888889	1646.0	90.816478240621	5.227756492124308	5.233151183970856	3.7600786627335294	2.7254288920955587	2.232618583495777	2.487012987012987	2.4	2.08641975308642	2.1178451178451176	3.1206896551724137	3.3893805309734515	2.863636363636364	2.526315789473684	2.564935064935065	2.507142857142857	2.4761904761904763	2.595959595959596	28.379310344827587	25.081967213114755	20.36283185840708	18.025974025974023	13.350877192982455	14.2012987012987	15.92142857142857	16.92063492063492	17.949494949494948	217.1826300377095	182.1973795081857
ZINC000028371604	27.3823040220786	0	1	12	67	1	0	6	1	5	0	0	0	0	0	0	450.0	385.0	352.0	1410.0	97.187445860017	6.7164179104477615	6.430555555555555	5.0588235294117645	3.705263157894737	2.892523364485981	2.24	1.8333333333333333	2.022988505747126	2.025641025641025	3.3582089552238807	3.735294117647059	3.194736842105263	2.817757009345794	2.502222222222222	2.452380952380953	2.5172413793103448	2.5384615384615383	21.044776119402982	24.0	19.727941176470587	16.231578947368423	14.088785046728972	12.11111111111111	11.1	11.620689655172416	11.474358974358974	212.0821622872448	185.39098466836697
CHEMBL3974108	17.244462719284687	0	1	6	52	0	0	4	1	1	0	0	2	0	0	2	193.20987654320987	195.66666666666669	146.11111111111111	1404.0	77.24087824062099	3.715574548907882	3.758909853249476	2.4682539682539684	1.9523943135054247	1.5703703703703704	1.3050624589086126	1.0750915750915753	0.8301767676767677	0.7164179104477612	2.75	3.071428571428572	2.6666666666666665	2.506666666666667	2.3431952662721893	2.065934065934066	1.8011363636363635	1.805970149253732	27.0	22.77358490566038	17.908163265306122	17.03787878787879	13.34	12.751479289940828	12.565934065934066	11.153409090909092	11.686567164179104	200.30570362973967	169.2674885781499
25138742_25138902_11373342_CHEMBL484210_CHEMBL485406_CHEMBL513966	23.310662691519138	0	1	15	58	0	0	6	2	2	0	2	0	0	0	2	432.0	328.0	316.0	1280.0	83.709667335772	7.448275862068965	6.704918032786885	5.236363636363636	4.173611111111111	3.075	2.348314606741573	1.8426966292134832	2.051948051948052	2.467625899280576	3.206896551724138	3.536363636363636	3.0902777777777777	2.75	2.3876404494382024	2.303370786516854	2.5064935064935066	2.62589928057554	22.06896551724138	24.114754098360656	19.681818181818183	17.131944444444443	14.90625	12.52247191011236	11.140449438202246	12.383116883116884	13.913669064748202	212.21117927217824	185.85817420806765
ZINC000023360845	26.410240074086023	0	2	18	65	0	0	6	2	1	0	3	0	0	0	3	480.0	550.0	450.0	1444.0	95.866151050319	7.384615384615385	6.102941176470588	4.454545454545454	3.4545454545454546	2.701657458563536	2.7032967032967035	3.235294117647059	2.727272727272727	2.608695652173913	3.123076923076923	3.371900826446281	2.8181818181818183	2.5248618784530388	2.4615384615384617	2.523529411764706	2.618181818181818	2.515527950310559	22.21538461538461	24.0	19.479338842975206	15.472727272727273	13.104972375690608	13.038461538461538	13.894117647058824	13.612121212121211	13.788819875776396	216.24954564298827	176.51906847482144
16067643_CHEMBL461322	18.87775197561892	0	1	15	47	0	0	4	3	1	0	0	0	0	0	0	282.0	374.0	236.0	954.0	70.27730081152696	6.0	6.22	5.206896551724138	4.20353982300885	3.975206611570248	3.238805970149253	2.6338028169014085	1.6619718309859155	0.8515625	3.25531914893617	3.735632183908046	3.309734513274336	3.28099173553719	2.962686567164179	2.6690140845070425	2.288732394366197	1.9375	20.29787234042553	23.42	18.977011494252874	16.513274336283185	17.1900826446281	15.78358208955224	14.028169014084508	11.507042253521126	8.4921875	215.5659032665405	188.9872139382833
ZINC000150524391	40.69492355132406	0	2	12	108	0	4	10	2	4	0	0	4	0	0	4	524.4197530864197	734.2222222222222	589.7777777777778	3078.0	166.03453867154394	4.855738454503887	4.676499508357916	3.2099898063200816	1.992000307680473	1.820987654320988	1.984862246442628	2.2661179698216736	1.9464613127979469	1.3483483483483485	3.055555555555556	3.376146788990826	2.797507788161994	2.4611111111111112	2.354223433242507	2.506172839506173	2.402640264026403	2.168918918918919	28.5	24.424778761061948	19.770642201834864	16.766355140186917	12.71111111111111	12.425068119891009	15.296296296296296	17.115511551155116	14.817567567567568	212.0043967551584	172.5781903803217
ZINC000058591085	17.414218630153588	0	1	9	47	0	0	4	3	1	0	0	0	0	0	0	248.0	254.0	160.0	884.0	65.58872662122499	5.276595744680851	5.387755102040816	4.032967032967033	2.746031746031746	2.08974358974359	2.3278688524590163	2.065040650406504	1.1111111111111112	0.9035087719298246	3.0851063829787235	3.483516483516484	2.6825396825396823	2.243589743589744	2.598360655737705	2.4552845528455283	2.0416666666666665	1.8771929824561404	18.80851063829787	21.73469387755102	18.0	13.912698412698411	10.493589743589745	12.92622950819672	13.455284552845528	9.131944444444445	8.035087719298245	198.86661997639573	171.1791943868969
ZINC000013588060	17.66573898584523	0	1	16	43	0	0	3	1	1	0	0	0	1	0	1	249.06721536351165	277.55555555555554	249.85185185185188	2078.0	75.82596209697999	5.792260822407248	5.9563786008230455	4.744152046783626	3.718148148148148	3.332233223322332	2.9413274660799416	2.643386243386243	2.313443072702332	1.578054690204223	3.1627906976744184	3.5	3.04	2.871287128712871	2.841584158415841	2.761904761904762	2.5462962962962963	2.196261682242991	48.325581395348834	27.355555555555554	24.07894736842105	20.22	18.980198019801986	19.613861386138613	18.16190476190476	19.38888888888889	18.47663551401869	238.49131015164227	197.9633947122232
101577087	26.777246912230567	0	2	12	66	0	0	8	4	4	0	0	0	0	0	0	468.0	471.0	380.0	1420.0	94.151828955168	7.090909090909091	6.7	5.031746031746032	4.245283018867925	3.282722513089005	2.7967914438502675	2.532258064516129	2.1965317919075145	2.2364864864864864	3.242424242424242	3.619047619047619	3.207547169811321	2.743455497382199	2.6310160427807485	2.5268817204301075	2.491329479768786	2.5405405405405403	21.51515151515152	24.542857142857144	19.714285714285715	17.547169811320753	14.392670157068062	13.737967914438505	12.924731182795698	12.173410404624278	12.37162162162162	209.77180406085608	193.0636347005556
CHEMBL2030636	10.715991517539395	0	1	6	30	0	0	2	1	0	0	1	0	0	0	1	166.0	102.0	68.0	578.0	42.10085547758402	5.533333333333333	4.774193548387097	3.1403508771929824	1.894736842105263	1.5571428571428572	1.637931034482759	2.3181818181818183	1.6585365853658536	1.1111111111111112	2.8	3.0	2.3421052631578947	2.057142857142857	2.189655172413793	2.363636363636364	2.268292682926829	1.7777777777777777	19.266666666666666	21.677419354838708	16.526315789473685	11.052631578947368	9.514285714285714	9.89655172413793	12.363636363636363	11.53658536585366	9.0	199.9966970263557	143.2570996040697
ZINC000028892981	24.398309530267564	0	2	12	67	0	0	7	3	4	0	0	0	0	0	0	410.0	450.0	377.0	1338.0	91.486767669715	6.119402985074627	5.420289855072464	3.96	2.784431137724551	2.380434782608696	2.4761904761904763	2.710843373493976	2.432258064516129	2.412903225806452	2.8507462686567164	3.04	2.592814371257485	2.3097826086956523	2.392857142857143	2.4457831325301207	2.548387096774193	2.412903225806452	19.970149253731343	22.666666666666668	17.456	13.904191616766466	11.641304347826088	12.321428571428571	12.903614457831326	13.24516129032258	12.87741935483871	198.0799884528101	162.23293328977036
CHEMBL309396	24.874706168153285	0	1	18	58	0	0	6	2	2	1	1	0	0	0	1	392.44444444444446	352.3333333333333	347.0	1490.0	94.153705430923	6.766283524904215	6.263440860215054	4.78978978978979	3.3706140350877187	2.5636363636363635	2.1901840490797544	2.287878787878788	2.3767123287671232	2.580555555555556	3.396551724137931	3.7387387387387374	3.026315789473684	2.6787878787878787	2.5460122699386503	2.467532467532468	2.506849315068493	2.7333333333333334	25.6896551724138	26.274193548387096	22.666666666666668	17.70394736842105	15.52121212121212	13.43558282208589	13.012987012987011	12.917808219178085	15.133333333333333	226.21404803774536	187.9591007121196
ZINC000035067189	22.603555910332595	0	1	15	50	0	0	6	3	2	0	1	0	0	0	1	400.0	257.0	217.0	1170.0	76.36394090667798	8.0	7.444444444444445	5.989690721649485	4.2	3.373134328358209	2.953846153846154	2.2155172413793105	2.2142857142857144	2.9431818181818183	3.56	3.896907216494845	3.1846153846153844	2.8582089552238807	2.569230769230769	2.4655172413793105	2.63265306122449	2.784090909090909	23.4	25.5	21.587628865979383	17.06923076923077	15.014925373134329	13.66153846153846	12.413793103448276	12.551020408163266	13.909090909090908	226.81964590483264	190.9879851347993
CHEMBL596297	27.403473464377363	0	1	15	64	0	0	6	4	2	0	0	0	0	0	0	426.0	415.0	347.0	1362.0	97.55399514547	6.65625	6.536231884057971	5.008	3.678571428571429	2.9234972677595628	2.5025641025641026	2.150259067357513	1.8961748633879785	2.320987654320988	3.4375	3.76	3.148809523809524	2.8743169398907105	2.646153846153846	2.538860103626943	2.5737704918032787	2.7962962962962963	21.28125	24.20289855072464	19.44	15.922619047619047	14.344262295081966	12.815384615384616	11.99481865284974	11.508196721311476	12.901234567901234	221.8284973238217	186.3020275792946
ZINC000253666611	19.746619214884984	0	1	16	47	0	0	2	2	0	0	0	0	0	0	0	276.0	241.0	224.0	948.0	76.34618390667798	5.872340425531915	5.98	4.435294117647059	3.4375	2.4728682170542635	2.325	1.9435483870967745	2.2626262626262625	2.258426966292135	3.3191489361702127	3.7058823529411766	3.133928571428572	2.751937984496124	2.683333333333333	2.3951612903225805	2.525252525252525	2.50561797752809	20.170212765957448	23.28	18.647058823529413	15.616071428571429	12.875968992248062	12.691666666666666	10.620967741935484	11.98989898989899	11.98876404494382	232.1565843437961	200.5484091088063
ZINC000072106803	29.21480611119529	0	1	17	73	0	0	10	5	3	0	0	2	0	0	2	465.2098765432099	530.0	488.44444444444446	2058.0	111.135063669715	6.372738034838491	6.3055555555555545	4.849382716049384	3.742073512906846	2.952380952380952	2.61460010735373	2.488262910798122	2.584362139917696	2.4204028589993505	3.164383561643836	3.474074074074074	3.034090909090909	2.806122448979592	2.5893719806763285	2.4131455399061035	2.386243386243386	2.4444444444444446	28.19178082191781	25.61842105263158	21.585185185185185	20.579545454545453	17.239795918367346	15.81159420289855	14.164319248826292	14.16931216931217	14.169590643274852	216.71355366974603	191.15490165976445
ZINC000045357755	13.388099542531066	0	1	6	32	0	0	4	1	1	0	0	2	0	0	2	175.20987654320987	96.44444444444446	41.888888888888886	1174.0	54.282897572735	5.4753086419753085	5.359477124183007	3.801457194899818	2.829692940804052	2.3078982597054885	2.016260162601626	1.377777777777778	0.821350762527233	0.3935185185185186	3.46875	3.852459016393442	3.243589743589744	2.698795180722892	2.475609756097561	2.071428571428572	1.6274509803921569	1.5	36.6875	27.73529411764705	23.24590163934426	22.384615384615383	16.216867469879517	15.853658536585366	17.785714285714285	16.901960784313726	17.083333333333332	232.48821113179568	199.7509269314676
101184915	16.83731186109904	0	1	6	42	0	4	3	1	2	0	0	0	0	0	0	252.0	209.0	190.0	846.0	62.03347900182901	6.0	5.688888888888889	4.317647058823529	2.908333333333333	2.627906976744186	2.5625	2.177083333333333	2.0	1.6708860759493671	3.3095238095238093	3.8588235294117648	3.2333333333333334	2.6589147286821704	2.5	2.5625	2.3263157894736843	2.0253164556962027	20.142857142857142	23.2	19.023529411764702	14.741666666666667	12.387596899224809	13.008928571428571	12.770833333333334	10.8	9.69620253164557	213.1466331354254	182.4888052984108
326119055	14.796871746579155	0	1	12	38	0	0	2	1	1	0	0	0	0	0	0	216.0	160.0	90.0	744.0	57.712149192131015	5.684210526315789	5.675	4.414285714285715	3.696629213483146	2.7685185185185186	2.2830188679245285	1.5841584158415842	1.0227272727272727	0.5409836065573771	3.131578947368421	3.642857142857143	3.3258426966292136	2.7685185185185186	2.5754716981132075	2.217821782178218	1.7954545454545454	1.4918032786885247	19.57894736842105	22.8	18.557142857142857	16.640449438202246	13.62962962962963	13.19811320754717	11.05940594059406	8.034090909090908	5.524590163934426	217.10745852927155	206.5634779788236
ZINC000000595486	23.24171300629784	0	1	15	52	0	0	6	2	3	0	1	0	0	0	1	426.0	318.0	297.0	1222.0	79.03065781152698	8.192307692307692	7.553571428571429	5.98989898989899	4.7952755905511815	3.640625	2.7555555555555555	2.672268907563025	2.855769230769231	2.881188118811881	3.480769230769231	3.757575757575758	3.251968503937008	2.9453125	2.607407407407408	2.663865546218488	2.7115384615384617	2.623762376237624	23.5	25.839285714285715	21.595959595959595	18.015748031496063	15.96875	13.511111111111113	13.159663865546218	14.009615384615383	13.702970297029704	226.3203758685493	194.62785096611697
ZINC000028892961	22.91514628267317	0	2	12	65	0	0	5	2	2	0	0	0	1	0	1	309.06721536351165	360.77777777777777	315.55555555555554	2386.0	98.292859669715	4.754880236361718	4.582642343836374	3.1029143897996354	2.23653715064758	1.9604377104377104	2.108367626886145	2.1998644986449865	2.062454611474219	1.785732040765598	2.7846153846153845	2.9918032786885247	2.533742331288344	2.289772727272727	2.3950617283950617	2.414634146341464	2.4640522875816995	2.3221476510067114	36.70769230769231	24.17910447761194	19.327868852459016	15.47239263803681	12.170454545454543	13.37037037037037	13.304878048780488	15.169934640522875	15.758389261744966	204.5949532602656	162.29065251717452
CHEMBL2205836	19.95446511779339	0	1	6	46	0	4	3	1	2	0	0	0	0	0	0	264.0	275.0	324.0	920.0	68.50050481152698	5.739130434782608	5.9423076923076925	4.857142857142857	2.9072847682119205	1.54421768707483	1.7419354838709675	2.696078431372549	3.767441860465116	2.6904761904761907	3.934782608695652	4.857142857142857	3.596026490066225	2.6462585034013606	2.475806451612903	2.843137254901961	3.244186046511628	3.0595238095238093	20.0	23.807692307692307	20.44761904761905	14.81456953642384	10.768707482993197	9.709677419354838	11.411764705882351	15.627906976744184	14.94047619047619	214.37738878366065	177.9485888271118
CHEMBL3703745	23.24642033898333	0	1	18	48	0	0	7	3	0	0	3	1	0	0	4	453.60493827160496	440.6666666666666	414.55555555555554	1490.0	79.11659219213101	9.450102880658436	8.43355119825708	7.962546816479402	5.459383753501402	4.0641627543036	3.3967136150234736	3.5826558265582653	3.734734734734735	3.3649337410805304	3.7708333333333335	4.01123595505618	3.4873949579831933	2.901408450704225	2.7816901408450705	2.910569105691057	2.783783783783784	2.467889908256881	31.041666666666668	27.90196078431373	26.44943820224719	21.529411764705884	16.725352112676056	14.507042253521126	16.211382113821138	18.63963963963964	16.155963302752294	243.1876766207815	224.10956119594783
CHEMBL4060019	22.684436139372355	2	1	17	54	0	0	7	5	0	0	0	2	0	0	2	319.2098765432099	284.8888888888889	231.11111111111111	1640.0	88.02592262122496	5.911294010059442	6.196881091617934	4.408496732026144	2.6725330531477103	2.278140885984023	2.3458528951486697	2.191452991452992	1.910009182736456	2.10239651416122	3.240740740740741	3.480392156862745	2.8156028368794326	2.5294117647058822	2.5	2.4846153846153847	2.4545454545454546	2.5980392156862746	30.37037037037037	26.473684210526315	21.83333333333333	18.73758865248227	15.15032679738562	15.838028169014084	15.092307692307692	13.099173553719009	14.46078431372549	228.12922652209468	181.41734328112327
45483459_CHEMBL583751_CHEMBL583751	15.544418642285589	0	1	12	38	0	0	3	1	1	0	1	0	0	0	1	262.0	270.0	170.0	824.0	57.57778528728201	6.894736842105263	6.45	5.071428571428571	4.0	3.505494505494505	3.619047619047619	3.176470588235294	2.073170731707317	1.0	3.1578947368421053	3.442857142857143	2.8969072164948453	2.8241758241758244	2.892857142857143	2.6823529411764704	2.268292682926829	1.9565217391304348	21.68421052631579	23.875	19.571428571428573	15.371134020618555	14.703296703296704	16.547619047619047	15.83529411764706	12.25609756097561	8.666666666666666	220.94851803588264	173.1239856588776
CHEMBL2332391	38.924031019026	0	0	24	100	0	0	8	4	4	0	0	0	0	0	0	606.0	706.0	678.0	2014.0	146.77726124245	6.06	5.809523809523809	4.340425531914893	3.6392156862745098	2.435374149659864	2.102719033232628	2.220125786163522	2.313993174061433	2.682170542635659	3.08	3.404255319148936	3.145098039215686	2.7755102040816326	2.501510574018127	2.333333333333333	2.31740614334471	2.37984496124031	20.14	23.085714285714285	18.47872340425532	16.627450980392158	14.183673469387756	12.277945619335348	11.484276729559747	11.46075085324232	12.736434108527131	211.8071689576253	191.908807587592
CHEMBL1684053	10.702162203643285	0	1	5	33	0	0	2	1	0	1	0	0	0	0	0	98.44444444444444	12.0	0.0	756.0	51.53444519213101	2.983164983164983	3.1372549019607843	2.2291666666666665	1.365942028985507	0.965079365079365	0.5757575757575757	0.144578313253012	0.0	0.0	2.757575757575758	3.203125	2.641304347826087	2.1809523809523808	1.7363636363636363	1.4578313253012047	1.1666666666666667	1.0	22.90909090909091	23.0	18.3125	14.0	13.552380952380952	9.163636363636364	4.542168674698795	1.8333333333333333	1.0	197.3601628838775	163.10754744489907
CHEMBL373710	14.38942479391473	0	1	6	45	0	0	2	1	0	0	0	1	0	0	1	137.60493827160494	129.88888888888889	72.22222222222223	976.0	64.933635526074	3.0578875171467765	3.2632850241545897	2.1340996168582373	1.425925925925926	1.1919934640522876	1.2838541666666667	0.984006734006734	0.5471380471380471	0.2212560386473429	2.6222222222222222	2.9195402298850577	2.3968253968253967	2.2279411764705883	2.2734375	2.1742424242424243	1.8484848484848484	1.5217391304347827	21.68888888888889	20.76086956521739	16.03448275862069	12.007936507936508	10.044117647058824	10.8671875	11.219696969696969	10.234848484848484	8.02608695652174	194.5611070350571	150.663161822228
25139063_CHEMBL520994	24.903215738854712	0	1	15	61	0	0	7	3	2	0	2	0	0	0	2	462.0	410.0	315.0	1366.0	88.15318024062098	7.573770491803279	6.828125	5.365217391304348	4.128205128205129	3.1695906432748537	2.5343915343915344	2.2282608695652173	1.875	2.18	3.229508196721312	3.5565217391304347	3.032051282051282	2.742690058479532	2.380952380952381	2.282608695652174	2.375	2.493333333333333	22.39344262295082	24.21875	20.05217391304348	16.756410256410255	15.029239766081872	12.825396825396826	11.86413043478261	11.761904761904765	13.04	213.2157904457096	182.8967044812197
ZINC000027553345	16.211085308952253	0	1	16	40	0	0	2	1	1	0	0	0	0	0	0	228.0	237.0	198.0	816.0	63.289949192131004	5.7	5.809523809523809	4.785714285714286	3.561224489795918	2.9056603773584904	2.5185185185185186	2.4183673469387754	2.2758620689655173	1.9014084507042253	3.175	3.657142857142857	3.061224489795918	2.688679245283019	2.462962962962963	2.397959183673469	2.2873563218390807	2.140845070422535	20.4	22.95238095238096	19.62857142857143	15.928571428571429	14.254716981132075	12.712962962962964	12.326530612244898	11.770114942528735	10.295774647887324	227.42793069027448	197.41669187382288
CHEMBL207635	22.09441851623758	2	2	6	54	0	0	11	2	5	0	4	0	0	0	4	562.0	327.0	323.0	1450.0	70.53682571637597	10.407407407407408	7.685185185185185	6.989247311827957	4.104838709677419	4.0534351145038165	4.791044776119403	2.725	2.833333333333333	3.265957446808511	3.037037037037037	3.161290322580645	2.75	2.4885496183206106	2.2686567164179103	2.333333333333333	2.1666666666666665	1.851063829787234	26.85185185185185	25.796296296296298	22.72043010752688	16.193548387096776	15.564885496183209	16.29850746268657	13.666666666666666	14.24561403508772	14.46808510638298	204.99239358469143	166.42488476527157
ZINC000084759602	19.16083277725808	0	1	12	52	0	0	3	1	2	0	0	0	0	0	0	274.0	245.0	197.0	996.0	75.85675643092299	5.269230769230769	4.981481481481482	3.526315789473684	2.4682539682539684	1.7972027972027973	1.7214285714285715	2.0762711864406778	1.8240740740740744	1.71	2.9038461538461537	3.2	2.738095238095238	2.2937062937062938	2.2214285714285715	2.372881355932204	2.351851851851852	2.23	19.15384615384616	22.03703703703704	17.42105263157895	14.015873015873016	10.972027972027972	10.235714285714286	11.76271186440678	11.416666666666666	10.45	208.3217051013609	176.8828937204839
CHEMBL1684048	16.715695423060613	0	1	6	51	0	0	3	1	0	0	0	2	0	0	2	163.20987654320987	137.0	60.0	1340.0	76.597674240621	3.2001936577099976	3.5042735042735043	2.4130190796857462	1.86323439278522	1.3641975308641976	1.0801832760595649	0.6088888888888889	0.2702702702702703	0.1304347826086956	2.764705882352941	3.212121212121212	2.773049645390071	2.433333333333333	2.31958762886598	1.8222222222222224	1.4954954954954955	1.4260869565217391	26.274509803921568	22.15384615384616	17.949494949494948	16.921985815602838	12.4	12.649484536082474	11.057777777777778	8.81981981981982	10.4	199.9903100349433	178.2536030918972
ZINC000004175569	24.086719157926986	0	1	18	54	0	0	8	5	2	0	0	1	0	0	1	387.60493827160496	318.22222222222223	260.1111111111111	1478.0	84.11531771637597	7.177869227251944	7.346743295019157	6.1132686084142405	3.8329393223010246	2.831168831168831	2.3006535947712417	2.1946360153256705	2.1675925925925923	2.3408845738942827	3.5185185185185186	3.8932038834951457	3.141843971631206	2.8506493506493507	2.522875816993464	2.420689655172414	2.6	2.766990291262136	27.37037037037037	26.55172413793104	23.145631067961165	17.95744680851064	15.688311688311687	14.117647058823527	12.717241379310344	13.741666666666667	15.805825242718448	226.2352793199593	188.5142123131141
CHEMBL379446_CHEMBL379446_11357862	15.015651346061514	0	1	6	40	0	0	5	2	3	0	0	0	0	0	0	280.0	186.0	199.0	850.0	55.07537009698001	7.0	5.975609756097561	4.693333333333333	3.343137254901961	3.0098039215686274	2.44	1.8415841584158417	1.9509803921568627	1.7307692307692308	2.95	3.1733333333333333	2.6862745098039214	2.5098039215686274	2.42	2.1782178217821784	1.9215686274509804	1.858974358974359	21.25	23.21951219512195	18.16	14.31372549019608	14.450980392156865	13.74	11.564356435643564	9.627450980392156	8.538461538461538	202.7557273048747	161.46592964190998
CHEMBL1193258	16.71759419313826	0	1	12	49	0	0	2	1	1	0	0	0	0	0	0	220.0	238.0	144.0	860.0	69.635752430923	4.489795918367347	4.52	3.363636363636364	2.927927927927928	2.140939597315436	1.973684210526316	1.3837209302325582	0.993103448275862	0.5153846153846153	2.795918367346939	3.2954545454545454	2.927927927927928	2.5167785234899327	2.3223684210526314	2.011627906976744	2.0206896551724136	1.623076923076923	17.551020408163264	20.44	16.454545454545453	15.396396396396396	12.577181208053693	12.361842105263158	9.965116279069768	9.882758620689655	7.238461538461538	199.3735527511785	196.5442799760983
ZINC000040422347	14.837311861099035	0	1	12	35	0	0	3	1	1	0	0	1	0	0	1	211.6049382716049	165.33333333333331	128.66666666666666	994.0	58.34181047758401	6.045855379188713	6.21921921921922	4.916666666666667	3.6150793650793647	2.989159891598916	2.345381526104418	2.234234234234234	2.0423280423280423	1.4074074074074072	3.3142857142857145	3.703125	3.095238095238096	2.804878048780488	2.55421686746988	2.5	2.4444444444444446	2.0588235294117645	28.4	25.81081081081081	22.375	18.107142857142858	15.707317073170731	13.698795180722891	13.12162162162162	14.444444444444445	15.07843137254902	235.35103564237968	192.81135776153167
ZINC000100825130	15.682318012728182	0	0	6	34	0	2	5	0	3	0	0	2	0	0	2	263.2098765432099	217.44444444444443	119.88888888888889	1324.0	59.49249266788601	7.741466957153231	7.200617283950617	5.736752136752137	4.234714873603762	4.409214092140921	3.8959212376933903	2.651761517615176	1.642313546423135	0.5090439276485789	3.588235294117647	3.876923076923077	3.4166666666666665	3.109756097560976	2.949367088607595	2.5	1.9589041095890407	1.5348837209302326	38.94117647058823	29.666666666666668	26.06153846153846	24.69047619047619	20.646341463414632	20.835443037974684	19.036585365853657	20.46575342465753	21.79069767441861	248.38353517624188	215.723963875954
44568351_CHEMBL479783	19.04721179200904	0	1	12	49	0	0	7	2	2	3	0	0	0	0	0	275.33333333333337	264.77777777777777	220.33333333333337	1666.0	89.80731771637599	5.61904761904762	4.253333333333334	4.197674418604652	3.0933333333333333	2.338709677419355	2.5509259259259256	2.2250233426704016	1.949852507374632	1.7313915857605175	3.061224489795918	3.2906976744186047	3.07	2.564516129032258	2.583333333333333	2.53781512605042	2.433628318584071	2.320388349514563	34.0	33.4	25.732558139534884	24.04	17.70967741935484	18.666666666666668	18.18487394957983	18.460176991150444	17.42718446601942	226.10317772453607	223.0389165634715
CHEMBL2012095	13.382658184206065	0	0	5	30	0	2	5	1	3	1	0	0	0	0	0	246.44444444444449	142.66666666666669	6.0	942.0	50.79637976303702	8.214814814814815	7.145833333333334	5.724137931034483	4.314285714285714	4.818627450980392	4.041666666666667	2.33879781420765	0.1176470588235294	0.0	3.5	3.810344827586207	3.442857142857143	3.161764705882353	2.8125	2.19672131147541	1.6470588235294117	1.24	31.4	29.8125	25.120689655172413	19.34285714285714	21.808823529411764	25.625	15.59016393442623	6.490196078431373	2.6	232.51850798251488	196.2308460317378
ZINC000029047872	17.52135042990917	0	1	6	41	0	0	5	2	3	0	0	0	0	0	0	328.0	390.0	302.0	956.0	62.55284428728201	8.0	7.4186046511627906	6.333333333333333	5.168539325842697	4.214953271028038	4.109090909090909	3.391304347826087	2.822429906542056	2.3058823529411763	3.414634146341464	3.9166666666666665	3.49438202247191	3.0654205607476634	2.8545454545454545	2.4347826086956523	2.1682242990654204	1.894117647058824	23.317073170731707	25.44186046511628	21.36111111111111	19.707865168539325	17.102803738317757	16.654545454545456	14.904347826086957	13.149532710280374	11.329411764705885	227.28322703856384	213.3225271257682
CHEMBL250962	14.72792206135786	0	1	10	42	0	0	1	1	0	0	0	0	0	0	0	172.0	120.0	102.0	720.0	61.63629681152701	4.095238095238095	4.477272727272728	3.102564102564102	2.287128712871287	1.6055045871559632	1.2521739130434784	1.2244897959183674	1.3421052631578947	1.181818181818182	2.9285714285714284	3.230769230769231	2.811881188118812	2.477064220183486	2.2	2.193877551020408	2.25	2.136363636363636	17.142857142857142	20.727272727272727	15.666666666666666	13.069306930693068	10.990825688073397	8.97391304347826	8.744897959183673	9.986842105263158	9.909090909090908	204.3224887290718	174.27766111401908
ZINC000028960513	14.946701660840215	0	1	10	37	0	0	2	2	0	0	0	0	0	0	0	212.0	164.0	128.0	728.0	57.83433228728202	5.72972972972973	5.769230769230769	4.119402985074627	3.3176470588235296	2.257425742574257	2.3780487804878048	2.216216216216216	2.327272727272727	1.5172413793103448	3.2432432432432434	3.5970149253731343	3.0	2.504950495049505	2.573170731707317	2.445945945945946	2.527272727272728	2.103448275862069	19.67567567567568	22.76923076923077	17.791044776119403	15.294117647058824	11.425742574257423	11.731707317073171	11.297297297297296	13.563636363636364	10.086206896551724	222.8627858361815	198.8118555920788
CHEMBL231809	14.199154765133787	0	1	9	38	0	0	2	2	0	0	0	0	0	0	0	182.0	115.0	99.0	694.0	55.934658096980016	4.789473684210527	5.15	3.861111111111111	2.648936170212766	1.7685185185185186	1.2857142857142858	1.4375	1.8	1.2708333333333333	3.0526315789473686	3.4722222222222223	2.936170212765957	2.388888888888889	2.142857142857143	2.275	2.4363636363636365	2.1875	18.26315789473684	21.775	17.569444444444443	14.24468085106383	11.12962962962963	8.971428571428572	9.2125	11.127272727272729	10.8125	207.4887806066117	184.0402619836868
CHEMBL552338	18.04044518230037	0	1	6	44	0	0	6	2	1	0	3	0	0	0	3	370.0	312.0	294.0	1038.0	60.74212200182902	8.409090909090908	6.739130434782608	6.352941176470588	4.12280701754386	4.692982456140351	5.171171171171171	2.5785123966942147	2.115107913669065	2.113821138211382	3.25	3.388235294117647	2.912280701754386	2.824561403508772	2.891891891891892	2.727272727272727	2.287769784172662	1.83739837398374	23.59090909090909	24.41304347826087	20.694117647058825	15.228070175438596	17.228070175438596	19.216216216216218	14.892561983471074	12.489208633093526	11.43089430894309	206.51584325550704	162.698258424208
CHEMBL567481	12.744860318148758	0	1	6	37	0	0	3	1	1	0	0	1	0	0	1	169.60493827160494	93.33333333333334	61.11111111111112	926.0	54.54246209698001	4.583917250583918	4.48948948948949	3.0101010101010104	2.141414141414141	1.564901349948079	1.6962025316455696	1.1522633744855968	0.763888888888889	0.8597883597883599	2.756756756756757	3.0	2.3181818181818183	1.925233644859813	2.1772151898734178	1.9135802469135803	1.775	2.0	25.027027027027028	22.24324324324324	18.681818181818183	15.215909090909092	10.85981308411215	14.063291139240508	12.358024691358024	9.6	12.857142857142858	203.0969573434689	169.63124265141136
ZINC000049110959	16.389424793914728	0	1	6	41	0	0	5	2	1	0	0	2	0	0	2	215.20987654320987	202.5555555555556	144.66666666666669	1336.0	66.08266209698	5.24902137910268	5.191214470284238	3.726495726495727	2.81740152851264	2.853333333333333	2.6984126984126986	1.9109014675052407	1.2579710144927538	0.6643990929705216	3.1707317073170733	3.3461538461538463	2.7523809523809524	2.71	2.806122448979592	2.688679245283019	2.2869565217391306	1.877551020408164	32.58536585365854	26.11627906976744	21.05128205128205	19.79047619047619	18.93	18.6734693877551	17.30188679245283	15.747826086956522	12.816326530612244	222.16844772784845	170.74699112324183
ZINC000036248229	23.948819787484386	0	1	15	59	0	0	5	2	2	0	1	0	0	0	1	388.0	330.0	339.0	1236.0	86.63293124062099	6.576271186440678	6.190476190476191	4.646017699115045	3.5510204081632653	2.748466257668712	2.105555555555556	1.7934782608695652	2.079754601226994	2.6666666666666665	3.2711864406779663	3.575221238938053	3.1020408163265305	2.791411042944785	2.533333333333333	2.440217391304348	2.6012269938650308	2.805555555555556	20.94915254237288	23.73015873015873	18.82300884955752	16.0	14.122699386503069	12.233333333333333	10.98913043478261	11.736196319018404	13.791666666666666	213.31872946244832	182.767574445394
ZINC000035090430	15.584858756805469	0	1	6	46	0	0	2	1	0	0	0	1	0	0	1	147.60493827160494	169.88888888888889	99.0	1012.0	67.72253552607398	3.208803005904455	3.4189814814814814	2.254480286738352	1.393285371702638	1.355877616747182	1.5292620865139948	1.2048857368006305	0.6644295302013423	0.3158861340679522	2.782608695652174	3.086021505376344	2.4820143884892087	2.3768115942028984	2.5114503816793894	2.333333333333333	1.973154362416108	1.6859504132231404	22.0	21.39583333333333	16.516129032258064	11.446043165467628	10.420289855072465	11.786259541984732	11.900709219858156	9.906040268456376	8.380165289256198	199.53840692015	145.91365076373202
ZINC000004394095	24.661367926995933	0	1	15	65	0	0	6	3	3	0	0	0	0	0	0	384.0	373.0	343.0	1308.0	92.743237860017	5.907692307692308	5.794117647058823	4.512605042016807	3.607594936708861	2.85207100591716	2.2010869565217392	1.912820512820513	1.768041237113402	1.8171428571428567	3.0923076923076924	3.453781512605042	2.9683544303797467	2.775147928994083	2.5380434782608696	2.317948717948718	2.1082474226804124	2.091428571428572	20.123076923076923	22.823529411764707	18.39495798319328	15.879746835443038	14.958579881656805	13.027173913043478	11.723076923076922	10.814432989690722	10.194285714285714	206.4048901886368	177.370181624775
347186410	14.268104450355084	0	1	11	36	0	0	3	2	1	0	0	0	0	0	0	222.0	144.0	39.0	720.0	52.89973628728201	6.166666666666667	6.421052631578948	4.75	3.36144578313253	2.619047619047619	2.67	1.4545454545454546	0.5131578947368421	0.0	3.2222222222222223	3.7205882352941178	3.3132530120481927	2.847619047619048	2.5	2.111111111111111	1.618421052631579	1.1454545454545455	20.0	23.26315789473684	19.058823529411764	16.951807228915662	13.40952380952381	13.45	11.02020202020202	7.171052631578948	1.963636363636364	211.5355569279004	205.9776499938855
CHEMBL121460	32.31438349376217	0	2	24	78	0	0	8	2	2	0	4	0	0	0	4	634.0	780.0	646.0	1810.0	115.776068574564	8.128205128205128	6.7407407407407405	5.171428571428572	4.202185792349726	3.0654205607476634	2.912844036697248	3.5779816513761467	2.584	2.6272727272727274	3.1538461538461537	3.4	2.9344262295081966	2.560747663551402	2.6192660550458715	2.559633027522936	2.372	2.3545454545454545	23.205128205128204	24.59259259259259	20.32857142857143	17.273224043715846	14.0	13.926605504587156	15.027522935779816	12.748	13.663636363636364	219.82276130886365	189.8891792679418
102574719	26.15102036008378	0	2	18	66	0	0	5	3	1	1	0	0	0	0	0	356.44444444444446	437.0	375.0	1508.0	105.444629860017	5.4006734006734005	5.561904761904762	4.238095238095238	3.305389221556886	2.6298245614035087	2.853107344632768	2.6809815950920246	2.435064935064935	2.366906474820144	3.1666666666666665	3.507936507936508	3.053892215568862	2.7	2.711864406779661	2.7791411042944785	2.668831168831169	2.6906474820143886	22.848484848484848	24.6	19.70634920634921	16.197604790419163	13.273684210526316	13.909604519774012	14.723926380368098	14.525974025974026	14.884892086330936	218.59617194845427	190.215201044298
CHEMBL574317	17.12504114580269	0	1	6	45	0	2	5	1	3	1	0	0	0	0	0	268.44444444444446	208.3333333333333	137.66666666666666	1132.0	69.18700881152698	5.965432098765432	4.943262411347518	3.954545454545455	2.8595041322314048	2.599067599067599	2.2260273972602738	1.8115942028985508	1.3905723905723906	1.0454545454545454	3.1333333333333333	3.613636363636364	3.173553719008265	2.5664335664335662	2.2534246575342465	2.356521739130435	2.1515151515151514	1.8409090909090908	25.155555555555555	26.97872340425532	20.21590909090909	16.85123966942149	13.734265734265737	12.335616438356164	13.252173913043478	12.424242424242424	13.125	208.9772709451423	190.6708130055442
CHEMBL1241998_46900782	30.47918975930732	0	1	21	72	0	0	8	6	2	0	0	0	0	0	0	494.0	497.0	436.0	1536.0	107.33024676486602	6.861111111111111	7.0	5.63768115942029	4.511111111111111	3.563725490196078	2.869565217391304	2.5228426395939088	2.3440860215053765	2.3117647058823527	3.388888888888889	3.760869565217391	3.305555555555556	2.946078431372549	2.758454106280193	2.720812182741117	2.650537634408602	2.617647058823529	21.33333333333333	24.4025974025974	20.47826086956522	17.683333333333334	15.627450980392156	14.02415458937198	13.47715736040609	12.908602150537634	12.494117647058824	217.43084661653245	197.1755792884233
ZINC000013642306	16.51074513747437	0	1	12	45	0	0	4	2	0	1	1	0	0	0	1	244.44444444444449	242.3333333333333	190.3333333333333	1106.0	71.56654581152698	5.432098765432099	4.681159420289855	3.320675105485232	2.6666666666666665	2.210526315789474	2.8070175438596494	2.264797507788162	1.9225589225589224	1.130081300813008	2.8666666666666667	3.189873417721519	2.7755102040816326	2.473684210526316	2.7157894736842105	2.3457943925233646	2.171717171717172	2.1341463414634148	24.57777777777778	24.565217391304348	20.367088607594937	19.112244897959183	14.701754385964913	17.16842105263158	14.102803738317755	12.12121212121212	11.75609756097561	213.3039987175888	196.2422240272681
ZINC000101387112	16.930122633957264	0	1	12	41	0	2	3	2	1	0	0	0	0	0	0	240.0	227.0	167.0	830.0	62.15566209698001	5.853658536585366	6.0	4.525	2.9035087719298245	2.701923076923077	3.1125	3.242857142857143	2.3194444444444446	1.8115942028985508	3.268292682926829	3.5625	2.8157894736842106	2.5865384615384617	2.7625	3.057142857142857	2.8194444444444446	2.5942028985507246	20.24390243902439	23.477272727272727	19.4	13.43859649122807	12.086538461538462	14.075	15.67142857142857	13.13888888888889	11.579710144927535	218.24385959790885	163.0695795655255
CHEMBL4068156	17.884518585327584	0	0	17	37	0	0	5	0	1	2	2	0	0	0	2	326.8888888888889	353.33333333333337	392.0	1400.0	74.50848266788597	8.834834834834835	6.717948717948718	5.567708333333333	4.318607764390897	3.964705882352941	4.403100775193798	3.882783882783883	4.666666666666667	3.840796019900497	3.5675675675675675	3.90625	3.240963855421686	3.117647058823529	3.046511627906977	2.802197802197802	2.6904761904761907	2.4328358208955225	37.83783783783784	34.666666666666664	29.609375	25.46987951807229	24.41176470588235	22.13953488372093	21.703296703296704	21.11904761904762	18.26865671641791	265.47324095629466	220.9144553227827
CHEMBL524798	15.503978527765703	0	1	12	39	0	0	3	1	2	0	0	0	0	0	0	244.0	239.0	152.0	808.0	58.35535319213101	6.256410256410256	6.121951219512195	5.028169014084507	4.25	3.212121212121212	2.9081632653061225	2.597826086956522	1.6344086021505375	0.627906976744186	3.1538461538461537	3.563380281690141	3.1630434782608696	2.8181818181818183	2.683673469387755	2.608695652173913	2.204301075268817	1.6744186046511629	20.71794871794872	23.463414634146343	19.66197183098592	17.47826086956522	14.77777777777778	13.612244897959185	14.119565217391305	11.795698924731182	6.976744186046512	217.08908207888925	192.25950349132523
155780919	8.70406097372093	0	1	6	27	0	0	2	1	0	1	0	0	0	0	0	92.44444444444444	20.0	5.666666666666666	680.0	44.178193572735005	3.4238683127572016	3.5308641975308643	2.369565217391304	1.6071428571428572	0.9617486338797816	0.8435374149659863	0.4761904761904761	0.236111111111111	0.2352941176470588	2.555555555555556	2.8260869565217392	2.3392857142857144	1.9836065573770487	1.877551020408164	1.7142857142857142	1.75	1.6470588235294117	25.185185185185187	24.07407407407408	18.45652173913044	14.857142857142858	10.62295081967213	10.36734693877551	8.80952380952381	13.75	11.058823529411764	205.2413553313177	172.25938229805112
CHEMBL1187040	23.420052491260307	0	1	17	59	0	2	3	2	1	0	0	0	0	0	0	318.0	431.0	320.0	1128.0	88.91299114547	5.389830508474576	5.698412698412699	4.103448275862069	2.729559748427673	2.4607329842931938	2.850828729281768	2.9121621621621623	2.1476510067114094	1.8955223880597007	3.254237288135593	3.7327586206896552	3.150943396226415	2.675392670157068	2.6740331491712706	2.9121621621621623	2.6308724832214767	2.529850746268657	19.11864406779661	22.603174603174605	18.56896551724138	14.767295597484276	11.989528795811518	12.895027624309392	14.682432432432432	11.966442953020136	11.805970149253731	214.35543901386785	189.5251890133668
356467704	21.9488197874844	0	1	16	56	0	0	3	1	1	0	0	0	1	0	1	285.06721536351165	232.2962962962963	216.2962962962963	2266.0	93.327365335772	5.0904859886341365	5.153170119271815	3.620894479385045	2.4694763729246487	1.6798454896614403	1.5614909781576447	1.7732541702007352	1.626287942077416	1.6827697262479873	3.107142857142857	3.4056603773584904	2.875862068965517	2.4171779141104293	2.391025641025641	2.5267175572519083	2.3609022556390977	2.417391304347826	40.46428571428572	25.42372881355932	21.20754716981132	18.013793103448275	13.969325153374234	14.615384615384617	17.061068702290076	14.045112781954888	12.452173913043476	225.3818000127626	188.98558276474083
CHEMBL528995	11.36882887030995	0	1	6	25	0	0	3	1	0	0	0	2	0	0	2	129.20987654320987	34.111111111111114	4.666666666666667	1034.0	46.283441953339	5.168395061728395	5.60082304526749	3.956018518518519	2.3764452282970803	1.856873822975518	1.6365740740740742	0.947530864197531	0.2916666666666667	0.0	3.72	3.9791666666666665	3.0476190476190474	2.559322033898305	2.458333333333333	2.0277777777777777	1.5	1.0	41.36	29.14814814814815	25.27083333333333	23.09523809523809	15.915254237288137	17.541666666666668	21.666666666666668	23.625	17.0	250.074527921229	196.26653968024576
CHEMBL550401	17.056091460581392	0	1	6	50	0	0	3	2	1	0	0	0	0	0	0	218.0	196.0	130.0	874.0	68.501465335772	4.36	4.4423076923076925	3.323232323232323	2.474820143884892	2.5217391304347827	2.1901408450704225	1.180722891566265	0.8125	0.3246753246753247	2.84	3.2222222222222223	2.719424460431654	2.6956521739130435	2.6690140845070425	2.3132530120481927	2.10625	1.6233766233766234	17.48	20.673076923076923	16.151515151515152	12.309352517985612	13.666666666666666	14.514084507042254	10.656626506024097	9.14375	6.623376623376624	192.4037020142207	152.89814934807464
CHEMBL210026_13904714	16.291965537992017	0	2	12	43	0	0	3	2	1	0	0	0	0	0	0	224.0	290.0	228.0	832.0	63.04488790667801	5.209302325581396	5.133333333333334	3.708860759493671	2.636363636363636	2.1779661016949152	2.31404958677686	2.377049180327869	1.8688524590163933	1.4242424242424243	2.976744186046512	3.354430379746836	2.8363636363636364	2.6271186440677967	2.5785123966942147	2.4672131147540983	2.2131147540983607	1.898989898989899	19.348837209302324	22.33333333333333	17.949367088607595	13.627272727272729	12.05084745762712	12.47107438016529	12.737704918032788	11.131147540983608	9.151515151515152	209.53873796223544	171.1831923821388
CHEMBL527094	15.763198241767943	0	1	12	38	0	0	5	1	2	0	0	2	0	0	2	251.20987654320987	235.5555555555556	174.22222222222223	1348.0	64.18202738243302	6.610786224821313	6.698005698005698	5.213675213675214	4.4194365305476415	3.712182061579652	2.7641975308641973	2.8726287262872625	2.233618233618233	1.1350210970464134	3.1842105263157894	3.4307692307692306	3.141025641025641	2.746987951807229	2.577777777777778	2.7195121951219514	2.525641025641025	1.8987341772151896	35.473684210526315	27.871794871794872	24.661538461538463	26.03846153846154	19.81927710843373	15.822222222222225	17.585365853658537	19.384615384615383	18.417721518987346	236.5455717708335	218.40150443536163
CHEMBL2333637	23.866400018274923	0	1	12	56	0	0	7	2	1	0	4	0	0	0	4	490.0	536.0	384.0	1340.0	80.00883552607401	8.75	7.033898305084746	6.186915887850467	4.128571428571429	3.264705882352941	3.5393939393939395	3.414012738853504	2.685314685314685	3.758928571428572	3.392857142857143	3.5514018691588785	3.1142857142857143	2.635294117647059	2.5939393939393938	2.5031847133757963	2.4825174825174825	2.9375	23.928571428571427	24.91525423728813	21.186915887850468	17.435714285714287	14.0	14.55151515151515	15.019108280254777	13.258741258741258	15.517857142857142	213.5760935995551	191.16451994052863
ZINC000253975288	17.65380844202676	0	1	6	42	0	4	4	1	2	0	0	1	0	0	1	259.60493827160496	302.8888888888889	194.7777777777778	1134.0	66.34126609698	6.181069958847737	5.891358024691358	4.443137254901961	2.788888888888889	2.241436925647452	2.8726287262872634	2.94066882416397	1.8910463861920173	1.5491143317230274	3.4285714285714284	3.941176470588236	3.325	2.781954887218045	2.6422764227642275	2.70873786407767	2.1941747572815533	1.9420289855072463	27.0	25.33333333333333	21.28235294117647	16.358333333333334	12.661654135338344	13.544715447154472	16.310679611650485	13.66019417475728	16.47826086956522	224.40585251595303	192.71176065002328
CHEMBL574008	17.10846211891974	0	1	12	41	0	0	4	1	1	0	2	0	0	0	2	322.0	300.0	250.0	942.0	61.121547192131	7.853658536585366	6.674418604651163	5.026315789473684	3.644230769230769	3.1067961165048543	3.382978723404255	3.333333333333333	2.9069767441860463	2.8289473684210527	3.1951219512195124	3.421052631578948	2.8653846153846154	2.6310679611650487	2.702127659574468	2.6555555555555554	2.476744186046512	2.4078947368421053	22.97560975609756	24.44186046511628	19.98684210526316	15.528846153846152	13.766990291262136	15.02127659574468	15.155555555555557	13.33720930232558	12.828947368421051	220.187520420145	176.00164712891325
71454490	25.2536435501163	0	2	16	59	0	0	5	4	1	0	0	0	0	0	0	368.0	331.0	295.0	1224.0	90.443765335772	6.237288135593221	6.375	4.810344827586207	3.4285714285714284	2.6759776536312847	2.2710843373493974	2.267123287671233	2.122302158273381	2.2333333333333334	3.4237288135593222	3.818965517241379	3.1490683229813663	2.726256983240224	2.6265060240963853	2.6780821917808217	2.633093525179856	2.691666666666667	20.74576271186441	24.234375	19.95689655172414	15.701863354037268	13.005586592178773	12.228915662650602	12.493150684931509	11.719424460431656	12.366666666666667	221.54969083728324	187.4374763197877
9839972_CHEMBL150932	18.930122633957264	0	1	16	47	0	0	2	1	1	0	0	0	0	0	0	258.0	330.0	296.0	928.0	73.43510081152697	5.48936170212766	5.68	4.477272727272728	3.3225806451612905	2.9285714285714284	2.9833333333333334	2.619047619047619	2.099290780141844	1.507462686567164	3.1702127659574466	3.5454545454545454	3.0	2.8492063492063493	2.933333333333333	2.873015873015873	2.5319148936170213	2.1791044776119404	19.74468085106383	22.94	18.795454545454547	14.693548387096774	13.753968253968257	14.533333333333331	14.206349206349206	12.354609929078014	10.007462686567164	223.2341044804828	180.2636311518508
ZINC000040865716	17.165331070179104	0	1	12	45	0	0	3	1	2	0	0	0	0	0	0	256.0	263.0	176.0	884.0	65.711604811527	5.688888888888889	5.74468085106383	4.698795180722891	3.9722222222222223	2.75968992248062	2.8421052631578947	2.0873015873015874	1.6296296296296295	0.75	3.1333333333333333	3.6626506024096384	3.0462962962962963	2.689922480620155	2.6578947368421053	2.4444444444444446	2.2685185185185186	1.8571428571428568	19.64444444444445	22.404255319148938	19.156626506024097	17.25	13.24031007751938	14.359649122807015	12.285714285714286	11.86111111111111	7.991071428571429	209.72984405109025	193.19579951701743
CHEMBL3940167	13.382658184206065	0	1	6	38	0	0	2	1	1	0	0	0	0	0	0	168.0	100.0	37.0	674.0	53.023575001829016	4.421052631578948	4.575	3.3289473684210527	2.175925925925926	1.626086956521739	1.206896551724138	1.0101010101010102	0.5606060606060606	0.6052631578947368	2.973684210526316	3.4473684210526314	2.8703703703703702	2.530434782608696	2.155172413793104	1.818181818181818	1.7121212121212122	1.7105263157894737	17.736842105263158	21.05	16.763157894736842	12.87962962962963	11.156521739130437	9.198275862068966	7.828282828282828	6.712121212121212	7.473684210526316	196.4530818283032	165.85203633069983
ZINC000100801566	16.417934364616144	0	1	6	43	0	2	4	1	2	0	0	1	0	0	1	239.6049382716049	218.88888888888889	126.7777777777778	1100.0	64.44159190667801	5.57220786678151	5.313580246913579	3.875816993464052	2.721747388414056	2.4192277383766743	2.279805352798053	1.8869731800766285	1.1738683127572018	0.2992424242424242	3.1627906976744184	3.647058823529412	3.1880341880341883	2.5602836879432624	2.372262773722628	2.336206896551724	1.9444444444444444	1.568181818181818	25.58139534883721	24.0	19.87058823529412	17.34188034188034	13.439716312056738	12.861313868613138	13.586206896551724	12.02777777777778	11.931818181818182	210.78363704145488	193.60114538382544
ZINC000169363340	15.503978527765703	0	1	9	41	0	0	3	3	0	0	0	0	0	0	0	218.0	193.0	130.0	780.0	60.37817100182901	5.317073170731708	5.511627906976744	3.987341772151898	2.682242990654206	2.1610169491525424	1.806451612903225	1.892156862745098	1.7567567567567568	1.4838709677419355	3.097560975609756	3.518987341772152	2.94392523364486	2.5	2.2661290322580645	2.2450980392156863	2.310810810810811	2.129032258064516	19.02439024390244	22.2093023255814	17.759493670886076	13.94392523364486	12.09322033898305	9.96774193548387	10.15686274509804	11.68918918918919	11.0	209.3289873769071	176.8921485807287
CHEMBL2030622	11.232828269945	0	1	6	31	0	2	1	1	0	0	0	0	0	0	0	124.0	66.0	24.0	534.0	45.02411938243302	4.0	4.242424242424242	2.9365079365079363	1.3793103448275863	1.3164556962025316	1.546875	1.346938775510204	0.4615384615384615	0.0	3.0	3.412698412698413	2.574712643678161	2.2278481012658227	2.3125	2.4693877551020407	1.807692307692308	1.4	17.225806451612904	21.09090909090909	16.61904761904762	10.25287356321839	8.518987341772151	9.875	11.53061224489796	6.384615384615385	3.0	202.49863068673488	143.8339757831243
CHEMBL135	16.35617461765403	0	0	6	44	0	0	2	0	2	0	0	0	0	0	0	202.0	153.0	120.0	800.0	62.15731771637601	4.590909090909091	4.638297872340425	3.4565217391304346	2.145833333333333	1.3295454545454546	1.0804597701149423	1.2142857142857142	1.518987341772152	1.68	3.227272727272727	3.8260869565217392	3.0347222222222223	2.4318181818181817	2.0919540229885056	2.015873015873016	2.075949367088608	1.98	18.181818181818183	21.27659574468085	17.793478260869566	13.84722222222222	10.295454545454543	8.086206896551724	8.063492063492063	9.265822784810126	9.82	200.04762844906764	178.48068485803432
ZINC000253655804	33.566836598055744	0	0	12	76	0	4	10	0	4	2	0	4	0	0	4	441.3086419753086	556.2222222222222	505.03703703703707	3110.0	142.76405476486602	5.80669265756985	5.363511659807957	3.751803751803752	2.4448834019204395	2.422602089268756	2.9731800766283527	2.528282828282828	2.463595302619693	2.478114478114478	3.473684210526316	3.727272727272727	3.062222222222222	2.7777777777777777	2.7198275862068964	2.763636363636364	2.575609756097561	2.4431818181818183	40.92105263157895	30.51851851851852	26.61038961038961	21.45777777777778	17.034188034188034	17.75	20.9	23.463414634146343	21.88636363636364	245.847231337806	193.490912659788
ZINC000040980498	18.33276488241984	0	1	12	46	0	0	7	2	2	3	0	0	0	0	0	265.3333333333333	253.1111111111111	208.3333333333333	1628.0	86.12919190667799	5.768115942028985	4.319148936170213	4.216666666666667	3.014184397163121	2.541284403669725	2.974186307519641	2.301010101010101	2.0627062706270625	1.7695035460992905	3.0869565217391304	3.3	2.936170212765957	2.669724770642202	2.757575757575758	2.536363636363636	2.415841584158416	2.3191489361702127	35.391304347826086	34.40425531914894	25.9875	23.06382978723404	18.43119266055045	21.454545454545453	18.181818181818183	19.01980198019801	17.56382978723404	230.2906808237193	214.71609862644124
ZINC000034576174	23.908379672964507	0	1	15	59	0	0	5	2	2	0	1	0	0	0	1	388.0	337.0	349.0	1236.0	86.63293124062099	6.576271186440678	6.238095238095238	4.7105263157894735	3.486666666666667	2.7975460122699385	2.0797872340425534	1.7736842105263158	2.2516129032258063	2.555555555555556	3.2711864406779663	3.6052631578947367	3.1333333333333333	2.852760736196319	2.478723404255319	2.394736842105264	2.7225806451612904	2.805555555555556	20.94915254237288	23.73015873015873	19.017543859649123	15.913333333333334	14.447852760736197	11.941489361702128	10.536842105263158	12.651612903225807	14.02777777777778	213.31872946244832	182.4780868686113
CHEMBL199093	19.903789257548706	0	1	12	53	0	0	4	2	1	0	0	1	0	0	1	275.60493827160496	350.33333333333337	213.66666666666663	1270.0	81.17595243092298	5.200093174935943	5.456565656565656	4.3299663299663305	3.529218106995885	2.8302277432712213	2.587878787878788	2.175983436853002	1.2718253968253967	0.8261183261183261	3.0754716981132075	3.5353535353535355	3.1185185185185187	2.7577639751552794	2.690909090909091	2.546583850931677	2.1607142857142856	1.896103896103896	23.9622641509434	23.25454545454545	19.484848484848484	17.385185185185186	14.968944099378882	14.89090909090909	15.341614906832298	13.541666666666666	10.448051948051948	214.4079815083243	195.4662132719376
ZINC000029127572	14.733363419682863	0	1	6	46	0	0	3	2	1	0	0	0	0	0	0	202.0	161.0	81.0	800.0	62.03443952607402	4.391304347826087	4.468085106382978	3.2857142857142856	2.81651376146789	2.327586206896552	1.828358208955224	1.158273381294964	0.6	0.2300884955752212	2.739130434782609	3.095238095238096	2.825688073394496	2.6982758620689653	2.3582089552238807	2.071942446043165	1.725925925925926	1.5575221238938053	17.391304347826086	20.31914893617021	15.285714285714286	14.073394495412844	14.094827586206897	12.156716417910449	10.107913669064748	8.34074074074074	6.584070796460177	189.3692132250113	166.7405491448546
ZINC000084601941	16.877751975618917	0	0	9	40	0	2	4	1	3	0	0	0	0	0	0	282.0	278.0	200.0	872.0	58.998557192131	7.05	6.5813953488372094	5.1125	3.4	3.5391304347826087	3.358490566037736	2.895833333333333	2.197802197802198	1.943661971830986	3.425	3.875	3.2363636363636363	2.878260869565217	2.7735849056603774	2.614583333333333	2.3076923076923075	2.014084507042253	21.8	24.44186046511628	20.425	15.672727272727272	14.73913043478261	14.9811320754717	13.9375	11.21978021978022	10.492957746478874	217.07162445102583	182.40093276695288
CHEMBL1643643	17.027581889879976	0	0	11	37	0	2	4	1	1	1	1	0	0	0	1	282.44444444444446	271.66666666666663	189.66666666666663	1078.0	65.09855947758399	7.633633633633634	7.25	5.453703703703703	3.788530465949821	3.596296296296296	3.6818181818181817	2.8900709219858154	2.205426356589147	2.333333333333333	3.6216216216216215	3.9583333333333335	3.376344086021505	3.311111111111111	3.2045454545454546	2.8297872340425534	2.232558139534884	1.8644067796610169	29.135135135135137	28.4	25.02777777777778	18.580645161290324	18.466666666666665	20.59090909090909	17.148936170212767	12.77906976744186	12.305084745762713	241.3690117099547	202.64187085893167
CHEMBL1082209	28.74450615602129	0	0	21	60	0	0	8	3	2	0	3	0	0	0	3	584.0	597.0	573.0	1550.0	94.607064716376	9.733333333333333	8.5625	8.0	5.175675675675675	4.319277108433735	4.280254777070064	3.95364238410596	3.8979591836734695	4.090163934426229	3.7	3.927927927927928	3.3986486486486487	2.921686746987952	2.7961783439490446	2.7682119205298013	2.707482993197279	2.836065573770492	25.83333333333333	26.734375	24.56756756756757	19.655405405405407	17.186746987951807	16.54140127388535	15.80132450331126	15.210884353741497	15.729508196721312	238.30565343272943	212.04552254709824
CHEMBL3754166	14.170645194432373	0	1	9	38	0	0	3	2	0	0	0	0	1	0	1	183.06721536351165	147.51851851851853	138.2962962962963	1918.0	64.792545192131	4.8175582990397805	5.02659069325736	3.826599326599327	2.550762527233116	1.8236882716049383	1.6057347670250894	1.7355119825708063	1.920781893004116	1.623557984213722	2.921052631578948	3.333333333333333	2.764705882352941	2.4166666666666665	2.21505376344086	2.164705882352941	2.2777777777777777	2.180327868852459	50.47368421052632	26.64102564102564	23.28787878787879	19.258823529411764	15.885416666666666	16.967741935483872	14.070588235294116	15.305555555555555	17.524590163934427	225.18153635130784	186.5638655622794
CHEMBL1186509_CHEMBL1187185	9.180457611606656	0	1	6	24	0	0	2	1	0	0	0	0	1	0	1	103.06721536351166	24.77777777777778	9.0	1646.0	43.736854858188	4.294467306812986	4.521481481481482	3.0432098765432096	2.0617283950617287	1.3414814814814815	1.1552028218694883	0.7992831541218638	0.4285714285714285	0.0	3.083333333333333	3.333333333333333	2.703703703703704	2.38	2.0476190476190474	1.7419354838709675	1.380952380952381	1.2222222222222223	68.58333333333333	28.88	24.83333333333333	23.48148148148148	23.86	16.761904761904763	17.451612903225808	8.428571428571429	2.7777777777777777	231.4540244423134	181.9177505849113
106858045	27.5937434931583	0	1	18	64	0	0	7	3	3	0	1	0	0	0	1	470.0	344.0	346.0	1422.0	94.50854814547	7.34375	6.913043478260869	5.421875	3.5195530726256985	2.639593908629441	2.3825136612021858	2.1635220125786163	1.988505747126437	2.0625	3.4375	3.734375	2.994413407821229	2.6243654822335025	2.540983606557377	2.7232704402515724	2.4827586206896552	2.53125	22.21875	24.72463768115942	20.515625	15.480446927374302	12.67005076142132	12.169398907103826	13.075471698113208	11.75287356321839	11.65625	217.55668025625124	177.8558126293674
ZINC000101060975	26.927076826491625	0	2	18	68	0	2	4	2	0	0	2	0	0	0	2	404.0	520.0	526.0	1374.0	101.824336764866	5.941176470588236	5.5	3.984848484848485	2.564766839378238	2.0096618357487923	2.0625	2.5242718446601944	2.412844036697248	2.396984924623116	3.147058823529412	3.492424242424242	2.844559585492228	2.570048309178744	2.5721153846153846	2.645631067961165	2.55045871559633	2.582914572864321	20.205882352941178	22.76388888888889	18.51515151515152	13.699481865284977	11.516908212560386	11.514423076923077	12.694174757281552	12.10091743119266	12.71356783919598	214.75104001381152	169.65461774196848
CHEMBL3819725	22.822335509814945	0	1	17	47	0	0	10	4	4	0	1	1	0	0	2	473.60493827160496	684.0	633.6666666666667	1524.0	73.46759728728198	10.076700814289469	9.06222222222222	7.644702842377261	5.4246704331450095	4.482038429406851	5.154040404040404	4.851063829787234	4.874358974358975	4.619775739041795	3.6595744680851054	3.918604651162791	3.3559322033898304	3.1052631578947367	3.083333333333333	2.9290780141843973	2.8384615384615386	2.697247706422018	32.42553191489362	29.5	26.05813953488372	22.28813559322034	17.75187969924812	19.0	19.24822695035461	19.9	20.137614678899084	236.7268786773067	203.7473138855466
ZINC000027213113	21.965398814367344	0	1	12	54	0	2	5	1	3	0	0	1	0	0	1	337.60493827160496	466.77777777777777	472.0	1384.0	83.59664752607398	6.251943301326018	5.896686159844054	4.573717948717948	3.483796296296296	3.3726287262872625	2.9222903885480576	2.9542897327707456	2.697142857142857	2.0946031746031744	3.259259259259259	3.701923076923077	3.201388888888889	2.768292682926829	2.7607361963190185	2.854430379746836	2.617142857142857	2.3085714285714287	25.62962962962963	24.84210526315789	20.865384615384617	17.368055555555557	15.03048780487805	14.736196319018404	16.082278481012658	14.731428571428571	13.725714285714286	221.21339922160405	190.6043464071408
CHEMBL396703	22.93332369934684	0	2	12	57	0	0	6	2	2	0	2	0	0	0	2	418.0	350.0	375.0	1244.0	80.920767335772	7.333333333333333	6.3	4.75925925925926	3.4963503649635035	2.560509554140128	2.493506493506493	2.464788732394366	3.024193548387097	2.709090909090909	3.2280701754385963	3.4722222222222223	2.9927007299270074	2.643312101910828	2.564935064935065	2.5211267605633805	2.548387096774193	2.5727272727272728	21.82456140350877	24.0	19.694444444444443	16.014598540145986	13.0	12.928571428571429	12.859154929577464	13.362903225806452	13.372727272727271	208.5040613339825	186.4980400925335
ZINC000072106641	29.21480611119529	0	1	17	76	0	0	9	5	3	0	0	1	0	0	1	465.60493827160496	531.1111111111111	488.8888888888889	1808.0	110.505402384262	6.126380766731645	6.077355836849508	4.655634357762017	3.6330891330891326	2.7895299145299144	2.4419419419419417	2.269705603038936	2.396514161220044	2.3825031928480205	3.0789473684210527	3.4113475177304964	3.032967032967033	2.7596153846153846	2.5225225225225225	2.311965811965812	2.313725490196078	2.4367816091954024	23.789473684210527	24.037974683544306	19.87943262411348	17.923076923076923	15.70673076923077	14.17117117117117	12.594017094017094	12.965686274509803	13.522988505747126	208.3274551910591	187.8218881476856
ZINC000072112311	12.783042432683043	0	1	6	31	0	0	3	1	0	0	0	2	0	0	2	137.20987654320987	53.22222222222222	7.777777777777779	1110.0	53.63969357273502	4.426125049780963	4.824915824915825	3.5220458553791887	2.062130971551261	1.490058479532164	1.25359477124183	0.8870370370370371	0.2592592592592593	0.0	3.3870967741935485	3.8253968253968256	2.9565217391304346	2.4105263157894736	2.188235294117648	2.05	1.6	1.0	35.806451612903224	26.75757575757576	22.904761904761905	19.619565217391305	13.4	12.894117647058824	18.766666666666666	22.6	17.0	233.007483201713	185.672678001285
90664460_CHEMBL1852360	27.064976196934232	0	1	17	68	0	0	8	5	1	0	0	2	0	0	2	391.2098765432099	390.55555555555554	327.44444444444446	1892.0	106.17052986001698	5.753086419753086	5.932707355242567	4.457567804024497	3.189814814814815	2.6185185185185187	2.186170212765957	2.0664315108759554	1.9845117845117848	2.023181454836131	3.1323529411764706	3.3858267716535435	2.9345238095238093	2.688888888888889	2.526595744680851	2.3703703703703702	2.3212121212121213	2.410071942446044	27.823529411764707	25.197183098591548	20.984251968503937	17.827380952380953	15.71111111111111	14.074468085106384	13.671957671957673	14.33939393939394	14.223021582733812	219.1415216669347	183.82389461002683
ZINC000253636158	16.211085308952253	0	1	6	41	0	2	4	1	2	0	0	0	1	0	1	239.06721536351165	196.03703703703704	131.77777777777777	2034.0	68.10246609698	5.830907691792967	5.483204134366925	4.123769338959212	2.8410357259914782	2.7280939476061428	2.561352657004831	1.9603703703703703	1.480649188514357	1.4890046296296298	3.1707317073170733	3.645569620253165	3.070796460176992	2.6341463414634148	2.4434782608695653	2.33	2.067415730337079	1.984375	49.609756097560975	27.232558139534884	21.40506329113924	16.451327433628318	16.333333333333332	17.17391304347826	14.57	11.101123595505618	15.25	224.4138148350484	182.76295302348765
11220185_11323940_CHEMBL577283_CHEMBL567932	17.13697168962116	0	1	10	46	0	0	3	2	1	0	0	0	0	0	0	240.0	222.0	168.0	870.0	66.72301371637597	5.217391304347826	5.270833333333333	4.080459770114943	2.991596638655462	2.595238095238096	2.747747747747748	1.748031496062992	1.282442748091603	1.0560747663551402	3.0	3.35632183908046	2.7815126050420167	2.563492063492064	2.72972972972973	2.2992125984251968	2.099236641221374	2.0654205607476634	18.91304347826087	21.89583333333333	17.666666666666668	13.890756302521009	12.825396825396826	15.0	12.0	9.35114503816794	8.57943925233645	206.4315244127678	169.1504965680364
CHEMBL362170	12.268104450355084	0	1	9	33	0	0	3	2	0	0	0	1	0	0	1	155.60493827160494	90.55555555555556	64.55555555555556	872.0	50.98651938243301	4.7153011597456045	4.944444444444445	3.577777777777777	2.3033033033033035	1.5202614379084969	1.3333333333333333	1.5348399246704332	1.4671717171717171	0.7474747474747474	2.9393939393939394	3.2666666666666666	2.6486486486486487	2.223529411764706	2.1594202898550723	2.1864406779661016	2.2954545454545454	1.9545454545454544	26.424242424242426	23.852941176470587	19.5	15.87837837837838	11.905882352941177	13.391304347826088	12.152542372881356	14.5	11.636363636363637	212.8709903916229	181.54130000422083
CHEMBL3323102	16.211085308952253	0	1	15	38	0	0	2	2	0	0	0	0	0	0	0	220.0	216.0	165.0	764.0	60.62323228728201	5.789473684210527	6.146341463414634	4.888888888888889	3.4842105263157896	2.5495495495495497	2.43	2.4545454545454546	2.0121951219512195	1.3928571428571428	3.421052631578948	3.9305555555555554	3.305263157894737	2.774774774774775	2.73	2.590909090909091	2.341463414634146	2.2142857142857144	20.105263157894736	23.585365853658537	19.93055555555556	16.03157894736842	12.693693693693694	12.61	12.590909090909092	10.670731707317072	10.107142857142858	228.14315730758025	205.4303240453522
ZINC000035090556	12.118274536094026	0	1	6	35	0	0	2	1	1	0	0	0	0	0	0	164.0	89.0	24.0	636.0	49.34544919213101	4.685714285714286	4.416666666666667	3.015151515151515	2.333333333333333	2.2	1.815217391304348	0.978021978021978	0.3333333333333333	0.1621621621621621	2.771428571428572	3.136363636363636	2.6129032258064515	2.4526315789473685	2.1739130434782608	1.824175824175824	1.5694444444444444	1.4054054054054057	18.17142857142857	20.86111111111111	16.151515151515152	12.505376344086022	12.294736842105262	12.195652173913045	9.010989010989013	5.472222222222222	3.5675675675675675	199.41522053898083	159.18784845798504
ZINC000072104823	26.49576878619028	0	1	17	69	0	0	7	5	2	0	0	0	0	0	0	414.0	419.0	375.0	1380.0	98.19815966971498	6.0	6.041666666666667	4.625	3.521212121212121	2.5743589743589745	2.1476190476190475	1.9764150943396224	2.106741573033708	2.4671532846715327	3.0869565217391304	3.4609375	3.0424242424242425	2.6769230769230767	2.347619047619048	2.141509433962264	2.191011235955056	2.452554744525548	20.0	22.875	18.9296875	16.624242424242425	14.025641025641026	12.423809523809524	10.632075471698114	10.679775280898877	12.802919708029195	205.3947800340811	188.3118397306708
ZINC000038393010	15.056091460581394	0	1	12	37	0	0	2	1	0	0	1	0	0	0	1	236.0	217.0	124.0	760.0	56.93458128728201	6.378378378378378	6.0	4.579710144927536	3.611111111111111	2.536363636363636	2.597938144329897	2.411111111111111	1.5897435897435896	0.8245614035087719	3.2432432432432434	3.710144927536232	3.188888888888889	2.663636363636364	2.6391752577319587	2.3222222222222224	1.948717948717949	1.4912280701754386	20.54054054054054	23.07692307692308	19.26086956521739	16.4	12.536363636363635	13.360824742268042	12.444444444444445	10.115384615384617	6.508771929824562	221.07170022700484	205.0629251831901
ZINC000035090468	14.130205079912493	0	1	6	45	0	0	2	1	0	0	0	1	0	0	1	137.60493827160494	108.66666666666669	47.777777777777786	976.0	64.933635526074	3.0578875171467765	3.3285024154589373	2.272030651340996	1.6084656084656086	1.3537581699346406	1.0811403508771928	0.6585858585858586	0.3122730573710966	0.1347517730496454	2.6222222222222222	2.9770114942528734	2.563492063492064	2.419117647058824	2.1907894736842106	1.8666666666666667	1.588235294117647	1.4148936170212767	21.68888888888889	20.76086956521739	16.03448275862069	12.603174603174605	11.625	10.875	9.406060606060606	8.045751633986928	8.24468085106383	194.5611070350571	156.02333833268568
CHEMBL198038	18.29196553799201	0	1	12	50	0	0	3	2	1	0	0	0	0	0	0	260.0	299.0	199.0	944.0	73.19003952607399	5.2	5.365384615384615	4.193548387096774	3.3492063492063493	2.9328358208955225	2.6814814814814816	2.3359375	1.6583333333333334	1.1875	2.96	3.3548387096774195	2.952380952380953	2.738805970149253	2.6296296296296298	2.5234375	2.3583333333333334	2.1785714285714284	18.88	21.82692307692308	17.483870967741936	14.952380952380953	14.0	13.54074074074074	12.890625	11.55	10.375	208.1010283069567	180.61050397278672
ZINC000029046767	16.107136867536077	0	1	6	45	0	0	4	2	2	0	0	0	0	0	0	248.0	227.0	166.0	862.0	61.78841771637601	5.511111111111111	5.51063829787234	4.258823529411765	3.3577981651376145	2.713043478260869	2.106060606060606	1.7067669172932332	1.2296296296296296	0.6181818181818182	3.066666666666667	3.447058823529412	3.073394495412844	2.895652173913044	2.515151515151515	2.2706766917293235	1.837037037037037	1.6363636363636365	19.155555555555555	22.0	17.376470588235293	15.65137614678899	15.130434782608695	12.606060606060606	11.466165413533837	9.177777777777775	7.163636363636364	197.00460214340035	179.55663234706284
ZINC000037237706	14.38942479391473	0	1	12	37	0	0	3	1	1	0	1	0	0	0	1	258.0	185.0	151.0	788.0	54.78888528728201	6.972972972972973	6.578947368421052	5.125	4.276315789473684	3.176470588235294	3.08641975308642	2.7205882352941178	2.253731343283582	1.7049180327868851	3.027027027027027	3.3125	2.986842105263158	2.5176470588235293	2.469135802469136	2.588235294117647	2.417910447761194	2.0327868852459017	21.2972972972973	23.23684210526316	19.359375	17.776315789473685	14.211764705882352	13.765432098765432	14.514705882352942	13.07462686567164	11.327868852459016	215.473696854438	199.78782952327256
90655121_CHEMBL3233416	26.155668843148288	0	1	16	63	0	0	6	5	1	0	0	0	0	0	0	392.0	323.0	302.0	1276.0	92.98760405031898	6.222222222222222	6.485294117647059	5.125984251968504	3.877906976744186	2.6601941747572817	1.867298578199052	1.7554347826086956	1.8414634146341464	2.3758389261744965	3.4444444444444446	3.9291338582677167	3.4186046511627906	2.8980582524271843	2.5355450236966823	2.5597826086956523	2.426829268292683	2.530201342281879	20.253968253968253	23.73529411764705	19.874015748031496	17.25581395348837	14.08252427184466	11.502369668246445	11.358695652173912	11.048780487804878	11.10738255033557	212.8253518399077	199.8542047988235
ZINC000013491120	20.38737583369361	0	2	16	42	0	0	4	2	1	0	0	1	0	0	1	305.60493827160496	346.8888888888889	207.11111111111111	1224.0	73.940923382433	7.276308054085833	7.763285024154589	7.145833333333333	5.712538226299695	5.069923371647509	4.101774042950513	2.843351548269581	1.8492063492063493	1.287817938420348	3.880952380952381	4.475	3.889908256880734	3.646551724137931	3.302521008403361	2.844262295081968	2.375	2.048192771084337	29.142857142857142	27.30434782608696	25.175	21.73394495412844	20.08620689655172	18.134453781512605	16.737704918032787	13.955357142857142	13.180722891566266	253.07782556863225	230.1452932368739
CHEMBL1081644	25.67927220526256	0	1	17	69	0	0	5	4	1	0	0	0	0	0	0	368.0	331.0	286.0	1304.0	99.57846857456398	5.333333333333333	5.513888888888889	4.10077519379845	2.963855421686747	2.204081632653061	1.6527777777777777	1.6887755102040816	1.5888888888888888	1.7902097902097902	3.0144927536231885	3.372093023255814	3.0120481927710845	2.5510204081632653	2.259259259259259	2.193877551020408	2.1166666666666667	2.2867132867132867	18.89855072463768	22.09722222222222	17.86046511627907	15.626506024096386	13.025510204081632	10.810185185185183	10.60204081632653	9.783333333333331	10.937062937062937	205.32080461370745	188.74405958782395
ZINC000001488041	17.844078470807705	0	1	16	46	0	0	2	1	1	0	0	0	0	0	0	246.0	289.0	242.0	892.0	70.64620081152698	5.3478260869565215	5.375	4.219512195121951	3.3545454545454545	2.646616541353384	2.603174603174604	2.2578125	1.875968992248062	1.407079646017699	3.065217391304348	3.5365853658536586	3.018181818181818	2.571428571428572	2.634920634920635	2.4453125	2.24031007751938	2.070796460176992	19.39130434782609	22.291666666666668	18.5	15.572727272727272	12.766917293233083	13.658730158730158	12.8125	11.286821705426355	9.761061946902656	218.88013062681225	197.05315689633483
CHEMBL1079057	13.653808442026763	0	1	12	37	0	0	2	1	0	1	0	0	0	0	0	156.44444444444446	122.0	94.66666666666666	900.0	62.69004519213102	4.228228228228229	4.315789473684211	2.932291666666667	1.9036144578313248	1.4099616858237547	1.903381642512077	1.90625	1.7861635220125784	1.6444444444444444	2.8378378378378377	3.109375	2.5180722891566263	2.2298850574712645	2.36231884057971	2.3125	2.3773584905660377	2.3777777777777778	24.324324324324323	24.36842105263158	20.109375	16.072289156626507	12.804597701149426	13.884057971014492	12.6875	14.226415094339623	11.911111111111111	221.80954005852087	181.18658487477563
ZINC000253798324	17.625298871325345	0	1	6	44	0	2	5	1	2	0	1	0	1	0	2	295.06721536351165	304.55555555555554	271.2962962962963	2152.0	71.64622800182899	6.706073076443446	5.647342995169082	4.197385620915033	3.1560412871888284	3.1631393298059964	3.295990205081114	2.648309178743961	2.279800809212574	1.6726524504302285	3.159090909090909	3.588235294117647	3.0163934426229506	2.793650793650793	2.6942148760330578	2.591304347826087	2.19327731092437	1.8686868686868687	48.90909090909091	27.543478260869566	21.48235294117647	16.385245901639344	17.22222222222222	18.75206611570248	17.48695652173913	15.579831932773107	16.666666666666668	223.4684331840772	176.99552761835255
102549887	15.252458172074068	0	0	6	37	0	0	5	0	2	0	3	0	0	0	3	354.0	267.0	273.0	928.0	51.609074382433015	9.567567567567568	7.2894736842105265	6.971428571428572	3.905263157894737	3.619047619047619	3.46875	2.8404255319148937	3.4125	5.472727272727273	3.216216216216216	3.342857142857143	2.9894736842105263	2.6	2.5	2.276595744680851	1.95	1.5272727272727271	25.08108108108108	24.94736842105263	21.88571428571429	16.6	15.342857142857143	15.583333333333334	13.606382978723405	13.95	16.0	212.02947979840312	182.2656777912389
CHEMBL3673141	21.93499047358828	0	1	18	49	0	2	4	3	0	0	0	1	0	0	1	305.60493827160496	354.22222222222223	307.55555555555554	1286.0	82.30858390667801	6.2368354749307136	6.681341719077568	5.133333333333334	3.9308641975308647	2.755415793151642	2.671589310829817	2.512214342001576	2.8743509865005192	2.7454780361757107	3.591836734693877	4.042105263157895	3.6	2.9685534591194966	2.7278481012658227	2.702127659574468	2.7757009345794392	2.709302325581396	26.244897959183675	25.60377358490566	22.126315789473683	18.94074074074074	14.41509433962264	13.329113924050631	13.645390070921986	16.738317757009344	18.36046511627907	237.9315223631264	220.5650238565172
ZINC000006041418	22.3588662629922	0	2	20	45	0	0	3	2	1	0	0	0	0	0	0	344.0	453.0	342.0	1044.0	77.99983628728198	7.644444444444445	8.16	7.604651162790698	5.973913043478261	5.260162601626016	4.3203125	3.682926829268293	3.081081081081081	2.4946236559139785	4.0	4.651162790697675	4.034782608695652	3.67479674796748	3.328125	3.097560975609756	2.81981981981982	2.5806451612903225	23.2	26.08	24.1046511627907	20.6	19.30894308943089	17.0625	15.520325203252032	13.927927927927929	12.10752688172043	253.9318258921863	237.25121373981668
ZINC000040379600	17.685009658066342	0	1	15	41	0	0	3	2	0	0	1	0	0	0	1	274.0	286.0	258.0	882.0	64.166994192131	6.682926829268292	6.454545454545454	5.0	3.185185185185185	2.588235294117647	2.5217391304347827	2.6	2.504854368932039	2.6486486486486487	3.4390243902439024	3.8846153846153846	3.1296296296296298	2.739495798319328	2.765217391304348	2.6545454545454548	2.388349514563106	2.1486486486486487	21.51219512195122	24.045454545454547	20.5	15.212962962962964	12.823529411764708	12.956521739130435	13.263636363636364	11.776699029126211	11.33783783783784	226.8557226719623	190.6687258958261
ZINC000103245766	26.13719104618768	0	1	21	59	0	0	5	3	1	0	1	0	0	0	1	440.0	496.0	435.0	1326.0	94.232588526074	7.4576271186440675	7.158730158730159	5.827272727272727	4.212328767123288	3.184971098265896	2.7670454545454546	2.740331491712708	2.652439024390244	3.034482758620689	3.4915254237288136	3.945454545454545	3.335616438356164	2.913294797687861	2.6818181818181817	2.552486187845304	2.5609756097560976	2.648275862068965	22.47457627118644	24.87301587301588	21.29090909090909	17.863013698630137	14.867052023121389	13.579545454545457	12.922651933701658	13.134146341463415	13.63448275862069	233.7292865507962	209.0851763179913
CHEMBL25428	14.170645194432373	0	1	9	37	0	0	3	2	0	0	0	1	0	0	1	165.60493827160494	116.55555555555554	111.33333333333331	946.0	57.45354519213102	4.475809142475809	4.772079772079772	3.412037037037037	1.944994499449945	1.427942794279428	1.2727272727272727	1.739635157545605	1.825136612021858	1.5019157088122606	3.054054054054054	3.333333333333333	2.623762376237624	2.3168316831683167	2.25	2.537313432835821	2.5901639344262297	2.310344827586207	25.56756756756757	23.743589743589745	19.15277777777778	13.752475247524751	11.504950495049505	12.034090909090908	13.328358208955224	13.80327868852459	13.379310344827584	214.43091825092097	163.76618706670854
ZINC000040866678	13.33297917120588	0	1	9	37	0	0	2	2	0	0	0	0	0	0	0	162.0	105.0	63.0	658.0	53.14575809698001	4.378378378378378	4.82051282051282	3.6666666666666665	2.2222222222222223	1.719626168224299	1.2777777777777777	1.0824742268041236	0.875	0.1555555555555555	3.027027027027027	3.486111111111111	2.8282828282828283	2.467289719626168	2.2314814814814814	2.051546391752577	1.9166666666666667	1.6	17.783783783783782	21.28205128205128	17.180555555555557	12.797979797979798	11.401869158878505	9.77777777777778	8.824742268041238	8.055555555555555	5.4	201.6501827378896	169.70317167749076
CHEMBL207807	20.593228042113	2	2	6	56	0	0	8	2	4	0	2	0	0	0	2	430.0	224.0	177.0	1264.0	73.84047533577201	7.678571428571429	6.089285714285714	4.489795918367347	2.849624060150376	2.657342657342657	2.611111111111111	1.5886524822695036	1.3014705882352942	1.1160714285714286	2.7857142857142856	3.0	2.4586466165413534	2.230769230769231	2.357142857142857	2.106382978723404	1.897058823529412	1.6160714285714286	22.571428571428573	23.125	18.663265306122447	13.819548872180452	11.825174825174823	13.261904761904765	10.929078014184396	10.102941176470589	7.910714285714286	197.26718472710235	153.7510341510977
ZINC000299836446	17.177411804141034	0	1	12	38	0	0	5	1	1	0	2	1	0	0	3	323.60493827160496	363.22222222222223	352.44444444444446	1192.0	61.751208477584015	8.51591942820013	7.3277777777777775	5.756535947712418	4.590123456790124	3.897828863346105	4.449799196787148	4.081148564294632	3.596371882086168	3.3399470899470898	3.421052631578948	3.588235294117647	2.955555555555556	2.896551724137931	3.1204819277108435	3.02247191011236	2.561224489795918	2.083333333333333	31.36842105263158	27.475	23.33823529411765	20.41111111111111	17.057471264367816	18.63855421686747	19.640449438202246	17.43877551020408	17.345238095238095	237.2339779104452	186.47304849655347
ZINC000072120432	26.73680679771069	0	1	21	65	0	0	5	2	2	0	1	0	0	0	1	444.0	391.0	366.0	1382.0	98.677757050319	6.830769230769231	6.550724637681159	5.122950819672131	4.019108280254777	2.793296089385475	2.2872340425531914	2.209039548022599	2.022099447513812	2.123376623376624	3.276923076923077	3.6557377049180326	3.2356687898089174	2.832402234636872	2.627659574468085	2.5141242937853105	2.314917127071823	2.415584415584416	21.26153846153846	24.0	19.704918032786885	17.121019108280255	14.374301675977652	12.71808510638298	12.497175141242938	11.011049723756908	11.487012987012989	220.6467712945173	200.6400484450316
CHEMBL1187246	19.108462118919736	0	1	12	49	0	2	1	1	0	0	0	0	0	0	0	236.0	300.0	260.0	902.0	76.470022621225	4.816326530612245	5.134615384615385	3.705263157894737	2.548872180451128	2.0340136054421767	2.274074074074074	2.803738317757009	2.1487603305785123	1.3740458015267176	3.163265306122449	3.610526315789474	3.0150375939849625	2.54421768707483	2.555555555555556	3.046728971962617	2.652892561983471	2.206106870229008	18.40816326530612	21.923076923076923	17.83157894736842	13.962406015037594	11.020408163265309	11.318518518518518	14.794392523364486	13.0	10.229007633587786	219.6182964128474	187.3771221906633
CHEMBL2068777	19.746619214884987	0	1	15	48	0	0	4	2	1	0	0	0	1	0	1	277.06721536351165	178.51851851851853	189.51851851851853	2166.0	81.158700811527	5.772233653406492	5.883079157588962	4.456654456654457	3.057752667922159	2.0081369248035914	1.4536340852130327	1.5001556178026767	1.974151234567901	2.624003750586029	3.270833333333333	3.6263736263736255	3.110169491525424	2.643939393939394	2.308270676691729	2.2521008403361344	2.5104166666666665	2.8227848101265822	45.125	26.96078431372549	22.98901098901099	19.347457627118644	15.856060606060606	14.902255639097744	12.193277310924367	13.729166666666666	16.962025316455698	229.4835134330088	198.3455083023684
CHEMBL1765600	15.319509087217716	0	1	6	44	0	0	4	1	2	0	0	1	0	0	1	211.6049382716049	111.22222222222224	56.66666666666667	1066.0	62.54191771637601	4.809203142536476	4.958024691358025	4.080321285140562	2.977582846003899	1.8249619482496195	1.310966810966811	0.7084217975937721	0.4927536231884058	0.330016583747927	2.9545454545454546	3.397590361445783	2.929824561403509	2.3972602739726026	2.0779220779220777	1.7452229299363058	1.6521739130434785	1.6865671641791045	24.227272727272727	22.711111111111112	19.83132530120482	17.736842105263158	13.356164383561644	12.525974025974026	9.48407643312102	8.608695652173912	10.92537313432836	197.78061317943383	183.33049294841885
CHEMBL549509	14.08976496539261	0	1	6	41	0	0	4	2	1	1	0	0	0	0	0	192.44444444444449	115.0	70.66666666666667	980.0	63.08818790667801	4.693766937669377	4.603174603174604	3.5350877192982457	2.7619047619047614	2.4829931972789114	2.022653721682848	0.9913793103448276	0.6424242424242425	0.3010752688172043	2.7804878048780486	3.1052631578947367	2.76530612244898	2.642857142857143	2.504854368932039	2.1293103448275863	1.8909090909090909	1.5268817204301075	23.902439024390244	24.166666666666668	18.5	15.887755102040815	17.244897959183675	15.533980582524272	12.5	11.063636363636364	6.634408602150538	203.32664058279948	167.60965821927266
CHEMBL516507	17.165331070179104	0	1	12	42	0	0	4	1	2	0	1	0	0	0	1	304.0	324.0	274.0	926.0	61.89911509698001	7.238095238095238	6.681818181818182	5.532467532467533	4.666666666666667	3.5811965811965814	3.342857142857143	2.8421052631578947	2.6095238095238096	1.2815533980582523	3.2857142857142856	3.792207792207792	3.117647058823529	2.7777777777777777	2.8190476190476192	2.587719298245614	2.2666666666666666	1.7281553398058251	22.047619047619047	23.931818181818183	20.844155844155843	18.323529411764707	14.709401709401709	15.60952380952381	14.149122807017545	13.847619047619048	8.699029126213592	216.6218774509306	194.0807867099072
90655120	24.71294571007377	0	1	15	57	0	0	6	4	1	0	0	1	0	0	1	345.60493827160496	277.0	258.8888888888889	1440.0	89.17375243092299	6.063244531080789	6.388888888888888	4.995169082125604	3.40625	2.394533571004159	1.7544802867383515	1.7098765432098766	1.862509992006395	2.42390289449113	3.56140350877193	4.060869565217391	3.36875	2.903743315508021	2.5376344086021505	2.549382716049383	2.4964028776978417	2.697478991596639	25.26315789473684	25.306451612903224	21.669565217391305	17.79375	14.657754010695188	12.768817204301076	12.555555555555555	12.366906474820144	13.478991596638656	222.7593889453195	198.86318109130303
9930791_CHEMBL203776	19.36468980729688	0	1	12	45	0	0	7	2	2	1	0	2	0	0	2	283.6543209876544	321.3333333333333	237.0	1728.0	80.71366609697998	6.303429355281208	5.054373522458628	5.33994708994709	3.617392246047217	2.8940972222222223	2.603053435114504	2.5104166666666665	2.1944444444444446	1.7965043695380778	3.422222222222222	3.702380952380953	3.289473684210526	2.8984375	2.717557251908397	2.5625	2.4166666666666665	2.101123595505618	38.4	33.276595744680854	26.607142857142858	24.26315789473684	18.1796875	17.106870229007633	18.2578125	20.0	19.17977528089888	239.31351497936552	216.8045206304664
CHEMBL260039	14.38942479391473	0	1	12	36	0	0	4	2	1	0	1	0	0	0	1	274.0	201.0	163.0	800.0	52.76537238243301	7.611111111111111	7.135135135135135	5.629032258064516	4.791666666666667	3.620253164556962	3.408450704225352	2.830985915492957	2.0375	1.4666666666666666	3.083333333333333	3.3548387096774195	3.0416666666666665	2.6835443037974684	2.816901408450704	2.647887323943662	2.2125	1.68	22.22222222222222	24.027027027027028	20.096774193548388	18.86111111111111	15.569620253164556	15.80281690140845	15.112676056338028	12.275	9.186666666666667	215.59000862932305	200.06141984977285
44560672_CHEMBL486236	16.877751975618917	0	1	12	47	0	0	2	1	1	0	0	0	0	0	0	230.0	229.0	170.0	858.0	68.74652662122497	4.893617021276596	5.204081632653061	4.0	3.0789473684210527	2.443548387096774	1.821917808219178	1.6357142857142857	1.4166666666666667	0.9696969696969696	2.9574468085106385	3.386363636363636	3.043859649122807	2.75	2.3767123287671232	2.2928571428571427	2.225	2.060606060606061	18.25531914893617	21.551020408163264	17.46590909090909	15.157894736842104	13.693548387096774	11.075342465753424	10.728571428571428	10.383333333333333	9.444444444444445	206.5348211903382	181.5293387977137
CHEMBL404345_44454485	16.814243648722627	0	1	6	50	0	0	3	2	1	0	0	0	0	0	0	214.0	200.0	119.0	874.0	68.501465335772	4.28	4.403846153846154	3.270833333333333	2.617647058823529	2.2587412587412588	1.9411764705882355	1.2121212121212122	0.7041420118343196	0.4589041095890411	2.88	3.270833333333333	2.823529411764706	2.7132867132867133	2.4901960784313726	2.212121212121212	1.8698224852071008	1.6369863013698631	17.48	20.57692307692308	15.760416666666666	13.352941176470589	13.335664335664337	12.84967320261438	10.55151515151515	8.165680473372781	6.410958904109589	192.4037020142207	161.74863817555695
103939365	16.348984679394846	0	1	6	47	0	0	3	2	1	0	0	0	0	0	0	214.0	170.0	112.0	836.0	64.82333952607401	4.553191489361702	4.63265306122449	3.4615384615384617	2.7154471544715446	2.693548387096774	2.1278195488721803	1.148648648648649	0.8175182481751825	0.2985074626865671	2.893617021276596	3.2527472527472527	2.796747967479675	2.774193548387097	2.62406015037594	2.2972972972972974	2.1094890510948905	1.5970149253731345	17.78723404255319	20.959183673469383	16.10989010989011	13.0	14.435483870967742	14.097744360902256	10.41216216216216	9.291970802919709	6.343283582089552	194.35107893829468	158.905647320739
CHEMBL67078_10813108_CHEMBL67078	25.37496389367594	0	2	18	71	0	0	3	2	1	0	0	0	0	0	0	318.0	331.0	316.0	1280.0	103.62549438426196	4.47887323943662	4.405405405405405	3.1203007518796992	2.236559139784946	1.8258706467661687	1.8958333333333333	1.6887755102040816	1.637305699481865	1.6256983240223464	2.816901408450704	3.112781954887218	2.591397849462365	2.373134328358209	2.359375	2.316326530612245	2.3471502590673574	2.4245810055865924	18.028169014084508	21.33783783783784	16.39097744360902	12.559139784946236	11.00497512437811	11.520833333333334	10.948979591836734	10.528497409326423	10.972067039106143	205.4888516093376	160.94931132410835
CHEMBL3705033	25.84103266334208	1	1	12	61	0	0	8	1	6	0	0	0	1	0	1	455.0672153635117	379.6296296296297	346.03703703703707	2586.0	96.54338533577196	7.460118284647732	6.563078703703704	4.9723027375201285	3.831944444444445	2.7084136159280665	2.5427609427609426	2.547849863286105	2.3380880880880883	2.3311055416318576	3.278688524590164	3.5217391304347827	2.8875	2.5491329479768785	2.551515151515152	2.5838926174496644	2.506756756756757	2.5338345864661656	42.39344262295082	27.4375	23.469565217391303	20.35	15.416184971098266	15.351515151515152	18.80536912751678	15.533783783783784	16.406015037593985	224.6448309104344	186.11745923225047
CHEMBL420900	24.288919730526384	0	1	18	60	0	0	6	2	2	0	2	0	0	0	2	448.0	456.0	364.0	1352.0	89.28746733577199	7.466666666666667	6.354838709677419	4.773584905660377	3.5774647887323945	3.0972222222222223	3.057142857142857	3.1448275862068966	2.493150684931507	2.546875	3.033333333333333	3.2358490566037736	2.704225352112676	2.555555555555556	2.55	2.4	2.328767123287671	2.3046875	22.53333333333333	24.032258064516128	19.54716981132076	15.450704225352112	14.07638888888889	14.42142857142857	14.110344827586207	12.623287671232877	13.1171875	219.25470335474995	174.03762422888045
CHEMBL1813309	14.128306309834844	0	1	6	41	0	0	2	1	1	0	0	0	0	0	0	180.0	127.0	38.0	712.0	56.70170081152701	4.390243902439025	4.395348837209302	3.1707317073170733	2.245614035087719	1.5714285714285714	1.2706766917293233	1.1043478260869566	0.4418604651162791	0.0517241379310344	2.951219512195122	3.5	2.956140350877193	2.442857142857143	2.1954887218045114	1.9565217391304348	1.6744186046511629	1.4655172413793105	17.365853658536587	20.930232558139537	16.475609756097562	13.517543859649123	10.707142857142856	9.80451127819549	8.808695652173913	7.197674418604652	5.017241379310345	193.9244268313832	177.15193296957912
ZINC000072112634	13.599539013610771	0	1	6	34	0	0	3	1	0	0	2	0	0	0	2	244.0	177.0	88.0	732.0	48.43351738243301	7.176470588235294	6.055555555555555	4.63768115942029	3.4081632653061225	2.0	1.958762886597938	2.185185185185185	1.8333333333333333	0.4375	3.323529411764706	3.8260869565217392	2.979591836734694	2.4070796460177	2.2577319587628866	1.9506172839506173	1.5833333333333333	1.375	21.529411764705884	23.33333333333333	19.347826086956523	15.357142857142858	11.04424778761062	10.958762886597938	10.962962962962964	10.625	9.75	207.50183718830613	178.9889754770897
CHEMBL247340_CHEMBL3818959_44441345	16.32047510869343	0	2	6	46	0	0	4	2	1	0	0	1	0	0	1	203.6049382716049	228.22222222222223	187.77777777777777	1088.0	66.34222662122498	4.426194310252281	4.273148148148148	2.8485958485958487	1.9274193548387093	1.670843776106934	1.6982968369829683	1.4916485112563544	1.360708534621578	0.8099688473520248	2.891304347826087	3.208791208791209	2.7580645161290325	2.526315789473684	2.510948905109489	2.294117647058824	2.1231884057971016	1.7289719626168225	23.65217391304348	22.89583333333333	17.967032967032967	14.935483870967742	13.06766917293233	12.686131386861314	12.797385620915032	13.101449275362318	9.523364485981308	199.6493700507104	163.06290979744114
ZINC000100999534	19.73468867106652	0	1	12	50	0	2	3	1	2	0	0	0	0	0	0	292.0	322.0	269.0	994.0	74.967530621225	5.84	5.679245283018868	4.319587628865979	3.088235294117647	2.821656050955414	2.616352201257861	2.333333333333333	2.053435114503817	1.7916666666666667	3.22	3.731958762886598	3.242647058823529	2.7261146496815285	2.5283018867924527	2.5942028985507246	2.3435114503816794	2.183333333333333	19.88	22.867924528301888	18.804123711340207	15.360294117647058	13.343949044585989	13.10062893081761	13.043478260869565	11.19083969465649	10.083333333333334	215.41122352817817	192.20504086401604
CHEMBL1277595	19.718109644183567	0	2	12	58	0	0	3	2	1	0	0	0	0	0	0	252.0	292.0	250.0	1022.0	81.435516955168	4.344827586206897	4.3	2.9357798165137616	2.0816326530612246	1.8866666666666667	1.9934640522875813	1.9863945578231288	1.893939393939394	1.4758064516129032	2.7241379310344827	3.0091743119266057	2.557823129251701	2.4066666666666667	2.34640522875817	2.360544217687075	2.393939393939394	2.2016129032258065	17.620689655172413	20.916666666666668	15.770642201834862	11.92517006802721	11.293333333333331	11.418300653594772	11.523809523809524	11.916666666666666	10.64516129032258	197.21702905917368	156.93659863055078
326117049	14.72792206135786	0	1	10	42	0	0	1	1	0	0	0	0	0	0	0	170.0	123.0	95.0	720.0	61.63629681152701	4.047619047619048	4.386363636363637	3.1728395061728394	2.185840707964602	1.5833333333333333	1.3	1.0884955752212389	1.1176470588235294	1.0909090909090908	2.880952380952381	3.259259259259259	2.7876106194690267	2.5	2.25	2.0530973451327434	2.023529411764706	2.145454545454545	17.142857142857142	20.727272727272727	16.11111111111111	12.663716814159292	11.041666666666666	9.891666666666667	8.29203539823009	7.9411764705882355	9.163636363636364	204.3224887290718	170.70444861443642
ZINC000045338040	26.871923182292665	0	1	15	57	0	0	9	3	0	0	6	0	0	0	6	620.0	1001.0	520.0	1556.0	85.44009081152701	10.87719298245614	8.6	8.458715596330276	4.628378378378378	4.145348837209302	4.512345679012346	5.958333333333333	3.586206896551724	3.3664596273291925	3.631578947368421	3.697247706422018	3.195945945945946	2.7848837209302326	2.7962962962962963	2.625	3.027586206896552	2.68944099378882	27.29824561403509	26.916666666666668	24.779816513761467	18.074324324324323	15.30813953488372	16.71604938271605	18.261904761904763	16.689655172413794	16.60248447204969	229.73781086671184	195.28080219356147
CHEMBL501235	12.158714650613906	1	0	6	31	0	0	5	0	5	0	0	0	0	0	0	288.0	180.0	211.0	766.0	42.907400667886016	9.290322580645162	7.967741935483871	6.73469387755102	7.14	4.7	2.771428571428572	2.769230769230769	3.3492063492063493	2.421052631578948	2.967741935483871	3.2857142857142856	3.42	2.8	2.4285714285714284	1.969230769230769	1.507936507936508	1.605263157894737	24.70967741935484	25.61290322580645	21.448979591836736	23.54	19.966666666666665	15.5	12.76923076923077	10.603174603174605	12.0	212.8815847692504	230.3947683998908
ZINC000029042823	14.692923305162983	0	1	5	39	0	0	4	2	1	1	0	0	0	0	0	196.44444444444449	118.33333333333331	62.66666666666666	978.0	62.19896209698002	5.037037037037037	4.975609756097561	3.923809523809523	3.4848484848484844	3.0408163265306123	2.0690690690690694	1.0565476190476188	0.5749235474006116	0.1801801801801801	3.17948717948718	3.6142857142857134	3.1704545454545454	3.010204081632653	2.5855855855855854	2.1875	1.7339449541284404	1.364864864864865	25.07692307692308	25.21951219512195	19.17142857142857	16.647727272727273	18.1530612244898	16.18018018018018	12.598214285714286	9.73394495412844	6.351351351351352	212.1596096162287	181.92982174647057
CHEMBL1078098	8.55423105945987	0	1	6	27	0	0	2	1	0	1	0	0	0	0	0	92.44444444444444	10.333333333333332	5.666666666666666	680.0	44.178193572735005	3.4238683127572016	3.641975308641976	2.630434782608696	1.7678571428571428	0.96045197740113	0.5423728813559322	0.2583333333333333	0.2833333333333333	0.0588235294117647	2.555555555555556	2.8043478260869565	2.5	2.0	1.6779661016949152	1.725	1.9	1.3529411764705883	25.185185185185187	24.07407407407408	18.45652173913044	15.821428571428571	11.796610169491526	8.169491525423728	10.15	14.3	8.823529411764707	205.2413553313177	176.632600835801
ZINC000013781112	22.68899328191438	0	1	12	50	0	0	8	1	1	0	6	0	0	0	6	554.0	907.0	308.0	1376.0	71.618469001829	11.08	8.23076923076923	8.606382978723405	4.873015873015873	4.300653594771242	4.844444444444444	6.255172413793104	3.019607843137255	3.9615384615384617	3.5	3.5638297872340425	3.1587301587301586	2.6405228758169934	2.6296296296296298	2.213793103448276	2.833333333333333	2.855769230769231	27.52	26.673076923076923	24.8936170212766	18.666666666666668	15.57516339869281	17.97037037037037	17.53793103448276	14.166666666666666	14.971153846153848	221.37165108128767	194.912559093558
ZINC000072104740	27.053045653115767	0	1	17	66	0	0	9	5	2	0	0	2	0	0	2	427.2098765432099	378.0	357.44444444444446	1918.0	103.135608050319	6.472876917321361	6.539452495974235	5.054644808743169	3.9200318598168056	3.043809523809524	2.3485380116959065	1.9484536082474224	2.234027777777778	2.080515297906602	3.227272727272727	3.540983606557377	3.1483870967741936	2.84	2.4894736842105263	2.268041237113402	2.25	2.333333333333333	29.060606060606062	26.10144927536232	22.09016393442623	21.72258064516129	17.84	15.58421052631579	13.211340206185566	12.89375	13.173913043478262	221.7019675712837	199.8707448568884
ZINC000028892889	23.512863264118536	0	2	12	69	0	0	5	2	3	0	0	0	0	0	0	346.0	384.0	353.0	1264.0	93.756302384262	5.0144927536231885	4.732394366197183	3.232558139534884	2.4107142857142856	2.010752688172043	2.146892655367232	2.206896551724138	2.248407643312102	2.0516129032258066	2.7246376811594204	2.953488372093023	2.571428571428572	2.290322580645161	2.333333333333333	2.3908045977011496	2.496815286624204	2.3806451612903228	18.318840579710145	21.464788732394368	16.25581395348837	13.297619047619047	11.0	11.52542372881356	12.022988505747126	12.929936305732484	12.283870967741937	193.1655421912226	160.87356343473684
365086911	16.22561537561409	0	2	12	33	0	0	4	2	1	0	0	1	0	0	1	251.6049382716049	164.88888888888889	80.11111111111111	1040.0	58.217971763037006	7.624392068836514	8.003086419753085	7.462365591397849	5.699588477366255	4.9170013386880855	3.2687338501291987	1.98661311914324	1.3351851851851853	0.7896825396825397	3.909090909090909	4.516129032258065	3.8271604938271606	3.4578313253012047	2.883720930232558	2.3855421686746987	2.0166666666666666	1.75	31.51515151515152	28.22222222222222	26.467741935483872	22.51851851851852	20.75903614457832	16.5	14.626506024096386	13.8	20.428571428571427	254.162096588248	228.177103647564
ZINC000100323007	19.96539881436734	0	1	12	48	0	2	4	1	1	0	2	0	0	0	2	348.0	443.0	394.0	1054.0	71.26669881152701	7.25	6.333333333333333	4.74468085106383	3.2706766917293235	2.6503496503496504	2.7196969696969697	3.8859649122807016	2.9402985074626864	2.53125	3.3125	3.648936170212766	2.984962406015037	2.55944055944056	2.659090909090909	3.026315789473684	2.6865671641791047	2.46875	21.95833333333333	24.0	20.02127659574468	15.38345864661654	12.174825174825177	12.469696969696969	16.333333333333332	13.850746268656716	13.0703125	217.1369587541178	178.10589822898262
CHEMBL468211_CHEMBL468212	26.410240074086023	0	2	18	65	0	0	6	2	1	0	3	0	0	0	3	480.0	550.0	450.0	1444.0	95.866151050319	7.384615384615385	6.102941176470588	4.454545454545454	3.4545454545454546	2.701657458563536	2.7032967032967035	3.235294117647059	2.727272727272727	2.608695652173913	3.123076923076923	3.371900826446281	2.8181818181818183	2.5248618784530388	2.4615384615384617	2.523529411764706	2.618181818181818	2.515527950310559	22.21538461538461	24.0	19.479338842975206	15.472727272727273	13.104972375690608	13.038461538461538	13.894117647058824	13.612121212121211	13.788819875776396	216.24954564298827	176.51906847482144
ZINC000103245773	27.55140460856077	0	1	21	63	0	0	6	3	2	0	1	0	0	0	1	484.0	538.0	460.0	1428.0	98.55391833577195	7.682539682539683	7.268656716417911	5.880341880341881	4.443708609271523	3.360655737704918	2.900523560209424	2.7875647668393784	2.5842696629213484	2.820987654320988	3.4603174603174605	3.905982905982906	3.403973509933775	2.92896174863388	2.6858638743455496	2.5854922279792745	2.556179775280899	2.58641975308642	22.666666666666668	25.0	21.27350427350428	18.516556291390728	15.207650273224044	13.837696335078537	13.310880829015543	13.264044943820224	13.32716049382716	230.0333821281353	213.21539694593795
ZINC000100793310	20.482235566772943	0	1	12	50	0	2	4	1	2	0	1	0	0	0	1	344.0	404.0	365.0	1074.0	74.83316671637598	6.88	6.150943396226415	4.639175257731959	3.239130434782609	2.9936305732484074	2.90625	2.606451612903226	2.3701298701298703	2.80327868852459	3.28	3.762886597938144	3.239130434782609	2.8343949044585988	2.7	2.606451612903226	2.227272727272727	2.0	21.48	23.77358490566038	19.63917525773196	15.615942028985508	13.745222929936306	14.125	13.787096774193548	11.266233766233766	11.18032786885246	218.3304287532025	186.83956046238
ZINC000028960296	13.98037516565143	0	1	10	34	0	0	2	2	0	0	0	0	0	0	0	202.0	144.0	104.0	690.0	54.15620647758401	5.941176470588236	6.055555555555555	4.524590163934426	3.670886075949367	2.8795180722891565	2.4430379746835444	1.9726027397260275	1.962264150943396	1.380952380952381	3.294117647058824	3.672131147540984	3.1645569620253164	2.8674698795180724	2.6202531645569622	2.26027397260274	2.150943396226415	1.9285714285714288	20.294117647058822	23.194444444444443	18.16393442622951	15.620253164556962	13.927710843373497	12.582278481012658	10.547945205479452	11.433962264150944	10.238095238095235	228.24231427433887	198.84393411982344
365152327	22.98110394226937	0	1	15	50	0	0	8	3	2	1	0	2	0	0	2	343.6543209876544	269.66666666666663	248.3333333333333	1886.0	90.734979001829	6.873086419753086	5.708595387840671	5.620071684587813	3.6084229390681006	2.7979797979797985	2.6491530289979903	2.407738095238095	2.4110032362459544	2.5580808080808084	3.54	3.741935483870968	3.1370967741935485	2.742424242424242	2.5271317829457365	2.642857142857143	2.601941747572816	2.625	37.72	33.35849056603774	27.053763440860216	21.57258064516129	18.03030303030303	17.92248062015504	19.3125	17.02912621359223	17.03409090909091	246.281135939441	205.60932458210928
ZINC000199571415	14.825381317280572	0	1	6	39	0	4	1	1	0	0	0	0	0	0	0	166.0	123.0	62.0	682.0	57.95817100182902	4.256410256410256	4.666666666666667	3.4814814814814814	2.11965811965812	1.3533834586466165	1.4732142857142858	1.5	0.8611111111111112	0.2653061224489796	3.2564102564102564	3.876543209876543	3.11965811965812	2.43609022556391	2.25	2.3780487804878048	1.9722222222222223	1.7959183673469388	17.487179487179485	21.428571428571427	17.77777777777778	13.427350427350428	9.413533834586469	9.366071428571429	10.439024390243905	7.569444444444445	6.63265306122449	207.5861573335852	181.6967596541589
ZINC000038236785	16.946701660840215	0	1	15	41	0	0	4	2	1	0	1	0	0	0	1	292.0	383.0	209.0	910.0	62.021298192131006	7.121951219512195	6.674418604651163	5.616438356164384	4.551020408163265	4.252336448598131	4.125	3.218487394957984	1.9532710280373835	0.896551724137931	3.2439024390243905	3.767123287671233	3.224489795918368	3.046728971962617	2.8035714285714284	2.46218487394958	2.130841121495327	1.7471264367816093	22.195121951219512	24.2093023255814	20.726027397260275	17.479591836734695	16.878504672897197	16.991071428571427	14.806722689075633	12.102803738317755	8.057471264367816	221.8038659698898	192.7574887395059
CHEMBL3673163	22.711046939996123	0	1	18	47	0	2	6	3	1	0	0	2	0	0	2	337.2098765432099	399.7777777777778	349.6666666666667	1600.0	83.58144919213096	7.174678224323614	7.455337690631809	5.920987654320988	4.394779002921497	3.0559186637618008	2.9567099567099566	2.876099120703437	3.394822006472492	3.425925925925926	3.808510638297872	4.2444444444444445	3.7022900763358777	3.071895424836601	2.831168831168831	2.7985611510791366	2.8737864077669903	2.8461538461538463	34.04255319148936	28.529411764705884	25.61111111111111	23.198473282442748	16.248366013071895	15.636363636363637	17.151079136690647	22.0873786407767	22.26923076923077	252.3880467261388	231.2611877972396
341244010	14.348984679394848	0	0	12	34	0	0	4	1	2	1	0	0	0	0	0	232.44444444444449	276.0	168.0	988.0	59.40910157273501	6.836601307189543	5.5809523809523816	4.421052631578948	3.394736842105264	4.037974683544304	4.051282051282051	3.2857142857142856	2.27027027027027	1.2352941176470589	3.147058823529412	3.5964912280701755	3.013157894736842	2.9240506329113924	2.717948717948718	2.333333333333333	1.9189189189189189	1.5294117647058822	29.058823529411764	29.77142857142857	24.28070175438597	21.789473684210527	20.73417721518988	19.57692307692308	15.095238095238097	11.783783783783784	7.921568627450981	237.99654872414527	205.82034595927308
ZINC000066112426	16.318576338615784	0	1	12	46	0	0	1	1	0	0	0	0	0	0	0	184.0	138.0	118.0	794.0	68.10332262122498	4.0	4.458333333333333	3.32183908045977	2.283464566929134	1.6275862068965516	1.2179487179487178	1.037593984962406	1.475	2.1153846153846154	2.9347826086956523	3.3793103448275863	2.8503937007874014	2.393103448275862	2.0128205128205128	1.954887218045113	2.35	2.8846153846153846	17.26086956521739	20.541666666666668	16.666666666666668	13.37007874015748	11.50344827586207	9.166666666666666	7.2781954887218046	8.95	14.884615384615383	206.3205612822073	178.97166802113264
ZINC000253635331	21.89644912914604	0	1	12	56	0	2	4	1	2	0	1	0	0	0	1	352.0	380.0	351.0	1150.0	82.18941833577202	6.285714285714286	5.661016949152542	4.146788990825688	2.7884615384615383	2.5402298850574714	2.3956043956043955	2.146892655367232	2.1801242236024843	2.6115107913669067	3.142857142857143	3.5779816513761467	3.0576923076923075	2.6954022988505746	2.489010989010989	2.4350282485875705	2.354037267080745	2.2446043165467624	20.535714285714285	22.983050847457623	18.59633027522936	14.60897435897436	13.011494252873565	12.615384615384617	12.101694915254235	11.608695652173912	12.035971223021583	212.2837539086161	178.4898825089498
CHEMBL238182	23.960750331302844	0	3	12	64	0	0	5	3	1	1	0	0	0	0	0	324.44444444444446	321.66666666666663	285.6666666666667	1436.0	99.866829860017	5.069444444444445	5.124378109452737	3.6186440677966094	2.9115646258503403	2.3689727463312367	2.077380952380953	2.2494172494172493	2.3608815426997247	2.083333333333333	2.984375	3.2033898305084745	2.8639455782312924	2.559748427672956	2.3392857142857144	2.4755244755244754	2.6859504132231407	2.524193548387097	22.4375	24.104477611940297	18.26271186440678	15.73469387755102	13.245283018867925	11.738095238095235	12.594405594405597	14.49586776859504	14.274193548387096	212.19239914217687	181.85772843336784
CHEMBL101250	15.71976610162296	0	1	6	42	0	4	2	1	1	0	0	0	0	0	0	188.0	147.0	78.0	748.0	59.49060081152701	4.476190476190476	4.711111111111111	3.488636363636364	2.2290076335877864	1.4545454545454546	1.4924242424242424	1.4134615384615383	0.896551724137931	0.3035714285714285	3.261904761904762	3.909090909090909	3.076335877862596	2.4285714285714284	2.234848484848485	2.2115384615384617	1.885057471264368	1.821428571428572	17.80952380952381	21.377777777777776	18.15909090909091	13.748091603053435	9.785714285714286	9.734848484848484	9.903846153846152	7.367816091954023	6.946428571428571	199.3909143294296	176.78780673462086
CHEMBL457750_25138907_CHEMBL457751	24.79382593911353	0	1	15	61	0	0	7	3	2	0	2	0	0	0	2	464.0	459.0	358.0	1366.0	88.15318024062098	7.60655737704918	6.859375	5.443478260869565	4.287581699346405	3.2976190476190474	2.774193548387097	2.441489361702128	2.081395348837209	2.4640522875816995	3.229508196721312	3.5565217391304347	3.0980392156862746	2.821428571428572	2.478494623655914	2.356382978723404	2.511627906976744	2.633986928104575	22.39344262295082	24.21875	19.965217391304343	17.241830065359476	15.476190476190476	13.451612903225806	12.29255319148936	12.569767441860463	14.18954248366013	213.2157904457096	186.76703344940097
CHEMBL1224491	16.299305666394666	0	1	9	40	0	0	5	2	2	0	1	0	0	0	1	306.0	278.0	232.0	902.0	57.086702192131	7.65	6.738095238095238	5.434210526315789	4.39	4.311320754716981	3.565217391304348	2.808080808080808	2.442105263157895	1.6666666666666667	3.275	3.6710526315789473	3.03	2.660377358490566	2.6956521739130435	2.505050505050505	2.2	2.0416666666666665	22.55	24.33333333333333	20.17105263157895	17.05	16.169811320754718	15.717391304347826	14.08080808080808	12.48421052631579	10.555555555555555	211.58288695577943	182.1126011340477
CHEMBL2206512	14.199154765133787	0	1	12	37	0	0	1	1	0	0	0	0	0	0	0	180.0	123.0	54.0	680.0	57.06894519213102	4.864864864864865	5.153846153846154	3.9130434782608696	3.077777777777778	2.136363636363636	1.849056603773585	1.3225806451612905	0.6206896551724138	0.25	3.108108108108108	3.6231884057971016	3.2111111111111112	2.6272727272727274	2.481132075471698	2.129032258064516	1.6781609195402298	1.5	18.37837837837838	21.846153846153847	17.869565217391305	15.433333333333334	12.136363636363637	11.660377358490566	10.290322580645162	6.528735632183908	4.75	217.12682830129623	203.07123078326407
102592070	22.83426605363341	0	2	12	59	0	0	5	2	1	0	1	1	0	0	2	333.60493827160496	307.66666666666663	254.3333333333333	1426.0	88.39784014547	5.654320987654321	5.163082437275985	3.631884057971014	2.675105485232068	2.2177777777777776	2.213250517598344	2.0511111111111107	1.898009950248756	2.2149532710280373	3.0847457627118646	3.382608695652174	2.848101265822785	2.4914285714285715	2.4906832298136647	2.4133333333333336	2.380597014925373	2.5233644859813085	24.16949152542373	23.806451612903224	19.16521739130435	15.354430379746836	12.314285714285717	12.46583850931677	13.06	13.328358208955224	15.467289719626168	211.5415603799116	177.5913333220409
CHEMBL430840	14.825381317280574	0	1	6	34	0	4	3	1	1	0	1	0	0	0	1	246.0	177.0	138.0	750.0	51.110759477584	7.235294117647059	6.378378378378378	4.694444444444445	3.0654205607476634	2.2752293577981653	2.3626373626373627	2.8095238095238093	2.7058823529411766	4.76	3.588235294117647	4.097222222222222	3.205607476635514	2.5871559633027523	2.340659340659341	2.603174603174604	2.117647058823529	1.68	22.058823529411764	24.324324324324323	20.36111111111111	14.925233644859814	11.394495412844035	11.395604395604396	13.698412698412698	10.84313725490196	14.52	220.20124685302991	180.36796360611825
ZINC000034052328	15.165481260322574	0	1	12	37	0	0	4	1	1	0	0	2	0	0	2	217.20987654320987	170.55555555555554	124.44444444444444	1284.0	63.538823382433016	5.870537203870537	6.190058479532164	4.748263888888889	3.917316439246264	2.90718954248366	2.5157750342935525	2.215007215007214	1.5176151761517611	0.8421052631578947	3.1621621621621623	3.421875	3.0657894736842106	2.611764705882353	2.6419753086419755	2.5974025974025974	2.256097560975609	1.8026315789473684	34.7027027027027	27.026315789473685	23.859375	25.56578947368421	17.611764705882354	16.098765432098766	16.792207792207794	16.158536585365855	15.723684210526317	237.09029595479228	221.4417664937515
102549805	15.503978527765703	0	0	10	38	0	0	2	0	2	0	0	0	0	0	0	248.0	210.0	171.0	794.0	59.489640287282015	6.526315789473684	6.35	5.1	3.7472527472527473	3.148936170212766	2.8461538461538463	2.359550561797753	2.1645569620253164	1.7692307692307692	3.210526315789474	3.5428571428571427	3.197802197802198	2.872340425531915	2.6483516483516483	2.426966292134832	2.2278481012658227	2.015384615384616	20.894736842105264	23.4	19.185714285714287	16.32967032967033	15.159574468085106	14.384615384615383	12.337078651685394	11.278481012658228	10.184615384615384	226.7261364519315	201.9738271696504
ZINC000040937029	26.27698918670792	0	1	15	62	0	0	7	3	2	0	2	0	0	0	2	474.0	456.0	364.0	1402.0	90.94208024062098	7.645161290322581	6.878787878787879	5.423728813559322	4.408805031446541	3.281609195402299	2.445026178010471	2.4	2.056497175141243	2.7225806451612904	3.370967741935484	3.6779661016949152	3.106918238993711	2.839080459770115	2.534031413612565	2.4473684210526314	2.519774011299435	2.7161290322580647	22.61290322580645	24.57575757575757	20.033898305084747	17.07547169811321	15.672413793103448	13.010471204188482	12.2	11.875706214689265	13.670967741935485	216.6077438538325	183.5699672070074
CHEMBL179237	30.353220932683183	0	2	12	80	0	0	8	3	5	0	0	0	0	0	0	500.0	509.0	488.0	1624.0	111.531049098809	6.25	5.761904761904762	4.098039215686274	3.3959390862944163	2.870967741935484	2.3623853211009176	2.4123222748815167	2.515463917525773	2.4	3.0125	3.313725490196078	2.883248730964467	2.622119815668203	2.486238532110092	2.4976303317535544	2.551546391752577	2.561111111111111	20.3	23.38095238095238	18.209150326797385	15.258883248730964	13.387096774193548	12.596330275229358	12.402843601895734	12.561855670103093	12.8	202.69192350480247	173.4002558442822
ZINC000028818182	29.076906740752683	0	2	17	75	0	0	7	4	3	0	0	0	0	0	0	458.0	428.0	400.0	1506.0	107.331902384262	6.1066666666666665	5.873417721518988	4.370629370629371	3.333333333333333	2.502262443438914	2.1900452488687785	2.1083743842364533	2.051282051282051	2.113207547169812	3.12	3.4755244755244754	3.0591397849462365	2.601809954751132	2.475113122171946	2.4679802955665027	2.3384615384615386	2.471698113207548	20.08	23.240506329113924	18.65034965034965	15.956989247311828	13.176470588235292	12.20814479638009	12.16256157635468	11.025641025641026	12.238993710691824	206.78824486180065	188.4106534824704
CHEMBL403759	14.245036237978674	0	1	5	43	0	0	4	2	1	1	0	0	0	0	0	190.44444444444449	103.0	32.66666666666667	982.0	63.97741371637602	4.428940568475452	4.295454545454546	3.172995780590717	2.8298611111111107	2.033613445378152	1.5893333333333337	0.8110236220472441	0.2745098039215686	0.0408163265306122	2.8372093023255816	3.240506329113924	2.927083333333333	2.554621848739496	2.336	2.031496062992126	1.6554621848739497	1.489795918367347	22.837209302325583	23.454545454545453	17.49367088607595	15.604166666666666	14.941176470588236	14.04	11.78740157480315	10.663865546218489	6.469387755102041	195.3153430873637	177.37796381437997
CHEMBL2321998_CHEMBL2321999_CHEMBL2322000	11.451607869427358	0	1	6	28	0	0	3	1	0	0	0	2	0	0	2	131.20987654320987	71.55555555555556	29.33333333333333	1072.0	49.96156776303701	4.686067019400353	4.835249042145594	3.3507625272331154	2.352274649078302	1.4637037037037035	1.6466302367941712	1.6640826873385013	0.9777777777777776	0.2991452991452992	3.107142857142857	3.313725490196078	2.73972602739726	2.32	2.180327868852459	2.302325581395349	1.9666666666666663	1.6153846153846154	38.285714285714285	27.55172413793104	23.54901960784314	22.15068493150685	13.68	14.262295081967212	20.023255813953487	22.23333333333333	23.846153846153847	240.62669959435405	194.50326004507943
CHEMBL1289276	26.386378986449103	0	1	20	62	0	0	6	4	1	0	1	0	0	0	1	444.0	403.0	333.0	1342.0	93.98752724062098	7.161290322580645	7.0	5.4491525423728815	4.298701298701299	3.2444444444444445	2.4321608040201004	2.226519337016575	2.121019108280255	1.8774193548387097	3.403225806451613	3.7711864406779663	3.389610389610389	2.8722222222222222	2.5477386934673367	2.552486187845304	2.5031847133757963	2.329032258064516	21.64516129032258	24.27272727272728	20.491525423728813	18.11688311688312	15.0	12.64321608040201	12.779005524861878	12.624203821656051	10.741935483870968	221.0173614719697	208.7790597934259
ZINC000026262744	14.906261546320335	0	1	6	37	0	2	4	1	2	0	0	0	0	1	1	221.0241975308642	182.5555555555556	70.11111111111111	3544.0	80.95544028728197	5.973626960293627	5.503133903133903	4.067579908675799	2.7341798941798943	2.765165165165165	2.75027502750275	1.9842995169082125	0.8655692729766804	0.0685990338164251	3.2432432432432434	3.684931506849315	3.066666666666667	2.675675675675676	2.5445544554455446	2.25	1.7654320987654322	1.4130434782608696	95.7837837837838	30.64102564102564	26.794520547945204	20.77142857142857	19.054054054054053	20.92079207920792	23.41304347826087	30.8641975308642	16.26086956521739	233.66443058082817	184.38622986783943
[truncated: 5,821 more rows]
[truncated: 493 more columns]
