# Supplementary material for: SerotoninAI: Serotonergic System Focused, Artificial Intelligence-Based Application for Drug Discovery
Source: J Chem Inf Model. 2024 Jan 30;64(7):2150–7. doi: 10.1021/acs.jcim.3c01517 (PMC11005036; doi:10.1021/acs.jcim.3c01517)
Supplement: Supplementary file 4 — ci3c01517_si_004.zip [file ci3c01517_si_004.zip › databases/5-HT1B_database_test.csv]

id	ABC	nAcid	nBase	SpMax_A	SpDiam_A	SpMAD_A	VE1_A	VE2_A	VR1_A	VR3_A	nAromAtom	nSpiro	nBridgehead	nHetero	nN	nO	nS	nF	nCl	nBr	nI	nX	ATS0dv	ATS0s	ATS2s	ATS3s	ATS4s	ATS0Z	AATS0dv	AATS1dv	AATS2dv	AATS3dv	AATS4dv	AATS5dv	AATS6dv	AATS7dv	AATS8dv	AATS0d	AATS3d	AATS4d	AATS5d	AATS6d	AATS7d	AATS8d	AATS0s	AATS1s	AATS2s	AATS3s	AATS4s
CHEMBL361061	20.67250559555389	0	1	2.464046210624607	4.830455474866827	1.310718311149902	4.098878963991319	0.157649190922743	349.0116550013544	6.810616762091603	12	0	0	5	3	1	0	1	0	0	0	1	344.0	215.19444444444443	265.1111111111111	344.7222222222223	348.6111111111111	1072.0	6.88	6.433962264150943	4.854166666666667	3.404580152671756	2.783216783216784	2.7007299270073	3.382608695652174	2.8598130841121496	2.6666666666666665	3.28	3.0076335877862594	2.6083916083916083	2.5474452554744524	2.7217391304347824	2.6448598130841123	2.575757575757576	4.303888888888888	2.861111111111112	2.761574074074074	2.631467345207804	2.4378399378399376
CHEMBL2110366	26.110580245563902	0	1	2.4575143814838984	4.848084179243075	1.3102840433355003	4.177732830574104	0.15207336468006	1365.0742762102395	7.446414645578998	16	0	0	6	4	1	0	0	1	0	0	1	390.44444444444446	196.5549086724398	294.1192284666253	356.6945725036848	377.4047721217166	1588.0	6.006837606837607	6.0	4.516393442622951	3.198863636363636	2.5	2.2857142857142856	2.0324675324675323	1.7924528301886793	1.6305732484076434	3.1846153846153844	2.9431818181818183	2.520618556701031	2.456043956043956	2.5844155844155843	2.490566037735849	2.4585987261146496	3.466701592421127	2.78430195781852	2.741348543993635	2.517196137569021	2.368825004719872
CHEMBL85	24.086719157926986	0	1	2.4587712381071016	4.897719567733853	1.3265215148076357	4.798130725599918	0.1599376908533306	252.58262105417285	6.630350695957056	15	0	0	7	4	2	0	1	0	0	0	1	426.0	240.75000000000003	305.1111111111111	399.8611111111112	459.3611111111112	1260.0	7.473684210526316	7.131147540983607	5.368421052631579	3.717948717948718	3.0	2.4842767295597485	2.1843971631205674	1.9432624113475176	1.9921875	3.3859649122807016	3.0705128205128207	2.753012048192771	2.5660377358490565	2.6099290780141846	2.425531914893617	2.4296875	4.223684210526316	2.866120218579235	2.6764132553606235	2.563212250712251	2.767235609103079
ZINC000026189465	27.135524271946235	0	2	2.46312753422442	4.832304526761818	1.3080250303502456	4.359814561306138	0.1282298400384158	1483.5172928243328	8.525946528059123	20	0	0	8	6	0	0	2	0	0	0	2	472.0	275.22916666666663	391.72222222222223	443.3611111111112	456.54166666666674	1422.0	7.375	6.794117647058823	5.262295081967213	3.5304878048780486	3.0366492146596857	3.11340206185567	3.0342857142857143	3.4444444444444446	2.608974358974359	3.34375	3.018292682926829	2.6649214659685865	2.5051546391752577	2.5942857142857143	2.627450980392157	2.532051282051282	4.300455729166666	2.9285130718954253	3.210837887067396	2.7034214092140925	2.390270506108203
CHEMBL323603	24.765316368412112	0	1	2.460355212627978	4.842241896637156	1.3405267618186545	4.411613814713997	0.1423101230552902	700.3045258130835	7.682917388809233	9	0	0	5	4	1	0	0	0	0	0	0	326.0	176.72222222222223	302.5833333333333	383.7222222222222	429.38888888888886	1232.0	4.865671641791045	4.971830985915493	3.637037037037037	2.289473684210526	2.089108910891089	2.227027027027027	2.378205128205128	1.8546511627906976	1.7202380952380951	3.044776119402985	2.768421052631579	2.4752475247524752	2.5243243243243243	2.83974358974359	2.5348837209302326	2.3154761904761907	2.637645107794361	2.40962441314554	2.241358024691358	2.0195906432748534	2.1256875687568755
CHEMBL313452	27.2613429084269	0	1	2.477978581477048	4.8910662562096405	1.299694480163908	4.344131571895994	0.1277685756439998	847.0765632533094	7.9655665156402975	15	0	0	8	3	2	0	3	0	0	0	3	538.0	381.5902777777777	529.4166666666667	456.52777777777766	511.73611111111103	1480.0	8.966666666666667	7.71875	6.982608695652174	4.379084967320262	3.606936416184971	3.1920903954802258	3.188679245283019	3.051470588235294	2.859375	3.566666666666667	3.313725490196078	2.8439306358381504	2.615819209039548	2.591194968553459	2.6544117647058822	2.6640625	6.3598379629629616	3.1488715277777777	4.603623188405797	2.9838416848220763	2.958012202954399
ZINC000013741748	24.335606717901467	0	1	2.4747477810489253	4.906005212839261	1.2689268620711278	3.9989951040232574	0.1289998420652664	1077.3006250838007	8.113615881622955	9	0	0	5	3	2	0	0	0	0	0	0	342.0	222.00694444444443	305.63888888888886	424.88888888888897	526.3472222222223	1248.0	5.029411764705882	4.971830985915493	3.592592592592593	2.5105263157894737	1.738938053097345	1.300469483568075	1.385	1.4213197969543148	1.5423728813559323	2.985294117647059	2.736842105263158	2.371681415929204	2.2816901408450705	2.23	2.182741116751269	2.333333333333333	3.264808006535948	2.492957746478873	2.263991769547325	2.236257309941521	2.328970009832842
49850771	25.54137283481995	0	1	2.4346558141091306	4.868460802022052	1.3288489625583493	4.643903714925763	0.1451219910914301	360.9519713212811	7.051895715856145	21	0	0	6	4	2	0	0	0	0	0	0	402.0	204.72222222222223	307.83333333333326	388.77777777777777	417.1666666666666	1288.0	6.7	6.875	5.504504504504505	4.067567567567568	3.066666666666667	2.4457142857142857	2.1349693251533743	1.9657534246575343	2.338582677165354	3.3666666666666667	3.202702702702702	2.8363636363636364	2.5942857142857143	2.539877300613497	2.493150684931507	2.503937007874016	3.412037037037037	2.996961805555556	2.773273273273273	2.6268768768768767	2.528282828282828
CHEMBL1258671	19.92495869984746	0	1	2.458950110884652	4.917900221769303	1.3111442297865787	3.835902551852728	0.1475347135327972	1220.6533492391266	8.062652971571783	6	0	0	7	2	4	0	1	0	0	0	1	382.0	245.69444444444443	290.9722222222223	395.25	434.9166666666667	1146.0	7.20754716981132	6.290909090909091	4.970588235294118	4.182481751824818	3.7708333333333335	3.643939393939394	2.2905982905982905	1.982608695652174	2.309278350515464	3.0	2.781021897810219	2.4444444444444446	2.386363636363636	2.376068376068376	2.2782608695652176	2.536082474226804	4.635744234800838	2.9464646464646465	2.852668845315905	2.8850364963503647	3.0202546296296298
CHEMBL147851	28.89856725579021	0	3	2.4242698919379086	4.749140270798383	1.3268161347337304	4.81335659771059	0.130090718857043	505.9285168321681	7.534728207875274	18	0	0	9	6	3	0	0	0	0	0	0	468.0	243.75	367.0277777777778	462.38888888888886	461.83333333333326	1530.0	6.410958904109589	6.233766233766234	4.759124087591241	3.5277777777777777	2.900523560209424	2.61	2.6545454545454548	3.034482758620689	2.602409638554217	3.150684931506849	2.955555555555556	2.659685863874345	2.37	2.618181818181818	2.7655172413793103	2.4879518072289155	3.339041095890411	2.905122655122655	2.679034874290349	2.568827160493827	2.4179755671902265
CHEMBL4215741	12.008884736352844	0	0	2.409690484475708	4.71895470009341	1.2984142801075338	3.61356074976626	0.2258475468603912	81.03777755281712	4.8649190647333285	6	0	0	4	2	1	1	0	0	0	0	0	174.44444444444446	105.80898491083676	139.22222222222223	172.3858024691358	172.65740740740742	866.0	5.451388888888889	5.171717171717171	3.994152046783626	3.257142857142857	2.5072463768115942	1.9191919191919191	1.459016393442623	1.087719298245614	0.4	3.0	2.8857142857142857	2.710144927536232	2.4696969696969697	2.2459016393442623	1.824561403508772	1.26	3.3065307784636486	2.846801346801348	2.442495126705653	2.4626543209876544	2.5022812667740206
ZINC000013802569	26.00119044582273	0	2	2.4454452167357923	4.780773247951149	1.352292994791905	3.942423638582524	0.1194673829873492	2739.505797547692	9.109455285728169	20	0	0	7	6	1	0	0	0	0	0	0	386.0	185.94444444444449	311.0	372.8611111111111	397.08333333333337	1326.0	5.938461538461539	5.971014492753623	4.504065040650406	2.8698224852071004	2.4010695187165774	2.22279792746114	2.2240437158469946	2.023809523809524	1.7417218543046358	3.169230769230769	2.899408284023669	2.598930481283422	2.4559585492227978	2.442622950819672	2.4226190476190474	2.443708609271523	2.8606837606837607	2.8035426731078905	2.5284552845528454	2.2062787639710715	2.123440285204991
CHEMBL98241	23.74822189048385	0	1	2.4815115451134644	4.928193466097358	1.2629179640347514	4.158301399844459	0.1386100466614819	525.8866993107603	7.363698077653904	6	1	0	8	3	2	0	3	0	0	0	3	478.0	386.75694444444446	340.5277777777777	544.7222222222223	617.1666666666665	1338.0	8.241379310344827	6.786885245901639	5.042735042735043	4.059171597633136	3.098445595854922	2.5824175824175826	2.223684210526316	2.425196850393701	2.293233082706767	3.310344827586207	2.899408284023669	2.481865284974093	2.291208791208791	2.4539473684210527	2.4881889763779528	2.300751879699248	6.6682231800766285	2.99408014571949	2.910493827160493	3.2232084155161083	3.19775474956822
CHEMBL366322	13.988074523962029	0	3	2.413847009074757	4.821329116898831	1.203909019311475	3.80195850561936	0.2112199169788533	101.52409326651912	5.208082807299598	6	0	0	3	3	0	0	0	0	0	0	0	184.0	92.45138888888889	174.69444444444449	219.50000000000009	230.91666666666663	710.0	4.487804878048781	4.904761904761905	3.5789473684210527	2.3870967741935485	1.6324786324786325	1.4528301886792452	0.9320388349514565	0.5614035087719298	0.6825396825396826	2.8536585365853657	2.752688172043011	2.230769230769231	2.3867924528301887	1.922330097087379	1.5701754385964912	1.7777777777777777	2.254911924119241	2.57473544973545	2.298611111111112	2.360215053763441	1.973646723646724
CHEMBL239603	27.565233922456883	0	1	2.4078704083931863	4.810977529205035	1.334532376502698	4.574749401301226	0.1307071257514636	642.2171149031508	7.717689400221001	17	0	0	7	3	3	0	0	1	0	0	1	413.60493827160496	196.31085200426767	326.8271604938272	404.0740740740741	433.04526748971193	1670.0	5.99427446770442	5.89193302891933	4.340796019900498	2.8698752228163995	2.465896589658966	2.3868312757201644	2.462962962962963	2.670886075949367	2.712376933895921	3.1594202898550723	2.7967914438502675	2.504950495049505	2.4708994708994707	2.5172413793103448	2.6582278481012658	2.740506329113924	2.845084811656053	2.688638029201196	2.4390086604016954	2.160823925529808	2.143788452919366
ZINC000000057152	12.158714650613906	0	1	2.4219292340134406	4.722802204145246	1.2717705906496697	3.429549171950704	0.214346823246919	115.07933756145816	5.215625411581772	9	0	0	3	2	1	0	0	0	0	0	0	188.0	84.11111111111111	149.88888888888889	165.80555555555557	172.58333333333334	648.0	5.529411764705882	5.457142857142857	4.032786885245901	3.071428571428572	2.127906976744186	1.986842105263158	1.4736842105263157	1.0517241379310345	0.4509803921568627	2.8823529411764706	2.8714285714285714	2.2906976744186047	2.263157894736842	2.3684210526315788	1.9827586206896552	1.568627450980392	2.473856209150327	2.813492063492064	2.4571948998178508	2.3686507936507937	2.0067829457364343
CHEMBL303269	18.597722049225865	0	1	2.5362237209477216	5.001644368898498	1.2586991227488105	4.0832640154163045	0.170136000642346	290.34071519772743	6.546523850695189	9	0	0	5	2	2	1	0	0	0	0	0	260.44444444444446	191.7716906721536	285.16049382716045	323.29783950617286	348.6095679012345	1194.0	5.0085470085470085	4.209876543209877	3.967320261437908	2.7007299270073	2.5866666666666664	1.7855750487329436	1.4618249534450654	1.2104166666666667	0.9641873278236914	3.0	2.978102189781022	2.786666666666666	2.450292397660818	2.128491620111732	2.00625	2.0991735537190084	3.687917128310647	2.2083904892546866	2.795691115952553	2.359838244570605	2.3240637860082303
CHEMBL2205817	18.58069166994018	0	1	2.9370498879425275	5.379234980673931	1.3881434519733835	3.680075332649296	0.1752416825071093	1452.8177381688831	8.023197562144547	6	0	4	3	2	1	0	0	0	0	0	0	236.0	112.0902777777778	204.0138888888889	282.72222222222223	263.3055555555555	830.0	5.7560975609756095	6.042553191489362	4.895833333333333	2.73943661971831	1.4029850746268655	1.803921568627451	2.9220779220779223	3.3857142857142857	2.409090909090909	4.097560975609756	3.5704225352112675	2.5970149253731343	2.549019607843137	3.038961038961039	3.085714285714286	2.803030303030303	2.733909214092141	2.318557919621749	2.125144675925926	1.991001564945227	1.9649668325041447
ZINC000026493960	24.83426605363341	0	1	2.456627360091125	4.868740180032069	1.3314588639279692	4.318761054449634	0.1393148727241817	493.3951589217596	7.332712503867691	15	0	0	6	2	3	0	1	0	0	0	1	444.0	257.02777777777777	327.08333333333326	398.7777777777777	418.7777777777777	1296.0	7.928571428571429	7.266666666666667	5.719626168224299	4.104895104895105	3.3821656050955413	2.613496932515337	2.6527777777777777	2.8	2.289256198347108	3.482142857142857	3.251748251748252	2.828025477707006	2.570552147239264	2.5972222222222223	2.64	2.5289256198347108	4.589781746031746	3.065740740740741	3.0568535825545164	2.788655788655788	2.6673743807501764
CHEMBL44054	15.015651346061512	0	1	2.447366196979801	4.778530345027292	1.2946005612850198	3.876270098250624	0.2040142156974012	118.49711500376492	5.416742500491424	9	0	0	2	2	0	0	0	0	0	0	0	178.0	85.91666666666667	173.94444444444443	218.0833333333333	227.33333333333337	734.0	4.1395348837209305	4.555555555555555	3.2976190476190474	2.027027027027027	1.624	1.582608695652174	1.627906976744186	0.8924731182795699	0.5176470588235295	2.9302325581395348	2.72972972972973	2.328	2.347826086956522	2.697674418604651	2.182795698924731	1.847058823529412	1.998062015503876	2.37283950617284	2.070767195767196	1.9647147147147144	1.8186666666666669
CHEMBL349893	23.92031021678297	0	2	2.448185059074716	4.782511127630357	1.3523171046684657	4.051373921656172	0.135045797388539	2452.036508235749	8.903286474779662	20	0	0	7	7	0	0	0	0	0	0	0	364.0	145.91666666666669	273.3055555555556	309.9722222222222	316.05555555555554	1198.0	6.385964912280702	6.491803278688525	4.805555555555555	2.909090909090909	2.490322580645161	2.5405405405405403	2.787878787878788	2.7384615384615385	1.9166666666666667	3.280701754385965	2.902097902097902	2.5935483870967744	2.614864864864865	2.803030303030303	2.730769230769231	2.492424242424242	2.5599415204678366	2.8424408014571947	2.530606995884774	2.167637917637917	2.039068100358423
CHEMBL1651092	11.520557554648656	0	0	2.3822897634012685	4.674237896328191	1.261147779408215	3.5599179614430434	0.2373278640962029	69.68197937679533	4.649406846919376	6	0	0	5	2	2	1	0	0	0	0	0	208.44444444444449	151.55898491083676	150.18518518518522	196.43827160493828	163.42592592592598	852.0	8.337777777777779	7.538461538461538	6.190476190476191	4.869281045751634	3.963768115942029	3.4	3.696969696969697	3.7	1.35	3.44	3.0980392156862746	2.760869565217391	2.725	2.484848484848485	1.9	1.4	6.06235939643347	3.6216761633428303	3.57583774250441	3.851730815783104	3.552737520128826
CHEMBL70680	21.71810964418357	0	1	2.5069945261256668	4.95349940914512	1.334865580773844	3.991182592849378	0.1425422354589063	1402.2106729184975	8.275424739477259	15	0	0	3	2	1	0	0	0	0	0	0	296.0	165.69444444444446	252.5833333333334	316.41666666666674	349.19444444444446	1092.0	5.103448275862069	5.180327868852459	3.846846846846847	2.718954248366013	2.235294117647059	1.8108108108108107	1.687830687830688	1.613095238095238	1.56	3.034482758620689	2.947712418300654	2.6823529411764704	2.4162162162162164	2.2698412698412698	2.3511904761904763	2.4133333333333336	2.8568007662835253	2.59471766848816	2.2755255255255262	2.0680827886710245	2.0540849673202617
CHEMBL1279	14.199154765133786	0	1	2.502675942443717	4.854936037587118	1.3081340073940677	3.748575641117295	0.2082542022842941	114.9979523695189	5.332700987624405	9	0	0	4	3	1	0	0	0	0	0	0	222.0	135.69444444444446	187.16666666666663	228.61111111111111	233.5555555555556	732.0	6.342857142857143	6.405405405405405	5.090909090909091	3.465909090909091	2.75	2.438202247191011	2.567164179104477	1.5714285714285714	1.3863636363636365	3.2857142857142856	3.136363636363636	2.708333333333333	2.404494382022472	2.4776119402985075	2.107142857142857	1.681818181818182	3.876984126984128	2.973723723723724	2.8358585858585856	2.5978535353535355	2.4328703703703707
CHEMBL1275709	14.906261546320335	0	1	2.473210958401002	4.795774467092081	1.2979087834166765	3.8781297684800338	0.2041120930778965	121.3181679370789	5.440270467799614	9	0	0	3	3	0	0	0	0	0	0	0	214.0	116.91666666666669	167.5555555555556	218.16666666666669	234.94444444444449	742.0	5.631578947368421	5.75	4.191780821917808	2.846938775510204	2.196428571428572	2.0283018867924527	2.1666666666666665	1.806451612903225	1.3214285714285714	3.1842105263157894	2.979591836734694	2.446428571428572	2.3679245283018866	2.345238095238096	2.338709677419355	1.9642857142857144	3.0767543859649127	2.7965277777777784	2.2952815829528164	2.2261904761904763	2.097718253968254
CHEMBL1241548	27.54137283481996	0	1	2.524148058654985	4.974456333865639	1.3441854015266514	4.045103270287911	0.1189736255967032	1723.0236086733255	8.67561137013007	21	0	0	6	5	1	0	0	0	0	0	0	424.0	160.77777777777777	317.27777777777777	395.52777777777777	411.9444444444445	1348.0	6.523076923076923	6.9	5.468253968253968	4.25	3.037837837837838	2.245	1.8615384615384616	1.968944099378882	2.174825174825175	3.4307692307692306	3.44375	3.016216216216216	2.62	2.5025641025641026	2.590062111801242	2.5664335664335662	2.4735042735042736	2.715079365079365	2.5180776014109347	2.472048611111111	2.226726726726727
CHEMBL146285	26.21997004530508	0	2	2.4454387694188617	4.780591519185725	1.3305043576656874	3.9378416730951966	0.1193285355483392	2889.964137251776	9.162921840246476	20	0	0	7	6	0	0	1	0	0	0	1	414.0	213.4722222222222	317.75	387.97222222222223	391.1388888888889	1342.0	6.46875	6.367647058823529	4.680327868852459	2.8622754491017965	2.2864864864864867	2.073298429319372	2.302857142857143	2.2138364779874213	1.9251700680272108	3.234375	2.8982035928143715	2.556756756756757	2.413612565445026	2.4857142857142858	2.49685534591195	2.4829931972789114	3.335503472222222	2.839869281045752	2.604508196721312	2.3231869594145045	2.1142642642642646
ZINC000022446259	26.21997004530509	0	2	2.445415132586722	4.779977762632081	1.3374867030931112	3.919004015563003	0.1187576974413031	3759.8497982693552	9.426056756789674	20	0	0	8	6	0	0	2	0	0	0	2	468.0	267.94444444444446	326.74999999999994	447.5833333333333	386.9166666666666	1384.0	7.672131147540983	7.061538461538461	5.2844827586206895	3.612903225806452	2.520231213872832	2.2670454545454546	2.910344827586207	2.8633093525179856	2.223776223776224	3.344262295081968	2.95483870967742	2.5491329479768785	2.4545454545454546	2.7241379310344827	2.683453237410072	2.517482517482517	4.392531876138434	3.0192307692307696	2.816810344827586	2.8876344086021506	2.236512524084778
CHEMBL350153	27.03646662623281	0	2	2.4416690443446334	4.766148405752864	1.3180948431937625	4.37710600880805	0.1287384120237661	1673.733188815626	8.646587284553531	15	0	0	6	4	2	0	0	0	0	0	0	396.0	199.97222222222223	335.33333333333337	390.7222222222222	434.97222222222223	1368.0	5.6571428571428575	5.486486486486487	4.117647058823529	2.3977900552486187	1.8425925925925928	2.1036269430051813	2.1917098445595853	2.3369565217391304	2.137142857142857	3.1142857142857143	2.806629834254144	2.430555555555556	2.512953367875648	2.5751295336787563	2.5760869565217392	2.4857142857142858	2.856746031746032	2.6212462462462462	2.465686274509804	2.158686310620012	2.013760288065844
CHEMBL4207355	15.584858756805469	0	0	2.3896995372475542	4.667863001177254	1.2820059899884964	3.665781745448173	0.174561035497532	784.4898536026933	7.406970983233985	6	0	0	4	1	2	1	0	0	0	0	0	214.44444444444449	132.05898491083678	191.44444444444443	239.7962962962963	224.851851851852	1070.0	4.661835748792271	4.333333333333333	3.07843137254902	2.312121212121212	1.926282051282051	1.8385964912280703	1.797752808988764	1.5873015873015874	1.4228855721393037	2.717391304347826	2.4272727272727272	2.355769230769231	2.3157894736842106	2.247191011235955	2.119047619047619	2.253731343283582	2.870847498061669	2.5585106382978724	2.2522875816993464	2.17996632996633	2.162037037037038
CHEMBL148071	29.306373438362584	0	2	2.445452615667038	4.781960485598031	1.3099873569115446	3.958520495228084	0.1069870404115698	4126.739121256123	9.63357563472148	20	0	0	10	7	2	1	0	0	0	0	0	450.44444444444446	261.2994684499314	417.449074074074	445.6913580246914	438.0910493827161	1734.0	6.256172839506173	5.543859649122807	4.70316301703163	2.6648936170212765	2.3414239482200645	2.4285714285714284	2.4841269841269846	2.303174603174603	1.71658615136876	3.208333333333333	2.867021276595745	2.635922330097088	2.548387096774193	2.595238095238096	2.4714285714285715	2.280193236714976	3.6291592840268247	2.601181773879142	3.047073533387401	2.3706987128972945	2.126655579527748
CHEMBL3753318	14.170645194432373	0	1	2.4178250184266696	4.709186100653005	1.267403682174876	3.474388507418021	0.1828625530220011	280.32429398187634	6.277801011946209	9	0	0	2	2	0	0	0	0	0	0	0	184.0	98.36111111111111	167.80555555555563	197.8055555555556	210.0833333333334	732.0	4.487804878048781	4.738095238095238	3.5694444444444446	2.43956043956044	1.6759259259259258	1.5294117647058822	1.5851063829787233	1.632183908045977	1.457142857142857	2.7804878048780486	2.7142857142857144	2.342592592592593	2.2254901960784315	2.148936170212766	2.0919540229885056	2.1142857142857143	2.399051490514905	2.7374338624338628	2.330632716049384	2.1736874236874235	1.9452160493827169
CHEMBL107487	17.108462118919743	0	1	2.426977239113452	4.736501770627287	1.2682243660939576	3.521769134370861	0.1531203971465592	4055.853275587485	9.140825492893889	9	0	0	3	2	1	0	0	0	0	0	0	208.0	123.63888888888889	221.36111111111103	273.5277777777778	259.80555555555566	914.0	3.7818181818181817	3.946428571428572	2.796116504854369	1.8848920863309355	1.6857142857142855	1.5826771653543308	1.1788617886178865	1.1428571428571428	0.9411764705882352	2.5454545454545454	2.2805755395683454	2.2142857142857144	2.188976377952756	2.1219512195121952	2.080357142857143	2.0588235294117645	2.2479797979797977	2.438492063492064	2.1491370010787483	1.9678257394084733	1.855753968253969
CHEMBL303514	26.26041015982496	0	2	2.4507809372586533	4.792491610140313	1.3319625247978415	4.055835018117245	0.1229040914580983	3168.0457895300483	9.254792675068094	20	0	0	8	6	0	0	2	0	0	0	2	466.0	268.69444444444446	332.02777777777766	412.97222222222223	401.22222222222223	1384.0	7.639344262295082	6.907692307692308	5.060344827586207	3.425806451612903	2.838150289017341	2.823863636363636	3.289655172413793	3.194244604316547	2.4825174825174825	3.344262295081968	2.9806451612903224	2.61271676300578	2.5056818181818183	2.7517241379310344	2.6906474820143886	2.5454545454545454	4.404826958105647	2.994444444444445	2.862308429118773	2.664336917562724	2.319203596660244
CHEMBL513955	27.78401352193924	0	1	2.392459188883148	4.784918377766298	1.3083704760409265	4.173852643097336	0.1192529326599238	759.5201958514831	7.885449881160523	16	0	0	5	3	2	0	0	0	0	0	0	390.0	170.75	337.3333333333334	432.05555555555554	420.6666666666667	1394.0	5.27027027027027	5.32051282051282	3.7708333333333335	2.7755102040816326	2.0184331797235022	1.7660550458715596	1.6956521739130437	1.6914893617021276	1.680232558139535	3.0405405405405403	2.841836734693877	2.5391705069124426	2.403669724770642	2.36231884057971	2.478723404255319	2.476744186046512	2.3074324324324325	2.511396011396011	2.342592592592593	2.204365079365079	1.938556067588325
CHEMBL371094	27.98961913191221	0	2	2.525355363347299	4.92092167839046	1.293322186665531	3.945346432689569	0.1127241837911305	4078.0042642769945	9.56612596530774	15	0	0	8	5	2	1	0	0	0	0	0	414.44444444444446	203.1770404663924	328.84104938271605	437.8858024691357	487.79629629629625	1638.0	5.756172839506173	5.5701754385964914	4.205673758865248	3.3351254480286734	2.263233190271817	2.477718360071301	2.3594040968342647	1.6267361111111114	1.5673758865248228	3.180555555555556	2.9408602150537635	2.4721030042918457	2.7379679144385025	2.748603351955308	2.453125	2.3085106382978724	2.8219033398110045	2.559312053281352	2.332206023990894	2.354224744457719	2.0935463360356064
ZINC000022931011	27.03646662623281	0	2	2.450828847570007	4.7940765763367	1.3202276871849286	4.09094441773147	0.1203218946391608	2115.9584079309234	8.881038568419848	20	0	0	8	6	0	0	2	0	0	0	2	472.0	274.2222222222222	341.97222222222223	429.4166666666667	435.72222222222223	1422.0	7.375	6.735294117647059	4.959016393442623	3.4207317073170733	2.7819148936170213	2.6752577319587627	2.9302325581395348	2.815286624203821	2.52054794520548	3.3125	2.9939024390243905	2.627659574468085	2.489690721649485	2.5348837209302326	2.5923566878980893	2.554794520547945	4.284722222222221	2.957516339869281	2.8030510018214936	2.6183943089430897	2.3176713947990546
CHEMBL1632221	24.846196597451872	0	1	2.433657400839353	4.867314801678708	1.3129318642713126	4.105188292095895	0.1282871341279967	3378.7896371718025	9.288423638639935	16	0	0	6	5	1	0	0	0	0	0	0	370.0	192.94444444444449	312.44444444444446	376.8611111111111	389.72222222222223	1278.0	5.6923076923076925	5.779411764705882	4.305785123966942	3.1614906832298137	2.566473988439306	2.225988700564972	2.0180722891566263	1.801282051282051	1.9142857142857144	3.0307692307692307	2.900621118012422	2.647398843930636	2.52542372881356	2.4879518072289155	2.448717948717949	2.392857142857143	2.9683760683760685	2.725081699346405	2.5821854912764004	2.340752242926156	2.2527296082209376
CHEMBL297660	14.946701660840215	0	1	2.433632959047105	4.757832099957048	1.3034804332989869	3.677682807774992	0.193562253040789	172.84636564469898	5.794257026254176	9	0	0	2	2	0	0	0	0	0	0	0	176.0	84.63888888888889	173.9722222222222	212.5277777777778	210.0277777777778	734.0	4.093023255813954	4.466666666666667	3.1904761904761907	1.90990990990991	1.5689655172413792	1.528301886792453	1.630952380952381	1.2470588235294118	0.7045454545454546	2.883720930232558	2.621621621621621	2.310344827586207	2.349056603773585	2.619047619047619	2.3529411764705883	1.9090909090909087	1.968346253229974	2.339506172839506	2.071097883597884	1.9146646646646648	1.81058429118774
CHEMBL129661	14.061255394691193	0	1	2.4027499252370648	4.8054998504741295	1.3609756584307349	3.8553105763194178	0.2141839209066343	109.96221273226874	5.287923451062074	10	0	0	3	2	1	0	0	0	0	0	0	212.0	88.61111111111111	168.38888888888886	196.5555555555556	186.94444444444449	720.0	5.888888888888889	5.894736842105263	4.388059701492537	3.313953488372093	2.488636363636364	2.186046511627907	2.264705882352941	1.7543859649122806	1.36	3.111111111111111	3.046511627906977	2.625	2.4186046511627906	2.5294117647058822	2.456140350877193	2.18	2.46141975308642	2.739766081871345	2.5132669983416247	2.2855297157622743	2.124368686868687
CHEMBL4210782	13.423098298725945	0	1	2.433550772354664	4.738143474598403	1.3301346794366462	3.692470828093071	0.2172041663584159	101.34468396955111	5.149155670384723	11	0	0	3	3	0	0	0	0	0	0	0	190.0	81.38888888888889	153.8888888888889	188.63888888888889	197.44444444444449	668.0	5.588235294117647	5.944444444444445	4.5	3.2142857142857144	2.3956043956043955	2.24	2.056603773584906	1.148148148148148	0.6363636363636364	3.147058823529412	3.023809523809524	2.6263736263736264	2.48	2.5849056603773586	2.1666666666666665	1.9545454545454544	2.3937908496732025	2.7129629629629632	2.4045138888888893	2.245701058201058	2.16971916971917
CHEMBL198792	28.927076826491632	0	2	2.5253588520793127	4.922470320412167	1.3452825752764737	3.951383546774105	0.1097606540770584	5407.545672205266	9.876484449338726	21	0	0	8	5	2	1	0	0	0	0	0	452.44444444444446	204.1423182441701	328.9938271604938	412.9135802469135	442.8796296296297	1668.0	6.752902155887231	6.601851851851852	5.147286821705427	4.06078431372549	3.12280701754386	2.924908424908425	2.9840319361277445	2.287698412698413	2.083333333333333	3.417910447761194	3.235294117647059	2.857894736842105	2.791208791208791	2.9161676646706587	2.6726190476190474	2.542682926829268	3.046900272301046	2.7414266117969825	2.550339745430185	2.4289034132171383	2.330945419103314
ZINC000064560425	25.569882405521373	0	1	2.460170238986596	4.920340477973192	1.324494710255304	4.694727635263617	0.146710238601988	337.9618913813465	6.986083951539769	16	0	0	5	4	1	0	0	0	0	0	0	378.0	185.0	300.55555555555554	395.25	425.55555555555554	1264.0	5.90625	6.102941176470588	4.564516129032258	3.4539877300613497	2.441489361702128	1.830188679245283	1.6903553299492386	1.7349397590361446	1.6319018404907977	3.25	3.2699386503067487	2.797872340425532	2.4245283018867925	2.3908629441624365	2.433734939759036	2.263803680981595	2.890625	2.6429738562091503	2.4238351254480284	2.424846625766872	2.2635933806146573
CHEMBL105722	19.856009014626167	0	1	2.4638144523383816	4.828350099212162	1.3329864043038375	4.05843395125183	0.1623373580500732	327.7391004133447	6.708508598170454	15	0	0	6	5	1	0	0	0	0	0	0	328.0	163.94444444444446	243.72222222222223	307.2222222222221	313.6666666666666	1014.0	7.130434782608695	7.1020408163265305	5.674418604651163	4.184210526315789	3.418032786885246	3.527272727272728	4.0	3.788235294117647	2.9404761904761907	3.369565217391304	3.0789473684210527	2.721311475409836	2.763636363636364	3.0	2.8705882352941177	2.6666666666666665	3.564009661835749	2.997732426303855	2.833979328165375	2.694931773879141	2.57103825136612
CHEMBL365405	20.67250559555389	0	1	2.464046210624607	4.830455474866827	1.310718311149902	4.098878963991319	0.157649190922743	349.0116550013544	6.810616762091603	15	0	0	6	4	1	0	1	0	0	0	1	370.0	220.69444444444443	264.2777777777779	340.88888888888886	349.11111111111103	1082.0	7.872340425531915	7.42	5.806818181818182	4.110169491525424	3.4031007751937983	3.6486486486486487	4.393617021276596	3.691489361702128	3.3488372093023258	3.425531914893617	3.0847457627118646	2.689922480620155	2.783783783783784	3.0106382978723403	2.7872340425531914	2.744186046511628	4.695626477541371	3.104444444444445	3.003156565656567	2.888888888888889	2.7062876830318685
CHEMBL448902	34.84315078998623	0	2	2.4620802465437643	4.819653079949523	1.313766132285589	5.531620430059777	0.1257186461377222	715.083711276479	8.05400415547341	18	0	0	8	6	2	0	0	0	0	0	0	494.0	281.8333333333333	428.61111111111126	556.1388888888889	596.666666666667	1766.0	5.369565217391305	5.360824742268041	3.888888888888889	2.6215139442231075	2.2357142857142858	2.2661596958174903	2.4482758620689653	2.244343891402715	1.8691588785046729	3.065217391304348	2.796812749003984	2.5142857142857142	2.5019011406844105	2.612068965517241	2.520361990950226	2.411214953271028	3.063405797101449	2.589060710194731	2.3811728395061738	2.215692784417884	2.130952380952382
ZINC000035279646	22.212387604264176	0	1	2.5146218189857805	4.953669520332663	1.2982165912249657	4.235590775726331	0.1512710991330832	412.89785375969245	7.05281965209334	15	0	0	7	4	2	1	0	0	0	0	0	340.44444444444446	217.0772462277092	316.36419753086426	391.3873456790124	439.8302469135802	1362.0	6.304526748971194	5.374269005847954	5.087378640776699	3.802380952380952	3.528888888888889	3.323232323232323	3.735119047619048	3.0895061728395063	2.581761006289308	3.2962962962962963	2.9714285714285715	2.6533333333333333	2.6666666666666665	2.982142857142857	2.9814814814814814	2.7735849056603774	4.019949004216837	2.5566385098548845	3.0714970634064493	2.795623897707232	2.9322016460905345
ZINC000026954602	26.84619659745187	0	1	2.428859060092796	4.857718120185592	1.3370138908818474	4.922225365291547	0.1447713342732808	381.18929952757134	7.167071532513876	12	0	0	7	5	2	0	0	0	0	0	0	404.0	198.94444444444449	334.83333333333337	419.6944444444444	475.9444444444444	1382.0	5.690140845070423	5.626666666666667	4.158273381294964	3.1871657754010694	2.466666666666667	2.2731481481481484	2.351758793969849	2.199004975124378	2.1744186046511627	3.084507042253521	3.0588235294117645	2.6809523809523808	2.5277777777777777	2.507537688442211	2.27363184079602	2.38953488372093	2.8020344287949923	2.592222222222222	2.408872901678657	2.2443553178847293	2.266402116402116
ZINC000013864289	24.08671915792698	0	0	2.483332449290009	4.850479849295779	1.3311594737914472	4.041807295389057	0.1347269098463019	750.9672801871972	7.719974371157148	15	0	0	9	3	5	0	0	1	0	0	1	461.60493827160496	232.31085200426764	321.9063786008231	345.687242798354	407.6162551440329	1532.0	9.2320987654321	8.539094650205762	7.275462962962963	4.733870967741935	3.794361525704809	3.636856368563686	3.932932932932933	4.29111111111111	5.277139208173691	3.72	3.379032258064516	2.9477611940298507	2.772357723577236	2.720720720720721	2.76	2.839080459770115	4.646217040085353	3.1665333028501754	3.3531914437585737	2.787800345148016	3.041912351821141
CHEMBL203400	19.640163365340246	0	1	2.450582403218049	4.901164806436099	1.231369916790244	3.658106466146583	0.1406964025440993	778.8912400329953	7.613382866302595	6	0	0	6	1	4	1	0	0	0	0	0	306.44444444444446	253.2508573388203	314.537037037037	405.56481481481467	536.1805555555554	1312.0	5.376218323586745	3.816091954022988	3.620795107033639	2.324561403508772	1.7587476979742172	1.495726495726496	1.183632734530938	1.2420091324200913	1.4482758620689653	2.824561403508772	2.5789473684210527	2.176795580110497	2.173076923076923	2.053892215568862	2.1301369863013697	2.0206896551724136	4.442997497172287	2.3849909535972755	2.885660890248046	2.6681895711500965	2.96232351135666
CHEMBL485491	24.915146282673167	0	1	2.45290216762117	4.90580433524234	1.3188709110534769	4.260566803951808	0.1374376388371551	682.4462767908929	7.657085920127303	16	0	0	7	4	2	0	1	0	0	0	1	448.0	246.25	318.58333333333337	414.19444444444434	384.08333333333326	1294.0	8.0	7.466666666666667	5.766355140186916	4.602836879432624	3.512987012987013	2.7861635220125787	2.548611111111111	2.503937007874016	2.5315315315315314	3.482142857142857	3.2624113475177303	2.8506493506493507	2.647798742138365	2.6319444444444446	2.5826771653543306	2.621621621621621	4.397321428571429	3.0166666666666666	2.977414330218069	2.9375492513790378	2.494047619047618
CHEMBL522708	27.114354829647468	0	1	2.4377545968433227	4.830173097543064	1.310035957288081	3.9184429637350537	0.1152483224627957	1745.8007713154302	8.688744055735292	16	0	0	7	3	3	1	0	0	0	0	0	410.44444444444446	241.2994684499314	379.0493827160493	442.2037037037037	454.8364197530864	1600.0	6.126036484245439	5.234741784037559	4.590330788804072	3.1620111731843576	2.4024822695035457	2.175724637681159	2.0058823529411764	1.8799171842650104	1.9977777777777768	3.238805970149253	2.899441340782123	2.5904255319148937	2.510869565217391	2.541176470588235	2.559006211180124	2.6	3.601484603730319	2.432772561293688	2.8935067382904527	2.4704117525346576	2.419342658261098
ZINC000026493957	24.83426605363341	0	1	2.456627360091125	4.868740180032069	1.3314588639279692	4.318761054449634	0.1393148727241817	493.3951589217596	7.332712503867691	15	0	0	7	4	2	0	1	0	0	0	1	440.0	256.02777777777777	326.2499999999999	400.2777777777777	414.7777777777777	1294.0	7.857142857142857	7.3	5.738317757009346	4.104895104895105	3.3312101910828025	2.779874213836478	2.629370629370629	2.713178294573644	2.3445378151260505	3.482142857142857	3.244755244755245	2.8343949044585988	2.59748427672956	2.6083916083916083	2.5968992248062017	2.554621848739496	4.571924603174603	3.082407407407408	3.049065420560747	2.7991452991452985	2.641896673743807
CHEMBL113994	26.1795299307852	0	1	2.4604066393251034	4.843122999710635	1.3336864641016812	4.438547040739109	0.1345014254769427	959.2007904397124	8.060022896246817	15	0	0	6	4	1	1	0	0	0	0	0	366.44444444444446	150.1803840877915	294.30555555555554	354.5123456790123	368.212962962963	1520.0	5.637606837606838	5.850241545893719	4.298387096774194	2.9529652351738243	2.3919413919413923	2.3738489871086554	2.668888888888889	2.290322580645161	2.0479302832244013	3.230769230769231	3.067484662576687	2.6373626373626373	2.574585635359116	2.933333333333333	2.7096774193548385	2.496732026143791	2.3104674475044846	2.62672213276078	2.373431899641577	2.17492236612891	2.0231481481481484
CHEMBL213987	24.12715927244686	0	1	2.463111733931832	4.838180932347855	1.3120137583061715	4.3896207677642565	0.1416006699278792	903.9594363050066	7.938186599532509	12	0	0	7	2	3	0	0	2	0	0	2	383.2098765432099	183.34392623075752	279.7294238683128	351.84686023472034	369.8251028806585	1758.0	6.722980290231752	6.537037037037037	5.064382139148495	4.077093880451194	3.409479409479409	3.312024353120244	3.821869488536155	3.6776776776776776	2.794941282746161	3.298245614035088	3.0431654676258995	2.762237762237762	2.650684931506849	2.833333333333333	2.945945945945946	2.7804878048780486	3.2165601093115352	2.768278463648834	2.6142936810122688	2.531272375789355	2.5861895306339755
CHEMBL2260925	14.079437097173011	2	1	2.4575143814838984	4.848084179243075	1.3102840433355003	4.177732830574104	0.15207336468006	1365.0742762102395	7.446414645578998	6	0	0	8	1	5	0	0	2	0	0	2	297.2098765432099	245.038370675202	243.4475308641976	320.3221688766956	142.53703703703704	1394.0	8.491710758377424	7.212418300653595	5.882716049382716	4.271604938271605	1.5235404896421845	1.4560185185185184	1.6349206349206349	0.7017543859649124	0.1259259259259259	2.8857142857142857	2.328125	2.0	2.1666666666666665	2.4	1.868421052631579	1.5	7.00109630500577	3.87457637375938	4.508287608596252	5.005033888698368	2.415881983678594
CHEMBL11592	24.765316368412112	0	1	2.4633683206628447	4.884636279783624	1.2990577045811302	3.8088274603039336	0.1190258581344979	1247.1298888968158	8.291750911165428	6	1	0	6	2	4	0	0	0	0	0	0	384.0	237.22916666666663	324.8611111111111	441.6944444444444	540.9583333333336	1328.0	5.485714285714286	5.082191780821918	3.65	2.7755102040816326	2.1981981981981984	1.5964125560538116	1.335	1.518716577540107	1.64	2.942857142857143	2.78061224489796	2.414414414414414	2.2286995515695067	2.215	2.2406417112299466	2.32	3.388988095238094	2.5327245053272454	2.320436507936508	2.2535430839002264	2.4367492492492504
CHEMBL1242533	31.63418360767817	0	1	2.525358170477116	4.977602001034271	1.3599466406571985	4.383487089577636	0.112397104860965	1926.0295857602896	8.924192506621946	21	0	0	8	6	2	0	0	0	0	0	0	508.0	221.7777777777778	373.80555555555554	474.7499999999999	525.6111111111111	1572.0	6.958904109589041	7.050632911392405	5.659722222222222	4.41578947368421	3.7365853658536574	3.0239234449760763	2.643564356435644	2.41025641025641	2.5240963855421685	3.4794520547945207	3.347368421052632	3.0195121951219512	2.851674641148325	2.801980198019802	2.6923076923076925	2.765060240963856	3.038051750380518	2.7542194092827006	2.595871913580247	2.4986842105263154	2.5639566395663955
CHEMBL4528651	11.598445758063315	0	1	2.469905258468505	4.939810516937012	1.2216332919693087	3.5396133492128623	0.2359742232808575	68.29215775741284	4.629260047556843	6	0	0	2	1	1	0	0	0	0	0	0	156.0	87.42361111111111	147.83333333333334	216.3333333333333	227.33333333333337	600.0	4.588235294117647	4.828571428571428	3.71875	2.732558139534884	1.3363636363636364	0.8404255319148937	0.2588235294117647	0.0	0.0	2.911764705882353	2.802325581395349	2.2363636363636363	1.9574468085106385	1.6588235294117648	1.2244897959183674	1.0	2.5712826797385624	2.632142857142857	2.309895833333333	2.515503875968992	2.066666666666667
CHEMBL1159649	24.79382593911353	0	1	2.467306909200433	4.87952633516236	1.3329411267575089	4.177921334035189	0.134771655936619	627.0448372715293	7.572420160367133	15	0	0	6	3	2	0	1	0	0	0	1	424.0	252.02777777777777	321.58333333333326	408.4444444444444	428.4444444444444	1282.0	7.43859649122807	6.934426229508197	5.513761467889908	4.047619047619048	3.1801242236024843	2.369047619047619	2.52	2.6153846153846154	2.2704918032786887	3.43859649122807	3.2448979591836733	2.8074534161490683	2.5416666666666665	2.566666666666667	2.5923076923076924	2.4836065573770494	4.421539961013645	2.998178506375228	2.950305810397553	2.7785336356764927	2.6611456176673567
CHEMBL1290486	24.05820958722556	0	1	2.43534947223872	4.870698944477441	1.3389063780729724	4.582581926357553	0.1527527308785851	323.9553055481861	6.879217849106105	16	0	0	5	4	1	0	0	0	0	0	0	360.0	176.47222222222223	284.6944444444444	362.5555555555555	361.1388888888888	1188.0	6.206896551724138	6.306451612903226	4.705357142857143	3.456953642384106	2.591463414634146	2.0454545454545454	1.906832298136646	1.9411764705882355	2.0080645161290325	3.310344827586207	3.178807947019868	2.798780487804878	2.4943181818181817	2.4658385093167703	2.5588235294117645	2.475806451612903	3.042624521072797	2.706093189964158	2.5419146825396823	2.401030169242089	2.202066395663956
CHEMBL65215	27.95202085287396	0	2	2.462951685571322	4.830236781617089	1.3019421917640333	4.3396526708152505	0.1239900763090071	1660.638533762787	8.667720434776935	20	0	0	9	6	0	0	3	0	0	0	3	528.0	337.00694444444446	418.2222222222222	485.08333333333337	477.93055555555554	1502.0	8.25	7.308823529411764	5.655737704918033	3.817073170731707	3.1968085106382977	3.268041237113402	3.4011627906976742	3.3630573248407645	3.047945205479452	3.421875	3.042682926829268	2.702127659574468	2.5412371134020617	2.604651162790698	2.6305732484076434	2.636986301369863	5.265733506944445	3.071486928104575	3.428051001821493	2.9578252032520327	2.542183806146572
ZINC000013802564	28.041630560342607	0	2	2.44586815528399	4.849808331539004	1.3728772803997222	4.244785903062902	0.1212795972303686	954.196160972228	8.113632238274613	20	0	0	6	6	0	0	0	0	0	0	0	382.0	158.44444444444446	317.58333333333337	383.4444444444445	412.0833333333334	1374.0	5.380281690140845	5.657894736842105	4.121428571428571	2.543147208121828	2.132420091324201	1.88936170212766	1.8017241379310345	1.714975845410628	1.5027932960893855	3.183098591549296	2.964467005076142	2.684931506849315	2.480851063829787	2.4008620689655173	2.342995169082126	2.346368715083799	2.231611893583725	2.557383040935673	2.268452380952381	1.9464184997179923	1.881659056316591
ZINC000013794055	23.92031021678297	0	2	2.4481850590747163	4.782511127630357	1.352317104668466	4.051373921656166	0.1350457973885389	2452.036508236075	8.903286474779794	20	0	0	7	7	0	0	0	0	0	0	0	364.0	145.91666666666669	272.1388888888889	306.80555555555554	322.05555555555554	1198.0	6.385964912280702	6.459016393442623	4.787037037037037	2.8811188811188813	2.4683544303797467	2.54421768707483	2.7518796992481205	2.6923076923076925	1.948148148148148	3.280701754385965	2.902097902097902	2.5632911392405062	2.6258503401360542	2.796992481203008	2.730769230769231	2.466666666666667	2.5599415204678366	2.847905282331512	2.519804526748972	2.1454933954933955	2.038326300984529
CHEMBL496317	24.87470616815329	0	1	2.4356251671750164	4.871250334350032	1.3301623402116889	4.718502202467094	0.1522097484666804	310.0274267362586	6.868062878399527	16	0	0	7	4	2	0	1	0	0	0	1	448.0	246.25	315.97222222222223	419.0277777777777	404.6388888888888	1294.0	8.0	7.483333333333333	5.841121495327103	4.638297872340425	3.4220779220779223	2.7861635220125787	2.583333333333333	2.8031496062992125	2.7387387387387387	3.482142857142857	3.276595744680851	2.8506493506493507	2.635220125786164	2.618055555555556	2.622047244094488	2.612612612612613	4.397321428571428	3.018518518518519	2.9530114226375908	2.971828211189913	2.627525252525252
ZINC000003635823	24.765316368412112	0	1	2.4633683206628465	4.884636279783626	1.29905770458113	3.8088274603038688	0.1190258581344959	1247.1298888970916	8.29175091116565	6	1	0	6	2	4	0	0	0	0	0	0	384.0	237.22916666666669	324.8611111111111	441.69444444444446	540.9583333333335	1328.0	5.485714285714286	5.082191780821918	3.65	2.7755102040816326	2.1981981981981984	1.5964125560538116	1.335	1.518716577540107	1.64	2.942857142857143	2.78061224489796	2.414414414414414	2.2286995515695067	2.215	2.2406417112299466	2.32	3.3889880952380955	2.532724505327245	2.320436507936508	2.253543083900227	2.43674924924925
CHEMBL20791	29.29568634023504	0	1	2.4229156114790027	4.840348487691118	1.3027061639395197	5.583301531908211	0.1509000414029246	337.1869704076995	7.128970404484753	23	0	0	8	5	3	0	0	0	0	0	0	510.0	232.3055555555556	359.7222222222222	433.8333333333333	472.5555555555556	1512.0	7.5	7.527777777777778	5.975806451612903	4.640522875816994	3.569060773480663	3.357541899441341	3.413173652694611	3.411042944785276	3.406896551724138	3.367647058823529	3.281045751633987	2.834254143646409	2.776536312849162	2.7245508982035926	2.638036809815951	2.689655172413793	3.4162581699346406	3.087577160493828	2.900985663082437	2.835511982570806	2.6108041743400863
CHEMBL73190	11.313708498984765	0	2	2.2786181688805827	4.527745774393255	1.304192138540515	3.6235051155924	0.2415670077061599	75.84348776997406	4.7341369535256295	6	0	0	2	2	0	0	0	0	0	0	0	146.0	72.83333333333334	137.94444444444449	153.61111111111111	135.66666666666669	584.0	4.424242424242424	4.529411764705882	3.081967213114754	1.868421052631579	1.8285714285714283	1.7230769230769232	1.4339622641509433	0.9166666666666666	0.9090909090909092	2.727272727272727	2.4473684210526314	2.3142857142857145	2.230769230769231	2.207547169811321	2.0416666666666665	2.0303030303030303	2.207070707070707	2.5073529411764706	2.2613843351548275	2.021198830409357	1.9380952380952383
CHEMBL196907	26.765316368412115	0	2	2.5253969790222563	4.948915349512715	1.3543248944463395	3.986662633499412	0.1208079585908912	1684.687791538351	8.623258007170294	19	0	0	9	7	1	1	0	0	0	0	0	430.44444444444446	189.8923182441701	303.16049382716045	374.3024691358023	420.7129629629629	1554.0	7.174074074074074	6.974358974358975	5.52542372881356	4.313852813852813	3.177024482109228	2.771717171717172	2.717592592592593	2.282973621103118	2.4435261707988984	3.55	3.363636363636364	2.864406779661017	2.757575757575758	2.861111111111111	2.618705035971223	2.6942148760330578	3.164871970736168	2.766571699905034	2.569156727348817	2.430535513868846	2.3769093952709768
CHEMBL2113098	25.081555223817183	0	1	2.502413403807877	4.947599942861446	1.277686209215397	4.532517394849386	0.1416411685890433	477.8462518442385	7.332439841695621	12	0	0	8	4	4	0	0	0	0	0	0	456.0	293.27777777777777	360.75000000000006	427.13888888888886	507.2777777777778	1346.0	7.354838709677419	6.753846153846154	5.288135593220339	4.103896103896104	3.229946524064171	2.865	3.211764705882353	3.1823529411764704	2.346820809248555	3.2580645161290325	3.2467532467532467	2.716577540106952	2.535	2.711764705882353	2.7	2.433526011560694	4.730286738351254	2.9782051282051283	3.057203389830509	2.773629148629148	2.712715389185978
ZINC000013802582	25.33452377915606	0	2	2.445406864741732	4.779713441241366	1.3525898903336917	3.903377473149392	0.1219805460359184	7167.520813589193	10.040465911443077	20	0	0	6	6	0	0	0	0	0	0	0	356.0	150.41666666666669	289.05555555555554	336.9722222222222	354.9722222222223	1262.0	5.5625	5.735294117647059	4.163934426229508	2.4850299401197606	2.0054054054054054	2.02247191011236	2.275641025641025	2.22972972972973	1.7266666666666666	3.125	2.784431137724551	2.4486486486486485	2.393258426966292	2.576923076923077	2.5945945945945947	2.4466666666666668	2.350260416666667	2.6797385620915035	2.3693078324225865	2.017797737857618	1.918768768768769
CHEMBL282829	18.970562748477143	0	1	2.41632424416238	4.759999335873726	1.3608355497344709	4.110465047423448	0.171269376975977	266.31999372079576	6.460167307043003	15	0	0	4	4	0	0	0	0	0	0	0	268.0	110.63888888888889	218.44444444444449	257.8611111111111	261.0	940.0	5.583333333333333	5.862745098039215	4.417582417582418	2.9831932773109244	2.069230769230769	1.7424242424242424	1.9541284403669723	2.096774193548387	2.13953488372093	3.1666666666666665	3.0	2.5846153846153848	2.363636363636364	2.568807339449541	2.5806451612903225	2.372093023255814	2.304976851851852	2.6481481481481484	2.400488400488401	2.166900093370681	2.007692307692308
CHEMBL424128	24.58697688344964	0	2	2.4220509908364503	4.727465285804913	1.3218977278462432	4.861824950052734	0.1519320296891479	374.3541064985139	7.088352968099019	18	0	0	6	4	2	0	0	0	0	0	0	362.0	179.72222222222223	306.6111111111112	363.19444444444446	358.1666666666667	1294.0	5.484848484848484	5.594202898550725	4.278688524590164	2.919254658385093	2.55	2.124223602484472	1.586666666666667	1.708029197080292	1.4242424242424243	2.9696969696969697	2.732919254658385	2.6125	2.3850931677018634	2.3466666666666667	2.3503649635036497	2.287878787878788	2.723063973063973	2.7926731078904994	2.5132058287796	2.255866114561767	2.238541666666667
CHEMBL2205814	21.36867868016649	0	1	2.9370578413614403	5.379373110808483	1.3612780278819872	3.687018916182349	0.1474807566472939	4625.917634881954	9.355720769682552	6	0	4	4	1	3	0	0	0	0	0	0	308.0	142.14583333333334	250.4583333333333	341.25	337.05555555555554	1022.0	6.16	6.160714285714286	5.008928571428571	3.3076923076923075	1.7006369426751593	1.5693430656934306	2.467889908256881	3.0	3.3684210526315788	3.86	3.628205128205128	2.643312101910828	2.45985401459854	2.779816513761468	2.892156862745098	3.0526315789473686	2.842916666666667	2.4657738095238093	2.236235119047619	2.1875	2.14685067232838
CHEMBL28833	19.67766952966369	0	1	2.4163948195982607	4.761246635186327	1.346824117139169	4.128465610401621	0.1651386244160648	358.5335207431414	6.798312890312988	15	0	0	4	4	0	0	0	0	0	0	0	272.0	114.88888888888889	227.6111111111112	270.02777777777777	273.0	978.0	5.333333333333333	5.611111111111111	4.206185567010309	2.8515625	2.021582733812949	1.7391304347826086	1.834710743801653	2.0	2.157303370786517	3.0980392156862746	2.9140625	2.568345323741007	2.3840579710144927	2.487603305785124	2.5392156862745097	2.4831460674157304	2.252723311546841	2.598251028806584	2.346506300114548	2.109592013888889	1.9640287769784173
CHEMBL133868	13.49204798394724	0	1	2.492963544149106	4.906186989956341	1.313798229096267	3.676293583344617	0.2162525637261539	105.5692508563582	5.189995394859361	9	0	0	3	2	1	0	0	0	0	0	0	194.0	93.16666666666669	165.16666666666669	202.94444444444449	191.7777777777778	684.0	5.542857142857143	5.8108108108108105	4.582089552238806	3.227272727272727	2.611111111111111	2.2151898734177213	1.0609756097560976	0.78125	0.1538461538461538	3.142857142857143	2.977272727272727	2.833333333333333	2.6455696202531644	2.158536585365854	1.78125	1.4230769230769231	2.661904761904762	2.721471471471472	2.465174129353234	2.306186868686869	2.1308641975308644
CHEMBL500488	40.5000050394786	0	2	2.4619856884683773	4.8192137233642	1.307063215385283	5.532665784203343	0.1063974189269873	6070.462431589076	10.359848689867489	18	0	0	8	6	2	0	0	0	0	0	0	526.0	315.8333333333333	502.6111111111112	654.1388888888889	694.666666666667	2070.0	4.5344827586206895	4.56198347107438	3.210526315789474	2.136222910216718	1.8693181818181817	1.8746268656716416	1.973684210526316	1.78839590443686	1.3986013986013983	2.8448275862068964	2.569659442724458	2.363636363636364	2.346268656716418	2.414473684210526	2.334470989761092	2.2587412587412588	2.722701149425287	2.4226354453627184	2.2044346978557505	2.025197798417613	1.9734848484848493
ZINC000003779247	14.13020507991249	0	1	2.4397650381914087	4.750954313220916	1.3242099053021847	3.796077194341682	0.2108931774634267	110.26375141754832	5.290661900861878	9	0	0	3	2	1	0	0	0	0	0	0	204.0	88.38888888888889	169.11111111111111	195.36111111111103	198.72222222222223	722.0	5.368421052631579	5.425	3.9726027397260273	2.608695652173913	2.156862745098039	2.0721649484536084	1.971830985915493	1.364864864864865	0.8125	3.0526315789473686	2.902173913043478	2.4411764705882355	2.3608247422680413	2.704225352112676	2.22972972972973	1.828125	2.326023391812865	2.618055555555556	2.3165905631659056	2.1234903381642507	1.948257080610022
CHEMBL1242717	32.34129038886472	0	1	2.52443244717854	4.9781465115092125	1.363641378678545	4.390840772008031	0.1097710193002007	1927.9364742449727	8.950499886704486	21	0	0	9	6	3	0	0	0	0	0	0	544.0	234.0277777777778	390.05555555555554	490.25	539.4444444444446	1636.0	7.351351351351352	7.2125	5.758620689655173	4.64021164021164	3.761904761904762	3.1598173515981736	2.8823529411764706	2.676767676767677	2.801169590643275	3.4864864864864864	3.417989417989418	3.033333333333333	2.794520547945205	2.823529411764706	2.7222222222222223	2.7777777777777777	3.162537537537538	2.822916666666667	2.690038314176245	2.593915343915344	2.5687830687830693
ZINC000013802543	26.708297227009275	0	2	2.445447811234583	4.780991372075967	1.3453914909635656	3.946643274540914	0.1160777433688504	3169.4370631313814	9.285084700115387	20	0	0	7	6	1	0	0	0	0	0	0	390.0	190.19444444444449	317.3333333333333	376.77777777777777	408.75000000000006	1364.0	5.735294117647059	5.777777777777778	4.24031007751938	2.636871508379888	2.33502538071066	2.145631067961165	2.17	1.9378238341968912	1.6206896551724137	3.117647058823529	2.8603351955307263	2.598984771573604	2.4757281553398056	2.445	2.326424870466321	2.293103448275862	2.7969771241830066	2.773533950617284	2.4599483204134365	2.104903786468032	2.0748730964467006
CHEMBL330603	28.99602651171293	2	1	2.537821959846611	4.9303517552586005	1.3400771705887489	4.575534036059922	0.1270981676683311	1098.4720456962664	8.28260928925812	20	0	0	10	8	1	0	1	0	0	0	1	518.0	269.25	362.3888888888889	435.8055555555556	461.1666666666667	1502.0	7.969230769230769	7.771428571428571	6.023809523809524	3.875	3.3405405405405406	3.4603174603174605	3.611111111111111	3.335135135135136	2.8263157894736843	3.523076923076923	3.25	2.9891891891891893	2.973544973544973	3.105555555555556	2.897297297297297	2.647368421052632	4.142307692307693	3.0519841269841272	2.87610229276896	2.594080687830688	2.492792792792793
CHEMBL1242923	23.43198303507878	0	1	2.407697153746004	4.815394307492008	1.3194840131552656	3.7398973062768457	0.1246632435425615	2502.0155689620224	8.923464202282329	12	0	0	6	3	3	0	0	0	0	0	0	380.0	225.41666666666663	299.7777777777777	399.52777777777777	391.0555555555554	1232.0	6.440677966101695	5.983870967741935	4.383928571428571	3.212903225806452	2.426829268292683	2.198757763975155	2.2108843537414966	2.186046511627907	2.1370967741935485	3.101694915254237	2.8	2.5	2.3354037267080745	2.346938775510204	2.581395348837209	2.5725806451612905	3.8206214689265536	2.8068996415770613	2.676587301587301	2.5775985663082435	2.384485094850948
CHEMBL490417	24.09864970174544	0	1	2.434168371384123	4.868336742768246	1.3382437435226977	4.322814126448017	0.1440938042149339	486.8818998812747	7.286633876964257	16	0	0	6	4	2	0	0	0	0	0	0	392.0	184.47222222222223	292.36111111111103	379.0833333333333	339.6388888888888	1214.0	7.0	6.9	5.299065420560748	4.1063829787234045	2.805194805194805	2.251572327044025	2.125	2.2125984251968505	2.3873873873873874	3.392857142857143	3.2056737588652484	2.792207792207792	2.5723270440251573	2.555555555555556	2.566929133858268	2.5855855855855854	3.2941468253968256	2.8500000000000005	2.732346832814122	2.6885342789598106	2.20544733044733
CHEMBL304197	24.73680679771069	0	2	2.4508143689591195	4.793035361261595	1.3459532438101427	4.069043396559925	0.1312594644051588	1592.8872842782782	8.504705662010304	20	0	0	7	6	1	0	0	0	0	0	0	382.0	175.66666666666669	290.1944444444444	348.6944444444444	359.5555555555556	1250.0	6.47457627118644	6.428571428571429	4.801801801801802	3.174496644295302	2.590643274853801	2.698795180722892	2.788079470198676	2.576388888888889	2.3622047244094486	3.288135593220339	2.986577181208053	2.631578947368421	2.572289156626506	2.609271523178808	2.555555555555556	2.559055118110236	2.977401129943503	2.900352733686068	2.614364364364364	2.3402311707680834	2.1026640675763484
ZINC000000056645	13.68231801272818	0	1	2.390032960288885	4.690405923814865	1.2671839321554388	3.369706774665609	0.1872059319258671	324.5620668171631	6.370263451838832	9	0	0	4	2	2	0	0	0	0	0	0	214.0	125.13888888888889	183.3611111111112	243.16666666666669	206.22222222222223	750.0	5.631578947368421	5.435897435897436	4.117647058823529	3.090909090909091	2.460674157303371	1.9090909090909087	2.054054054054054	1.9577464788732395	1.7142857142857142	2.8421052631578947	2.5	2.258426966292135	2.324675324675325	2.135135135135135	2.056338028169014	2.3877551020408165	3.29312865497076	2.92022792022792	2.696486928104576	2.763257575757576	2.317103620474408
CHEMBL146720	29.674623722198056	0	2	2.425377283715363	4.763236938622098	1.3276585004090573	5.2786850029331065	0.1389127632350817	409.2444007079484	7.349313601052353	18	0	0	10	6	4	0	0	0	0	0	0	516.0	291.27777777777777	384.94444444444446	506.33333333333326	506.83333333333326	1592.0	7.166666666666667	6.815789473684211	5.328358208955224	4.062857142857143	3.391304347826087	3.160621761658031	3.35	4.042857142857143	3.3375	3.25	3.057142857142857	2.760869565217391	2.4507772020725387	2.7	2.8642857142857143	2.575	4.0455246913580245	3.065058479532164	2.8727197346600333	2.893333333333333	2.754528985507246
CHEMBL2413154	20.63206548103401	0	1	2.360653251500056	4.721306503000109	1.307021515430037	4.461414182801835	0.1652375623259939	215.09402644635728	6.364327037844683	12	0	0	8	5	3	0	0	0	0	0	0	376.0	219.36111111111111	280.2777777777778	371.4166666666667	412.0	1148.0	6.962962962962963	6.464285714285714	4.871287128712871	3.694656488549618	2.267123287671233	1.506578947368421	1.6267605633802815	1.763779527559055	2.101010101010101	3.0185185185185186	2.870229007633588	2.4452054794520546	2.25	2.147887323943662	2.125984251968504	2.404040404040404	4.06224279835391	2.9558531746031744	2.775027502750276	2.8352417302798982	2.821917808219178
ZINC000013802528	26.73680679771069	0	2	2.44558634033004	4.806038544751691	1.340863859939105	4.033533924769146	0.1186333507285043	1618.0373968033944	8.612744641954537	20	0	0	7	6	1	0	0	0	0	0	0	396.0	189.69444444444449	314.9166666666667	379.8611111111112	434.75000000000006	1364.0	5.823529411764706	5.875	4.3565891472868215	2.875	2.296116504854369	1.9429824561403508	1.9433962264150944	1.988888888888889	1.6303030303030304	3.147058823529412	2.9829545454545454	2.592233009708738	2.3157894736842106	2.330188679245283	2.3777777777777778	2.357575757575757	2.789624183006536	2.786265432098765	2.4412144702842378	2.158301767676768	2.110436893203884
CHEMBL97450	16.182575738250836	0	1	2.421732183337405	4.725969007013331	1.293025731386635	3.442016625393683	0.1564553011542583	3840.279211301595	9.041757714579164	9	0	0	3	2	1	0	0	0	0	0	0	202.0	118.11111111111111	208.8055555555556	248.97222222222223	240.3333333333334	876.0	3.8846153846153846	4.018867924528302	2.8762886597938144	1.9307692307692308	1.744	1.512396694214876	1.162162162162162	1.17	0.989247311827957	2.5384615384615383	2.3076923076923075	2.248	2.115702479338843	2.09009009009009	2.09	2.053763440860215	2.2713675213675213	2.461740041928721	2.152634593356243	1.9151709401709405	1.9226666666666672
CHEMBL282971	25.68821072345592	0	1	2.5128333924969644	4.936705996773743	1.2993460969834167	4.520687539997509	0.1412714856249221	420.6595060297514	7.204974541977571	15	0	0	9	3	3	2	0	1	0	0	1	392.4938271604938	222.33597203170248	346.5094307270234	354.21502057613174	417.43004115226336	1994.0	6.767134951042997	5.625448028673835	5.307767944936087	3.678760393046108	3.40877914951989	2.892012494422133	3.70242656449553	3.2621902478017586	2.5547385620915035	3.5517241379310347	3.3401360544217686	2.9753086419753085	2.7289156626506026	2.8	2.7985611510791366	2.713235294117647	3.8333788281328016	2.435243262976238	3.066455139177198	2.4096259903138213	2.576728649088045
ZINC000026248814	29.38266325198654	0	2	2.4459583922107058	4.845226052527874	1.2862049972717762	4.22970095220344	0.1143162419514443	1055.859986167237	8.270443686268923	20	0	0	10	6	0	0	4	0	0	0	4	586.0	403.7847222222222	544.8055555555553	482.7361111111112	580.7777777777778	1620.0	8.746268656716419	7.47887323943662	6.5078125	4.170588235294118	3.226600985221675	2.891509433962264	2.967391304347826	3.280701754385965	3.3735632183908044	3.4328358208955225	3.123529411764706	2.6798029556650245	2.438679245283019	2.690217391304348	2.649122807017544	2.431034482758621	6.026637645107794	3.102503912363068	4.256293402777776	2.8396241830065363	2.8609742747673783
CHEMBL365810	24.3174293012278	0	2	2.392356327168348	4.784712654336696	1.2940359244104442	3.9726220730980297	0.1281490991321945	704.4137604244694	7.688768022880423	16	0	0	8	4	4	0	0	0	0	0	0	450.0	278.22222222222223	349.1944444444444	394.8333333333333	479.61111111111103	1306.0	7.894736842105263	7.133333333333334	5.647619047619048	4.333333333333333	3.3630573248407645	2.4342105263157894	2.7099236641221376	2.6557377049180326	2.658119658119658	3.298245614035088	3.057971014492753	2.560509554140128	2.4539473684210527	2.564885496183206	2.7049180327868854	2.5811965811965814	4.881091617933723	3.1574074074074074	3.325661375661375	2.861111111111111	3.0548478414720446
CHEMBL107772	28.95718907279192	2	1	2.4575143814838984	4.848084179243075	1.3102840433355003	4.177732830574104	0.15207336468006	1365.0742762102395	7.446414645578998	12	0	0	11	4	6	0	0	1	0	0	1	537.604938271605	366.2830742264899	444.98971193415633	448.9753086419752	472.9156378600823	1874.0	7.571900539036689	6.864535768645357	5.297178130511464	3.466802168021681	2.867901234567901	3.096981374438021	2.668918918918919	2.7777777777777777	2.991452991452991	3.112676056338028	2.957317073170732	2.5388888888888888	2.4046242774566475	2.45945945945946	2.488372093023256	2.730769230769231	5.158916538401265	3.2529454873442694	3.531664380429812	2.737654320987654	2.62730909922268
ZINC000103283205	10.14678410679544	0	1	2.304525672367811	4.609051344735622	1.2120048944224249	3.252097855078647	0.232292703934189	79.69724076942822	4.714707201610162	6	0	0	4	1	1	0	0	0	2	0	2	142.1344307270233	66.12877229080932	110.00308641975312	130.3641975308642	112.49494170096024	2936.0	5.264238175074937	5.07681755829904	3.644122383252818	2.4953703703703707	1.5029055992018956	1.479905437352246	1.416931216931217	0.5662768031189084	0.1	2.851851851851852	2.4642857142857144	2.1272727272727274	2.1702127659574466	2.4285714285714284	1.8157894736842104	1.4	2.449213788548493	2.6921582075903068	2.3913714439076763	2.3279320987654324	2.045362576381095
CHEMBL139976	9.411167754907478	0	1	2.160195114128632	4.320390228257264	1.2457093105971402	3.1562106734392223	0.2427854364184017	74.95055054518939	4.579192834488644	6	0	0	2	2	0	0	0	0	0	0	0	116.0	65.77777777777777	118.66666666666666	133.75	124.0	512.0	3.741935483870968	3.612903225806452	2.203703703703704	1.4328358208955223	0.918918918918919	1.0175438596491229	1.0980392156862746	1.2	0.84375	2.3870967741935485	2.1194029850746268	1.8108108108108107	1.894736842105263	1.862745098039216	2.05	1.875	2.1218637992831537	2.567204301075269	2.197530864197531	1.9962686567164176	1.6756756756756754
CHEMBL322349	14.389424793914728	0	1	2.426950184690585	4.742349461021492	1.254131070621021	3.58411870819446	0.1886378267470768	172.8188076040143	5.794097576920683	9	0	0	4	2	2	0	0	0	0	0	0	244.0	140.13888888888889	195.25	226.63888888888889	230.86111111111111	786.0	6.256410256410256	6.075	4.6	3.2976190476190474	2.752688172043011	2.925925925925926	2.5277777777777777	1.9342105263157887	0.984375	2.923076923076923	2.773809523809524	2.462365591397849	2.555555555555556	2.5	2.223684210526316	2.015625	3.593304843304843	2.936805555555556	2.789285714285714	2.6980820105820107	2.482377538829152
CHEMBL4163428	20.603555910332588	0	1	2.445417880946508	4.791964657584105	1.3339212421062288	4.083549125682575	0.1570595817570221	436.3795438517666	7.034023823120892	12	0	0	5	3	2	0	0	0	0	0	0	328.0	163.88888888888889	262.02777777777777	296.4444444444444	348.1666666666667	1056.0	6.431372549019608	6.111111111111111	4.731958762886598	3.208	2.736111111111111	2.9834710743801653	3.3300970873786406	2.958333333333333	2.233644859813084	3.196078431372549	3.016	2.458333333333333	2.56198347107438	2.8446601941747574	2.770833333333333	2.4953271028037385	3.213507625272331	2.762860082304527	2.701317296678121	2.371555555555555	2.4178240740740744
CHEMBL391273	26.13908981626532	0	1	2.439444996234808	4.878889992469617	1.342558271551335	4.8182293196301424	0.1460069490797013	355.25284607236875	7.066752246880942	16	0	0	6	4	2	0	0	0	0	0	0	422.0	233.5	321.38888888888886	410.5	434.77777777777766	1324.0	6.918032786885246	6.676923076923077	5.086206896551724	3.76875	2.9719101123595504	2.423280423280424	2.339080459770115	2.506578947368421	2.1185185185185187	3.377049180327869	3.2375	2.8146067415730336	2.5502645502645502	2.505747126436781	2.519736842105264	2.5185185185185186	3.827868852459016	2.973076923076924	2.7705938697318007	2.565625	2.442571785268414
CHEMBL196666	32.00279312142159	0	1	2.506931960919709	4.948604066226066	1.3081683776856257	4.832435663383233	0.1208108915845808	865.5170630782433	8.149621450248054	23	0	0	8	5	3	0	0	0	0	0	0	536.0	242.6388888888889	387.1944444444443	485.8333333333333	551.0277777777777	1624.0	7.1466666666666665	7.3375	5.866197183098592	4.480662983425415	3.6619047619047618	3.364485981308411	2.954954954954955	2.901408450704225	3.0211640211640214	3.4266666666666667	3.3701657458563536	3.038095238095238	2.892523364485981	2.6936936936936937	2.694835680751173	2.6507936507936507	3.2351851851851854	2.9510416666666672	2.726721439749608	2.6841620626151013	2.623941798941799
CHEMBL513715	24.05820958722556	0	1	2.43534947223872	4.870698944477441	1.3389063780729724	4.582581926357553	0.1527527308785851	323.9553055481861	6.879217849106105	16	0	0	6	4	2	0	0	0	0	0	0	392.0	184.47222222222223	291.3611111111111	378.5555555555555	348.1388888888888	1214.0	7.0	6.916666666666667	5.373831775700935	4.212765957446808	2.889610389610389	2.345679012345679	2.111111111111111	2.121212121212121	2.4017857142857144	3.392857142857143	3.24822695035461	2.863636363636364	2.598765432098765	2.5163398692810457	2.575757575757576	2.5982142857142856	3.2941468253968256	2.8518518518518525	2.723001038421599	2.684791174152876	2.260642135642135
CHEMBL247428	27.06497619693422	0	2	2.4518374773554	4.903674954710802	1.3119117347753269	4.03518712745611	0.1186819743369444	1812.7655130096823	8.726384297558718	16	0	0	8	4	3	0	1	0	0	0	1	498.0	266.5	347.24999999999994	478.1666666666666	455.8333333333333	1434.0	7.904761904761905	7.2835820895522385	5.7	4.915584415584416	3.257142857142857	2.638418079096045	2.8993288590604025	2.664285714285714	2.7251908396946565	3.380952380952381	3.207792207792208	2.7085714285714286	2.4971751412429377	2.637583892617449	2.7285714285714286	2.732824427480916	4.23015873015873	2.9954394693200666	2.8937499999999994	3.1049783549783547	2.604761904761905
ZINC000026992736	26.2005491829405	0	2	2.445725473327436	4.7902469636751	1.3336921184598372	4.016409909854115	0.1217093912077004	3525.9942586058223	9.36184020312655	20	0	0	7	6	1	0	0	0	0	0	0	388.0	186.20138888888889	311.8472222222223	398.2638888888889	408.5416666666667	1326.0	5.969230769230769	6.028985507246377	4.439024390243903	2.717647058823529	2.1237113402061856	2.151351351351351	2.51875	2.4640522875816995	1.9171974522293	3.2	2.8294117647058825	2.4329896907216493	2.4	2.61875	2.6209150326797386	2.4394904458598727	2.864636752136752	2.811795491143317	2.5353432700993683	2.342728758169935	2.105884879725086
CHEMBL426285	30.110580245563902	0	1	2.535115311364094	5.00219856718939	1.3501979621069913	5.063812124443434	0.133258213801143	599.2980938630757	7.730760193585842	21	0	0	8	7	1	0	0	0	0	0	0	502.0	246.02777777777777	351.49999999999994	453.7777777777777	542.888888888889	1518.0	7.27536231884058	7.486486486486487	6.03030303030303	4.739884393063584	4.296296296296297	3.6206896551724137	3.7552083333333335	3.620320855614973	3.497076023391813	3.4927536231884058	3.46242774566474	3.1693121693121693	2.9655172413793105	3.020833333333333	2.9251336898395723	2.941520467836257	3.565619967793881	2.965840840840841	2.662878787878788	2.622992935131663	2.872427983539096
CHEMBL487313	28.560069988347085	1	1	2.4653334561075058	4.834661024181924	1.2888374667474185	4.184099792741976	0.1130837781822155	27086.936779979147	11.515139672661334	15	0	0	7	3	3	0	1	0	0	0	1	464.0	337.75	400.47222222222223	489.8333333333333	492.861111111111	1538.0	6.1866666666666665	5.653846153846154	4.140845070422535	2.6683168316831685	2.320754716981132	2.269230769230769	2.5309278350515463	2.3262032085561497	2.207865168539326	2.986666666666667	2.6386138613861387	2.44811320754717	2.3990384615384617	2.463917525773196	2.4385026737967914	2.460674157303371	4.503333333333333	2.846866096866097	2.820226917057903	2.424917491749175	2.324816561844864
ZINC000053586742	9.370727640387596	0	1	2.277190559326072	4.554381118652143	1.222496011858445	3.1414429289853985	0.2416494560757998	85.80288652733492	4.714416912905242	6	0	0	4	1	1	0	0	0	2	0	2	136.1344307270233	60.60099451303155	100.2746913580247	108.09104938271604	83.09833676268859	2898.0	5.6722679469593045	5.294753086419753	3.70925925925926	2.6847911741528763	1.8600137174211249	1.544973544973545	1.3984674329501916	0.8760683760683761	0.2398589065255732	2.875	2.4680851063829787	2.25	2.171428571428572	2.2413793103448274	1.9615384615384608	1.5238095238095235	2.5250414380429813	2.760159465020576	2.5068672839506174	2.299809561334384	2.0774584190672147
CHEMBL490634	23.4604926057802	0	1	2.406454799432896	4.81290959886579	1.2996990811139573	4.242370849512484	0.1368506725649188	654.2828636325659	7.614941882641069	12	0	0	8	2	5	0	1	0	0	0	1	484.0	352.7222222222222	361.3611111111111	437.3611111111111	482.9166666666666	1354.0	8.344827586206897	6.766666666666667	5.242990654205608	4.340425531914893	3.4740259740259742	2.930817610062893	2.609271523178808	2.2	2.4335664335664338	3.1206896551724137	2.978723404255319	2.655844155844156	2.509433962264151	2.529801324503312	2.290322580645161	2.167832167832168	6.081417624521072	3.1958333333333333	3.3772066458982346	3.101851851851852	3.13582251082251
CHEMBL4572167	15.650816416401664	0	1	2.52023409282243	5.040468185644862	1.2984815641590215	3.908033233851656	0.1954016616925828	137.6578128681544	5.617918169478294	12	0	0	2	2	0	0	0	0	0	0	0	198.0	102.17361111111111	182.62500000000003	252.3611111111111	280.38888888888886	768.0	4.714285714285714	5.295454545454546	4.205128205128205	3.163636363636364	2.1791044776119404	1.7720588235294117	1.1594202898550725	0.7142857142857143	0.3181818181818182	3.095238095238096	3.118181818181818	2.6791044776119404	2.4044117647058822	2.0	1.7809523809523808	1.5454545454545454	2.4327050264550265	2.667613636363636	2.341346153846154	2.294191919191919	2.0924543946932004
CHEMBL495217	26.62777622787746	0	1	2.392488769599643	4.784977539199286	1.2675975739140068	4.129680272702151	0.1214611844912397	719.2174305808311	7.801939150554846	16	0	0	8	3	4	1	0	0	0	0	0	434.44444444444446	255.8272462277092	398.1419753086419	439.6604938271605	416.2299382716049	1628.0	6.48424543946932	5.504761904761906	4.735449735449735	3.385858585858585	2.5695970695970693	2.481283422459893	2.0056818181818183	1.9065040650406504	1.9472573839662448	3.149253731343284	2.9272727272727272	2.6373626373626373	2.4385026737967914	2.4829545454545454	2.4390243902439024	2.4556962025316458	3.818317107876256	2.592791005291005	3.159856946893984	2.6646090534979425	2.286977682811016
CHEMBL49826	15.959564953260614	0	1	2.463239900691029	4.835927535902833	1.259721879178908	3.9889653340952727	0.1994482667047636	125.9402462432766	5.528954738861417	9	0	0	2	2	0	0	0	0	0	0	0	186.0	91.70138888888889	185.52777777777783	244.6111111111112	262.6388888888889	772.0	4.043478260869565	4.479166666666667	3.2111111111111112	1.9833333333333327	1.4630872483221478	1.5669291338582678	1.6	0.9117647058823528	0.56	2.9565217391304346	2.708333333333333	2.2013422818791946	2.338582677165354	2.736842105263158	2.2254901960784315	1.85	1.99350845410628	2.3640046296296298	2.06141975308642	2.0384259259259263	1.7626771066368383
ZINC000026951960	24.805756482931987	0	1	2.398506048349702	4.797012096699404	1.318104648243795	4.888069892801578	0.1527521841500493	307.18567620848404	6.890603183066621	12	0	0	8	5	3	0	0	0	0	0	0	418.0	203.41666666666669	322.3333333333333	387.44444444444446	443.1111111111112	1334.0	6.430769230769231	6.117647058823529	4.532786885245901	3.6346153846153846	2.763736263736264	2.471204188481676	2.775757575757576	2.638036809815951	2.2774193548387096	3.0615384615384613	3.102564102564102	2.60989010989011	2.4659685863874348	2.5939393939393938	2.3680981595092025	2.3548387096774195	3.12948717948718	2.832516339869281	2.64207650273224	2.483618233618233	2.434676434676435
CHEMBL485630	26.32935984504625	0	1	2.3992145345272577	4.798429069054516	1.3202246193738083	5.324886387177989	0.1613601935508481	244.42663070257623	6.692837653428603	16	0	0	7	3	4	0	0	0	0	0	0	464.0	247.27777777777777	331.19444444444446	454.41666666666674	424.22222222222206	1366.0	7.733333333333333	7.25	5.631578947368421	4.480263157894737	3.2439024390243905	3.0397350993377485	3.1297709923664123	2.692857142857143	2.54014598540146	3.4166666666666665	3.098684210526316	2.6890243902439024	2.6821192052980134	2.816793893129771	2.6785714285714284	2.583941605839416	4.121296296296296	3.004340277777778	2.905214424951267	2.989583333333334	2.5867208672086712
CHEMBL241463	26.32935984504625	0	1	2.418104112199024	4.836208224398046	1.3093079190361736	4.282751518695044	0.1297803490513649	654.7441740719601	7.678167053877882	16	0	0	7	3	3	0	1	0	0	0	1	472.0	261.52777777777777	338.3888888888889	464.9166666666666	420.69444444444446	1384.0	7.737704918032787	7.123076923076923	5.512820512820513	4.496815286624204	3.0823529411764707	2.5365853658536586	2.6780821917808217	2.544776119402985	2.609375	3.377049180327869	3.0445859872611467	2.6823529411764704	2.518292682926829	2.6301369863013697	2.7313432835820897	2.6953125	4.287340619307832	2.9722222222222223	2.892212725546059	2.961252653927813	2.474673202614379
ZINC000000602342	27.017045763868225	0	2	2.445810653658153	4.803950481871507	1.3161633851254368	4.0671073202446735	0.119620803536608	2420.033046257156	9.015311906157775	20	0	0	7	6	1	0	0	0	0	0	0	398.0	189.9513888888889	320.3888888888889	407.68055555555554	435.2916666666666	1364.0	5.852941176470588	5.902777777777778	4.325581395348837	2.7556818181818183	2.061320754716981	2.08	2.139896373056995	2.152542372881356	1.8711656441717792	3.176470588235294	2.852272727272727	2.452830188679245	2.41	2.4196891191709846	2.4745762711864407	2.4294478527607364	2.793402777777778	2.777970679012346	2.483634797588286	2.316366792929293	2.053262578616352
CHEMBL325131	28.77884958782944	2	1	2.4575143814838984	4.848084179243075	1.3102840433355003	4.177732830574104	0.15207336468006	1365.0742762102395	7.446414645578998	12	0	0	11	5	6	0	0	0	0	0	0	546.0	373.94444444444446	450.7222222222221	465.0555555555554	483.9444444444444	1636.0	7.47945205479452	6.68	5.0852713178294575	3.5508982035928143	2.891304347826087	3.027173913043478	2.707006369426752	2.6308724832214767	2.378787878787879	3.0273972602739727	2.946107784431138	2.5380434782608696	2.407608695652174	2.5095541401273884	2.3758389261744965	2.484848484848485	5.122526636225267	3.294814814814816	3.4939707149009465	2.7847638057218886	2.6301328502415457
ZINC000026283307	14.199154765133787	0	1	2.4278681767252857	4.85573635345057	1.2765299305897977	3.765880108645696	0.1982042162445103	147.08696882567594	5.632877922674718	6	0	0	3	2	0	0	1	0	0	0	1	204.0	153.63888888888889	189.94444444444449	274.75000000000006	273.9722222222222	780.0	4.636363636363637	4.444444444444445	3.25	2.4521739130434783	1.5826771653543308	1.0921985815602837	0.8865248226950354	0.9545454545454546	0.9333333333333332	2.7045454545454546	2.6869565217391305	2.4015748031496065	2.042553191489361	1.7730496453900708	1.7818181818181815	1.8533333333333333	3.491792929292929	2.5722222222222224	2.261243386243387	2.389130434782609	2.157261592300962
CHEMBL322054	17.81556890010629	0	1	2.424046348634726	4.730958307543494	1.2694918437817768	3.5302872113276456	0.1470953004719852	3975.753895377368	9.163438405673729	9	0	0	3	2	1	0	0	0	0	0	0	220.0	118.11111111111111	225.8055555555556	269.63888888888897	270.33333333333337	952.0	3.793103448275862	3.847457627118644	2.642201834862385	1.852112676056338	1.5789473684210529	1.5755395683453235	1.3414634146341464	1.2016129032258065	0.9743589743589745	2.5172413793103448	2.309859154929577	2.131578947368421	2.172661870503597	2.2439024390243905	2.153225806451613	2.0427350427350426	2.0363984674329503	2.363935969868173	2.0716106014271154	1.8988654147104853	1.7785087719298247
CHEMBL469374	25.61032252004125	0	1	2.455018230249985	4.91003646049997	1.3212883329058416	4.906758769134951	0.1533362115354672	281.23186129621075	6.802330268075509	16	0	0	7	4	2	0	1	0	0	0	1	458.0	250.0	323.83333333333337	430.75	436.9999999999999	1332.0	7.762711864406779	7.333333333333333	5.734513274336283	4.707482993197279	3.4457831325301207	2.6222222222222222	2.4135802469135803	2.263888888888889	2.4214876033057853	3.440677966101695	3.360544217687075	2.8855421686746987	2.6	2.567901234567901	2.5069444444444446	2.628099173553719	4.237288135593221	2.967372134038801	2.8657817109144545	2.930272108843537	2.632530120481927
CHEMBL256263	24.395317504642463	0	1	2.434293630601664	4.865531025713402	1.2761041792658034	4.966290551111774	0.1602029210036056	247.20513595428017	6.6416206133728855	17	0	0	8	3	3	2	0	0	0	0	0	380.8888888888889	230.99734224965707	345.45370370370364	384.04938271604937	427.9459876543209	1706.0	6.567049808429119	5.426229508196721	5.236760124610592	3.853717026378897	3.16135881104034	3.4479830148619954	3.216412490922295	3.0127226463104324	3.338753387533876	3.327586206896552	3.1366906474820144	2.8025477707006368	2.656050955414013	2.607843137254902	2.801526717557252	2.67479674796748	3.98271279740788	2.5872040072859748	3.228539286950501	2.7629451993960386	2.7257706220020435
CHEMBL2112660	27.55330337863841	0	1	2.440082659089501	4.880165318179001	1.34307300325622	4.390834171541433	0.1254524049011838	845.8168896584403	7.993065862190424	16	0	0	7	5	2	0	0	0	0	0	0	452.0	234.19444444444443	328.22222222222223	439.33333333333337	464.1666666666666	1412.0	6.848484848484849	6.614285714285714	4.952	3.994047619047619	3.095744680851064	2.8010204081632653	2.923076923076923	3.268965517241379	3.4962962962962965	3.287878787878788	3.1904761904761907	2.75	2.5357142857142856	2.662721893491124	2.703448275862069	2.6148148148148147	3.548400673400673	2.9059523809523813	2.625777777777778	2.615079365079365	2.4689716312056738
ZINC000040894319	28.205256515626	0	1	2.4888093452749054	4.867085492908907	1.2687414684091105	4.375669658275475	0.125019133093585	708.1749330551883	7.81545411225613	18	0	0	13	6	1	0	6	0	0	0	6	700.0	517.5972222222222	719.6666666666666	556.7222222222224	493.25	1656.0	12.727272727272728	10.33898305084746	10.466666666666669	7.351145038167939	5.671328671328672	4.527777777777778	5.759124087591241	3.542372881355932	3.4224137931034484	3.9272727272727272	3.50381679389313	3.090909090909091	2.888888888888889	2.81021897810219	2.872881355932204	2.7241379310344827	9.410858585858586	3.60075329566855	6.853968253968254	4.249787955894828	3.4493006993006987
CHEMBL197445	26.27698918670793	0	2	2.525390993141148	4.9401812999302805	1.3012682307620893	3.97644332402301	0.1204982825461518	1613.3894748819591	8.580014977390102	15	0	0	10	5	2	1	0	2	0	0	2	407.65432098765433	182.5418000304832	285.1995884773662	357.4650205761316	403.5320454199055	2062.0	6.794238683127572	6.508680555555555	5.018043684710351	4.0962962962962965	2.8689674523007858	2.390826873385013	2.5123042505592843	2.0007880220646177	2.194899817850638	3.4833333333333334	3.3266666666666667	2.8125	2.645348837209302	2.7315436241610738	2.4468085106382977	2.622950819672131	3.042363333841386	2.65332433127572	2.437603320319369	2.383100137174211	2.2927957126131
ZINC000026500538	25.54137283481996	0	1	2.437460668031627	4.874921336063256	1.3324132855026345	4.826586268591822	0.1508308208934944	320.4078269737932	6.932745453458665	16	0	0	5	2	2	0	1	0	0	0	1	426.0	254.77777777777777	329.2499999999999	410.7222222222222	418.02777777777766	1306.0	7.220338983050848	6.73015873015873	5.25	3.862745098039216	3.130952380952381	2.6666666666666665	2.4907975460122698	2.4859154929577465	2.1953125	3.406779661016949	3.2549019607843137	2.845238095238096	2.5875706214689265	2.539877300613497	2.535211267605634	2.453125	4.318267419962335	2.959435626102293	2.939732142857142	2.684458968772694	2.488260582010581
CHEMBL3040263	24.110580245563902	0	1	2.3793256048255413	4.758651209651084	1.332073951478312	3.962721295727766	0.1278297192170247	2147.106970983278	8.803278731595562	12	0	0	4	3	1	0	0	0	0	0	0	342.0	210.19444444444449	287.58333333333337	375.0	388.1666666666666	1214.0	5.516129032258065	5.323076923076923	3.6864406779661016	2.415204678362573	1.8877005347593585	1.935672514619883	2.076923076923077	1.8472222222222223	1.6594202898550725	3.048387096774193	2.701754385964912	2.3262032085561497	2.3216374269005846	2.4405594405594404	2.4027777777777777	2.471014492753623	3.3902329749103943	2.7222222222222223	2.437146892655368	2.1929824561403506	2.0757575757575752
CHEMBL364495	24.3174293012278	0	2	2.392356327168348	4.784712654336696	1.2940359244104442	3.9726220730980297	0.1281490991321945	704.4137604244694	7.688768022880423	16	0	0	8	4	3	0	0	1	0	0	1	425.60493827160496	243.03307422648987	330.4619341563786	360.13786008230454	386.0637860082304	1530.0	7.600088183421517	6.967984934086629	5.417735042735043	4.086601307189543	2.981844589687728	2.459561602418745	2.568376068376069	2.5807656395891687	2.557487922705314	3.3392857142857144	3.0661764705882355	2.57516339869281	2.489795918367347	2.569230769230769	2.73109243697479	2.591304347826087	4.339876325473034	2.977749877938202	3.1775185976574867	2.6480725006051804	2.523292719008042
ZINC000000837633	22.64399602485248	0	1	2.424486884199872	4.788679050610886	1.3236587697363624	3.9664927391439457	0.1367756116946188	532.6228669804506	7.342524344074047	15	0	0	6	4	2	0	0	0	0	0	0	360.0	190.69444444444449	281.0555555555556	361.4166666666666	366.4166666666666	1180.0	6.315789473684211	6.233333333333333	4.764150943396227	3.550724637681159	2.7248322147651005	2.440251572327044	2.3986013986013988	3.125	3.323232323232323	3.1578947368421053	3.050724637681159	2.704697986577181	2.3459119496855347	2.3496503496503496	2.5535714285714284	2.6262626262626263	3.34551656920078	2.8805555555555555	2.6514675052410905	2.618961352657004	2.4591722595078296
CHEMBL186919	10.74450108824081	0	3	2.3355904555359257	4.651027400182255	1.2772566810247663	3.497441769765438	0.2498172692689598	62.04598080136679	4.464347972626258	6	0	0	3	3	0	0	0	0	0	0	0	158.0	72.11111111111111	132.9722222222222	148.8888888888889	135.33333333333331	558.0	5.448275862068965	5.8	4.4423076923076925	2.8524590163934427	2.3508771929824563	2.16	0.9655172413793104	0.2222222222222222	0.0	2.931034482758621	2.7540983606557377	2.56140350877193	2.6	2.034482758620689	1.6296296296296295	1.15	2.4865900383141764	2.7990740740740745	2.5571581196581192	2.4408014571949	2.3742690058479528
CHEMBL71469	15.46353841324582	0	1	2.505118171047089	4.947350266982852	1.3128661782061175	3.865407993899581	0.193270399694979	179.48053731786018	5.883213955411074	9	0	0	3	2	1	0	0	0	0	0	0	224.0	132.16666666666669	184.9166666666668	234.25	271.7777777777779	796.0	5.333333333333333	5.340909090909091	4.049382716049383	3.037037037037037	2.408	1.7786259541984732	1.6206896551724137	1.2613636363636365	0.7971014492753623	3.0476190476190474	3.0462962962962963	2.616	2.282442748091603	2.1293103448275863	2.090909090909091	1.9420289855072463	3.146825396825397	2.650252525252525	2.282921810699589	2.1689814814814814	2.174222222222223
CHEMBL334923	14.93477111702175	0	1	2.573037986598973	4.765120243218968	1.275360408336062	3.5251952075995026	0.185536589873658	493.0516655617192	6.84246785302376	10	0	0	5	3	1	1	0	0	0	0	0	238.44444444444449	93.05898491083676	161.25	180.83950617283952	185.8055555555556	988.0	6.623456790123457	6.728070175438597	5.318181818181818	4.472222222222222	3.341463414634146	2.7743589743589743	1.915151515151515	2.064102564102564	1.846666666666667	3.305555555555556	3.1944444444444446	2.609756097560976	2.707692307692308	2.727272727272727	2.730769230769231	2.56	2.5849718030788	2.846166341780377	2.4431818181818183	2.511659807956105	2.2659214092140925
CHEMBL136311	7.778174593052025	0	1	2.1566393785093454	4.313278757018691	1.2712145469876897	2.9805690613269817	0.2709608237569983	55.60981379628425	4.113669872612726	6	0	0	2	1	1	0	0	0	0	0	0	122.0	62.77777777777778	104.5	110.25	85.16666666666666	450.0	5.083333333333333	4.666666666666667	3.15	2.382978723404255	1.6	1.3142857142857145	1.2413793103448276	0.6923076923076923	0.1428571428571428	2.458333333333333	2.234042553191489	2.075	2.0	2.034482758620689	1.6923076923076923	1.4285714285714286	2.615740740740741	2.8854166666666665	2.6125	2.345744680851064	2.1291666666666664
CHEMBL202780	19.53077356559907	0	1	2.451147160595589	4.902294321191176	1.274982413292845	3.7837940788859648	0.1513517631554385	378.05239843254935	6.851323538078781	6	0	0	4	1	2	1	0	0	0	0	0	234.44444444444449	193.50085733882028	282.8703703703704	385.5648148148148	488.0972222222221	1222.0	4.042145593869732	2.9388888888888887	2.877492877492877	1.760536398467433	1.1532385466034756	1.052434456928839	1.0411522633744856	1.165432098765432	1.2470023980815348	2.8448275862068964	2.545977011494253	2.080568720379147	2.033707865168539	2.055555555555556	2.1777777777777776	2.1079136690647484	3.336221678255522	2.032806069958848	2.4176954732510287	2.215889740315028	2.313256977356503
CHEMBL332484	29.007957055531385	0	1	2.538994547841752	5.077792113909956	1.338229658623516	4.021775324807901	0.1149078664230829	1984.2561111840653	8.845762336307429	9	0	4	5	4	1	0	0	0	0	0	0	364.0	188.09027777777777	341.61111111111114	458.3472222222223	513.2222222222222	1380.0	4.8533333333333335	5.024691358024692	3.6855345911949686	2.2893617021276595	1.8716981132075472	2.2857142857142856	2.440217391304348	1.86	1.768041237113402	3.28	2.927659574468085	2.479245283018868	2.576036866359447	2.8532608695652173	2.645	2.463917525773196	2.5078703703703704	2.310699588477366	2.148497554157932	1.9504137115839248	1.9366876310272527
CHEMBL145815	26.708297227009272	0	2	2.4454478112345828	4.780991372075967	1.3453914909635651	3.946643274540905	0.1160777433688501	3169.437063132172	9.285084700115636	20	0	0	7	6	1	0	0	0	0	0	0	398.0	168.19444444444446	314.0	368.1111111111111	397.08333333333337	1364.0	5.852941176470588	5.833333333333333	4.271317829457364	2.8439306358381504	2.355329949238578	2.1862745098039214	2.1752577319587627	1.9365079365079363	1.5	3.117647058823529	2.913294797687861	2.5888324873096447	2.480392156862745	2.489690721649485	2.365079365079365	2.261111111111111	2.473447712418301	2.7457561728395063	2.434108527131783	2.127809890815671	2.015651438240271
ZINC000064573590	24.83426605363341	0	1	2.439951044676472	4.879902089352944	1.3317316019892684	5.186707756120384	0.1673131534232382	217.7244535815696	6.514632400394322	20	0	0	5	4	1	0	0	0	0	0	0	378.0	182.75	295.0555555555555	367.5	372.3055555555555	1224.0	6.406779661016949	6.587301587301587	5.080357142857143	3.824324324324324	2.732142857142857	2.119565217391304	1.9763313609467457	1.9793103448275864	1.948905109489051	3.3559322033898304	3.2905405405405403	2.8392857142857144	2.516304347826087	2.497041420118343	2.56551724137931	2.372262773722628	3.097457627118644	2.7826278659612	2.6344246031746024	2.483108108108108	2.2161044973544968
ZINC000038512358	24.87470616815329	0	1	2.452953421381695	4.905906842763389	1.3200171647744057	4.411621346451325	0.1423103660145588	536.9501085860701	7.417307294022832	16	0	0	6	4	2	0	0	0	0	0	0	398.0	190.0	302.6666666666667	398.30555555555554	367.77777777777766	1252.0	6.745762711864407	6.73015873015873	5.176991150442478	4.006666666666667	2.6923076923076925	2.175141242937853	1.935672514619883	1.9801324503311253	2.2301587301587302	3.3559322033898304	3.2066666666666666	2.804733727810651	2.5706214689265536	2.450292397660818	2.4701986754966887	2.563492063492064	3.220338983050848	2.816137566137566	2.678466076696165	2.6553703703703704	2.17619986850756
CHEMBL224738;23533329	27.881472777861948	0	1	2.4845726499302194	4.96914529986044	1.28508519711884	4.328372837594958	0.1202325788220821	1147.2500020582945	8.32605690053112	16	0	0	9	5	4	0	0	0	0	0	0	488.0	256.5	364.69444444444446	464.8333333333333	498.55555555555554	1508.0	6.873239436619718	6.527027027027027	5.084615384615384	4.576687116564417	3.803108808290156	3.688775510204082	3.185792349726776	3.2058823529411766	3.0110497237569063	3.112676056338028	3.147239263803681	2.699481865284974	2.627551020408163	2.721311475409836	2.611764705882353	2.43646408839779	3.612676056338028	3.012762762762763	2.8053418803418806	2.851738241308793	2.583189407023604
CHEMBL1258223	20.522675681292828	0	1	2.468141969688589	4.936283939377177	1.3048849478482736	3.884043991809258	0.1438534811781206	1359.3337923434267	8.208001773149464	6	0	0	7	2	4	0	0	1	0	0	1	341.60493827160496	179.7552964487121	274.73971193415645	338.36213991769546	383.14917695473264	1392.0	6.1000881834215175	5.674329501915708	4.402263374485597	3.68065268065268	3.2111111111111112	2.6010802469135803	2.02411714039621	1.7585301837270342	1.872579001019368	2.946428571428572	2.804195804195804	2.52	2.4027777777777777	2.37984496124031	2.2440944881889764	2.440366972477064	3.209916008012716	2.6545693202781324	2.5438862216125595	2.366168810613255	2.554327846364884
CHEMBL107617	18.073545168417603	0	1	2.42173336917496	4.725986251061123	1.2399157444750222	3.4460109562735486	0.1435837898447312	4011.552440358607	9.172402324968363	9	0	0	3	2	1	0	0	0	0	0	0	216.0	129.42361111111111	230.6805555555556	294.09722222222223	294.4583333333332	952.0	3.724137931034482	3.847457627118644	2.6605504587155964	1.75	1.3294117647058823	1.3741007194244603	1.062015503875969	1.0593220338983051	0.972972972972973	2.586206896551724	2.2432432432432434	2.0	2.071942446043165	2.046511627906977	2.042372881355932	2.009009009009009	2.231441570881226	2.433851224105461	2.116335372069317	1.9871433933933933	1.732107843137254
ZINC000027074195	24.895725420308583	0	2	2.445840056894244	4.798945257590855	1.3205095862095806	4.087615651493831	0.1318585694030268	877.5826087941525	7.908573203476085	14	0	0	7	6	1	0	0	0	0	0	0	354.0	173.45138888888889	293.3888888888889	376.8472222222222	405.5416666666666	1256.0	5.446153846153846	5.492753623188406	3.880952380952381	2.5294117647058822	1.935643564356436	1.8865979381443296	1.914438502673797	1.8414634146341464	1.5816993464052287	3.1384615384615384	2.7705882352941176	2.4257425742574257	2.3762886597938144	2.336898395721925	2.426829268292683	2.326797385620915	2.668482905982906	2.614935587761675	2.328483245149912	2.216748366013072	2.00763201320132
CHEMBL2114039;CHEMBL2115112	29.382663251986536	0	2	2.445958392210707	4.845226052527874	1.286204997271776	4.229700952203437	0.1143162419514442	1055.8599861672649	8.27044368626895	20	0	0	10	6	0	0	4	0	0	0	4	586.0	403.7847222222222	544.8055555555554	482.7361111111112	580.7777777777778	1620.0	8.746268656716419	7.47887323943662	6.5078125	4.170588235294118	3.226600985221675	2.891509433962264	2.967391304347826	3.280701754385965	3.3735632183908044	3.4328358208955225	3.123529411764706	2.6798029556650245	2.438679245283019	2.690217391304348	2.649122807017544	2.431034482758621	6.026637645107794	3.102503912363068	4.256293402777777	2.8396241830065363	2.8609742747673783
ZINC000013557075	26.21997004530509	0	2	2.450908803498139	4.794883118643548	1.3289316694277904	4.103919225744189	0.1243611886589148	2012.2831278894296	8.80094770941894	20	0	0	7	6	0	0	1	0	0	0	1	416.0	212.44444444444449	315.36111111111114	390.25	411.05555555555554	1342.0	6.5	6.220588235294118	4.557377049180328	3.0792682926829267	2.554973821989529	2.520618556701031	2.56	2.7908496732026142	2.1153846153846154	3.234375	2.963414634146341	2.581151832460733	2.4329896907216493	2.537142857142857	2.57516339869281	2.4423076923076925	3.3194444444444446	2.814542483660131	2.5849271402550094	2.379573170731707	2.152123327515997
CHEMBL1289163	25.569882405521373	0	1	2.460170238986596	4.920340477973192	1.324494710255304	4.694727635263617	0.146710238601988	337.9618913813465	6.986083951539769	20	0	0	6	4	1	0	1	0	0	0	1	436.0	243.5	315.0555555555555	412.3333333333333	445.8888888888888	1304.0	7.389830508474576	7.174603174603175	5.669642857142857	4.364864864864865	3.148809523809524	2.6353591160221	2.4294478527607364	2.507042253521127	2.44	3.440677966101695	3.371621621621621	2.880952380952381	2.569060773480663	2.5644171779141103	2.563380281690141	2.568	4.127118644067797	2.938712522045856	2.812996031746031	2.786036036036036	2.6541005291005284
CHEMBL225310	29.63418360767817	0	1	2.504502522004473	5.000288957811232	1.320752754468396	4.640863587202247	0.1221279891369012	1276.1533096971389	8.486606672085271	16	0	0	9	5	4	0	0	0	0	0	0	504.0	260.7777777777778	385.3333333333333	493.1388888888888	522.4166666666666	1582.0	6.72	6.518987341772152	5.077464788732394	4.356756756756757	3.955665024630542	3.534482758620689	3.176470588235294	3.1881188118811883	2.7942583732057416	3.1866666666666665	3.227027027027027	2.931034482758621	2.6939655172413794	2.760180995475113	2.722772277227723	2.416267942583732	3.4770370370370376	2.8948663853727146	2.7136150234741785	2.6656156156156148	2.573481116584565
CHEMBL3754166	14.170645194432373	0	1	2.4178250184266696	4.709186100653005	1.267403682174876	3.474388507418021	0.1828625530220011	280.32429398187634	6.277801011946209	9	0	0	3	2	0	0	0	0	1	0	1	183.06721536351165	92.49494170096024	156.06481481481484	180.5061728395061	189.0308641975309	1918.0	4.8175582990397805	5.02659069325736	3.826599326599327	2.550762527233116	1.8236882716049383	1.6057347670250897	1.7355119825708063	1.920781893004116	1.623557984213722	2.921052631578948	2.764705882352941	2.4166666666666665	2.21505376344086	2.164705882352941	2.2777777777777777	2.180327868852459	2.434077413183164	2.754194365305477	2.364618406285073	2.123602033405955	1.9690715020576133
CHEMBL21790	27.92191289238184	0	1	2.4151132468720644	4.8135162457202165	1.2765793135740742	4.804125124248873	0.1334479201180242	997.5987246694368	8.186284961428354	23	0	0	7	4	3	0	0	0	0	0	0	482.0	231.0555555555556	345.80555555555554	411.25000000000006	465.72222222222223	1464.0	7.088235294117647	7.098591549295775	5.586776859504132	4.294520547945205	3.3163841807909606	3.25	3.040462427745665	3.46	3.1666666666666665	3.2058823529411766	3.143835616438356	2.7231638418079096	2.6511627906976742	2.554913294797688	2.6866666666666665	2.645833333333333	3.397875816993464	3.1017214397496087	2.857897153351699	2.8167808219178085	2.631198995605775
CHEMBL301475	28.265092689955576	0	1	2.4233934299688684	4.8467795093190364	1.2557027925921411	4.272493509153975	0.118680375254277	2998.0913129280248	9.286664981608746	15	0	0	11	3	4	1	3	0	0	0	3	594.4444444444445	470.6119684499314	591.5817901234569	772.7685185185188	425.3641975308641	1828.0	9.587813620071683	7.102564102564102	7.179710144927537	5.730263157894737	3.333333333333333	3.5414012738853504	3.904076738609113	3.856770833333333	3.494623655913979	3.4838709677419355	2.9276315789473686	2.7151898734177213	2.554140127388535	2.6043165467625897	2.640625	2.596774193548387	7.590515620160183	3.0460470085470086	5.144189479334408	5.084003411306045	2.692178465385216
ZINC000299849935	18.17064519443237	0	1	2.6029970305201315	4.982185468200002	1.3751095442079777	4.1630483568315135	0.1892294707650688	159.59205461897983	5.86107826105166	12	0	0	3	2	0	1	0	0	0	0	0	228.44444444444449	86.86454046639233	182.2808641975309	238.4475308641976	260.9135802469136	1058.0	5.439153439153439	5.869565217391305	4.709803921568628	3.669467787114846	2.7697841726618706	2.3109452736318405	1.5628415300546448	0.8705501618122976	0.3484848484848485	3.571428571428572	3.689075630252101	3.194244604316547	2.9402985074626864	2.5327868852459017	1.9902912621359223	1.6515151515151516	2.0682033444379124	2.40150295222759	2.1444807552650698	2.003760763564685	1.877076116884271
CHEMBL418823	19.011002862997028	0	1	2.422890346736439	4.728455895072117	1.2900708501388185	3.511826562773776	0.1350702524143759	4260.859112332374	9.31273753351987	9	0	0	3	2	1	0	0	0	0	0	0	222.0	127.11111111111111	245.3055555555556	294.22222222222223	286.1666666666667	1028.0	3.46875	3.5846153846153848	2.471074380165289	1.6748466257668713	1.5506329113924051	1.4415584415584417	1.2907801418439715	1.3235294117647058	1.1742424242424243	2.4375	2.214723926380368	2.170886075949367	2.116883116883117	2.1843971631205674	2.2058823529411766	2.1893939393939394	1.9861111111111112	2.291880341880342	2.027318640955005	1.8050443081117928	1.811181434599156
CHEMBL20771	19.477071632663154	0	1	2.388040148429754	4.776080296859508	1.2820435063277271	4.484121180716081	0.1793648472286432	166.75511697964197	6.032817102733651	12	0	0	5	3	1	0	0	0	1	0	1	287.06721536351165	152.82827503429354	228.070987654321	291.23148148148147	317.1543209876544	2180.0	5.85851459925534	5.883079157588962	4.364609053497943	3.3896940418679544	2.544389978213508	2.571722516166961	2.6269602936269605	2.2928022361984626	2.208489388264669	3.142857142857143	3.026086956521739	2.4779411764705883	2.492063492063492	2.4864864864864864	2.481132075471698	2.561797752808989	3.1189443884549704	2.740680222706367	2.534122085048011	2.5324476650563605	2.332017066085694
ZINC000064559654	25.569882405521373	0	1	2.460170238986596	4.920340477973192	1.324494710255304	4.694727635263617	0.146710238601988	337.9618913813465	6.986083951539769	20	0	0	6	4	1	0	0	1	0	0	1	387.60493827160496	181.31085200426764	290.656378600823	371.298353909465	391.54526748971176	1512.0	6.569575224942457	6.779541446208112	5.280753968253968	3.9864864864864864	2.8154761904761907	2.1884591774094537	2.085889570552147	2.0688575899843507	2.1911111111111112	3.440677966101695	3.371621621621621	2.880952380952381	2.569060773480663	2.5644171779141103	2.563380281690141	2.568	3.073065288207926	2.762672284277223	2.595146237507348	2.50877266155044	2.330626592200665
CHEMBL11262	14.76836217587774	0	1	2.4020997652300853	4.804199530460172	1.2774571102857752	3.7107763794174295	0.1855388189708715	211.80488356081383	6.048812670877929	6	0	0	3	1	2	0	0	0	0	0	0	212.0	105.36111111111111	193.3333333333333	233.02777777777783	259.50000000000006	816.0	4.51063829787234	4.333333333333333	3.1235955056179776	2.42608695652174	1.8837209302325584	1.310077519379845	1.0066666666666666	1.0	0.7920792079207921	2.617021276595745	2.626086956521739	2.4031007751937983	2.201550387596899	1.893333333333333	1.8666666666666667	1.9108910891089108	2.2417257683215133	2.4681712962962963	2.1722846441947565	2.02632850241546	2.0116279069767447
CHEMBL374973	38.37868469591896	0	2	2.4619886026790145	4.819231718696846	1.3071136135021306	5.532608099490761	0.1129103693773624	2432.173935032164	9.385775964984136	18	0	0	8	6	2	0	0	0	0	0	0	514.0	303.08333333333337	474.86111111111126	617.3888888888889	657.916666666667	1956.0	4.803738317757009	4.821428571428571	3.4285714285714284	2.2905405405405403	1.987692307692308	2.0	2.1227436823104693	1.924812030075188	1.498069498069498	2.9158878504672896	2.641891891891892	2.4123076923076923	2.396103896103896	2.476534296028881	2.3909774436090228	2.3088803088803087	2.832554517133957	2.4766865079365084	2.261243386243387	2.085773273273273	2.024358974358975
CHEMBL476839	21.97732935818581	0	1	2.4063562125852296	4.812712425170459	1.3063906928204738	4.19571479877483	0.1446798206474079	542.3783432368892	7.360674545160881	12	0	0	5	1	3	0	1	0	0	0	1	366.0	231.94444444444443	294.4722222222221	390.30555555555554	414.9722222222222	1218.0	6.0	5.174603174603175	3.780701754385965	3.2317880794701987	2.38728323699422	2.149171270718232	2.119760479041916	1.6764705882352942	1.6075949367088609	2.8852459016393444	2.8410596026490067	2.491329479768786	2.3701657458563536	2.377245508982036	2.147058823529412	2.0443037974683542	3.802367941712204	2.79320987654321	2.583089668615984	2.584805003679176	2.398683365446371
CHEMBL4206939	9.928004507313084	0	0	2.385237028508381	4.513858331584252	1.293731791312119	3.334864167552176	0.2565280128886289	57.19635699153109	4.308854471865769	5	0	0	4	1	1	2	0	0	0	0	0	132.88888888888889	84.20130315500685	97.76543209876544	115.2997256515775	108.1543209876543	960.0	5.537037037037037	4.733333333333333	3.5658914728682167	2.582222222222222	2.1893939393939394	1.8108108108108107	1.1354166666666663	1.0714285714285714	0.0	3.208333333333333	2.74	2.659090909090909	2.4864864864864864	2.09375	1.5714285714285714	1.1333333333333333	3.508387631458619	2.6617283950617288	2.2736146999712896	2.3059945130315502	2.458052749719416
ZINC000254085918	18.58069166994018	0	1	2.937049887942529	5.379234980673932	1.388143451973384	3.6800753326492974	0.1752416825071094	1452.817738168698	8.02319756214442	6	0	4	3	2	1	0	0	0	0	0	0	236.0	112.0902777777778	205.1805555555556	284.88888888888886	260.8055555555555	830.0	5.7560975609756095	6.085106382978723	4.916666666666667	2.73943661971831	1.4809160305343512	1.843137254901961	3.141025641025641	3.4393939393939394	2.2063492063492065	4.097560975609756	3.5704225352112675	2.633587786259542	2.5392156862745097	2.9743589743589745	3.1666666666666665	2.888888888888889	2.733909214092141	2.311465721040189	2.137297453703704	2.006259780907668	1.9908821034775228
ZINC000003976847	24.83426605363341	0	1	2.456627360091125	4.868740180032069	1.3314588639279692	4.318761054449634	0.1393148727241817	493.3951589217596	7.332712503867691	15	0	0	6	3	2	0	1	0	0	0	1	424.0	252.02777777777777	324.4166666666666	398.77777777777766	410.6111111111111	1282.0	7.43859649122807	6.918032786885246	5.412844036697248	3.8435374149659856	3.111801242236025	2.488095238095238	2.48	2.6615384615384614	2.237704918032787	3.43859649122807	3.224489795918368	2.813664596273292	2.5416666666666665	2.546666666666667	2.5923076923076924	2.5245901639344264	4.421539961013645	2.9963570127504555	2.9762996941896014	2.7127739984882835	2.5503795721187026
CHEMBL1642889	23.407821567154915	0	1	2.4575143814838984	4.848084179243075	1.3102840433355003	4.177732830574104	0.15207336468006	1365.0742762102395	7.446414645578998	19	0	0	8	4	2	1	0	1	0	0	1	372.8888888888889	196.5549086724398	294.1192284666253	356.6945725036848	377.4047721217166	1684.0	7.035639412997904	6.18452380952381	6.061855670103093	4.481203007518797	4.257907542579075	4.327683615819209	4.719626168224299	3.858024691358025	3.5429553264604814	3.490566037735849	3.233082706766917	2.948905109489051	3.016949152542373	3.186915887850468	3.074074074074074	3.09278350515464	3.466701592421127	2.78430195781852	2.741348543993635	2.517196137569021	2.368825004719872
CHEMBL195897	30.43874964478744	0	1	2.5286771913922528	5.018534583109775	1.3189988650514304	5.259261109760234	0.1384016081515851	421.1211505059921	7.377921627440115	22	0	0	6	4	2	0	0	0	0	0	0	476.0	221.6111111111112	359.74999999999994	466.83333333333337	527.861111111111	1510.0	6.611111111111111	6.857142857142857	5.591240875912408	4.655555555555556	4.029556650246305	3.805687203791469	3.316742081447964	2.9066666666666667	2.6232558139534885	3.4166666666666665	3.455555555555556	3.187192118226601	3.056872037914692	2.891402714932126	2.76	2.581395348837209	3.0779320987654324	2.825036075036075	2.6259124087591235	2.593518518518519	2.600301039956212
ZINC000027563662	32.84590050297309	0	1	2.5030596598153148	5.00611931963063	1.2816233888398858	4.460331453742231	0.1037286384591216	1644.6707928816502	8.863910539963316	12	0	0	11	5	6	0	0	0	0	0	0	616.0	435.64583333333337	488.70833333333326	581.75	813.7916666666666	1820.0	7.512195121951219	6.752941176470588	5.483443708609271	4.315270935960591	3.744	3.2007299270073	2.558303886925795	2.065454545454545	2.7777777777777777	3.182926829268293	3.29064039408867	2.832	2.54014598540146	2.335689045936396	2.203636363636364	2.28	5.312754065040651	3.143790849673202	3.236479028697571	2.8657635467980294	3.2551666666666663
ZINC000022939234	25.2536435501163	0	2	2.4455852859872134	4.795983038613636	1.35123411991761	4.015230821386752	0.125475963168336	1311.2465124759306	8.341884309818413	20	0	0	7	6	1	0	0	0	0	0	0	386.0	179.91666666666669	296.4722222222221	349.47222222222223	386.4166666666666	1288.0	6.225806451612903	6.227272727272728	4.675213675213676	3.113924050632912	2.5055555555555555	2.188775510204082	2.2685714285714287	2.1946308724832213	1.8805970149253728	3.225806451612903	3.0316455696202533	2.6666666666666665	2.3877551020408165	2.422857142857143	2.4966442953020134	2.470149253731343	2.901881720430108	2.857744107744108	2.5339506172839497	2.211849507735584	2.146759259259259
CHEMBL97333	29.812523092640657	0	1	2.535854356040263	4.922260205963525	1.331668928957975	4.563638447916228	0.1233415796734115	1096.439164717985	8.308155904635628	20	0	0	8	6	1	0	1	0	0	0	1	496.0	267.77777777777777	366.3055555555556	469.05555555555554	493.08333333333326	1516.0	7.085714285714285	6.92	5.321167883211679	3.483695652173913	2.912621359223301	3.19	3.278350515463917	2.8878048780487804	2.597989949748744	3.414285714285714	3.135869565217391	2.8398058252427183	2.92	2.989690721649485	2.7853658536585364	2.648241206030151	3.825396825396825	2.845925925925926	2.673763179237632	2.5492149758454103	2.393608414239482
CHEMBL304993	25.44391357889724	0	2	2.45077933924663	4.792422147632562	1.343752814778325	4.051830887965274	0.1266197152489148	2926.708994367243	9.14478467043	20	0	0	7	6	0	0	1	0	0	0	1	410.0	206.91666666666669	306.0277777777777	372.1944444444444	376.0555555555556	1304.0	6.721311475409836	6.384615384615385	4.646551724137931	3.129032258064516	2.664739884393064	2.7329545454545454	3.1586206896551725	2.913669064748201	2.2587412587412588	3.262295081967213	2.9483870967741934	2.601156069364162	2.4829545454545454	2.717241379310345	2.661870503597122	2.4895104895104896	3.3920765027322406	2.840598290598291	2.638170498084291	2.401254480286738	2.173731535003212
ZINC000013553516	29.00795705553139	0	3	2.5389945478417504	5.077792113909953	1.3382296586235154	4.021775324807892	0.1149078664230826	1984.256111184165	8.845762336307478	9	0	4	5	4	0	1	0	0	0	0	0	337.30864197530866	143.39507125438195	318.34567901234567	431.8966049382716	442.9351851851853	1572.0	4.497448559670782	4.854595336076818	3.471870604781997	2.187260536398468	1.7397319498486814	2.005711318795431	2.131313131313131	1.6763754045307442	1.5594444444444446	3.28	2.9439655172413794	2.513618677042801	2.5981308411214954	2.855614973262032	2.6116504854368934	2.42	1.9119342833917592	2.1948572372097748	2.0148460696983905	1.8616232971477225	1.723483210837297
ZINC000013741707	20.08088529682026	0	1	2.5331844430679817	4.998110863856519	1.2560623688406287	4.224843418518336	0.1624939776353206	308.4824478031545	6.687176391464668	9	0	0	6	2	1	0	3	0	0	0	3	402.0	332.00694444444446	436.9444444444445	465.05555555555554	380.9305555555556	1150.0	7.882352941176471	6.716981132075472	6.292929292929293	4.537878787878788	3.6232876712328768	3.335329341317365	2.601156069364162	2.2987012987012987	2.264957264957265	3.196078431372549	3.075757575757576	2.9315068493150687	2.5449101796407185	2.2658959537572256	2.1623376623376624	2.2051282051282053	6.50994008714597	2.9067085953878404	4.413580246913581	3.523148148148148	2.609113394216134
CHEMBL552599	28.265092689955583	0	1	2.4575143814838984	4.848084179243075	1.3102840433355003	4.177732830574104	0.15207336468006	1365.0742762102395	7.446414645578998	15	0	0	12	3	4	1	3	1	0	0	4	594.8888888888889	196.5549086724398	294.1192284666253	356.6945725036848	377.4047721217166	2118.0	9.29513888888889	6.994949494949495	7.179710144927537	5.730263157894737	3.333333333333334	3.5414012738853504	3.904076738609113	3.856770833333333	3.494623655913979	3.390625	2.9276315789473686	2.7151898734177213	2.554140127388535	2.6043165467625897	2.640625	2.596774193548387	3.466701592421127	2.78430195781852	2.741348543993635	2.517196137569021	2.368825004719872
CHEMBL4868035	14.020815280171313	0	1	2.407453302995257	4.719117439370461	1.3522386430602322	3.7399609863287786	0.2077756103515988	119.156691123744	5.368226024014422	11	0	0	4	4	0	0	0	0	0	0	0	204.0	87.08333333333334	164.86111111111114	194.58333333333337	195.6666666666667	718.0	5.666666666666667	5.894736842105263	4.447761194029851	3.2857142857142856	2.6021505376344085	2.465909090909091	2.16	1.0434782608695652	0.8727272727272727	3.055555555555556	2.923076923076923	2.720430107526881	2.5681818181818183	2.506666666666667	2.072463768115942	1.8363636363636364	2.418981481481482	2.753654970760234	2.4606135986733007	2.1382783882783887	2.1039426523297498
CHEMBL71751	11.49204798394724	0	2	2.293405577093946	4.565070602495107	1.2789505684519409	3.672005791850469	0.2448003861233646	66.72202545551414	4.60600022324455	6	0	0	5	3	2	0	0	0	0	0	0	238.0	173.1111111111111	191.2777777777778	175.44444444444449	178.27777777777777	646.0	9.153846153846152	7.703703703703703	6.173913043478261	3.857142857142857	3.843137254901961	3.5	3.290322580645161	3.1515151515151514	7.0	3.269230769230769	2.8035714285714284	2.5098039215686274	2.4318181818181817	2.7419354838709675	2.1515151515151514	2.263157894736842	6.658119658119658	3.454732510288066	4.158212560386474	3.132936507936509	3.495642701525054
CHEMBL3093187	23.71846887409152	0	1	2.496607670412635	4.993215340825271	1.2870533118758412	4.0087477783834045	0.1336249259461134	2687.358729904835	8.994926394105601	14	0	0	8	3	1	0	4	0	0	0	4	514.0	375.2569444444444	484.34722222222223	422.375	430.1666666666667	1350.0	9.69811320754717	7.982142857142857	7.029411764705882	4.532374100719425	3.972413793103448	4.257575757575758	3.369747899159664	2.833333333333333	2.6403508771929824	3.452830188679245	3.028776978417266	2.7379310344827585	2.742424242424242	2.899159663865546	2.634920634920635	2.5964912280701755	7.080319706498951	3.1877480158730163	4.748502178649238	3.038669064748201	2.966666666666667
CHEMBL328940	29.03646662623281	0	1	2.5358279986283723	4.922201864631841	1.3393412188892535	4.5468204226550535	0.1263005672959737	1086.3784380177271	8.271538754884087	20	0	0	9	7	1	0	1	0	0	0	1	502.0	265.25	366.05555555555554	436.80555555555554	446.5	1490.0	7.606060606060606	7.408450704225352	5.71875	3.7176470588235295	3.2717391304347827	3.335078534031413	3.52247191011236	3.130890052356021	2.694300518134715	3.484848484848485	3.223529411764706	2.9782608695652173	2.9633507853403143	3.1235955056179776	2.837696335078534	2.616580310880829	4.018939393939394	2.952660406885759	2.8598090277777777	2.569444444444444	2.426630434782609
CHEMBL517170;CHEMBL518545	26.967516941011507	0	2	2.3923348176151267	4.784669635230253	1.3260298175055547	4.005819536589315	0.1178182216643916	1034.0901826336249	8.165052700134506	16	0	0	5	4	1	0	0	0	0	0	0	364.0	160.22222222222223	320.0555555555556	408.75000000000006	407.33333333333326	1342.0	5.055555555555555	5.184210526315789	3.692857142857143	2.689119170984456	1.9577464788732395	1.7391304347826086	1.7287234042553192	1.6666666666666667	1.6626506024096386	3.0277777777777777	2.8134715025906734	2.4788732394366195	2.4106280193236715	2.452127659574468	2.477777777777778	2.4759036144578315	2.2253086419753085	2.491959064327485	2.2861111111111114	2.117875647668394	1.9123630672926444
CHEMBL197505	26.76108518290425	0	1	2.504894824734889	4.953338626071494	1.2545569747969914	4.7933872172972025	0.1409819769793295	351.3674293094804	7.08560791471696	12	0	0	10	3	3	0	4	0	0	0	4	606.0	440.8402777777777	548.8333333333334	503.8055555555555	765.9027777777777	1554.0	9.934426229508198	8.421875	7.767241379310345	5.891891891891892	5.201117318435754	4.320855614973262	4.262820512820513	4.451807228915663	3.195266272189349	3.4918032786885247	3.4121621621621623	2.798882681564246	2.625668449197861	2.923076923076923	2.783132530120482	2.544378698224852	7.226889799635701	3.309027777777777	4.73132183908046	3.404091591591591	4.278786468032278
CHEMBL239596	25.581812949339835	0	2	2.4645404199045844	4.827542955838597	1.32547599510861	4.25696099737091	0.1330300311678409	740.3201787650177	7.77023357643427	17	0	0	7	4	2	0	0	1	0	0	1	395.60493827160496	156.06085200426764	296.8271604938271	356.32407407407413	368.1286008230453	1542.0	6.4853268569115565	6.617094017094017	4.954802259887006	3.4236559139784952	2.855297157622739	2.5197328476017	2.802386278896346	3.330508474576271	3.206349206349206	3.3278688524590163	3.070967741935484	2.6627906976744184	2.431693989071038	2.651006711409396	2.9237288135593222	2.773109243697479	2.558374623020781	2.725957581513137	2.5154844109646364	2.298864994026285	2.140282562924682
CHEMBL110942	14.199154765133787	0	1	2.5026759424437173	4.854936037587118	1.3081340073940677	3.7485756411173	0.2082542022842944	114.99795236951871	5.332700987624404	9	0	0	3	2	1	0	0	0	0	0	0	208.0	88.91666666666667	169.5	204.0833333333333	220.0	722.0	5.473684210526316	5.6	4.191780821917808	3.087912087912088	2.125	1.7777777777777777	1.518987341772152	1.2063492063492065	0.4464285714285714	3.1052631578947367	3.1538461538461537	2.517857142857143	2.2314814814814814	2.392405063291139	2.1587301587301586	1.6785714285714286	2.3399122807017547	2.6395833333333334	2.3219178082191783	2.2426739926739923	1.9642857142857144
ZINC000013802559	26.6678571124894	0	2	2.4456117678028453	4.780542290184426	1.36690924350688	4.148490289770884	0.125711826962754	835.4367640578249	7.921877127297416	20	0	0	6	6	0	0	0	0	0	0	0	372.0	150.97222222222223	300.3888888888889	360.11111111111114	372.47222222222223	1298.0	5.723076923076923	6.014285714285714	4.4375	2.6440677966101696	2.183246073298429	1.974226804123712	2.1954022988505746	2.123456790123457	1.7039473684210529	3.292307692307692	2.949152542372881	2.6335078534031413	2.484536082474227	2.5804597701149423	2.549382716049383	2.4473684210526314	2.322649572649573	2.628174603174603	2.3467881944444446	2.034526051475204	1.9501163467132048
CHEMBL1788231	22.102997804523003	0	1	2.498593176821899	4.997186353643798	1.318071196969763	4.244237875184092	0.1515799241137176	515.3812299471087	7.274526296317763	10	0	0	5	2	2	1	0	0	0	0	0	292.44444444444446	204.49391289437585	320.63425925925924	367.6466049382717	470.4814814814814	1342.0	4.874074074074074	3.888888888888889	3.783333333333333	2.535645472061657	2.292096219931272	2.185585585585586	2.072916666666667	1.5489021956087825	1.2362637362637363	3.033333333333333	2.838150289017341	2.479381443298969	2.4216216216216218	2.5875	2.497005988023952	2.1923076923076925	3.408231881572931	2.1605428179502253	2.6719521604938268	2.125124884036252	2.425162275677739
CHEMBL114571	25.581812949339835	0	1	2.460394342404207	4.8428790072759735	1.3337474373300138	4.430206486231421	0.1384439526947319	751.7597964266462	7.785567663084782	15	0	0	5	4	1	0	0	0	0	0	0	366.0	185.25	305.1388888888889	376.83333333333337	422.3055555555556	1264.0	5.71875	5.867647058823529	4.447154471544716	2.975609756097561	2.5434782608695654	2.6228571428571428	2.93006993006993	2.3076923076923075	2.152317880794702	3.21875	3.006097560975609	2.5815217391304346	2.605714285714286	2.972027972027972	2.67948717948718	2.4768211920529803	2.89453125	2.6654411764705883	2.480803974706414	2.2977642276422765	2.2951388888888893
CHEMBL1290715	24.05820958722556	0	1	2.435349472238721	4.870698944477441	1.3389063780729722	4.582581926357565	0.1527527308785855	323.9553055481797	6.879217849106086	20	0	0	5	4	1	0	0	0	0	0	0	368.0	167.72222222222223	285.11111111111103	344.5555555555555	343.88888888888886	1186.0	6.571428571428571	6.8	5.342857142857143	3.9357142857142855	2.831168831168831	2.212121212121212	2.1066666666666665	2.107692307692308	2.1779661016949152	3.392857142857143	3.271428571428572	2.857142857142857	2.56969696969697	2.56	2.6	2.5084745762711864	2.995039682539683	2.878240740740741	2.7153439153439147	2.461111111111111	2.233044733044733
CHEMBL424837	26.76108518290425	0	1	2.504894824734889	4.953338626071494	1.2545569747969914	4.7933872172972025	0.1409819769793295	351.3674293094804	7.08560791471696	12	0	0	10	4	2	0	4	0	0	0	4	586.0	435.8402777777777	539.4999999999999	500.6388888888888	770.3194444444443	1540.0	9.451612903225806	8.046153846153846	7.330508474576271	5.473684210526316	4.859459459459459	3.856410256410257	3.921212121212122	4.254437869822485	3.058139534883721	3.4516129032258065	3.381578947368421	2.772972972972973	2.6	2.8363636363636364	2.775147928994083	2.5348837209302326	7.029681899641576	3.245299145299145	4.572033898305084	3.293676900584795	4.163888888888889
ZINC000013741761	20.30389608181048	0	1	2.5072247840973536	4.953981645497833	1.338116947301945	4.018579835534926	0.1545607629051894	565.1780675320109	7.292652290293678	14	0	0	4	2	1	1	0	0	0	0	0	274.44444444444446	151.86454046639233	222.87962962962965	273.9814814814815	312.425925925926	1236.0	5.277777777777778	5.212121212121213	3.953333333333333	2.860696517412935	2.485458612975392	1.9484126984126984	1.7664670658682635	1.6085011185682323	1.544529262086514	3.1538461538461537	3.0597014925373136	2.8053691275167787	2.5	2.377245508982036	2.4093959731543624	2.366412213740458	2.920471932046006	2.546745230078564	2.2287962962962964	2.044637921503593	2.0968182948048724
CHEMBL2110300	18.55118525199425	0	1	2.49605944506826	4.911662720350996	1.269065199070748	4.045849991070348	0.1759065213508847	240.7976075276456	6.316865900803991	9	0	0	5	3	2	0	0	0	0	0	0	290.0	152.97222222222223	238.58333333333337	256.9166666666667	272.1111111111111	946.0	6.304347826086956	6.081632653061225	4.629213483146067	2.710526315789474	2.183206106870229	2.3781512605042017	3.0309278350515463	2.9887640449438204	2.417582417582417	3.282608695652174	2.956140350877193	2.5572519083969465	2.596638655462185	2.865979381443299	2.7752808988764044	2.43956043956044	3.32548309178744	2.735260770975057	2.680711610486892	2.253654970760234	2.0771840542832907
ZINC000013802586	24.627416997969515	0	1	2.445411942691723	4.779792187670228	1.3599628175040748	3.909159533450613	0.1261019204338907	3835.15074184938	9.383366131390726	20	0	0	7	7	0	0	0	0	0	0	0	368.0	150.16666666666669	283.8055555555556	325.36111111111114	336.5833333333333	1236.0	6.133333333333334	6.3125	4.631578947368421	2.729032258064516	2.2071005917159763	2.2048192771084336	2.55944055944056	2.4130434782608696	1.776978417266187	3.216666666666667	2.8645161290322583	2.532544378698225	2.4759036144578315	2.6783216783216783	2.601449275362319	2.446043165467626	2.502777777777778	2.793836805555556	2.4895224171539967	2.09910394265233	1.991617357001972
CHEMBL110317	11.411167754907476	0	1	2.4294125786045524	4.75071081439706	1.272685763507747	3.446785040155795	0.2297856693437196	82.05788456390322	4.81289001565152	9	0	0	3	2	1	0	0	0	0	0	0	186.0	123.6388888888889	145.72222222222223	183.75000000000003	174.30555555555563	608.0	6.413793103448276	6.366666666666666	5.0	3.571428571428572	2.9682539682539684	2.377049180327869	2.0416666666666665	0.8974358974358975	0.7	3.103448275862069	2.9682539682539684	2.6666666666666665	2.278688524590164	2.145833333333333	1.6923076923076923	1.3	4.2634099616858245	3.1472222222222226	2.8572984749455337	2.916666666666667	2.7667548500881844
CHEMBL225308	27.1743659966754	0	1	2.484783710598257	4.969567421196516	1.2924749058490426	4.3313495471224535	0.1237528442034986	1013.1010470555464	8.173534218070946	16	0	0	9	5	4	0	0	0	0	0	0	486.0	262.5	357.2777777777778	453.4166666666667	498.8055555555555	1470.0	7.147058823529412	6.690140845070423	5.192	4.724358974358975	3.903743315508021	3.816753926701571	3.4127906976744184	3.096590909090909	3.20625	3.161764705882353	3.230769230769231	2.7112299465240643	2.659685863874345	2.744186046511628	2.488636363636364	2.51875	3.860294117647059	3.0168231611893583	2.8582222222222224	2.906517094017094	2.667409387997623
ZINC000027315795	29.186296540493867	0	3	2.4183504136886715	4.826069926680757	1.3080262953199338	5.4319667982158455	0.1468099134652931	337.2759280760644	7.129234192660739	18	0	0	8	5	3	0	0	0	0	0	0	494.0	230.5555555555556	366.1666666666667	440.4444444444444	485.5555555555555	1514.0	7.057142857142857	7.013513513513513	5.558139534883721	4.3478260869565215	3.435483870967742	3.093264248704663	3.1864406779661016	3.1695906432748537	3.24	3.3	3.267080745341615	2.833333333333333	2.683937823834197	2.6666666666666665	2.567251461988304	2.66	3.293650793650794	2.992867867867868	2.8385012919896644	2.73567977915804	2.6105137395459974
CHEMBL2260929	14.079437097173011	2	1	2.4575143814838984	4.848084179243075	1.3102840433355003	4.177732830574104	0.15207336468006	1365.0742762102395	7.446414645578998	6	0	0	8	1	5	0	0	0	2	0	2	296.1344307270233	243.68432784636488	240.6697530864197	316.6975308641976	138.49494170096025	3266.0	8.460983735057809	7.09041394335512	5.844993141289439	4.074074074074074	1.4010136941712583	1.4490740740740742	1.416931216931217	0.5662768031189084	0.1	2.8857142857142857	2.34375	2.0508474576271185	2.145833333333333	2.4285714285714284	1.8157894736842104	1.4	6.962409367038997	3.8470406681191	4.456847279378144	4.948398919753087	2.347371893236614
CHEMBL281350	31.87223387938165	0	1	2.5756263676998468	5.024560072675143	1.3381756416863966	4.455365205419515	0.1142401334722952	2887.124028152126	9.32899269278746	23	1	0	7	4	3	0	0	0	0	0	0	528.0	230.14583333333337	373.375	470.2222222222223	553.4166666666666	1572.0	7.436619718309859	7.584415584415584	6.093525179856115	4.348066298342541	3.47926267281106	3.3413461538461537	3.3920454545454546	3.412429378531073	3.490445859872612	3.633802816901409	3.4806629834254146	2.963133640552996	2.8846153846153846	3.0170454545454546	2.8926553672316384	2.8662420382165603	3.241490610328639	2.8966450216450217	2.6861510791366903	2.5979128299570293	2.550307219662058
ZINC000022939219	24.73680679771069	0	2	2.4454352027901383	4.780250355580878	1.3464224392997566	3.929075733076123	0.1267443784863265	2215.7771785404875	8.834760603102524	20	0	0	7	6	0	0	1	0	0	0	1	408.0	201.91666666666663	296.13888888888886	348.24999999999994	346.0833333333333	1266.0	7.0344827586206895	6.774193548387097	5.0181818181818185	3.171232876712329	2.4424242424242424	2.345679012345679	2.765957446808511	2.5407407407407407	2.1707317073170733	3.327586206896552	2.9863013698630136	2.581818181818182	2.5246913580246915	2.652482269503546	2.607407407407408	2.5528455284552845	3.48132183908046	2.917562724014337	2.6921717171717168	2.3852739726027394	2.0974747474747475
CHEMBL70831	10.606601717798217	0	2	2.28182335596808	4.533386024421287	1.3146132410535083	3.553386528318002	0.2538133234512859	61.520255115917	4.455838708687718	6	0	0	3	2	1	0	0	0	0	0	0	174.0	76.58333333333334	134.55555555555554	138.33333333333331	119.36111111111109	572.0	6.214285714285714	5.862068965517241	4.14	2.8596491228070176	2.660377358490566	2.4150943396226414	2.6904761904761907	1.0975609756097562	0.1666666666666666	2.9285714285714284	2.754385964912281	2.5283018867924527	2.339622641509434	2.3095238095238093	1.9268292682926829	1.75	2.735119047619048	2.9080459770114944	2.691111111111111	2.4269005847953213	2.2520964360587
ZINC000040892489	26.27698918670793	0	1	2.445977930173236	4.891955860346471	1.3239439077541448	5.109791609427297	0.1548421699826453	270.0172376876591	6.79240826872054	16	0	0	6	4	2	0	0	0	0	0	0	412.0	198.0	317.19444444444446	426.8611111111112	433.0277777777778	1328.0	6.338461538461538	6.405797101449275	4.944	3.860606060606061	2.478947368421053	1.84688995215311	1.781725888324873	1.9058823529411764	1.9726027397260275	3.261538461538461	3.212121212121212	2.7578947368421054	2.444976076555024	2.355329949238578	2.4529411764705884	2.541095890410959	3.046153846153846	2.7334943639291467	2.537555555555556	2.587037037037037	2.2790935672514623
ZINC000022939237	25.2536435501163	0	2	2.4455852859872134	4.795983038613636	1.35123411991761	4.015230821386752	0.125475963168336	1311.2465124759306	8.341884309818413	20	0	0	7	6	1	0	0	0	0	0	0	386.0	179.91666666666669	296.4722222222221	349.47222222222223	386.4166666666666	1288.0	6.225806451612903	6.227272727272728	4.675213675213676	3.113924050632912	2.5055555555555555	2.188775510204082	2.2685714285714287	2.1946308724832213	1.8805970149253728	3.225806451612903	3.0316455696202533	2.6666666666666665	2.3877551020408165	2.422857142857143	2.4966442953020134	2.470149253731343	2.901881720430108	2.857744107744108	2.5339506172839497	2.211849507735584	2.146759259259259
ZINC000013802540	28.341290388864724	0	2	2.4454497917314484	4.781253662060127	1.3301553232068946	3.9515450733615096	0.1097651409267086	4440.541742651524	9.679465507555925	20	0	0	9	7	2	0	0	0	0	0	0	458.0	230.9722222222222	370.8333333333333	400.0	425.0277777777778	1476.0	6.63768115942029	6.493150684931507	4.875968992248062	2.948863636363636	2.627551020408163	2.632850241545894	2.7193877551020407	2.5105263157894737	1.8810810810810807	3.2028985507246377	2.9431818181818183	2.6581632653061225	2.541062801932368	2.596938775510204	2.5052631578947366	2.3405405405405406	3.3474235104669883	2.9707001522070016	2.8746770025839794	2.272727272727273	2.168509070294785
ZINC000013794085	24.627416997969515	0	2	2.44817288471389	4.782495316860087	1.3509793198107931	4.043387335125551	0.130431849520179	4602.385113927323	9.565732062619718	20	0	0	6	6	0	0	0	0	0	0	0	352.0	146.16666666666669	279.55555555555554	320.05555555555554	331.66666666666663	1224.0	5.770491803278689	5.938461538461539	4.336206896551724	2.576923076923077	2.272189349112426	2.308641975308642	2.4895104895104896	2.370629370629371	1.871428571428572	3.180327868852459	2.8141025641025643	2.5088757396449703	2.5246913580246915	2.6783216783216783	2.643356643356644	2.4857142857142858	2.3961748633879782	2.7226495726495727	2.4099616858237547	2.0516381766381766	1.962524654832347
ZINC000103288544	10.187224221315322	0	1	2.282823217064282	4.565646434128565	1.2085837087613616	3.274538092202533	0.2338955780144666	78.66402649978508	4.701658190972106	6	0	0	4	1	1	0	0	2	0	0	2	143.20987654320987	67.4828151196464	113.011316872428	134.6985596707819	115.3437738149672	1064.0	5.304069501600366	5.193415637860083	3.654589371980677	2.634920634920636	1.6473625140291808	1.5319148936170213	1.5555555555555556	0.7660818713450293	0.2629629629629629	2.851851851851852	2.446428571428572	2.0545454545454547	2.127659574468085	2.4285714285714284	1.8421052631578947	1.5666666666666669	2.4993635229498667	2.722717573540619	2.456767758096261	2.4053314226925337	2.097159523908495
CHEMBL190298	23.989259902004267	0	2	2.4050619715283803	4.797430506766672	1.3407086068185208	4.568510821624678	0.1522836940541559	305.1143985400416	6.819299072132124	19	0	0	6	5	1	0	0	0	0	0	0	374.0	146.69444444444446	281.0833333333333	332.94444444444446	334.86111111111103	1200.0	6.56140350877193	6.622950819672131	5.092592592592593	3.7553956834532376	2.7142857142857144	2.150326797385621	2.2406015037593985	2.296	2.175	3.3157894736842106	3.1079136690647484	2.675324675324675	2.5098039215686274	2.631578947368421	2.672	2.533333333333333	2.5735867446393765	2.7941712204007287	2.6026234567901234	2.3952837729816148	2.174422799422799
ZINC000013794101	25.5907514675332	0	2	2.4484310568223897	4.784450840475264	1.3273770522870534	4.177477089314806	0.1305461590410876	995.892021637768	8.066789649502999	20	0	0	6	6	0	0	0	0	0	0	0	362.0	153.22916666666669	293.68055555555554	355.6388888888889	385.72222222222223	1262.0	5.65625	5.970588235294118	4.39344262295082	2.6424242424242426	2.134020618556701	2.062176165803109	2.210526315789474	2.0	1.6730769230769231	3.21875	2.909090909090909	2.4690721649484537	2.471502590673575	2.555555555555556	2.4457142857142857	2.3846153846153846	2.394205729166667	2.715890522875817	2.40721766848816	2.1553872053872056	1.9882588774341352
CHEMBL163516	28.917837928011323	0	1	2.555084659783936	5.110077269999424	1.346807421124588	3.904124717641574	0.1115464205040449	5591.998050082118	9.881854903711192	9	0	4	5	4	0	1	0	0	0	0	0	326.44444444444446	139.49288408779148	313.875	422.6805555555554	427.4907407407408	1572.0	4.352592592592592	4.7119341563786	3.3228511530398324	2.060992907801418	1.6315104166666663	1.948717948717949	2.13003663003663	1.8576388888888888	1.583756345177665	3.2533333333333334	2.897872340425532	2.4609375	2.5865384615384617	2.78021978021978	2.71875	2.472081218274112	1.859905121170553	2.1825369608291414	1.974056603773585	1.7986406619385338	1.6698857060185188
CHEMBL2113061	24.029700016524146	0	2	2.392929740099796	4.785158057279207	1.339649728428283	4.417194606398545	0.1472398202132848	342.5748753111879	6.9351025365250845	19	0	0	5	4	1	0	0	0	0	0	0	358.0	142.69444444444446	278.41666666666663	335.38888888888886	327.6111111111111	1188.0	6.172413793103448	6.274193548387097	4.736363636363636	3.4405594405594404	2.430379746835443	1.986928104575164	2.242424242424242	2.208	2.201680672268908	3.2758620689655173	3.027972027972028	2.59493670886076	2.450980392156863	2.606060606060606	2.68	2.647058823529412	2.4602490421455943	2.720430107526882	2.531060606060606	2.3453768453768453	2.073488045007032
CHEMBL310082	25.581812949339835	0	1	2.4169346390003628	4.833869278000725	1.3319013199346144	5.248671075720361	0.1640209711162613	232.9770354713573	6.614090698305239	16	0	0	5	2	2	0	1	0	0	0	1	426.0	254.77777777777777	329.8055555555555	412.2222222222222	416.8611111111111	1306.0	7.220338983050848	6.714285714285714	5.1875	3.7320261437908497	2.9226190476190474	2.4739884393063583	2.5165562913907285	2.763358778625954	2.233082706766917	3.406779661016949	3.196078431372549	2.744047619047619	2.520231213872832	2.6026490066225167	2.6793893129771	2.488721804511278	4.318267419962335	2.957671957671957	2.94469246031746	2.6942628903413213	2.481316137566137
CHEMBL70882	16.946701660840215	0	1	2.5218630647892617	4.983355011475376	1.2860243409396448	3.940282120116368	0.1791037327325621	252.8746003095182	6.321351075265733	9	0	0	3	2	0	0	1	0	0	0	1	246.0	154.41666666666666	215.16666666666663	280.4166666666667	319.47222222222223	890.0	5.020408163265306	5.019607843137255	3.8229166666666665	2.9921875	2.263888888888889	1.371069182389937	1.1835443037974684	1.0735294117647058	0.9433962264150944	2.9183673469387754	2.9296875	2.6597222222222223	2.289308176100629	2.050632911392405	1.9779411764705883	2.0660377358490565	3.151360544217687	2.480936819172113	2.241319444444444	2.190755208333333	2.218557098765432
CHEMBL193268	24.915146282673177	0	2	2.392451481427754	4.784902962855506	1.3009202037451426	4.062961548415689	0.1269675483879903	658.804429658101	7.653577531914887	16	0	0	8	4	4	0	0	0	0	0	0	462.0	260.47222222222223	355.19444444444434	386.83333333333337	450.6111111111111	1344.0	7.7	6.9523809523809526	5.441441441441442	4.361702127659575	3.4049079754601226	2.3719512195121952	2.4794520547945207	2.664	2.531746031746032	3.2333333333333334	3.1134751773049647	2.6012269938650308	2.432926829268293	2.4794520547945207	2.72	2.5793650793650795	4.341203703703704	3.0520282186948853	3.199949949949949	2.743498817966904	2.764485344239945
CHEMBL1631540	24.76531636841211	0	1	2.433968887255497	4.86771998065281	1.3420091219086598	4.280760625032974	0.1380890524204185	603.9421086494222	7.534880458225419	16	0	0	6	5	1	0	0	0	0	0	0	378.0	182.69444444444449	299.8611111111111	363.9444444444444	375.2222222222221	1238.0	6.3	6.390625	4.878260869565217	3.450980392156863	2.7177914110429446	2.254335260115607	2.012422360248447	1.829931972789116	2.134920634920635	3.283333333333333	3.111111111111111	2.7791411042944785	2.5895953757225434	2.5217391304347827	2.442176870748299	2.492063492063492	3.044907407407408	2.7365451388888893	2.607487922705314	2.378721859114016	2.301976823449216
CHEMBL111150	17.366438387231057	0	1	2.4217362304596435	4.726018806640608	1.232586489809412	3.448834856013854	0.1499493415658197	2143.849805024039	8.503267589045079	9	0	0	3	2	1	0	0	0	0	0	0	212.0	125.17361111111111	221.4305555555556	281.84722222222223	282.20833333333326	914.0	3.854545454545456	3.982142857142857	2.7766990291262137	1.83453237410072	1.3788819875776397	1.4384615384615385	1.1083333333333334	1.18348623853211	1.0196078431372548	2.618181818181818	2.273381294964029	2.012422360248447	2.0923076923076924	2.066666666666667	2.0642201834862384	2.0098039215686274	2.2758838383838382	2.470486111111111	2.1498112189859766	2.027677857713829	1.7528467908902687
ZINC000026998033	26.976605649348347	0	2	2.445730165402596	4.792032026267442	1.3270267512653384	4.025689533636518	0.1184026333422505	3078.6523977250035	9.256022678637986	20	0	0	7	6	1	0	0	0	0	0	0	396.0	190.97916666666669	321.34722222222223	412.9305555555556	435.375	1364.0	5.823529411764706	5.930555555555555	4.348837209302325	2.710227272727273	2.0436893203883497	1.9901477832512315	2.4615384615384617	2.4074074074074074	1.867469879518072	3.176470588235294	2.863636363636364	2.412621359223301	2.334975369458128	2.5798816568047336	2.6419753086419755	2.4397590361445785	2.808517156862745	2.779513888888889	2.491063738156761	2.3461963383838387	2.113470873786408
ZINC000013802482	24.627416997969515	0	2	2.4454119426917225	4.779792187670228	1.3599628175040746	3.909159533450613	0.1261019204338907	3835.150741849222	9.383366131390686	20	0	0	7	7	0	0	0	0	0	0	0	368.0	150.16666666666669	282.63888888888886	324.69444444444446	336.5833333333333	1236.0	6.133333333333334	6.25	4.543859649122807	2.7337662337662336	2.2294117647058824	2.165680473372781	2.510344827586207	2.381294964028777	1.8085106382978724	3.216666666666667	2.883116883116883	2.523529411764706	2.4497041420118344	2.6620689655172414	2.5899280575539567	2.425531914893617	2.502777777777778	2.793836805555556	2.479288499025341	2.1084054834054835	1.9799019607843136
CHEMBL323264	16.36091522321331	0	1	2.4618017983330174	4.81841019125253	1.3030318186019327	3.8783343841453695	0.184682589721208	187.4298034266961	5.975341738317222	9	0	0	6	5	1	0	0	0	0	0	0	268.0	146.41666666666669	217.4722222222222	256.4444444444444	276.16666666666663	870.0	6.380952380952381	6.318181818181818	4.911392405063292	3.368932038834952	2.8053097345132745	2.7254901960784315	3.072289156626506	2.5974025974025974	1.4794520547945205	3.119047619047619	2.941747572815534	2.575221238938053	2.607843137254902	2.7349397590361444	2.4805194805194803	2.2054794520547945	3.486111111111112	2.896464646464646	2.7528129395218	2.48975188781014	2.443952802359881
ZINC000013741709	17.653808442026765	0	1	2.517297644567772	4.969479822193943	1.2877000297501573	4.005810059759842	0.174165654772167	258.6850001712108	6.388520228889118	9	0	0	3	2	1	0	0	0	0	0	0	240.0	145.44444444444446	219.44444444444449	285.8055555555556	309.0555555555556	910.0	4.705882352941177	4.90566037735849	3.656565656565657	2.787878787878788	2.3698630136986303	1.6646706586826348	1.369942196531792	1.0714285714285714	0.905982905982906	2.9019607843137254	2.962121212121212	2.746575342465753	2.40119760479042	2.092485549132948	1.9870129870129871	2.051282051282051	2.851851851851852	2.477463312368973	2.2166105499438835	2.165193602693603	2.116818873668189
ZINC000040402848	21.97732935818581	0	1	2.4063562125852296	4.812712425170459	1.3063906928204738	4.19571479877483	0.1446798206474079	542.3783432368892	7.360674545160881	12	0	0	5	1	3	0	1	0	0	0	1	366.0	231.94444444444443	294.4722222222221	390.30555555555554	414.9722222222222	1218.0	6.0	5.174603174603175	3.780701754385965	3.2317880794701987	2.38728323699422	2.149171270718232	2.119760479041916	1.6764705882352942	1.6075949367088609	2.8852459016393444	2.8410596026490067	2.491329479768786	2.3701657458563536	2.377245508982036	2.147058823529412	2.0443037974683542	3.802367941712204	2.79320987654321	2.583089668615984	2.584805003679176	2.398683365446371
ZINC000026495159	24.127159272446864	0	1	2.4680092126891084	4.877113591375672	1.3257432450321225	4.364152275338073	0.1454717425112691	431.996638964053	7.167030096706151	15	0	0	6	3	2	0	1	0	0	0	1	408.0	247.02777777777777	316.7777777777777	391.1388888888888	401.19444444444446	1246.0	7.285714285714286	6.733333333333333	5.201834862385321	3.5503355704697985	3.012422360248447	2.496969696969697	2.2533333333333334	2.50381679389313	2.4754098360655736	3.4285714285714284	3.1543624161073827	2.7950310559006213	2.587878787878788	2.526666666666667	2.618320610687023	2.5491803278688523	4.411210317460317	2.9453703703703704	2.9062181447502544	2.625093214019388	2.491890959282264
ZINC000013802602	26.110580245563902	0	2	2.445413175400493	4.779845615704575	1.3513877906111935	3.9137090905991694	0.1185972451696718	5182.4525786920985	9.746956162464016	20	0	0	6	6	0	0	0	0	0	0	0	362.0	155.94444444444446	300.13888888888886	357.41666666666663	382.47222222222223	1300.0	5.402985074626866	5.647887323943662	4.09375	2.4545454545454546	1.964467005076142	1.864321608040201	2.0919540229885056	1.9940828402366864	1.593939393939394	3.1044776119402986	2.8068181818181817	2.451776649746193	2.351758793969849	2.505747126436781	2.4437869822485205	2.375757575757576	2.3275290215588726	2.655320813771518	2.344835069444444	2.030776515151515	1.941483361534123
CHEMBL4282117	21.936889243665924	0	0	2.397823381547952	4.743632508582838	1.3443373208581308	3.82655847976004	0.1366628028485728	579.7854092936429	7.392277468284187	15	0	0	5	3	2	0	0	0	0	0	0	348.0	211.44444444444443	270.69444444444446	352.5833333333333	404.9166666666667	1128.0	6.566037735849057	6.339285714285714	4.888888888888889	3.153284671532847	2.571428571428572	2.4728682170542635	2.5	3.0	2.90625	3.2264150943396226	2.897810218978102	2.6	2.434108527131783	2.4262295081967213	2.427350427350427	2.65625	3.9895178197064975	2.902777777777778	2.7342873176206512	2.573600973236009	2.892261904761905
CHEMBL1277104	23.43633113785634	0	1	2.5416112112932034	5.031101148638712	1.3316820331050432	4.557448795930676	0.1571534067562302	321.91245999335354	6.838990382200612	19	0	0	7	4	2	1	0	0	0	0	0	382.44444444444446	215.7994684499314	317.9783950617284	375.9367283950617	441.09567901234567	1394.0	7.498910675381264	6.478787878787879	6.202749140893472	4.960629921259843	4.4907407407407405	4.2560386473429945	4.711309523809525	3.862179487179487	3.0597484276729565	3.647058823529412	3.5118110236220472	3.013888888888889	2.8768115942028984	3.2142857142857144	3.2211538461538463	2.839622641509434	4.231362126469243	2.698092031425365	3.27812778414153	2.960131719646155	3.063164437585734
CHEMBL70652	17.544418642285585	0	1	2.5301205194196084	4.99845522811866	1.2927305877637565	3.9865020068887023	0.1733261742125522	271.2595499144842	6.435985234228026	9	0	0	4	2	1	0	1	0	0	0	1	288.0	202.44444444444443	227.38888888888889	303.6388888888889	345.44444444444446	952.0	6.0	5.62	4.365591397849462	3.5396825396825395	3.021428571428572	2.0580645161290323	1.8012422360248448	1.4191176470588236	1.3131313131313131	3.020833333333333	3.023809523809524	2.7642857142857142	2.4064516129032256	2.0683229813664594	2.014705882352941	2.1515151515151514	4.217592592592593	2.739444444444445	2.445041816009558	2.4098324514991183	2.4674603174603176
ZINC000000018073	16.142135623730955	0	1	2.447875384439279	4.785872648187582	1.3227526200910429	3.913682171796929	0.1956841085898464	164.08796577438582	5.793549841258678	14	0	0	5	5	0	0	0	0	0	0	0	254.0	95.61111111111111	176.47222222222226	185.38888888888889	191.0	802.0	6.864864864864865	7.1	5.304347826086956	3.4047619047619047	3.2413793103448274	3.186046511627907	3.626865671641791	2.909090909090909	1.5238095238095235	3.4324324324324325	3.107142857142857	2.839080459770115	2.7674418604651163	3.074626865671642	2.727272727272727	2.2698412698412698	2.584084084084084	2.886805555555556	2.557568438003221	2.207010582010582	2.1954022988505746
ZINC000299846936	17.66573898584523	0	1	2.4896429428564986	4.889986311153416	1.293405713691054	3.9775120592424646	0.1807960026928393	223.53978831296763	6.19804678234521	9	0	0	5	3	2	0	0	0	0	0	0	280.0	149.22222222222223	229.75000000000003	242.5833333333333	247.1111111111112	908.0	6.511627906976744	6.282608695652174	4.867469879518072	2.7962962962962963	2.4690265486725664	2.6153846153846154	3.032967032967033	2.9879518072289155	2.632911392405063	3.3255813953488373	2.9444444444444446	2.7168141592920354	2.7211538461538463	2.835164835164836	2.710843373493976	2.4430379746835444	3.4702842377260983	2.786835748792271	2.7680722891566267	2.246141975308642	2.186823992133727
ZINC000026250884	28.6066067855787	0	2	2.44568752758424	4.822881897160002	1.2986519816165691	4.055870005997843	0.1126630557221623	1758.6433575089318	8.753231816662886	20	0	0	10	6	0	0	4	0	0	0	4	576.0	400.0347222222222	536.7222222222222	475.56944444444446	546.7361111111111	1582.0	9.0	7.661764705882353	6.713114754098361	4.158536585365853	3.362162162162162	3.042553191489361	3.299363057324841	3.713333333333333	3.58641975308642	3.46875	3.067073170731707	2.675675675675676	2.49468085106383	2.815286624203821	2.813333333333333	2.4876543209876543	6.250542534722221	3.149918300653595	4.399362477231329	2.8998136856368566	2.95533033033033
ZINC000022446459	26.96751694101151	0	2	2.4454373621237115	4.780435888236799	1.324870225531925	3.9355696633383297	0.1157520489217155	4677.131332265956	9.674215669404033	20	0	0	8	7	1	0	0	0	0	0	0	428.0	203.94444444444443	324.75	378.4166666666666	385.9166666666667	1374.0	6.584615384615384	6.550724637681159	4.786885245901639	3.10625	2.4972677595628414	2.3736263736263736	2.5527950310559007	2.401315789473684	2.25	3.246153846153846	2.96875	2.5956284153005464	2.5	2.577639751552795	2.598684210526316	2.6029411764705883	3.1376068376068376	2.889694041867955	2.66188524590164	2.3651041666666663	2.1088342440801457
ZINC000000836547	24.805756482931987	0	1	2.3980604256546374	4.796120851309274	1.3183760736371113	4.840206275033408	0.151256446094794	331.5844294780211	6.967033276228603	12	0	0	8	5	3	0	0	0	0	0	0	418.0	203.41666666666669	322.22222222222223	388.72222222222223	441.1111111111111	1334.0	6.430769230769231	6.117647058823529	4.524590163934426	3.5705128205128207	2.631868131868132	2.481675392670157	2.8098159509202456	2.7777777777777777	2.4444444444444446	3.0615384615384613	3.08974358974359	2.587912087912088	2.413612565445026	2.576687116564417	2.4901960784313726	2.486111111111111	3.12948717948718	2.832516339869281	2.6411657559198543	2.491809116809117	2.4236874236874235
CHEMBL333784	19.53379039377905	0	1	2.4711286433178854	4.899374151848361	1.2697060504256907	4.014065392063365	0.1605626156825346	355.99451542452675	6.79120605649663	6	0	0	7	2	2	1	0	2	0	0	2	253.6543209876543	183.8656169029112	276.69393004115227	312.66939109891786	389.8687128486511	1734.0	4.973614137012829	3.683438155136269	3.659041394335512	2.195742869306088	2.068949452597251	1.7782921810699588	1.9064814814814808	1.4314236111111112	1.265777777777778	3.0980392156862746	2.703448275862069	2.30188679245283	2.3125	2.558333333333333	2.390625	2.152	3.605208174566885	2.048528612469912	2.7126855886387475	2.1563406282683992	2.45200448332485
CHEMBL5081379	14.83731186109904	0	1	2.39893573565621	4.797871471312421	1.29566027863508	3.8094129620576034	0.1904706481028801	218.85009788475384	6.081534191465444	12	0	0	3	1	1	0	0	1	0	0	1	209.6049382716049	96.94974089315652	170.26748971193416	197.2211934156379	202.4794238683128	1034.0	5.240123456790124	5.3441734417344176	4.120634920634921	3.445721583652619	2.88395061728395	2.504369538077403	1.7580246913580249	1.3319444444444444	0.962962962962963	2.9	2.896551724137931	2.688888888888889	2.561797752808989	2.311111111111111	2.125	2.0	2.423743522328913	2.7355967078189303	2.432392710170488	2.266910269145263	2.2497713763145866
CHEMBL345657	23.92031021678297	0	2	2.4481850590747154	4.782511127630356	1.3523171046684657	4.051373921656171	0.135045797388539	2452.0365082360536	8.903286474779787	20	0	0	7	7	0	0	0	0	0	0	0	364.0	145.91666666666669	272.13888888888886	306.80555555555554	322.0555555555555	1198.0	6.385964912280702	6.459016393442623	4.787037037037037	2.8811188811188813	2.4683544303797467	2.54421768707483	2.7518796992481205	2.6923076923076925	1.948148148148148	3.280701754385965	2.902097902097902	2.5632911392405062	2.6258503401360542	2.796992481203008	2.730769230769231	2.466666666666667	2.5599415204678366	2.847905282331512	2.519804526748971	2.1454933954933955	2.0383263009845285
44404264;CHEMBL199144	30.32935984504625	0	1	2.536522925224137	5.008830889729412	1.3236544770772902	5.112681668906358	0.1345442544449041	542.7086592880788	7.631573703613374	21	0	0	8	7	1	0	0	0	0	0	0	500.0	249.0833333333333	354.86111111111103	470.2222222222222	550.8333333333335	1518.0	7.246376811594203	7.513513513513513	6.106060606060606	4.721590909090909	4.230769230769231	3.8711340206185567	3.5217391304347827	3.4489795918367347	3.1881720430107525	3.5217391304347827	3.414772727272727	3.1846153846153844	3.118556701030928	2.9323671497584543	2.88265306122449	2.78494623655914	3.609903381642512	2.9883633633633635	2.6883417508417504	2.671717171717172	2.8247863247863254
CHEMBL321394	18.372845767031773	0	1	2.496036220975768	4.832561926419437	1.309929722601556	3.6786910304813527	0.153278792936723	7732.443003461069	9.828648870849564	9	0	0	2	2	0	0	0	0	0	0	0	190.0	114.91666666666669	222.0833333333333	290.91666666666663	283.75	924.0	3.2758620689655173	3.6666666666666665	2.6403508771929824	1.6956521739130437	1.3757575757575755	1.183673469387755	1.037593984962406	0.8582677165354331	0.8421052631578947	2.655172413793104	2.409937888198758	2.278787878787879	2.2108843537414966	2.18796992481203	2.070866141732284	2.0526315789473686	1.98132183908046	2.2319444444444447	1.9480994152046784	1.8069358178053827	1.7196969696969695
CHEMBL349390	26.96751694101151	0	2	2.4481884900704194	4.782517886019885	1.3180665211305074	4.060555320646942	0.1194280976660865	5915.54539573498	9.909114409318166	20	0	0	8	7	1	0	0	0	0	0	0	424.0	205.7222222222222	325.08333333333337	378.9166666666666	386.0555555555556	1374.0	6.523076923076923	6.492753623188406	4.778688524590164	2.9937888198757765	2.6033519553072626	2.573099415204678	2.670967741935484	2.553333333333333	1.9933774834437088	3.246153846153846	2.8944099378881987	2.575418994413408	2.5789473684210527	2.696774193548387	2.6866666666666665	2.4768211920529803	3.164957264957265	2.9017713365539453	2.664617486338798	2.35351966873706	2.156734947237741
ZINC000013802610	26.708297227009275	0	2	2.445415365358411	4.779925952661706	1.346868231453382	3.918379705300776	0.115246461920611	5238.011725518219	9.787472695235993	20	0	0	7	6	1	0	0	0	0	0	0	390.0	190.19444444444449	315.72222222222223	383.3333333333333	415.47222222222223	1364.0	5.735294117647059	5.75	4.24031007751938	2.681564245810056	2.18	2.083743842364532	2.226519337016575	2.0685714285714285	1.686046511627907	3.117647058823529	2.8268156424581004	2.5	2.38423645320197	2.5193370165745854	2.4514285714285715	2.3430232558139537	2.7969771241830066	2.775848765432099	2.447459086993971	2.141527001862197	2.077361111111111
10128059	26.62777622787745	1	1	2.392488769599644	4.784977539199286	1.2675975739140068	4.129680272702146	0.1214611844912395	719.2174305808362	7.801939150554854	16	0	0	8	3	4	1	0	0	0	0	0	432.44444444444446	245.5772462277092	394.3086419753086	432.9104938271605	409.3132716049383	1628.0	6.454394693200664	5.561904761904763	4.837333333333334	3.482617586912066	2.60707635009311	2.454054054054054	2.0289017341040463	1.901010101010101	1.941299790356394	3.149253731343284	2.938650306748466	2.653631284916201	2.45945945945946	2.520231213872832	2.43030303030303	2.4465408805031448	3.665332033249391	2.6523809523809527	3.154469135802469	2.655892600166629	2.286666321815298
CHEMBL519492	25.51286326411854	0	1	2.466203196187915	4.838642607997659	1.3320709791668857	4.281960899083511	0.1338112780963597	649.3315768654768	7.63909430030376	21	0	0	5	3	1	0	1	0	0	0	1	416.0	242.75	311.3888888888889	395.6666666666667	402.1111111111111	1290.0	7.172413793103448	6.854838709677419	5.388888888888889	3.724832214765101	3.037037037037037	3.065359477124183	3.326388888888889	3.0141843971631204	3.2419354838709675	3.413793103448276	3.100671140939597	2.765432098765432	2.758169934640523	2.798611111111111	2.6879432624113475	2.790322580645161	4.185344827586207	2.984767025089606	2.8832304526748973	2.655480984340045	2.4821673525377226
CHEMBL117397	28.21997004530508	0	1	2.4611308262255776	4.864441952975291	1.351549179493355	4.6849629033299465	0.1338560829522841	559.0491329949961	7.579000332233408	19	0	0	5	4	0	1	0	0	0	0	0	372.44444444444446	148.70816186556928	302.0833333333333	373.17901234567904	391.891975308642	1564.0	5.558872305140962	6.00925925925926	4.5813953488372094	3.167619047619048	2.625	2.5308641975308643	2.7104166666666667	2.304878048780488	2.0646464646464646	3.373134328358209	3.165714285714286	2.765625	2.6825396825396823	2.9875	2.817073170731707	2.551515151515152	2.2195248039637208	2.5828617969821672	2.341731266149871	2.132451499118166	2.041104038065844
ZINC000000404450	10.037394307054262	0	1	2.400503249007212	4.654107847679549	1.2782845847634912	3.24812066802451	0.2498554360018854	64.11213519032115	4.422997927017672	9	0	0	2	2	0	0	0	0	0	0	0	132.0	72.61111111111111	120.5	143.97222222222223	129.88888888888886	508.0	4.888888888888889	5.321428571428571	4.145833333333333	2.548387096774193	1.796875	1.3877551020408163	0.7333333333333333	0.375	0.0	2.962962962962963	2.629032258064516	2.359375	2.183673469387755	1.8444444444444448	1.46875	1.2777777777777777	2.689300411522634	2.859126984126984	2.5104166666666665	2.322132616487455	2.0295138888888884
CHEMBL20963	27.92191289238184	0	1	2.4151132468720644	4.8135162457202165	1.2765793135740742	4.804125124248873	0.1334479201180242	997.5987246694368	8.186284961428354	23	0	0	8	4	4	0	0	0	0	0	0	514.0	239.0555555555556	352.80555555555554	421.25	464.3888888888889	1490.0	7.787878787878788	7.6521739130434785	6.137931034482759	5.139705882352941	3.8466257668711656	3.59375	3.798657718120805	3.719178082191781	3.4285714285714284	3.272727272727273	3.242647058823529	2.7975460122699385	2.75	2.778523489932886	2.7054794520547945	2.664285714285714	3.622053872053872	3.239935587761675	3.041427203065134	3.0974264705882355	2.849011588275392
CHEMBL311694	25.39154292055889	0	1	2.4733594901879337	4.8857063173163775	1.3389273239297412	4.175757084560538	0.1304924088925168	729.3235759807462	7.755268306135764	15	0	0	6	4	2	0	0	0	0	0	0	416.0	230.27777777777777	311.4166666666665	391.0277777777777	429.27777777777766	1286.0	7.172413793103448	6.951612903225806	5.454545454545454	4.006711409395973	3.2545454545454544	2.520231213872832	2.503267973856209	2.6742424242424243	2.220472440944882	3.4482758620689653	3.2885906040268456	2.8424242424242423	2.5491329479768785	2.57516339869281	2.636363636363636	2.4960629921259843	3.9703065134099615	3.043906810035842	2.8310606060606047	2.62434750186428	2.601683501683501
CHEMBL195898	24.334008328110755	0	1	2.5033941224378427	4.949336434844519	1.2842309603197375	4.581601236487883	0.1477935882738026	340.3631109781141	6.961415132688395	12	0	0	7	3	2	0	1	1	0	0	2	411.60493827160496	241.08862978204544	299.51748971193416	410.68415637860073	471.16666666666674	1538.0	6.86008230452675	6.5097001763668425	5.003864734299517	3.9992592592592593	3.111111111111111	2.979954180985109	3.1454046639231823	2.7028112449799195	2.1124260355029585	3.283333333333333	3.2466666666666666	2.7318435754189943	2.525773195876289	2.7777777777777777	2.7048192771084336	2.366863905325444	4.018143829700757	2.829691684629956	2.604499910538558	2.7378943758573384	2.63221601489758
ZINC000013802567	25.40347346437736	0	2	2.445436404387067	4.780332677065237	1.348476381763775	3.9320319109016526	0.1228759972156766	2737.834880091614	9.07807350707573	20	0	0	6	6	0	0	0	0	0	0	0	358.0	151.69444444444446	295.4166666666667	346.8611111111111	365.25	1262.0	5.59375	5.867647058823529	4.352459016393443	2.6265060240963853	2.141304347826087	1.968253968253968	2.085227272727273	1.9685534591194969	1.7310344827586206	3.15625	2.8734939759036147	2.5489130434782608	2.4021164021164023	2.4318181818181817	2.471698113207548	2.462068965517241	2.3702256944444446	2.678104575163399	2.421448087431694	2.089524765729585	1.985054347826087
ZINC000013802499	26.88663671197175	0	1	2.44551836938236	4.783084841552115	1.337108403354123	3.974189957288613	0.1168879399202533	3235.2623033268865	9.305640718215017	20	0	0	8	7	1	0	0	0	0	0	0	426.0	204.69444444444449	324.1388888888889	382.97222222222223	436.3055555555556	1374.0	6.553846153846154	6.608695652173913	4.991803278688525	3.1280487804878048	2.627027027027027	2.4497354497354498	2.6424242424242426	2.348684210526316	1.7730061349693251	3.246153846153846	2.981707317073171	2.5891891891891894	2.439153439153439	2.6	2.644736842105264	2.411042944785276	3.1491452991452995	2.9017713365539453	2.656876138433516	2.3351964769647697	2.3584084084084087
CHEMBL191921	24.696366683190814	0	2	2.395119664160776	4.790239328321553	1.3456772229769254	5.130251674207956	0.1654919894905792	232.2148751345273	6.579065240436563	20	0	0	5	4	1	0	0	0	0	0	0	376.0	149.44444444444446	285.58333333333326	347.1111111111111	344.61111111111103	1224.0	6.372881355932203	6.444444444444445	4.90990990990991	3.806896551724138	2.675	2.1604938271604937	2.191489361702128	2.1544117647058822	2.15748031496063	3.288135593220339	3.1310344827586207	2.69375	2.5123456790123457	2.624113475177305	2.5955882352941178	2.543307086614173	2.5329566854990584	2.763668430335097	2.5728228228228223	2.3938697318007662	2.153819444444444
CHEMBL111316	13.601437783688418	0	1	2.500005432904566	4.847378403284759	1.298465983083643	3.697091506638657	0.2174759709787445	98.6053686306426	5.121753959775129	9	0	0	4	3	1	0	0	0	0	0	0	214.0	139.44444444444446	180.33333333333337	228.3611111111111	222.3888888888889	694.0	6.6875	6.764705882352941	5.483333333333333	3.597560975609756	2.8735632183908044	2.788732394366197	2.8	1.574468085106383	1.40625	3.40625	3.109756097560976	2.7241379310344827	2.535211267605634	2.4545454545454546	1.9361702127659568	1.5625	4.357638888888889	3.133169934640524	3.005555555555556	2.784891598915989	2.5561941251596427
ZINC000254133738	19.994905232313272	0	1	2.9370548657288094	5.379290033865532	1.372764198439462	3.683853790158047	0.1601675560938281	2861.338028837145	8.791953759595687	6	0	4	3	1	2	0	0	0	0	0	0	264.0	125.11805555555556	227.2916666666668	309.5555555555556	296.3888888888888	920.0	5.739130434782608	5.923076923076923	4.79047619047619	2.8609271523178808	1.5170068027210883	1.6198347107438016	2.6881720430107525	3.0689655172413794	3.0843373493975905	3.934782608695652	3.5695364238410594	2.598639455782313	2.487603305785124	2.913978494623656	3.034482758620689	3.036144578313253	2.7199577294686	2.3552350427350435	2.1646825396825404	2.050036791758646	2.0162509448223727
CHEMBL553591	23.3225932353376	0	1	2.4575143814838984	4.848084179243075	1.3102840433355003	4.177732830574104	0.15207336468006	1365.0742762102395	7.446414645578998	15	0	0	6	4	1	0	0	1	0	0	1	364.44444444444446	196.5549086724398	294.1192284666253	356.6945725036848	377.4047721217166	1476.0	6.28352490421456	6.25	4.757281553398058	3.15	2.449664429530201	2.3741007194244603	2.7288135593220337	2.514018691588785	2.27	3.1206896551724137	2.878571428571429	2.5167785234899327	2.366906474820144	2.406779661016949	2.4299065420560746	2.47	3.466701592421127	2.78430195781852	2.741348543993635	2.517196137569021	2.368825004719872
ZINC000026494494	24.83426605363341	0	1	2.456627360091125	4.868740180032069	1.3314588639279692	4.318761054449634	0.1393148727241817	493.3951589217596	7.332712503867691	15	0	0	7	3	3	0	1	0	0	0	1	460.0	261.02777777777777	326.91666666666663	401.2777777777777	422.9444444444444	1308.0	8.363636363636363	7.728813559322034	6.057142857142857	4.35	3.61437908496732	2.9220779220779223	2.8175182481751824	2.8548387096774195	2.3983050847457625	3.527272727272728	3.257142857142857	2.849673202614379	2.6298701298701297	2.664233576642336	2.6451612903225805	2.559322033898305	4.745959595959596	3.171374764595104	3.113492063492063	2.866269841269841	2.764342774146696
CHEMBL76237	19.38396047951799	0	1	2.5411876918609573	4.963510223234957	1.2762302964224193	4.094737511821586	0.1637895004728634	259.2131174715552	6.473941302600905	15	0	0	6	2	3	1	0	0	0	0	0	330.44444444444446	206.74391289437585	291.2067901234567	316.3302469135801	389.4583333333332	1252.0	7.030732860520095	5.551020408163265	5.76078431372549	4.644012944983818	4.097883597883598	3.905172413793104	3.012345679012346	3.1785714285714284	1.8240740740740744	3.276595744680851	3.3398058252427183	2.8015873015873014	2.8706896551724137	2.8796296296296298	2.5625	2.2314814814814814	4.398806657327146	2.704711514235324	3.425962236746549	3.071167445762913	3.0909391534391526
CHEMBL5077293	15.503978527765703	0	1	2.4219962985899683	4.832521352744461	1.3281726855647544	4.0693860344363735	0.2034693017218186	118.37132526826848	5.466973688444052	12	0	0	3	1	1	0	0	1	0	0	1	217.6049382716049	92.7275186709343	170.18415637860085	199.69341563786008	202.59053497942392	1032.0	5.726445743989603	5.8277777777777775	4.492063492063492	3.45909645909646	3.128395061728395	2.696296296296296	2.0945083014048533	1.6036036036036037	1.4426229508196722	3.210526315789474	3.10989010989011	2.855555555555556	2.7555555555555555	2.5517241379310347	2.324324324324324	2.098360655737705	2.440197859761429	2.7053755144032925	2.431202233980012	2.194433138877584	2.251005944215821
CHEMBL3770981	20.0462790434071	0	5	2.449266821186132	4.898533642372263	1.2651652429009397	4.1094833006271	0.1580570500241192	373.01734842531226	6.877136374113296	6	1	0	7	5	2	0	0	0	0	0	0	338.0	179.7013888888889	281.41666666666663	338.52777777777777	369.1388888888889	1084.0	6.377358490566038	6.363636363636363	5.101010101010101	3.669230769230769	3.2028985507246377	3.319327731092437	2.5538461538461537	2.152317880794702	2.030075187969925	3.037735849056604	2.9	2.710144927536232	2.974789915966386	2.6153846153846154	2.2582781456953644	2.180451127819549	3.390592243186583	2.860353535353536	2.842592592592592	2.604059829059829	2.6749194847020936
CHEMBL248457	25.55330337863841	0	2	2.3931229179088835	4.786245835817766	1.32569024209976	4.619618453034329	0.1443630766573228	348.69017926629857	7.017334599242954	16	0	0	7	4	3	0	0	0	0	0	0	432.0	200.97222222222223	317.9444444444444	408.5833333333333	365.9722222222221	1316.0	7.2	6.875	5.245614035087719	4.1824324324324325	2.8098159509202456	2.371069182389937	2.492857142857143	2.59375	2.488	3.333333333333333	3.0878378378378377	2.656441717791412	2.50314465408805	2.6142857142857143	2.7265625	2.696	3.349537037037037	2.88671875	2.788986354775828	2.760698198198198	2.2452283571915466
CHEMBL187928	36.724881321672704	1	1	2.4575143814838984	4.848084179243075	1.3102840433355003	4.177732830574104	0.15207336468006	1365.0742762102395	7.446414645578998	30	0	0	9	3	3	0	3	0	0	0	3	706.0	515.0625	654.8333333333334	756.7222222222223	489.1666666666667	2022.0	8.404761904761905	7.275862068965517	6.489510489510489	4.43010752688172	2.813131313131313	3.3260869565217392	3.4806629834254146	3.413793103448276	3.223463687150838	3.238095238095238	2.876344086021505	2.590909090909091	2.6956521739130435	2.7624309392265194	2.8160919540229883	2.782122905027933	6.131696428571429	3.38058748403576	4.57925407925408	4.0683990442054965	2.4705387205387206
CHEMBL248231	31.129277399091023	0	2	2.445007112358669	4.890014224717339	1.3410249455322032	4.3428386237477765	0.1113548365063532	1798.6858224762898	8.855788131743777	22	0	0	7	4	3	0	0	0	0	0	0	506.0	229.75000000000003	373.19444444444434	481.4722222222222	470.4166666666667	1574.0	6.931506849315069	6.743589743589744	5.22463768115942	4.232044198895028	3.118226600985221	2.9121951219512194	3.091397849462365	2.8097826086956523	2.53757225433526	3.3424657534246576	3.1878453038674035	2.7832512315270934	2.6878048780487807	2.78494623655914	2.766304347826087	2.739884393063584	3.147260273972603	2.8429487179487185	2.7043075684380025	2.6600675260896254	2.317323481116585
ZINC000026996001	27.017045763868225	0	2	2.445810653658153	4.803950481871507	1.3161633851254368	4.0671073202446735	0.119620803536608	2420.033046257156	9.015311906157775	14	0	0	7	6	1	0	0	0	0	0	0	366.0	186.2013888888889	327.38888888888886	432.1805555555556	461.9583333333333	1370.0	4.945945945945946	5.012820512820513	3.517006802721089	2.1626794258373208	1.7008196721311477	1.7244444444444444	1.7674418604651163	1.696078431372549	1.422680412371134	3.0	2.645933014354067	2.319672131147541	2.2977777777777777	2.3302325581395347	2.343137254901961	2.268041237113402	2.516234984984985	2.515135327635328	2.2271352985638697	2.067849548112706	1.8932718579234973
CHEMBL393169	26.858127141270334	0	1	2.428221634943575	4.740264936085548	1.3281239145951085	4.341676202483562	0.1276963588965753	577.759782857259	7.582933613315654	17	0	0	7	3	3	0	0	1	0	0	1	407.60493827160496	194.09557422648987	319.2854938271605	403.4490740740741	421.42026748971193	1632.0	6.175832398054621	6.144444444444444	4.606770833333334	2.96421845574388	2.538231780167264	2.367859384808537	2.6747076023391814	2.901408450704225	3.0759392486011192	3.242424242424242	2.790960451977401	2.462365591397849	2.4180790960451977	2.5789473684210527	2.73943661971831	2.856115107913669	2.940842033734695	2.741960611405056	2.4944179205246915	2.2793732998535257	2.2657003628479138
CHEMBL381035	24.334008328110755	0	1	2.5033941224378427	4.949336434844519	1.2842309603197375	4.581601236487883	0.1477935882738026	340.3631109781141	6.961415132688395	12	0	0	8	4	2	0	1	1	0	0	2	423.60493827160496	244.08862978204544	307.8508230452675	413.8508230452674	466.8456790123458	1550.0	7.179744716467881	6.872759856630824	5.459325396825397	4.382800608828006	3.3667308927424533	3.1833930704898448	3.381766381766382	2.8752556237218814	2.2349397590361444	3.3220338983050848	3.2739726027397262	2.757225433526012	2.564516129032258	2.826923076923077	2.711656441717792	2.3734939759036147	4.137095420034668	2.9210307978229126	2.7486680629041738	2.8345946783922424	2.698529936487548
ZINC000013741763	23.091883092036788	0	1	2.507032069562665	4.953692322370792	1.3277400515850988	4.013960142586504	0.1337986714195501	1515.1631505936598	8.42189069097424	15	0	0	4	2	2	0	0	0	0	0	0	340.0	182.72222222222223	276.4166666666666	342.5	390.44444444444434	1194.0	5.483870967741935	5.430769230769231	4.076271186440678	3.0126582278481013	2.333333333333333	1.7586206896551724	1.6872037914691944	1.7049180327868851	1.751552795031056	3.032258064516129	3.037974683544304	2.727777777777778	2.394088669950739	2.2180094786729856	2.344262295081968	2.503105590062112	2.947132616487455	2.675213675213675	2.3425141242937846	2.1677215189873418	2.1691358024691354
CHEMBL4064865	33.79594406575769	0	0	2.517604531564448	5.008131251527288	1.3415529376697968	5.536131733048336	0.1318126603106746	601.0159915603842	7.833706067724088	21	0	6	11	6	4	0	0	1	0	0	1	583.604938271605	271.894185337601	407.656378600823	525.5277777777778	569.2633744855967	1986.0	7.994588195501437	7.786216596343178	6.396031746031746	5.178130511463845	4.752259436469963	4.724386724386724	4.531120331950207	4.271788517141678	3.707218167072182	3.6301369863013697	3.4814814814814814	3.30622009569378	3.242424242424242	3.2904564315352696	3.0855018587360594	2.854014598540146	3.724577881337	3.0231155909777567	2.9118312757201643	2.7805702527924754	2.723748203280368
CHEMBL321190	18.63206548103401	0	1	2.4272690069828604	4.744079643951761	1.2557699130132831	3.629709518381409	0.1451883807352563	2901.849905966952	8.889394443087179	9	0	0	4	2	2	0	0	0	0	0	0	268.0	165.6388888888889	250.66666666666669	296.72222222222223	309.3611111111111	1014.0	4.701754385964913	4.603448275862069	3.2830188679245285	2.282608695652174	2.0816326530612246	2.2196969696969697	2.111111111111111	1.8898305084745763	1.3761467889908257	2.631578947368421	2.3840579710144927	2.224489795918368	2.287878787878788	2.3504273504273505	2.26271186440678	2.1743119266055047	2.9059454191033143	2.5684865900383143	2.364779874213837	2.150161030595813	2.1044973544973544
CHEMBL3899169	23.15944342723185	1	3	2.4930590403317003	4.867147862368848	1.259004172321788	4.492923404072622	0.1549283932438835	331.21856786375986	6.867489220322676	11	0	0	8	3	3	1	0	1	0	0	1	376.04938271604937	203.5156702484377	283.4586191129401	383.6399176954732	429.3755144032921	1664.0	7.095271372000932	6.847222222222222	5.475185185185185	4.481757877280266	2.9885521885521884	2.8626543209876543	2.2172364672364675	2.112687155240347	2.632958801498128	3.471698113207548	3.2686567164179103	2.721212121212121	2.951388888888889	2.602564102564102	2.425531914893617	2.797752808988764	3.839918306574297	2.89633855085244	2.834586191129401	2.86298446041398	2.6022758448684367
CHEMBL147979;CHEMBL146265	26.708297227009272	0	2	2.4454153653584108	4.779925952661705	1.3468682314533815	3.918379705300779	0.1152464619206111	5238.011725517377	9.78747269523583	20	0	0	7	6	1	0	0	0	0	0	0	390.0	190.19444444444449	315.72222222222223	383.3333333333333	415.47222222222223	1364.0	5.735294117647059	5.75	4.24031007751938	2.681564245810056	2.18	2.083743842364532	2.226519337016575	2.0685714285714285	1.686046511627907	3.117647058823529	2.8268156424581004	2.5	2.38423645320197	2.5193370165745854	2.4514285714285715	2.3430232558139537	2.7969771241830066	2.775848765432099	2.447459086993971	2.141527001862197	2.077361111111111
CHEMBL196666	32.00279312142159	0	1	2.506931960919709	4.948604066226066	1.3081683776856257	4.83243566338324	0.120810891584581	865.5170630782152	8.149621450248022	23	0	0	8	5	3	0	0	0	0	0	0	536.0	242.6388888888889	387.1944444444443	485.8333333333334	551.0277777777779	1624.0	7.1466666666666665	7.3375	5.866197183098592	4.480662983425415	3.6619047619047618	3.364485981308411	2.954954954954955	2.901408450704225	3.0211640211640214	3.4266666666666667	3.3701657458563536	3.038095238095238	2.892523364485981	2.6936936936936937	2.694835680751173	2.6507936507936507	3.2351851851851854	2.951041666666667	2.726721439749608	2.6841620626151017	2.6239417989418
ZINC000022930985	26.260410159824964	0	2	2.450780937258653	4.792491610140315	1.331962524797842	4.055835018117237	0.122904091458098	3168.0457895305244	9.254792675068243	20	0	0	8	6	0	0	2	0	0	0	2	466.0	268.69444444444446	332.0277777777777	412.97222222222223	401.22222222222223	1384.0	7.639344262295082	6.907692307692308	5.060344827586207	3.425806451612903	2.838150289017341	2.823863636363636	3.289655172413793	3.194244604316547	2.4825174825174825	3.344262295081968	2.9806451612903224	2.61271676300578	2.5056818181818183	2.7517241379310344	2.6906474820143886	2.5454545454545454	4.404826958105647	2.994444444444445	2.862308429118773	2.664336917562724	2.319203596660244
CHEMBL127411	20.85519318329392	0	1	2.594846367385871	5.066957869709647	1.2752484843458427	4.315400840039989	0.1659769553861534	239.67822792422385	6.434808751821882	15	0	0	6	2	3	1	0	0	0	0	0	340.44444444444446	230.5772462277092	306.15123456790127	374.2191358024692	483.79783950617286	1288.0	7.092592592592593	5.803921568627451	6.161172161172162	4.96078431372549	3.905077262693157	3.3806146572104017	3.0840579710144924	2.99388379204893	2.2705882352941176	3.5416666666666665	3.571428571428572	2.874172185430464	2.730496453900709	2.765217391304348	2.55045871559633	2.552941176470588	4.803692629743941	2.684156378600823	3.364299280965948	3.1446986201888167	3.203959202027635
ZINC000299845841	18.441795452253075	0	1	2.495301950078876	4.912026443424905	1.2885264411254946	3.991048001771705	0.1735238261639871	300.0300445773656	6.536791741167988	15	0	0	3	2	1	0	0	0	0	0	0	266.0	110.44444444444446	207.08333333333343	245.00000000000003	241.5555555555556	904.0	5.911111111111111	6.208333333333333	4.746987951807229	3.419047619047619	2.7155172413793105	2.6818181818181817	3.0786516853932584	2.7590361445783134	2.156626506024097	3.2888888888888888	3.085714285714286	2.681034482758621	2.645454545454545	2.898876404494382	2.855421686746988	2.5903614457831323	2.454320987654321	2.7453703703703702	2.494979919678716	2.333333333333333	2.0823754789272035
CHEMBL195497	31.1743659966754	0	1	2.5303732122559266	5.021380484933143	1.3228619977975122	5.342071734550918	0.1369761983218184	423.64589461485656	7.409874505221746	22	0	0	6	4	2	0	0	0	0	0	0	486.0	225.3611111111112	366.9166666666665	477.83333333333337	566.0277777777777	1548.0	6.48	6.7375	5.440559440559441	4.564516129032258	3.742081447963801	3.336065573770492	3.361607142857143	2.930735930735931	2.563876651982379	3.3866666666666667	3.510752688172043	3.0497737556561084	2.8237704918032787	2.9285714285714284	2.787878787878788	2.594713656387665	3.004814814814816	2.796180555555556	2.565850815850814	2.5689964157706093	2.5612116641528404
CHEMBL2181170	20.41328588155165	0	1	2.4966014605318674	4.993202921063734	1.3363919158277004	3.99924499900568	0.1538171153463723	771.3667471445401	7.603675382722489	14	0	0	5	3	1	0	1	0	0	0	1	348.0	184.44444444444449	257.22222222222223	339.50000000000006	346.66666666666674	1072.0	6.96	6.660377358490566	5.395833333333333	4.423076923076923	3.75	3.5528455284552845	2.6371681415929205	2.3981481481481484	2.2626262626262625	3.24	3.015384615384616	2.6911764705882355	2.658536585365854	2.672566371681416	2.6296296296296298	2.646464646464646	3.688888888888889	2.837526205450734	2.6793981481481484	2.611538461538462	2.549019607843138
CHEMBL161894	28.151020360083784	0	1	2.4502172393065806	4.8610633429803	1.3570637853288392	4.704755523793837	0.1344215863941096	488.4145222280189	7.443927444581465	19	0	0	5	4	0	1	0	0	0	0	0	370.44444444444446	147.43038408779148	301.17901234567904	369.16975308641975	370.6697530864198	1564.0	5.529021558872305	5.953703703703703	4.506459948320414	3.1085714285714285	2.646630236794171	2.5462962962962967	2.69409282700422	2.517094017094017	2.0654761904761907	3.343283582089552	3.091428571428572	2.78688524590164	2.7	2.9177215189873418	2.91025641025641	2.5595238095238093	2.200453493847634	2.565886488340192	2.3347210259354965	2.109541446208113	2.0255177764285235
CHEMBL4218231	11.411167754907476	0	0	2.402484841637593	4.693271354718246	1.2751422315230954	3.5352236485729405	0.2356815765715293	71.28204036690737	4.672109515537069	6	0	0	4	1	2	1	0	0	0	0	0	182.44444444444449	128.55898491083676	136.2222222222222	180.3858024691358	175.0925925925927	842.0	6.515873015873017	5.885057471264369	4.707482993197279	3.725806451612903	2.9096045197740112	2.53061224489796	2.0	1.4545454545454546	0.46875	3.1785714285714284	2.8548387096774195	2.6440677966101696	2.53061224489796	2.3488372093023258	1.6363636363636365	1.28125	4.59139231824417	3.1819923371647514	2.7800453514739223	2.909448426921545	2.967671060891401
CHEMBL261917	23.884577434948586	0	1	2.45535945115373	4.910718902307461	1.2766837402289493	4.833460043455503	0.16111533478185	239.7379633157876	6.578158796023423	16	0	0	7	4	2	1	0	0	0	0	0	366.44444444444446	226.83419067215365	348.46604938271605	402.8518518518519	454.60802469135785	1436.0	6.3180076628352495	5.44808743169399	5.18960244648318	3.748299319727891	2.932170542635659	2.911392405063291	3.099756690997567	4.022988505747126	2.843304843304844	3.310344827586207	3.061224489795918	2.5988372093023258	2.607594936708861	2.7664233576642334	2.8706896551724137	2.52991452991453	3.910934321933684	2.5660038453754304	3.196936232868955	2.740488788107836	2.6430699109962665
CHEMBL2260923	13.303380630765169	2	1	2.4575143814838984	4.848084179243075	1.3102840433355003	4.177732830574104	0.15207336468006	1365.0742762102395	7.446414645578998	6	0	0	8	1	5	0	0	0	2	0	2	290.1344307270233	238.1565500685871	230.9413580246914	294.42438271604937	109.09833676268862	3228.0	9.066700960219478	7.45400238948626	6.174382716049382	4.494276094276095	1.6909215612919315	1.5020576131687244	1.3984674329501916	0.8760683760683761	0.2398589065255732	2.90625	2.327272727272727	2.136363636363636	2.138888888888889	2.2413793103448274	1.9615384615384608	1.5238095238095235	7.442392189643347	4.011449621664676	4.811278292181071	5.353170594837261	2.4795076536974685
CHEMBL191605	24.3174293012278	0	2	2.392356327168348	4.784712654336696	1.2940359244104442	3.9726220730980297	0.1281490991321945	704.4137604244694	7.688768022880423	16	0	0	7	4	3	0	0	0	0	0	0	426.0	248.22222222222223	340.8611111111111	375.5	418.27777777777766	1280.0	7.220338983050848	6.645161290322581	5.136363636363637	3.929577464788733	2.787878787878788	2.234567901234568	2.518796992481203	2.40625	2.43801652892562	3.220338983050848	3.0422535211267605	2.533333333333333	2.388888888888889	2.556390977443609	2.65625	2.56198347107438	4.207156308851224	2.9480286738351253	3.0987373737373733	2.644366197183098	2.5350168350168345
CHEMBL162724	25.512863264118536	0	1	2.4487376785934973	4.82382917322928	1.329731165072857	4.263852231446608	0.1332453822327065	722.1260097055479	7.745350462148194	15	0	0	6	4	1	0	0	1	0	0	1	363.60493827160496	178.78307422648987	291.43827160493817	365.4351851851852	369.1841563786009	1514.0	5.960736692977131	6.063247863247863	4.535612535612536	3.111814345991561	2.700068166325835	2.7523000707714083	2.860708534621578	2.527386541471049	2.1966966966966965	3.295081967213114	2.9556962025316458	2.668711656441718	2.668789808917197	2.9347826086956523	2.809859154929577	2.506756756756757	2.930870069286719	2.660572966128522	2.490925398332805	2.312880918893577	2.264933474715343
CHEMBL399704	23.724060422559983	0	1	2.539851779883111	5.012172579893496	1.2726989456128588	4.609747157296691	0.1536582385765563	273.3533067395945	6.709377411026106	12	0	0	8	3	3	1	0	0	1	0	1	371.5116598079561	220.7110768175583	334.1095679012346	386.4706790123456	492.1444615912208	2640.0	6.40537344496476	5.344869459623559	5.13888888888889	3.907407407407408	3.233804966014704	2.675828460038986	2.816186556927298	2.4484848484848483	1.854823959762232	3.3448275862068964	3.363013698630137	2.792134831460674	2.568421052631579	2.771604938271605	2.636363636363636	2.3703703703703702	3.8053633934061777	2.464025500910747	2.983121141975309	2.6470594452900382	2.764856525793375
ZINC000040937384	24.850544700229428	0	1	2.538098139234497	5.025219576411477	1.3323363772458598	4.481268762396953	0.1445570568515146	655.9664801740224	7.617511801833981	19	0	0	8	4	3	1	0	0	0	0	0	426.44444444444446	268.8272462277092	352.03395061728395	428.7746913580247	505.92901234567904	1494.0	8.046121593291405	6.807017543859649	6.666666666666668	5.075425790754258	5.139479905437353	5.231182795698924	5.231231231231232	4.178571428571429	4.090342679127726	3.660377358490566	3.343065693430657	3.0709219858156027	3.0806451612903225	3.216216216216216	3.1160714285714284	3.02803738317757	5.072212192975646	2.841184752003465	3.5203395061728395	3.129742272686312	3.5881490237282203
CHEMBL1181680	29.94577398001876	0	2	2.346690814973168	4.693381629946337	1.316345219034292	4.660300820331535	0.1194948928290137	1039.9833822285314	8.307936566516947	24	0	0	4	3	1	0	0	0	0	0	0	420.0	223.19444444444443	351.5833333333332	428.44444444444434	464.8888888888888	1510.0	5.384615384615385	5.345679012345679	3.927536231884058	2.901098901098901	2.339712918660287	2.717948717948718	2.805555555555556	2.478947368421053	2.5136612021857925	2.9615384615384617	2.774725274725274	2.401913875598086	2.507692307692308	2.638888888888889	2.536842105263158	2.5737704918032787	2.861467236467236	2.7832647462277094	2.547705314009661	2.3540903540903537	2.22434875066454
CHEMBL349903	25.63853171045573	0	1	2.46457917870197	4.904057456844393	1.320061786416578	4.924763973281976	0.1538988741650617	367.83094930663526	7.070774265544583	15	0	0	7	3	2	1	0	1	0	0	1	368.0493827160494	217.86032045419904	342.87345679012344	380.0601851851852	464.6069958847737	1748.0	6.134156378600824	5.189236111111111	4.934472934472934	3.132911392405064	2.7777777777777777	2.763657407407407	2.66820987654321	2.605555555555556	2.435457516339869	3.4	3.069620253164557	2.698224852071006	2.6625	2.8472222222222223	2.8642857142857143	2.617647058823529	3.631005340903317	2.383616255144033	2.930542365727551	2.405444210032817	2.749153821803395
CHEMBL441296;CHEMBL351303	25.29408366463618	0	2	2.448261541972904	4.782618233857148	1.345928699574516	4.094532187366992	0.1279541308552185	1807.850119393107	8.663044448755768	20	0	0	7	6	1	0	0	0	0	0	0	382.0	181.69444444444449	297.13888888888886	354.3333333333334	381.55555555555554	1288.0	6.161290322580645	6.151515151515151	4.632478632478633	2.9371069182389937	2.539772727272727	2.477272727272727	2.56875	2.39375	1.7337662337662338	3.225806451612903	2.911949685534591	2.596590909090909	2.5568181818181817	2.66875	2.54375	2.396103896103896	2.930555555555556	2.869107744107744	2.539648622981956	2.228511530398324	2.167929292929293
CHEMBL115941	26.305198377122395	0	1	2.471333684244491	4.912627384553899	1.325959323313609	5.055072864776234	0.1531840262053404	322.2307624556343	6.969190410932209	15	0	0	7	3	3	1	0	0	0	0	0	406.44444444444446	236.5772462277092	368.2962962962963	411.5416666666667	513.8117283950617	1562.0	6.350694444444445	5.338235294117647	5.013440860215054	3.34560327198364	2.7517730496453905	2.5525362318840576	3.061965811965812	2.497835497835497	2.4606481481481484	3.328125	3.165644171779141	2.6702127659574466	2.5760869565217392	2.858974358974359	2.7662337662337664	2.5972222222222223	3.696519472307956	2.509440813362382	2.970131421744325	2.524795501022495	2.7330411084843704
ZINC000003962635	24.4073982386044	0	2	2.445798205170828	4.80029054189605	1.274628290101813	4.047776270203854	0.130573428071092	1229.442148146278	8.245717918885598	14	0	0	7	6	1	0	0	0	0	0	0	348.0	178.95138888888889	300.55555555555554	393.84722222222223	426.0416666666666	1258.0	5.1940298507462686	5.271428571428571	3.767441860465116	2.386363636363636	1.7741935483870968	1.808080808080808	1.7085427135678393	1.7294117647058824	1.3892215568862276	2.985074626865672	2.664772727272727	2.3179723502304146	2.267676767676768	2.236180904522613	2.294117647058824	2.155688622754491	2.6709162520729683	2.6501984126984133	2.329888027562446	2.237768308080808	1.9633256528417813
CHEMBL2112662	27.70313329289948	0	2	2.439821354972199	4.8796427099444	1.333050040205816	4.257933158037749	0.1216552330867928	1592.6111551128067	8.625893152634761	16	0	0	6	4	2	0	0	0	0	0	0	416.0	203.19444444444449	333.72222222222223	434.83333333333326	453.1666666666667	1404.0	5.859154929577465	5.72	4.1838235294117645	3.316666666666667	2.4285714285714284	2.3943661971830985	2.6228571428571428	2.446327683615819	2.624242424242424	3.126760563380281	3.05	2.557142857142857	2.455399061032864	2.697142857142857	2.4915254237288136	2.4060606060606062	2.86189358372457	2.65	2.4538398692810457	2.4157407407407403	2.157936507936508
CHEMBL304984	16.76836217587774	0	1	2.506816092438311	4.952812962491005	1.3121617169580695	3.940087828085144	0.1790949012765974	239.0598342581982	6.265171233507575	9	0	0	3	2	1	0	0	0	0	0	0	240.0	145.41666666666669	201.50000000000009	254.3333333333333	293.0277777777778	870.0	5.217391304347826	5.25	4.045977011494253	3.042372881355932	2.488888888888889	1.8639455782312928	1.6232876712328768	1.4416666666666669	1.3707865168539326	3.0	3.042372881355932	2.725925925925926	2.380952380952381	2.1095890410958904	2.058333333333333	2.0898876404494384	3.161231884057972	2.7002314814814814	2.316091954022989	2.155367231638418	2.1705761316872434
CHEMBL114571	25.58181294933984	0	1	2.460394342404206	4.84287900727597	1.3337474373300136	4.430206486231417	0.1384439526947317	751.7597964266446	7.78556766308478	15	0	0	5	4	1	0	0	0	0	0	0	366.0	185.25	305.1388888888889	376.83333333333337	422.30555555555554	1264.0	5.71875	5.867647058823529	4.447154471544716	2.975609756097561	2.5434782608695654	2.6228571428571428	2.93006993006993	2.3076923076923075	2.152317880794702	3.21875	3.006097560975609	2.5815217391304346	2.605714285714286	2.972027972027972	2.67948717948718	2.4768211920529803	2.89453125	2.6654411764705883	2.480803974706414	2.2977642276422765	2.295138888888889
ZINC000103283196	10.187224221315322	0	1	2.28441460015007	4.568829200300141	1.236887007262098	3.2754813611991422	0.2339629543713673	78.13569181603599	4.694919190559214	6	0	0	4	1	1	0	0	2	0	0	2	143.20987654320987	67.4828151196464	113.011316872428	133.9804526748971	116.3065843621399	1064.0	5.304069501600366	5.193415637860083	3.654589371980677	2.728174603174604	1.662626262626263	1.4998686629892302	1.6349206349206349	0.7017543859649124	0.1259259259259259	2.851851851851852	2.4642857142857144	2.0727272727272728	2.191489361702128	2.4	1.868421052631579	1.5	2.4993635229498667	2.722717573540619	2.456767758096261	2.392508083480305	2.114665170220725
CHEMBL350277	21.37961237674044	0	1	2.494631242820536	4.910314006472261	1.2807320836753378	3.956872827803638	0.1465508454742088	1388.6627028741896	8.229348251771732	15	0	0	4	3	1	0	0	0	0	0	0	306.0	165.72222222222223	249.66666666666669	306.8611111111111	326.2222222222222	1066.0	5.666666666666667	5.649122807017544	4.14	2.937984496124031	2.425675675675676	2.4964028776978417	3.229357798165138	2.8990825688073394	2.118181818181818	3.1666666666666665	2.945736434108527	2.52027027027027	2.525179856115108	2.779816513761468	2.642201834862385	2.5090909090909093	3.068930041152264	2.731481481481482	2.496666666666667	2.378768303186908	2.204204204204204
CHEMBL203013	16.21108530895225	0	1	2.509283967271308	4.863193335354161	1.3420419987525416	3.720633924955387	0.1860316962477693	296.77166235102976	6.386110210040985	6	0	0	4	3	1	0	0	0	0	0	0	224.0	95.91666666666669	190.97222222222223	238.75	236.75	810.0	5.209302325581396	5.173913043478261	3.8372093023255816	2.9107142857142856	2.0854700854700856	2.0	1.8043478260869563	1.4155844155844155	1.3823529411764706	3.13953488372093	2.857142857142857	2.6324786324786325	2.55	2.402173913043478	2.3376623376623376	2.367647058823529	2.23062015503876	2.3810386473429954	2.220607235142119	2.1316964285714284	2.0235042735042734
CHEMBL1289721	25.569882405521373	0	1	2.460170238986596	4.920340477973192	1.324494710255304	4.694727635263617	0.146710238601988	337.9618913813465	6.986083951539769	20	0	0	4	3	1	0	0	0	0	0	0	372.0	185.2777777777778	298.61111111111103	388.5555555555556	421.0555555555554	1250.0	5.904761904761905	6.149253731343284	4.7190082644628095	3.469135802469136	2.375661375661376	1.8878048780487804	1.7754010695187166	1.7391304347826086	1.58125	3.2857142857142856	3.253086419753086	2.767195767195767	2.463414634146341	2.4598930481283423	2.4658385093167703	2.2875	2.9409171075837746	2.6770315091210617	2.4678604224058764	2.398491083676269	2.227807172251616
CHEMBL498355	25.77208297812077	0	1	2.3922067167400973	4.784413433480195	1.2893004011194087	3.848032555536797	0.1166070471374786	1921.133057279933	8.754592893433633	16	0	0	5	3	2	0	0	0	0	0	0	380.0	202.25	317.75	421.1666666666666	431.8611111111112	1318.0	5.588235294117647	5.563380281690141	4.0390625	2.953757225433526	2.2094240837696337	2.061797752808989	1.927710843373494	1.7650602409638554	1.8289473684210529	3.014705882352941	2.76878612716763	2.445026178010471	2.460674157303371	2.4819277108433737	2.4518072289156625	2.4407894736842106	2.974264705882353	2.6846635367762124	2.482421875	2.434489402697495	2.261052937754509
CHEMBL349174	25.63853171045573	0	1	2.4645791787019715	4.904057456844394	1.3200617864165782	4.924763973281975	0.1538988741650617	367.83094930663566	7.070774265544584	15	0	0	6	3	2	1	0	0	0	0	0	368.44444444444446	223.04946844993145	353.4907407407407	395.9861111111111	485.0061728395062	1498.0	5.848324514991182	4.970149253731344	4.704607046070461	3.0264227642276422	2.5985267034990795	2.617357001972387	2.639455782312925	2.45413870246085	2.34037558685446	3.2857142857142856	3.0304878048780486	2.6187845303867405	2.6094674556213016	2.870748299319728	2.791946308724832	2.591549295774648	3.5404677531735147	2.382716049382716	2.873908461306835	2.41454945799458	2.679592115135393
CHEMBL4285281	17.423098298725943	0	1	2.589295481711977	5.178590963423956	1.3567714407096	4.172655322777869	0.1896661510353577	147.87912183134455	5.784852556028165	12	0	0	4	1	3	0	0	0	0	0	0	298.0	141.25	215.63888888888889	288.30555555555554	326.5833333333334	908.0	7.268292682926829	7.068181818181818	6.153846153846154	5.97029702970297	4.739130434782608	3.440944881889764	2.210084033613445	0.8288288288288288	0.0975609756097561	3.4878048780487805	3.891089108910891	3.4521739130434783	2.905511811023622	2.361344537815126	1.792792792792793	1.3902439024390243	3.4451219512195124	3.0202020202020208	2.7646011396011394	2.8545104510451043	2.839855072463769
CHEMBL196600	26.76108518290425	0	1	2.504894824734889	4.953338626071494	1.2545569747969914	4.7933872172972025	0.1409819769793295	351.3674293094804	7.08560791471696	12	0	0	9	3	2	0	4	0	0	0	4	574.0	432.8402777777777	531.1666666666669	497.4722222222222	774.736111111111	1528.0	9.11111111111111	7.681818181818182	6.851239669421488	5.076923076923077	4.539267015706806	3.4285714285714284	3.614942528735632	4.063953488372093	2.9257142857142857	3.412698412698413	3.352564102564102	2.74869109947644	2.5763546798029555	2.7586206896551726	2.7674418604651163	2.525714285714286	6.870480599647265	3.153198653198653	4.389807162534437	3.188924501424501	4.056210005817335
CHEMBL4858338	14.130205079912493	0	1	2.416185423408302	4.755060560360521	1.3395846288105693	3.804836120299164	0.2113797844610646	108.87406836512352	5.277978543116233	11	0	0	5	4	0	0	0	1	0	0	1	207.6049382716049	82.42196311537876	154.99382716049385	174.1851851851852	167.37860082304528	968.0	6.29105873550318	6.546031746031746	4.994535519125684	3.5654008438818567	3.214814814814815	2.906906906906907	2.313432835820896	1.2643678160919545	0.9580246913580248	3.303030303030303	3.050632911392405	2.9066666666666667	2.77027027027027	2.5223880597014925	2.1206896551724137	1.933333333333333	2.4976352459205686	2.8085243974132865	2.5408824124671123	2.2048757618377874	2.231714677640604
CHEMBL275507	17.59678930062393	0	1	2.352473263368972	4.692111508903573	1.3267151049679808	4.287651351675044	0.1864196239858714	169.87123698854396	5.967949843511577	17	0	0	3	3	0	0	0	0	0	0	0	238.0	120.13888888888889	204.97222222222223	236.88888888888889	243.22222222222223	890.0	5.173913043478261	5.416666666666667	4.012195121951219	2.4727272727272727	2.383928571428572	2.6293103448275863	2.6	2.592592592592593	2.1538461538461537	2.9782608695652173	2.790909090909091	2.7410714285714284	2.603448275862069	2.4833333333333334	2.3981481481481484	2.3846153846153846	2.6117149758454103	2.8252314814814814	2.499661246612466	2.1535353535353536	2.1716269841269846
CHEMBL196848	27.719712319782428	0	1	2.509999905415264	4.960369460210433	1.3122324898987403	4.757782151382157	0.135936632896633	523.2802754298947	7.51288018850099	18	0	0	5	3	2	0	0	0	0	0	0	420.0	205.8055555555556	329.4722222222222	433.1666666666667	515.6388888888889	1390.0	6.0	6.1891891891891895	4.87218045112782	3.930635838150289	2.9665071770334928	2.557017543859649	2.7313432835820897	2.645833333333333	2.528409090909091	3.242857142857143	3.3179190751445087	2.789473684210526	2.539473684210526	2.6517412935323383	2.645833333333333	2.596590909090909	2.940079365079365	2.731606606606607	2.4772347535505426	2.503853564547206	2.467171717171717
CHEMBL489393	25.43198303507878	0	1	2.4375660565136683	4.875132113027336	1.33356670515447	5.219851942437387	0.1631203732011683	233.7328894032213	6.61732977488117	16	0	0	6	4	2	0	0	0	0	0	0	406.0	192.47222222222223	308.44444444444434	405.4166666666666	401.1388888888888	1290.0	6.548387096774194	6.575757575757576	5.067226890756302	4.038461538461538	2.7790697674418605	2.0264550264550265	1.871345029239766	2.006756756756757	2.136363636363636	3.290322580645161	3.2243589743589745	2.831395348837209	2.502645502645503	2.473684210526316	2.466216216216216	2.492424242424242	3.104390681003584	2.7550505050505047	2.5919701213818853	2.5988247863247858	2.33220284237726
CHEMBL114012	22.102997804523003	0	1	2.498593176821899	4.997186353643798	1.318071196969763	4.244237875184092	0.1515799241137176	515.3812299471087	7.274526296317763	10	0	0	5	2	2	1	0	0	0	0	0	292.44444444444446	204.49391289437585	320.63425925925924	367.6466049382717	470.4814814814814	1342.0	4.874074074074074	3.888888888888889	3.783333333333333	2.535645472061657	2.292096219931272	2.185585585585586	2.072916666666667	1.5489021956087825	1.2362637362637363	3.033333333333333	2.838150289017341	2.479381443298969	2.4216216216216218	2.5875	2.497005988023952	2.1923076923076925	3.408231881572931	2.1605428179502253	2.6719521604938268	2.125124884036252	2.425162275677739
ZINC000013802616	27.374963893675943	0	2	2.445450115812541	4.779889573261866	1.3655676766682574	3.999071211614248	0.1176197415180661	1668.6895445058688	8.64356932510296	20	0	0	6	6	0	0	0	0	0	0	0	376.0	155.22222222222223	308.7777777777778	370.25000000000006	389.3888888888889	1336.0	5.529411764705882	5.794520547945205	4.246268656716418	2.510752688172043	2.0098522167487687	1.886138613861386	2.1965317919075145	2.094674556213018	1.6374269005847952	3.235294117647059	2.881720430107527	2.5320197044334973	2.4207920792079207	2.61271676300578	2.591715976331361	2.432748538011696	2.2826797385620914	2.594368340943684	2.3043117744610284	1.9905913978494627	1.9181718664477287
CHEMBL495705	24.87470616815329	0	1	2.452953421381695	4.905906842763389	1.3200171647744057	4.411621346451325	0.1423103660145588	536.9501085860701	7.417307294022832	16	0	0	6	4	2	0	0	0	0	0	0	398.0	190.0	302.6666666666667	398.30555555555554	367.77777777777766	1252.0	6.745762711864407	6.73015873015873	5.176991150442478	4.006666666666667	2.6923076923076925	2.175141242937853	1.935672514619883	1.9801324503311253	2.2301587301587302	3.3559322033898304	3.2066666666666666	2.804733727810651	2.5706214689265536	2.450292397660818	2.4701986754966887	2.563492063492064	3.220338983050848	2.816137566137566	2.678466076696165	2.6553703703703704	2.17619986850756
CHEMBL194610	22.85084508051636	0	1	2.5090660452468385	4.957967886910844	1.2925120928212974	4.561491214096351	0.157292800486081	263.4746097572038	6.638667742673477	12	0	0	6	3	2	0	0	1	0	0	1	351.60493827160496	175.06085200426764	270.1882716049382	355.1255144032922	418.0298353909465	1420.0	6.1685076889755255	6.235185185185185	4.850152905198778	3.911580594679186	3.061801446416831	2.651404151404152	2.776371308016877	2.2962962962962963	1.8415770609319	3.263157894736842	3.2816901408450705	2.775147928994083	2.571428571428572	2.7531645569620253	2.580246913580247	2.341935483870968	3.0712430176187304	2.713768861454047	2.478791482614112	2.5008839042485365	2.4735493218399203
CHEMBL407706	25.21181408557019	0	1	2.436331434841446	4.867675198483493	1.2672585267792793	5.062876145133469	0.1582148795354209	250.8834333922207	6.688139232270368	17	0	0	8	3	4	1	0	0	0	0	0	424.44444444444446	247.60502400548697	376.4104938271605	421.4382716049384	460.3904320987653	1552.0	6.958105646630237	5.958333333333334	5.572271386430678	3.99080459770115	3.2429718875502003	3.525562372188139	3.180293501048218	3.3892773892773893	3.3989898989898992	3.295081967213114	3.117241379310345	2.783132530120482	2.668711656441718	2.616352201257861	2.7202797202797204	2.636363636363636	4.059098754188311	2.7152536651234565	3.331066317054517	2.906470838654747	2.773436337944369
CHEMBL196958	26.317429301227804	0	2	2.525355804165255	4.920784630341612	1.309219494471397	3.943294354366064	0.1194937683141231	2623.2193266042805	9.066080061543696	15	0	0	8	5	2	1	0	0	0	0	0	402.44444444444446	193.1423182441701	311.9382716049383	396.69135802469134	425.5462962962963	1562.0	6.097643097643098	5.933333333333334	4.472868217054264	3.5793650793650795	2.682373472949389	2.3224637681159424	2.1926782273603087	1.686159844054581	1.6747967479674797	3.227272727272727	3.0892857142857144	2.743455497382199	2.630434782608696	2.6358381502890174	2.3567251461988303	2.256097560975609	2.9263987612753044	2.6030864197530863	2.41812613647239	2.3612580834803056	2.227991080085321
CHEMBL336092	12.647041832318097	0	1	2.3703730239013967	4.740746047802794	1.3111926133184697	3.390065944452327	0.1994156437913133	350.492728668905	6.389968211726487	10	0	0	3	1	2	0	0	0	0	0	0	204.0	116.83333333333334	164.2777777777778	195.75	167.83333333333334	698.0	6.0	5.571428571428571	4.271186440677966	3.460526315789474	2.710144927536232	1.9701492537313432	1.933333333333333	1.92	1.9318181818181817	2.8529411764705883	2.6842105263157894	2.550724637681159	2.298507462686567	2.2	2.26	2.227272727272727	3.436274509803922	3.013492063492064	2.78436911487759	2.575657894736842	2.4323671497584543
CHEMBL348962	25.960750331302844	0	3	2.445599517591956	4.799958371463819	1.3524110096911826	4.027493033870005	0.1220452434506062	1477.488841964916	8.49202166575457	20	0	0	7	7	0	0	0	0	0	0	0	378.0	157.16666666666669	300.30555555555554	347.3055555555556	381.25	1312.0	5.727272727272728	5.9	4.368	2.910179640718563	2.34375	2.0526315789473686	2.0253807106598987	1.7807486631016043	1.575	3.136363636363636	2.9940119760479043	2.65625	2.444976076555024	2.401015228426396	2.288770053475936	2.31875	2.3813131313131315	2.7265873015873017	2.4024444444444444	2.0796739853626085	1.9856770833333333
CHEMBL8165	10.525721488758451	0	1	2.4195499453860085	4.717493700250703	1.309190192696175	3.338404667029968	0.2384574762164262	76.14207598330059	4.669073252547983	9	0	0	3	2	1	0	0	0	0	0	0	170.0	84.11111111111111	132.88888888888886	145.1388888888889	142.58333333333337	572.0	6.071428571428571	6.103448275862069	4.836734693877551	3.5	2.7288135593220337	1.9827586206896552	1.0666666666666669	0.8529411764705882	0.1111111111111111	3.0	2.9827586206896552	2.610169491525424	2.1724137931034484	2.022222222222222	1.6764705882352942	1.2592592592592593	3.003968253968254	3.0852490421455943	2.7120181405895685	2.502394636015326	2.4166666666666674
CHEMBL72167	11.520557554648654	0	2	2.362206033007825	4.712490519326071	1.2838798658112718	3.556722139135732	0.2371148092757154	72.8154076299454	4.6933926841860085	6	0	0	3	2	1	0	0	0	0	0	0	178.0	103.8888888888889	145.00000000000006	181.8888888888889	190.1111111111112	610.0	5.741935483870968	5.71875	4.232142857142857	2.833333333333333	2.140845070422535	1.864864864864865	2.1666666666666665	0.9574468085106383	0.1111111111111111	2.967741935483871	2.878787878787879	2.380281690140845	2.0945945945945947	2.1481481481481484	1.9361702127659568	1.5	3.351254480286739	2.932291666666667	2.589285714285716	2.7558922558922565	2.677621283255087
CHEMBL905	15.694248556546643	0	1	2.430350337684275	4.746726845604659	1.2983525579949278	3.7359884459637422	0.1867994222981871	183.0006810733205	5.902637055106575	14	0	0	5	5	0	0	0	0	0	0	0	248.0	101.11111111111111	184.22222222222229	193.8055555555556	207.75000000000009	804.0	6.358974358974359	6.439024390243903	4.830985915492958	3.083333333333333	2.5145631067961167	2.885057471264368	3.135135135135135	2.371794871794872	1.921875	3.1538461538461537	2.9404761904761907	2.495145631067961	2.6666666666666665	2.77027027027027	2.3974358974358974	2.234375	2.592592592592593	2.930216802168021	2.594679186228483	2.307208994708995	2.0169902912621365
CHEMBL1794855	21.369284508520845	4	1	2.4575143814838984	4.848084179243075	1.3102840433355003	4.177732830574104	0.15207336468006	1365.0742762102395	7.446414645578998	6	0	0	10	2	8	0	0	0	0	0	0	480.0	442.4444444444444	434.3055555555554	360.63888888888886	321.4166666666667	1356.0	8.571428571428571	7.036363636363636	5.47191011235955	3.0535714285714284	2.6842105263157894	2.8623853211009176	0.2375	0.0625	0.0	2.7857142857142856	2.5982142857142856	2.1842105263157894	1.81651376146789	1.55	1.3333333333333333	1.1666666666666667	7.90079365079365	4.012121212121213	4.879837702871409	3.219990079365079	2.8194444444444446
CHEMBL147077	32.84590050297309	0	1	2.5030596598153148	5.00611931963063	1.2816233888398858	4.460331453742231	0.1037286384591216	1644.6707928816502	8.863910539963316	12	0	0	11	5	6	0	0	0	0	0	0	616.0	435.64583333333337	488.70833333333326	581.75	813.7916666666666	1820.0	7.512195121951219	6.752941176470588	5.483443708609271	4.315270935960591	3.744	3.2007299270073	2.558303886925795	2.065454545454545	2.7777777777777777	3.182926829268293	3.29064039408867	2.832	2.54014598540146	2.335689045936396	2.203636363636364	2.28	5.312754065040651	3.143790849673202	3.236479028697571	2.8657635467980294	3.2551666666666663
CHEMBL146338;CHEMBL146483	29.157786969792447	0	2	2.44541411802571	4.779958196491146	1.316064288072673	3.919196454900372	0.1059242285108208	11576.173779427392	10.66503709989334	20	0	0	8	7	1	0	0	0	0	0	0	438.0	219.75	354.74999999999994	428.3611111111112	447.5277777777777	1488.0	5.918918918918919	5.987179487179487	4.314285714285714	2.694736842105263	2.1953488372093024	2.036529680365297	2.195876288659794	2.091397849462365	1.75	3.121621621621621	2.831578947368421	2.488372093023256	2.3698630136986303	2.5051546391752577	2.478494623655914	2.407608695652174	2.9695945945945947	2.7824074074074074	2.533928571428571	2.2545321637426903	2.081524547803617
ZINC000026498910	25.43198303507878	0	1	2.461206105576411	4.873497320150708	1.338500991177723	4.311512399465851	0.1347347624833078	562.4352149952601	7.4954267639095375	15	0	0	6	3	3	0	0	0	0	0	0	412.0	207.27777777777777	323.2499999999999	386.5555555555554	408.11111111111103	1304.0	6.754098360655738	6.523076923076923	5.068965517241379	3.710526315789474	2.9473684210526314	2.4262295081967213	2.3703703703703702	2.3846153846153846	1.985611510791367	3.3278688524590163	3.256578947368421	2.807017543859649	2.5355191256830603	2.58641975308642	2.5944055944055946	2.410071942446044	3.3979963570127505	2.896581196581197	2.7866379310344818	2.5431286549707592	2.3866146848602985
CHEMBL72158	11.159647399215835	0	1	2.399886281579777	4.799772563159555	1.148112445424538	3.479479652153161	0.231965310143544	69.53440970089734	4.647286841765592	6	0	0	1	1	0	0	0	0	0	0	0	120.0	84.17361111111111	140.41666666666669	190.44444444444449	214.25	576.0	3.1578947368421053	3.526315789473684	2.3768115942028984	1.7241379310344829	0.8803418803418803	0.5321100917431193	0.2574257425742574	0.1935483870967742	0.2368421052631578	2.5526315789473686	2.5632183908045976	2.0085470085470085	1.9541284403669723	1.4356435643564356	1.2688172043010753	1.394736842105263	2.215095029239766	2.4707602339181287	2.0350241545893724	2.1890166028097062	1.831196581196581
CHEMBL143512	15.468220943376444	0	1	2.449483337200152	4.849709789259618	1.188743546309683	4.054909292658094	0.2027454646329047	111.96308387237931	5.411316389239963	9	0	0	9	2	3	1	3	0	0	0	3	404.44444444444446	368.7786351165981	436.2484567901234	578.8518518518517	222.0864197530865	1196.0	13.046594982078853	8.427083333333334	10.484848484848484	9.597014925373134	5.46236559139785	5.473958333333333	5.614035087719298	7.9147286821705425	6.194444444444445	3.774193548387097	3.074626865671642	3.161290322580645	2.8125	2.649122807017544	2.6511627906976742	2.1944444444444446	11.896085003761227	3.5171440972222223	7.931790123456789	8.639579878385847	3.5820390282755885
ZINC000013802587	29.19822708431233	0	2	2.445425365065649	4.7800510490907175	1.3108437350306423	3.924383033607784	0.1060644063137239	12005.58350861447	10.70145993258992	20	0	0	8	7	1	0	0	0	0	0	0	442.0	217.97222222222223	352.1666666666667	419.9166666666667	442.4722222222222	1488.0	5.972972972972973	5.961538461538462	4.2785714285714285	2.7379679144385025	2.1493212669683257	2.107981220657277	2.058252427184466	2.0264550264550265	1.9289940828402368	3.121621621621621	2.834224598930481	2.479638009049774	2.4178403755868545	2.383495145631068	2.492063492063492	2.4911242603550297	2.945570570570571	2.7784900284900287	2.5154761904761904	2.2455436720142603	2.002136752136752
CHEMBL159332	17.276469449854467	0	1	2.4489419063064424	4.793632869170598	1.2683084258602717	4.062244044936133	0.184647456588006	160.4402662599953	5.866379060825922	9	0	0	6	3	2	1	0	0	0	0	0	260.44444444444446	185.74391289437585	272.02160493827165	291.2962962962964	303.3919753086419	1130.0	5.787654320987655	4.48936170212766	4.383141762452107	2.526315789473684	2.285333333333333	2.4166666666666665	2.857142857142857	2.196078431372549	1.019607843137255	3.1333333333333333	2.8157894736842106	2.48	2.534482758620689	2.802197802197802	2.362745098039216	2.2	4.127642508763908	2.355791962174941	3.126685114233008	2.5552306692657583	2.4271358024691354
ZINC000022939243	27.62225306385972	0	2	2.4458504847827114	4.842017110887854	1.3265087461176257	4.203958289989685	0.1201130939997052	952.8846925031298	8.11225687060371	20	0	0	8	7	1	0	0	0	0	0	0	436.0	208.44444444444443	326.75	407.3055555555556	468.5833333333334	1412.0	6.411764705882353	6.402777777777778	4.859375	3.4761904761904763	2.745	2.5240384615384617	2.333333333333333	1.669767441860465	1.5027624309392265	3.2205882352941178	3.1011904761904763	2.71	2.610576923076923	2.487562189054726	2.204651162790697	2.25414364640884	3.0653594771241828	2.8587962962962967	2.552734375	2.424437830687831	2.342916666666667
CHEMBL72107	14.764130990369871	0	2	2.421618679695148	4.832008783379493	1.195067456511264	3.96004711106965	0.2084235321615604	98.79097792895	5.234860170248007	6	0	0	2	2	0	0	0	0	0	0	0	182.0	93.20138888888889	178.36111111111111	231.0000000000001	257.25	736.0	4.044444444444444	4.369565217391305	2.976470588235294	2.0485436893203883	1.4028776978417266	1.208955223880597	0.9272727272727272	0.5581395348837209	0.5050505050505051	2.8	2.796116504854369	2.172661870503597	2.201492537313433	2.1	1.5813953488372092	1.585858585858586	2.0711419753086417	2.417874396135266	2.0983660130718955	2.242718446601943	1.850719424460432
CHEMBL146502	26.151020360083784	0	2	2.4454245075066825	4.779970643278446	1.3352527686356723	3.9194432629962512	0.1187710079695833	5183.928533449907	9.747240920423774	20	0	0	6	6	0	0	0	0	0	0	0	362.0	155.94444444444446	300.7222222222223	358.8055555555556	373.13888888888897	1300.0	5.402985074626866	5.647887323943662	4.0546875	2.4318181818181817	2.0051020408163267	1.9285714285714288	1.962962962962963	1.988095238095238	1.7225806451612904	3.1044776119402986	2.784090909090909	2.5	2.38265306122449	2.380952380952381	2.4761904761904763	2.445161290322581	2.3275290215588726	2.653364632237872	2.349392361111112	2.038667929292929	1.9037698412698416
CHEMBL489195	24.09864970174544	0	1	2.434168371384123	4.868336742768246	1.3382437435226977	4.322814126448017	0.1440938042149339	486.8818998812747	7.286633876964257	16	0	0	7	5	2	0	0	0	0	0	0	408.0	188.47222222222223	296.3611111111111	377.75	339.3055555555555	1226.0	7.418181818181818	7.254237288135593	5.59047619047619	4.343065693430657	3.046979865771812	2.3846153846153846	2.258992805755396	2.425	2.537735849056604	3.4363636363636365	3.248175182481752	2.825503355704698	2.576923076923077	2.5899280575539567	2.6416666666666666	2.641509433962264	3.426767676767677	2.9265536723163845	2.8224867724867724	2.757299270072992	2.2772184936614464
CHEMBL606547	21.526450265376404	0	1	2.461691579331012	4.871909824453847	1.2822680990101205	4.5935122132709765	0.1701300819729991	208.65326826911803	6.333925643807833	15	0	0	7	3	2	1	0	1	0	0	1	324.04938271604937	201.86032045419907	305.0977366255144	321.38671696387746	371.7191358024691	1562.0	6.613252708490803	5.5085470085470085	5.384707287933094	3.566009557945042	3.271973466003317	3.3019713261648747	3.6430976430976414	3.2242609582059125	2.281705948372615	3.4693877551020407	3.0806451612903225	2.694029850746269	2.717741935483871	3.121212121212121	2.770642201834862	2.6161616161616164	4.119598376616308	2.502502769863881	3.2806208239302626	2.591828362611915	2.774023401510964
CHEMBL434355	31.77208297812077	0	1	2.53089003677218	5.022326009841335	1.316909128025704	5.379264694276978	0.1344816173569244	456.1320391874489	7.509076688341579	22	0	0	6	4	2	0	0	0	0	0	0	490.0	229.6111111111112	377.0833333333334	488.00000000000006	577.0277777777777	1586.0	6.282051282051282	6.578313253012048	5.295302013422819	4.415384615384616	3.691629955947136	3.1412213740458017	2.972762645914397	2.9786324786324787	2.59656652360515	3.333333333333333	3.466666666666667	3.105726872246696	2.732824427480916	2.723735408560312	2.824786324786325	2.6266094420600856	2.943732193732194	2.755354752342704	2.530760626398211	2.502564102564103	2.541972589329417
CHEMBL5094234	14.83731186109904	0	1	2.4575143814838984	4.848084179243075	1.3102840433355003	4.177732830574104	0.15207336468006	1365.0742762102395	7.446414645578998	12	0	0	4	1	1	0	0	2	0	0	2	210.04938271604937	196.5549086724398	294.1192284666253	356.6945725036848	377.4047721217166	1324.0	5.001175778953557	5.216931216931217	4.034920634920635	3.3767560664112386	2.8938826466916354	2.3498817966903074	1.7827715355805245	1.226388888888889	1.187396351575456	2.7857142857142856	2.9195402298850577	2.707865168539326	2.48936170212766	2.337078651685393	2.1125	1.985074626865672	3.466701592421127	2.78430195781852	2.741348543993635	2.517196137569021	2.368825004719872
CHEMBL495160	24.288919730526384	0	2	2.3921779857262218	4.784355971452444	1.2972576179426654	3.8173653612584575	0.1231408181051115	1742.8142082600546	8.594658558248812	16	0	0	6	4	2	0	0	0	0	0	0	386.0	193.69444444444449	304.2499999999999	372.72222222222223	358.7777777777777	1254.0	6.327868852459017	6.140625	4.451327433628318	3.424657534246576	2.5092024539877302	2.093167701863354	2.119718309859155	2.128787878787879	2.4482758620689653	3.114754098360656	2.924657534246576	2.533742331288344	2.3975155279503104	2.443661971830986	2.553030303030303	2.6379310344827585	3.1753187613843354	2.8237847222222223	2.6924778761061936	2.55289193302892	2.2010906612133603
CHEMBL582877	13.264538906035998	0	5	2.3652222628736586	4.730444525747317	1.1764139397179625	3.707219194440917	0.2180717173200539	94.80255967912942	5.082424660793329	6	0	0	6	5	0	0	0	0	1	0	1	209.06721536351165	98.30744170096024	171.92592592592595	188.2422839506173	179.24537037037032	1880.0	6.744103721403602	7.219907407407407	5.784067085953878	3.7435046987285774	2.757955138236828	2.8282247765006385	2.505747126436781	2.234280792420327	0.6934594168636722	3.290322580645161	2.8059701492537314	2.619718309859155	2.4655172413793105	2.4482758620689653	2.395348837209302	1.7872340425531914	3.1712077968051684	3.192177854938272	3.243885394828792	2.8095863276211537	2.5245826812728214
CHEMBL12624	18.75773392737121	0	1	2.4638917348551748	4.879358278914578	1.2708209750662185	3.916837134158136	0.163201547256589	330.23470607055407	6.675272369526693	6	0	0	5	2	2	1	0	0	0	0	0	246.44444444444449	189.46613511659808	288.15895061728406	327.4058641975309	407.8842592592592	1196.0	4.563786008230453	3.321428571428572	3.3549382716049383	2.0573951434878586	1.906432748538012	1.5838779956427016	1.6035353535353536	1.303482587064677	1.062937062937063	2.888888888888889	2.642384105960265	2.239766081871345	2.281045751633987	2.4242424242424243	2.328358208955224	2.013986013986014	3.5086321317888536	2.0828924162257496	2.66813843164152	2.168250756275039	2.3852880658436213
CHEMBL97211	25.797600523197097	0	1	2.516213822643389	4.981883948428568	1.3021108086239117	4.739683668754316	0.1481151146485723	369.44593144175735	7.075155210506448	19	0	0	9	4	2	2	0	1	0	0	1	396.4938271604938	221.61374980948028	342.17609739369	348.04835390946505	394.2078189300413	1976.0	7.2089786756453424	6.233521657250472	6.045940170940171	4.374269005847953	4.170579029733959	3.551440329218107	3.4748403575989784	3.386507936507937	3.240265906932573	3.690909090909091	3.5037593984962405	3.267605633802817	3.055555555555556	2.820689655172414	2.6785714285714284	2.7777777777777777	4.029340905626914	2.553890283880868	3.290154782631634	2.616904916612519	2.7761114009157835
CHEMBL193616	27.80059254882219	0	1	2.5066759340989138	4.947560839678003	1.3038148239121072	4.705551790331433	0.1344443368666123	509.647994454573	7.486483248959445	18	0	0	6	4	2	0	0	0	0	0	0	434.0	210.8333333333333	335.41666666666663	439.38888888888897	493.80555555555554	1402.0	6.2898550724637685	6.452054794520548	5.076335877862595	4.106508875739645	3.218274111675127	2.985	2.6878048780487807	2.4679802955665027	2.647058823529412	3.27536231884058	3.2840236686390534	2.9137055837563453	2.795	2.5951219512195123	2.5073891625615765	2.570588235294118	3.055555555555556	2.7895738203957388	2.5604325699745543	2.599934253780408	2.506627185561196
CHEMBL6310	11.899494936611667	0	1	2.4834162505963606	4.793514554975601	1.3556983670406453	3.519826612412994	0.2346551074941996	84.0273155077574	4.836607038706579	9	0	0	3	2	1	0	0	0	0	0	0	188.0	75.38888888888889	142.52777777777783	160.5277777777778	154.72222222222223	608.0	6.482758620689655	6.548387096774194	5.181818181818182	3.746268656716418	2.739130434782609	1.8688524590163933	1.446808510638298	1.3333333333333333	0.375	3.310344827586207	3.238805970149253	2.8115942028985508	2.278688524590164	2.127659574468085	2.066666666666667	1.6875	2.599616858237548	2.825268817204301	2.5914141414141425	2.395936981757877	2.242351046698873
CHEMBL2110299	17.068022004399857	0	1	2.485983512629263	4.87792738760629	1.296012391706722	3.9303433342199536	0.1871592063914263	204.1432982146024	6.060759534204968	9	0	0	5	3	2	0	0	0	0	0	0	272.0	152.97222222222223	222.91666666666663	239.58333333333337	233.77777777777783	870.0	6.8	6.558139534883721	5.155844155844156	2.892156862745098	2.6153846153846154	2.932584269662921	3.0352941176470587	2.987012987012987	2.925373134328358	3.425	2.931372549019608	2.769230769230769	2.8876404494382024	2.8	2.636363636363636	2.4477611940298507	3.824305555555556	2.899870801033592	2.895021645021645	2.348856209150328	2.2478632478632483
CHEMBL495895	26.21997004530508	0	1	2.3926881170939134	4.784950924857096	1.329437539432743	4.37312446587033	0.1325189232081918	473.6885965677732	7.354472605002337	16	0	0	5	3	2	0	0	0	0	0	0	390.0	194.97222222222223	314.5	406.27777777777777	406.44444444444446	1316.0	5.909090909090909	5.871428571428571	4.296875	3.0919540229885056	2.412087912087912	2.083333333333333	1.9221556886227544	1.8980891719745223	1.965986394557823	3.1666666666666665	2.885057471264368	2.593406593406593	2.5	2.520958083832336	2.554140127388535	2.564625850340136	2.954124579124579	2.6365079365079365	2.45703125	2.3349297573435503	2.2332112332112333
ZINC000028642425	29.63418360767817	0	1	2.504502522004473	5.000288957811232	1.320752754468396	4.640863587202247	0.1221279891369012	1276.1533096971389	8.486606672085271	16	0	0	9	5	4	0	0	0	0	0	0	506.0	271.0277777777778	387.1666666666667	493.7222222222222	535.1666666666667	1582.0	6.746666666666667	6.468354430379747	4.986013986013986	4.235294117647059	3.888349514563106	3.519148936170213	3.102222222222222	3.0904761904761906	2.855072463768116	3.1866666666666665	3.2245989304812834	2.912621359223301	2.6723404255319148	2.7288888888888887	2.657142857142857	2.42512077294686	3.613703703703704	2.8505625879043603	2.707459207459208	2.6402257872846104	2.59789644012945
ZINC000008750345	9.370727640387596	0	1	2.278621796653538	4.557243593307076	1.2301745221775189	3.142323316003856	0.2417171781541428	84.97806231633632	4.704757397250706	6	0	0	4	1	1	0	0	2	0	0	2	137.20987654320987	61.95503734186862	102.42798353909464	111.25823045267492	86.75102880658434	1026.0	5.717078189300412	5.467592592592593	3.877777777777778	3.016548463356974	2.0111111111111115	1.5918871252204585	1.574712643678161	0.8803418803418803	0.1798941798941798	2.875	2.48936170212766	2.275	2.2285714285714286	2.2413793103448274	1.8846153846153848	1.5714285714285714	2.5814598892445257	2.799168381344307	2.5606995884773665	2.3671963926101043	2.1687757201646085
CHEMBL602875	26.88663671197175	0	1	2.470789351437721	4.941578702875441	1.336821521530263	4.45755614398498	0.1311045924701464	883.597238303789	8.0077767776582	12	0	0	8	4	4	0	0	0	0	0	0	452.0	213.7222222222222	344.75000000000006	449.5833333333333	451.2222222222222	1422.0	6.647058823529412	6.236111111111111	4.651515151515151	3.913294797687861	3.12565445026178	3.076923076923077	3.17816091954023	2.711864406779661	2.522988505747126	3.176470588235294	3.132947976878613	2.774869109947644	2.6923076923076925	2.8160919540229883	2.531073446327684	2.396551724137931	3.14297385620915	2.7573302469135808	2.6117424242424248	2.598747591522158	2.362420011634671
CHEMBL4469848	23.507029403011813	0	0	2.4936199495607725	4.961010511601304	1.3117766505316424	4.737157813739342	0.1633502694392876	250.63614334092145	6.588712996273013	24	0	0	8	3	2	0	3	0	0	0	3	546.0	322.2847222222222	461.8055555555555	335.75000000000006	402.4861111111111	1286.0	13.317073170731708	11.755555555555556	12.027397260273972	8.666666666666666	8.88888888888889	8.526881720430108	7.8478260869565215	8.894117647058824	8.733333333333333	4.2926829268292686	4.160919540229885	3.8333333333333335	3.5268817204301075	3.358695652173913	3.094117647058824	3.35	7.8606029810298095	3.889506172839506	6.326103500761034	3.8591954022988513	4.472067901234568
CHEMBL449406	20.67250559555389	0	1	2.464170477008805	4.831389314237438	1.3093513655099709	4.110411457443217	0.1580927483632006	333.8607869587641	6.766235545603893	15	0	0	5	4	1	0	0	0	0	0	0	320.0	164.72222222222223	250.8333333333333	316.5	341.6666666666667	1040.0	6.4	6.490566037735849	5.117021276595745	3.75	3.064748201438849	3.1639344262295084	3.549019607843137	3.4148936170212765	2.6021505376344085	3.28	3.040322580645161	2.618705035971223	2.7131147540983607	2.872549019607843	2.851063829787234	2.6881720430107525	3.2944444444444447	2.8532494758909857	2.668439716312057	2.552419354838709	2.458033573141487
CHEMBL196914	25.4604926057802	0	2	2.52537042087638	4.926440095683224	1.3189239663191563	3.9553006452224575	0.1236031451632018	1668.995023201926	8.58312775155889	15	0	0	9	5	2	1	0	1	0	0	1	400.0493827160494	182.9531702484377	285.5946502057613	357.2921810699588	403.966049382716	1774.0	6.667489711934157	6.366319444444445	4.909781576448244	3.989629629629632	2.7689393939393936	2.3165374677002584	2.452647278150633	1.9590228526398736	2.1657559198542806	3.4	3.28	2.778409090909091	2.5930232558139537	2.664429530201342	2.4326241134751774	2.5901639344262297	3.049219504140629	2.670363940329218	2.440979916288558	2.381947873799725	2.2952616442199774
ZINC000022930988	26.260410159824964	0	2	2.450780937258653	4.792491610140315	1.331962524797842	4.055835018117237	0.122904091458098	3168.0457895305244	9.254792675068243	20	0	0	8	6	0	0	2	0	0	0	2	466.0	268.69444444444446	332.0277777777777	412.97222222222223	401.22222222222223	1384.0	7.639344262295082	6.907692307692308	5.060344827586207	3.425806451612903	2.838150289017341	2.823863636363636	3.289655172413793	3.194244604316547	2.4825174825174825	3.344262295081968	2.9806451612903224	2.61271676300578	2.5056818181818183	2.7517241379310344	2.6906474820143886	2.5454545454545454	4.404826958105647	2.994444444444445	2.862308429118773	2.664336917562724	2.319203596660244
CHEMBL71676	14.199154765133787	0	1	2.4278681767252857	4.85573635345057	1.2765299305897977	3.765880108645696	0.1982042162445103	147.08696882567594	5.632877922674718	6	0	0	3	2	0	0	1	0	0	0	1	204.0	153.63888888888889	189.94444444444449	274.75000000000006	273.9722222222222	780.0	4.636363636363637	4.444444444444445	3.25	2.4521739130434783	1.5826771653543308	1.0921985815602837	0.8865248226950354	0.9545454545454546	0.9333333333333332	2.7045454545454546	2.6869565217391305	2.4015748031496065	2.042553191489361	1.7730496453900708	1.7818181818181815	1.8533333333333333	3.491792929292929	2.5722222222222224	2.261243386243387	2.389130434782609	2.157261592300962
ZINC000116695499	17.08430065099587	0	1	2.4737500681282976	4.938924631440399	1.3039566248775196	4.132356274888904	0.1878343761313138	150.4288643501499	5.801947670687997	12	0	0	6	4	0	0	2	0	0	0	2	338.0	224.95138888888889	293.5277777777777	364.61111111111103	359.8055555555556	952.0	8.45	7.619047619047619	7.081081081081081	6.051020408163265	5.0	4.776595744680851	3.0	2.581395348837209	1.352112676056338	3.35	3.2551020408163267	3.02	2.8085106382978724	2.6744186046511627	2.313953488372093	2.112676056338028	5.623784722222222	3.1322751322751325	3.966591591591591	3.720521541950113	3.598055555555556
ZINC000022938838	27.67462372219806	0	2	2.4454134155301546	4.779866225363102	1.3232295860142642	3.9154298509312175	0.1118694243123205	9063.015000547282	10.364720093690265	20	0	0	8	7	1	0	0	0	0	0	0	432.0	208.19444444444443	333.91666666666663	390.58333333333326	396.75	1412.0	6.352941176470588	6.333333333333333	4.546875	2.905325443786982	2.3717277486911	2.204081632653061	2.503030303030303	2.391025641025641	1.943037974683544	3.1911764705882355	2.911242603550296	2.5392670157068062	2.413265306122449	2.6121212121212123	2.5961538461538463	2.4746835443037973	3.061683006535948	2.8422067901234573	2.608723958333333	2.311143984220907	2.0772251308900525
CHEMBL159278	26.110580245563902	0	1	2.4487573348919	4.82419460062887	1.3402476095895146	4.275288378185364	0.1295541932783443	881.9059907185347	7.97600793231156	15	0	0	6	4	1	1	0	0	0	0	0	364.44444444444446	148.9026063100137	293.12345679012344	351.4351851851852	349.75	1520.0	5.606837606837607	5.792270531400966	4.220430107526882	2.885480572597137	2.391136801541426	2.377906976744186	2.6869369369369367	2.505668934240363	2.0448717948717947	3.2	2.98159509202454	2.647398843930636	2.5872093023255816	2.8783783783783785	2.82312925170068	2.4871794871794872	2.2908093278463646	2.609008767221328	2.3638988450816405	2.156044080890706	2.0216763005780347
CHEMBL71474	17.544418642285585	0	1	2.5301205194196084	4.99845522811866	1.2927305877637565	3.9865020068887023	0.1733261742125522	271.2595499144842	6.435985234228026	9	0	0	4	3	0	0	1	0	0	0	1	284.0	190.69444444444449	218.8888888888889	299.72222222222223	334.69444444444457	936.0	6.042553191489362	5.857142857142857	4.494505494505495	3.637096774193549	3.0955882352941178	2.1456953642384105	1.8193548387096767	1.4615384615384617	1.368421052631579	3.0638297872340425	3.032258064516129	2.7794117647058822	2.410596026490066	2.083870967741936	2.0384615384615383	2.1789473684210527	4.057328605200946	2.7919501133786846	2.4053724053724057	2.417114695340502	2.4609885620915044
CHEMBL158941	37.77658633882227	0	2	2.4441885758246022	4.831919872702963	1.249614900256008	5.974633573302937	0.1244715327771445	565.3690529215156	7.90609462683542	24	0	0	12	6	4	2	0	0	0	0	0	582.8888888888889	390.4878257887517	560.7561728395062	632.8024691358025	777.4320987654321	2406.0	6.07175925925926	4.753333333333333	4.662962962962963	3.149927219796215	2.460850111856823	2.835192069392813	3.1038251366120218	2.723225030084236	2.005649717514125	3.1666666666666665	3.0	2.4630872483221475	2.66914498141264	2.69672131147541	2.436823104693141	2.601694915254237	4.067581518632831	2.479537037037037	3.11531207133059	2.763329559544989	2.6088325461927253
ZINC000034801055	18.372845767031773	0	1	2.496036220975768	4.832561926419437	1.309929722601556	3.6786910304813527	0.153278792936723	7732.443003461069	9.828648870849564	9	0	0	3	2	1	0	0	0	0	0	0	222.0	122.91666666666669	229.75	294.25	281.0833333333333	950.0	3.9642857142857135	4.206896551724138	3.055045871559633	2.04635761589404	1.7682119205298013	1.6444444444444444	1.371900826446281	1.2342342342342345	1.0612244897959184	2.7142857142857144	2.463576158940397	2.3443708609271523	2.2444444444444445	2.2231404958677685	2.1531531531531534	2.183673469387755	2.1949404761904763	2.366379310344827	2.1077981651376145	1.9486754966887416	1.8614790286975715
ZINC000027749547	24.696366683190814	0	1	2.445690188546753	4.785595126654894	1.3466779829247528	4.005579185890824	0.1292122318029298	1469.948778465039	8.42438494607519	20	0	0	7	6	0	1	0	0	0	0	0	364.44444444444446	140.34705075445817	267.8425925925925	303.99074074074065	316.4012345679012	1440.0	6.393762183235868	6.601092896174863	4.9221183800623045	3.1134751773049647	2.4957805907173	2.466666666666667	2.763681592039801	2.555555555555556	2.1722222222222225	3.3684210526315788	3.0709219858156027	2.6772151898734178	2.606451612903226	2.753731343283582	2.643410852713178	2.575	2.4622289606045293	2.797257640153815	2.503201799930772	2.1559627002889408	2.002539459290514
CHEMBL423789	28.151020360083784	0	1	2.4502172393065806	4.8610633429803	1.3570637853288392	4.704755523793837	0.1344215863941096	488.4145222280189	7.443927444581465	19	0	0	5	4	1	0	0	0	0	0	0	406.0	194.75	324.94444444444446	407.1944444444444	425.80555555555554	1372.0	6.059701492537314	6.25	4.837209302325581	3.474285714285714	3.054644808743169	2.9611111111111112	2.930379746835443	2.6538461538461537	2.255952380952381	3.343283582089552	3.091428571428572	2.78688524590164	2.7	2.9177215189873418	2.91025641025641	2.5595238095238093	2.906716417910448	2.6979166666666665	2.51894918173988	2.3268253968253965	2.3268063145112325
CHEMBL2219579	24.110580245563902	0	1	2.379730174100732	4.759460348201463	1.3319331164026036	3.962494881443506	0.1278224155304357	2153.509036531791	8.80625601218347	12	0	0	4	3	1	0	0	0	0	0	0	342.0	210.19444444444443	287.58333333333326	375.0	388.0	1214.0	5.516129032258065	5.323076923076923	3.6864406779661016	2.415204678362573	1.9037433155080208	2.0	2.1538461538461537	1.832167832167832	1.647887323943662	3.048387096774193	2.701754385964912	2.331550802139037	2.3216374269005846	2.4685314685314683	2.4475524475524475	2.436619718309859	3.390232974910394	2.7222222222222223	2.4371468926553668	2.1929824561403506	2.074866310160428
CHEMBL116876	25.707481395677032	0	1	2.470992816634366	4.910826997662021	1.3147647032491137	5.018628831719584	0.1568321509912369	282.7148074406746	6.807589451770494	15	0	0	6	3	2	1	0	0	0	0	0	370.44444444444446	224.3272462277092	353.46296296296293	401.5416666666668	502.31172839506166	1498.0	5.880070546737214	5.029850746268656	4.777777777777779	3.1056910569105685	2.585964912280702	2.597378277153558	2.6308724832214767	2.214437367303609	2.340527577937649	3.3174603174603177	3.1036585365853657	2.6157894736842104	2.595505617977528	2.912751677852349	2.6751592356687897	2.58273381294964	3.5607499401223683	2.4051041090842085	2.873682625715146	2.448424796747968	2.643745938921377
CHEMBL1632158	24.724876253892223	0	1	2.5435112662011905	4.860713324683895	1.32218684172812	3.801038419309979	0.1187824506034368	35262.22525661065	11.633718373709774	9	0	0	7	3	4	0	0	0	0	0	0	404.0	239.44444444444449	335.3888888888889	408.3333333333334	470.30555555555554	1338.0	6.029850746268656	5.585714285714285	4.206106870229007	2.972067039106145	2.710526315789474	2.1420765027322406	1.847058823529412	1.8658536585365848	1.7961783439490446	2.970149253731343	2.782122905027933	2.542105263157895	2.4262295081967213	2.3941176470588235	2.347560975609756	2.426751592356688	3.5737976782752905	2.670634920634921	2.560220525869381	2.281191806331472	2.4752923976608185
CHEMBL2368261	23.40812194744185	0	1	2.5033562797171984	4.918348420904071	1.296236730311506	4.991602656903246	0.1721242295483878	202.94341531019128	6.377637934864028	15	0	0	5	3	2	0	0	0	0	0	0	374.0	212.0277777777778	275.8055555555555	358.6666666666667	438.1666666666666	1164.0	6.925925925925926	6.879310344827586	5.611650485436893	4.120300751879699	3.052287581699346	2.601398601398601	3.380530973451328	3.456140350877193	3.3893805309734515	3.5	3.2030075187969924	2.718954248366013	2.643356643356644	2.9646017699115044	2.8859649122807016	2.7610619469026547	3.9264403292181074	2.865421455938697	2.677723840345199	2.696741854636592	2.8638344226579515
CHEMBL421573	28.92707682649163	0	1	2.5335446047576955	4.930433260796636	1.353691162219426	4.4907641358156525	0.1247434482171014	1089.0838133746952	8.274025929046605	21	0	0	8	6	1	0	1	0	0	0	1	494.0	264.25	360.3888888888889	437.80555555555554	443.1666666666667	1476.0	7.6	7.314285714285714	5.784	3.9	3.314917127071823	3.424731182795699	3.525139664804469	3.150537634408602	2.8191489361702127	3.4923076923076923	3.235294117647059	2.9889502762430937	2.9838709677419355	3.100558659217877	2.8655913978494625	2.643617021276596	4.065384615384615	2.9615079365079366	2.8831111111111114	2.5753267973856206	2.448434622467772
CHEMBL4212246	14.170645194432373	0	0	2.389674452614539	4.667605490945724	1.2815735854382506	3.655326711098798	0.1923856163736209	268.02944336997	6.232950723969503	6	0	0	4	1	2	1	0	0	0	0	0	206.44444444444449	123.55898491083676	172.94444444444443	215.29629629629628	201.3518518518519	994.0	5.161111111111111	4.772357723577236	3.4748858447488584	2.677536231884058	2.189922480620155	2.034632034632035	1.971830985915493	1.5462962962962965	1.2643678160919545	2.825	2.5543478260869565	2.476744186046512	2.4545454545454546	2.380281690140845	2.0416666666666665	2.0517241379310347	3.088974622770919	2.676829268292683	2.3691019786910195	2.3401771336553945	2.3413006029285106
CHEMBL241500	26.329359845046262	0	1	2.426467393009106	4.8529347860182135	1.3212674370852877	3.90273439908822	0.118264678760249	1199.370224549994	8.283474353611043	16	0	0	7	3	3	0	0	1	0	0	1	423.60493827160496	199.33862978204544	314.04526748971193	413.1224279835391	370.5504115226336	1592.0	6.94434325035418	6.74017094017094	5.123456790123457	3.9320594479830153	2.6973856209150324	2.236449864498645	2.19558599695586	2.34742951907131	2.3819444444444446	3.377049180327869	3.050955414012739	2.647058823529412	2.518292682926829	2.602739726027397	2.716417910447761	2.7109375	3.267846389869597	2.8015986071541628	2.6841475853821533	2.6313530444811404	2.179708303074316
ZINC000013741753	16.76836217587774	0	1	2.506816092438311	4.952812962491005	1.3121617169580695	3.940087828085144	0.1790949012765974	239.0598342581982	6.265171233507575	9	0	0	3	2	1	0	0	0	0	0	0	240.0	145.41666666666669	201.50000000000009	254.3333333333333	293.0277777777778	870.0	5.217391304347826	5.25	4.045977011494253	3.042372881355932	2.488888888888889	1.8639455782312928	1.6232876712328768	1.4416666666666669	1.3707865168539326	3.0	3.042372881355932	2.725925925925926	2.380952380952381	2.1095890410958904	2.058333333333333	2.0898876404494384	3.161231884057972	2.7002314814814814	2.316091954022989	2.155367231638418	2.1705761316872434
ZINC000013745615	16.25152542347213	0	1	2.496035241474188	4.832550051544418	1.309339360251423	3.6765654568068062	0.1750745455622288	1027.5754835869395	7.676894751746419	9	0	0	3	2	1	0	0	0	0	0	0	210.0	110.16666666666669	202.0	257.5	244.33333333333337	836.0	4.468085106382978	4.73469387755102	3.527472527472528	2.3951612903225805	2.056451612903226	1.9444444444444444	1.5957446808510638	1.369047619047619	1.0704225352112675	2.851063829787234	2.6129032258064515	2.467741935483871	2.361111111111111	2.351063829787234	2.2857142857142856	2.352112676056338	2.3439716312056738	2.479591836734694	2.21978021978022	2.0766129032258065	1.970430107526882
CHEMBL495046	25.968449689613443	0	1	2.392415647720997	4.784831295441993	1.2787891059763177	4.083012235923095	0.123727643512821	660.5244133347284	7.686956553651405	16	0	0	7	3	3	1	0	0	0	0	0	400.44444444444446	242.5494684499314	375.63271604938274	431.8796296296297	450.0030864197531	1564.0	6.067340067340068	5.188405797101449	4.514666666666667	3.0903614457831323	2.281639928698752	1.9598603839441533	1.9457831325301205	1.833333333333333	1.942922374429224	3.136363636363636	2.909638554216868	2.508021390374332	2.345549738219895	2.463855421686747	2.4683544303797467	2.506849315068493	3.674991946211082	2.498389694041868	3.005061728395062	2.601684515841143	2.406433617217932
CHEMBL425919	31.962353006901708	0	1	2.507004146574416	4.949004659724258	1.3087847093415264	4.860028769027544	0.1215007192256885	773.1369703209597	8.036750587181167	18	0	0	8	5	3	0	0	0	0	0	0	522.0	272.3611111111111	394.111111111111	525.7777777777778	591.3611111111112	1626.0	6.779220779220779	6.817073170731708	5.402684563758389	4.260204081632653	3.633802816901409	3.2126696832579187	2.8253275109170306	2.7534246575342465	2.8883248730964466	3.363636363636364	3.26530612244898	3.0093896713615025	2.8461538461538463	2.6768558951965065	2.643835616438356	2.614213197969544	3.537157287157287	2.82079945799458	2.64504101416853	2.682539682539683	2.776343244653104
CHEMBL521235	13.53248809846712	0	1	2.4547234771198694	4.797804358165282	1.3130128941414438	3.700076287662286	0.2176515463330756	100.90833950885614	5.144840826233823	9	0	0	3	3	0	0	0	0	0	0	0	176.0	87.13888888888889	158.44444444444443	196.7777777777778	199.3888888888889	670.0	4.888888888888889	5.2105263157894735	3.8840579710144927	2.4946236559139785	1.7830188679245282	1.6304347826086956	1.6056338028169015	1.147540983606557	0.7551020408163265	3.083333333333333	2.881720430107527	2.4056603773584904	2.3369565217391304	2.380281690140845	2.0163934426229506	1.6938775510204085	2.4205246913580245	2.6476608187134505	2.2962962962962963	2.11589008363202	1.881027253668764
ZINC000253839110	21.37961237674044	0	1	2.494631242820536	4.910314006472261	1.2807320836753378	3.956872827803638	0.1465508454742088	1388.6627028741896	8.229348251771732	15	0	0	4	3	1	0	0	0	0	0	0	306.0	165.72222222222223	249.66666666666669	306.8611111111111	326.2222222222222	1066.0	5.666666666666667	5.649122807017544	4.14	2.937984496124031	2.425675675675676	2.4964028776978417	3.229357798165138	2.8990825688073394	2.118181818181818	3.1666666666666665	2.945736434108527	2.52027027027027	2.525179856115108	2.779816513761468	2.642201834862385	2.5090909090909093	3.068930041152264	2.731481481481482	2.496666666666667	2.378768303186908	2.204204204204204
CHEMBL2181168	20.41328588155165	0	1	2.4966014605318674	4.993202921063734	1.3363919158277004	3.99924499900568	0.1538171153463723	771.3667471445401	7.603675382722489	14	0	0	5	3	1	0	0	0	0	1	1	299.02419753086417	121.49484167901235	231.64681481481483	286.02414814814824	302.4909629629629	3800.0	5.980483950617283	6.143815513626835	4.89675925925926	3.7912820512820513	3.19640522875817	2.718157181571816	2.152605703048181	2.0179012345679013	1.9860830527497195	3.24	3.015384615384616	2.6911764705882355	2.658536585365854	2.672566371681416	2.6296296296296298	2.646464646464646	2.429896833580247	2.6181830887491264	2.412987654320988	2.2001857549857555	2.22419825708061
CHEMBL204269	20.94498712797216	0	1	2.450713932138739	4.901427864277478	1.2799877709848526	3.713591540030375	0.1375404274085324	713.1460912241976	7.562938068963779	12	0	0	4	1	2	1	0	0	0	0	0	274.44444444444446	205.7508573388203	294.3703703703703	386.56481481481467	486.0972222222221	1292.0	4.731800766283525	3.655555555555555	3.483483483483483	2.234800838574424	1.5146804835924008	1.4346978557504872	1.2466281310211946	1.243847874720358	1.356164383561644	2.9482758620689653	2.679245283018868	2.22279792746114	2.216374269005848	2.1502890173410405	2.1946308724832213	2.116438356164384	3.5474285748072467	2.270769032921811	2.651985318651985	2.4312252504076395	2.518638457109959
CHEMBL2112317	25.70938016575468	0	1	2.4575143814838984	4.848084179243075	1.3102840433355003	4.177732830574104	0.15207336468006	1365.0742762102395	7.446414645578998	9	0	0	7	3	4	0	0	0	0	0	0	410.0	196.5549086724398	294.1192284666253	356.6945725036848	377.4047721217166	1414.0	5.616438356164384	5.2	3.899280575539569	2.9072164948453607	2.1367521367521367	1.6380090497737556	1.650943396226415	1.6172248803827751	1.6864864864864866	2.9452054794520546	2.81958762886598	2.4444444444444446	2.3574660633484164	2.268867924528302	2.210526315789474	2.3783783783783785	3.466701592421127	2.78430195781852	2.741348543993635	2.517196137569021	2.368825004719872
CHEMBL435936	24.33400832811076	0	1	2.503394122437842	4.949336434844518	1.2842309603197375	4.581601236487884	0.1477935882738027	340.3631109781121	6.961415132688389	12	0	0	8	4	2	0	0	2	0	0	2	375.2098765432099	181.89948178631303	285.66975308641975	361.6431565310166	422.4835390946502	1758.0	6.359489432935761	6.471326164874552	5.014880952380952	3.923473702012515	3.1149646756583174	2.815412186379928	3.142450142450142	2.531697341513292	1.972556894243641	3.3220338983050848	3.2739726027397262	2.757225433526012	2.564516129032258	2.826923076923077	2.711656441717792	2.3734939759036147	3.0830420641747978	2.7421512013805924	2.550622795414462	2.477007921445319	2.442101382050001
CHEMBL370896	23.586461432404327	0	1	2.513869401635349	4.967030828112941	1.2917274167570552	4.685236402823026	0.1561745467607675	252.8562768858702	6.6314335404296605	12	0	0	7	3	2	0	0	2	0	0	2	359.2098765432099	174.64948178631306	269.003086419753	353.2162017985063	421.1347736625514	1708.0	6.301927658652804	6.42037037037037	5.00611620795107	4.0692053555903325	3.161735700197238	2.726495726495726	2.8649789029535864	2.385459533607682	1.9512544802867384	3.3508771929824563	3.3380281690140845	2.8106508875739644	2.620879120879121	2.8037974683544302	2.623456790123457	2.3806451612903228	3.0640259962511065	2.6992969821673527	2.467918224034431	2.487438040834552	2.491921737648233
CHEMBL313714	26.81768702675045	0	2	2.445448265620965	4.7814193092906345	1.336672771503835	3.949442275800368	0.1161600669353049	2852.1748637895107	9.179612523965924	20	0	0	8	6	1	0	1	0	0	0	1	442.0	247.72222222222223	333.3333333333333	413.97222222222223	422.9722222222223	1406.0	6.8	6.463768115942029	4.829268292682927	3.1	2.542553191489361	2.3282051282051284	2.5	2.4642857142857144	1.9281045751633987	3.246153846153846	2.9235294117647057	2.606382978723404	2.471794871794872	2.4945054945054945	2.452380952380953	2.4640522875816995	3.8111111111111113	2.9629629629629632	2.7100271002710024	2.4351307189542486	2.2498522458628845
CHEMBL521506	24.915146282673167	0	1	2.45290216762117	4.90580433524234	1.3188709110534769	4.260566803951808	0.1374376388371551	682.4462767908929	7.657085920127303	16	0	0	7	4	2	0	0	1	0	0	1	399.60493827160496	184.06085200426764	291.96604938271605	378.704732510288	339.72119341563774	1502.0	7.135802469135803	7.051851851851851	5.417445482866044	4.249802994483845	2.947330447330448	2.355695317959469	2.202932098765432	2.2589676290463694	2.419419419419419	3.482142857142857	3.2624113475177303	2.8506493506493507	2.647798742138365	2.6319444444444446	2.5826771653543306	2.621621621621621	3.2868009286476365	2.831824417009602	2.7286546671281875	2.685849166739631	2.205981775426219
CHEMBL81191	24.72487625389223	0	1	2.426624459165477	4.853248918330954	1.3508757314316224	5.112060131210988	0.1649051655229351	234.54067077185687	6.58903112046645	16	0	0	4	2	2	0	0	0	0	0	0	370.0	193.0	303.1388888888888	372.5	389.58333333333326	1226.0	6.271186440677966	6.190476190476191	4.8125	3.4901960784313726	2.738095238095238	2.225988700564972	2.122699386503068	2.2535211267605635	1.90625	3.3220338983050848	3.2091503267973858	2.8035714285714284	2.542372881355932	2.4907975460122698	2.4859154929577465	2.4375	3.2711864406779663	2.800705467372134	2.706597222222221	2.434640522875817	2.318948412698412
CHEMBL715	17.734688671066525	0	3	2.4857829751408094	4.830655063273429	1.3277773455259387	4.1926154400864855	0.1905734290948402	156.3758745700881	5.8407199219100505	11	0	0	5	4	0	1	0	0	0	0	0	250.44444444444449	97.33676268861454	188.3487654320988	240.79012345679016	244.2283950617285	1084.0	5.962962962962964	6.162962962962964	4.9125	4.343042071197411	3.115942028985507	2.8621794871794872	2.206666666666667	1.4587458745874589	0.7060931899641577	3.380952380952381	3.378640776699029	2.982608695652174	3.0384615384615383	2.98	2.4257425742574257	1.827956989247312	2.3175419687765366	2.6183813443072705	2.354359567901235	2.3377681889008755	2.1237251744498127
CHEMBL1258614	21.29873214770068	0	0	2.524732646321032	4.888257343091408	1.2657906126415652	4.1608947840579145	0.1486033851449255	393.4921960012996	7.004680652570797	15	0	0	6	4	2	0	0	0	0	0	0	366.0	186.47222222222223	275.75	342.2777777777777	377.94444444444434	1144.0	6.535714285714286	6.775862068965517	5.3431372549019605	4.454545454545454	3.8931297709923673	3.691275167785234	3.373333333333333	3.0073529411764706	1.962686567164179	3.071428571428572	3.206611570247934	3.076335877862596	2.7248322147651005	2.6733333333333333	2.764705882352941	2.537313432835821	3.329861111111111	2.909482758620689	2.70343137254902	2.828741965105601	2.8850720949957585
CHEMBL162012	25.512863264118536	0	1	2.4487376785934987	4.8238291732292815	1.329731165072857	4.263852231446606	0.1332453822327064	722.1260097055466	7.745350462148192	15	0	0	5	4	1	0	0	0	0	0	0	364.0	183.97222222222223	302.05555555555554	381.3611111111111	389.58333333333337	1264.0	5.6875	5.8088235294117645	4.32520325203252	3.006097560975609	2.52	2.608433734939759	2.8156028368794326	2.4324324324324325	2.116883116883117	3.1875	2.9207317073170733	2.5885714285714285	2.6144578313253013	2.936170212765957	2.756756756756757	2.487012987012987	2.8745659722222223	2.647467320261438	2.455736224028907	2.3253726287262872	2.2261904761904763
ZINC000000836543	24.167599386966742	0	1	2.39997472241941	4.79994944483882	1.3073813253580635	4.9721392755877885	0.1603915895350899	243.4468088350492	6.62630058594209	12	0	0	7	5	2	0	0	0	0	0	0	382.0	191.16666666666669	306.7222222222223	377.6111111111112	433.9444444444445	1270.0	5.96875	5.835820895522388	4.330578512396694	3.3694267515923566	2.472826086956522	2.329842931937173	2.4942528735632186	2.4907975460122698	2.4296296296296296	3.046875	3.063694267515924	2.597826086956522	2.418848167539267	2.413793103448276	2.312883435582822	2.525925925925926	2.986979166666667	2.734660033167496	2.5348943985307626	2.405166312809625	2.3583937198067635
CHEMBL196862	24.684436139372355	0	2	2.525350953936769	4.919520901382363	1.336355686320573	3.9357044106945858	0.1269582067965995	1785.8827478423625	8.619070220068279	15	0	0	8	6	1	1	0	0	0	0	0	396.44444444444446	206.3645404663924	276.54938271604937	359.469135802469	413.8796296296296	1468.0	6.955165692007798	6.612021857923498	5.027027027027027	3.981859410430839	2.97843137254902	2.5708333333333337	2.711442786069652	2.3861111111111115	2.473520249221184	3.43859649122807	3.238095238095238	2.741176470588236	2.5875	2.7313432835820897	2.6166666666666667	2.7196261682243	3.620430534498111	2.8232139243068204	2.491435880324769	2.4453682707650954	2.43458605664488
CHEMBL45929	14.13020507991249	0	1	2.4397650381914087	4.750954313220916	1.3242099053021847	3.796077194341682	0.2108931774634267	110.26375141754832	5.290661900861878	9	0	0	2	2	0	0	0	0	0	0	0	172.0	80.38888888888889	163.44444444444443	198.0277777777777	201.3888888888889	696.0	4.3	4.690476190476191	3.41025641025641	2.07843137254902	1.709090909090909	1.6019417475728157	1.6623376623376624	0.8690476190476191	0.4571428571428571	2.95	2.7549019607843137	2.390909090909091	2.3592233009708736	2.6493506493506493	2.130952380952381	1.8428571428571427	2.009722222222222	2.3902116402116405	2.095441595441596	1.9414488017429188	1.830808080808081
CHEMBL198463	26.765316368412115	0	2	2.5253969790222563	4.948915349512715	1.3543248944463395	3.986662633499412	0.1208079585908912	1684.687791538351	8.623258007170294	19	0	0	8	6	1	1	0	0	0	0	0	414.44444444444446	185.8923182441701	299.1604938271604	375.3024691358024	415.3796296296296	1542.0	6.794171220400729	6.6565656565656575	5.2	4.065400843881856	2.996316758747698	2.5363984674329503	2.548245614035088	2.2222222222222223	2.303763440860215	3.508196721311476	3.335443037974684	2.850828729281768	2.689655172413793	2.7828947368421053	2.602836879432624	2.661290322580645	3.047415053183117	2.699401421623644	2.4930041152263365	2.3753320831379896	2.2949150808266827
ZINC000001486791	24.786335620567403	0	1	2.4458480710843364	4.809638724276596	1.33531138329541	4.081302874860987	0.1316549314471286	1023.8911577527848	8.062767620184191	20	0	0	6	5	0	0	1	0	0	0	1	392.0	201.70138888888889	298.13888888888886	385.30555555555554	395.2916666666666	1254.0	6.6440677966101696	6.476190476190476	4.761061946902655	2.9806451612903224	2.569767441860465	2.467065868263473	2.6122448979591835	2.309352517985612	2.023809523809524	3.3220338983050848	2.935483870967742	2.5755813953488373	2.51497005988024	2.6054421768707483	2.5467625899280577	2.515873015873016	3.418667608286252	2.8176807760141096	2.638397246804326	2.48584229390681	2.298207364341085
CHEMBL457765	26.15102036008378	0	1	2.392287957140994	4.784575914281987	1.3444443017491878	3.9401041251315183	0.1193970947009551	1196.368331037847	8.280968324665453	16	0	0	5	3	2	0	0	0	0	0	0	378.0	159.69444444444446	313.13888888888886	387.1111111111112	379.3333333333333	1318.0	5.5588235294117645	5.458333333333333	3.878787878787879	2.898876404494382	2.139896373056995	1.8505154639175256	1.8793103448275863	1.8414634146341464	1.7857142857142858	3.073529411764706	2.8820224719101124	2.5440414507772022	2.4123711340206184	2.4942528735632186	2.5121951219512195	2.5064935064935066	2.348447712418301	2.549382716049383	2.3722643097643097	2.17478152309613	1.9654576856649395
ZINC000013741702	16.946701660840215	0	1	2.5218630647892617	4.983355011475376	1.2860243409396448	3.940282120116368	0.1791037327325621	252.8746003095182	6.321351075265733	9	0	0	3	2	0	0	1	0	0	0	1	246.0	154.41666666666666	215.16666666666663	280.4166666666667	319.47222222222223	890.0	5.020408163265306	5.019607843137255	3.8229166666666665	2.9921875	2.263888888888889	1.371069182389937	1.1835443037974684	1.0735294117647058	0.9433962264150944	2.9183673469387754	2.9296875	2.6597222222222223	2.289308176100629	2.050632911392405	1.9779411764705883	2.0660377358490565	3.151360544217687	2.480936819172113	2.241319444444444	2.190755208333333	2.218557098765432
CHEMBL3138918	10.187224221315322	0	1	2.282823217064282	4.565646434128565	1.2085837087613616	3.274538092202533	0.2338955780144666	78.66402649978508	4.701658190972106	6	0	0	4	1	1	0	0	2	0	0	2	143.20987654320987	67.4828151196464	113.011316872428	134.6985596707819	115.3437738149672	1064.0	5.304069501600366	5.193415637860083	3.654589371980677	2.634920634920636	1.6473625140291808	1.5319148936170213	1.5555555555555556	0.7660818713450293	0.2629629629629629	2.851851851851852	2.446428571428572	2.0545454545454547	2.127659574468085	2.4285714285714284	1.8421052631578947	1.5666666666666669	2.4993635229498667	2.722717573540619	2.456767758096261	2.4053314226925337	2.097159523908495
[truncated: 662 more columns]
