# Supplementary material for: SerotoninAI: Serotonergic System Focused, Artificial Intelligence-Based Application for Drug Discovery
Source: J Chem Inf Model. 2024 Jan 30;64(7):2150–7. doi: 10.1021/acs.jcim.3c01517 (PMC11005036; doi:10.1021/acs.jcim.3c01517)
Supplement: Supplementary file 4 — ci3c01517_si_004.zip [file ci3c01517_si_004.zip › databases/5-HT4_database_test.csv]

id	ABC	nAcid	nBase	nAromAtom	nSpiro	nBridgehead	nHetero	nN	nO	nS	nP	nF	nCl	nBr	nI	nX	ATS0Z	ATS0p	AATS0dv	AATS1dv	AATS2dv	AATS3dv	AATS5dv	AATS6dv	AATS7dv	AATS8dv	AATS0d	AATS3d	AATS4d	AATS5d	AATS6d	AATS7d	AATS8d	AATS0Z	AATS1Z	AATS2Z	AATS3Z	AATS4Z	AATS5Z	AATS6Z	AATS7Z	AATS8Z	AATS0v	AATS1v	AATS3v	AATS4v	AATS5v	AATS6v	AATS7v
ZINC000299857645	21.48900217648161	0	1	6	0	0	5	2	2	0	0	0	1	0	0	1	1378.0	88.16495966971497	4.406427591612777	4.232478632478632	2.874551971326165	2.0942571785268416	1.260968660968661	1.2954091816367266	1.1715399610136452	1.1966966966966968	2.8095238095238093	2.5842696629213484	2.176470588235294	2.1487179487179486	2.2335329341317367	2.064327485380117	2.141891891891892	21.873015873015877	21.815384615384616	16.983870967741936	14.03370786516854	11.299019607843135	11.287179487179488	11.580838323353293	9.760233918128655	10.236486486486486	194.47937546194157	245.1052071865941	162.17161895760557	135.1620673575067	128.44976884954428	141.76540621780617	125.64707087397892
ZINC000013732248	17.884518585327584	0	1	6	0	0	6	2	3	0	0	0	1	0	0	1	1254.0	71.30676043092299	5.56088114258049	5.136752136752136	3.815204678362573	2.934744268077601	1.952755905511811	1.847094801223241	1.6101190476190474	1.695906432748538	2.803921568627451	2.619047619047619	2.2142857142857144	2.220472440944882	2.293577981651376	2.142857142857143	2.305263157894737	24.58823529411765	23.346153846153847	18.431578947368426	16.246031746031747	13.692857142857145	14.338582677165354	13.596330275229358	11.678571428571429	13.136842105263158	198.08503856612904	243.3612736167462	167.12814102880782	141.43523475521087	138.4163865811598	149.6460412424932	134.53098808456716
ZINC000101845744	25.569882405521383	0	1	10	0	2	5	3	2	0	0	0	0	0	0	0	1324.0	101.234737098809	4.675675675675675	4.753246753246753	3.605442176870748	2.660377358490566	2.0361990950226243	1.9516908212560389	1.6287128712871286	1.8156424581005584	2.8783783783783785	2.707547169811321	2.4801762114537445	2.3710407239819005	2.3526570048309177	2.3168316831683167	2.5139664804469275	17.89189189189189	20.97402597402597	16.53061224489796	13.108490566037736	12.299559471365638	11.683257918552036	11.884057971014492	10.628712871287128	11.569832402234637	193.1842005978802	244.9534068624936	159.56253769758806	148.28656369113725	145.2740919037866	143.96118676994962	134.30803499736413
ZINC000042922122	17.096531575101274	0	1	9	0	0	5	4	1	0	0	0	0	0	0	0	896.0	63.56521371637602	5.608695652173913	5.729166666666667	4.443181818181818	3.183333333333333	2.4423076923076925	2.126315789473684	1.75	1.6875	3.0	2.725	2.5	2.5673076923076925	2.4842105263157896	2.358695652173913	2.5	19.47826086956522	22.4375	17.954545454545453	14.191666666666666	12.959677419354838	13.548076923076923	13.778947368421052	11.75	11.6375	198.59662317243533	246.7501620711353	161.62552622824117	147.6636289077723	156.86293679992497	157.62552594900123	142.65890829701985
ZINC000096272870	25.800592548822195	0	2	9	0	0	8	6	2	0	0	0	0	0	0	0	1360.0	95.16419838426198	5.52112676056338	5.324324324324325	3.8129496402877696	2.6052631578947367	1.8942307692307687	1.8414634146341464	1.69364161849711	1.524590163934426	2.9577464788732395	2.731578947368421	2.310185185185185	2.264423076923077	2.5365853658536586	2.393063583815029	2.2131147540983607	19.154929577464788	22.16216216216216	17.489208633093526	14.010526315789471	11.63425925925926	10.663461538461538	12.542682926829269	11.710982658959535	10.010928961748634	192.41931585024523	240.16062693931943	163.31921951153447	139.19869236729886	126.48768825426052	154.18064737922126	146.31599382642142
CHEMBL2179677	25.472423149598654	0	1	19	0	0	5	3	1	0	0	0	1	0	0	1	1542.0	102.231642764866	5.290215588723052	5.628571428571429	4.392	3.176470588235294	2.4022988505747125	2.380952380952381	1.7409638554216869	1.5348837209302326	3.074626865671642	2.947058823529412	2.574468085106383	2.683908045977012	2.938775510204082	2.6506024096385543	2.4186046511627906	23.01492537313433	22.614285714285717	18.416	14.670588235294115	12.52659574468085	12.344827586206897	14.829931972789115	12.560240963855422	10.715116279069768	214.4123106667964	258.5207278996358	179.00450360602812	153.43449148489432	152.03107831475597	181.49849653052743	165.20828350930194
ZINC000101531661	26.495768786190283	0	1	10	0	2	9	5	4	0	0	0	0	0	0	0	1436.0	93.906767669715	6.434782608695652	6.041666666666667	4.699248120300752	3.405263157894737	2.833333333333333	2.484848484848485	2.155440414507772	2.670886075949367	3.1159420289855078	2.9473684210526314	2.6476190476190475	2.549019607843137	2.429292929292929	2.3678756476683938	2.6962025316455698	20.81159420289855	23.15277777777778	19.18045112781955	15.43684210526316	14.00952380952381	14.07843137254902	13.3989898989899	11.626943005181348	14.08860759493671	199.3911242432123	248.00895529774	172.1755770023224	156.50328605637205	156.5459259053783	148.52349644389452	134.32872946581983
ZINC000013440005	24.732575612202837	0	2	6	0	0	9	5	3	0	0	0	1	0	0	1	1590.0	92.882776574564	5.58242556281772	5.273015873015873	3.8495726495726497	2.774741955069824	1.773148148148148	1.4833059660645866	1.4108262108262106	1.8637747336377477	2.9705882352941178	2.6939890710382515	2.287671232876712	2.3385416666666665	2.1330049261083746	2.1384615384615384	2.315068493150685	23.38235294117647	23.12857142857143	19.00769230769231	16.218579234972676	12.58904109589041	13.692708333333334	11.039408866995077	10.287179487179488	12.732876712328768	194.5532013994508	241.73578346728016	169.76470349381316	137.16281526649308	147.68599381635488	131.8642942529757	119.47643437066344
ZINC000022939318	20.551185251994244	0	2	9	0	0	7	5	2	0	0	0	0	0	0	0	1084.0	72.33005643092298	6.30188679245283	6.089285714285714	4.833333333333333	3.789473684210526	2.2642857142857142	2.163793103448276	1.7272727272727273	2.3617021276595747	3.150943396226415	2.9323308270676693	2.602739726027397	2.407142857142857	2.3879310344827585	2.3	2.4680851063829787	20.452830188679247	23.482142857142858	18.49019607843137	15.541353383458649	14.486301369863014	12.457142857142856	12.801724137931034	10.963636363636365	12.138297872340424	198.7817859039531	244.20432612992516	171.28105838238267	155.17198571174404	141.06837754852393	145.46947437651363	131.5869766937082
ZINC000040424920	27.114354829647468	0	1	16	0	0	7	3	3	1	0	0	0	0	0	0	1600.0	103.94213786001698	6.126036484245439	5.234741784037559	4.590330788804072	3.1620111731843576	2.175724637681159	2.0058823529411764	1.8799171842650104	1.9977777777777772	3.238805970149253	2.899441340782123	2.5904255319148937	2.510869565217391	2.541176470588235	2.559006211180124	2.6	23.88059701492537	27.492957746478872	20.96946564885496	16.0	13.845744680851064	13.01086956521739	12.770588235294118	12.583850931677018	13.78	215.47182090712488	265.20098864978326	178.53026338959452	160.9971642367482	154.3096650323602	152.54831075395677	148.8119415754566
ZINC000013762248	16.55118525199425	0	1	6	0	0	5	2	3	0	0	0	0	0	0	0	928.0	63.320847526074	5.708333333333333	5.163265306122449	3.786516853932584	2.700854700854701	2.5213675213675213	1.7321428571428572	2.0384615384615383	2.5806451612903225	2.75	2.5213675213675213	2.1911764705882355	2.017094017094017	1.9375	2.230769230769231	2.661290322580645	19.33333333333333	21.93877551020408	17.01123595505618	13.82905982905983	11.102941176470589	11.683760683760685	10.071428571428571	12.192307692307692	14.983870967741936	190.49511171415057	236.32246373355628	159.93624687900578	129.5820329944464	131.83432550980308	112.00198507473394	134.99813587781708
ZINC000001530580	23.24171300629784	0	1	19	0	0	6	2	4	0	0	0	0	0	0	0	1244.0	83.486351526074	7.178571428571429	6.864406779661017	5.61	4.716535433070866	2.6589147286821704	2.636363636363636	2.504	2.654205607476636	3.2142857142857144	3.062992125984252	2.868217054263566	2.635658914728682	2.4318181818181817	2.336	2.457943925233645	22.214285714285715	24.67796610169492	20.61	17.748031496062993	16.031007751937985	14.271317829457365	13.068181818181818	12.272	13.037383177570094	220.08525806230165	264.66793278801475	188.68243116465655	177.63184295973923	167.5979221315689	151.64680478321284	140.0584700026767
CHEMBL360531	29.90234183987377	0	1	12	0	0	11	5	5	1	0	0	0	0	0	0	1830.0	109.426997479413	6.725925925925926	5.476793248945147	4.727891156462585	3.176470588235294	2.4006116207951065	2.0253807106598987	2.4285714285714284	2.377777777777778	3.16	2.867647058823529	2.527522935779817	2.339449541284404	2.436548223350254	2.4945054945054945	2.5939393939393938	24.4	27.68354430379747	20.843537414965983	16.568627450980394	14.51834862385321	13.15137614678899	13.51269035532995	14.417582417582418	14.87878787878788	206.4047583849756	254.17239269667343	169.99355124586174	153.64895719707627	141.09126859768375	142.34551816520244	145.9461527175932
ZINC000029210629	24.3174293012278	0	1	12	0	0	9	3	4	0	0	1	1	0	0	2	1630.0	88.30393924062099	7.436146529042705	6.5097001763668425	4.886886886886887	3.9639846743295024	2.603835978835979	2.4319444444444445	2.5505698005698005	2.49480415667466	3.098360655737705	2.9448275862068964	2.506097560975609	2.398809523809524	2.41875	2.423076923076923	2.5035971223021583	26.72131147540984	25.476190476190474	21.063063063063066	18.917241379310344	15.676829268292684	15.089285714285714	14.0625	14.294871794871796	16.093525179856115	211.7842282024472	255.1089399258232	184.60038788307563	159.4427551382681	148.84609850692175	149.4792574820837	148.7694758610133
ZINC000169329293	21.75854975870345	0	1	18	0	0	6	4	1	1	0	0	0	0	0	0	1294.0	82.24158790667799	6.743764172335601	6.691823899371069	5.297872340425532	3.7235772357723578	2.4453781512605044	2.191823899371069	2.0695652173913044	2.305841924398625	3.4693877551020407	3.1219512195121952	2.7218045112781954	2.73109243697479	2.830188679245283	2.626086956521739	2.711340206185567	26.40816326530612	27.39622641509434	22.96808510638298	17.84552845528455	15.278195488721805	14.235294117647058	14.12264150943396	12.747826086956522	14.185567010309278	231.92085756804332	274.4345510849103	186.5790849284029	163.52638229666587	162.67159052667802	173.55963627905064	152.5190450437891
ZINC000005841446	14.360915223213311	0	1	6	0	0	5	2	2	0	0	0	1	0	0	1	1038.0	55.95105319213101	5.936972059779078	5.413105413105413	3.838095238095237	2.4113475177304964	2.698830409356725	2.9656565656565657	2.466666666666667	1.991111111111111	2.8684210526315788	2.436170212765957	2.1555555555555554	2.1184210526315788	2.4545454545454546	2.46	2.48	27.31578947368421	24.7948717948718	19.814285714285717	14.51063829787234	12.333333333333334	13.105263157894736	16.036363636363635	18.88	14.2	209.0318059858805	250.9268591938369	154.4292480536962	132.30564368982843	126.2603102676052	156.70855618278148	164.89891990024188
ZINC000002001720	14.348984679394848	0	1	6	0	0	6	3	2	0	0	0	1	0	0	1	1050.0	53.92754028728201	6.421755088421755	6.029239766081871	4.603648424543947	3.626716604244694	2.621082621082621	2.547138047138047	1.6247987117552336	1.4050179211469536	3.027027027027027	2.7865168539325844	2.417582417582417	2.4615384615384617	2.5454545454545454	2.3043478260869565	2.0806451612903225	28.37837837837838	25.36842105263158	21.08955223880597	18.44943820224719	16.406593406593405	18.205128205128204	17.484848484848484	14.91304347826087	13.983870967741936	208.9708690406725	252.31840967840623	176.3112327135596	155.3863940960955	158.30889727635787	172.3533117371897	154.12434811934307
ZINC000013527318	13.49204798394724	0	1	9	0	0	3	2	1	0	0	0	0	0	0	0	684.0	50.110836287282005	5.542857142857143	5.8108108108108105	4.582089552238806	3.227272727272727	2.2151898734177213	1.0609756097560976	0.78125	0.1538461538461538	3.142857142857143	2.977272727272727	2.833333333333333	2.6455696202531644	2.158536585365854	1.78125	1.4230769230769231	19.542857142857144	22.62162162162162	18.56716417910448	14.715909090909092	13.422222222222222	13.721518987341772	9.621951219512194	8.515625	5.019230769230769	205.4789470758595	256.2074200621101	178.02080624929064	165.30465093054866	165.07845472128002	125.68147506628968	111.56427193379524
ZINC000000005108	17.763198241767938	0	1	6	0	2	6	3	2	0	0	0	1	0	0	1	1160.0	63.18346609698001	6.51440329218107	6.313580246913579	4.875816993464053	3.4623352165725048	2.8613861386138613	3.0990990990990994	2.955555555555556	2.0	3.4285714285714284	3.0847457627118646	2.588235294117647	2.485148514851485	2.9054054054054053	3.142857142857143	2.8	27.61904761904762	25.8	21.63529411764706	17.466101694915253	15.756302521008404	17.247524752475247	16.93243243243243	18.17142857142857	17.48	215.82477020511277	263.5649162248832	177.54816491562278	154.07410554527388	148.79794053801308	172.94497403861234	188.25428375725295
ZINC000095565998	24.32651800956464	0	1	15	0	0	5	4	1	0	0	0	0	0	0	0	1231.0	93.556055669715	4.96969696969697	5.202898550724638	3.881889763779528	2.6333333333333333	1.7720207253886011	1.7724550898203593	1.3977272727272727	1.4713375796178343	3.015151515151515	2.738888888888889	2.31924882629108	2.38860103626943	2.455089820359281	2.25	2.35031847133758	18.651515151515152	21.94202898550725	17.716535433070867	13.894444444444444	11.093896713615024	11.202072538860104	12.724550898203592	10.522727272727272	10.369426751592355	201.34875712751847	248.75415909012804	168.99058621659336	138.55686885757493	139.84767285955996	156.3459688516161	137.77774054868416
ZINC000033967579	15.056091460581396	0	1	6	0	0	6	3	2	0	0	0	1	0	0	1	1088.0	57.60566609698	6.040123456790123	5.636856368563685	4.225266362252664	3.2324263038548757	2.252184769038702	2.2648401826484017	2.077294685990338	1.7517361111111112	2.95	2.693877551020408	2.2815533980582523	2.292134831460674	2.452054794520548	2.391304347826087	2.40625	27.2	24.682926829268293	20.12328767123288	17.428571428571427	14.902912621359222	16.303370786516854	15.917808219178085	14.826086956521738	15.09375	205.44016362790188	249.7826756651172	172.09655360011433	146.2085871854102	144.3861210737092	159.7474706583547	158.0783510281008
ZINC000013492885	18.930122633957264	0	1	10	0	0	4	3	1	0	0	0	0	0	0	0	958.0	72.055752430923	5.176470588235294	5.351851851851852	4.099009900990099	3.035971223021583	2.082706766917293	1.831858407079646	1.654867256637168	1.4601769911504423	3.0392156862745097	2.884892086330935	2.576388888888889	2.518796992481203	2.6371681415929205	2.5132743362831858	2.398230088495575	18.7843137254902	22.24074074074074	17.485148514851485	14.179856115107912	12.67361111111111	11.87218045112782	12.150442477876108	11.345132743362832	10.47787610619469	201.0967143382572	250.8510019277421	167.5600462322663	150.22943497537878	145.02114094418772	156.14733681206536	149.37498181093076
CHEMBL122973	24.127159272446868	0	1	16	0	0	7	3	3	0	0	0	1	0	0	1	1518.0	88.80554752607401	7.045700671431666	6.801851851851851	5.398504273504273	4.331687242798354	2.4367088607594938	2.220657276995305	2.2309027777777777	2.6027253668763106	3.298245614035088	3.237037037037037	2.741721854304636	2.481012658227848	2.471830985915493	2.421875	2.547169811320755	26.63157894736842	25.83333333333333	21.903846153846157	19.68888888888889	16.807947019867548	15.341772151898734	13.73943661971831	12.96875	14.179245283018869	225.5380492308651	267.4030360932071	204.03461379748768	178.47104585020526	156.41828100446594	152.7943653732976	146.5043453056192
ZINC000029466619	18.14373829932982	0	1	6	0	0	7	3	3	0	0	0	1	0	0	1	1266.0	69.28324752607399	5.952098765432099	5.5119825708061	4.102657004830918	2.998163452708907	2.721770551038844	1.9837164750957852	2.279040404040404	2.6447811447811445	2.88	2.6198347107438016	2.2291666666666665	2.105691056910569	1.991379310344828	2.2045454545454546	2.727272727272727	25.32	23.94117647058824	19.467391304347824	16.90909090909091	13.083333333333334	13.94308943089431	13.5	13.761363636363637	17.045454545454547	197.82100987828008	241.31894370580076	171.46781474638178	135.47735916169984	137.66230180694805	122.59596508754171	135.59520217791933
ZINC000022117939	15.694248556546643	1	1	10	0	0	5	3	2	0	0	0	0	0	0	0	832.0	54.30832738243301	7.405405405405405	6.923076923076923	5.3088235294117645	3.736263736263736	2.433333333333333	2.739130434782609	2.824561403508772	3.3076923076923075	3.27027027027027	3.010989010989011	2.614583333333333	2.422222222222222	2.565217391304348	2.5789473684210527	2.3846153846153846	22.486486486486488	24.82051282051282	20.764705882352946	16.175824175824175	13.4375	12.544444444444444	13.07246376811594	13.052631578947368	13.057692307692308	217.40273662593304	260.8601119680462	182.82274513263445	158.52190097589468	143.74340474402695	151.58375052287664	159.4294249940343
ZINC000095576467	20.45372599607153	0	1	14	0	0	4	2	1	0	0	1	0	0	0	1	1060.0	75.84457562122499	6.509803921568627	6.25925925925926	4.938775510204081	3.798507462686567	3.317829457364341	2.5811965811965814	2.455357142857143	2.323529411764706	3.196078431372549	2.9776119402985075	2.6666666666666665	2.62015503875969	2.641025641025641	2.6160714285714284	2.627450980392157	20.7843137254902	23.444444444444443	19.020408163265305	15.5	13.695035460992909	13.883720930232558	13.153846153846152	12.910714285714286	13.333333333333334	215.18683486957613	263.8260755256047	179.64263463674686	159.69388667115626	159.52813864396242	160.69526678386163	157.6947441489107
ZINC000026577299	38.06570497355216	0	1	16	0	0	13	5	6	1	0	0	1	0	0	1	2558.0	149.38079505214802	6.039699830549504	5.089947089947089	4.368819080860965	3.2452256944444446	2.171751412429378	1.891304347826087	1.6571552096843924	1.6919602529358626	2.9607843137254903	2.79296875	2.4599303135888504	2.2711864406779663	2.2427536231884058	2.2607003891050583	2.2357723577235773	25.07843137254902	26.16190476190476	19.94764397905759	17.39453125	15.749128919860627	14.515254237288136	13.108695652173912	12.73929961089494	12.272357723577237	204.92297841380267	251.65725173287217	178.2057744899424	161.73156111745052	147.19082948478615	141.6765514206059	142.32499428286283
ZINC000299855053	21.31066269151914	0	1	6	0	0	6	3	2	0	0	0	1	0	0	1	1390.0	86.14144676486598	4.606531262445241	4.501736111111111	2.9953703703703707	2.2138242894056845	1.6836672738312082	1.4865220249835636	1.325490196078431	1.3074074074074074	2.806451612903226	2.604651162790698	2.269430051813472	2.2459016393442623	2.272189349112426	2.1058823529411765	2.1	22.41935483870968	22.3125	17.191666666666666	14.16279069767442	11.865284974093264	12.475409836065571	12.775147928994082	10.641176470588237	10.493333333333334	194.20829324425387	243.8843871134634	161.00302975130154	137.8258714852928	136.4928456825692	142.9436015806723	128.7040684748363
ZINC000299832340	27.175964386466116	0	1	12	0	0	9	3	5	1	0	0	0	0	0	0	1694.0	103.32887166971496	6.434920634920635	5.232876712328767	4.619402985074627	3.2626811594202896	2.583793738489871	2.0983935742971886	1.9517819706498956	2.213963963963964	3.071428571428572	2.744565217391304	2.505208333333333	2.4861878453038675	2.4578313253012047	2.509433962264151	2.5405405405405403	24.2	27.34246575342466	20.17910447761194	15.972826086956522	14.791666666666666	14.370165745856353	13.162650602409638	12.654088050314463	13.695945945945946	207.25777345455165	256.7581762401727	168.1828249767378	153.9483509353365	155.09729952033612	155.94463050222663	149.76378254533842
ZINC000066264164	28.369799959566144	1	1	9	0	0	7	3	4	0	0	0	0	0	0	0	1528.0	109.877396718205	5.073170731707317	4.764705882352941	3.496894409937888	2.373913043478261	1.8070175438596487	1.5255813953488373	1.3971291866028708	1.3980099502487562	2.792682926829268	2.526086956521739	2.3781512605042017	2.298245614035088	2.26046511627907	2.229665071770335	2.288557213930348	18.634146341463413	21.423529411764704	16.316770186335404	12.3	11.752100840336135	11.37280701754386	10.986046511627906	10.210526315789474	10.427860696517412	191.4607460901736	242.5804848955981	149.99301898456594	141.73910226235895	138.3039343499974	138.27453474130348	132.8725981616026
ZINC000022939338	25.01260553859589	0	2	15	0	0	8	5	2	0	0	1	0	0	0	1	1348.0	87.91864414546997	7.161290322580645	6.676923076923077	5.333333333333333	4.0	2.453488372093023	2.238709677419355	2.0927152317880795	2.540983606557377	3.193548387096774	2.961783439490446	2.5898876404494384	2.4651162790697674	2.412903225806452	2.331125827814569	2.5081967213114758	21.741935483870968	24.107692307692307	20.017094017094017	16.484076433121018	14.50561797752809	13.284883720930232	13.148387096774194	11.582781456953642	13.12295081967213	208.44055484888872	252.47789913393632	180.51110753263785	157.21785586229117	150.42857230982173	150.9932371395674	133.5194836310707
ZINC000299824653	29.883071167652663	0	1	15	0	0	9	4	4	1	0	0	0	0	0	0	1790.0	113.596206384262	6.16374269005848	5.3125	4.763513513513513	3.304065040650406	2.64367816091954	2.164048865619546	1.8039215686274512	2.091617933723197	3.1578947368421053	2.873170731707317	2.6635944700460827	2.625615763546798	2.518324607329843	2.508021390374332	2.590643274853801	23.55263157894737	26.9	20.18243243243243	15.907317073170733	15.16589861751152	14.891625615763546	13.50785340314136	12.085561497326204	13.216374269005849	209.19433521864107	258.94599448920826	172.3894231104784	160.01009728912044	162.22076055097784	160.25777289318958	146.97284123169032
ZINC000096286466	21.896449129146045	0	1	9	0	0	6	3	3	0	0	0	0	0	0	0	1162.0	80.69841205031899	5.762711864406779	5.629032258064516	4.396551724137931	3.291925465838509	2.5534591194968552	2.246575342465753	1.9241379310344828	1.703125	3.0338983050847457	2.8385093167701863	2.611764705882353	2.5345911949685536	2.4452054794520546	2.296551724137931	2.453125	19.694915254237287	22.596774193548388	17.96551724137931	14.341614906832298	13.441176470588236	13.232704402515724	12.89041095890411	11.124137931034484	11.28125	197.62852146444428	247.13167533658265	164.91785667948776	151.60511478914995	149.50129703103784	151.15026229354828	134.2030089994578
ZINC000013761061	16.579694822695668	0	1	6	0	0	6	2	3	0	0	0	1	0	0	1	1178.0	63.95050881152701	6.124554183813443	5.611111111111111	4.210174029451138	3.3127572016460904	2.238095238095238	2.081481481481481	2.240981240981241	2.489981785063752	2.911111111111111	2.675925925925926	2.221311475409836	2.1523809523809523	2.2	2.3506493506493507	2.721311475409836	26.177777777777777	24.30434782608696	19.626506024096383	17.50925925925926	14.155737704918034	15.257142857142858	13.822222222222225	14.103896103896105	17.147540983606557	202.9104041255601	246.71317302369715	174.6480088198569	141.98198346999837	138.2688692668956	137.4568802285842	145.97090662424537
ZINC000068247201	32.97944748482997	2	1	26	0	0	9	7	2	0	0	0	0	0	0	0	1656.0	113.673433860017	7.324324324324325	7.4	5.929577464788732	4.269430051813472	3.3701923076923075	2.72	2.343915343915344	2.540372670807453	3.5	3.2746113989637307	2.9716981132075477	2.8461538461538463	2.69	2.613756613756614	2.8509316770186337	22.37837837837838	25.3375	21.091549295774648	16.787564766839377	15.74056603773585	15.475961538461538	14.09	12.206349206349206	13.397515527950311	225.86871876594253	271.35032810912	194.3022717257	177.82528044826793	175.23686341045683	166.74081655475584	150.00256367056488
ZINC000095574653	23.989259902004267	0	1	19	0	0	4	3	1	0	0	0	0	0	0	0	1176.0	89.67837824062099	5.830508474576271	6.0	4.654867256637168	3.3684210526315788	2.44	2.2074074074074077	1.8380281690140845	1.648648648648649	3.23728813559322	2.9934210526315788	2.62874251497006	2.6733333333333333	2.829629629629629	2.591549295774648	2.445945945945946	19.93220338983051	23.33333333333333	18.98230088495575	15.06578947368421	12.778443113772456	12.96	13.614814814814816	12.204225352112676	10.60135135135135	217.9525649255756	264.5287233323337	182.8876661664283	153.40933337462238	156.45628103756613	171.5466540493518	162.06950265344585
ZINC000094566092	26.09864970174544	0	0	16	0	0	10	5	5	0	0	0	0	0	0	0	1418.0	84.526042621225	8.931034482758621	8.435483870967742	7.074074074074074	6.2611940298507465	3.883116883116883	3.5136986301369864	3.219858156028369	3.396694214876033	3.534482758620689	3.567164179104477	3.1241379310344826	2.8376623376623376	2.767123287671233	2.645390070921986	2.743801652892562	24.448275862068964	26.741935483870968	22.90740740740741	21.55223880597015	18.889655172413796	16.155844155844157	15.32876712328767	14.141843971631204	14.487603305785123	220.9742603782421	262.3926059225288	208.4144793668219	188.0205125641295	166.97324753363384	162.7764432945688	152.6314397223916
ZINC000095575081	26.2484796160065	1	1	19	0	0	6	3	3	0	0	0	0	0	0	0	1340.0	93.75368624062098	6.903225806451613	6.742424242424242	5.435897435897436	3.962025316455696	2.680722891566265	2.503355704697986	2.16	1.8641975308641976	3.338709677419355	3.107594936708861	2.711864406779661	2.6506024096385543	2.8053691275167787	2.7	2.462962962962963	21.61290322580645	24.303030303030305	20.264957264957264	16.39873417721519	14.293785310734464	13.66867469879518	13.919463087248324	13.433333333333334	11.648148148148149	221.2177384885001	267.5994316680748	191.24422304223037	162.60682620635487	157.80581701526876	168.32996461423545	169.04784567867995
ZINC000095566157	21.55795186170291	0	2	9	0	0	6	5	1	0	0	0	0	0	0	0	1136.0	83.61045566971497	4.857142857142857	4.876923076923077	3.5702479338842976	2.623456790123457	1.8323353293413172	1.6153846153846154	1.4657534246575343	1.3333333333333333	2.8095238095238093	2.617283950617284	2.284210526315789	2.3233532934131738	2.3205128205128207	2.246575342465753	2.163265306122449	18.03174603174603	21.26153846153846	16.487603305785125	13.524691358024691	11.13157894736842	11.47305389221557	11.743589743589745	10.945205479452056	9.578231292517009	187.90896089905695	234.845481984415	160.7008458216589	134.92595351259575	139.78287974088255	140.081071684466	139.2569596239436
CHEMBL2440453	22.005838928887226	0	1	9	0	0	6	3	3	0	0	0	0	0	0	0	1162.0	80.69841205031899	5.728813559322034	5.5	4.224137931034483	3.092592592592593	2.314465408805032	1.9241379310344828	1.6027397260273972	1.7109375	3.0338983050847457	2.808641975308642	2.558139534883721	2.5157232704402515	2.43448275862069	2.26027397260274	2.4453125	19.694915254237287	22.596774193548388	18.02586206896552	14.12962962962963	13.063953488372093	12.937106918238994	12.648275862068964	10.383561643835616	11.0703125	197.62852146444428	247.13167533658265	163.87441631300473	148.92047169515698	147.7928331464788	151.1771331347429	131.94918514497854
ZINC000013681108	17.69424855654664	0	1	9	0	0	6	3	2	0	0	0	1	0	0	1	1158.0	62.294240287282	7.2401234567901245	6.956072351421188	5.483333333333333	3.453703703703704	3.2108585858585856	3.116239316239316	3.6787878787878783	3.121367521367522	3.5	3.0	2.560747663551402	2.409090909090909	2.8461538461538463	3.4363636363636365	3.123076923076923	28.95	26.930232558139537	22.5625	16.75925925925926	16.121495327102803	18.306818181818183	16.138461538461538	19.69090909090909	18.29230769230769	225.0618214938219	267.6568902454382	174.46523654174257	155.61842126809262	149.90459889625546	165.46967889957222	207.6135997913985
ZINC000095607724	38.06869699917726	0	2	12	0	0	16	6	8	0	0	0	2	0	0	2	2654.0	137.185225623054	7.22093621399177	6.406285072951739	4.780274656679151	3.671780567178057	2.606060606060606	2.587570621468927	2.376543209876543	2.725366876310273	3.083333333333333	2.8493723849372383	2.4291044776119404	2.2992424242424243	2.402542372881356	2.423076923076923	2.5849056603773586	27.64583333333333	25.63636363636364	21.05056179775281	18.577405857740587	16.10820895522388	15.727272727272728	14.89406779661017	14.085470085470083	15.462264150943396	208.6289591163661	252.07160066332867	180.4147712939081	157.1313550438719	144.43929142233168	149.7053055978008	146.91537291966367
CHEMBL2402892	28.75643669983975	0	2	9	0	0	11	6	4	1	0	0	0	0	0	0	1744.0	104.86060638426198	6.114114114114114	5.012820512820513	4.312785388127854	2.868988391376452	2.188736681887367	1.9576719576719577	2.015151515151515	1.9796296296296296	3.1621621621621623	2.7860696517412937	2.4732142857142856	2.310502283105023	2.4814814814814814	2.528409090909091	2.4	23.56756756756757	26.923076923076923	19.71917808219178	15.412935323383085	13.200892857142858	12.0	12.523809523809524	13.443181818181818	12.78888888888889	198.5314894062536	249.28432777538575	164.1888758589008	145.95752730772344	133.25786332369134	142.6698985507529	149.5960510313247
CHEMBL1323615	12.784941202760692	0	0	12	0	0	3	2	0	1	0	0	0	0	0	0	834.0	52.421054858188015	6.3730158730158735	6.7444444444444445	5.639455782312926	4.213114754098361	2.344262295081968	1.75	1.21875	0.4090909090909091	3.571428571428572	3.5737704918032787	2.9846153846153847	2.5245901639344264	2.25	1.875	1.4090909090909092	29.785714285714285	28.866666666666667	27.20408163265306	25.114754098360656	19.907692307692308	13.540983606557376	10.583333333333334	9.0	5.0	248.64750854008776	289.7672787054883	239.22321933452756	202.6140433424512	169.26366212618984	140.67040629684044	122.54297133565642
CHEMBL4444843	21.310662691519138	0	1	9	0	0	4	2	1	0	0	0	1	0	0	1	1310.0	85.743304050319	4.475947211579396	4.4936247723132965	3.1149097815764484	1.9376218323586747	1.5326388888888889	1.611111111111111	1.3429951690821256	1.3237095363079616	2.9827586206896552	2.573099415204678	2.248618784530387	2.2375	2.357142857142857	2.2681159420289854	2.283464566929134	22.58620689655172	22.540983606557376	17.700854700854702	13.380116959064328	11.718232044198896	11.425	11.785714285714286	10.485507246376812	10.68503937007874	205.37025688645232	256.38902822698657	158.2225155510603	137.68463535699897	134.40560659889718	145.6146893050762	137.05948599529893
ZINC000095543135	41.64467101962987	0	2	12	0	0	16	6	8	0	0	0	2	0	0	2	2844.0	155.57585467154405	6.425314203091982	5.703703703703703	4.100427350427351	3.040688575899844	2.1823899371069184	2.389294403892944	2.109440267335004	2.0521885521885523	2.936936936936937	2.676056338028169	2.304075235109718	2.188679245283019	2.3613138686131387	2.3834586466165413	2.375	25.62162162162162	24.36842105263158	19.45673076923077	16.62676056338028	14.307210031347962	13.930817610062894	14.171532846715328	13.774436090225564	13.458333333333334	202.31353178582967	247.5442029659768	170.4793953911708	148.18689455252257	134.2718555277492	146.13556960978872	150.10294953469094
CHEMBL62023	19.09653157510127	0	1	9	0	2	6	4	2	0	0	0	0	0	0	0	996.0	66.997317716376	6.5	6.470588235294118	5.260416666666667	3.649253731343284	2.5454545454545454	3.0526315789473686	2.5	2.629213483146068	3.2916666666666665	3.029850746268657	2.579310344827586	2.371212121212121	2.7578947368421054	2.8297872340425534	2.7752808988764044	20.75	23.666666666666668	19.80208333333333	15.74626865671642	13.882758620689655	12.265151515151516	15.51578947368421	13.893617021276595	14.325842696629213	203.6531738467856	250.81800338269443	175.82330546123325	150.0088755668738	134.43069038312387	165.22122816683117	162.30539264043134
ZINC000096272888	25.2613429084269	0	2	9	0	0	11	6	4	1	0	0	0	0	0	0	1594.0	91.037328955168	6.631944444444445	5.253731343283582	4.629333333333333	2.9636015325670497	2.201754385964912	1.9506172839506173	2.0597701149425287	2.1851851851851856	3.15625	2.7873563218390807	2.41025641025641	2.210526315789474	2.382716049382716	2.5586206896551724	2.366013071895425	24.90625	28.119402985074625	20.904	15.82183908045977	13.487179487179487	12.1	12.17283950617284	13.93793103448276	12.875816993464053	200.16812722624783	248.33094566433348	166.4448147607958	145.01423442412593	129.6352774959714	134.80803204823522	152.0801554131257
ZINC000073199003	20.48223556677296	0	1	10	0	0	5	3	2	0	0	0	0	0	0	0	1056.0	74.59863062122498	6.313725490196078	6.092592592592593	4.838383838383838	3.139705882352941	1.6846846846846846	1.6862745098039216	1.9393939393939397	1.8876404494382024	3.196078431372549	2.7573529411764706	2.4285714285714284	2.3783783783783785	2.3529411764705883	2.313131313131313	2.404494382022472	20.705882352941178	23.46296296296296	19.09090909090909	14.654411764705882	12.849624060150376	11.702702702702704	11.264705882352942	11.1010101010101	11.292134831460674	212.4249533549597	260.389039893304	169.83273108940662	148.5375766364075	146.2433130536461	142.36789610872336	136.7960552009779
ZINC000169329306	22.534606225111297	0	1	12	0	0	5	3	1	1	0	0	0	0	0	0	1326.0	90.61090405031898	4.922787193973635	5.0740740740740735	3.8472222222222223	2.6787148594377506	1.7311827956989243	1.4583333333333333	1.436936936936937	1.5633074935400515	3.135593220338983	2.7951807228915664	2.4861878453038675	2.509677419354839	2.5277777777777777	2.3986486486486487	2.434108527131783	22.47457627118644	24.285714285714285	19.341666666666665	14.674698795180722	12.867403314917128	12.929032258064517	11.854166666666666	11.074324324324325	11.821705426356589	207.5863618811775	257.2411221876	164.18022345150263	143.6499111858271	150.08395975984422	150.51996065519745	137.304452085052
ZINC000169322874	17.66573898584523	0	1	9	0	0	5	4	0	1	0	0	0	0	0	0	1126.0	75.010135526074	4.580498866213152	4.816993464052287	3.4716312056737597	2.263565891472868	1.346666666666667	1.377777777777778	1.4934640522875815	1.6164874551971329	2.897959183673469	2.604651162790698	2.286764705882353	2.208	2.304761904761905	2.284313725490196	2.3548387096774195	22.97959183673469	22.980392156862745	18.21276595744681	14.217054263565892	13.345588235294118	13.104	12.485714285714286	11.5	11.634408602150538	204.1125615580714	248.47442843512067	161.26408331203805	144.64420904574382	138.21465082421835	148.42787375101437	140.0497224894906
ZINC000003928547	17.763198241767938	0	1	6	0	2	6	2	3	0	0	0	1	0	0	1	1174.0	62.17205719213101	7.161096055404999	6.775252525252525	5.35475234270415	3.8987217305801374	3.3687423687423688	3.5656565656565657	3.1829059829059827	2.054794520547945	3.4878048780487805	3.1327433628318584	2.63963963963964	2.571428571428572	3.075757575757576	3.3076923076923075	2.8493150684931505	28.634146341463413	26.5	22.33734939759036	18.300884955752213	16.91891891891892	19.164835164835164	18.560606060606062	19.43076923076923	17.931506849315067	219.6739806811336	266.7475749342421	180.45609598712525	158.4207323660724	156.45734678207342	184.4023594027984	199.3322095666623
CHEMBL4870675	14.72792206135786	0	1	11	0	0	5	4	1	0	0	0	0	0	0	0	782.0	52.53083628728201	6.594594594594595	6.564102564102564	5.014705882352941	3.9047619047619047	3.101123595505618	2.79746835443038	1.4285714285714286	1.1724137931034482	3.135135135135135	3.119047619047619	2.8941176470588235	2.696629213483146	2.518987341772152	2.2285714285714286	2.0689655172413794	21.135135135135137	24.23076923076923	19.397058823529413	15.952380952380953	15.423529411764706	14.292134831460674	13.708860759493673	11.142857142857142	9.741379310344827	207.5240944350932	250.36538400692007	180.7713208055897	176.6253582880903	159.51375639427644	152.70434002433765	137.15349679832684
CHEMBL2087328	26.495768786190283	0	1	10	0	2	9	5	4	0	0	0	0	0	0	0	1436.0	93.906767669715	6.434782608695652	6.041666666666667	4.699248120300752	3.405263157894737	2.833333333333333	2.484848484848485	2.155440414507772	2.670886075949367	3.1159420289855078	2.9473684210526314	2.6476190476190475	2.549019607843137	2.429292929292929	2.3678756476683938	2.6962025316455698	20.81159420289855	23.15277777777778	19.18045112781955	15.43684210526316	14.00952380952381	14.07843137254902	13.3989898989899	11.626943005181348	14.08860759493671	199.3911242432123	248.00895529774	172.1755770023224	156.50328605637205	156.5459259053783	148.52349644389452	134.32872946581983
ZINC000013761069	16.579694822695668	0	1	6	0	0	7	2	4	0	0	0	1	0	0	1	1204.0	60.915587001829	6.967556703990813	6.138888888888888	4.646723646723647	3.644880174291939	2.438775510204082	2.543859649122807	2.712050078247261	2.7030965391621127	3.0	2.7450980392156863	2.2545454545454544	2.193877551020408	2.4078947368421053	2.422535211267605	2.622950819672131	28.0	25.454545454545453	21.025641025641026	18.54901960784314	15.445454545454544	15.948979591836734	16.13157894736842	15.549295774647888	16.557377049180328	206.08545516286904	249.22323502114708	176.89353269628205	147.80765340911273	136.7266466674268	153.55884338717394	153.68418577727385
ZINC000013491765	18.482235566772957	0	1	9	0	0	6	3	2	0	0	0	1	0	0	1	1236.0	70.539717716376	5.991769547325103	5.7622222222222215	4.431159420289855	3.066308243727599	2.5265700483091784	1.818287037037037	1.9319727891156464	1.9123456790123456	3.0416666666666665	2.7016129032258065	2.3587786259541983	2.2869565217391306	2.427083333333333	2.377551020408163	2.477777777777778	25.75	24.5	19.67391304347826	15.39516129032258	14.549618320610689	16.078260869565216	13.010416666666666	12.36734693877551	13.8	209.08352353827323	253.91837919347324	165.96612818248823	145.90373632262083	144.58651175374072	152.65613525403566	145.06094776704444
ZINC000013491753	19.1893423479595	0	1	9	0	0	6	4	1	0	0	0	1	0	0	1	1260.0	75.22925243092298	5.223171889838557	5.187242798353909	3.856666666666667	2.6247987117552336	2.0	1.5662768031189085	1.7808641975308643	1.5595595595595595	2.9423076923076925	2.608695652173913	2.317241379310345	2.208955223880597	2.3684210526315788	2.3796296296296298	2.2882882882882885	24.23076923076923	23.48148148148148	18.61	14.27536231884058	13.510344827586207	14.23134328358209	12.052631578947368	12.305555555555555	12.072072072072071	203.45578194493396	249.48957457735403	159.6980337124067	142.91007235180797	137.05125895848843	143.91219940909602	149.00683754795648
ZINC000022939312	21.85600901462616	0	2	9	0	0	7	5	2	0	0	0	0	0	0	0	1160.0	79.686308050319	5.796610169491525	5.67741935483871	4.464912280701754	3.509933774834437	2.193939393939394	1.944055944055944	1.7703703703703704	2.142857142857143	3.0338983050847457	2.847682119205298	2.62111801242236	2.357575757575757	2.3286713286713288	2.22962962962963	2.446428571428572	19.661016949152543	22.758064516129032	17.657894736842106	14.728476821192054	14.440993788819876	12.084848484848484	12.020979020979022	10.555555555555555	11.767857142857142	195.0305666802016	241.63584729446035	164.25307884381863	156.7821220163784	138.75191786461147	139.97588424920227	125.89517027772332
ZINC000096272866	24.495768786190283	0	1	9	0	0	9	5	4	0	0	0	0	0	0	0	1364.0	88.328967669715	6.298507462686567	5.797101449275362	4.484126984126984	3.0535714285714284	2.531073446327684	1.942528735632184	1.91875	1.6890243902439024	2.9402985074626864	2.732142857142857	2.3686868686868685	2.389830508474576	2.32183908045977	2.3875	2.213414634146341	20.35820895522388	22.7536231884058	18.261904761904763	15.25	12.61111111111111	13.101694915254235	11.988505747126435	12.50625	11.21951219512195	192.70080252661177	239.0301031592128	167.2925844749459	140.8332850377407	145.6062160694665	140.96874280019583	147.25939256046297
ZINC000027717936	22.15566884314828	0	1	12	0	0	7	2	4	0	0	0	1	0	0	1	1460.0	82.21633862122498	7.177869227251944	6.555555555555555	5.065759637188209	3.967521367521368	2.661764705882353	2.2732240437158477	2.2269705603038936	2.7356725146198837	3.1666666666666665	2.9615384615384617	2.514084507042253	2.375	2.4344262295081966	2.3846153846153846	2.5473684210526315	27.03703703703704	25.535714285714285	21.306122448979597	18.869230769230768	16.330985915492956	16.08823529411765	14.442622950819672	13.290598290598291	14.863157894736842	221.30792336985925	265.10048225271845	191.35034496453235	165.40502948443486	154.4075974824114	155.9618076178017	146.2385311831673
ZINC000028527648	38.13764668439856	0	2	12	0	0	16	6	8	0	0	0	2	0	0	2	2654.0	137.18522562305398	7.137602880658437	6.345679012345679	4.774656679151061	3.5328798185941044	2.508547008547009	2.43619602134886	2.388409961685824	2.8026382546930493	3.083333333333333	2.783673469387755	2.372693726937269	2.253846153846154	2.427947598253275	2.413793103448276	2.502283105022831	27.64583333333333	25.535353535353536	21.04494382022472	18.195918367346938	15.756457564575646	15.326923076923077	14.375545851528384	13.892241379310343	14.872146118721462	208.62895911636613	252.9611401979595	177.0797248500018	152.99923092940006	140.9425464176696	149.6748684659792	147.28037357306675
ZINC000299864683	20.005838928887226	0	1	6	0	0	5	2	2	0	0	0	1	0	0	1	1302.0	80.808708050319	4.6948234784492096	4.459510357815442	3.048611111111111	2.188466947960619	1.460826210826211	1.3696145124716552	1.31002331002331	1.440613026819923	2.8596491228070176	2.5632911392405062	2.2294117647058824	2.269230769230769	2.2448979591836733	2.111888111888112	2.2586206896551726	22.84210526315789	22.406779661016948	17.491071428571427	14.037974683544304	12.005882352941176	12.807692307692308	11.714285714285714	10.146853146853148	11.70689655172414	197.90933110315672	247.89590166352343	158.56801026917026	137.6822477113047	141.07325991365852	140.83284002738318	125.9853565066863
ZINC000299857615	20.71294571007377	0	1	6	0	0	6	2	3	0	0	0	1	0	0	1	1366.0	81.451912050319	5.234567901234568	4.851851851851851	3.5172074729596856	2.5394828791055204	1.8609271523178808	1.6739659367396595	1.44988344988345	1.5374887082204156	2.8793103448275863	2.59748427672956	2.221590909090909	2.2913907284768213	2.3503649635036497	2.195804195804196	2.2601626016260163	23.55172413793104	23.03333333333333	18.04424778761062	14.842767295597485	12.335227272727272	13.788079470198676	12.861313868613138	10.902097902097902	11.83739837398374	198.22797672145327	246.7966716758366	161.28551246595518	133.53848351201017	139.58252568205248	148.49037461491858	132.4422749869746
ZINC000029224342	15.763198241767943	0	1	6	0	0	6	2	3	0	0	0	1	0	0	1	1140.0	60.272383001829006	6.466784244562023	6.025839793281653	4.629148629148629	3.8058361391694726	2.514851485148515	2.3703703703703702	2.013888888888889	1.5920634920634922	2.9761904761904763	2.8383838383838382	2.411214953271028	2.3069306930693068	2.4404761904761907	2.425	2.357142857142857	27.142857142857142	24.88372093023256	20.49350649350649	18.71717171717172	16.242990654205606	16.356435643564357	15.571428571428571	15.35	15.82857142857143	205.84009035807165	248.73990289766743	179.81324227407305	157.41278902268246	146.32381337315505	157.43872888608848	157.233903892672
ZINC000003812897	17.78679221421173	0	0	6	0	0	2	0	2	0	0	0	0	0	0	0	872.0	67.73511771637598	5.086956521739131	5.244897959183674	4.0638297872340425	2.560810810810811	1.198952879581152	1.4113475177304964	1.9325842696629212	2.254237288135593	3.347826086956522	3.189189189189189	2.510752688172043	2.115183246073298	2.0567375886524824	2.157303370786517	2.101694915254237	18.956521739130437	21.877551020408163	18.925531914893615	15.236486486486486	11.258064516129032	8.528795811518325	8.5177304964539	10.191011235955056	11.101694915254235	209.76368380994865	266.01184828139947	192.24188039754017	154.85227858313496	122.28723932716272	117.52592847049726	131.96330473720707
CHEMBL180835	29.195235058687228	0	2	6	0	0	10	4	5	1	0	0	0	0	0	0	1786.0	110.44006200365796	5.727144866385373	4.550200803212851	3.869565217391304	2.541484716157205	2.0027662517289078	1.6605222734254992	1.966131907308378	2.0366088631984587	3.0126582278481013	2.703056768558952	2.3900414937759336	2.228215767634855	2.308755760368664	2.4705882352941178	2.5260115606936417	22.60759493670886	26.132530120481928	19.124223602484477	14.663755458515285	13.120331950207468	11.863070539419088	12.069124423963132	13.967914438502676	14.13872832369942	194.84128389628023	246.20238848644587	156.3887370849328	144.02785788985344	131.59030313176552	129.52079702247838	143.2483770940732
ZINC000013440003	25.271825252598124	0	2	6	0	0	9	5	3	0	0	0	1	0	0	1	1628.0	96.56090238426198	5.37471744044514	5.056316590563165	3.6944444444444446	2.754050925925926	1.6640211640211642	1.5741680767061477	1.287551440329218	1.630065359477124	2.901408450704225	2.6875	2.28	2.295238095238095	2.253807106598985	2.060185185185185	2.217647058823529	22.92957746478873	22.83561643835617	18.397058823529413	15.776041666666666	12.88888888888889	13.023809523809524	12.055837563451776	9.89351851851852	11.311764705882354	193.1732688137161	240.74650653698595	166.98382640205503	139.4155775412217	139.70059030401904	143.882329148735	118.50874801732
ZINC000022939675	21.42005249126032	0	2	12	0	0	7	3	3	0	0	0	1	0	0	1	1410.0	80.43884752607397	6.585276634659351	6.091269841269841	4.596371882086168	3.6331569664903	2.302158273381295	2.3163841807909606	2.10823754789272	2.4318442153493702	3.074074074074074	2.912698412698413	2.406896551724138	2.323741007194245	2.440677966101695	2.362068965517241	2.4742268041237114	26.11111111111111	25.107142857142858	20.642857142857142	18.26984126984127	14.73103448275862	14.892086330935252	14.533898305084746	12.948275862068966	14.02061855670103	214.53922409095048	256.2520456891983	187.60452615527643	153.59708571525508	144.09426193858653	156.1342967310581	144.1309328537332
ZINC000029224338	15.763198241767943	0	1	6	0	0	6	2	3	0	0	0	1	0	0	1	1140.0	60.272383001829006	6.466784244562023	6.025839793281653	4.629148629148629	3.8058361391694726	2.514851485148515	2.3703703703703702	2.013888888888889	1.5920634920634922	2.9761904761904763	2.8383838383838382	2.411214953271028	2.3069306930693068	2.4404761904761907	2.425	2.357142857142857	27.142857142857142	24.88372093023256	20.49350649350649	18.71717171717172	16.242990654205606	16.356435643564357	15.571428571428571	15.35	15.82857142857143	205.84009035807165	248.73990289766743	179.81324227407305	157.41278902268246	146.32381337315505	157.43872888608848	157.233903892672
ZINC000150543131	46.59441848793569	0	2	12	0	0	16	6	8	0	0	0	2	0	0	2	3110.0	181.32273533943	5.6152263374485605	5.023868312757202	3.523555555555556	2.5693243675952604	1.811023622047244	1.8412698412698407	1.801563030920829	1.7355146557600547	2.787878787878788	2.512968299711816	2.2146596858638743	2.125984251968504	2.261904761904762	2.2752293577981653	2.2576687116564416	23.560606060606062	23.066666666666663	17.896	14.89913544668588	13.12041884816754	12.803149606299211	12.74404761904762	12.617737003058105	12.269938650306749	195.88327850382896	242.89607466336247	159.8378579417245	142.19687899722666	130.56703011157515	140.13903070018907	143.60588498929997
ZINC000299865801	20.71294571007377	0	1	12	0	0	6	3	2	0	0	0	1	0	0	1	1346.0	79.79564352607399	6.030281854181226	5.692929292929293	4.065759637188209	3.043771043771044	1.8750957854406127	1.8541666666666667	1.7546666666666668	1.8664529914529917	3.056603773584906	2.833333333333333	2.377483443708609	2.3448275862068964	2.3984375	2.28	2.423076923076923	25.39622641509434	24.363636363636363	19.785714285714285	16.96212121212121	13.582781456953642	13.827586206896552	13.59375	12.032	13.326923076923077	214.50428913107484	259.46689048745577	183.3719957725613	152.2751837251381	147.41945210306008	155.7719825451844	141.39369177922643
ZINC000299856549	20.71294571007377	0	1	6	0	0	5	2	2	0	0	0	1	0	0	1	1342.0	85.37605966971498	4.090402230187176	3.939236111111111	2.70856102003643	1.8913998744507217	1.1951951951951951	1.1472868217054264	1.107843137254902	1.1922773837667455	2.7580645161290325	2.519774011299435	2.186868686868687	2.172972972972973	2.1569767441860463	2.041176470588235	2.148936170212766	21.64516129032258	21.625	16.770491803278688	13.485875706214689	11.090909090909092	11.6	10.936046511627907	9.470588235294118	10.418439716312056	190.78522181214493	241.80622780678493	155.7882038764298	132.02923647208982	131.1566087507278	133.88389129132443	121.10780573566667
CHEMBL4562793	19.827499443924744	0	1	9	0	0	3	2	1	0	0	0	0	0	0	0	984.0	77.75739114546998	4.509090909090909	4.482758620689655	3.09009009009009	1.84375	1.5655172413793104	1.6136363636363635	1.3359375	1.4090909090909092	2.9454545454545453	2.525	2.2363636363636363	2.2758620689655173	2.325757575757576	2.21875	2.290909090909091	17.89090909090909	21.224137931034484	16.37837837837838	11.45	9.787878787878787	10.20689655172414	10.848484848484848	9.3671875	9.60909090909091	199.1436962694707	252.40484992874164	150.9400760453346	131.0778776029519	134.73372919984328	141.70713137080782	129.79584611053153
ZINC000299832177	27.92066944669091	0	1	15	0	0	9	4	4	1	0	0	0	0	0	0	1676.0	102.561828955168	6.8126036484245445	5.835680751173709	5.2435897435897445	3.5842696629213484	2.7635009310986964	2.243137254901961	1.897750511247444	2.3240740740740744	3.3134328358208958	2.99438202247191	2.7578947368421054	2.664804469273743	2.5294117647058822	2.539877300613497	2.680555555555556	25.01492537313433	28.281690140845072	21.184615384615384	16.370786516853933	15.284210526315787	14.910614525139664	13.46470588235294	12.214723926380367	14.01388888888889	215.5480045490022	264.1790021924729	179.76349367858367	164.42971646347908	164.57991575353503	158.44419700473088	144.81353036955542
ZINC000084709545	14.906261546320334	0	3	9	0	0	6	4	1	0	0	0	0	1	0	1	1964.0	55.93214595333902	8.902240512117055	8.969907407407408	8.034900284900285	5.6041287188828175	4.815500685871057	5.958132045088567	4.549707602339181	2.5636574074074074	3.7666666666666666	3.442622950819672	3.1666666666666665	3.092592592592593	3.065217391304348	2.789473684210526	2.4375	65.46666666666667	33.09375	31.846153846153847	30.016393442622952	31.6	23.03703703703704	28.347826086956523	37.1578947368421	21.90625	258.0232281353995	289.1905315596223	229.80409691467312	217.02632788979807	195.21958772003327	198.34846581091685	208.32440877031792
ZINC000040977395	16.80880229039762	0	1	12	0	0	5	3	1	1	0	0	0	0	0	0	1062.0	65.753249192131	6.111111111111112	6.201550387596899	4.948717948717949	3.407766990291262	2.2	2.101851851851852	2.497435897435897	2.583333333333333	3.325	2.902912621359224	2.708333333333333	2.552941176470588	2.6666666666666665	2.8461538461538463	3.0166666666666666	26.55	27.093023255813957	22.384615384615383	16.679611650485437	16.34375	13.929411764705884	13.166666666666666	14.63076923076923	16.416666666666668	222.749302639325	267.812841081984	167.71067588913547	166.33763770660627	153.33854404128962	153.98416527550933	163.40893544041555
ZINC000064548813	20.52267568129283	0	1	6	0	0	7	2	4	0	0	0	1	0	0	1	1392.0	78.416990240621	6.1000881834215175	5.674329501915708	4.402263374485597	3.6806526806526807	2.6010802469135803	2.02411714039621	1.7585301837270342	1.872579001019368	2.946428571428572	2.804195804195804	2.52	2.4027777777777777	2.37984496124031	2.2440944881889764	2.440366972477064	24.857142857142858	24.120689655172413	19.046296296296298	17.0	16.5	16.381944444444443	13.883720930232558	12.133858267716535	13.53211009174312	200.49873278924028	245.89683085025447	169.0921819487909	157.53442194592972	151.83582776440895	150.92228693065564	136.63509188171983
ZINC000013439985	25.053045653115767	0	1	6	0	0	10	5	4	0	0	0	1	0	0	1	1652.0	92.636754764866	6.292611018979178	5.726247987117552	4.200349956255468	3.0605493133583024	2.323067632850241	2.111728395061728	1.9846335697399529	2.2285513361462725	2.985074626865672	2.7865168539325844	2.4764397905759163	2.3967391304347827	2.35	2.2074468085106385	2.2848101265822787	24.65671641791045	23.98550724637681	19.39370078740157	16.60112359550562	15.099476439790577	14.83695652173913	13.072222222222225	11.824468085106384	12.746835443037977	199.7588206457485	246.30088568180287	169.90764569042886	155.07855614342355	150.48775447901724	147.03301284892217	130.1410622171303
ZINC000096272881	28.75643669983975	0	2	9	0	0	11	6	4	1	0	0	0	0	0	0	1744.0	104.86060638426198	6.114114114114114	5.012820512820513	4.312785388127854	2.868988391376452	2.188736681887367	1.9576719576719577	2.015151515151515	1.9796296296296296	3.1621621621621623	2.7860696517412937	2.4732142857142856	2.310502283105023	2.4814814814814814	2.528409090909091	2.4	23.56756756756757	26.923076923076923	19.71917808219178	15.412935323383085	13.200892857142858	12.0	12.523809523809524	13.443181818181818	12.78888888888889	198.5314894062536	249.28432777538575	164.1888758589008	145.95752730772344	133.25786332369134	142.6698985507529	149.5960510313247
ZINC000253696603	17.20592137484245	0	1	6	0	2	6	2	3	0	0	0	1	0	0	1	1176.0	63.06128300182901	6.641975308641976	6.224691358024691	4.812583668005355	3.623015873015873	2.6310679611650487	3.0646976090014064	2.4722222222222223	1.9672364672364675	3.232558139534884	3.0267857142857144	2.368	2.388349514563106	2.7341772151898733	2.8157894736842106	2.525641025641025	27.348837209302324	25.377777777777776	21.313253012048197	18.508928571428573	14.52	16.135922330097088	17.29113924050633	17.44736842105263	16.512820512820515	210.9023417857753	256.50776951329686	184.72890920841297	145.14000077886206	144.3271316880266	171.3216227511749	180.3960575501434
ZINC000029566567	16.389424793914728	0	1	9	0	0	5	4	1	0	0	0	0	0	0	0	858.0	59.88708790667801	5.906976744186046	6.066666666666666	4.7682926829268295	3.4954954954954958	2.78494623655914	2.352272727272727	1.5168539325842696	1.3164556962025316	3.069767441860465	2.8018018018018016	2.633928571428572	2.7419354838709675	2.5795454545454546	2.404494382022472	2.354430379746836	19.953488372093023	22.866666666666667	18.585365853658537	14.747747747747749	13.973214285714286	14.870967741935484	14.704545454545457	11.47191011235955	10.810126582278482	201.15721570513568	248.689280998314	164.15586131607694	155.2764943501001	169.21224258108185	165.1652536384266	144.63665266353524
ZINC000096272886	27.382663251986543	0	2	9	0	0	11	6	4	1	0	0	0	0	0	0	1708.0	102.071706384262	6.033485540334856	4.907894736842105	4.256410256410256	2.7356902356902357	2.075617283950617	1.7647058823529411	1.875968992248062	1.9734848484848488	3.041095890410959	2.727272727272727	2.391891891891892	2.226851851851852	2.3689839572192515	2.4651162790697674	2.363636363636364	23.3972602739726	26.68421052631579	19.727272727272727	15.252525252525253	12.963963963963964	11.828703703703704	12.085561497326204	13.151162790697674	12.784090909090908	195.4494974563484	244.69926003922936	163.41904813102937	143.33036182176392	131.0433079627723	137.56761425280874	147.27642771168425
ZINC000095580208	24.55598470717453	0	1	9	0	0	8	2	6	0	0	0	0	0	0	0	1344.0	85.54076276486602	6.492307692307692	5.941176470588236	4.346456692913386	3.2556818181818183	2.450617283950617	2.5443037974683542	2.2111111111111112	1.8410596026490067	3.076923076923077	2.6420454545454546	2.300970873786408	2.6666666666666665	2.6582278481012658	2.361111111111111	2.370860927152318	20.67692307692308	23.294117647058822	18.984251968503937	14.840909090909092	11.558252427184469	13.27777777777778	14.10126582278481	12.488888888888887	11.317880794701988	193.58013937101103	243.2941470036241	161.18437495836167	126.39874914330731	151.2442119168631	164.68627552587355	137.49938496228938
ZINC000101790446	29.812523092640653	0	2	10	0	2	6	4	2	0	0	0	0	0	0	0	1524.0	116.712627432752	4.534883720930233	4.555555555555555	3.3448275862068964	2.3858267716535435	1.8314176245210727	1.7777777777777777	1.5	1.697674418604651	2.883720930232558	2.661417322834646	2.4065934065934065	2.314176245210728	2.316872427983539	2.2857142857142856	2.4558139534883723	17.72093023255814	21.011111111111116	16.35632183908046	12.633858267716535	11.494505494505496	11.0727969348659	11.37448559670782	10.298319327731091	11.051162790697674	191.286032970682	243.3127832405533	155.90351758918231	141.990826946581	140.13464097311103	140.5152167362181	132.24981123944949
ZINC000064549137	21.1203926627382	0	1	6	0	0	7	3	4	0	0	0	0	0	0	0	1188.0	77.66349024062102	6.701754385964913	6.135593220338983	4.752293577981652	4.137931034482759	3.449664429530201	2.75	1.931297709923664	2.0350877192982457	2.9649122807017543	2.862068965517241	2.5779220779220777	2.4563758389261743	2.375	2.2748091603053435	2.43859649122807	20.84210526315789	23.305084745762716	18.045871559633028	15.827586206896552	15.051948051948052	14.664429530201344	13.735294117647058	11.67175572519084	12.298245614035087	199.83840618869084	246.5177553277429	170.38382473341977	158.7603774490483	154.30568907936876	151.77537287589132	138.0796395739612
ZINC000101531638	27.61802187835186	0	1	10	0	2	10	4	5	1	0	0	0	0	0	0	1708.0	102.19458457456396	6.456964006259781	5.324324324324325	4.81294964028777	3.3299492385786804	2.659159159159159	2.375	2.108843537414966	2.5406976744186047	3.183098591549296	2.964467005076142	2.5726872246696035	2.472972972972973	2.423076923076923	2.5	2.6627906976744184	24.056338028169016	27.06756756756757	20.769784172661872	16.3502538071066	14.33920704845815	14.09009009009009	13.697115384615383	13.61734693877551	15.22093023255814	202.2383825031253	252.49567100683623	176.91587824684632	154.73728409533365	151.24369108567865	146.36916247099782	143.8687932849445
ZINC000095571696	21.09188309203678	0	1	9	0	0	5	2	3	0	0	0	0	0	0	0	1114.0	79.933024955168	5.3559322033898304	5.290322580645161	3.8706896551724137	2.9290322580645163	2.1366906474820144	2.359375	2.076388888888889	1.7938931297709924	2.915254237288136	2.574193548387097	2.392405063291139	2.6115107913669067	2.7890625	2.5277777777777777	2.435114503816794	18.88135593220339	22.193548387096776	16.560344827586206	13.058064516129033	12.221518987341772	12.258992805755396	13.8359375	12.506944444444445	11.564885496183209	194.0313955527366	244.66220526922945	149.56441945177414	136.78681868038888	146.96602555795243	168.407570210202	147.91470598066584
ZINC000101531752	27.27182525259813	0	1	10	0	2	9	4	5	0	0	0	0	0	0	0	1488.0	96.57348457456398	6.676056338028169	6.162162162162162	4.861313868613139	3.5287958115183247	2.830985915492957	2.388888888888889	2.2512820512820517	2.557471264367816	3.126760563380281	3.005235602094241	2.62780269058296	2.516431924882629	2.3796296296296298	2.4615384615384617	2.603448275862069	20.95774647887324	23.31081081081081	19.277372262773724	16.115183246073297	13.991031390134529	14.11737089201878	12.717592592592592	12.36923076923077	13.724137931034482	199.7980960944308	247.45095815901576	178.18760543807738	155.3202114664916	157.2105045136963	141.6160691045138	142.5616010472558
ZINC000064560506	19.706179100365105	0	1	12	0	0	6	3	1	1	0	0	0	0	1	1	3982.0	104.07628790667796	5.946141318623588	6.022666666666667	4.801481481481482	3.6032567049808426	2.0961013645224167	1.854769921436588	2.077536231884058	2.2466392318244166	3.3191489361702127	3.086206896551724	2.6564885496183206	2.6140350877192984	2.676767676767677	2.6847826086956523	2.802469135802469	84.72340425531915	32.28	25.72222222222222	20.724137931034484	18.72519083969466	19.75438596491228	21.383838383838384	19.48913043478261	19.74074074074074	241.08513452036888	274.50241176820685	189.45919621614732	165.71556025373673	168.64478189427248	172.92162847680785	168.63880254519648
CHEMBL182590	18.372845767031777	0	1	6	0	0	5	2	3	0	0	0	0	0	0	0	1002.0	69.78787333577199	5.576923076923077	5.185185185185185	3.831683168316832	2.963768115942029	2.0522388059701493	1.61864406779661	1.6964285714285714	1.75	2.8461538461538463	2.6231884057971016	2.354609929078014	2.2686567164179103	2.2796610169491527	2.2232142857142856	2.35	19.26923076923077	22.12962962962963	16.940594059405942	13.601449275362318	12.212765957446807	11.507462686567164	11.14406779661017	10.553571428571429	11.25	193.3262818199952	242.21897520246824	155.43669715165592	141.38798957771036	135.1920735555924	138.890506748969	132.56768307679803
ZINC000042989375	17.12504114580269	0	1	9	0	0	6	4	2	0	0	0	0	0	0	0	922.0	60.530291906678016	6.590909090909091	6.521739130434782	5.4523809523809526	4.104347826086957	2.980952380952381	2.4838709677419355	1.631578947368421	1.5238095238095235	3.136363636363636	2.895652173913044	2.697478991596639	2.6476190476190475	2.6021505376344085	2.4	2.2976190476190474	20.954545454545453	23.52173913043478	19.59523809523809	15.782608695652174	15.899159663865548	15.304761904761904	15.150537634408602	11.989473684210529	11.202380952380953	201.50343300648163	247.09631116686452	170.04709521706448	160.19820909378953	163.43701152512494	166.8103123605781	147.02298048450746
ZINC000026576900	33.11595750524634	0	1	16	0	0	13	5	6	1	0	0	1	0	0	1	2292.0	123.633914384262	7.259868922420363	6.029100529100529	5.412378821774795	4.159470351180196	2.706896551724138	2.4018691588785046	2.7447293447293446	2.65500306936771	3.2098765432098766	3.1243523316062176	2.6517857142857144	2.409482758620689	2.3738317757009346	2.41025641025641	2.4640883977900554	28.296296296296298	28.702380952380956	22.70469798657718	20.751295336787564	18.178571428571427	16.55603448275862	15.126168224299066	15.22051282051282	15.082872928176796	216.0784328880189	260.1557201252264	199.8605691955408	175.7561144018858	156.813732369994	149.58236935004757	150.408450605303
ZINC000043119921	28.5196298738272	0	2	15	0	0	8	5	2	0	0	0	1	0	0	1	1746.0	110.75142419395998	5.319544652877987	5.238888888888889	3.823754789272031	2.7386621315192747	1.683838383838384	1.7278338945005611	1.4044882320744387	1.349287749287749	2.961038961038961	2.729591836734694	2.3348214285714284	2.2590909090909093	2.3181818181818183	2.251231527093596	2.2153846153846155	22.675324675324678	23.15	18.53103448275862	15.494897959183673	12.8125	12.327272727272728	12.409090909090908	11.620689655172416	11.307692307692308	203.61900397945456	249.5950504901722	172.5668148754874	146.77901683878375	136.49761947210158	145.75539154889591	139.36605866422124
ZINC000013761075	15.763198241767943	0	1	6	0	0	7	2	4	0	0	0	1	0	0	1	1166.0	57.237461192131	7.540123456790124	6.51490514905149	4.922839506172839	4.215836526181354	2.5824175824175826	2.9178743961352653	2.815412186379928	3.123015873015873	3.025	2.896551724137931	2.382978723404255	2.197802197802198	2.449275362318841	2.532258064516129	2.607142857142857	29.15	26.390243902439025	21.52777777777778	20.19540229885057	16.97872340425532	16.63736263736264	16.92753623188406	16.419354838709676	17.392857142857142	209.3997545348044	249.3845803051621	187.0438762018388	159.7386452850661	138.28803001289594	155.94623066513043	162.73042786416033
ZINC000013761081	17.884518585327584	0	1	6	0	2	6	2	3	0	0	0	1	0	0	1	1215.0	67.18402171637597	5.8213816653532975	5.451247165532879	4.026570048309179	2.821367521367521	1.9274193548387095	2.461847389558233	2.447407407407407	2.5226917057902973	3.106382978723404	2.8	2.142857142857143	2.064516129032258	2.5301204819277108	2.72	2.859154929577465	25.851063829787236	24.53061224489796	20.065217391304348	16.346153846153847	12.551020408163266	13.32258064516129	15.759036144578314	16.16	16.929577464788732	203.94827301766944	249.1442828233056	172.22729411230787	132.72985566865395	120.80976383554965	153.69370475925447	167.34011974394127
ZINC000101514812	26.49576878619028	0	2	9	0	2	6	5	1	0	0	0	0	0	0	0	1362.0	104.78998471820498	4.329113924050633	4.548780487804878	3.286624203821656	2.2590909090909093	1.551440329218107	1.676056338028169	1.4739336492890995	1.5757575757575757	2.8227848101265822	2.645454545454545	2.3132530120481927	2.2222222222222223	2.3145539906103285	2.322274881516588	2.409090909090909	17.240506329113924	20.65853658536585	16.18471337579618	12.804545454545456	10.875502008032129	10.053497942386832	11.234741784037558	10.265402843601896	10.631313131313131	185.9519416638718	236.30415615777372	156.5600176871989	137.73698073333688	129.30295398949784	139.2468147294248	133.7110745287497
ZINC000073199004	20.48223556677296	0	1	10	0	0	5	3	2	0	0	0	0	0	0	0	1056.0	74.59863062122498	6.313725490196078	6.092592592592593	4.838383838383838	3.139705882352941	1.6846846846846846	1.6862745098039216	1.9393939393939397	1.8876404494382024	3.196078431372549	2.7573529411764706	2.4285714285714284	2.3783783783783785	2.3529411764705883	2.313131313131313	2.404494382022472	20.705882352941178	23.46296296296296	19.09090909090909	14.654411764705882	12.849624060150376	11.702702702702704	11.264705882352942	11.1010101010101	11.292134831460674	212.4249533549597	260.389039893304	169.83273108940662	148.5375766364075	146.2433130536461	142.36789610872336	136.7960552009779
ZINC000096272885	27.382663251986543	0	2	9	0	0	11	6	4	1	0	0	0	0	0	0	1708.0	102.071706384262	6.033485540334856	4.907894736842105	4.256410256410256	2.7356902356902357	2.075617283950617	1.7647058823529411	1.875968992248062	1.9734848484848488	3.041095890410959	2.727272727272727	2.391891891891892	2.226851851851852	2.3689839572192515	2.4651162790697674	2.363636363636364	23.3972602739726	26.68421052631579	19.727272727272727	15.252525252525253	12.963963963963964	11.828703703703704	12.085561497326204	13.151162790697674	12.784090909090908	195.4494974563484	244.69926003922936	163.41904813102937	143.33036182176392	131.0433079627723	137.56761425280874	147.27642771168425
ZINC000013681120	17.69424855654664	0	1	9	0	0	5	2	2	0	0	1	0	0	0	1	938.0	59.875602192131005	7.804878048780488	6.977272727272728	5.463414634146342	3.5	3.5824175824175826	4.666666666666667	3.491228070175439	2.909090909090909	3.4390243902439024	2.946428571428572	2.5045045045045047	2.3956043956043955	2.8181818181818183	3.298245614035088	3.0303030303030303	22.87804878048781	24.977272727272727	20.65853658536585	15.0625	13.63063063063063	13.516483516483516	17.106060606060606	17.473684210526315	15.212121212121213	216.7520092678173	266.2627939095187	170.39150939282672	146.04955180215256	137.28008987394225	167.17064417674823	197.75314322919368
ZINC000169329302	21.75854975870345	0	1	12	0	0	5	3	1	1	0	0	0	0	0	0	1288.0	86.932778240621	5.0436507936507935	5.144444444444445	3.903508771929825	2.6	1.7724137931034485	1.5363408521303257	1.4685314685314683	1.5449735449735449	3.1607142857142856	2.75625	2.4642857142857144	2.503448275862069	2.56390977443609	2.3986013986013988	2.4047619047619047	23.0	24.7	19.649122807017545	14.4375	12.666666666666666	12.158620689655171	11.796992481203008	10.72027972027972	11.444444444444445	210.03412429246933	259.2200093888071	160.3231360949884	142.68686234185267	145.381527966794	152.6784683822911	137.3867931646951
ZINC000000608261	20.005838928887226	0	1	12	0	0	6	3	2	0	0	0	1	0	0	1	1308.0	76.117517716376	6.2320987654321	5.982905982905982	4.532356532356532	3.457194899817851	2.331555555555556	2.227053140096618	1.7572362278244629	2.09020902090209	3.12	2.9098360655737703	2.4744525547445257	2.512	2.5043478260869567	2.3361344537815127	2.297029702970297	26.16	24.865384615384617	20.76923076923077	17.885245901639344	14.766423357664234	15.84	14.8	12.865546218487395	13.178217821782178	217.6608586667155	261.344584631727	185.816214341527	155.04715826370264	158.53621822574496	165.03666255857053	145.81180047978407
ZINC000095580301	20.41328588155165	0	1	14	0	0	4	2	1	0	0	1	0	0	0	1	1060.0	75.84457562122499	6.509803921568627	6.277777777777778	5.051020408163265	4.082089552238806	2.992248062015504	2.5641025641025643	2.3035714285714284	2.127450980392157	3.196078431372549	3.0	2.673758865248227	2.643410852713178	2.6324786324786325	2.6160714285714284	2.607843137254902	20.7843137254902	23.444444444444443	19.020408163265305	15.798507462686567	14.54609929078014	13.75968992248062	13.35897435897436	12.910714285714286	13.019607843137257	215.18683486957613	263.8260755256047	180.50823506724217	161.3556038125043	160.51246456634647	161.80038854065532	157.6947441489107
ZINC000101514094	14.906261546320334	0	2	9	0	0	6	3	1	1	0	0	0	1	0	1	2170.0	62.68753304849001	8.672815855446762	8.72162485065711	7.756296296296297	5.574735449735449	4.662393162393163	5.515993265993266	4.039094650205761	2.305555555555555	3.8620689655172415	3.625	3.1578947368421053	3.1346153846153846	3.0681818181818183	2.9444444444444446	2.5	74.82758620689656	37.41935483870968	35.94	35.089285714285715	31.666666666666668	23.557692307692307	27.295454545454547	35.388888888888886	47.035714285714285	278.03710907503506	307.43824435100703	251.05747822698189	225.6613315966664	198.8942570387032	207.53888818074503	217.0103463942828
CHEMBL2087327	26.674108271152765	0	1	10	0	2	9	5	4	0	0	0	0	0	0	0	1436.0	93.906767669715	6.463768115942029	6.083333333333333	4.7293233082706765	3.442105263157895	2.718309859154929	2.45771144278607	2.1894736842105265	2.5304878048780486	3.1449275362318843	2.978947368421053	2.598173515981735	2.492957746478873	2.427860696517413	2.463157894736842	2.6280487804878048	20.81159420289855	23.15277777777778	19.36842105263158	15.726315789473684	13.771689497716896	13.671361502347418	13.154228855721392	12.18421052631579	13.926829268292684	199.3911242432123	248.00895529774	176.00212776588424	154.266776268789	152.0038921875651	146.3781280933487	141.30413986415695
CHEMBL2402887	25.968449689613447	0	2	9	0	0	11	6	4	1	0	0	0	0	0	0	1632.0	94.715454764866	6.39469320066335	5.057142857142857	4.417302798982188	2.785063752276866	2.0464344941956885	1.7633136094674555	2.065315315315315	2.1223628691983123	3.1044776119402986	2.737704918032787	2.342995169082126	2.149253731343284	2.3431952662721893	2.5472972972972974	2.4177215189873418	24.35820895522388	27.6	20.37404580152672	15.404371584699453	12.908212560386474	11.567164179104475	11.757396449704142	13.743243243243244	13.310126582278482	198.4543960162844	247.01662134286724	164.673007156737	141.04878420317448	125.41149050440872	131.82712329460165	152.01164813337175
CHEMBL2113285	62.53507199888312	0	2	18	0	0	22	8	12	0	0	0	2	0	0	2	3978.0	229.80628038792	6.871665904587716	6.266398929049531	4.633855331841909	3.4368495077355834	2.83453237410072	2.851851851851852	2.776133427296218	2.785529715762274	3.0123456790123457	2.711392405063291	2.3766233766233764	2.4940047961630696	2.4782608695652173	2.3382663847780125	2.511627906976744	24.55555555555556	24.32530120481928	20.04026845637584	17.189873417721518	14.7012987012987	16.07673860911271	14.980676328502415	13.365750528541229	14.306976744186048	206.4744338617663	249.9543834834357	178.96165035166754	151.05035249999258	159.96851238171357	164.17627854161307	146.5546199092222
ZINC000013761089	17.396191403623394	0	1	6	0	0	6	3	2	0	0	0	1	0	0	1	1202.0	68.640043526074	5.338876291257244	5.062222222222221	3.708180708180708	2.8424408014571947	1.784101174345077	1.4784946236559138	1.9637426900584796	2.2822822822822824	2.857142857142857	2.6065573770491803	2.206896551724138	2.113821138211382	1.967741935483871	2.1789473684210527	2.5675675675675675	24.53061224489796	23.22	18.736263736263737	16.524590163934427	12.83448275862069	13.910569105691057	10.879032258064516	12.273684210526316	15.45945945945946	197.44203503978872	242.5064805318705	171.76286313606693	136.4114422853888	140.0677587429735	117.65400982726716	132.81266992448516
ZINC000013813907	22.086719157926986	0	1	12	0	0	8	3	4	0	0	0	1	0	0	1	1474.0	81.08205152607397	7.192817059483727	6.651072124756335	5.075196408529742	4.128274616079494	2.3	2.341397849462365	2.639163916391639	2.8514619883040937	3.1272727272727274	3.097560975609756	2.524822695035461	2.2466666666666666	2.427419354838709	2.613861386138614	2.557894736842105	26.8	25.719298245614038	21.343434343434343	19.869918699186996	16.18439716312057	14.28	13.887096774193548	15.455445544554456	15.74736842105263	214.5728886886488	254.9483624736389	197.83598112252665	168.9814551487535	140.27281495154674	143.03693941757035	161.05210349889427
ZINC000084708735	14.906261546320334	0	3	9	0	0	6	4	1	0	0	0	0	1	0	1	1964.0	55.93214595333901	8.902240512117055	8.969907407407408	8.034900284900285	5.554948391013965	4.7366255144032925	5.78341384863124	4.791423001949317	2.7465277777777777	3.7666666666666666	3.442622950819672	3.1166666666666667	3.074074074074074	3.0217391304347827	2.921052631578948	2.4375	65.46666666666667	33.09375	31.846153846153847	30.57377049180328	28.2	21.77777777777778	23.91304347826087	29.105263157894736	37.84375	258.0232281353995	289.1905315596223	228.09369103378245	213.52711578276688	190.8942920778005	193.7842761060936	197.1425201795987
ZINC000095606780	42.27089757177666	0	2	12	0	0	16	6	8	0	0	0	2	0	0	2	2882.0	159.25398048124197	6.3614901451158765	5.694207027540361	4.134994807892005	3.1622144792876505	2.0611620795107037	1.9406392694063923	1.95445622300746	2.1513687600644125	2.912280701754386	2.696864111498258	2.333333333333333	2.1712538226299696	2.294520547945205	2.318021201413428	2.340579710144928	25.28070175438597	24.23931623931624	19.22429906542056	16.850174216027874	14.79245283018868	13.84709480122324	13.10958904109589	12.890459363957596	13.101449275362318	201.24988086700256	245.50048815655532	171.13065345038143	153.1323101959881	135.64803402496082	141.55294067545492	144.2638773226869
ZINC000150538368	51.54416595624151	0	4	18	0	0	18	8	8	0	0	0	2	0	0	2	3354.0	195.787561149128	5.951499118165785	5.390432098765432	3.843087362171332	2.834416589291241	2.1233933161953726	1.9851024208566104	1.8841674535725528	1.9224194608809997	2.8857142857142857	2.6211699164345403	2.3197969543147208	2.236503856041131	2.2960893854748603	2.311614730878187	2.378698224852071	23.957142857142856	23.63888888888889	18.69465648854962	15.682451253481894	13.862944162436548	13.804627249357326	12.972067039106143	12.475920679886686	12.83431952662722	200.7104014629141	246.66315735507897	166.15408777210874	148.64329907247782	140.07318582350646	143.04127041985151	142.31547334046624
ZINC000253637640	19.965398814367344	0	1	6	0	2	6	3	2	0	0	0	1	0	0	1	1315.0	79.229808050319	4.6948234784492096	4.645951035781544	3.3968253968253967	2.4925474254742546	1.551328502415459	1.6107617051013277	1.4495952906548932	1.454780361757106	2.929824561403509	2.774390243902439	2.314432989690722	2.2282608695652173	2.238993710691824	2.225165562913907	2.302325581395349	23.07017543859649	22.728813559322035	18.294642857142858	15.28658536585366	12.237113402061857	12.157608695652174	11.968553459119496	11.721854304635762	12.930232558139537	194.7478797254787	242.21302025129089	167.3918977901955	139.07974812511318	131.45910233995758	138.92392237958538	135.37457223973095
CHEMBL4856702	14.130205079912493	0	1	11	0	0	5	4	0	0	0	1	0	0	0	1	760.0	48.07514257273501	7.757575757575758	7.257142857142857	5.622950819672131	4.1645569620253164	3.756756756756757	3.343283582089552	1.5862068965517242	1.511111111111111	3.303030303030303	3.0632911392405062	2.9466666666666668	2.7972972972972974	2.5074626865671643	2.155172413793104	1.8888888888888888	23.03030303030303	25.285714285714285	20.78688524590164	16.0	16.053333333333335	15.756756756756756	14.626865671641792	10.89655172413793	9.71111111111111	215.82656326588244	259.6687984451009	176.2035653252178	175.7679096444978	166.23502350275632	154.47747754627568	133.8514115585536
ZINC000026577607	29.90998234856337	0	1	16	0	0	10	4	5	0	0	0	1	0	0	1	1842.0	103.791394240621	8.083655795098581	7.635367762128325	6.427555555555555	5.282708744247207	3.421052631578948	2.906746031746032	2.579465541490858	2.576682316118936	3.5074626865671643	3.3905325443786984	2.821428571428572	2.663157894736842	2.6607142857142856	2.632911392405063	2.73943661971831	27.49253731343284	26.591549295774648	23.056	20.87573964497041	17.806122448979593	17.142105263157895	16.047619047619047	14.569620253164556	14.915492957746478	228.64303542686292	272.9141552928808	211.0065531688943	179.0037606199722	166.14608700791504	166.35645651507124	161.1862768334637
ZINC000013732251	17.66573898584523	0	1	6	0	0	5	1	4	0	0	0	0	0	0	0	978.0	65.098338621225	6.375	5.76	4.56989247311828	3.1065573770491803	2.4741379310344827	1.8041237113402064	1.9387755102040816	1.9222222222222225	2.9375	2.6639344262295084	2.3076923076923075	2.2586206896551726	2.3608247422680413	2.326530612244898	2.388888888888889	20.375	23.04	17.892473118279568	14.0	12.6	12.060344827586206	11.876288659793817	11.275510204081632	11.811111111111112	198.1098984029229	246.06613186859653	159.69442388124142	138.68263583065658	133.50756358052607	146.37390949526772	138.886312045263
CHEMBL2059585	29.56100273694902	0	2	9	0	2	11	6	4	1	0	0	0	0	0	0	1782.0	108.53873219395996	6.005772005772006	5.111111111111111	4.4107526881720425	2.8848484848484848	2.204702627939142	2.133640552995392	1.9787581699346408	2.312607944732297	3.168831168831169	2.886363636363636	2.544354838709677	2.3941908713692945	2.4654377880184333	2.5980392156862746	2.704663212435233	23.142857142857142	26.59259259259259	20.12258064516129	15.481818181818182	13.181451612903226	12.41908713692946	12.870967741935484	12.946078431372548	13.927461139896373	197.1040858009605	247.4968140065429	167.19641763169554	147.76893773450186	138.95525237440896	141.28216276878925	145.53951657085645
CHEMBL2059581	27.69120274908101	0	2	9	0	2	8	5	3	0	0	0	0	0	0	0	1450.0	101.50904109880898	5.394736842105263	5.2125	3.869281045751634	2.823255813953488	2.134199134199134	2.0580357142857144	1.7737556561085972	2.0319148936170213	3.039473684210526	2.841860465116279	2.5518672199170123	2.4805194805194803	2.3973214285714284	2.4705882352941178	2.74468085106383	19.07894736842105	22.25	17.77777777777778	13.962790697674418	12.394190871369297	12.554112554112557	12.174107142857142	10.963800904977376	13.00531914893617	191.77806665659915	242.12428697735567	161.5706937722885	144.5248709418752	144.99688753892667	140.42702568718855	133.28070933140984
ZINC000299832295	30.10185076713502	0	1	15	0	0	9	4	4	1	0	0	0	0	0	0	1790.0	113.596206384262	6.190058479532164	5.3375	4.761261261261262	3.3723577235772355	2.594417077175698	2.209219858156028	1.7932263814616758	1.9981167608286252	3.1842105263157894	2.8634146341463413	2.6238938053097347	2.5960591133004924	2.5691489361702127	2.502673796791444	2.519774011299435	23.55263157894737	26.9	20.35135135135135	16.297560975609755	14.845132743362832	14.571428571428571	13.601063829787234	12.219251336898395	12.63276836158192	209.19433521864107	258.94599448920826	175.119550191243	155.7874424768754	161.6042044561127	162.33427026589422	149.2095490375617
ZINC000095606749	39.52335067607024	0	2	12	0	0	16	6	8	0	0	0	2	0	0	2	2730.0	144.54147724245004	6.874606632776568	6.078306878306877	4.446783625730994	3.3601383484651968	2.5524475524475525	2.3551912568306013	2.310931899641577	2.274074074074074	3.019607843137255	2.77431906614786	2.335616438356164	2.269230769230769	2.450819672131148	2.3669354838709675	2.458333333333333	26.764705882352946	25.085714285714285	20.33684210526316	17.66536964980545	14.95890410958904	15.143356643356643	15.01639344262295	13.875	14.041666666666666	205.8798907489561	250.10541652047863	176.05556847444507	150.40169840647525	139.35324003730236	154.1443169579208	148.47700839496227
ZINC000299858826	21.42005249126032	0	1	6	0	0	5	2	2	0	0	0	1	0	0	1	1378.0	88.16495966971497	4.374681559866746	4.17094017094017	2.793906810035842	2.015605493133583	1.3381906496660594	1.4437229437229435	1.3290598290598292	1.176046176046176	2.7777777777777777	2.51123595505618	2.1538461538461537	2.1475409836065573	2.3181818181818183	2.198717948717949	2.155844155844156	21.873015873015877	21.815384615384616	16.782258064516128	13.5561797752809	11.22051282051282	11.431693989071038	12.168831168831169	11.0	10.396103896103895	194.47937546194157	245.1052071865941	157.24220334317525	134.1772917863371	127.6979303279128	144.10717640181164	138.3423887231043
CHEMBL180680	30.7188384208015	0	1	12	0	0	11	4	5	1	0	1	0	0	0	1	1898.0	111.31614647941298	7.16374269005848	5.658333333333333	4.8389261744966445	3.269230769230769	2.4548148148148146	2.127062706270627	2.442622950819672	2.523809523809524	3.1973684210526314	2.875	2.5201793721973096	2.3244444444444445	2.4504950495049505	2.540983606557377	2.595238095238096	24.973684210526315	27.8625	21.154362416107386	16.78846153846154	14.493273542600896	13.017777777777775	13.628712871287128	15.005464480874316	15.220238095238097	208.38952122477585	256.98073608554495	172.0848459637142	154.66818367153056	139.78733805776255	142.04569057452	149.93457653399415
CHEMBL4867560	15.394588728024528	0	1	11	0	0	5	4	1	0	0	0	0	0	0	0	820.0	56.20896209698	6.2	6.214285714285714	4.783783783783784	3.9375	2.9047619047619047	2.148936170212766	1.2470588235294118	1.2054794520547945	3.05	3.09375	2.8446601941747574	2.6	2.521276595744681	2.223529411764706	1.8904109589041096	20.5	23.642857142857142	18.64864864864865	16.239583333333332	14.74757281553398	14.076190476190476	13.372340425531917	10.576470588235294	9.26027397260274	204.10189711774103	248.02952644667263	181.189478709884	169.35634476225547	156.31682067620977	153.00949881837911	136.1852739561724
ZINC000101851112	29.52056262242914	0	2	10	0	2	10	5	4	1	0	0	0	0	0	0	1768.0	109.67301928911098	6.111111111111112	5.175	4.507625272331154	3.048929663608563	2.258366800535475	2.3059581320450886	1.962233169129721	2.0141509433962264	3.1973684210526314	2.967889908256881	2.554655870445344	2.357429718875502	2.608695652173913	2.5763546798029555	2.490566037735849	23.26315789473684	26.6625	20.18954248366013	15.862385321100918	13.65991902834008	12.024096385542167	13.729468599033815	12.970443349753694	11.89622641509434	201.6596525101405	251.817887905402	174.56477002909511	153.4321555975818	137.4944237809434	153.2431132680521	152.98995753780062
ZINC000013491754	24.317429301227804	0	1	15	0	0	6	4	1	0	0	0	1	0	0	1	1480.0	93.74110405031898	5.542015133412983	5.586324786324786	4.268361581920904	3.03840877914952	2.7959468902865128	2.309978768577494	2.6	2.6345270890725434	3.1129032258064515	2.808641975308642	2.491891891891892	2.559748427672956	2.5031847133757963	2.6214285714285714	2.7107438016528924	23.870967741935484	23.83076923076923	19.508474576271187	15.438271604938272	13.508108108108107	16.37735849056604	13.51592356687898	14.607142857142858	17.03305785123967	213.63124273155265	258.7887034731864	175.4300956075265	147.30360025054873	164.7166483598071	156.6957187999258	161.84306817861733
ZINC000000602516	22.005838928887226	0	1	9	0	0	6	3	3	0	0	0	0	0	0	0	1162.0	80.69841205031899	5.728813559322034	5.5	4.224137931034483	3.092592592592593	2.314465408805032	1.9241379310344828	1.6027397260273972	1.7109375	3.0338983050847457	2.808641975308642	2.558139534883721	2.5157232704402515	2.43448275862069	2.26027397260274	2.4453125	19.694915254237287	22.596774193548388	18.02586206896552	14.12962962962963	13.063953488372093	12.937106918238994	12.648275862068964	10.383561643835616	11.0703125	197.62852146444428	247.13167533658265	163.87441631300473	148.92047169515698	147.7928331464788	151.1771331347429	131.94918514497854
ZINC000001536586	19.924958699847465	0	1	6	0	0	7	2	4	0	0	0	1	0	0	1	1354.0	74.73886443092299	6.2944327975774526	5.838383838383838	4.543572984749456	3.682887266828873	2.701178451178451	2.077872744539411	1.820289855072464	2.0526918671248566	3.0	2.781021897810219	2.4444444444444446	2.386363636363636	2.376068376068376	2.2782608695652176	2.536082474226804	25.547169811320757	24.472727272727276	19.58823529411765	17.153284671532848	15.65277777777778	16.234848484848484	14.17094017094017	12.252173913043478	14.34020618556701	202.6838612374768	248.7956751631232	168.79679098916154	151.15716915038743	148.73095417922426	150.9093750087648	137.9912784120855
ZINC000022924617	22.127159272446868	0	3	6	0	0	8	5	2	0	0	0	1	0	0	1	1452.0	85.77254676486596	5.041348226533412	4.755555555555556	3.367309458218549	2.5163398692810457	1.6456456456456456	1.5923734385272843	1.328042328042328	1.6331699346405228	2.857142857142857	2.6588235294117646	2.283505154639175	2.2432432432432434	2.230769230769231	2.1785714285714284	2.264705882352941	23.047619047619047	22.87692307692308	18.074380165289256	15.047058823529412	12.463917525773196	12.632432432432433	11.85207100591716	10.845238095238097	12.169117647058824	192.12739088631392	239.11182006760143	162.83789555916871	138.511899723657	134.7128997993122	137.6669616165254	124.9011366452944
ZINC000299832993	31.94278195439365	0	1	15	0	0	9	4	4	1	0	0	0	0	0	0	1864.0	120.06323219396	6.055555555555555	5.219607843137254	4.652083333333334	3.1732168850072777	2.6544342507645258	2.249158249158249	1.8175787728026536	2.046594982078853	3.225	2.8951965065502185	2.622950819672131	2.6192660550458715	2.606060606060606	2.527363184079602	2.6021505376344085	23.3	26.729411764705883	20.4	15.982532751091703	14.704918032786884	14.555045871559631	13.823232323232324	12.08457711442786	12.741935483870968	210.0996346122155	261.36121761324364	171.6836463418872	154.97842197015876	159.9467541586455	165.3572146043842	148.92000957069752
ZINC000013813975	20.672505595553893	0	1	12	0	0	8	4	3	0	0	0	1	0	0	1	1384.0	74.73720881152698	7.3520987654321	6.867521367521367	5.3160493827160495	4.173489278752436	2.4765625	2.3975535168195723	2.5005847953216374	3.0861111111111112	3.18	3.06140350877193	2.555555555555556	2.328125	2.4220183486238533	2.463157894736842	2.625	27.68	26.23076923076923	21.933333333333334	19.789473684210527	16.69047619047619	15.6015625	14.376146788990823	14.294736842105262	16.1125	217.76294474683112	257.2572070480706	192.5802884631288	166.83621584809222	146.85037700551743	148.57857198437895	150.5877977796995
ZINC000101794495	31.893403321680413	0	2	16	0	2	7	5	2	0	0	0	0	0	0	0	1604.0	118.488462908507	5.493975903614458	5.5227272727272725	4.1454545454545455	2.9746835443037973	2.097378277153558	2.089068825910932	1.9017857142857144	2.078817733990148	3.144578313253012	2.957805907172996	2.5984848484848486	2.415730337078652	2.4412955465587043	2.544642857142857	2.729064039408867	19.32530120481928	22.579545454545453	18.33333333333333	14.523206751054852	12.81439393939394	11.741573033707866	11.96761133603239	11.75	12.827586206896552	204.36158058186768	253.2670290135611	173.13990940013773	155.2041519356123	145.41055239370854	141.51861125812965	143.80451158563957
ZINC000026579351	32.3399010388385	0	1	16	0	0	11	4	5	1	0	0	1	0	0	1	2218.0	125.903449098809	6.313847984530716	5.30749354005168	4.777060931899641	3.578636607622115	2.281420765027322	2.011958146487294	1.7535059331175835	1.792397660818713	3.0963855421686746	2.9516908212560384	2.5145228215767634	2.331967213114754	2.304932735426009	2.325242718446602	2.3789473684210525	26.72289156626506	27.476744186046517	21.29032258064516	18.79227053140097	16.319502074688796	15.237704918032788	13.852017937219731	13.529126213592232	13.68421052631579	211.5592319130797	258.163725574495	189.32930655194184	164.64432842102698	150.5474717581401	145.44783382131354	144.18318302719655
ZINC000045286576	28.48637969756651	0	1	12	0	0	9	3	5	0	0	0	1	0	0	1	1802.0	106.582910384262	6.1813991769547325	5.745014245014245	4.390453834115806	3.590702947845805	2.337725076855512	2.163718820861678	2.062309368191721	1.83804143126177	3.0933333333333333	3.0816326530612246	2.596638655462185	2.494071146245059	2.5142857142857142	2.3254901960784315	2.266949152542373	24.026666666666667	23.987179487179485	19.85211267605634	17.867346938775512	14.819327731092438	14.122529644268775	13.526530612244898	12.525490196078431	12.665254237288137	204.7403053367535	251.81761367841565	187.1416480107369	160.23207091023173	150.30269197068534	153.75003336988087	141.84709369071578
ZINC000022939298	19.7751287855864	0	2	9	0	0	7	5	2	0	0	0	0	0	0	0	1086.0	73.21928224062097	5.927272727272728	5.771929824561403	4.59047619047619	3.460431654676259	2.046052631578948	1.7142857142857142	2.0	2.393617021276596	2.9272727272727272	2.784172661870504	2.493333333333333	2.1973684210526314	2.1654135338345863	2.2857142857142856	2.4680851063829787	19.745454545454542	22.649122807017545	17.99047619047619	15.0431654676259	14.06	11.74342105263158	11.045112781954888	11.241071428571429	12.840425531914894	192.68367530493413	236.5157648117108	165.6742613377078	153.3871033176582	134.3464349952149	128.34451120612462	129.85533680439406
ZINC000084709543	14.13020507991249	0	3	9	0	0	5	4	1	0	0	0	0	0	0	0	740.0	47.07425885818802	8.666666666666666	8.71875	7.788461538461538	5.344262295081967	4.648148148148148	5.586956521739131	4.342105263157895	2.5	3.6	3.295081967213114	3.05	3.0	2.9130434782608696	2.736842105263158	2.375	24.666666666666668	26.71875	24.0	19.42622950819672	16.866666666666667	16.74074074074074	18.73913043478261	17.473684210526315	14.46875	235.61240419211796	275.71957945035706	206.6894348682837	188.08082632993293	178.58621000044755	181.87441850094623	177.20025238331854
ZINC000000006321	19.156242361842267	0	1	6	0	0	6	3	2	0	0	0	1	0	0	1	1236.0	70.539717716376	5.90843621399177	5.864923747276688	4.447880870561283	2.84742951907131	1.8156028368794328	2.3015873015873014	2.928362573099415	2.974814814814815	3.2916666666666665	2.962686567164179	2.4714285714285715	2.099290780141844	2.377551020408163	2.921052631578948	3.053333333333333	25.75	24.647058823529413	20.52577319587629	16.432835820895523	14.778571428571428	12.929078014184396	12.918367346938776	16.19736842105263	16.386666666666667	209.08352353827323	258.1647352764799	174.4964211174331	155.2446904438752	122.06652671998812	136.6464964550893	172.95769929252606
ZINC000096272884	28.268109518135564	0	2	9	0	0	11	6	4	1	0	0	0	0	0	0	1746.0	105.74983219395996	5.874269005847953	4.822784810126582	4.178970917225951	2.698872785829308	2.068148148148148	1.8134715025906736	1.818840579710145	1.8741134751773048	3.026315789473684	2.714975845410628	2.350210970464135	2.2666666666666666	2.3989637305699483	2.4510869565217392	2.3191489361702127	22.973684210526315	26.27848101265823	19.51006711409396	15.18840579710145	12.632911392405065	11.795555555555556	12.38860103626943	13.065217391304348	12.425531914893616	194.12496980163985	243.6725809806556	163.5637173417457	140.5995971156579	132.02038232103263	142.09097042266512	147.17115309020713
ZINC000003974293	23.54137283481996	0	3	6	0	0	8	5	2	0	0	0	1	0	0	1	1528.0	93.128798384262	4.71891214886384	4.466353677621283	3.1236424394319133	2.3020094562647757	1.6012101210121013	1.5300059417706475	1.2262108262108262	1.3946127946127946	2.782608695652174	2.5797872340425534	2.25	2.247524752475248	2.2566844919786098	2.128205128205128	2.1575757575757577	22.144927536231883	22.295774647887324	17.360902255639097	14.28191489361702	12.0188679245283	12.326732673267326	11.844919786096256	10.476923076923075	10.969696969696969	189.4984696675385	237.2992756813356	157.82568416096822	135.98756770452792	134.42741155692175	140.02416911198685	123.85938273849352
ZINC000101798363	17.66573898584523	0	1	9	0	2	5	3	2	0	0	0	0	0	0	0	908.0	61.66457900182901	6.511627906976744	6.326086956521739	4.847058823529411	3.2457627118644066	3.21875	3.891891891891892	2.4285714285714284	2.1392405063291138	3.3255813953488373	2.940677966101695	2.554621848739496	2.5625	2.9864864864864864	2.909090909090909	2.6202531645569622	21.11627906976744	23.93478260869565	19.77647058823529	14.576271186440678	12.764705882352942	13.3125	17.2972972972973	14.324675324675324	12.645569620253164	209.657442706556	259.4930182691364	170.24394897322955	144.31653148124647	146.42835055746744	182.66064333028956	171.68082117040424
CHEMBL2179703	21.44856206196173	0	1	9	0	0	8	5	2	0	0	0	1	0	0	1	1450.0	84.88332095516797	5.646630236794172	5.564516129032258	4.1875	2.9735099337748343	2.108974358974359	1.9432624113475176	1.6962962962962962	1.6614173228346456	2.8524590163934427	2.7350993377483444	2.433734939759036	2.41025641025641	2.397163120567376	2.259259259259259	2.2992125984251968	23.770491803278688	22.29032258064516	17.75	14.503311258278146	12.734939759036145	12.301282051282053	13.05673758865248	11.422222222222222	10.645669291338583	197.40751044222816	240.08257511347597	164.3981698262865	147.6152735814349	144.6037896768539	149.0325016060682	139.581964331451
ZINC000013761060	16.579694822695668	0	1	6	0	0	6	2	3	0	0	0	1	0	0	1	1178.0	63.95050881152701	6.124554183813443	5.611111111111111	4.210174029451138	3.3127572016460904	2.238095238095238	2.081481481481481	2.240981240981241	2.489981785063752	2.911111111111111	2.675925925925926	2.221311475409836	2.1523809523809523	2.2	2.3506493506493507	2.721311475409836	26.177777777777777	24.30434782608696	19.626506024096383	17.50925925925926	14.155737704918034	15.257142857142858	13.822222222222225	14.103896103896105	17.147540983606557	202.9104041255601	246.71317302369715	174.6480088198569	141.98198346999837	138.2688692668956	137.4568802285842	145.97090662424537
CHEMBL178669	27.292694314609943	0	1	6	0	0	11	4	6	1	0	0	0	0	0	0	1736.0	100.04888857456396	6.766823161189358	5.225225225225225	4.457142857142857	2.994818652849741	2.2968253968253967	2.013182674199624	2.540372670807453	1.938428874734607	3.0704225352112675	2.792746113989637	2.411483253588517	2.1904761904761907	2.384180790960452	2.496894409937888	2.477707006369427	24.450704225352112	27.527027027027028	20.45	16.471502590673577	14.248803827751196	12.447619047619048	13.717514124293784	14.79503105590062	13.40127388535032	199.3211131399567	248.04108704365424	167.33900367621237	149.3573844422342	130.45645634081055	139.20895685619678	150.48657783023225
ZINC000013813978	20.672505595553893	0	1	12	0	0	8	4	3	0	0	0	1	0	0	1	1384.0	74.737208811527	7.3520987654321	6.829059829059829	5.204938271604939	4.120857699805068	2.3507462686567164	2.3690476190476195	2.7061728395061726	3.0626780626780628	3.18	3.0789473684210527	2.5390625	2.2686567164179103	2.383928571428572	2.533333333333333	2.6538461538461537	27.68	26.23076923076923	21.866666666666667	19.73684210526316	16.4453125	14.985074626865671	14.071428571428571	15.011111111111113	16.435897435897434	217.76294474683112	257.2572070480706	194.86884523246425	168.10160523651805	142.3771564869903	142.52949981860502	155.9559847193814
ZINC000101531762	27.27182525259813	0	1	10	0	2	9	4	5	0	0	0	0	0	0	0	1488.0	96.57348457456398	6.676056338028169	6.162162162162162	4.861313868613139	3.5287958115183247	2.830985915492957	2.388888888888889	2.2512820512820517	2.557471264367816	3.126760563380281	3.005235602094241	2.62780269058296	2.516431924882629	2.3796296296296298	2.4615384615384617	2.603448275862069	20.95774647887324	23.31081081081081	19.277372262773724	16.115183246073297	13.991031390134529	14.11737089201878	12.717592592592592	12.36923076923077	13.724137931034482	199.7980960944308	247.45095815901576	178.18760543807738	155.3202114664916	157.2105045136963	141.6160691045138	142.5616010472558
ZINC000040891822	18.99907231917856	0	1	12	0	0	5	3	1	1	0	0	0	0	0	0	1176.0	76.787626621225	5.437641723356009	5.608974358974359	4.402777777777778	3.255376344086021	1.8633879781420764	1.5909090909090908	1.824915824915825	1.9263565891472871	3.163265306122449	2.935483870967742	2.5955882352941178	2.4754098360655736	2.481818181818182	2.5656565656565657	2.6744186046511627	24.0	25.26923076923077	20.541666666666668	16.60483870967742	14.75	13.57377049180328	11.918181818181818	13.030303030303031	14.55813953488372	211.5719444368688	257.6958940547891	174.6844196414292	157.10831931207872	153.27845834875538	145.47745227997507	148.9340186504081
ZINC000095575668	20.384776310850235	0	1	9	0	0	5	2	3	0	0	0	0	0	0	0	1076.0	76.25489914547	5.571428571428571	5.559322033898305	4.1	3.0753424657534247	2.283582089552239	2.25	1.7536231884057971	1.7678571428571428	2.9642857142857144	2.6301369863013697	2.524137931034483	2.664179104477612	2.6796875	2.4057971014492754	2.4375	19.214285714285715	22.508474576271187	17.0	13.315068493150685	12.944827586206896	12.649253731343284	13.71875	11.376811594202898	11.214285714285714	195.7529990535762	246.03502698647216	150.89725594951403	144.66343231286217	151.77839404396153	162.72826602065297	136.3989009551029
ZINC000101744340	30.5196298738272	0	2	10	0	2	6	4	2	0	0	0	0	0	0	0	1562.0	120.39075324245	4.426966292134831	4.451612903225806	3.2555555555555555	2.3193916349809887	1.7851851851851852	1.7301587301587302	1.4615384615384617	1.6071428571428572	2.853932584269663	2.6311787072243344	2.3865248226950357	2.2962962962962963	2.2976190476190474	2.2672064777327936	2.424107142857143	17.55056179775281	20.8494623655914	16.15	12.44486692015209	11.354609929078014	10.940740740740742	11.22222222222222	10.182186234817811	10.888392857142858	190.2953171470769	242.48538307677592	154.39654681599788	141.029411706992	139.1923690331004	139.4920476660957	131.50709886617048
ZINC000095576896	26.110580245563902	0	1	19	0	0	5	3	2	0	0	0	0	0	0	0	1316.0	97.677833860017	5.9393939393939394	5.857142857142857	4.523809523809524	3.463414634146341	2.378698224852071	2.111111111111111	1.795031055900621	1.7668711656441718	3.1666666666666665	3.006097560975609	2.573684210526316	2.633136094674556	2.758169934640523	2.546583850931677	2.478527607361963	19.939393939393938	23.228571428571428	18.61111111111111	15.524390243902438	12.68421052631579	12.863905325443788	13.254901960784316	11.91304347826087	10.950920245398772	212.8327407393287	259.33188487600114	186.8621769827411	151.71557121381102	155.99239141578724	167.9411722878196	156.459711292782
ZINC000150363822	50.71573883149532	0	2	25	0	0	17	6	9	0	0	0	2	0	0	2	3232.0	181.31915867154396	7.3323130292827265	6.804899387576553	5.228585413607441	3.9428051001821496	2.7840236686390534	2.8903508771929824	2.9800376647834272	3.0168826069886143	3.272727272727273	3.0098360655737704	2.606413994169096	2.4822485207100597	2.598684210526316	2.6610169491525424	2.7632508833922262	26.71074380165289	25.748031496062996	21.559471365638768	18.57704918032787	15.994169096209912	15.754437869822484	15.1875	14.945762711864408	15.568904593639576	218.88301587549935	263.6549926103593	190.3826488018454	166.23405181534932	154.43812226435102	160.22634616942497	162.10188893723225
ZINC000013744379	19.03951243369844	0	1	9	0	0	5	3	2	0	0	0	0	0	0	0	1024.0	73.58818224062097	5.333333333333333	5.196428571428571	3.9805825242718447	3.0144927536231885	1.9444444444444444	1.7338709677419355	1.5748031496062993	1.6194690265486726	2.8703703703703702	2.710144927536232	2.38	2.3125	2.314516129032258	2.2125984251968505	2.327433628318584	18.96296296296296	21.892857142857142	17.02912621359223	13.891304347826088	12.726666666666668	11.680555555555555	11.89516129032258	10.244094488188976	10.823008849557525	195.08316105698776	243.3369552802805	162.75782417882684	144.6665388949966	136.5018180809376	147.69990111545897	132.14070296766104
ZINC000299856547	20.71294571007377	0	1	6	0	0	5	2	2	0	0	0	1	0	0	1	1342.0	85.37605966971498	4.090402230187176	3.939236111111111	2.70856102003643	1.8913998744507217	1.1951951951951951	1.1472868217054264	1.107843137254902	1.1922773837667455	2.7580645161290325	2.519774011299435	2.186868686868687	2.172972972972973	2.1569767441860463	2.041176470588235	2.148936170212766	21.64516129032258	21.625	16.770491803278688	13.485875706214689	11.090909090909092	11.6	10.936046511627907	9.470588235294118	10.418439716312056	190.78522181214493	241.80622780678493	155.7882038764298	132.02923647208982	131.1566087507278	133.88389129132443	121.10780573566667
ZINC000101265230	19.99390838506876	0	1	6	0	4	7	3	3	0	0	0	1	0	0	1	1298.0	70.29369590667797	7.097977410034148	6.602222222222221	4.962174940898345	3.4887152777777777	3.3989898989898992	3.852245862884161	3.0615942028985503	2.614512471655328	3.4468085106382977	3.125	2.574626865671642	2.6818181818181817	2.904255319148936	2.9239130434782608	2.571428571428572	27.617021276595743	25.96	21.97872340425532	17.5859375	15.41044776119403	19.71818181818182	18.872340425531917	18.065217391304348	17.346938775510203	216.8134557008429	263.2984337857577	181.1743197242592	152.83386241754596	168.36666516969893	184.47360513067989	185.7073788959154
ZINC000003959350	12.675551403019512	0	1	9	0	0	2	2	0	0	0	0	0	0	0	0	618.0	48.578406477584	5.3125	5.794117647058823	4.6	3.1973684210526314	1.7777777777777777	1.1012658227848102	0.5806451612903226	0.4444444444444444	3.1875	3.0921052631578947	2.9220779220779223	2.5416666666666665	1.9873417721518989	1.6129032258064515	1.4814814814814814	19.3125	22.647058823529413	18.666666666666668	15.026315789473683	13.545454545454543	12.84722222222222	8.848101265822784	5.645161290322581	4.444444444444445	216.0376525571521	264.51538611786305	189.9842524378667	176.60708323353575	169.94885464322437	122.94719377378593	85.4881252317202
ZINC000026577914	35.94438462999252	0	1	16	0	0	13	5	6	1	0	0	1	0	0	1	2444.0	138.346417623054	6.495154652860746	5.442129629629629	4.754014129736674	3.575448811256672	2.345771144278608	2.048192771084337	1.7995169082125606	1.8640284119736172	3.053763440860215	2.912663755458515	2.5307692307692307	2.32089552238806	2.2931726907630523	2.3173913043478263	2.2922374429223744	26.27956989247312	27.11458333333333	20.965317919075144	18.60698689956332	16.646153846153847	15.261194029850746	13.759036144578314	13.4	12.908675799086758	209.08699598251937	254.84417738000488	186.0274377055016	166.90985771478046	150.7496256087558	144.90896850289897	145.90055867752335
ZINC000000004035	19.653808442026765	0	0	14	0	0	4	3	1	0	0	0	0	0	0	0	952.0	69.38807500182898	6.711111111111111	6.959183673469388	5.5054945054945055	3.844262295081968	2.7251908396946565	2.675	2.0673076923076925	2.861111111111111	3.577777777777778	3.4672131147540983	3.1818181818181817	2.816793893129771	2.575	2.355769230769231	2.611111111111111	21.155555555555555	24.367346938775512	20.48351648351648	16.950819672131146	15.462121212121213	13.526717557251908	13.033333333333331	10.211538461538462	12.444444444444445	223.76511032590088	271.9816862887841	199.1627434305973	186.1366863603467	167.30464228251972	155.77268057956286	131.1033137010581
ZINC000095578169	21.051442977516903	0	1	14	0	0	4	2	2	0	0	0	0	0	0	0	1082.0	80.30026933577197	5.818181818181818	5.862068965517241	4.59047619047619	3.661870503597122	2.6666666666666665	2.53125	2.2479338842975207	2.017391304347826	3.090909090909091	3.0071942446043165	2.6490066225165565	2.576388888888889	2.6328125	2.6859504132231407	2.626086956521739	19.672727272727272	22.86206896551724	18.23809523809524	15.489208633093526	13.543046357615896	12.729166666666666	12.8828125	12.950413223140496	12.852173913043478	209.64806335768571	257.2836225702415	182.27929732590937	160.93972929880232	154.83270414868716	159.2174369020484	161.22589279039
ZINC000068199261	27.03646662623281	0	1	19	0	0	6	4	2	0	0	0	0	0	0	0	1364.0	98.443220955168	6.363636363636363	6.342857142857143	4.848	3.566265060240964	2.552941176470588	2.238709677419355	1.930817610062893	1.8282208588957056	3.242424242424242	3.0060240963855422	2.6486486486486487	2.652941176470588	2.7548387096774194	2.591194968553459	2.503067484662577	20.666666666666668	23.67142857142857	19.456	15.66867469879518	13.345945945945946	13.341176470588236	13.432258064516128	12.270440251572326	11.251533742331288	216.0483532967644	262.1430877666851	185.72096838191968	157.81350782248705	159.05307741167402	167.80490002005854	159.55242261191697
ZINC000095606735	43.05888458200296	0	2	12	0	0	16	6	8	0	0	0	2	0	0	2	2920.0	162.93210629094	6.164186979001794	5.485185185185185	3.913131313131313	2.885945548197204	1.994047619047619	2.0710194730813285	2.131599684791174	2.1623325453112687	2.888888888888889	2.622516556291391	2.2729970326409497	2.1726190476190474	2.3402061855670104	2.347517730496454	2.3226950354609928	24.95726495726496	23.95	18.95	16.05960264900662	13.922848664688429	13.56547619047619	13.615120274914087	13.49645390070922	13.22340425531915	200.2407761491408	246.0501617258508	166.98591053312177	146.24693190553398	133.0715677015908	144.5110741941165	148.67068321533856
CHEMBL1242923	23.43198303507878	0	1	12	0	0	6	3	3	0	0	0	0	0	0	0	1232.0	85.386986240621	6.440677966101695	5.983870967741935	4.383928571428571	3.212903225806452	2.198757763975155	2.2108843537414966	2.186046511627907	2.1370967741935485	3.101694915254237	2.8	2.5	2.3354037267080745	2.346938775510204	2.581395348837209	2.5725806451612905	20.88135593220339	23.532258064516128	18.928571428571427	14.883870967741936	12.78658536585366	12.006211180124224	11.687074829931973	12.55813953488372	13.28225806451613	210.93134035659344	257.6201197963032	170.41181034683376	152.3185344555704	142.33935865903814	137.84757238241454	152.4132729713351
ZINC000003918087	30.771417336932007	0	1	12	0	0	12	1	11	0	0	0	0	0	0	0	1754.0	96.47931824062098	9.529411764705882	8.347222222222221	7.4765625	6.950276243093922	5.659192825112108	5.553398058252427	5.402912621359223	4.674418604651163	3.661764705882353	3.6685082872928176	3.1690140845070425	2.977578475336323	3.1650485436893203	3.0728155339805827	2.823255813953488	25.794117647058822	26.5	24.0	22.38121546961326	20.624413145539908	18.609865470852014	19.237864077669904	19.441747572815533	18.13953488372093	219.99996552291896	271.1930933646496	215.7904393797268	192.22562084504497	176.3256534927666	185.2777039363336	186.8190117768396
ZINC000095574576	24.56157625564301	0	1	6	0	0	8	3	4	0	0	1	0	0	0	1	1344.0	84.88537795516797	6.9523809523809526	6.136363636363637	4.712	3.4134078212290504	2.565217391304348	2.4191616766467066	1.78343949044586	2.044776119402985	3.2063492063492065	2.832402234636872	2.39622641509434	2.342391304347826	2.3233532934131738	2.3121019108280256	2.5074626865671643	21.33333333333333	23.40909090909091	19.512	15.832402234636872	12.650943396226417	12.940217391304348	12.89820359281437	11.044585987261147	12.097014925373134	198.5415586544283	249.0450562672067	173.87852908155045	138.5766227440797	141.07976857814626	140.4469562936128	132.48836451058776
ZINC000013491749	15.763198241767943	0	1	9	0	0	6	4	1	0	0	0	1	0	0	1	1070.0	56.83862338243301	6.800133466800133	6.643874643874644	5.166666666666667	3.6583034647550776	3.0246913580246915	2.819209039548023	2.335185185185185	1.8870673952641168	3.324324324324324	2.924731182795699	2.46	2.469135802469136	2.8135593220338984	2.833333333333333	2.4754098360655736	28.91891891891892	26.35897435897436	22.228571428571428	17.419354838709676	15.81	18.65432098765432	16.74576271186441	17.433333333333334	15.557377049180328	220.3048299481246	261.7304193519304	181.2252214327382	151.5822394411257	153.64728202669778	178.31909328633955	180.30695298055653
ZINC000101531629	26.495768786190283	0	1	10	0	2	9	4	5	0	0	0	0	0	0	0	1450.0	92.895358764866	6.823529411764706	6.267605633802817	4.923664122137405	3.518918918918919	2.945273631840796	2.5743589743589745	2.2645502645502646	2.8076923076923075	3.147058823529412	2.994594594594594	2.6586538461538463	2.5621890547263684	2.4461538461538463	2.386243386243386	2.6923076923076925	21.323529411764707	23.549295774647888	19.519083969465647	15.794594594594594	14.149038461538462	14.323383084577117	13.57948717948718	11.883597883597885	14.35897435897436	201.47030047196165	249.76220913273505	175.2859198285999	157.17155645879873	157.82171243858733	149.49284323773716	136.02468582326637
CHEMBL2058703	14.906261546320334	0	3	9	0	0	6	4	1	0	0	0	0	1	0	1	1964.0	55.93214595333902	8.902240512117055	8.876157407407408	7.8425925925925934	5.764197530864197	4.509421702404159	5.849436392914654	4.46574074074074	2.6655092592592595	3.7666666666666666	3.5166666666666666	3.1166666666666667	3.0	3.0869565217391304	2.75	2.34375	65.46666666666667	33.09375	31.846153846153847	30.7	31.6	21.75438596491228	28.456521739130437	35.5	22.78125	258.0232281353995	289.1905315596223	235.35914875830423	217.02632788979807	185.68735235052716	200.16700650525573	200.85943631509087
ZINC000026576484	32.40885072405979	0	1	16	0	0	13	5	6	1	0	0	1	0	0	1	2254.0	119.95578857456398	7.4878125989237105	6.203017832647462	5.611499611499611	4.36292270531401	2.8065476190476195	3.0601626016260166	2.6569520340012143	2.943152454780362	3.2564102564102564	3.190217391304348	2.6930232558139533	2.424107142857143	2.4	2.519125683060109	2.5232558139534884	28.897435897435894	29.17283950617284	23.23076923076923	21.418478260869566	18.67441860465116	17.129464285714285	15.84390243902439	15.96174863387978	15.91279069767442	218.16241888869664	261.7295105682547	204.16462777056648	178.46349259339476	157.68926429410607	150.47831309497778	156.26509059274673
ZINC000043060272	24.972165424076003	0	1	12	0	0	9	4	4	0	0	0	1	0	0	1	1594.0	87.425238621225	7.922893653887806	7.401851851851851	6.060796645702307	4.688575899843506	2.935435435435436	2.8148148148148144	2.3730738037307377	2.3718637992831537	3.421052631578948	3.105633802816901	2.6392405063291138	2.5675675675675675	2.736434108527132	2.62043795620438	2.564516129032258	27.964912280701757	26.55	22.82075471698113	20.070422535211268	16.930379746835442	16.31756756756757	16.426356589147286	15.18978102189781	14.96774193548387	225.62759842394897	268.6696494711132	197.79910176158293	166.582251660291	155.7864519318843	172.5412340426927	162.41879782508406
ZINC000033981235	18.25152542347213	0	1	9	0	0	5	3	2	0	0	0	0	0	0	0	946.0	65.342704811527	6.217391304347826	6.1020408163265305	4.8901098901098905	3.611111111111111	2.9444444444444446	2.346938775510204	2.0	1.827586206896552	3.1956521739130435	2.9444444444444446	2.774193548387097	2.712962962962963	2.63265306122449	2.5869565217391304	2.6436781609195403	20.565217391304348	23.551020408163264	18.923076923076923	14.785714285714286	14.540322580645162	14.796296296296296	13.928571428571429	12.380434782608695	12.344827586206897	206.5424875433282	255.4067937902707	168.25430332785533	159.3337280120026	161.61040159444735	161.40447573695235	152.45598766266633
ZINC000068199258	24.805756482931997	0	1	19	0	0	5	4	1	0	0	0	0	0	0	0	1226.0	91.33299114546998	5.901639344262295	6.092307692307692	4.741379310344827	3.423076923076923	2.3974358974358974	2.2554744525547443	1.891891891891892	1.6883116883116882	3.2459016393442623	3.0	2.5885714285714285	2.66025641025641	2.854014598540146	2.5675675675675675	2.467532467532468	20.098360655737704	23.384615384615383	19.224137931034484	15.371794871794872	12.628571428571428	12.794871794871796	13.854014598540148	12.182432432432432	10.772727272727272	215.3049057092061	262.2387028384585	184.50118021308745	151.54673567124945	154.0290008388539	173.03876025623686	159.70128680077377
ZINC000000590651	23.4604926057802	0	1	9	0	0	5	4	1	0	0	0	0	0	0	0	1198.0	92.10099438426198	4.470588235294118	4.605633802816901	3.3455882352941178	2.287179487179487	1.702127659574468	1.6107784431137724	1.3160919540229885	1.284848484848485	2.8529411764705883	2.569230769230769	2.298578199052133	2.3404255319148937	2.4011976047904198	2.235632183908046	2.2545454545454544	17.61764705882353	20.985915492957748	16.183823529411764	12.364102564102565	10.76777251184834	10.925531914893616	11.952095808383234	10.160919540229886	9.47878787878788	190.5698867935248	242.0737527492724	152.34493442818237	134.13837599022062	136.1826690683268	147.57384117475348	133.85105558695614
ZINC000013813962	20.672505595553893	0	1	12	0	0	9	5	3	0	0	0	1	0	0	1	1396.0	72.713695906678	7.828672209624591	7.237472766884531	5.595959595959596	4.5070707070707074	2.5793650793650795	2.634304207119741	2.6839506172839505	3.1758087201125176	3.224489795918368	3.109090909090909	2.569105691056911	2.333333333333333	2.4854368932038837	2.522222222222222	2.632911392405063	28.489795918367346	26.862745098039216	22.454545454545453	20.51818181818182	17.073170731707318	15.88095238095238	15.16504854368932	15.033333333333331	16.341772151898734	217.89511764046895	256.0318648802863	195.2668118718468	167.57182163734055	144.85143029246876	151.9658073984718	155.4670346203315
ZINC000101531682	26.863134854242777	0	1	10	0	2	10	4	5	1	0	0	0	0	0	0	1670.0	98.516458764866	6.594771241830066	5.441314553990611	4.889724310776943	3.3141361256544504	2.839869281045752	2.4489795918367347	2.1175438596491225	2.792207792207792	3.2058823529411766	2.926701570680628	2.650717703349282	2.5588235294117645	2.4285714285714284	2.4263157894736844	2.75974025974026	24.558823529411764	27.464788732394368	20.69924812030075	15.732984293193716	14.712918660287082	14.823529411764708	14.076530612244898	13.173684210526316	16.038961038961038	204.01824657515743	255.0200788614493	172.1116448726005	157.3887650549844	157.4894162980949	149.4212908093351	137.40756263279783
ZINC000068199252	20.453725996071533	0	1	13	0	0	4	3	1	0	0	0	0	0	0	0	1032.0	78.52277824062098	5.236363636363636	5.448275862068965	4.224299065420561	3.1468531468531467	2.204379562043796	1.8346456692913389	1.5606060606060606	1.536	3.036363636363636	2.839160839160839	2.548387096774193	2.583941605839416	2.606299212598425	2.371212121212121	2.384	18.76363636363636	22.24137931034483	17.560747663551403	14.167832167832168	12.438709677419356	12.591240875912408	12.299212598425196	10.696969696969695	10.328	203.00243133839348	250.82284588259293	170.71116619616816	147.65843889934698	152.8818890762564	158.03295297420908	143.1536586174732
ZINC000096272879	29.21202312533466	0	2	9	0	0	11	6	4	1	0	0	0	0	0	0	1784.0	109.42795800365796	5.752461322081575	4.7682926829268295	4.113978494623655	2.6651234567901234	2.0612535612535616	1.8592964824120604	1.7687074829931977	1.7866666666666668	3.037974683544304	2.703703703703704	2.268199233716475	2.3034188034188032	2.42713567839196	2.438775510204082	2.28	22.582278481012654	25.902439024390244	19.470967741935485	15.26851851851852	11.950191570881223	11.764957264957266	12.673366834170857	12.989795918367347	12.11	192.9010391839977	242.72102478002623	166.02002167211307	134.50046899719771	132.92229711327295	146.34156139634928	147.07876923870683
ZINC000013761070	16.579694822695668	0	1	6	0	0	7	2	4	0	0	0	1	0	0	1	1204.0	60.915587001829	6.967556703990813	6.138888888888888	4.685185185185185	3.782135076252723	2.5051546391752577	2.6416666666666666	2.655712050078247	3.2523540489642184	3.0	2.735294117647059	2.3	2.206185567010309	2.325	2.436619718309859	2.711864406779661	28.0	25.454545454545453	21.025641025641026	18.61764705882353	15.645454545454545	16.432989690721648	15.55	15.183098591549296	18.0	206.08545516286904	249.22323502114708	176.44744320937792	148.75186976829957	141.06464419757242	146.7648916972816	152.5438052312497
CHEMBL2087331	28.15727151874716	0	1	10	0	2	9	5	4	0	0	0	0	0	0	0	1512.0	101.263019289111	6.1866666666666665	5.846153846153846	4.551724137931035	3.376237623762376	2.6622222222222223	2.1856540084388185	2.105769230769231	2.356382978723404	3.08	2.9504950495049505	2.575	2.475555555555556	2.3122362869198314	2.423076923076923	2.5904255319148937	20.16	22.73076923076923	18.751724137931035	15.891089108910892	13.479166666666666	13.751111111111111	12.067510548523206	12.04326923076923	13.106382978723405	196.39141805338704	243.75837041183644	176.8651674620187	151.30490698922893	156.47892321133804	136.15710479093508	140.31152003294093
ZINC000013813969	21.489002176481613	0	1	12	0	0	10	5	3	0	0	0	2	0	0	2	1684.0	77.021483001829	7.983875031494079	7.455337690631809	5.707070707070707	4.567676767676768	2.5650301464254954	2.7886710239651418	2.9031007751937987	3.0713305898491083	3.326530612244898	3.163636363636364	2.555555555555556	2.333333333333333	2.57843137254902	2.6627906976744184	2.617283950617284	34.36734693877551	28.745098039215687	24.943181818181817	22.23636363636364	17.72222222222222	16.441860465116278	17.19607843137255	18.627906976744185	18.11111111111111	227.5458771094927	262.84087059575296	203.77789240343083	169.89653588710604	143.25910471116487	158.0217473922265	174.6725293487979
ZINC000013732254	18.372845767031777	0	1	6	0	0	5	1	4	0	0	0	0	0	0	0	1016.0	68.77646443092299	6.078431372549019	5.509433962264151	4.171717171717172	3.2406015037593985	2.475806451612903	1.8256880733944956	1.8130841121495327	1.8842105263157896	2.8823529411764706	2.654135338345865	2.367647058823529	2.3225806451612905	2.339449541284404	2.2616822429906542	2.4105263157894736	19.92156862745098	22.641509433962263	17.383838383838384	14.135338345864662	12.75	12.39516129032258	11.908256880733944	11.0	11.821052631578947	195.9795983127744	244.45842882868288	157.88371273834633	142.16708034533886	139.76702550356134	144.8054004130149	135.39032693841767
ZINC000005491129	17.02758188987998	0	1	9	0	2	6	4	1	0	0	0	1	0	0	1	1106.0	59.62752338243301	6.936972059779078	6.807588075880759	5.285087719298246	3.568134171907757	3.574074074074074	3.2513661202185795	3.0934744268077603	2.264705882352941	3.5526315789473686	3.0849056603773586	2.5943396226415096	2.5595238095238093	3.1639344262295084	3.2063492063492065	2.7058823529411766	29.105263157894736	26.82926829268293	22.723684210526315	16.849056603773583	15.59433962264151	18.88095238095238	18.0327868852459	18.77777777777778	17.764705882352942	225.65251604815649	269.6224428835108	177.74246337595673	150.9465721973624	155.0813786713854	190.11794457354264	194.17892222230776
ZINC000101514817	31.036825856140755	0	2	9	0	2	11	6	4	1	0	0	0	0	0	0	1858.0	115.89498381335598	5.619812583668005	4.81992337164751	4.079840319361277	2.58091286307054	2.1167979002624677	2.026170798898072	1.8507670850767088	1.9150943396226412	3.0843373493975905	2.763485477178423	2.496268656716418	2.47244094488189	2.4173553719008263	2.426778242677824	2.6273584905660377	22.3855421686747	25.804597701149422	19.08982035928144	14.08298755186722	12.455223880597014	13.078740157480317	13.111570247933884	11.573221757322177	12.58490566037736	194.55883599875105	246.2983710650357	159.88977700439415	142.07791166886153	143.74275623159468	144.19823217917028	135.62138586114807
ZINC000013491761	18.44179545225307	0	1	9	0	0	6	5	1	0	0	0	0	0	0	0	984.0	68.89795243092298	5.411764705882353	5.39622641509434	4.134020618556701	2.8947368421052637	1.962962962962963	1.81651376146789	1.7735849056603774	1.7938144329896908	2.92156862745098	2.669172932330827	2.298611111111111	2.2	2.3211009174311927	2.30188679245283	2.3711340206185567	19.294117647058822	22.150943396226417	17.45360824742268	13.729323308270676	12.20138888888889	10.8	11.587155963302752	10.91509433962264	11.29896907216495	194.0299406705064	242.49799463699512	159.64346924002777	139.81347475755246	127.67555073596724	141.2940198357033	136.95140069795482
ZINC000101809327	29.812523092640653	0	2	10	0	2	7	4	3	0	0	0	0	0	0	0	1550.0	113.677705623054	5.023809523809524	4.840909090909091	3.5384615384615383	2.5867768595041323	1.8764478764478765	1.8565400843881856	1.5732758620689655	1.784688995215311	2.9285714285714284	2.727272727272727	2.444866920152091	2.3166023166023164	2.3417721518987342	2.310344827586207	2.488038277511962	18.452380952380956	21.625	16.881656804733726	13.21900826446281	11.893536121673003	11.173745173745171	11.662447257383969	10.564655172413794	11.36842105263158	192.63458597418835	243.4898006768381	159.79104403120758	145.32359715397115	139.6117169501055	141.7939075327959	133.34229954034743
ZINC000150555985	51.014514444234486	0	1	12	0	0	16	6	9	0	0	0	1	0	0	1	3074.0	195.159555483071	5.613732453915103	5.134973900074571	3.604492579221821	2.422396286626052	2.104591836734694	2.242578456318914	2.2263919548687765	2.0288342033308475	2.8013698630136985	2.480417754569191	2.2534246575342465	2.377551020408163	2.356234096692112	2.203090507726269	2.221476510067114	21.054794520547944	22.174496644295303	17.67148014440433	14.201044386422977	12.474885844748858	13.793367346938776	13.119592875318066	11.76158940397351	11.615212527964204	191.5503478745323	239.1439300104496	159.10758142077572	136.9819610180297	148.65184444839556	152.6999348589248	136.53718268003692
ZINC000002183619	18.51074513747437	0	1	9	0	2	6	4	1	0	0	0	1	0	0	1	1182.0	66.98377500182897	6.218294051627385	6.236406619385343	4.746212121212121	3.144620811287478	2.306423611111111	2.6130268199233715	2.828148148148148	2.55982905982906	3.386363636363636	3.023809523809524	2.5107913669064748	2.234375	2.632183908045977	3.08	2.8974358974358974	26.863636363636363	25.4468085106383	21.352272727272727	16.333333333333332	14.29496402877698	13.7890625	14.20689655172414	17.68	16.666666666666668	216.95828161482552	262.9893707915889	178.86083523704372	150.69071342332924	128.68919165441554	154.52349384454368	186.3088406684152
ZINC000040394401	18.930122633957264	0	1	12	0	0	5	3	1	1	0	0	0	0	0	0	1174.0	75.89840081152697	5.754137115839244	5.8133333333333335	4.6	3.26890756302521	2.0	1.890034364261168	1.8613861386138613	1.91941391941392	3.2127659574468086	2.9243697478991595	2.571428571428572	2.5	2.649484536082474	2.514851485148515	2.571428571428572	24.97872340425532	26.04	21.45555555555556	16.630252100840337	14.738095238095235	12.767241379310343	13.0	12.435643564356436	13.373626373626374	219.25229337329185	263.41426516215995	173.52500305390285	158.28186406390583	148.30719290085332	161.76486623532833	150.31343525075795
ZINC000040395650	21.75854975870345	0	1	18	0	0	5	3	1	1	0	0	0	0	0	0	1282.0	84.26510081152699	6.288888888888889	6.345679012345678	5.0625	3.543307086614173	2.341666666666667	2.058103975535168	1.9658119658119655	2.113268608414239	3.42	3.070866141732284	2.698529411764706	2.725	2.7981651376146788	2.6153846153846154	2.6310679611650487	25.64	26.77777777777778	22.46875	17.330708661417322	14.955882352941176	14.091666666666669	13.706422018348624	12.495726495726496	13.41747572815534	231.50816987585404	275.27371972417245	184.24342969569696	161.97367258313392	163.38244149912805	172.03181789519633	154.57485658026425
ZINC000003995616	36.85309044123226	0	1	15	0	0	10	5	5	0	0	0	0	0	0	0	1866.0	125.10664909880896	7.0	6.913978494623656	5.9602272727272725	4.5625	3.680511182108626	3.3594771241830066	2.923780487804878	2.642633228840125	3.5930232558139537	3.515625	3.107843137254902	2.987220447284345	2.88562091503268	2.658536585365854	2.554858934169279	21.69767441860465	24.43010752688172	21.482954545454547	18.21875	16.54248366013072	15.79552715654952	15.620915032679738	13.96951219512195	13.006269592476489	213.90755620726603	264.3172809398488	194.09987124986708	174.51664806699677	167.72629796258218	170.5678932648283	156.7263231562319
ZINC000095579150	20.413285881551648	0	1	14	0	0	5	3	1	0	0	1	0	0	0	1	1072.0	73.82106271637599	6.96	6.660377358490566	5.395833333333333	4.423076923076923	3.5528455284552845	2.6371681415929205	2.3981481481481484	2.2626262626262625	3.24	3.0153846153846158	2.6911764705882355	2.658536585365854	2.672566371681416	2.6296296296296298	2.646464646464646	21.44	24.0	19.48958333333333	16.392307692307693	14.580882352941176	14.504065040650406	13.575221238938052	13.055555555555555	13.202020202020202	215.2648421077961	262.7709135995771	179.511598118027	160.1057082036951	161.79719660392504	162.1582977617872	158.3800884687395
CHEMBL3329226	28.046279043407104	1	1	9	0	4	7	2	5	0	0	0	0	0	0	0	1422.0	95.163932955168	6.878787878787879	6.416666666666667	5.021739130434782	3.405128205128205	2.653631284916201	2.337278106508876	1.9005847953216373	2.0592105263157894	3.5454545454545454	3.107692307692308	2.738916256157636	2.7486033519553077	2.763313609467456	2.590643274853801	2.598684210526316	21.545454545454547	24.36111111111111	19.82608695652174	14.728205128205127	14.433497536945811	14.11731843575419	13.532544378698224	11.467836257309942	12.361842105263158	212.094218186164	265.5413039814795	170.40968548065834	154.2211652828835	158.65179320483082	161.24292938592592	142.4489830121529
CHEMBL3329812	26.208039501486617	1	1	9	0	0	7	2	5	0	0	0	0	0	0	0	1388.0	93.264258764866	6.417910447761194	5.901408450704225	4.5777777777777775	3.1384615384615384	2.553763440860215	2.1193181818181817	1.8187134502923976	1.8553459119496856	3.164179104477612	2.8666666666666667	2.561320754716981	2.548387096774193	2.471590909090909	2.450292397660818	2.459119496855346	20.71641791044776	23.35211267605634	18.68888888888889	14.446153846153846	13.15566037735849	13.596774193548388	12.664772727272728	11.409356725146198	11.830188679245284	203.53535802088587	254.6182593543601	166.68125140334163	147.11259628563877	151.79291014622424	150.0720980951228	141.47058684911676
ZINC000013799450	20.271305515744665	0	2	9	0	0	7	5	2	0	0	0	0	0	0	0	1087.0	73.66389514547001	5.642857142857143	5.620689655172414	4.453703703703703	3.304054054054054	2.0384615384615383	1.9491525423728813	1.8016528925619837	2.0686274509803924	3.0	2.7364864864864864	2.2472527472527477	2.243589743589744	2.364406779661017	2.1983471074380163	2.3823529411764706	19.410714285714285	22.46551724137931	18.37962962962963	15.0	12.137362637362637	11.60897435897436	13.059322033898304	10.950413223140496	11.892156862745098	189.79796225361252	232.6487705175993	170.8202497107981	134.4183593587485	130.8510207669826	148.73714231311718	127.07232885598656
CHEMBL4877051	14.72792206135786	0	1	11	0	0	5	4	1	0	0	0	0	0	0	0	782.0	52.53083628728201	6.594594594594595	6.564102564102564	5.0	3.797619047619048	2.696629213483146	2.675324675324675	2.3015873015873014	1.4074074074074074	3.135135135135135	3.095238095238096	2.835294117647059	2.595505617977528	2.493506493506493	2.2857142857142856	2.1296296296296298	21.135135135135137	24.23076923076923	19.397058823529413	15.952380952380953	15.011764705882351	13.325842696629213	12.61038961038961	12.0	10.48148148148148	207.5240944350932	250.36538400692007	180.7713208055897	175.01285241149304	153.87103808400195	145.90188948779547	141.59865864672935
[truncated: 468 more columns]
