# Supplementary material for: SerotoninAI: Serotonergic System Focused, Artificial Intelligence-Based Application for Drug Discovery
Source: J Chem Inf Model. 2024 Jan 30;64(7):2150–7. doi: 10.1021/acs.jcim.3c01517 (PMC11005036; doi:10.1021/acs.jcim.3c01517)
Supplement: Supplementary file 4 — ci3c01517_si_004.zip [file ci3c01517_si_004.zip › databases/5-HT2B_database_test.csv]

id	ABC	nAcid	nBase	SpMax_A	SpDiam_A	SpMAD_A	VE1_A	VR1_A	VR3_A	nAromAtom	nAtom	nSpiro	nBridgehead	nHetero	nN	nO	nS	nP	nF	nCl	nBr	nI	nX	ATS0dv	ATS0s	ATS2s	ATS3s	ATS6s	ATS7s	ATS8s	ATS0Z	AATS0dv	AATS1dv	AATS3dv	AATS5dv	AATS6dv	AATS7dv	AATS8dv	AATS0d	AATS2d	AATS3d	AATS4d	AATS5d	AATS6d	AATS7d	AATS8d	AATS0s	AATS1s	AATS2s
CHEMBL3813726	26.151020360083788	0	1	2.367560478773147	4.68522773715036	1.317885165621171	3.933781019644384	989.0841887042196	8.120554884701995	18	66	0	0	6	1	4	0	0	0	0	1	0	1	421.0672153635117	174.35605281207134	315.37654320987656	349.0601851851852	340.1203703703704	346.9166666666667	368.2314814814815	2570.0	6.37980629338654	6.029522275899088	3.247160493827161	1.6337888690829867	2.0190537358167417	2.151044899648252	2.255761316872428	3.090909090909091	3.330578512396694	2.9466666666666668	2.511627906976744	2.358288770053476	2.4739884393063583	2.4972067039106145	2.594444444444445	2.641758375940475	2.7938361066380395	2.6064177124783185
ZINC000004863075	21.20861302018061	0	1	2.591049480932018	5.116297174073053	1.3472637553428553	4.275012113226372	277.0010797873129	6.579532849356321	12	48	1	0	5	3	1	0	0	0	1	0	0	1	309.60493827160496	117.5400186709343	234.24382716049385	313.6435185185186	278.69444444444446	260.53806584362144	228.04835390946505	1278.0	6.450102880658437	6.829059829059829	4.06615776081425	2.9593869731800764	2.804919423240034	2.354280510018215	1.833824975417896	3.583333333333333	4.031578947368421	3.4580152671755724	3.075862068965517	2.9793103448275864	2.938931297709924	2.672131147540984	2.3628318584070795	2.448750388977798	2.6438251820196266	2.4657244964262506
CHEMBL1222692	23.310662691519138	1	1	2.474744214410202	4.856510964660029	1.3474254535864452	4.515099258347758	386.5835982753733	7.022058877298571	11	57	0	0	6	4	2	0	0	0	0	0	0	0	358.0	199.69444444444449	301.7777777777778	369.44444444444446	345.0555555555555	286.2222222222223	279.44444444444434	1180.0	6.280701754385965	6.147540983606557	3.207317073170732	2.1904761904761907	2.165680473372781	1.9379310344827587	2.093220338983051	3.298245614035088	3.663716814159292	3.158536585365854	2.7405405405405405	2.513227513227513	2.5384615384615383	2.4827586206896552	2.483050847457627	3.503411306042885	2.7422586520947174	2.670599803343167
CHEMBL452861	14.389424793914728	0	1	2.3730877821241987	4.746175564248398	1.2798176480061887	3.5112712637684584	302.44636811131863	6.353757852424812	10	40	0	0	3	1	2	0	0	0	0	0	0	0	216.0	127.88888888888889	188.0277777777778	256.00000000000006	214.88888888888889	180.72222222222217	133.72222222222223	774.0	5.4	5.219512195121951	3.1702127659574466	2.1547619047619047	1.9135802469135803	1.8311688311688312	1.8363636363636364	2.825	3.112676056338028	2.5638297872340425	2.3125	2.369047619047619	2.135802469135802	2.0779220779220777	2.363636363636364	3.197222222222222	2.8672086720867207	2.648278560250392
CHEMBL558	9.54906712535007	0	1	2.302775637731994	4.605551275463988	1.174290887321513	3.188266963771121	63.24464576056562	4.40937473648507	6	30	0	0	2	1	1	0	0	0	0	0	0	0	136.0	81.61111111111111	126.7777777777778	168.88888888888894	122.50000000000006	113.33333333333334	57.0	526.0	4.533333333333333	4.533333333333333	2.419354838709677	1.169811320754717	0.6307692307692307	0.24	0.0	2.566666666666667	2.8461538461538463	2.403225806451613	2.142857142857143	2.0943396226415096	1.7692307692307692	1.3	1.1041666666666667	2.7203703703703703	2.810185185185185	2.4380341880341883
CHEMBL273173	16.9181920901388	0	1	2.460120879171737	4.920241758343477	1.3089571327899756	4.082679547906221	156.426275304611	5.8410421750338175	12	46	0	0	4	4	0	0	0	0	0	0	0	0	246.0	108.16666666666669	207.36111111111123	248.02777777777783	234.72222222222229	239.50000000000009	233.0	868.0	5.3478260869565215	5.791666666666667	3.6666666666666665	2.6842105263157894	2.2149532710280373	1.2166666666666666	0.4511278195488721	3.0	3.313953488372093	3.083333333333333	2.8761061946902653	2.807017543859649	2.8411214953271027	2.2916666666666665	1.7142857142857142	2.351449275362319	2.637152777777778	2.411175710594317
CHEMBL3958215	18.441795452253075	0	1	2.4546395164222323	4.8053022893259705	1.3348603605392344	3.8701863235525615	272.877515034268	6.441932154562621	12	43	0	0	3	1	1	0	0	1	0	0	0	1	302.0	196.94444444444449	225.33333333333337	305.02777777777766	241.08333333333337	212.3333333333333	189.2222222222222	934.0	7.023255813953488	6.391304347826087	3.284482758620689	2.2831858407079646	2.595505617977528	2.623529411764706	3.611940298507463	3.395348837209302	3.738095238095238	2.9913793103448274	2.544	2.380530973451328	2.550561797752809	2.670588235294117	2.8507462686567164	4.580103359173127	2.823671497584541	2.682539682539683
CHEMBL3815066	26.191460474603662	0	1	2.36750270686349	4.684795045674107	1.312826752856134	3.906687031027926	1125.061516513498	8.249368426110998	18	66	0	0	6	1	4	0	0	0	0	1	0	1	421.0672153635117	174.35605281207134	315.675925925926	350.0061728395061	339.7546296296297	348.31481481481484	368.08333333333337	2570.0	6.37980629338654	6.015029522275899	3.245432098765432	1.6177460883343238	2.020338257332477	2.1524932753983035	2.233539094650206	3.090909090909091	3.330578512396694	2.9266666666666667	2.511627906976744	2.3529411764705883	2.479768786127168	2.474860335195531	2.583333333333333	2.641758375940475	2.792225800679907	2.608891949801041
CHEMBL405717	10.594671173979751	0	1	2.388074763510201	4.7530302202708254	1.294177920822488	3.423777687006053	65.65712670078673	4.520918387468901	6	29	0	0	3	2	0	0	0	0	1	0	0	1	131.60493827160494	61.42196311537875	118.29115226337446	147.84465020576135	73.53703703703707	49.5	33.0	798.0	4.538101319710515	4.803703703703704	2.5631659056316587	0.995169082125604	0.6829268292682927	0.2	0.0	2.931034482758621	3.2222222222222223	2.8904109589041096	2.421052631578948	1.9565217391304348	1.829268292682927	1.4333333333333331	1.25	2.1179987281165085	2.480315500685871	2.1905768937661936
CHEMBL212064	25.778179660832507	0	1	2.467793568085664	4.8540518763307965	1.2873212100743072	4.552796905815249	989.9262946115144	8.09155295894218	12	60	0	0	8	2	3	0	0	3	0	0	0	3	538.0	375.50694444444446	512.1944444444445	446.33333333333337	448.45833333333326	563.9444444444448	388.2777777777776	1460.0	8.966666666666667	7.603174603174603	4.86896551724138	4.148387096774194	4.82962962962963	5.528455284552845	3.3181818181818183	3.35	3.504424778761062	3.110344827586207	2.7806451612903227	2.696774193548387	2.8814814814814813	2.910569105691057	2.765151515151515	6.258449074074075	3.125661375661376	4.532694198623402
CHEMBL3905850;CHEMBL3984645	22.6871858523592	0	0	2.7101462150680526	5.10510500156178	1.305758016971578	3.7213336027371833	957.3084444153636	7.893745060169838	9	54	0	0	9	5	3	0	0	0	1	0	0	1	361.60493827160496	219.1789075598232	273.21296296296305	406.2633744855968	384.1028806584362	359.27417695473264	263.48765432098764	1436.0	6.696387745770462	6.57088122605364	4.487654320987654	3.365176151761518	3.333333333333333	3.3178743961352657	1.9848975188781013	3.555555555555556	4.038095238095238	3.2291666666666665	2.8117647058823527	2.792682926829268	2.859154929577465	2.9565217391304346	2.679611650485437	4.0588686585152445	2.873917979281964	2.602028218694886
CHEMBL4204576	14.170645194432373	0	0	2.3985138732046605	4.627811311454554	1.331714442483925	3.778669915566703	114.7750210920092	5.33076053880571	11	33	0	0	4	3	0	1	0	0	0	0	0	0	200.44444444444449	85.80898491083676	148.66666666666666	159.74074074074073	137.21296296296296	120.96296296296298	93.5	922.0	6.074074074074074	6.076190476190477	2.734234234234234	2.9894179894179893	2.1236559139784945	1.7580645161290325	2.3181818181818183	3.303030303030303	3.583333333333333	2.9324324324324325	2.9	2.9206349206349205	2.596774193548387	2.161290322580645	2.113636363636364	2.600272270025356	2.7952380952380955	2.4777777777777774
CHEMBL2442274;62707560	14.308544564874964	0	0	2.451766670415407	4.76118242441608	1.2803964247907529	3.8535367236036175	101.52975454848824	5.2081385686853725	11	27	0	0	6	4	1	0	0	0	0	1	0	1	257.06721536351165	125.82827503429355	169.1265432098766	190.33024691358025	143.8950617283951	122.41358024691354	89.32561728395059	1926.0	9.521007976426358	9.725415070242658	6.153039832285115	5.785529715762274	6.488129154795821	4.737373737373737	2.263227513227513	3.962962962962963	4.444444444444445	3.490566037735849	3.269230769230769	3.186046511627907	3.1538461538461537	2.8484848484848486	2.25	4.660306482751614	3.794912728820775	3.7583676268861455
ZINC000045300944	18.84960163482545	0	1	2.4060279517128205	4.799829584327199	1.2510172721102668	4.373639344636931	161.24492167379566	5.958393199038011	12	40	0	0	8	3	2	0	0	3	0	0	0	3	446.0	335.20138888888886	469.4444444444444	302.80555555555543	428.0277777777777	305.24999999999994	371.37499999999983	1110.0	11.15	9.19047619047619	5.329896907216495	5.402061855670103	6.08641975308642	6.029850746268656	6.639344262295082	3.55	3.5675675675675675	3.278350515463917	2.951456310679612	2.8350515463917527	2.753086419753086	2.8656716417910446	2.7704918032786887	8.380034722222222	3.502314814814815	6.343843843843843
CHEMBL604102	22.7292243566698	0	1	2.5427020121177177	5.03083791529419	1.3322061635575	4.577303605497952	256.53519743807	6.576885294358688	19	48	0	0	7	4	2	1	0	0	0	0	0	0	370.44444444444446	221.3272462277092	311.6450617283951	376.3256172839506	366.28703703703707	293.57561728395063	292.1574074074074	1356.0	7.717592592592593	6.69871794871795	5.065573770491803	4.901129943502824	4.819314641744549	3.9225589225589226	3.3297872340425534	3.75	4.153846153846154	3.4754098360655736	3.15625	3.135593220338983	3.186915887850468	3.202020202020202	2.8617021276595747	4.610984296410607	2.804071699905033	3.4246710080043417
CHEMBL1187187	9.220897726126536	0	1	2.451260376110283	4.672136991256478	1.2952945875875783	3.021667956178096	59.56245690321255	4.269347014652396	6	24	0	0	2	1	0	0	0	1	0	0	0	1	152.0	121.6111111111111	118.58333333333331	142.88888888888886	95.33333333333334	81.83333333333334	28.0	502.0	6.333333333333333	5.56	2.888888888888889	1.9523809523809523	1.3225806451612905	1.4285714285714286	0.0	3.083333333333333	3.3095238095238093	2.6296296296296298	2.4	2.095238095238096	1.7741935483870968	1.4761904761904765	1.2222222222222223	5.067129629629629	3.0133333333333336	2.823412698412698
ZINC000064454012	23.467682544039384	1	1	2.5538857634447685	4.971427984704707	1.3191314044382425	4.537221764579086	287.0715252476735	6.724442138593528	12	60	1	0	3	1	2	0	0	0	0	0	0	0	316.0	195.04166666666669	294.4027777777778	399.2638888888888	352.35416666666663	338.2083333333333	324.44444444444446	1144.0	5.266666666666667	5.265625	2.66120218579235	1.8432203389830508	1.7171717171717171	1.680232558139535	1.6405228758169934	3.283333333333333	3.793388429752066	3.2131147540983607	2.593073593073593	2.4745762711864407	2.505050505050505	2.4069767441860463	2.3594771241830066	3.250694444444445	2.5601128472222223	2.4330808080808084
CHEMBL203393	12.077834421574142	0	1	2.5054548286261804	4.850484990242853	1.311092491594256	3.557537511680636	75.27336976784449	4.726591525221777	6	29	0	0	4	3	0	0	0	0	0	1	0	1	163.06721536351165	65.022719478738	131.71296296296302	162.71913580246917	87.25	38.78240740740741	7.064814814814815	1782.0	5.623007426327988	5.968936678614098	2.883731833098921	1.1315083199141172	0.7225716282320056	0.0384087791495198	0.0	3.3793103448275863	3.775862068965517	3.0632911392405062	2.658536585365854	2.231884057971014	1.8113207547169807	1.4074074074074074	1.0	2.2421627406461377	2.474810832337714	2.270913154533845
CHEMBL14864	24.43291578368071	0	0	2.5011472921725417	4.932854128990073	1.2693028087945115	4.257823851517401	637.5065976489736	7.58896673772342	18	50	0	0	9	4	2	0	0	3	0	0	0	3	552.0	371.5625	489.75	390.90277777777777	459.20833333333337	582.5833333333334	303.0	1378.0	11.04	9.528301886792454	6.944444444444445	5.6484375	5.350877192982456	5.654205607476635	5.174418604651163	3.74	4.011111111111111	3.740740740740741	3.16	2.921875	2.8684210526315788	2.710280373831776	3.011627906976744	7.43125	3.615303983228512	5.441666666666666
ZINC000038247584	17.01375257598387	0	3	2.680799524494484	5.033266554759151	1.3149227705684872	3.633964498618028	363.6273506405333	6.63806692598733	12	36	1	0	4	3	1	0	0	0	0	0	0	0	276.0	164.75694444444446	209.22222222222223	251.58333333333337	219.94444444444449	175.47222222222229	151.41666666666669	838.0	7.666666666666667	7.897435897435898	5.289156626506024	3.3068181818181817	3.3076923076923075	3.1864406779661016	4.2	3.8055555555555554	4.453125	3.746987951807229	3.351648351648352	2.8295454545454546	2.5	2.406779661016949	2.525	4.576581790123457	3.276353276353277	3.2690972222222228
CHEMBL3343672;CHEMBL3343673;CHEMBL3343672;CHEMBL3545812;CHEMBL3545812;CHEMBL3343673	18.42796613835696	0	3	2.63105616926136	5.0328039057821385	1.3146127282648663	3.922910266354597	319.45278916269467	6.599518621085408	12	40	1	0	5	3	2	0	0	0	0	0	0	0	316.0	181.25694444444449	243.8888888888889	298.58333333333337	290.27777777777766	226.97222222222229	218.08333333333337	940.0	7.9	7.906976744186046	5.323232323232324	3.682692307692308	3.313725490196078	2.9397590361445785	3.7857142857142856	3.675	4.297297297297297	3.6262626262626254	3.4271844660194173	2.9903846153846154	2.5392156862745097	2.3132530120481927	2.3035714285714284	4.531423611111111	3.2739018087855296	3.295795795795796
CHEMBL4632419	11.261337840646416	0	1	2.492830561611879	4.818069905739322	1.3436351849067276	3.468509163030721	68.30998412790333	4.5605281730110185	6	30	0	0	2	2	0	0	0	0	0	0	0	0	142.0	61.36111111111112	129.58333333333334	168.05555555555557	87.83333333333334	32.5	3.0	546.0	4.733333333333333	5.09375	2.783132530120482	0.6282051282051282	0.0655737704918032	0.0	0.0	3.1333333333333333	3.6	3.048192771084337	2.5824175824175826	2.025641025641025	1.3934426229508197	1.1111111111111112	1.0	2.0453703703703705	2.391493055555556	2.1597222222222223
ZINC000008717684	22.622826582553703	0	1	2.595184023894685	5.126570794848872	1.3398620532530476	4.352103593910239	371.50979801856016	6.947194655199954	12	52	1	0	6	3	2	0	0	0	0	1	0	1	353.06721536351165	133.89077503429354	258.0648148148148	338.6033950617284	301.6797839506173	282.6635802469135	257.3657407407408	2316.0	6.789754141605993	6.947089947089948	4.2559912854030495	2.939814814814815	2.974257945889152	2.740740740740741	2.19993977717555	3.5384615384615383	3.980392156862745	3.522058823529412	3.07741935483871	2.93125	2.936170212765957	2.826771653543307	2.5040650406504064	2.574822596813337	2.7234071869488536	2.530047204066812
CHEMBL584554	25.31066269151913	0	0	2.5745872238967817	5.10714043411506	1.329606867062032	4.461992868819614	639.887064194284	7.624442508391682	15	60	0	0	6	4	2	0	0	0	0	0	0	0	408.0	229.27777777777777	313.02777777777777	407.13888888888886	528.7500000000001	485.02777777777777	488.27777777777777	1288.0	6.8	6.875	4.316129032258065	3.75	3.883977900552486	3.6206896551724137	3.125	3.4	3.877192982456141	3.438709677419354	3.1823529411764704	2.880434782608696	2.850828729281768	2.8793103448275863	2.75	3.821296296296296	2.899305555555556	2.745857699805068
CHEMBL420	10.25617390653662	0	3	2.300522024503268	4.601044049006537	1.1929858655577852	3.198529036376016	92.1443608745721	4.859828723797509	6	22	0	0	6	4	0	0	0	0	2	0	0	2	167.20987654320987	94.9828151196464	120.81275720164608	131.44238683127574	69.84362139917695	83.38888888888889	58.74074074074074	1070.0	7.600448933782267	7.782828282828283	4.4245014245014245	4.38425925925926	4.270531400966184	3.0899470899470898	1.05	3.272727272727273	3.5625	2.7948717948717947	2.388888888888889	2.75	2.565217391304348	2.2857142857142856	1.5	4.317400687256654	3.8276281331836888	3.77539866255144
CHEMBL4208452	17.625298871325352	0	1	2.472135004400362	4.944270008800723	1.3420020974969145	4.020856118314653	208.1415693524424	6.126675830434299	12	42	0	0	4	3	0	0	0	1	0	0	0	1	282.0	156.41666666666669	216.3055555555556	272.08333333333337	218.50000000000009	211.5833333333334	196.8888888888889	896.0	6.714285714285714	6.377777777777778	3.456140350877193	2.5217391304347827	2.757575757575758	2.696629213483146	2.7464788732394365	3.333333333333333	3.695121951219512	3.1403508771929824	2.833333333333333	2.652173913043478	2.6161616161616164	2.449438202247191	2.3380281690140845	3.7242063492063497	2.7753086419753084	2.6378726287262872
ZINC000038213128	13.451607869427356	0	1	2.483432332887101	4.955717465950464	1.3065582141068994	3.7448686855645854	94.92170107628316	5.083680603626791	6	31	0	0	5	3	1	0	0	0	1	0	0	1	209.6049382716049	115.19974089315652	162.54526748971196	212.99485596707817	143.4074074074074	83.76543209876544	21.037037037037035	946.0	6.761449621664675	6.67003367003367	4.167305236270753	2.136111111111111	1.3747645951035783	0.6126126126126127	0.0	3.419354838709677	3.783333333333333	3.206896551724138	2.758241758241758	2.3875	2.135593220338983	1.6756756756756757	1.3333333333333333	3.716120673972792	2.7800847986033177	2.7090877914951994
CHEMBL3941980	22.127159272446868	0	0	2.429122137389386	4.793545202715631	1.3093529513307065	4.041386168211491	407.2940987780095	7.039154943093219	21	40	0	0	8	5	0	0	0	2	1	0	0	3	457.60493827160496	253.0608520042676	273.4382716049382	373.2366255144033	229.50514403292183	254.8909465020576	269.9670781893004	1428.0	11.440123456790124	10.537467700258397	7.764390896921017	6.663398692810457	7.782986111111111	8.484375	7.509121061359868	4.0	4.176470588235294	3.469879518072289	3.289473684210526	3.4705882352941178	3.765625	3.921875	3.611940298507463	6.32652130010669	3.838979806680065	4.0211510530137975
CHEMBL376676	15.200087513735715	0	1	2.5766760742327715	4.982680992369138	1.2522592694707029	3.888324693046927	105.21095733344372	5.297821338214036	6	32	0	0	6	2	1	0	0	3	0	0	0	3	358.0	300.97916666666663	379.44444444444446	280.08333333333337	211.41666666666663	265.0	155.0	886.0	11.1875	9.029411764705882	6.0	5.857142857142857	2.810344827586207	2.94	0.0	3.78125	4.095238095238095	3.5357142857142856	3.0	2.4642857142857144	2.293103448275862	1.76	1.0	9.405598958333332	3.3815359477124183	6.022927689594357
CHEMBL417082	26.40440621297928	0	0	2.506490530453081	4.943216294765125	1.299537320096056	4.8904089167929685	356.3224824028232	7.069758638736589	18	53	0	0	9	3	3	0	0	3	0	0	0	3	586.0	379.0902777777777	513.7222222222222	416.625	507.375	660.0555555555555	335.5277777777779	1466.0	11.056603773584904	9.543859649122806	6.760330578512397	5.9338235294117645	5.340909090909091	5.2556390977443606	4.862745098039215	3.849056603773585	4.121212121212121	3.7851239669421486	3.4307692307692306	3.198529411764706	2.977272727272727	2.736842105263158	3.1666666666666665	7.152646750524108	3.489278752436648	5.189113355780022
CHEMBL6616	10.853890887981988	0	1	2.360943644152448	4.7218872883048935	1.208501886491608	3.418347858953298	71.59194693594546	4.67644770278755	6	31	0	0	4	1	2	0	0	0	0	0	1	1	179.0241975308642	92.6892861234568	138.53570370370372	160.5643703703704	155.6576296296296	118.00755555555554	63.12444444444442	3398.0	5.774974113898845	5.374910394265233	3.344626593806922	1.9621890547263685	0.8875621890547264	0.1102396514161219	0.0	2.774193548387097	3.0754716981132075	2.78688524590164	2.380281690140845	2.194029850746269	1.835820895522388	1.5294117647058822	1.0	2.989976971724413	3.0031302270011944	2.6138812019566737
CHEMBL54560	25.180462679387137	0	0	2.500523923604307	4.930985091030523	1.273897185169451	4.14964349105594	1459.8779864770463	8.449258950109687	18	51	0	0	10	4	2	1	0	3	0	0	0	3	552.4444444444445	371.9825960219479	491.9598765432099	399.1404320987654	446.307098765432	559.1574074074074	260.03395061728395	1634.0	10.832244008714596	9.52469135802469	6.688271604938271	5.672222222222223	5.2042042042042045	5.042424242424243	4.619607843137255	3.7450980392156863	3.934065934065934	3.675925925925926	3.2051282051282053	3.0083333333333333	2.864864864864865	2.590909090909091	2.8588235294117648	7.293776392587213	3.5069730224051217	5.406152489485823
CHEMBL3093187	23.71846887409152	0	1	2.496607670412635	4.993215340825271	1.2870533118758412	4.0087477783834045	2687.358729904835	8.994926394105601	14	53	0	0	8	3	1	0	0	4	0	0	0	4	514.0	375.2569444444444	484.34722222222223	422.375	341.19444444444434	432.16666666666674	358.70833333333337	1350.0	9.69811320754717	7.982142857142857	4.532374100719425	4.257575757575758	3.369747899159664	2.833333333333333	2.6403508771929824	3.452830188679245	3.5686274509803924	3.028776978417266	2.7379310344827585	2.742424242424242	2.899159663865546	2.634920634920635	2.5964912280701755	7.080319706498951	3.1877480158730163	4.748502178649238
CHEMBL4874854	14.08976496539261	0	1	2.4304022297732906	4.788834412340328	1.3403699782350855	3.8166833841836665	107.21306875258874	5.262604816113892	11	33	0	0	5	4	0	0	0	1	0	0	0	1	256.0	144.6111111111111	179.05555555555557	217.1111111111112	185.0833333333333	156.0	122.16666666666669	760.0	7.757575757575758	7.285714285714286	4.493670886075949	3.932432432432433	2.5074626865671643	1.5862068965517242	1.4222222222222225	3.303030303030303	3.622950819672131	3.1012658227848102	2.973333333333333	2.783783783783784	2.537313432835821	2.1206896551724137	1.7777777777777777	4.3821548821548815	3.128571428571429	2.935336976320583
CHEMBL4061793	21.545720937597515	0	1	2.4922091221966305	4.929763714840718	1.274128423952028	4.275890536129995	316.2690969141673	6.749845196728225	11	47	0	0	10	4	2	2	0	1	1	0	0	2	364.4938271604938	257.03736092059137	313.1764403292181	338.8942043895747	271.69804526748965	264.3976623228168	267.1805555555556	1838.0	7.7551878119254	5.862222222222222	3.5653333333333337	3.367724867724868	4.369509043927649	3.755383290267011	2.4696969696969693	3.617021276595745	3.847826086956522	3.088	2.593984962406015	2.4761904761904763	3.1744186046511627	3.0348837209302326	2.522727272727273	5.468880019587051	2.538744855967078	3.4040917427088924
CHEMBL98350	18.291965537992013	0	0	2.4758385791525828	4.951677158305166	1.3603000918053902	4.179816538688734	186.67215876706248	6.062263039529778	16	40	0	0	4	1	3	0	0	0	0	0	0	0	326.0	156.16666666666666	223.8888888888889	275.9444444444445	267.5	253.66666666666663	179.83333333333334	942.0	8.15	7.767441860465116	5.427083333333333	4.645161290322581	4.046511627906977	3.5063291139240507	2.16	3.525	3.864864864864865	3.4479166666666665	3.223404255319149	3.118279569892473	3.127906976744186	2.835443037974684	2.36	3.9041666666666655	3.087855297157623	3.0255255255255262
ZINC000001530726	13.710827583429596	0	0	2.3961966221743785	4.792393244348759	1.2532931987342275	3.824186610654088	93.06998747814336	5.121138428557377	12	28	0	0	4	0	0	0	0	0	4	0	0	4	156.41975308641975	63.91007468373724	114.51867093430876	133.7037037037037	105.20164609053498	64.8603871361073	29.2059137326627	1670.0	5.586419753086419	6.099616858237548	3.4620811287477955	2.404320987654321	1.9807692307692308	1.5225127087872186	1.0159767610748005	3.571428571428572	3.875	3.3174603174603177	2.953125	2.546875	2.269230769230769	2.0294117647058822	1.8823529411764703	2.28250266727633	2.611749680715198	2.385805644464766
CHEMBL374660	16.545351390887518	0	1	2.575875590976996	5.013259716241663	1.2584338231319423	3.959985194429736	158.85847399003478	5.809951049883157	6	36	0	0	7	2	2	0	0	3	0	0	0	3	400.0	316.72916666666663	406.41666666666674	302.47222222222223	301.75	383.75	231.25	988.0	11.11111111111111	8.973684210526315	6.202247191011236	8.149425287356323	3.797297297297298	2.6575342465753424	0.2962962962962963	3.638888888888889	3.8857142857142857	3.539325842696629	3.3043478260869565	2.7586206896551726	2.6621621621621623	2.0273972602739727	1.537037037037037	8.798032407407407	3.376461988304093	5.805952380952382
CHEMBL4545807	25.3225932353376	0	3	2.4896567629087443	4.78466724331884	1.3639679988746187	4.302794780502494	699.8397210628201	7.682253450406637	14	56	0	0	8	7	0	1	0	0	0	0	0	0	382.44444444444446	144.92009602194787	282.8981481481481	341.895061728395	253.56481481481484	239.6543209876544	235.5833333333333	1452.0	6.82936507936508	6.94535519125683	3.876456876456876	2.583333333333333	2.740437158469945	2.4463276836158188	2.5398230088495577	3.5892857142857144	3.909090909090909	3.202797202797203	2.921052631578948	2.8529411764705883	2.9836065573770494	2.915254237288136	2.858407079646017	2.5878588575347834	2.709269378668286	2.571801346801347
CHEMBL202458	21.827499443924747	0	1	2.494448423905012	4.909174977793299	1.3580446513492008	3.878294366316119	821.8120771611515	7.704763525337434	19	48	0	0	5	3	2	0	0	0	0	0	0	0	362.0	136.72222222222223	259.1666666666667	285.4166666666667	252.0	237.97222222222223	217.72222222222223	1088.0	7.541666666666667	7.576923076923077	4.415929203539823	2.622950819672131	2.3684210526315788	2.333333333333333	2.8	3.5625	3.933333333333333	3.345132743362832	2.9516129032258065	2.7459016393442623	2.6403508771929824	2.5405405405405403	2.673684210526316	2.8483796296296298	2.9684829059829068	2.8796296296296298
CHEMBL2442275	15.044160916762928	0	3	2.466832421987277	4.789683041590431	1.2898362370412766	4.038051412370162	99.35583560425768	5.240561591283749	9	30	0	0	6	4	1	0	0	0	0	1	0	1	267.06721536351165	146.07827503429357	177.4043209876544	223.966049382716	156.99228395061735	152.58950617283958	120.62037037037037	1964.0	8.902240512117055	9.001157407407408	5.569077013521458	4.722908093278464	6.023349436392914	4.447222222222222	2.007797270955166	3.8333333333333335	4.307692307692308	3.4285714285714284	2.984848484848485	2.962962962962963	3.239130434782609	2.75	2.236842105263158	4.869275834476452	3.4912229938271606	3.4116215574548923
CHEMBL1214958	21.172763321076545	0	2	2.396768791704325	4.701751081273861	1.336362690276401	4.003438782352724	763.1323794572712	7.630683287878976	15	52	0	0	5	2	2	0	0	1	0	0	0	1	364.0	189.38888888888889	268.6666666666667	324.8333333333333	281.4166666666667	257.19444444444446	238.83333333333337	1124.0	7.0	6.236363636363636	3.4444444444444446	2.4765625	2.56198347107438	2.2051282051282053	2.3529411764705883	3.173076923076923	3.459183673469388	2.8968253968253967	2.6350364963503647	2.5703125	2.6198347107438016	2.52991452991453	2.4019607843137254	3.642094017094017	2.835353535353536	2.741496598639456
CHEMBL590721	13.451607869427356	0	1	2.483432332887101	4.955717465950464	1.3065582141068994	3.7448686855645854	94.92170107628316	5.083680603626791	6	31	0	0	5	3	1	0	0	0	1	0	0	1	209.6049382716049	115.19974089315652	162.54526748971196	212.99485596707817	143.4074074074074	83.76543209876544	21.037037037037035	946.0	6.761449621664675	6.67003367003367	4.167305236270753	2.136111111111111	1.3747645951035783	0.6126126126126127	0.0	3.419354838709677	3.783333333333333	3.206896551724138	2.758241758241758	2.3875	2.135593220338983	1.6756756756756757	1.3333333333333333	3.716120673972792	2.7800847986033177	2.7090877914951994
CHEMBL4564308	12.901520940761054	0	1	2.551080006189588	5.022166013024432	1.30302989876008	3.6337393191658713	85.47526980526048	4.918230721306165	6	33	0	0	3	1	2	0	0	0	0	0	0	0	200.0	107.67361111111111	162.54166666666666	221.7777777777777	118.33333333333331	93.41666666666669	60.5	662.0	6.0606060606060606	6.0	3.303370786516854	1.0476190476190477	1.3333333333333333	1.1282051282051282	0.25	3.303030303030303	3.8615384615384616	3.1797752808988764	2.3035714285714284	1.9428571428571428	2.0980392156862746	1.641025641025641	1.45	3.2628367003367003	2.7869047619047618	2.5006410256410256
CHEMBL3547158;CHEMBL3547008	16.320475108693433	0	1	2.447639002406649	4.895278004813296	1.2866896662706937	3.925809594518901	172.56736053063105	5.892725000806883	6	52	0	0	1	1	0	0	0	0	0	0	0	0	158.0	90.13888888888889	190.3611111111111	260.72222222222223	278.25	262.33333333333337	213.25	800.0	3.0384615384615383	3.240740740740741	1.5961538461538465	1.005128205128205	0.9096385542168676	0.620253164556962	0.3194444444444444	2.673076923076923	3.085714285714286	2.66025641025641	2.3263157894736843	2.18974358974359	2.186746987951808	1.9177215189873416	1.6111111111111112	1.7334401709401708	2.094650205761317	1.8129629629629629
ZINC000028128482	10.813450773462106	0	1	2.3930004234295734	4.755614960872588	1.2744386091012083	3.4786359710408665	60.66304408807956	4.441806920413163	6	28	0	0	3	1	1	0	0	0	0	1	0	1	145.06721536351165	89.022719478738	124.34876543209876	170.88580246913585	106.5462962962963	48.19444444444444	6.0	1748.0	5.180971977268273	5.173690932311622	2.7177177177177176	1.087448559670782	0.746031746031746	0.0	0.0	3.071428571428572	3.3846153846153846	2.8783783783783785	2.333333333333333	1.9583333333333333	1.510204081632653	1.1333333333333333	1.0	3.179382838526357	2.711579395487442	2.3913224121557457
CHEMBL4572167	15.650816416401664	0	1	2.52023409282243	5.040468185644862	1.2984815641590215	3.908033233851656	137.6578128681544	5.617918169478294	12	42	0	0	2	2	0	0	0	0	0	0	0	0	198.0	102.17361111111111	182.62500000000003	252.3611111111111	279.4166666666667	194.25	108.33333333333331	768.0	4.714285714285714	5.295454545454546	3.163636363636364	1.7720588235294117	1.1594202898550725	0.7142857142857143	0.3181818181818182	3.095238095238096	3.6794871794871793	3.118181818181818	2.6791044776119404	2.4044117647058822	2.0	1.7809523809523808	1.5454545454545454	2.4327050264550265	2.667613636363636	2.341346153846154
CHEMBL2442272	14.348984679394846	0	3	2.4415445455070865	4.74216254908316	1.2788670408589722	3.883687190018612	98.92458282159026	5.182144435046598	9	27	0	0	6	4	1	0	0	0	0	1	0	1	257.06721536351165	142.32827503429354	173.39814814814815	201.4783950617284	151.4413580246914	135.2145061728395	94.78858024691355	1926.0	9.521007976426358	9.44955300127714	5.680961663417804	5.368724279835392	6.275925925925926	4.943355119825707	2.831908831908832	3.962962962962963	4.413043478260869	3.3684210526315788	3.1666666666666665	3.2	3.15	2.764705882352941	2.1153846153846154	5.271417593862724	3.6474031502767135	3.769524959742351
ZINC000028130749	10.813450773462106	0	1	2.3930004234295734	4.755614960872588	1.2744386091012083	3.4786359710408665	60.66304408807956	4.441806920413163	6	27	0	0	3	1	0	0	0	1	1	0	0	2	169.60493827160494	116.69974089315652	131.04526748971193	182.23971193415645	122.80246913580248	52.037037037037045	0.0	828.0	6.281664380429812	5.718253968253968	3.0956790123456788	1.3172302737520127	1.1925925925925926	0.0	1.92539554757058	3.1481481481481484	3.392156862745098	2.888888888888889	2.363636363636364	1.9565217391304348	1.488888888888889	1.0	2.13812549876849	4.322212625672464	2.72990152851264	2.569515048817881
CHEMBL2397896;CHEMBL2397896;11151653	12.78494120276069	0	1	2.470732364274199	4.941464728548401	1.3338926004971614	3.704719165135467	81.58765694213885	4.871681616810417	6	32	0	0	3	2	1	0	0	0	0	0	0	0	194.0	113.13888888888889	157.58333333333331	210.3611111111112	124.66666666666666	69.33333333333333	44.16666666666667	646.0	6.0625	5.941176470588236	3.4186046511627906	2.0	1.0961538461538465	0.6190476190476191	0.1333333333333333	3.25	3.65079365079365	3.069767441860465	2.5376344086021505	2.333333333333333	2.1923076923076925	1.880952380952381	1.4	3.5355902777777777	2.675653594771242	2.501322751322751
ZINC000040951683	9.996954192534382	0	1	2.460716984944642	4.737649535648193	1.2919065152152314	3.1637019873296426	63.67657919903141	4.416181085952547	6	24	0	0	3	1	0	0	0	2	0	0	0	2	208.0	183.38888888888889	139.9166666666667	232.66666666666669	120.66666666666664	111.33333333333331	69.33333333333333	582.0	8.666666666666666	6.96	4.648148148148148	2.571428571428572	2.5161290322580645	2.238095238095238	2.333333333333333	3.2916666666666665	3.452380952380953	2.7222222222222223	2.46	2.238095238095238	1.935483870967742	1.619047619047619	1.4444444444444444	7.641203703703702	3.4177777777777782	3.3313492063492074
CHEMBL3914002	14.987141775360096	0	0	2.417141103190948	4.759938246145094	1.298395212631817	3.6169024746840384	194.41169324458963	5.911831926824901	15	28	0	0	7	5	0	0	0	0	2	0	0	2	253.20987654320987	91.03837067520196	158.7345679012346	164.33333333333331	106.6460905349794	101.55144032921812	90.3148148148148	1264.0	9.04320987654321	9.307407407407409	5.853801169590644	3.691609977324264	5.180555555555555	5.931372549019607	4.469534050179212	3.892857142857143	4.104166666666667	3.421052631578948	3.092592592592593	2.959183673469388	3.225	3.4705882352941178	3.032258064516129	3.251370381257213	3.331927297668038	3.3069701646090546
CHEMBL3736516	25.374963893675943	0	1	2.3748311210679245	4.698770415291896	1.3304734276385235	4.089261136099867	1183.618500247837	8.270254019366227	18	64	0	0	5	1	4	0	0	0	0	0	0	0	424.0	176.94444444444446	315.55555555555554	346.3055555555556	339.08333333333337	351.33333333333337	363.08333333333337	1344.0	6.625	6.253731343283582	3.6357142857142857	1.9176470588235293	2.2804878048780486	2.3448275862068964	2.8553459119496853	3.078125	3.356521739130435	2.9785714285714286	2.571428571428572	2.458823529411765	2.4939024390243905	2.4885057471264367	2.69811320754717	2.7647569444444446	2.918739635157545	2.7439613526570046
CHEMBL4436605	23.27022257699926	0	1	2.488912753010418	4.884839661724236	1.3072553485029097	3.954261731462108	515.482118540119	6.361872512434754	18	55	0	0	5	1	2	0	0	1	1	0	0	2	398.44444444444446	168.7552718061753	240.1118136563423	289.1205476740253	262.8814461698982	238.9361214411546	197.40338692185185	1472.0	7.2444444444444445	7.0	4.877862595419847	3.375	3.719424460431655	2.4825174825174825	2.3435114503816794	3.4	3.98019801980198	3.6564885496183206	3.136363636363636	2.975	2.935251798561151	2.664335664335664	2.49618320610687	3.853153818010146	2.892076565569213	2.9209109287576616
ZINC000299853795	12.93477111702175	0	1	2.484500942318622	4.800654847956942	1.2525376175256395	3.3560442223849387	153.7253126096023	5.565795576463483	6	35	0	0	3	1	1	0	0	0	1	0	0	1	171.60493827160494	94.47751867093432	144.5216049382716	178.12551440329216	165.9907407407408	146.50823045267492	106.41975308641972	924.0	4.90299823633157	4.919753086419753	2.97925925925926	2.1095008051529787	1.5987654320987654	0.780907668231612	0.3388888888888889	2.9714285714285715	3.262295081967213	2.786666666666666	2.5301204819277108	2.6666666666666665	2.333333333333333	1.845070422535212	1.6166666666666667	2.699357676312409	2.720478966620942	2.3692066383323214
CHEMBL135076	13.49204798394724	0	1	2.492963544149106	4.906186989956341	1.313798229096267	3.676293583344617	105.5692508563582	5.189995394859361	9	35	0	0	3	2	1	0	0	0	0	0	0	0	194.0	93.16666666666669	165.16666666666669	202.94444444444449	166.33333333333331	136.83333333333331	92.16666666666669	684.0	5.542857142857143	5.8108108108108105	3.227272727272727	2.2151898734177213	1.0609756097560976	0.78125	0.1538461538461538	3.142857142857143	3.567164179104477	2.977272727272727	2.833333333333333	2.6455696202531644	2.158536585365854	1.78125	1.4230769230769231	2.661904761904762	2.721471471471472	2.465174129353234
23151734;CHEMBL3092758	15.751267697949476	0	3	2.5310816337692987	4.876891719091963	1.2877321878334171	3.755435796144064	201.6348772085503	5.999605703820573	12	31	0	0	5	3	2	0	0	0	0	0	0	0	304.0	206.47222222222223	212.6111111111112	267.61111111111114	232.38888888888889	143.88888888888894	177.99999999999997	826.0	9.806451612903226	9.454545454545457	6.970149253731344	5.362068965517241	5.56	4.780487804878049	6.066666666666666	3.838709677419355	4.4423076923076925	3.611940298507463	3.217391304347826	2.931034482758621	2.72	2.6341463414634148	2.533333333333333	6.660394265232975	3.904040404040405	4.088675213675215
CHEMBL2391541	14.76836217587774	0	1	2.4232579022335567	4.726641930115505	1.2815567514652986	3.537712863007612	301.1799678916035	6.4008551666099525	9	42	0	0	3	2	1	0	0	0	0	0	0	0	220.0	110.61111111111111	182.6388888888889	207.3055555555556	206.0833333333333	192.8333333333333	169.33333333333334	796.0	5.238095238095238	5.232558139534884	2.922222222222222	1.935185185185185	1.731958762886598	1.965116279069768	1.6075949367088609	2.8095238095238093	3.232876712328767	2.833333333333333	2.4339622641509435	2.2222222222222223	2.237113402061856	2.244186046511628	2.0253164556962027	2.633597883597884	2.894702842377261	2.5019025875190266
CHEMBL3402679	14.906261546320335	0	1	2.4507877309403034	4.901575461880608	1.330278477409093	3.8910008572678345	117.44468195988028	5.407821317068533	12	40	0	0	1	1	0	0	0	0	0	0	0	0	182.0	85.38888888888889	164.9166666666667	206.5555555555556	214.66666666666669	184.0	119.5	718.0	4.55	4.809523809523809	2.656862745098039	1.88	1.5865384615384617	0.8064516129032258	0.2	3.025	3.52	3.088235294117647	2.544715447154472	2.392	2.3365384615384617	1.870967741935484	1.48	2.134722222222222	2.5330687830687832	2.1988888888888893
CHEMBL426235	12.008884736352847	0	1	2.410147272055586	4.7915338273005	1.2836440813652048	3.623654134680346	80.10408894252636	4.853330529988761	6	34	0	0	3	1	1	0	0	0	0	1	0	1	161.06721536351165	75.522719478738	139.09876543209876	175.3070987654321	133.36111111111111	82.3888888888889	50.0	1824.0	4.737271040103284	4.715343915343915	2.70198105081826	1.0561167227833896	0.773879142300195	0.2916666666666667	0.037037037037037	2.8823529411764706	3.203125	2.941860465116279	2.489583333333333	2.0707070707070705	1.7763157894736843	1.5	1.4444444444444444	2.221256455257	2.4800705467372133	2.173418209876543
ZINC000261137337	18.008884736352847	0	1	2.824247848105753	5.283854565154654	1.3824327092209847	3.532635878518554	1948.4842695218715	8.316744396353599	6	46	0	2	1	1	0	0	0	0	0	0	0	0	184.0	80.77777777777777	187.05555555555563	246.1388888888888	176.88888888888889	161.11111111111114	134.66666666666669	794.0	4.0	4.411764705882353	1.7894736842105263	1.078125	1.3	1.5238095238095235	1.9230769230769231	3.5	4.242718446601942	3.1842105263157894	2.396103896103896	2.328125	2.4909090909090907	2.3714285714285714	2.743589743589744	1.756038647342995	2.0517429193899788	1.816073354908307
CHEMBL30713	10.037394307054262	0	1	2.400503249007212	4.654107847679549	1.2782845847634912	3.24812066802451	64.11213519032115	4.422997927017672	9	27	0	0	2	2	0	0	0	0	0	0	0	0	132.0	72.61111111111111	120.5	143.97222222222223	95.66666666666666	61.33333333333333	27.0	508.0	4.888888888888889	5.321428571428571	2.548387096774193	1.3877551020408163	0.7333333333333333	0.375	0.0	2.962962962962963	3.395833333333333	2.629032258064516	2.359375	2.183673469387755	1.8444444444444448	1.46875	1.2777777777777777	2.689300411522634	2.859126984126984	2.5104166666666665
CHEMBL277732	25.28985247912832	0	0	2.5011040252563506	4.9327510519771085	1.2502676712892675	4.261566527576769	730.8563843874871	7.757367785667563	18	48	0	0	10	3	2	0	0	5	0	0	0	5	640.0	486.34027777777777	530.9722222222223	448.79166666666674	528.4305555555557	629.8055555555555	324.05555555555554	1488.0	13.333333333333334	10.784313725490197	7.933962264150943	6.818965517241379	6.839622641509434	6.679611650485437	6.05	3.9583333333333335	4.186046511627907	3.7735849056603774	3.2758620689655173	3.146551724137931	2.981132075471698	2.796116504854369	3.15	10.13208912037037	3.9901960784313726	6.174095607235143
ZINC000064436500	21.95615991588705	1	1	2.559202547634537	4.978800549433576	1.3002486961810542	4.445204557269181	288.66830755091945	6.658530077244987	12	52	1	0	3	1	2	0	0	0	0	0	0	0	316.0	185.75694444444449	274.18055555555554	314.2361111111111	315.5277777777777	292.8888888888889	261.63888888888886	1066.0	6.076923076923077	5.946428571428571	3.1655172413793102	2.276595744680851	1.9760479041916168	1.9507042253521127	2.146788990825688	3.4423076923076925	3.9504950495049513	3.406896551724138	2.888268156424581	2.702127659574468	2.51497005988024	2.443661971830986	2.376146788990826	3.572248931623932	2.7264384920634925	2.7146589658965894
CHEMBL2397881;CHEMBL2397882;24826786;71681899	11.968444621832964	0	1	2.4599541137450185	4.919908227490037	1.350988732560928	3.6099957107644185	74.56102664874497	4.717083047821295	6	29	0	0	3	2	1	0	0	0	0	0	0	0	186.0	108.36111111111111	147.4722222222222	194.13888888888889	90.33333333333331	51.0	20.0	608.0	6.413793103448276	6.193548387096774	3.4875	2.0	1.1162790697674418	0.6	0.0	3.310344827586207	3.701754385964912	3.0625	2.580246913580247	2.227272727272727	2.069767441860465	1.7333333333333334	1.3333333333333333	3.736590038314176	2.741039426523298	2.587231968810916
CHEMBL1123	16.249626653394486	0	1	2.4584745036923104	4.916949007384622	1.3055617449519188	3.6683409806464966	380.6618816959103	6.730368891857396	0	57	0	0	3	1	2	0	0	0	0	0	0	0	196.0	145.86805555555554	228.4305555555556	302.8333333333333	327.75	267.25	218.41666666666669	896.0	3.43859649122807	3.206896551724138	1.5808383233532934	1.1458333333333333	0.888235294117647	0.75	0.6451612903225806	2.473684210526316	2.8086956521739133	2.455089820359281	2.191256830601093	1.9427083333333333	1.9411764705882355	1.993055555555556	2.048387096774193	2.559088693957115	2.152298850574713	1.9863526570048309
CHEMBL382618	13.560997669168538	0	1	2.512628819186756	4.875606872206565	1.2917564390887704	3.693690773921461	98.62185512838408	5.121921142555129	6	36	0	0	4	3	1	0	0	0	0	0	0	0	198.0	110.66666666666669	176.38888888888886	239.6388888888889	145.83333333333334	139.0	128.83333333333331	698.0	5.5	5.631578947368421	3.0412371134020617	1.711111111111111	1.351351351351351	0.7	0.4067796610169492	3.138888888888889	3.5774647887323945	2.948453608247423	2.6372549019607843	2.388888888888889	2.2432432432432434	1.9166666666666667	1.2203389830508475	3.0740740740740744	2.6622807017543857	2.484350547730829
ZINC000068197253	19.9007972319236	0	1	2.575439564248964	5.041234624882726	1.3096151461273882	4.276961196170992	208.4262725280044	6.255876101600218	15	44	0	0	8	5	2	1	0	0	0	0	0	0	352.44444444444446	204.7716906721536	290.6265432098765	318.4861111111109	332.3981481481481	263.4444444444445	245.81481481481487	1260.0	8.01010101010101	6.773049645390072	5.65695792880259	4.566037735849057	3.697594501718213	2.641025641025641	1.809027777777778	3.613636363636364	4.024096385542169	3.6407766990291264	3.1083333333333334	3.150943396226415	3.0309278350515463	2.7252747252747254	2.177083333333333	4.653902060730764	2.777318098240084	3.501524616986464
ZINC000138755154	15.722758127248062	0	1	2.4560190993314923	4.912038198662987	1.2996613479265728	3.9870382542588967	123.42429320211576	5.508775138151029	12	40	0	0	2	1	0	0	0	1	0	0	0	1	238.0	147.16666666666669	191.0277777777778	244.7777777777777	260.5	247.16666666666663	187.16666666666669	798.0	5.95	5.619047619047619	3.196078431372549	2.296	2.3846153846153846	1.8387096774193548	0.6666666666666666	3.15	3.613333333333333	3.147058823529412	2.6016260162601625	2.472	2.4423076923076925	1.956989247311828	1.5733333333333333	3.679166666666667	2.7711640211640214	2.547037037037037
CHEMBL4277264	21.85600901462617	0	0	2.4852406136659417	4.929999853864938	1.338198319035946	4.471967830378867	255.85532110260164	6.537863905788329	24	43	0	0	6	4	2	0	0	0	0	0	0	0	408.0	144.5	252.6666666666668	281.7222222222221	282.94444444444446	236.8333333333334	165.50000000000006	1096.0	9.488372093023257	9.74468085106383	7.056179775280899	4.105769230769231	3.607476635514019	3.28	4.82258064516129	3.9069767441860463	4.337662337662338	3.966292134831461	3.5625	3.125	2.7757009345794392	2.58	3.0	3.36046511627907	3.4054373522458627	3.2813852813852824
CHEMBL4165863	24.696366683190806	0	1	2.426064065858014	4.849172847591207	1.363419492544957	4.615780406296738	527.255401871894	7.399087176168566	12	64	0	0	5	3	2	0	0	0	0	0	0	0	356.0	180.91666666666669	309.27777777777777	369.25	350.2777777777778	308.5	291.33333333333337	1244.0	5.5625	5.411764705882353	2.613636363636364	2.3956043956043955	2.4518072289156625	2.791044776119403	2.27007299270073	3.109375	3.4015748031496065	2.903409090909091	2.526595744680851	2.43956043956044	2.5180722891566263	2.776119402985074	2.6934306569343067	2.826822916666667	2.5175653594771243	2.435258092738408
CHEMBL841	26.47255038367039	0	1	2.515749072703977	5.031498145407954	1.2993028432415217	4.438452900514186	536.6436191929483	7.509109654407124	18	67	0	0	5	2	2	0	0	0	1	0	0	1	375.60493827160496	222.3247408931565	311.50771604938274	450.3518518518519	573.5069444444445	518.4320987654321	424.4074074074074	1592.0	5.606043854800074	5.615873015873016	3.4209523809523814	2.624406457739791	1.932	1.4516711833785003	1.589098532494759	3.1791044776119404	3.645161290322581	3.177142857142857	2.755868544600939	2.5811965811965814	2.4	2.252032520325203	2.1745283018867925	3.318279714823232	2.758825690770136	2.512159000398248
CHEMBL3899832	24.27698918670793	2	0	2.382626743521433	4.764771828602632	1.3017267620821866	4.372651543782155	406.18717354184633	7.138216183432395	23	50	0	0	9	5	4	0	0	0	0	0	0	0	496.0	244.77777777777777	309.2222222222222	368.2222222222223	326.38888888888886	255.16666666666669	275.5	1312.0	9.92	9.58490566037736	6.43	4.543859649122807	4.721153846153846	4.239130434782608	4.597701149425287	3.62	3.894117647058824	3.51	2.990990990990991	2.789473684210526	2.7788461538461537	2.902173913043478	2.7701149425287355	4.895555555555555	3.7730607966457024	3.6379084967320257
CHEMBL1834251	19.051442977516903	0	2	2.395593892017764	4.6626176826598265	1.3540607852751088	3.8109225685776895	598.8845872905152	7.270537641263136	15	48	0	0	3	2	1	0	0	0	0	0	0	0	268.0	111.11111111111111	218.97222222222223	257.5	201.5833333333333	188.5833333333333	184.19444444444449	942.0	5.583333333333333	5.627450980392157	2.636363636363636	1.818181818181818	2.26	1.918367346938776	1.6122448979591837	3.125	3.4285714285714284	2.793388429752066	2.4318181818181817	2.3801652892561984	2.68	2.5510204081632653	2.295918367346939	2.314814814814815	2.6116557734204795	2.406288156288156
CHEMBL282971	25.68821072345592	0	1	2.5128333924969644	4.936705996773743	1.2993460969834167	4.520687539997509	420.6595060297514	7.204974541977571	15	58	0	0	9	3	3	2	0	0	1	0	0	1	392.4938271604938	222.33597203170248	346.5094307270234	354.21502057613174	409.465420667581	378.45216049382697	355.65792181069946	1994.0	6.767134951042997	5.625448028673835	3.678760393046108	2.892012494422133	3.70242656449553	3.2621902478017586	2.5547385620915035	3.5517241379310347	3.8584070796460175	3.3401360544217686	2.9753086419753085	2.7289156626506026	2.8	2.7985611510791366	2.713235294117647	3.8333788281328016	2.435243262976238	3.066455139177198
CHEMBL3955519	25.34461362054557	0	0	2.731849676948792	5.124064834092778	1.328799495549893	3.822524156052696	1115.9300300609736	8.148845555388831	9	57	0	0	10	5	4	0	0	0	1	0	0	1	431.60493827160496	247.70668533760096	309.0324074074076	433.5828189300413	442.2139917695473	444.8173868312759	309.93724279835413	1572.0	7.57201646090535	7.275985663082436	5.220700152207002	4.170054200542006	3.8683651804670913	3.880220646178093	2.743589743589744	3.719298245614035	4.126126126126126	3.4452054794520546	3.2738853503184715	3.1341463414634148	3.031847133757962	2.879432624113475	2.735042735042735	4.3457313217122975	2.880036174166998	2.784075742409077
CHEMBL2058408	15.08460103128281	0	3	2.4585929123201025	4.764407019539984	1.2792222183532784	4.0618143182795805	98.74490767411324	5.234393720766877	9	30	0	0	6	4	1	0	0	0	0	1	0	1	267.06721536351165	146.07827503429357	180.1481481481482	216.53395061728392	167.00000000000009	163.45061728395072	113.34876543209876	1964.0	8.902240512117055	8.969907407407408	5.536743092298648	4.296913580246913	5.734299516908212	3.718196457326892	2.271929824561404	3.8333333333333335	4.288461538461538	3.4285714285714284	3.0303030303030303	2.833333333333333	3.1739130434782608	2.630434782608696	2.0789473684210527	4.869275834476452	3.4877507716049387	3.4643874643874657
CHEMBL4285281	17.423098298725943	0	1	2.5892954817119787	5.178590963423957	1.3567714407095997	4.172655322777873	147.87912183134458	5.784852556028165	12	41	0	0	4	1	3	0	0	0	0	0	0	0	298.0	141.25	215.63888888888889	288.3055555555556	322.0	240.66666666666663	147.0	908.0	7.268292682926829	7.068181818181818	5.97029702970297	3.440944881889764	2.210084033613445	0.8288288288288288	0.0975609756097561	3.4878048780487805	4.115384615384615	3.891089108910891	3.4521739130434783	2.905511811023622	2.361344537815126	1.792792792792793	1.3902439024390243	3.4451219512195124	3.0202020202020203	2.7646011396011394
CHEMBL280465	25.20897225008855	0	0	2.5027705143360275	4.939463538316816	1.2701664659035834	4.455462827959055	505.2908894211929	7.388285091901802	18	51	0	0	9	3	2	0	0	4	0	0	0	4	592.0	429.34027777777777	511.97222222222223	431.7916666666666	586.5416666666667	632.8055555555555	371.2777777777778	1446.0	11.607843137254902	9.77777777777778	7.151785714285714	5.842105263157895	6.024390243902439	5.64957264957265	5.423913043478261	3.784313725490196	4.054347826086956	3.7767857142857135	3.21875	3.0	2.8292682926829267	2.717948717948718	3.0543478260869565	8.418436819172113	3.698559670781893	5.564915458937199
CHEMBL47050	28.296468898693504	0	1	2.462343984944585	4.92468796988917	1.2595155765806167	4.277657140406139	1490.221063497802	8.587613598160232	18	63	0	0	8	1	1	0	0	5	1	0	0	6	575.604938271605	472.9080742264898	547.4897119341566	527.4938271604939	638.1527777777777	588.598765432099	530.3657407407406	1842.0	9.136586321771508	7.456228956228956	4.010582010582011	2.909652076318743	3.192708333333333	2.788330229671012	3.245814307458143	3.4761904761904763	3.669491525423729	3.077380952380953	2.621761658031088	2.5303030303030303	2.53125	2.4916201117318435	2.568493150684932	7.5064773686744415	3.210328594587854	4.639743321475904
ZINC000009397108	22.691776267775005	0	1	2.5966777756337924	5.131834024066809	1.3336020475214565	4.380425921997354	309.7057255973757	6.765241991549564	12	54	1	0	5	3	1	0	0	0	0	1	0	1	319.06721536351165	126.64077503429355	254.23148148148152	343.1589506172839	316.37422839506166	296.4135802469136	272.6851851851851	2290.0	5.908652136361327	6.362707535121329	3.683320904797416	2.5711070186208307	2.5550954681389464	2.500552791597568	1.8594854396381115	3.4444444444444446	3.88785046728972	3.3624161073825505	3.0120481927710845	2.74585635359116	2.782608695652174	2.8507462686567164	2.572519083969466	2.345199537672103	2.5576575138356747	2.375995154032537
CHEMBL3980023	23.948819787484386	0	2	2.4317378387426345	4.838362392331749	1.3203534001803627	4.944986749530343	251.6831812483792	6.626783367950557	12	61	0	0	5	3	2	0	0	0	0	0	0	0	348.0	178.16666666666666	296.388888888889	342.6111111111112	402.3611111111111	355.77777777777777	270.72222222222223	1206.0	5.704918032786885	5.538461538461538	2.871165644171779	2.333333333333333	1.9010416666666667	1.6519337016574585	1.9044117647058825	3.1639344262295084	3.5210084033613445	2.9693251533742333	2.776536312849162	2.629032258064516	2.442708333333333	2.3314917127071824	2.389705882352941	2.920765027322404	2.5632478632478635	2.490662931839404
ZINC000040422692	17.962406788742243	0	1	2.4100149840366374	4.808154339614243	1.283256294878243	4.109615356364087	192.6370267777104	6.093716850850647	12	42	0	0	6	2	2	1	0	0	1	0	0	1	268.04938271604937	184.5547648986435	267.90174897119334	287.63271604938257	265.16563786008214	273.9012345679012	170.7366255144033	1402.0	6.382128159905937	4.828282828282829	3.236625514403292	3.0718518518518523	3.2967651195499297	3.906862745098039	2.1163194444444446	3.3095238095238093	3.4615384615384617	3.0185185185185186	2.5739130434782607	2.51	2.6835443037974684	2.6323529411764706	2.484375	4.394161069015321	2.4303568088290315	3.4346378073229915
CHEMBL91221	21.57722253392404	0	1	2.476550738871886	4.85316827991011	1.264493941967663	3.496178941034742	1927.129790590687	8.593406437032964	6	51	1	0	9	3	4	0	0	0	2	0	0	2	381.2098765432099	253.3786484529797	281.3544238683128	378.6205227861607	283.50154320987656	222.74845679012347	245.00308641975312	1688.0	7.474703461631566	6.758909853249476	3.605216745567623	1.9484126984126984	1.8987217305801376	1.9030501089324616	2.3968253968253967	3.313725490196078	3.5670103092783507	2.87218045112782	2.404109589041096	2.2285714285714286	2.265486725663717	2.3529411764705883	2.505494505494505	4.96820879319568	2.965923208323628	2.900561070807348
CHEMBL1224106	18.360915223213315	0	0	2.5083194589443987	4.935102390980716	1.342752889245043	3.981787428506007	258.5895192980352	6.388151059828334	12	41	0	0	5	2	3	0	0	0	0	0	0	0	328.0	159.69444444444446	230.8611111111111	296.91666666666663	298.69444444444434	194.9444444444445	161.1666666666667	956.0	8.0	7.727272727272727	5.00990099009901	4.208333333333333	4.129411764705883	3.208333333333333	2.583333333333333	3.5121951219512195	3.948051948051948	3.396039603960396	2.97196261682243	2.84375	2.776470588235294	2.9027777777777777	2.6944444444444446	3.894986449864499	3.1073232323232323	2.998196248196248
CHEMBL4556297	12.744350898097345	0	1	2.523736271725811	4.984488095318049	1.326795563191539	3.6246454549175313	93.47092442280308	5.007654048439498	6	33	0	0	3	1	2	0	0	0	0	0	0	0	202.0	86.17361111111111	160.125	207.3333333333333	122.83333333333334	94.75	50.5	662.0	6.121212121212121	5.971428571428572	3.3255813953488373	1.7701149425287357	1.5535714285714286	0.2093023255813953	0.0	3.242424242424242	3.723076923076923	3.127906976744186	2.46	2.1954022988505746	2.1785714285714284	1.7906976744186047	1.28125	2.611321548821549	2.692857142857143	2.4634615384615386
ZINC000004899178	22.691776267775005	0	1	2.5931678972318	5.122532981381898	1.324983101703521	4.354228667965699	322.6621299507965	6.806225155620936	12	54	1	0	5	3	1	0	0	0	1	0	0	1	319.60493827160496	127.31779644871207	255.24382716049385	344.976851851852	317.19444444444446	300.31584362139915	273.93724279835385	1354.0	5.918609967992684	6.398467432950191	3.682326621923938	2.536525475751995	2.567977915804003	2.516583747927031	1.932994062765056	3.4444444444444446	3.878504672897196	3.348993288590604	2.9819277108433737	2.707182320441989	2.7888198757763973	2.82089552238806	2.5572519083969465	2.357736971272446	2.5657283241095503	2.3854563286027464
ZINC000071340434	14.87775197561892	0	1	2.3609552087456684	4.7032401676087545	1.3259822586313357	4.013956612042281	110.51430181144508	5.346998826912975	12	38	0	0	3	3	0	0	0	0	0	0	0	0	212.0	92.38888888888889	172.97222222222223	215.80555555555563	136.94444444444449	113.0	108.16666666666664	742.0	5.578947368421052	5.75	3.148936170212766	2.3846153846153846	2.52542372881356	2.090909090909091	1.543859649122807	3.0789473684210527	3.3380281690140845	2.9680851063829787	2.52	2.351648351648352	2.711864406779661	2.7454545454545456	2.421052631578948	2.431286549707602	2.6847222222222222	2.43622848200313
CHEMBL1258671	19.92495869984746	0	1	2.458950110884652	4.917900221769303	1.3111442297865787	3.835902551852728	1220.6533492391266	8.062652971571783	6	53	0	0	7	2	4	0	0	1	0	0	0	1	382.0	245.69444444444443	290.9722222222223	395.25	345.36111111111103	305.9722222222222	230.5833333333333	1146.0	7.20754716981132	6.290909090909091	4.182481751824818	3.643939393939394	2.2905982905982905	1.982608695652174	2.309278350515464	3.0	3.2254901960784315	2.781021897810219	2.4444444444444446	2.386363636363636	2.376068376068376	2.2782608695652176	2.536082474226804	4.635744234800838	2.9464646464646465	2.852668845315905
ZINC000029131439	9.370727640387596	0	3	2.3580511069480354	4.716102213896072	1.2895777516950042	3.2852429358909565	47.19267919496042	4.03656033555425	6	20	0	0	4	3	0	0	0	0	1	0	0	1	143.60493827160494	72.67196311537876	109.0216049382716	121.76440329218109	35.76748971193416	11.395061728395062	1.345679012345679	732.0	7.180246913580247	7.433862433862434	3.8282828282828287	1.9407407407407409	1.3650793650793651	0.6222222222222222	0.0	3.5	3.852941176470588	3.0681818181818183	2.4390243902439024	2.033333333333333	1.5714285714285714	1.4	1.0	3.633598155768938	3.258916323731139	3.206517792302106
CHEMBL3139241	15.763198241767942	0	3	2.4414802756252776	4.882960551250556	1.2922547308976473	3.9396714670854553	156.0892308090434	5.743575016649865	12	32	0	0	6	4	2	0	0	0	0	0	0	0	304.0	174.19444444444446	214.94444444444449	259.97222222222223	179.1388888888889	167.94444444444446	132.27777777777777	840.0	9.5	9.411764705882351	6.608695652173913	5.362068965517241	5.14	4.520833333333333	4.457142857142857	3.6875	4.150943396226415	3.463768115942029	3.072463768115942	3.103448275862069	2.92	2.5625	2.571428571428572	5.443576388888889	3.862745098039216	4.055555555555555
CHEMBL2337492	15.20008751373572	0	1	2.488912753010418	4.884839661724236	1.3072553485029097	3.954261731462108	515.482118540119	6.361872512434754	6	34	0	0	7	2	1	0	0	3	1	0	0	4	358.44444444444446	168.7552718061753	240.1118136563423	289.1205476740253	262.8814461698982	238.9361214411546	197.40338692185185	1176.0	10.54248366013072	8.657142857142857	5.976190476190476	5.764044943820225	2.514705882352941	2.625	0.0	3.588235294117647	4.095238095238095	3.630952380952381	2.978947368421053	2.4831460674157304	2.073529411764706	1.4791666666666667	1.0	3.853153818010146	2.892076565569213	2.9209109287576616
ZINC000003779067	20.22301585277072	0	1	2.5365405354501607	5.061772977522111	1.3662834120826597	4.565451053112481	182.5234706794241	6.123169503090198	16	43	0	0	5	1	4	0	0	0	0	0	0	0	372.0	133.5277777777778	243.6388888888889	273.0833333333334	256.61111111111114	222.4166666666668	173.2222222222223	1043.0	8.651162790697674	8.361702127659575	6.270833333333333	3.5126050420168067	3.4056603773584904	3.0510204081632653	3.391891891891892	3.767441860465116	4.2073170731707314	4.041666666666667	3.4727272727272727	3.033613445378151	2.8867924528301887	2.6020408163265305	2.554054054054054	3.1052971576227395	3.0821513002364065	2.9712059620596207
ZINC000062225409	15.572928212987	0	0	2.512647901239907	4.949573548138636	1.307780946959518	3.844009638186654	199.02923641882649	5.986598911170759	6	37	0	0	6	2	2	1	0	1	0	0	0	1	288.44444444444446	192.58676268861456	206.64814814814807	269.7808641975309	272.8240740740741	233.53703703703704	113.76851851851852	1084.0	7.795795795795796	6.897435897435898	4.23758865248227	4.055555555555556	3.3640350877192984	2.156565656565657	0.764367816091954	3.324324324324324	3.676056338028169	3.1382978723404253	2.967391304347826	2.8846153846153846	2.4473684210526314	2.1515151515151514	1.9655172413793105	5.205047640232825	2.9678695789806904	2.9105372978612416
9881119;CHEMBL80482;CHEMBL80482	13.49204798394724	0	1	2.492963544149106	4.90618698995634	1.313798229096267	3.676293583344621	105.56925085635802	5.18999539485936	6	37	0	0	3	2	1	0	0	0	0	0	0	0	186.0	90.63888888888889	167.6388888888889	211.16666666666669	183.75	145.83333333333331	96.16666666666669	686.0	5.027027027027027	5.205128205128205	2.77319587628866	1.576086956521739	0.8181818181818182	0.6666666666666666	0.1428571428571428	3.027027027027027	3.4383561643835616	2.8969072164948453	2.757575757575758	2.510869565217391	2.0	1.6933333333333334	1.3928571428571428	2.4496996996997	2.525641025641025	2.296423135464232
ZINC000064454011	23.467682544039384	1	1	2.5538857634447685	4.971427984704707	1.3191314044382425	4.537221764579086	287.0715252476735	6.724442138593528	12	60	1	0	3	1	2	0	0	0	0	0	0	0	316.0	195.04166666666669	294.4027777777778	399.2638888888888	352.35416666666663	338.2083333333333	324.44444444444446	1144.0	5.266666666666667	5.265625	2.66120218579235	1.8432203389830508	1.7171717171717171	1.680232558139535	1.6405228758169934	3.283333333333333	3.793388429752066	3.2131147540983607	2.593073593073593	2.4745762711864407	2.505050505050505	2.4069767441860463	2.3594771241830066	3.250694444444445	2.5601128472222223	2.4330808080808084
CHEMBL1651091	11.520557554648656	0	0	2.3822897634012685	4.674237896328191	1.261147779408215	3.5599179614430434	69.68197937679533	4.649406846919376	11	23	0	0	5	2	2	1	0	0	0	0	0	0	220.44444444444449	152.30898491083676	148.97530864197535	182.3456790123457	95.98148148148148	145.33333333333337	79.66666666666666	850.0	9.584541062801932	8.819444444444445	6.317460317460317	4.647058823529412	5.12	5.045454545454546	1.5	3.652173913043478	4.027777777777778	3.357142857142857	2.925	2.8529411764705883	2.8	2.136363636363636	1.4444444444444444	6.622129778732033	3.960133744855968	4.138203017832649
CHEMBL46516	27.660794408301943	0	1	2.5369235783707027	4.980913754053265	1.326097825995087	3.8601013654818495	3123.610253152637	9.299507712757896	18	66	1	0	6	3	1	0	0	2	0	0	0	2	470.0	312.25694444444446	356.77777777777777	476.25	489.625	482.3333333333333	438.58333333333337	1448.0	7.121212121212121	6.485714285714286	3.3666666666666667	2.3800904977375565	2.317757009345794	2.3684210526315788	2.525641025641025	3.3181818181818183	3.706349206349208	3.1	2.729064039408867	2.497737556561086	2.4065420560747666	2.457894736842105	2.583333333333333	4.731165824915825	2.921825396825397	2.831569664902998
CHEMBL4204036	14.170645194432373	0	0	2.3985138732046605	4.627811311454554	1.331714442483925	3.778669915566703	114.7750210920092	5.33076053880571	11	33	0	0	4	3	0	1	0	0	0	0	0	0	200.44444444444449	85.80898491083676	148.66666666666666	159.74074074074073	137.21296296296296	120.96296296296298	93.5	922.0	6.074074074074074	6.076190476190477	2.734234234234234	2.9894179894179893	2.1236559139784945	1.7580645161290325	2.3181818181818183	3.303030303030303	3.583333333333333	2.9324324324324325	2.9	2.9206349206349205	2.596774193548387	2.161290322580645	2.113636363636364	2.600272270025356	2.7952380952380955	2.4777777777777774
CHEMBL2396668	12.784941202760692	0	1	2.4707323642742014	4.941464728548404	1.333892600497162	3.704719165135467	81.58765694213888	4.871681616810417	6	32	0	0	3	2	1	0	0	0	0	0	0	0	192.0	113.8888888888889	158.3888888888889	214.8055555555556	128.66666666666666	72.33333333333334	38.83333333333333	646.0	6.0	5.911764705882353	3.292134831460674	1.935897435897436	1.1090909090909091	0.6428571428571429	0.125	3.25	3.6666666666666665	3.01123595505618	2.5	2.282051282051282	2.090909090909091	1.8333333333333333	1.5	3.559027777777778	2.685457516339869	2.514109347442681
CHEMBL2397912	14.118274536094024	0	1	2.508573022687996	5.017146045375993	1.3078169134625677	3.850797759099837	100.257770508147	5.195531239388163	6	36	0	0	4	2	2	0	0	0	0	0	0	0	238.0	130.16666666666669	180.97222222222223	232.16666666666669	182.66666666666663	144.25	81.5	748.0	6.611111111111111	6.315789473684211	4.153846153846154	2.4444444444444446	1.3333333333333333	0.5970149253731343	0.0363636363636363	3.2222222222222223	3.6714285714285713	3.32967032967033	2.786407766990292	2.363636363636364	2.185185185185185	1.7014925373134329	1.309090909090909	3.615740740740741	2.807748538011696	2.585317460317461
CHEMBL1940402	19.407971757298387	0	1	2.414084052832934	4.828168105665865	1.2913165664929918	3.730523221008291	996.0610937734446	7.82009932670755	12	50	0	0	4	1	1	0	0	1	1	0	0	2	283.60493827160496	193.4844631153788	241.71604938271605	335.8796296296296	243.4861111111112	206.9737654320988	186.8240740740741	1264.0	5.672098765432099	5.252136752136751	2.360493827160494	1.4063714063714063	1.4672131147540983	1.618736383442266	1.8523035230352305	3.06	3.3085106382978724	2.674074074074074	2.2448979591836733	2.132867132867133	2.2131147540983607	2.294117647058824	2.463414634146341	3.869689262307576	2.6985794555239004	2.571447333858681
CHEMBL3402674	15.722758127248062	0	1	2.488912753010418	4.884839661724236	1.3072553485029097	3.954261731462108	515.482118540119	6.361872512434754	12	42	0	0	3	1	0	0	0	0	1	1	0	2	189.5116598079561	168.7552718061753	240.1118136563423	289.1205476740253	262.8814461698982	238.9361214411546	197.40338692185185	2232.0	4.512182376379907	4.861326442721792	2.7334785766158314	1.9724444444444444	1.7364672364672369	0.8964555953803265	0.2172839506172839	3.023809523809524	3.613333333333333	3.147058823529412	2.6016260162601625	2.472	2.4423076923076925	1.956989247311828	1.5733333333333333	3.853153818010146	2.892076565569213	2.9209109287576616
CHEMBL1231	19.17536284391992	0	1	2.4720463605632785	4.944092721126555	1.2961419980497826	3.7775491723965087	1398.750366785401	8.198845966877238	6	57	0	0	4	1	3	0	0	0	0	0	0	0	294.0	201.8958333333333	270.93055555555554	389.6250000000001	370.95833333333337	307.25	241.3333333333333	1064.0	5.157894736842105	4.793103448275862	3.1944444444444446	2.3902439024390243	2.0431654676258995	1.6240601503759398	1.779816513761468	2.719298245614035	3.009433962264151	2.673611111111111	2.3987341772151898	2.182926829268293	2.223021582733813	2.075187969924812	2.1559633027522938	3.54203216374269	2.704022988505747	2.5559486373165616
CHEMBL3343669	18.427966138356965	0	3	2.488912753010418	4.884839661724236	1.3072553485029097	3.954261731462108	515.482118540119	6.361872512434754	12	44	1	0	5	3	1	0	0	0	1	0	0	1	286.44444444444446	168.7552718061753	240.1118136563423	289.1205476740253	262.8814461698982	238.9361214411546	197.40338692185185	1204.0	6.51010101010101	6.956521739130435	4.339449541284404	3.026315789473684	2.68141592920354	2.527472527472528	3.2363636363636363	3.409090909090909	4.1645569620253164	3.486238532110092	3.23931623931624	2.894736842105264	2.433628318584071	2.1868131868131866	2.418181818181818	3.853153818010146	2.892076565569213	2.9209109287576616
ZINC000040950248	9.220897726126536	0	1	2.44827309940988	4.662605379521403	1.304123379145729	3.008345750123409	61.22227154788976	4.296832594292735	6	24	0	0	2	1	0	0	0	0	1	0	0	1	103.60493827160494	59.42196311537876	91.85493827160492	105.51851851851852	65.65843621399178	40.05555555555556	15.407407407407408	710.0	4.316872427983539	4.564444444444445	2.0308641975308643	1.2460317460317465	0.9641577060931898	0.6455026455026455	0.2592592592592593	3.083333333333333	3.2857142857142856	2.611111111111111	2.32	2.119047619047619	1.8387096774193548	1.5238095238095235	1.4444444444444444	2.4759151298074484	2.5697119341563788	2.187022339800117
CHEMBL201454	14.268104450355082	0	1	2.5159285928039976	4.962274767523376	1.2884697893637405	3.760180082704335	115.63598615443546	5.338233871610744	13	32	0	0	4	3	0	0	0	0	1	0	0	1	207.6049382716049	90.7275186709343	155.37860082304528	190.3127572016461	150.0987654320988	120.98559670781891	79.08641975308642	954.0	6.487654320987654	7.062091503267973	4.454814814814815	2.802287581699346	1.4934640522875815	1.141025641025641	0.3874643874643874	3.5	4.0	3.293333333333333	3.050632911392405	2.794117647058824	2.323529411764706	1.9230769230769231	1.641025641025641	2.835234958466697	2.9515855725006057	2.6789413935007804
1201549	18.33240565251189	0	1	2.4457488185693896	4.8230143086051775	1.3577685930396275	4.090837151043624	214.1589934760892	6.199627822267317	12	48	0	2	2	1	1	0	0	0	0	0	0	0	236.0	106.91666666666669	213.13888888888889	274.6111111111111	244.16666666666663	256.66666666666663	234.3333333333333	894.0	4.916666666666667	5.0	2.5789473684210527	2.25	2.5	1.8507462686567164	1.2890625	3.1041666666666665	3.521276595744681	2.9097744360902253	2.517482517482517	2.5681818181818183	2.9035087719298245	2.5223880597014925	2.2421875	2.227430555555556	2.471132897603486	2.267434988179669
10036629;CHEMBL253806;CHEMBL181787;CHEMBL400600;CHEMBL181787	11.411167754907478	0	1	2.401752494351354	4.775500401479242	1.275821133797581	3.5506057353151044	70.38872910727056	4.659498260547035	6	31	0	0	3	1	1	0	0	0	1	0	0	1	157.60493827160494	71.94974089315653	131.37860082304528	167.51748971193425	104.46913580246915	57.53703703703704	39.0	850.0	5.084030266825966	5.065972222222222	2.8845598845598843	1.093915343915344	0.8908045977011495	0.2592592592592592	0.0	2.967741935483871	3.2758620689655173	2.9740259740259742	2.413793103448276	2.011904761904762	1.7241379310344829	1.6296296296296295	1.25	2.3209593836502105	2.56053883744856	2.2651482900525046
CHEMBL4471059	22.684436139372355	0	2	2.488912753010418	4.884839661724236	1.3072553485029097	3.954261731462108	515.482118540119	6.361872512434754	14	58	0	0	9	2	4	0	0	0	3	0	0	3	386.4938271604938	168.7552718061753	240.1118136563423	289.1205476740253	262.8814461698982	238.9361214411546	197.40338692185185	2040.0	6.663686675180928	6.290018832391714	4.299588477366255	2.6556343577620174	2.828703703703704	2.4090038314176248	2.3503503503503507	3.086206896551724	3.5686274509803924	3.051851851851852	2.653061224489796	2.5531914893617023	2.658333333333333	2.6293103448275863	2.495495495495496	3.853153818010146	2.892076565569213	2.9209109287576616
CHEMBL1277492	24.153770073070632	1	1	2.5888673469588683	5.046423926147028	1.3248524505757624	4.491621084015357	371.6286673350667	7.016507438313237	12	54	1	0	6	1	4	0	0	0	1	0	0	1	395.60493827160496	244.37335200426764	306.0354938271605	422.5560699588477	438.7309670781894	395.1615226337448	325.9135802469135	1482.0	7.326017375400092	7.00191570881226	4.363008971704624	3.099163679808841	2.451851851851852	2.4149085794655414	2.7884444444444445	3.592592592592593	4.046728971962617	3.459627329192547	3.022346368715084	2.9301075268817205	2.688888888888889	2.537974683544304	2.576	4.525432444523475	2.9103164467149143	2.860144802122996
ZINC000003812888	24.165700616889097	0	1	2.4538345355648894	4.90766907112978	1.2649199147340977	3.931908241069901	2112.90881432938	8.849743330556917	12	71	0	0	6	2	4	0	0	0	0	0	0	0	412.0	216.50694444444449	311.6527777777778	409.5972222222222	478.2916666666666	456.0	446.58333333333337	1364.0	5.802816901408451	5.402777777777778	3.6392405063291138	1.6553191489361705	1.7534246575342465	1.441747572815534	1.305263157894737	2.788732394366197	3.1484375	2.962025316455696	2.42512077294686	2.1617021276595745	2.127853881278539	2.150485436893204	2.0157894736842104	3.04939358372457	2.919753086419753	2.4347873263888893
CHEMBL2413153	22.046279043407107	0	1	2.364628690580793	4.729257381161588	1.3035591422294264	4.433542031246767	283.1347565100143	6.710633692715513	12	57	0	0	9	5	3	0	0	1	0	0	0	1	432.0	284.8611111111111	314.19444444444446	425.4166666666666	365.83333333333337	327.75	307.0	1266.0	7.578947368421052	6.5423728813559325	3.8642857142857134	1.943037974683544	2.116883116883117	2.014084507042253	2.066666666666667	3.017543859649123	3.2242990654205608	2.8285714285714287	2.5436241610738257	2.3607594936708862	2.2467532467532467	2.183098591549296	2.283333333333333	4.997563352826511	3.0174199623352163	2.9363966770508827
CHEMBL1186561	9.220897726126536	0	1	2.44827309940988	4.662605379521403	1.304123379145729	3.008345750123409	61.22227154788976	4.296832594292735	6	24	0	0	2	1	0	0	0	0	1	0	0	1	103.60493827160494	59.42196311537876	91.85493827160492	105.51851851851852	65.65843621399178	40.05555555555556	15.407407407407408	710.0	4.316872427983539	4.564444444444445	2.0308641975308643	1.2460317460317465	0.9641577060931898	0.6455026455026455	0.2592592592592593	3.083333333333333	3.2857142857142856	2.611111111111111	2.32	2.119047619047619	1.8387096774193548	1.5238095238095235	1.4444444444444444	2.4759151298074484	2.5697119341563788	2.187022339800117
ZINC000064447275	22.62282658255371	1	2	2.552502167176189	4.963913105838461	1.334802661384995	4.425102803828036	307.8769931160463	6.759319747384248	12	56	1	0	4	2	2	0	0	0	0	0	0	0	320.0	192.25694444444449	288.4027777777778	377.70833333333337	409.2638888888888	357.30555555555554	284.94444444444446	1118.0	5.714285714285714	5.583333333333333	3.0416666666666665	2.0654205607476634	1.814070351758794	1.892215568862276	2.1538461538461537	3.321428571428572	3.830357142857143	3.2797619047619047	2.815	2.6401869158878504	2.4472361809045227	2.3532934131736525	2.4692307692307693	3.4331597222222223	2.656712962962964	2.575024801587302
CHEMBL2442269	15.641877898208296	0	3	2.466435752034465	4.7771723427125785	1.2981185836365623	4.122340565100268	111.57838413054468	5.407874521160195	9	33	0	0	6	4	1	0	0	0	0	1	0	1	277.06721536351165	136.07827503429357	181.79320987654324	221.46450617283955	190.7283950617284	147.88117283950618	126.75617283950616	2002.0	8.395976223136717	8.486772486772487	5.54320987654321	3.996632996632997	4.590771098967821	4.436392914653784	2.3156565656565657	3.6666666666666665	4.086206896551724	3.5303030303030303	2.986111111111111	2.833333333333333	2.7704918032786887	2.9565217391304346	2.386363636363636	4.12358409194829	3.29673721340388	3.1343656875266075
CHEMBL3547177;CHEMBL3547176	15.682318012728182	0	1	2.4645768016297325	4.929153603259465	1.302880020943211	4.007507807078105	120.01848533543802	5.480792955940345	12	40	0	0	2	1	0	0	0	0	1	0	0	1	189.6049382716049	84.9775186709343	164.07304526748976	206.022633744856	214.6172839506173	185.12345679012347	121.91975308641976	1006.0	4.740123456790124	5.050264550264551	2.813725490196078	2.046222222222222	1.731837606837607	0.8482676224611708	0.2	3.15	3.6266666666666665	3.1862745098039214	2.6341463414634148	2.48	2.4134615384615383	1.946236559139785	1.48	2.1244379667733577	2.509749167156575	2.18764060356653
ZINC000000896740	19.408121947441856	0	0	2.369630469204764	4.730186415363825	1.261838357736919	4.458774076871825	171.14654196038435	6.058810891915786	17	39	0	0	7	2	1	0	0	0	4	0	0	4	282.41975308641975	105.43785246151502	186.3281893004116	205.1512345679013	200.73251028806587	214.4218106995885	184.4754610577656	1980.0	7.241532130421019	7.157181571815719	3.903100775193798	4.089147286821706	4.03968253968254	3.5736714975845416	3.288117283950618	3.641025641025641	3.8676470588235294	3.209302325581396	2.8461538461538463	3.058139534883721	3.1785714285714284	2.9130434782608696	2.7625	2.703534678500385	2.8820887282946908	2.740120430888405
CHEMBL380763	19.039512433698444	0	1	2.494310929636221	4.908891975262627	1.353478323790674	3.7952349133174654	823.5366863767014	7.589076835313488	19	45	0	0	3	3	0	0	0	0	0	0	0	0	272.0	112.41666666666669	212.47222222222229	252.3055555555556	225.44444444444443	212.22222222222217	181.1111111111112	924.0	6.044444444444444	6.4375	3.703703703703704	2.4375	2.0	2.029126213592233	2.272727272727273	3.311111111111111	3.731707317073171	3.1296296296296298	2.8189655172413794	2.6785714285714284	2.532710280373832	2.388349514563106	2.4204545454545454	2.4981481481481485	2.828125	2.591124661246613
ZINC000118890364	31.26717676953363	0	1	2.551740219060713	5.067973347938619	1.3003524880297836	4.519282291755408	1284.3248268507646	8.518964985804727	18	74	1	0	8	5	3	0	0	0	0	0	0	0	512.0	278.61805555555554	389.27777777777766	486.6666666666667	522.9444444444445	484.44444444444434	432.0277777777778	1588.0	6.918918918918919	6.670886075949367	3.7142857142857135	2.8464912280701755	3.0157894736842104	2.5051020408163267	2.105	3.418918918918919	3.795774647887324	3.291005291005291	2.743362831858407	2.6184210526315788	2.8263157894736843	2.673469387755102	2.52	3.765108858858859	2.897679324894515	2.741392801251956
ZINC000026820423	15.68231801272818	0	1	2.4645768016297303	4.929153603259459	1.302880020943211	4.007507807078103	120.01848533543804	5.480792955940345	12	40	0	0	2	1	0	0	0	0	1	0	0	1	189.6049382716049	84.97751867093432	164.07304526748976	206.022633744856	214.6172839506173	185.12345679012344	121.91975308641976	1006.0	4.740123456790124	5.050264550264551	2.813725490196078	2.0462222222222226	1.731837606837607	0.8482676224611708	0.2	3.15	3.6266666666666665	3.1862745098039214	2.6341463414634148	2.48	2.4134615384615383	1.946236559139785	1.48	2.1244379667733577	2.509749167156575	2.18764060356653
CHEMBL1405	16.35617461765403	0	0	2.5767042469412305	5.09686249270379	1.3250346930810806	4.02759509147227	131.76074240604677	5.574134900946294	6	42	0	0	2	0	2	0	0	0	0	0	0	0	220.0	154.50694444444446	195.26388888888889	305.23611111111114	236.0833333333334	171.75000000000003	126.61111111111111	798.0	5.238095238095238	5.177777777777778	2.3851851851851853	1.251572327044025	1.4310344827586208	1.9	2.186046511627907	3.333333333333333	3.886363636363636	3.111111111111111	2.53125	2.157232704402516	2.0517241379310347	2.128571428571429	2.0232558139534884	3.678736772486773	2.5206790123456795	2.2189078282828283
CHEMBL379223;CHEMBL379223;44407440	19.815568900106296	0	1	2.4943931764864624	4.909135877689279	1.3315600422159266	3.822362683925484	754.3379191914146	7.542131168173398	19	48	0	0	3	3	0	0	0	0	0	0	0	0	280.0	117.19444444444446	221.97222222222223	266.97222222222223	237.61111111111111	231.50000000000003	203.66666666666669	962.0	5.833333333333333	6.2745098039215685	3.6403508771929824	2.146153846153846	1.913793103448276	1.9732142857142856	2.056603773584906	3.270833333333333	3.6931818181818175	3.1666666666666665	2.7578125	2.523076923076923	2.534482758620689	2.3482142857142856	2.320754716981132	2.441550925925926	2.781590413943355	2.5224116161616164
CHEMBL4088036	23.571480795312088	0	1	2.488912753010418	4.884839661724236	1.3072553485029097	3.954261731462108	515.482118540119	6.361872512434754	10	72	0	0	9	3	3	1	0	0	2	0	0	2	343.33333333333337	168.7552718061753	240.1118136563423	289.1205476740253	262.8814461698982	238.9361214411546	197.40338692185185	2076.0	4.768518518518519	4.013888888888889	2.42962962962963	1.8361904761904764	1.6120527306967984	1.6520146520146517	1.3544061302681991	2.680555555555556	2.977099236641221	2.5388888888888888	2.423076923076923	2.474285714285714	2.457627118644068	2.335164835164836	2.2241379310344827	3.853153818010146	2.892076565569213	2.9209109287576616
CHEMBL4084262	27.48435369341712	0	1	2.437585163942721	4.87485741967205	1.3413930770570646	4.459337449837329	853.7303956872028	8.002378416524866	17	72	1	0	7	5	1	1	0	0	0	0	0	0	384.44444444444446	163.87148491083678	308.3703703703704	379.533950617284	353.4259259259259	295.4953703703704	303.5092592592592	1610.0	5.339506172839506	5.434210526315789	2.627659574468085	1.4768115942028983	1.4983333333333335	1.631782945736434	1.6893004115226338	3.0972222222222223	3.4388489208633093	2.9574468085106385	2.486607142857143	2.3043478260869565	2.33	2.383720930232558	2.4444444444444446	2.2759928459838443	2.5496669915529564	2.218491873168132
CHEMBL3818881	24.90306554871124	0	1	2.488912753010418	4.884839661724236	1.3072553485029097	3.954261731462108	515.482118540119	6.361872512434754	15	60	0	2	7	2	2	1	0	0	2	0	0	2	346.4938271604938	168.7552718061753	240.1118136563423	289.1205476740253	262.8814461698982	238.9361214411546	197.40338692185185	1988.0	5.774897119341564	5.73721340388007	2.8353658536585367	1.9193121693121693	2.0022222222222226	1.7928571428571431	2.091666666666667	3.333333333333333	3.763157894736842	2.9939024390243905	2.6206896551724137	2.452380952380953	2.52	2.4285714285714284	2.5083333333333333	3.853153818010146	2.892076565569213	2.9209109287576616
CHEMBL1172	17.584858756805467	0	1	2.487218297244983	4.918589286738984	1.3559551061634645	4.210283953011024	149.48058485073634	5.795623877542379	12	41	0	0	3	2	0	0	0	0	1	0	0	1	231.6049382716049	93.00529644871207	184.3827160493828	232.9588477366256	259.5864197530864	221.0987654320988	123.31481481481478	1090.0	5.6489009334537785	6.025252525252525	3.813131313131313	2.8954802259887003	1.970189701897019	1.0661375661375665	0.4417009602194787	3.3902439024390243	3.759493670886076	3.418181818181818	3.236842105263158	3.0847457627118646	2.569105691056911	1.984126984126984	1.567901234567901	2.268421864602734	2.5579171343060234	2.3339584310048447
CHEMBL113830	18.59162536651413	0	1	2.358294471182262	4.716588942364526	1.3058661987068387	4.328115263033149	190.0490176793096	6.122750764027099	12	51	0	0	3	1	2	0	0	0	0	0	0	0	252.0	167.91666666666669	233.27777777777777	321.1111111111111	307.6111111111111	253.38888888888889	211.2777777777778	960.0	4.941176470588236	4.79245283018868	2.3284671532846715	1.5063291139240509	1.618705035971223	1.456	1.5588235294117647	2.92156862745098	3.284210526315789	2.7007299270073	2.299363057324841	2.170886075949367	2.20863309352518	2.152	2.196078431372549	3.2924836601307192	2.7421383647798745	2.455555555555556
16115644	14.008884736352844	0	1	2.541731728577864	4.911557304795775	1.338802988529932	3.74548078137932	112.72485374886811	5.312736591793194	9	36	0	0	4	2	2	0	0	0	0	0	0	0	234.0	118.16666666666669	178.2222222222222	220.6111111111112	174.49999999999997	160.08333333333337	99.5	748.0	6.5	6.578947368421052	4.380952380952381	2.467391304347826	1.2409638554216869	0.8208955223880597	0.16	3.2222222222222223	3.7058823529411766	3.345238095238096	2.989010989010989	2.391304347826087	2.1927710843373496	1.9253731343283584	1.44	3.2824074074074074	2.926169590643275	2.620915032679738
ZINC000000968277	24.57380717974841	0	0	2.506828385398209	5.013625740823711	1.2735879611823522	4.0377370752489545	1498.3956604857633	8.443552366518123	12	58	0	0	7	1	5	1	0	0	0	0	0	0	426.44444444444446	264.2881515775034	304.91358024691345	425.7839506172839	389.54320987654313	363.7268518518519	303.94444444444446	1516.0	7.352490421455939	6.896174863387977	4.083333333333333	2.453488372093023	2.549783549783549	2.2287581699346406	2.6612466124661247	3.396551724137931	3.73394495412844	3.2142857142857144	2.6726190476190474	2.511627906976744	2.435064935064935	2.130718954248366	2.292682926829268	4.556692268577645	3.023907103825137	2.7973722958432425
CHEMBL4646572	15.233187499852946	0	1	2.535671389563144	4.920198033305665	1.24107277869739	3.8199474260734254	118.32358517171112	5.415277004755769	6	33	0	0	6	2	0	0	0	3	0	1	0	4	315.06721536351165	251.085219478738	354.57098765432096	242.76388888888889	235.1574074074074	226.06944444444449	183.25	2048.0	9.547491374651868	7.601058201058202	3.756441223832528	4.011549183592194	3.1780821917808217	3.6222222222222222	4.0	3.636363636363636	3.863636363636364	3.347826086956522	3.03	2.4946236559139785	2.0	1.7555555555555555	1.2857142857142858	7.608643014507212	2.9511022927689594	5.372287691732136
ZINC000040898183	23.24171300629784	0	0	2.4331778484347986	4.807279606905714	1.3714405921996649	4.495680623227335	393.5936598417855	7.040029793915244	15	57	0	0	5	4	1	0	0	0	0	0	0	0	340.0	170.94444444444446	275.7222222222223	358.3888888888888	277.94444444444446	274.05555555555554	254.2777777777778	1152.0	5.964912280701754	6.114754098360656	3.0445859872611467	2.268965517241379	2.3955223880597014	2.596774193548387	3.12	3.263157894736842	3.544642857142857	2.9363057324840764	2.66875	2.606896551724138	2.611940298507463	2.540322580645161	2.73	2.9990253411306047	2.635701275045537	2.461805555555556
ZINC000169363094	22.62282658255371	1	2	2.552502167176189	4.963913105838461	1.334802661384995	4.425102803828036	307.8769931160463	6.759319747384248	12	56	1	0	4	2	2	0	0	0	0	0	0	0	320.0	192.25694444444449	288.4027777777778	377.70833333333337	409.2638888888888	357.30555555555554	284.94444444444446	1118.0	5.714285714285714	5.583333333333333	3.0416666666666665	2.0654205607476634	1.814070351758794	1.892215568862276	2.1538461538461537	3.321428571428572	3.830357142857143	3.2797619047619047	2.815	2.6401869158878504	2.4472361809045227	2.3532934131736525	2.4692307692307693	3.4331597222222223	2.656712962962964	2.575024801587302
CHEMBL2203406	27.085995449089523	0	1	2.4541884459237946	4.902628660509401	1.295324608669825	4.952335305417024	342.8612230925305	7.061101199518574	15	68	0	0	7	4	2	1	0	0	0	0	0	0	382.44444444444446	231.48259602194787	321.7422839506172	426.3873456790123	460.16203703703707	455.5324074074074	409.6388888888889	1586.0	5.624183006535948	5.532407407407408	2.7462962962962965	2.1870748299319724	2.0887772194304857	1.7827529021558874	1.8770949720670391	3.235294117647059	3.5384615384615383	2.8722222222222222	2.6262626262626263	2.5051020408163267	2.4472361809045227	2.4129353233830844	2.3910614525139664	3.4041558238521747	2.6810485253772294	2.4749406457739784
CHEMBL2165126	24.208039501486628	0	1	2.3699514967318023	4.739228856279283	1.3058372812325705	4.627478608363704	313.1683816641504	6.878143117970671	12	60	0	0	7	3	2	0	0	0	2	0	0	2	349.2098765432099	176.31614845297972	280.66975308641975	361.6369836915104	304.01234567901247	254.30246913580245	229.4197530864197	1746.0	5.8201646090534975	5.701940035273369	2.842266697339161	1.830718954248366	1.8753753753753752	1.5606060606060606	1.807992202729045	3.15	3.356521739130435	2.8509316770186337	2.508771929824561	2.3	2.331081081081081	2.2954545454545454	2.421052631578948	2.938602474216329	2.579136455679666	2.440606548577563
CHEMBL215864	24.167599386966742	0	1	2.4570186455336662	4.826444954798123	1.3092380501738157	4.304991370291624	898.6188856762554	7.932261124683804	12	60	0	0	6	2	3	0	0	1	0	0	0	1	430.0	251.47222222222223	316.9166666666668	409.25000000000006	363.7222222222222	383.361111111111	343.0555555555554	1300.0	7.166666666666667	6.571428571428571	4.054054054054054	3.0683229813664594	4.023255813953488	4.083333333333333	2.787878787878788	3.183333333333333	3.4601769911504423	2.966216216216216	2.577639751552795	2.515527950310559	2.806201550387597	2.816666666666667	2.6666666666666665	4.191203703703704	2.931216931216931	2.804572271386432
ZINC000084689918	15.641877898208296	0	3	2.4742456016171968	4.8034797018220505	1.295507792611606	4.110585328218358	111.9912652033396	5.411568059557824	9	33	0	0	6	4	1	0	0	0	0	1	0	1	277.06721536351165	136.07827503429357	187.73765432098767	206.6327160493827	195.4598765432099	156.80246913580245	123.18981481481482	2002.0	8.395976223136717	8.572486772486773	5.505251520176893	4.044015029522276	4.7923497267759565	3.642962962962963	1.9326599326599327	3.6666666666666665	4.086206896551724	3.5074626865671643	3.125	2.855072463768116	2.80327868852459	2.74	2.2045454545454546	4.12358409194829	3.2919753086419754	3.236856108982546
CHEMBL4117857	18.3324056525119	0	1	2.486531717820337	4.792611245771837	1.3108452139609277	3.4434956504938925	864.3727689203365	7.637472858621752	12	48	0	0	4	1	2	0	0	1	0	0	0	1	316.0	181.19444444444449	233.13888888888889	273.4722222222222	265.6111111111111	229.25	172.22222222222223	1002.0	6.583333333333333	5.9	3.5	2.0806451612903225	1.4959349593495934	1.8265306122448977	2.2564102564102564	3.0416666666666665	3.302325581395349	2.971698113207548	2.652173913043478	2.298387096774193	2.1219512195121952	2.204081632653061	2.525641025641025	3.77488425925926	2.9194444444444447	2.7109173126614987
ZINC000253673501	20.972165424076003	0	0	2.3453058052920235	4.690611610584048	1.261569153746645	4.6900296231293535	194.4383416838409	6.263366876473124	12	53	0	0	7	5	1	0	0	0	1	0	0	1	321.60493827160496	172.53307422648987	261.3271604938272	327.01851851851865	293.2283950617284	263.36213991769546	239.8271604938272	1344.0	6.06801770323783	6.092929292929292	3.1424936386768447	2.2728888888888887	1.998100664767332	1.68671679197995	1.6516754850088184	3.0943396226415096	3.316326530612245	2.7938931297709924	2.4615384615384617	2.64	2.58974358974359	2.308270676691729	2.134920634920635	3.2553410231413182	2.809465020576132	2.666603678508441
ZINC000299851239	12.715991517539392	0	1	2.4839254732958107	4.797154609713539	1.2884419359165695	3.3288427304917096	217.0300840637158	5.910664231231837	6	34	0	0	4	1	1	0	0	1	1	0	0	2	207.6049382716049	146.19974089315653	159.0216049382716	184.0977366255144	173.5740740740741	165.95061728395058	134.1512345679012	968.0	6.106027596223675	5.117460317460318	2.901875901875902	2.152979066022544	1.904320987654321	1.5056360708534622	1.4067085953878409	2.9705882352941178	3.1639344262295084	2.74025974025974	2.736111111111111	2.608695652173913	2.263888888888889	1.8985507246376807	1.5849056603773586	4.299992379210487	2.7886831275720163	2.606911556365108
CHEMBL2181169	20.41328588155165	0	1	2.4966014605318674	4.993202921063734	1.3363919158277004	3.99924499900568	771.3667471445401	7.603675382722489	14	51	0	0	4	2	1	0	0	0	0	0	1	1	283.02419753086417	117.49484167901235	228.9801481481481	284.02414814814824	232.9395555555556	213.26585185185183	194.9577777777777	3788.0	5.5494940692326304	5.770781893004116	3.4691542288557216	2.5118001722652887	2.027730294396961	1.874404761904762	1.8492374727668843	3.196078431372549	3.510204081632653	2.992537313432836	2.673758865248227	2.62015503875969	2.6324786324786325	2.5892857142857144	2.617647058823529	2.3038204250786736	2.5388340192043897	2.336532123960695
ZINC000000968276	24.57380717974841	0	0	2.506828385398209	5.013625740823711	1.2735879611823522	4.0377370752489545	1498.3956604857633	8.443552366518123	12	58	0	0	7	1	5	1	0	0	0	0	0	0	426.44444444444446	264.2881515775034	304.91358024691345	425.7839506172839	389.54320987654313	363.7268518518519	303.94444444444446	1516.0	7.352490421455939	6.896174863387977	4.083333333333333	2.453488372093023	2.549783549783549	2.2287581699346406	2.6612466124661247	3.396551724137931	3.73394495412844	3.2142857142857144	2.6726190476190474	2.511627906976744	2.435064935064935	2.130718954248366	2.292682926829268	4.556692268577645	3.023907103825137	2.7973722958432425
CHEMBL1181680	29.94577398001876	0	2	2.346690814973168	4.693381629946337	1.316345219034292	4.660300820331535	1039.9833822285314	8.307936566516947	24	78	0	0	4	3	1	0	0	0	0	0	0	0	420.0	223.19444444444443	351.5833333333332	428.44444444444434	461.2222222222222	460.7222222222222	404.27777777777766	1510.0	5.384615384615385	5.345679012345679	2.901098901098901	2.717948717948718	2.805555555555556	2.478947368421053	2.5136612021857925	2.9615384615384617	3.253623188405797	2.774725274725274	2.401913875598086	2.507692307692308	2.638888888888889	2.536842105263158	2.5737704918032787	2.861467236467236	2.7832647462277094	2.547705314009661
CHEMBL2397887	12.744501088240808	0	1	2.4829307394871574	4.965861478974316	1.3148814783528575	3.704623434237037	80.7942666443439	4.861909634883211	6	32	0	0	3	2	1	0	0	0	0	0	0	0	192.0	113.88888888888889	157.72222222222223	212.86111111111111	117.66666666666666	69.83333333333333	33.0	646.0	6.0	5.941176470588236	3.415730337078652	1.7261904761904765	0.9344262295081968	0.5384615384615384	0.0	3.25	3.6984126984126986	3.067415730337079	2.583333333333333	2.1666666666666665	1.9672131147540983	1.7435897435897436	1.3333333333333333	3.5590277777777777	2.687908496732026	2.50352733686067
CHEMBL4117988	18.510745137474373	0	1	2.487515886326837	4.797492080166375	1.285759524728947	3.552804523516121	465.733750888971	7.019082858173257	12	45	0	0	5	2	2	0	0	1	0	0	0	1	336.0	227.47222222222223	251.1666666666667	294.4722222222222	270.1388888888889	236.52777777777777	192.5	1012.0	7.466666666666667	6.659574468085107	4.13	2.6	1.8018018018018016	2.409090909090909	2.9342105263157894	3.2222222222222223	3.518987341772152	3.09	2.752293577981652	2.382608695652174	2.27027027027027	2.397727272727273	2.5657894736842106	5.0549382716049385	3.2127659574468086	3.1793248945147687
CHEMBL209106	12.008884736352844	0	1	2.456689215267678	4.7543481352499946	1.3085769640174736	3.515946014407548	83.76833482650152	4.833520178154641	6	30	0	0	3	2	0	0	0	1	0	0	0	1	192.0	123.36111111111111	154.83333333333326	192.2222222222221	148.49999999999997	123.33333333333331	42.0	626.0	6.4	5.8125	2.6785714285714284	2.014925373134328	2.0	1.5384615384615383	0.0	3.2333333333333334	3.633333333333333	2.833333333333333	2.4743589743589745	2.388059701492537	2.1785714285714284	1.7179487179487178	1.3125	4.112037037037037	2.6987847222222223	2.5805555555555544
CHEMBL1214959	21.172763321076545	0	2	2.396768791704325	4.701751081273861	1.336362690276401	4.003438782352724	763.1323794572712	7.630683287878976	15	55	0	0	4	2	2	0	0	0	0	0	0	0	316.0	132.38888888888889	255.16666666666669	302.3333333333333	259.4166666666667	247.19444444444449	222.3333333333333	1082.0	5.745454545454545	5.706896551724138	2.948148148148148	2.145038167938931	2.1102362204724407	1.7674418604651163	1.891891891891892	3.0545454545454547	3.3461538461538463	2.7925925925925927	2.554794520547945	2.5801526717557253	2.590551181102362	2.4573643410852712	2.3423423423423424	2.407070707070707	2.6369731800766285	2.4535256410256414
CHEMBL221692	23.98925990200426	0	1	2.424006178610772	4.848012357221543	1.35191643682854	4.406460956083778	465.7371803014396	7.242233772921694	18	54	0	0	6	3	2	0	0	1	0	0	0	1	426.0	204.69444444444449	295.22222222222223	368.63888888888886	334.22222222222223	298.6944444444444	230.0555555555556	1244.0	7.888888888888889	7.310344827586207	4.514925373134329	2.861111111111111	2.6690140845070425	2.7421875	2.830188679245283	3.4444444444444446	3.735294117647059	3.2611940298507465	2.923076923076923	2.7916666666666665	2.6549295774647885	2.546875	2.6320754716981134	3.7906378600823047	2.9956896551724137	2.894335511982571
CHEMBL3754166	14.170645194432373	0	1	2.4178250184266696	4.709186100653005	1.267403682174876	3.474388507418021	280.32429398187634	6.277801011946209	9	38	0	0	3	2	0	0	0	0	0	1	0	1	183.06721536351165	92.49494170096024	156.06481481481484	180.5061728395061	167.68981481481487	154.0925925925926	137.52777777777777	1918.0	4.8175582990397805	5.02659069325736	2.550762527233116	1.6057347670250897	1.7355119825708063	1.920781893004116	1.623557984213722	2.921052631578948	3.333333333333333	2.764705882352941	2.4166666666666665	2.21505376344086	2.164705882352941	2.2777777777777777	2.180327868852459	2.434077413183164	2.754194365305477	2.364618406285073
CHEMBL395059	23.44856206196173	0	1	2.541897631254308	4.916568859821147	1.298056379388263	4.023159675461298	2012.21906512413	8.705605693247167	12	59	0	0	6	2	3	0	0	0	1	0	0	1	369.60493827160496	184.81085200426764	283.7397119341565	367.66152263374494	331.9197530864197	305.2921810699588	313.3539094650204	1472.0	6.264490479179745	6.179211469534049	3.9701715137956746	2.571619812583668	3.3659147869674184	3.2637759710930445	2.494313210848644	3.2033898305084745	3.566371681415929	3.046979865771812	2.62874251497006	2.4457831325301207	2.699248120300752	2.7642276422764227	2.677165354330709	3.132387322106231	2.7135935218372498	2.5109709020721813
CHEMBL213839	23.351102806039016	0	1	2.458415682186243	4.828434589920585	1.3136956307200875	4.298344502412072	842.2524451184435	7.834692074029743	12	57	0	0	6	2	3	0	0	1	0	0	0	1	424.0	245.94444444444449	307.19444444444446	388.58333333333337	414.08333333333326	312.6944444444443	327.2777777777776	1262.0	7.43859649122807	6.783333333333333	4.323741007194244	3.541095890410959	4.317460317460317	3.774774774774775	3.024390243902439	3.210526315789474	3.4766355140186915	3.0071942446043165	2.741258741258741	2.616438356164384	2.7777777777777777	2.900900900900901	2.747967479674797	4.314814814814815	2.969444444444445	2.8709761163032192
ZINC000040951681	9.99695419253438	0	1	2.4732763962343176	4.757764557526162	1.264248509192907	3.163849953101837	63.72266239230119	4.416904531315393	6	24	0	0	3	1	0	0	0	2	0	0	0	2	208.0	183.38888888888889	142.13888888888889	182.50000000000009	132.5	84.0	55.333333333333336	582.0	8.666666666666666	6.96	4.296296296296297	2.095238095238096	2.6451612903225805	1.238095238095238	2.333333333333333	3.2916666666666665	3.5	2.7962962962962963	2.44	2.1904761904761907	1.903225806451613	1.5238095238095235	1.4444444444444444	7.641203703703702	3.4177777777777782	3.384259259259259
CHEMBL1215037	21.132323206556663	0	2	2.397591773242297	4.721542497014464	1.3380855007887205	4.124302621863388	504.1652618309605	7.216155887792301	15	55	0	0	4	2	2	0	0	0	0	0	0	0	316.0	132.3888888888889	254.0555555555556	302.74999999999994	282.83333333333337	265.19444444444446	229.3611111111112	1082.0	5.745454545454545	5.724137931034483	3.0296296296296297	2.1194029850746268	2.0296296296296297	1.669064748201439	1.5234375	3.0545454545454547	3.355769230769231	2.837037037037037	2.602739726027397	2.626865671641791	2.585185185185185	2.352517985611511	2.1953125	2.407070707070708	2.638888888888889	2.4428418803418803
45378934;CHEMBL605971	23.50528082307764	0	1	2.5661095894308805	5.062753987137999	1.3174023910178116	4.567656768480337	285.7138362637777	6.719701474401182	19	51	0	0	7	4	2	1	0	0	0	0	0	0	380.44444444444446	225.0772462277092	324.32098765432096	375.3024691358024	401.787037037037	330.49228395061726	331.9907407407407	1394.0	7.459694989106754	6.587878787878788	4.947916666666667	4.543859649122807	4.255208333333333	3.5197740112994347	2.8684210526315788	3.686274509803922	4.123711340206185	3.515625	3.231884057971014	3.0902255639097747	3.0703125	3.110169491525424	2.692982456140351	4.41327933779822	2.745061728395062	3.343515336642484
ZINC000006733454	10.813450773462106	0	1	2.4021054006088627	4.772620794800279	1.2462781196636976	3.4659388363400097	60.88966117615565	4.445535629702575	6	27	0	0	3	1	0	0	0	0	2	0	0	2	121.20987654320987	54.510592897424175	106.70576131687244	140.83230452674894	63.876543209876544	10.037037037037038	0.0	1036.0	4.489254686785551	4.82936507936508	2.486111111111111	0.78743961352657	0.1037037037037037	0.0	1.92539554757058	3.1481481481481484	3.431372549019608	2.9444444444444446	2.389610389610389	1.9275362318840576	1.3555555555555556	1.0	2.13812549876849	2.018910848052747	2.333810993533216	2.092269829742597
CHEMBL80246	14.057024209183329	0	1	2.480938102537813	4.892865933161967	1.1775750299813807	3.762569948336019	103.69426095065958	5.229233435796677	6	32	0	0	6	2	0	0	0	4	0	0	0	4	350.0	323.2013888888889	377.88888888888886	279.5277777777778	236.5555555555556	263.41666666666663	243.5833333333333	868.0	10.9375	8.424242424242424	5.324675324675325	4.605633802816901	2.953846153846154	2.0	4.148148148148148	3.4375	3.6	3.0	2.611764705882353	2.492957746478873	2.261538461538461	1.6551724137931034	1.9259259259259256	10.10004340277778	3.537037037037037	6.298148148148147
CHEMBL53939	25.3302925936482	0	0	2.494419717144608	4.914843956555915	1.2592412101092314	4.076482573849269	2939.237301766516	9.149056215315063	18	53	0	0	9	4	2	0	0	3	0	0	0	3	556.0	375.8125	507.97222222222223	415.13888888888886	378.8472222222223	567.7222222222224	288.25000000000006	1416.0	10.49056603773585	9.142857142857142	6.0344827586206895	5.253968253968254	5.5	5.801980198019802	4.386363636363637	3.641509433962264	3.8125	3.431034482758621	3.0078125	2.761904761904762	2.8981481481481484	2.782178217821782	2.875	7.090801886792453	3.478670634920636	5.291377314814815
CHEMBL3771386	12.784941202760692	0	1	2.49525018946137	4.849302251781191	1.2800424167628923	3.449179186096154	139.8980767405591	5.471542385252112	6	32	0	0	4	1	1	0	0	1	1	0	0	2	219.6049382716049	151.47751867093433	158.18415637860085	197.71193415637865	203.1574074074074	178.79012345679013	135.4074074074074	966.0	6.862654320987654	6.185185185185185	4.027375201288245	2.614478114478114	2.3804713804713806	1.265536723163842	0.8465608465608466	3.15625	3.418181818181818	2.9420289855072466	2.823529411764706	2.6818181818181817	2.257575757575758	1.7966101694915255	1.5	4.733672458466698	3.0974248659433847	2.8760755705200154
ZINC000299835300	17.125041145802694	0	3	2.554827791681088	4.926322888386979	1.281530620411987	3.878827511400596	241.95172768671048	6.277195594254732	12	37	0	0	6	3	3	0	0	0	0	0	0	0	324.0	227.25	246.22222222222223	291.38888888888886	353.44444444444446	194.0555555555556	193.77777777777783	930.0	8.756756756756756	8.307692307692308	6.320987654320987	4.402298850574713	4.109756097560975	3.4307692307692306	5.219512195121951	3.5945945945945947	4.238095238095238	3.654320987654321	3.208791208791209	2.8045977011494254	2.341463414634146	2.276923076923077	2.5609756097560976	6.141891891891891	3.824786324786325	3.908289241622576
CHEMBL3402680	16.32047510869343	0	1	2.488912753010418	4.884839661724236	1.3072553485029097	3.954261731462108	515.482118540119	6.361872512434754	6	54	0	0	2	1	0	0	0	0	1	0	0	1	158.44444444444446	168.7552718061753	240.1118136563423	289.1205476740253	262.8814461698982	238.9361214411546	197.40338692185185	1090.0	2.934156378600824	3.1818181818181817	1.5961538461538465	1.005128205128205	0.9096385542168676	0.620253164556962	0.3194444444444444	2.592592592592593	3.085714285714286	2.66025641025641	2.3263157894736843	2.18974358974359	2.186746987951808	1.9177215189873416	1.6111111111111112	3.853153818010146	2.892076565569213	2.9209109287576616
CHEMBL1215038	21.839429987743213	0	2	2.3976018435966524	4.721911284791948	1.3316784940674185	4.130423420961804	755.1032154633999	7.656473866309375	15	55	0	0	5	2	2	0	0	1	0	0	0	1	368.0	193.63888888888889	276.80555555555554	324.49999999999994	305.25	306.69444444444446	283.36111111111114	1162.0	6.6909090909090905	6.0	3.1777777777777776	2.380597014925373	2.451851851851852	2.129496402877698	1.9921875	3.109090909090909	3.394230769230769	2.8666666666666667	2.6232876712328768	2.664179104477612	2.637037037037037	2.41726618705036	2.234375	3.5207070707070707	2.7811302681992336	2.6615918803418803
CHEMBL808	18.63206548103401	0	0	2.3639696716222818	4.717752420649026	1.2816554678134098	4.219883348651398	196.7483886984418	6.157394435029272	17	39	0	0	6	2	1	0	0	0	3	0	0	3	274.8148148148148	105.8492226794696	187.1162551440329	206.3014403292181	201.84773662551444	215.2201646090536	184.4547325102881	1692.0	7.046533713200379	6.910569105691057	3.708010335917313	3.992248062015504	3.841269841269841	3.333333333333333	3.013888888888889	3.5128205128205128	3.75	3.116279069767442	2.802197802197802	2.988372093023256	3.0595238095238093	2.8043478260869565	2.625	2.714082632806913	2.905977115326709	2.751709634471073
CHEMBL223271	15.240527628255602	0	1	2.568120872579508	4.974281933127887	1.2514839261252153	3.881367040300797	107.34460895384022	5.317898189896051	6	32	0	0	6	2	1	0	0	3	0	0	0	3	358.0	300.97916666666663	380.1111111111111	282.05555555555554	229.125	233.16666666666669	121.75	886.0	11.1875	9.0	5.845238095238095	6.358974358974359	2.5689655172413794	3.5681818181818183	0.8076923076923077	3.78125	4.063492063492063	3.4642857142857144	2.9468085106382977	2.4871794871794872	2.413793103448276	1.8409090909090908	1.5769230769230769	9.405598958333332	3.379084967320261	6.033509700176366
ZINC000003830564	24.317429301227804	0	1	2.398415458476756	4.796830916953512	1.2825475689020354	4.384332037807937	1349.4070166493336	8.370571337814546	12	61	0	0	9	3	4	0	0	1	1	0	0	2	453.60493827160496	275.31085200426764	330.4063786008231	422.30144032921805	428.1090534979423	390.72325102880654	351.92283950617275	1630.0	7.436146529042705	6.5097001763668425	3.9639846743295024	2.603835978835979	2.4319444444444445	2.5505698005698005	2.49480415667466	3.098360655737705	3.36036036036036	2.9448275862068964	2.506097560975609	2.398809523809524	2.41875	2.423076923076923	2.5035971223021583	4.513292655807667	3.1220197269579986	2.976634041448857
CHEMBL223090	12.59467117397975	0	1	2.5393934011855634	4.87157038603363	1.3538464242538657	3.597452233877803	88.02140312974566	4.947583631534863	6	27	0	0	4	3	1	0	0	0	0	0	0	0	230.0	144.13888888888889	151.7777777777778	203.3055555555556	112.5	80.0	23.0	654.0	8.518518518518519	8.03448275862069	5.140845070422535	3.625	1.7894736842105263	1.1538461538461535	0.0	3.6666666666666665	4.173076923076923	3.380281690140845	2.915492957746479	2.375	2.0789473684210527	1.5	1.0	5.338477366255144	3.2978927203065136	2.918803418803419
ZINC000001530752	19.17536284391992	0	1	2.4720463605632785	4.944092721126555	1.2961419980497826	3.7775491723965087	1398.750366785401	8.198845966877238	6	57	0	0	4	1	3	0	0	0	0	0	0	0	294.0	201.8958333333333	270.93055555555554	389.6250000000001	370.95833333333337	307.25	241.3333333333333	1064.0	5.157894736842105	4.793103448275862	3.1944444444444446	2.3902439024390243	2.0431654676258995	1.6240601503759398	1.779816513761468	2.719298245614035	3.009433962264151	2.673611111111111	2.3987341772151898	2.182926829268293	2.223021582733813	2.075187969924812	2.1559633027522938	3.54203216374269	2.704022988505747	2.5559486373165616
ZINC000040917475	23.4604926057802	0	1	2.406454799432896	4.81290959886579	1.2996990811139573	4.242370849512484	654.2828636325659	7.614941882641069	12	60	0	0	8	2	5	0	0	1	0	0	0	1	466.0	340.7222222222222	366.13888888888886	436.3055555555556	427.05555555555554	424.8888888888889	422.69444444444434	1356.0	7.766666666666667	6.290322580645161	3.919463087248322	2.51123595505618	2.325301204819277	1.9520958083832336	2.1354838709677417	3.05	3.324324324324324	2.9328859060402683	2.57396449704142	2.404494382022472	2.427710843373494	2.2215568862275448	2.1032258064516127	5.678703703703703	3.1357526881720434	3.298548548548548
CHEMBL134519	10.853890887981988	0	1	2.360943644152448	4.7218872883048935	1.208501886491608	3.418347858953298	71.59194693594546	4.67644770278755	6	31	0	0	4	1	2	0	0	0	0	0	1	1	179.0241975308642	92.6892861234568	138.53570370370372	160.5643703703704	155.6576296296296	118.00755555555554	63.12444444444442	3398.0	5.774974113898845	5.374910394265233	3.344626593806922	1.9621890547263685	0.8875621890547264	0.1102396514161219	0.0	2.774193548387097	3.0754716981132075	2.78688524590164	2.380281690140845	2.194029850746269	1.835820895522388	1.5294117647058822	1.0	2.989976971724413	3.0031302270011944	2.6138812019566737
CHEMBL3260795	22.49416611059141	0	1	2.477247571286644	4.922842084048815	1.3704982958214498	4.678131571999486	254.24069381731388	6.567900848951499	16	52	0	0	5	4	1	0	0	0	0	0	0	0	346.0	168.19444444444446	261.30555555555554	336.6111111111111	327.1111111111111	276.0	224.2777777777778	1112.0	6.653846153846154	6.696428571428571	4.007299270072993	3.397163120567376	3.265625	3.165137614678899	3.1868131868131866	3.423076923076923	3.81	3.2335766423357666	2.9784172661870505	2.858156028368794	2.796875	2.752293577981652	2.835164835164836	3.234508547008548	2.805555555555556	2.6130555555555555
CHEMBL3959570	16.101695509211073	0	1	2.4719746057338075	4.941293126208223	1.3735913003980904	3.955957422733378	157.06712768230537	5.749820459383895	11	40	0	0	3	2	0	1	0	0	0	0	0	0	192.44444444444449	81.05898491083677	166.74074074074073	203.08950617283952	173.3981481481482	138.19753086419755	96.88888888888889	986.0	4.811111111111112	4.968992248062016	2.5802469135802464	1.7758620689655171	1.586666666666667	1.4291666666666667	1.0111111111111113	3.25	3.645569620253165	3.111111111111111	2.849557522123894	2.534482758620689	2.41	2.275	2.15	2.026474622770919	2.33175423485501	2.1106422878574778
CHEMBL2365359	12.813450773462106	0	1	2.513196411806029	4.988875668980013	1.307909490592262	3.720481899675449	77.25493414123697	4.817114415362309	6	29	0	0	4	2	1	0	0	0	1	0	0	1	193.6049382716049	110.2552964487121	149.93004115226333	193.7572016460905	117.7530864197531	41.53703703703703	27.0	896.0	6.676032354193274	6.616487455197133	3.927350427350428	2.3369175627240137	0.7651515151515152	0.2222222222222222	0.0	3.5517241379310347	4.0	3.2564102564102564	2.6875	2.4516129032258065	1.9772727272727275	1.6296296296296295	1.3333333333333333	3.8019067740935206	2.7641046063985137	2.6303515991625144
CHEMBL3546975;CHEMBL3546974	12.008884736352844	0	1	2.4838223970909006	4.796451500999218	1.2852709100192712	3.315582396370087	135.51726226555104	5.379102658244944	6	30	0	0	3	1	1	0	0	0	1	0	0	1	175.60493827160494	96.94974089315652	131.7716049382716	155.01440329218104	151.24074074074076	118.54629629629626	75.57407407407406	884.0	5.853497942386832	5.71326164874552	3.54673721340388	2.310405643738977	1.9185185185185183	1.1315192743764173	0.6559139784946236	3.1333333333333333	3.431372549019608	3.0	2.8125	2.523809523809524	2.15	1.673469387755102	1.4193548387096775	3.2316580297718844	2.9952874020974383	2.583756959573953
CHEMBL4580763	25.351102806039023	0	1	2.488912753010418	4.884839661724236	1.3072553485029097	3.954261731462108	515.482118540119	6.361872512434754	18	60	0	0	6	1	3	0	0	1	1	0	0	2	454.44444444444446	168.7552718061753	240.1118136563423	289.1205476740253	262.8814461698982	238.9361214411546	197.40338692185185	1610.0	7.574074074074074	7.317460317460317	5.123287671232877	4.028248587570621	4.0813953488372094	2.976331360946745	2.92948717948718	3.3833333333333333	3.918181818181818	3.595890410958904	3.3067484662576687	3.0508474576271185	2.9011627906976742	2.733727810650888	2.5384615384615383	3.853153818010146	2.892076565569213	2.9209109287576616
CHEMBL3402685	15.68231801272818	0	1	2.488912753010418	4.884839661724236	1.3072553485029097	3.954261731462108	515.482118540119	6.361872512434754	12	45	0	0	2	1	0	0	0	0	1	0	0	1	190.44444444444449	168.7552718061753	240.1118136563423	289.1205476740253	262.8814461698982	238.9361214411546	197.40338692185185	1046.0	4.232098765432099	4.630434782608695	2.675925925925926	1.804195804195804	1.5	0.7207207207207207	0.15625	2.888888888888889	3.506172839506173	3.1481481481481484	2.577777777777778	2.377622377622377	2.3278688524590163	1.927927927927928	1.40625	3.853153818010146	2.892076565569213	2.9209109287576616
ZINC000254133735	19.994905232313272	0	1	2.9370548657288094	5.379290033865532	1.372764198439462	3.683853790158047	2861.338028837145	8.791953759595687	6	46	0	4	3	1	2	0	0	0	0	0	0	0	264.0	125.11805555555556	227.2916666666668	309.5555555555556	180.11111111111114	180.6805555555556	187.8055555555556	920.0	5.739130434782608	5.923076923076923	2.8609271523178808	1.6198347107438016	2.6881720430107525	3.0689655172413794	3.0843373493975905	3.934782608695652	4.847619047619047	3.5695364238410594	2.598639455782313	2.487603305785124	2.913978494623656	3.034482758620689	3.036144578313253	2.7199577294686	2.3552350427350435	2.1646825396825404
CHEMBL1632223	27.674623722198053	0	1	2.4336626301611908	4.8673252603223816	1.3248360373620296	4.117299866956788	4601.086645727834	9.686810750407409	22	66	0	0	6	5	1	0	0	0	0	0	0	0	422.0	205.22222222222223	333.63888888888886	400.94444444444446	393.0277777777778	349.0277777777778	309.11111111111114	1384.0	6.393939393939394	6.5	3.67283950617284	2.688888888888889	2.517857142857143	2.3141025641025643	2.4125874125874125	3.257575757575758	3.5867768595041323	3.074074074074074	2.7556818181818183	2.6	2.613095238095238	2.602564102564102	2.5804195804195804	3.109427609427609	2.873412698412699	2.757346189164371
CHEMBL2397883	12.81330058331864	0	1	2.520038817827367	5.040077635654733	1.3057206697722836	3.673232219780368	82.79974781712221	4.886428644945382	6	32	0	0	3	2	1	0	0	0	0	0	0	0	194.0	114.14583333333331	158.27777777777777	219.2083333333333	115.25	64.0	23.0	646.0	6.0625	6.029411764705882	3.460674157303371	1.6206896551724137	0.8793103448275862	0.4615384615384615	0.0	3.3125	3.809523809523809	3.1123595505617976	2.4571428571428573	2.1149425287356323	1.913793103448276	1.641025641025641	1.2777777777777777	3.5670572916666665	2.697712418300654	2.5123456790123457
ZINC000084709543	14.13020507991249	0	3	2.4308424846819072	4.699385686367579	1.3243062265540286	3.8946102641539553	103.14577619435175	5.223929955392436	9	30	0	0	5	4	1	0	0	0	0	0	0	0	260.0	133.41666666666669	181.8611111111112	196.5555555555556	175.6111111111112	132.24999999999997	102.3333333333333	740.0	8.666666666666666	8.71875	5.344262295081967	4.648148148148148	5.586956521739131	4.342105263157895	2.5	3.6	3.980769230769231	3.295081967213114	3.05	3.0	2.9130434782608696	2.736842105263158	2.375	4.447222222222223	3.463541666666667	3.497329059829061
CHEMBL3818200	17.70617910036511	0	1	2.349244383207059	4.698488766414118	1.3255251910469494	3.822031814799234	300.96029674165044	6.539887474471025	12	43	0	0	3	2	1	0	0	0	0	0	0	0	278.0	174.6388888888889	204.33333333333343	279.2777777777777	192.19444444444449	226.47222222222223	176.0277777777778	902.0	6.465116279069767	6.111111111111111	3.037037037037037	2.047169811320755	2.25	2.88	3.09375	3.1627906976744184	3.430379746835443	2.842592592592593	2.408695652173913	2.2358490566037736	2.352272727272727	2.506666666666667	2.65625	4.061369509043928	2.969753086419753	2.58649789029536
CHEMBL1224034	18.4013553377332	0	0	2.514904104484314	4.954252170230697	1.327798416907272	3.982340769424116	293.760830645664	6.515675057996892	6	44	0	0	6	2	2	1	0	1	0	0	0	1	308.44444444444446	201.1145404663923	235.28703703703687	317.4475308641976	316.5462962962964	282.9845679012346	163.50925925925927	1196.0	7.01010101010101	6.276595744680851	3.490813648293964	3.8433333333333337	3.6851851851851856	2.476744186046512	1.303030303030303	3.340909090909091	3.651685393258427	2.968503937007874	2.768	2.85	2.7777777777777777	2.6744186046511627	2.4431818181818183	4.570785010599825	2.710927239296034	2.6436745734498537
ZINC000299853752	12.008884736352844	0	1	2.4838223970909006	4.796451500999218	1.2852709100192712	3.315582396370087	135.51726226555104	5.379102658244944	6	34	0	0	3	1	1	0	0	1	0	0	0	1	204.0	147.13888888888889	162.88888888888889	200.0555555555556	191.00000000000003	188.5833333333333	124.5	680.0	6.0	5.371428571428571	3.207792207792208	2.63768115942029	1.4444444444444444	0.9130434782608696	0.2830188679245283	2.8823529411764706	3.098360655737705	2.688311688311688	2.6944444444444446	2.536231884057971	2.1527777777777777	1.7391304347826086	1.471698113207547	4.327614379084968	2.86984126984127	2.6703096539162114
ZINC000008836531	22.58238646803383	0	1	2.597710141716965	5.129113440715374	1.3401001424356864	4.413121817127857	292.0726474977254	6.706621981306073	12	52	1	0	6	3	2	0	0	0	0	1	0	1	353.06721536351165	133.89077503429357	257.00925925925924	337.9922839506173	322.4436728395062	304.99691358024694	284.6913580246914	2316.0	6.789754141605993	6.96494708994709	4.483932461873638	3.094878829446731	2.9031150355653668	2.9005291005291007	2.274424030329542	3.5384615384615383	4.009803921568627	3.5661764705882355	3.167741935483871	3.0123456790123457	2.8874172185430464	2.7857142857142856	2.590551181102362	2.574822596813338	2.7253913139329806	2.519698620188816
73349361;CHEMBL2432058	18.008884736352847	0	1	2.824247848105752	5.283854565154652	1.3824327092209845	3.5326358785185605	1948.4842695214072	8.31674439635336	6	46	0	2	1	1	0	0	0	0	0	0	0	0	184.0	80.77777777777777	187.05555555555569	246.1388888888888	176.88888888888889	161.11111111111114	134.66666666666663	794.0	4.0	4.411764705882353	1.7894736842105263	1.078125	1.3	1.5238095238095235	1.9230769230769231	3.5	4.242718446601942	3.1842105263157894	2.396103896103896	2.328125	2.4909090909090907	2.3714285714285714	2.743589743589744	1.756038647342995	2.0517429193899788	1.8160733549083072
CHEMBL199385	9.928004507313084	0	1	2.4138624740723205	4.698694497906212	1.2840551490927958	3.266551905646049	64.71162542199463	4.432305131780845	9	24	0	0	4	3	1	0	0	0	0	0	0	0	176.0	104.83333333333331	129.77777777777774	152.61111111111114	90.83333333333331	73.33333333333333	30.0	546.0	7.333333333333333	7.4	4.078431372549019	2.5641025641025643	1.15625	1.0	0.0	3.208333333333333	3.634146341463415	2.9019607843137254	2.645833333333333	2.282051282051282	1.875	1.4583333333333333	1.1666666666666667	4.368055555555555	3.521111111111112	3.16531165311653
CHEMBL2031885	25.50093272030008	0	1	2.4492706963886977	4.896173248301142	1.3359710914884202	4.654765977672361	395.0162927251153	7.142077821261507	12	65	0	0	5	3	2	0	0	0	0	0	0	0	376.0	220.97222222222223	311.88888888888886	418.25	318.41666666666663	363.27777777777777	352.3888888888889	1280.0	5.7846153846153845	5.72463768115942	3.0280898876404496	2.414772727272727	2.611842105263158	2.62	2.4	3.1846153846153844	3.4728682170542635	2.898876404494382	2.5597826086956523	2.511363636363636	2.7302631578947367	2.64	2.5642857142857145	3.399572649572649	2.575281803542673	2.417743324720069
CHEMBL1833977	21.172763321076545	0	2	2.395413226322617	4.660979458771942	1.339328646452474	3.7963418633119934	1356.6937273796468	8.20605770905137	15	55	0	0	4	2	2	0	0	0	0	0	0	0	316.0	132.38888888888889	253.0555555555556	296.4444444444444	235.8333333333333	212.75	224.5833333333333	1082.0	5.745454545454545	5.637931034482759	2.688888888888889	1.625	1.9758064516129032	2.037037037037037	1.8070175438596487	3.0545454545454547	3.3365384615384617	2.7925925925925927	2.403973509933775	2.270833333333333	2.5161290322580645	2.638888888888889	2.333333333333333	2.407070707070707	2.6542145593869733	2.433226495726496
CHEMBL101008	13.520557554648656	0	1	2.53448227712186	4.970110872078553	1.2925705094824849	3.6996082677180016	101.88735980654008	5.154496138518508	6	33	0	0	4	1	2	0	0	0	0	1	0	1	207.06721536351165	91.32827503429355	160.10493827160494	186.98456790123456	181.1327160493827	125.78703703703704	39.32407407407408	1886.0	6.274764101924595	6.258201058201058	3.5080018289894834	2.365622032288699	0.8706047819971869	0.0144032921810699	0.0	3.333333333333333	3.723076923076923	3.185185185185185	3.0632911392405062	2.730769230769231	2.0253164556962027	1.4722222222222223	1.0	2.767523485887684	2.655467372134039	2.4631528964862297
CHEMBL55388	21.31066269151914	0	0	2.442910836256132	4.771350740273709	1.3248481175495714	3.827456439151794	1319.2087337199457	8.178039164700666	18	44	0	0	7	4	2	0	0	0	0	1	0	1	377.0672153635117	173.82827503429357	254.09259259259264	292.56172839506166	224.9320987654322	216.1712962962964	175.81172839506175	2286.0	8.56970944007981	8.29866036249015	5.0491307634164775	4.620164609053497	4.893827160493828	4.684402712571727	3.671957671957673	3.613636363636364	3.871794871794872	3.295918367346939	2.978947368421053	2.8222222222222224	3.026666666666667	3.028169014084507	2.8142857142857145	3.950642614415763	3.249343314946152	3.257597340930675
ZINC000034893492	9.180457611606656	0	1	2.465356573375433	4.709406945189286	1.305229063643689	3.047334532509467	57.35526695991076	4.231586235034892	6	24	0	0	2	1	0	0	0	0	0	1	0	1	103.06721536351166	58.74494170096023	90.59876543209874	102.46604938271602	65.55555555555554	40.62962962962963	14.0	1646.0	4.294467306812986	4.521481481481482	2.0617283950617287	1.1552028218694883	0.7992831541218638	0.4285714285714285	0.0	3.083333333333333	3.333333333333333	2.703703703703704	2.38	2.0476190476190474	1.7419354838709675	1.380952380952381	1.2222222222222223	2.447705904206676	2.555432098765432	2.1571134626690176
CHEMBL4473739	14.254275136458974	0	0	2.7012613478842504	4.954866260340349	1.2715155270048155	3.3507234879971737	199.1280916287076	5.881734959081898	5	32	0	0	8	4	4	0	0	0	0	0	0	0	296.0	231.72916666666669	215.0833333333333	327.8888888888889	196.3055555555556	216.41666666666663	171.33333333333331	826.0	9.25	8.088235294117647	5.37037037037037	3.723684210526316	4.096153846153846	5.102564102564102	2.677419354838709	3.6875	4.288135593220339	3.1728395061728394	2.5494505494505493	2.473684210526316	2.4615384615384617	2.2564102564102564	1.806451612903225	7.241536458333334	3.780228758169936	3.6454802259887
CHEMBL293937	22.086719157926986	0	0	2.462433946176452	4.819543040371851	1.3127017368835436	3.868665109927484	1731.4634346318198	8.48634166305986	18	47	0	0	7	4	2	0	0	0	1	0	0	1	385.60493827160496	179.28307422648987	264.8786008230453	309.6100823045266	248.6388888888889	235.64403292181075	205.85493827160505	1388.0	8.204360388757552	8.062222222222221	4.954059829059829	4.41638608305275	4.388250319284802	4.363888888888889	3.5877192982456143	3.5531914893617023	3.821428571428572	3.3173076923076925	2.9065420560747666	2.8181818181818183	2.896551724137931	2.925	2.789473684210526	3.814533494180636	3.1859670781893006	3.153316676464825
ZINC000299836643	15.751267697949476	0	3	2.5310816337693	4.876891719091964	1.287732187833417	3.7554357961440616	201.6348772085505	5.999605703820574	12	32	0	0	5	3	1	0	0	1	0	0	0	1	310.0	221.47222222222223	224.8333333333333	279.05555555555554	254.5	146.22222222222223	195.0	844.0	9.6875	8.852941176470589	6.591549295774648	4.859375	5.25925925925926	4.488372093023256	5.90625	3.75	4.327272727272727	3.5492957746478875	3.1066666666666665	2.8125	2.611111111111111	2.604651162790698	2.4375	6.921006944444445	3.766339869281045	4.087878787878788
CHEMBL1651094;CHEMBL1651093;CHEMBL1651094;CHEMBL1651093	18.05811746473078	1	1	2.5258177265331976	4.867985922718338	1.2525743934027058	4.125483116448283	180.40204910430967	6.0280970891704575	6	43	0	0	7	2	3	2	0	0	0	0	0	0	286.8888888888889	203.0971364883402	228.24845679012347	299.9351851851852	259.91975308641975	250.6944444444445	202.58333333333343	1398.0	6.671834625322998	6.2	3.625	2.1054131054131053	2.484848484848485	2.0774410774410774	2.217948717948718	3.395348837209302	3.85	3.2211538461538463	2.622047244094488	2.5213675213675213	2.606060606060606	2.2222222222222223	2.243589743589744	4.723189220659075	3.011488340192044	2.8531057098765435
ZINC000254086116	21.328238565646608	0	1	2.937082718799768	5.379588855257921	1.361741695441654	3.694008053706954	3080.8631927417814	8.949255825960705	6	50	0	4	4	1	3	0	0	0	0	0	0	0	308.0	142.14583333333334	249.4583333333333	340.55555555555554	226.9583333333333	237.2361111111111	244.2222222222222	1022.0	6.16	6.178571428571429	3.3974358974358974	1.707142857142857	2.5950413223140494	3.527272727272728	3.652631578947368	3.86	4.776785714285714	3.66025641025641	2.713375796178344	2.5	2.7107438016528924	2.9909090909090907	3.263157894736842	2.842916666666667	2.4677579365079367	2.2273065476190474
CHEMBL3593952	16.36091522321331	0	0	2.4258878209815817	4.851775641963165	1.2937590627380442	3.624692626846301	458.4878208055775	6.869871072944579	16	35	0	0	4	0	4	0	0	0	0	0	0	0	318.0	180.66666666666663	211.22222222222223	266.52777777777777	144.8888888888889	166.11111111111111	135.94444444444446	882.0	9.085714285714284	8.27027027027027	6.253333333333333	4.079365079365079	3.636363636363636	4.75	4.377777777777778	3.4857142857142858	3.8333333333333335	3.2	2.74025974025974	2.619047619047619	2.763636363636364	2.8541666666666665	2.955555555555556	5.161904761904761	3.545045045045045	3.520370370370371
CHEMBL3402662	18.14983498204156	0	1	2.488912753010418	4.884839661724236	1.3072553485029097	3.954261731462108	515.482118540119	6.361872512434754	12	45	0	0	5	1	0	0	0	3	1	0	0	4	352.44444444444446	168.7552718061753	240.1118136563423	289.1205476740253	262.8814461698982	238.9361214411546	197.40338692185185	1286.0	7.832098765432099	6.695652173913044	3.935185185185185	2.514925373134328	2.448598130841121	2.4901960784313726	3.1333333333333333	3.2222222222222223	3.6296296296296298	3.240740740740741	2.585185185185185	2.455223880597015	2.616822429906542	2.284313725490196	2.022222222222222	3.853153818010146	2.892076565569213	2.9209109287576616
CHEMBL3919795	16.808802290397622	0	1	2.471259975953294	4.942519951906588	1.371913978866272	3.956803698218617	200.6377276926565	6.043438276814031	12	43	0	0	2	2	0	0	0	0	0	0	0	0	210.0	90.63888888888889	187.19444444444443	233.58333333333337	202.05555555555563	170.5833333333334	133.99999999999997	804.0	4.883720930232558	5.195652173913044	2.694915254237288	1.9274193548387093	1.8623853211009167	1.6630434782608696	1.3333333333333333	3.1627906976744184	3.583333333333333	3.067796610169492	2.76	2.524193548387097	2.4220183486238533	2.315217391304348	2.2	2.1078811369509043	2.461352657004831	2.2285052910052907
ZINC000019498278	12.675551403019512	0	1	2.5047910128721127	4.838098858747703	1.3343811139268769	3.613347609640104	91.31145509330312	4.98427987549669	9	32	0	0	3	2	1	0	0	0	0	0	0	0	194.0	80.91666666666667	153.58333333333334	181.66666666666669	122.58333333333334	92.58333333333334	52.5	646.0	6.0625	6.294117647058823	3.5657894736842106	1.759493670886076	1.3728813559322033	0.7777777777777778	0.1666666666666666	3.25	3.6885245901639343	3.25	2.7777777777777777	2.316455696202532	2.1186440677966103	1.8444444444444448	1.4666666666666666	2.528645833333333	2.761437908496732	2.51775956284153
11447552;CHEMBL178231;CHEMBL181076;CHEMBL178231	10.773010658942226	0	1	2.4119811778117723	4.795009523698615	1.27706598769819	3.4575888872046168	61.13600847968439	4.44957326602773	6	27	0	0	3	1	0	0	0	0	2	0	0	2	121.20987654320987	54.510592897424175	106.41975308641976	140.73574912360917	62.83950617283951	10.037037037037038	0.0	1036.0	4.489254686785551	4.865079365079366	2.4837105624142666	0.7761674718196457	0.1037037037037037	0.0	1.92539554757058	3.1481481481481484	3.431372549019608	2.930555555555556	2.4285714285714284	1.884057971014493	1.3555555555555556	1.0	2.13812549876849	2.018910848052747	2.33777924750147	2.0866618252239166
ZINC000038276567	12.784941202760692	0	1	2.477758122903225	4.955516245806448	1.3124009593275487	3.697080892187029	81.33726463550606	4.868607900385148	6	31	0	0	4	3	1	0	0	0	0	0	0	0	206.0	116.13888888888889	164.25000000000003	210.75	139.83333333333337	105.66666666666666	34.0	658.0	6.645161290322581	6.545454545454546	4.0	2.246575342465753	1.1785714285714286	0.3404255319148936	0.0	3.3225806451612905	3.733333333333333	3.1728395061728394	2.717647058823529	2.452054794520548	2.125	1.4893617021276595	1.1923076923076923	3.746415770609319	2.832491582491583	2.7375000000000003
CHEMBL85194	15.694248556546643	0	0	2.4111296098569217	4.720610079420496	1.3007986409508896	3.566725695192817	312.1002509722716	6.436471633976925	15	34	0	0	5	4	1	0	0	0	0	0	0	0	280.0	142.38888888888889	197.25000000000009	219.1111111111112	159.11111111111111	143.61111111111111	122.83333333333334	814.0	8.235294117647058	8.166666666666666	4.788732394366197	4.349206349206349	4.549019607843137	5.219512195121951	3.590909090909091	3.4705882352941178	3.844827586206896	3.1549295774647885	2.77027027027027	2.5396825396825395	2.823529411764706	3.0	2.8181818181818183	4.187908496732026	3.410493827160494	3.4008620689655182
CHEMBL375302	15.797804495181088	0	1	2.5809865918807264	4.994953739992592	1.2728852138644409	3.938345498574979	119.75034184739404	5.47855627152242	6	35	0	0	6	2	1	0	0	3	0	0	0	3	362.0	305.22916666666663	388.25	292.83333333333337	271.62500000000006	290.75	189.75	924.0	10.342857142857143	8.432432432432432	5.580645161290323	5.262626262626263	2.1951219512195124	2.6923076923076925	0.6	3.628571428571429	3.9565217391304346	3.4731182795698925	3.0485436893203883	2.494949494949495	2.207317073170732	1.7384615384615385	1.3428571428571427	8.720833333333331	3.25	5.626811594202898
CHEMBL4584140	30.31553053115016	0	0	2.7143782090428266	5.15168636437655	1.2835768112251704	3.890573379067976	1910.709228352716	8.863562595512132	15	68	0	0	10	5	2	1	0	1	1	0	0	2	468.0493827160494	275.1545591373266	340.695987654321	483.22325102880654	512.8220164609054	579.5735596707818	501.7160493827161	2002.0	6.883079157588962	6.596096096096096	4.060660660660661	3.582777777777778	3.7286432160804015	3.447898675877952	2.952005259697568	3.661764705882353	4.044776119402985	3.27027027027027	3.095477386934673	3.175	3.1608040201005023	2.979274611398964	2.85207100591716	4.04639057554892	2.7288399510621733	2.5425073705546346
ZINC000049112710	19.896449129146045	0	1	2.3722851645194547	4.741992705960083	1.3063732891850843	4.15916828085861	267.1249198657466	6.543227858678857	6	55	0	0	6	2	3	0	0	1	0	0	0	1	346.0	230.94444444444449	277.97222222222234	386.1388888888889	338.22222222222223	384.1388888888888	344.3333333333332	1120.0	6.290909090909091	5.43859649122807	3.122448979591837	3.065040650406504	3.380530973451328	3.3181818181818183	2.396551724137931	2.890909090909091	3.093457943925233	2.557823129251701	2.3426573426573425	2.479674796747968	2.690265486725664	2.663636363636364	2.4482758620689653	4.1989898989899	2.7490253411306047	2.597871235721704
ZINC000028526233	12.2966140210565	0	1	2.441429686823931	4.762150360485746	1.242109021887878	3.475370665747824	98.09885567169282	5.055979330832532	9	34	0	0	3	2	1	0	0	0	0	0	0	0	182.0	107.3888888888889	153.05555555555554	191.9722222222222	149.00000000000003	146.33333333333331	106.0	648.0	5.352941176470588	5.485714285714286	3.144736842105264	1.3888888888888888	1.5714285714285714	0.6779661016949152	0.1276595744680851	2.9411764705882355	3.39344262295082	2.8552631578947367	2.221052631578947	2.055555555555556	2.1904761904761907	1.9322033898305084	1.4042553191489362	3.158496732026144	2.91904761904762	2.509107468123861
CHEMBL220274	14.424031047327873	0	1	2.5618307119898667	4.967818716059608	1.2788539415332056	3.806780207311649	98.1307106827442	5.174087037351956	6	29	0	0	6	2	1	0	0	3	0	0	0	3	352.0	295.45138888888886	369.19444444444446	261.3888888888889	192.50000000000003	220.25	77.0	848.0	12.137931034482758	9.580645161290322	6.36	7.196969696969697	2.869565217391304	3.3157894736842106	0.0	3.896551724137931	4.140350877192983	3.5733333333333333	3.1012658227848102	2.5	2.3260869565217392	1.605263157894737	1.0	10.187978927203064	3.5017921146953404	6.477095516569201
CHEMBL4117406	23.571480795312088	0	1	2.42110171439655	4.8422034287931	1.2868830273844785	4.051168005446141	2440.79238745843	8.931480126017192	10	68	0	0	7	3	3	1	0	0	0	0	0	0	342.44444444444446	234.49391289437588	363.41203703703707	421.3564814814814	369.712962962963	382.88888888888886	339.0185185185185	1496.0	5.0359477124183005	4.128571428571429	2.42962962962963	1.8361904761904764	1.6120527306967984	1.6520146520146517	1.3544061302681991	2.8088235294117645	2.977099236641221	2.5388888888888888	2.423076923076923	2.474285714285714	2.457627118644068	2.335164835164836	2.2241379310344827	3.4484398955055275	2.291269841269841	2.7741376873056263
CHEMBL4648457	11.968444621832964	0	1	2.46489213476024	4.905675419823499	1.3447881869968208	3.608003638235026	73.60863767868659	4.70422748672164	6	28	0	0	4	2	1	0	0	0	1	0	0	1	179.60493827160494	67.67196311537876	134.4897119341564	170.6841563786009	82.45679012345678	18.037037037037035	0.0	860.0	6.414462081128748	6.403703703703704	4.068148148148148	1.398148148148148	0.0897435897435897	0.0	1.92539554757058	3.392857142857143	3.709090909090909	3.306666666666666	2.831168831168831	2.263888888888889	1.5769230769230769	1.0	2.13812549876849	2.4168558255492414	2.5886488340192044	2.4452674897119344
CHEMBL198712	23.351102806039016	0	1	2.458415682186243	4.828434589920585	1.3136956307200875	4.298344502412072	842.2524451184435	7.834692074029743	17	56	0	0	7	3	3	0	0	1	0	0	0	1	438.0	247.91666666666669	310.5277777777778	391.69444444444446	412.3055555555555	301.611111111111	326.111111111111	1274.0	7.821428571428571	7.220338983050848	4.651851851851852	3.8642857142857134	4.80672268907563	4.056603773584905	3.220338983050848	3.25	3.519230769230769	3.022222222222222	2.762589928057554	2.65	2.831932773109244	2.962264150943396	2.8135593220338984	4.427083333333334	3.0668549905838045	2.985844017094017
CHEMBL590816	12.675551403019512	0	1	2.459834350554135	4.905886942352942	1.3401558527816635	3.659816268550377	86.82663372854002	4.93391704403677	6	31	0	0	4	3	1	0	0	0	0	0	0	0	202.0	115.61111111111111	163.55555555555554	213.8055555555556	155.3333333333333	75.0	20.0	658.0	6.516129032258065	6.363636363636363	3.793103448275862	1.9390243902439024	1.4482758620689655	0.5	0.0	3.2580645161290325	3.633333333333333	3.1149425287356323	2.681318681318681	2.2804878048780486	1.9827586206896552	1.6111111111111112	1.3333333333333333	3.729390681003584	2.8097643097643106	2.725925925925926
CHEMBL3092759	15.751267697949476	0	3	2.488912753010418	4.884839661724236	1.3072553485029097	3.954261731462108	515.482118540119	6.361872512434754	12	35	0	0	6	3	2	0	0	0	1	0	0	1	288.44444444444446	168.7552718061753	240.1118136563423	289.1205476740253	262.8814461698982	238.9361214411546	197.40338692185185	1118.0	8.241269841269842	8.305555555555555	6.138888888888889	4.294117647058823	4.576271186440678	3.914893617021277	4.941176470588236	3.4857142857142858	4.267857142857143	3.555555555555556	3.1298701298701297	2.764705882352941	2.5084745762711864	2.4680851063829787	2.4705882352941178	3.853153818010146	2.892076565569213	2.9209109287576616
ZINC000038157684	12.008884736352844	0	1	2.456689215267678	4.7543481352499946	1.3085769640174736	3.5159460144075445	83.76833482650196	4.833520178154647	6	30	0	0	3	2	0	0	0	1	0	0	0	1	192.0	123.36111111111111	154.83333333333326	192.2222222222221	148.5	123.33333333333331	42.0	626.0	6.4	5.8125	2.6785714285714284	2.014925373134328	2.0	1.5384615384615383	0.0	3.2333333333333334	3.633333333333333	2.833333333333333	2.4743589743589745	2.388059701492537	2.1785714285714284	1.7179487179487178	1.3125	4.112037037037037	2.6987847222222223	2.5805555555555544
CHEMBL254215;10105208;CHEMBL178124;CHEMBL178124;CHEMBL254009	12.464471161847756	0	1	2.4122014337215374	4.802210853614156	1.228276592190731	3.694996899973554	73.6844856533962	4.769795899543194	6	30	0	0	4	1	0	0	0	3	0	0	0	3	276.0	246.6736111111111	339.0	237.00000000000009	204.75000000000003	273.75	72.0	738.0	9.2	7.161290322580645	3.9871794871794872	2.717948717948718	2.263157894736842	3.5	0.0	3.2666666666666666	3.333333333333333	3.0128205128205128	2.438202247191011	2.128205128205128	1.9649122807017545	1.4166666666666667	1.0	8.222453703703703	3.102150537634409	5.947368421052632
ZINC000064436498	21.95615991588705	1	1	2.559202547634537	4.978800549433576	1.3002486961810542	4.445204557269181	288.66830755091945	6.658530077244987	12	52	1	0	3	1	2	0	0	0	0	0	0	0	316.0	185.75694444444449	274.18055555555554	314.2361111111111	315.5277777777777	292.8888888888889	261.63888888888886	1066.0	6.076923076923077	5.946428571428571	3.1655172413793102	2.276595744680851	1.9760479041916168	1.9507042253521127	2.146788990825688	3.4423076923076925	3.9504950495049513	3.406896551724138	2.888268156424581	2.702127659574468	2.51497005988024	2.443661971830986	2.376146788990826	3.572248931623932	2.7264384920634925	2.7146589658965894
ZINC000038213382	12.853890887981988	0	1	2.5110281849881475	4.983069354321096	1.275142437708089	3.713083009842665	78.0014962289734	4.826731638174083	6	29	0	0	4	2	1	0	0	0	1	0	0	1	193.6049382716049	110.2552964487121	150.48971193415633	194.07407407407405	114.41975308641976	74.53703703703702	15.0	896.0	6.676032354193274	6.584229390681004	3.927350427350427	2.4498207885304657	0.8226950354609929	0.0	0.0	3.5517241379310347	4.017543859649122	3.217948717948718	2.7625	2.5	1.9787234042553192	1.3888888888888888	1.0	3.8019067740935206	2.7605203770078326	2.6401703848097604
21302483;CHEMBL2337103	13.899494936611667	0	1	2.560562557166308	4.89274074798286	1.3818005639646551	3.743178475664784	101.42676710836524	5.149965282811535	6	35	0	0	3	2	0	1	0	0	0	0	0	0	158.44444444444446	66.05898491083677	143.50617283950615	188.3672839506173	138.60185185185185	72.69444444444446	21.5	876.0	4.526984126984128	4.842105263157895	2.616352201257862	1.1155115511551157	0.4835164835164835	0.1428571428571428	0.0	3.3142857142857145	3.7945205479452055	3.2358490566037736	2.9454545454545453	2.4257425742574257	1.879120879120879	1.4464285714285714	1.1666666666666667	1.8873995688810503	2.176088369070825	1.965837984102824
CHEMBL1631540	24.76531636841211	0	1	2.433968887255497	4.86771998065281	1.3420091219086598	4.280760625032974	603.9421086494222	7.534880458225419	16	60	0	0	6	5	1	0	0	0	0	0	0	0	378.0	182.69444444444449	299.8611111111111	363.9444444444444	338.2499999999999	299.94444444444434	251.94444444444449	1238.0	6.3	6.390625	3.450980392156863	2.254335260115607	2.012422360248447	1.829931972789116	2.134920634920635	3.283333333333333	3.608695652173913	3.111111111111111	2.7791411042944785	2.5895953757225434	2.5217391304347827	2.442176870748299	2.492063492063492	3.044907407407408	2.7365451388888893	2.607487922705314
CHEMBL3813789	26.191460474603662	0	1	2.3674916345688826	4.684715064972677	1.317323724323204	3.900713793917412	1173.098638946418	8.291179367913543	18	66	0	0	6	1	4	0	0	0	0	0	1	1	421.02419753086417	174.27261945679012	315.4051111111111	350.0659999999999	339.78155555555554	347.80933333333337	369.3217777777778	4154.0	6.3791545080433965	6.009017713365539	3.2328888888888887	1.6166369578134283	2.0017983301220297	2.1525760397268776	2.2320987654320987	3.090909090909091	3.322314049586777	2.9266666666666667	2.494186046511628	2.3529411764705883	2.4739884393063583	2.480446927374301	2.561111111111111	2.6404942341937896	2.79126140633387	2.606653810835629
CHEMBL4587144	23.21595314858328	0	0	2.7101623621704216	5.104322095083987	1.3407421497719132	3.733538280691724	976.7900148577068	7.91389111762576	9	52	0	2	9	5	3	0	0	0	1	0	0	1	367.60493827160496	213.6789075598232	279.07407407407413	413.6244855967078	339.9382716049382	332.920267489712	243.66666666666663	1434.0	7.069325735992403	6.844054580896685	4.0911680911680905	4.148424543946932	4.303118908382067	3.909657320872274	2.462365591397849	3.769230769230769	4.25925925925926	3.1666666666666665	2.791411042944785	3.1044776119402986	3.3596491228070176	3.1588785046728973	2.89247311827957	4.109209760765831	2.834668976969171	2.584019204389575
ZINC000058582337	18.360915223213315	0	0	2.5083194589443987	4.935102390980716	1.342752889245043	3.981787428506007	258.5895192980352	6.388151059828334	12	41	0	0	5	2	3	0	0	0	0	0	0	0	328.0	159.69444444444446	230.8611111111111	296.91666666666663	298.69444444444434	194.9444444444445	161.1666666666667	956.0	8.0	7.727272727272727	5.00990099009901	4.208333333333333	4.129411764705883	3.208333333333333	2.583333333333333	3.5121951219512195	3.948051948051948	3.396039603960396	2.97196261682243	2.84375	2.776470588235294	2.9027777777777777	2.6944444444444446	3.894986449864499	3.1073232323232323	2.998196248196248
CHEMBL56508	25.358802164349616	0	0	2.495189845397133	4.917234432912158	1.251512014125264	4.208845860113705	1026.366647042344	8.09693112749178	18	50	0	0	10	4	2	0	0	3	1	0	0	4	559.604938271605	371.15112978204536	494.8508230452675	406.9187242798354	375.0848765432099	559.6131687242798	262.7397119341564	1666.0	11.1920987654321	9.90775681341719	6.80428134556575	5.704629629629631	5.9064906490649065	5.480769230769231	4.975	3.84	4.011111111111111	3.623853211009174	3.201680672268908	2.933333333333333	3.07920792079208	2.701923076923077	2.975	7.423022595640907	3.572715272924917	5.498342478280749
CHEMBL212780;4895014	20.39211643925289	0	1	2.5905942668755904	5.115837574921412	1.36879135069357	4.23937334374186	249.8366893325729	6.437098193610736	12	47	1	0	5	4	1	0	0	0	0	0	0	0	318.0	121.95138888888889	236.8611111111112	310.45833333333326	279.75	258.5833333333334	236.33333333333337	1002.0	6.76595744680851	7.019607843137255	4.188976377952756	3.0069444444444446	2.868217054263566	2.449152542372881	1.981818181818182	3.5319148936170213	4.010752688172043	3.4803149606299213	3.084507042253521	2.951388888888889	2.891472868217054	2.6271186440677967	2.2545454545454544	2.594710401891253	2.7562636165577343	2.5468936678614105
ZINC000003812892	27.328243633427075	0	1	2.4963241649859382	4.992648329971877	1.2957803887619097	4.079811580623618	2822.901083834929	9.198283356756615	18	76	0	0	3	1	2	0	0	0	0	0	0	0	346.0	218.54166666666669	336.3055555555555	487.6944444444444	463.0	446.94444444444446	401.43055555555554	1370.0	4.552631578947368	4.670886075949367	2.555555555555556	1.7898832684824904	1.546938775510204	1.4672897196261685	1.238095238095238	2.960526315789474	3.3846153846153846	2.8260869565217392	2.405511811023622	2.2762645914396886	2.26530612244898	2.2710280373831777	2.1375661375661377	2.8755482456140355	2.6009142053445853	2.3517871017871013
CHEMBL133455	13.49204798394724	0	1	2.492963544149106	4.906186989956341	1.313798229096267	3.676293583344617	105.5692508563582	5.189995394859361	9	35	0	0	3	2	1	0	0	0	0	0	0	0	194.0	93.16666666666669	165.16666666666669	202.94444444444449	166.33333333333331	136.83333333333331	92.16666666666669	684.0	5.542857142857143	5.8108108108108105	3.227272727272727	2.2151898734177213	1.0609756097560976	0.78125	0.1538461538461538	3.142857142857143	3.567164179104477	2.977272727272727	2.833333333333333	2.6455696202531644	2.158536585365854	1.78125	1.4230769230769231	2.661904761904762	2.721471471471472	2.465174129353234
44573017;CHEMBL1187169	9.996954192534382	0	1	2.460716984944643	4.737649535648194	1.2919065152152316	3.1637019873296426	63.67657919903139	4.416181085952547	6	24	0	0	3	1	0	0	0	2	0	0	0	2	208.0	183.38888888888889	139.91666666666669	232.66666666666669	120.66666666666666	111.33333333333331	69.33333333333333	582.0	8.666666666666666	6.96	4.648148148148148	2.571428571428572	2.5161290322580645	2.238095238095238	2.333333333333333	3.2916666666666665	3.452380952380953	2.7222222222222223	2.46	2.238095238095238	1.935483870967742	1.619047619047619	1.4444444444444444	7.641203703703703	3.4177777777777782	3.331349206349207
CHEMBL243712	18.69802314063021	0	1	2.447255150841793	4.893339960188364	1.2426271953828876	4.036025360130623	282.86404671463686	6.561257113786562	6	52	0	0	8	3	4	1	0	0	0	0	0	0	328.44444444444446	261.7716906721536	311.067901234568	373.8364197530864	506.68055555555554	338.77469135802465	314.37500000000006	1298.0	6.316239316239317	4.849056603773585	3.4814814814814814	2.374429223744292	3.302325581395349	2.074074074074074	1.717948717948718	2.9423076923076925	3.195876288659794	2.8412698412698414	2.5073529411764706	2.23972602739726	2.232558139534884	2.4722222222222223	2.4038461538461537	5.034070974464493	2.666288143489401	3.206885579737814
ZINC000058583176	18.4013553377332	0	0	2.514904104484314	4.954252170230697	1.327798416907272	3.982340769424116	293.760830645664	6.515675057996892	12	38	0	0	6	2	2	1	0	1	0	0	0	1	340.44444444444446	204.8645404663923	227.84259259259247	293.7808641975309	298.2685185185185	263.67283950617286	145.92592592592595	1190.0	8.95906432748538	8.073170731707316	5.119298245614036	5.399176954732511	5.100877192982456	4.025252525252526	2.783333333333333	3.710526315789474	4.112676056338028	3.442105263157895	3.168421052631579	3.135802469135802	2.881578947368421	2.8484848484848486	2.7	5.391172117536639	3.209274314965372	3.20905059989567
ZINC000062225430	16.280034994173548	0	0	2.5126927900925886	4.949667152218284	1.2960179931968878	3.8526447525611287	323.5465671727774	6.521280396294672	6	40	0	0	6	2	2	1	0	1	0	0	0	1	292.44444444444446	196.83676268861456	215.89814814814807	281.5308641975309	287.4074074074074	262.6203703703704	129.6851851851852	1122.0	7.311111111111112	6.5	3.925566343042072	3.808429118773947	3.3617886178861784	2.226851851851852	0.9739583333333331	3.225	3.5584415584415585	3.019417475728156	2.8613861386138613	2.7701149425287355	2.475609756097561	2.263888888888889	2.171875	4.920919067215364	2.880878894767784	2.8038720538720536
CHEMBL1910141	26.756077469931803	0	1	2.590042440858615	4.994454900750201	1.3424271181435246	3.760502979147023	3799.6309391750538	9.466434651350294	12	69	0	2	7	4	2	0	0	1	0	0	0	1	438.0	258.4861111111111	338.3402777777778	453.08333333333326	522.625	456.91666666666674	455.72222222222223	1412.0	6.3478260869565215	5.767123287671233	3.2	2.463768115942029	2.550724637681159	1.9672897196261685	1.965346534653465	3.2028985507246377	3.6496350364963503	3.036842105263158	2.5429864253393664	2.5893719806763285	2.603864734299517	2.4906542056074765	2.391089108910891	3.746175523349436	2.6950152207001525	2.469637064071371
ZINC000045339406	13.49204798394724	0	1	2.472087026263613	4.931863565429811	1.305209002817347	3.7488452518748367	94.69736556222784	5.0813144320945804	6	34	0	0	4	3	1	0	0	0	0	0	0	0	210.0	120.38888888888889	173.66666666666669	229.91666666666669	181.3333333333333	129.5	50.0	696.0	6.176470588235294	6.111111111111111	3.7204301075268815	2.0	1.5522388059701493	0.4210526315789473	0.0	3.2058823529411766	3.590909090909091	3.118279569892473	2.650485436893204	2.3956043956043955	2.208955223880597	1.5964912280701755	1.3055555555555556	3.5408496732026142	2.742283950617284	2.6313131313131315
CHEMBL1187196	9.220897726126536	0	1	2.44827309940988	4.662605379521403	1.304123379145729	3.008345750123409	61.22227154788976	4.296832594292735	6	24	0	0	2	1	0	0	0	1	0	0	0	1	152.0	121.6111111111111	118.4722222222222	145.44444444444446	91.16666666666664	70.0	55.333333333333336	502.0	6.333333333333333	5.56	2.7222222222222223	1.6904761904761905	1.967741935483871	1.238095238095238	2.333333333333333	3.083333333333333	3.2857142857142856	2.611111111111111	2.32	2.119047619047619	1.8387096774193548	1.5238095238095235	1.4444444444444444	5.067129629629629	3.0133333333333336	2.820767195767195
ZINC000013491359	20.53925470817579	0	1	2.568655282873336	5.096527932892313	1.3109154020484934	4.463145124883439	187.9492131248184	6.152462515255831	9	50	0	0	4	3	1	0	0	0	0	0	0	0	294.0	150.7777777777778	234.66666666666663	318.2777777777778	322.30555555555554	277.1111111111111	229.97222222222223	992.0	5.88	6.166666666666667	3.688888888888889	2.3594771241830066	2.089041095890411	1.969230769230769	2.07843137254902	3.46	3.94	3.3703703703703702	2.9612903225806453	2.7320261437908497	2.493150684931507	2.515384615384616	2.4607843137254903	3.015555555555556	2.581275720164609	2.3466666666666667
CHEMBL238732	27.14585642597398	0	1	2.4195940315506093	4.839188063101217	1.29232230334004	5.261374259176383	277.5908750462525	6.849923788843658	16	61	0	0	8	3	3	0	0	1	1	0	0	2	479.60493827160496	261.1164075598232	337.99382716049394	464.0380658436214	389.1604938271605	343.4043209876544	324.2592592592593	1672.0	7.862376037239426	7.263247863247863	4.631988676574664	2.615853658536585	2.7442922374429224	2.603648424543948	2.664930555555556	3.459016393442623	3.7094017094017095	3.089171974522293	2.723529411764706	2.567073170731707	2.691780821917808	2.7611940298507465	2.7578125	4.280596845243003	2.955444761000317	2.8888361295768714
ZINC000040891822	18.999072319178563	0	1	2.5252091034064343	4.927971148948544	1.3292741810493622	3.788891838624937	930.3200005136796	7.710997350890842	12	49	0	0	5	3	1	1	0	0	0	0	0	0	266.44444444444446	110.08676268861456	214.75308641975312	259.2283950617284	202.3456790123457	186.5648148148148	164.70370370370372	1176.0	5.437641723356009	5.608974358974359	3.255376344086021	1.8633879781420764	1.5909090909090908	1.8249158249158248	1.9263565891472867	3.163265306122449	3.5	2.935483870967742	2.5955882352941178	2.4754098360655736	2.481818181818182	2.5656565656565657	2.6744186046511627	2.246668626298256	2.4527540360873696	2.237011316872428
CHEMBL3546973;CHEMBL3546955	12.008884736352844	0	1	2.4838223970909006	4.796451500999218	1.2852709100192712	3.315582396370087	135.51726226555104	5.379102658244944	6	32	0	0	3	1	1	0	0	0	1	0	0	1	163.60493827160494	89.69974089315653	134.5216049382716	157.68106995884773	151.15740740740742	121.95679012345678	80.07407407407408	886.0	5.112654320987654	5.124579124579125	3.0933977455716586	1.9629629629629628	1.4713804713804717	0.7401129943502825	0.3465608465608465	3.0	3.290909090909091	2.855072463768116	2.75	2.5303030303030303	2.1515151515151514	1.7118644067796611	1.4523809523809523	2.8031169029111416	2.791027559546078	2.445847362514029
ZINC000095587208	12.03739430705426	0	1	2.49898354731795	4.954670943519592	1.3117583579778176	3.6207625440229374	71.01973975089565	4.668422971168288	6	26	0	0	4	2	1	0	0	0	1	0	0	1	185.6049382716049	105.47751867093432	140.2674897119342	178.18930041152262	82.7530864197531	21.037037037037035	3.0	858.0	7.138651471984805	6.932539682539683	4.035493827160494	2.394129979035639	0.6476190476190476	0.0	0.0	3.6538461538461537	4.098039215686274	3.2222222222222223	2.764705882352941	2.339622641509434	1.7714285714285714	1.3333333333333333	1.0	4.056827641189782	2.842004703115815	2.750342935528121
ZINC000299838654	17.125041145802694	0	3	2.5548277916810886	4.926322888386979	1.281530620411986	3.878827511400606	241.9517276867097	6.27719559425473	12	39	0	0	5	3	2	0	0	0	0	0	0	0	300.0	197.25	237.5555555555556	284.0555555555556	317.44444444444446	201.3888888888889	196.44444444444449	904.0	7.6923076923076925	7.7073170731707314	5.563218390804598	3.4842105263157896	3.1847826086956523	2.688311688311688	4.040816326530612	3.4615384615384617	4.029411764705882	3.5172413793103448	3.1789473684210527	2.7578947368421054	2.3260869565217392	2.1298701298701297	2.3877551020408165	5.057692307692308	3.491869918699187	3.4934640522875817
CHEMBL490417	24.09864970174544	0	1	2.434168371384123	4.868336742768246	1.3382437435226977	4.322814126448017	486.8818998812747	7.286633876964257	16	56	0	0	6	4	2	0	0	0	0	0	0	0	392.0	184.47222222222223	292.36111111111103	379.0833333333333	310.9999999999999	276.1944444444444	234.61111111111111	1214.0	7.0	6.9	4.1063829787234045	2.251572327044025	2.125	2.2125984251968505	2.3873873873873874	3.392857142857143	3.700934579439252	3.2056737588652484	2.792207792207792	2.5723270440251573	2.555555555555556	2.566929133858268	2.5855855855855854	3.2941468253968256	2.8500000000000005	2.732346832814122
ZINC000299840876	17.40053950640095	0	3	2.6025616491329417	4.981527386700482	1.2380968045639926	3.846838537754104	272.24980758414944	6.395177415415472	12	39	0	0	5	3	2	0	0	0	0	0	0	0	304.0	198.78472222222223	243.61111111111111	308.11111111111126	326.6388888888888	204.5555555555556	198.4444444444445	904.0	7.794871794871795	7.975609756097561	5.67816091954023	3.257425742574257	3.0842105263157893	2.6125	4.725	3.5641025641025643	4.205882352941177	3.6206896551724137	3.0673076923076925	2.683168316831684	2.1894736842105265	2.0375	2.725	5.09704415954416	3.521680216802168	3.582516339869281
CHEMBL3752900	14.170645194432373	0	1	2.4178250184266696	4.709186100653005	1.267403682174876	3.474388507418021	280.32429398187634	6.277801011946209	9	38	0	0	3	2	0	0	0	0	1	0	0	1	183.6049382716049	93.17196311537876	157.18827160493834	182.0977366255144	169.23456790123456	155.21604938271605	138.37037037037038	982.0	4.83170890188434	5.07977207977208	2.593464052287582	1.6559139784946235	1.7477124183006534	1.9567901234567904	1.657559198542805	2.921052631578948	3.333333333333333	2.764705882352941	2.4166666666666665	2.21505376344086	2.164705882352941	2.2777777777777777	2.180327868852459	2.451893766194178	2.7661971087897017	2.381640478862702
ZINC000299831545	21.448411871818266	0	1	2.522435118756781	4.971808120720086	1.2935576129011293	3.878034073510787	1356.7686287806175	8.206112916304066	12	52	0	2	5	1	1	1	0	1	1	0	0	2	298.0493827160494	195.2101146928821	247.8827160493828	342.4876543209877	270.3935185185185	226.4789094650206	198.4166666666667	1556.0	5.731718898385566	5.365656565656566	2.535147392290249	1.5555555555555556	1.545238095238095	1.7655367231638417	2.284090909090909	3.2884615384615383	3.643564356435644	2.931972789115646	2.525641025641025	2.329032258064516	2.3714285714285714	2.415254237288136	2.738636363636364	3.7540406671708095	2.5887018331462777	2.454284317320621
ZINC000038213129	13.451607869427356	0	1	2.483432332887101	4.955717465950464	1.3065582141068994	3.7448686855645854	94.92170107628316	5.083680603626791	6	31	0	0	5	3	1	0	0	0	1	0	0	1	209.6049382716049	115.19974089315652	162.54526748971196	212.99485596707817	143.4074074074074	83.76543209876544	21.037037037037035	946.0	6.761449621664675	6.67003367003367	4.167305236270753	2.136111111111111	1.3747645951035783	0.6126126126126127	0.0	3.419354838709677	3.783333333333333	3.206896551724138	2.758241758241758	2.3875	2.135593220338983	1.6756756756756757	1.3333333333333333	3.716120673972792	2.7800847986033177	2.7090877914951994
CHEMBL194202	12.2966140210565	0	1	2.441429686823931	4.762150360485746	1.242109021887878	3.475370665747824	98.09885567169282	5.055979330832532	9	34	0	0	3	2	1	0	0	0	0	0	0	0	182.0	107.3888888888889	153.05555555555554	191.9722222222222	149.00000000000003	146.33333333333331	106.0	648.0	5.352941176470588	5.485714285714286	3.144736842105264	1.3888888888888888	1.5714285714285714	0.6779661016949152	0.1276595744680851	2.9411764705882355	3.39344262295082	2.8552631578947367	2.221052631578947	2.055555555555556	2.1904761904761907	1.9322033898305084	1.4042553191489362	3.158496732026144	2.91904761904762	2.509107468123861
CHEMBL3913293	28.39182034477411	0	0	2.732002706122203	5.1242223460612975	1.313927425074939	3.844649141250804	2055.4093218663834	8.880993258981293	9	65	0	0	12	7	4	0	0	0	1	0	0	1	483.60493827160496	305.9844631153788	353.1157407407407	504.4161522633745	507.9639917695473	547.6784979423869	425.4650205761317	1746.0	7.440075973409307	7.044444444444444	4.719893546240852	3.978362573099415	3.934823091247672	4.219444444444444	3.074829931972789	3.6	3.992	3.2934131736526946	3.132596685082873	3.0210526315789474	3.0279329608938546	3.025	2.829931972789116	4.707453278698135	2.9366034685479128	2.8249259259259256
CHEMBL427398	24.12715927244686	0	1	2.463111733931832	4.838180932347855	1.3120137583061715	4.3896207677642565	903.9594363050066	7.938186599532509	12	59	0	0	7	2	3	0	0	0	2	0	0	2	371.2098765432099	182.59392623075752	279.5627572016461	366.23574912360925	347.29629629629625	301.6759259259257	311.02366255144017	1760.0	6.291692822766269	6.06810035842294	3.574278472733219	2.8634111818825194	3.3469224620303755	3.2513661202185795	2.543771043771044	3.220338983050848	3.4690265486725664	2.9536423841059603	2.6948051948051948	2.5987261146496814	2.733812949640288	2.819672131147541	2.6893939393939394	3.0948123089958903	2.66509026948095	2.474006700899523
11777150;CHEMBL178313	10.813450773462108	0	1	2.3930004234295725	4.755614960872588	1.2744386091012083	3.478635971040868	60.6630440880795	4.441806920413162	6	28	0	0	3	1	1	0	0	0	0	1	0	1	145.06721536351165	89.022719478738	124.34876543209876	170.88580246913585	106.5462962962963	48.19444444444444	6.0	1748.0	5.180971977268273	5.173690932311622	2.7177177177177176	1.087448559670782	0.746031746031746	0.0	0.0	3.071428571428572	3.3846153846153846	2.8783783783783785	2.333333333333333	1.9583333333333333	1.510204081632653	1.1333333333333333	1.0	3.179382838526357	2.711579395487442	2.3913224121557457
CHEMBL3819082	17.70617910036511	0	1	2.488912753010418	4.884839661724236	1.3072553485029097	3.954261731462108	515.482118540119	6.361872512434754	12	46	0	0	3	1	0	0	0	1	1	0	0	2	254.44444444444449	168.7552718061753	240.1118136563423	289.1205476740253	262.8814461698982	238.9361214411546	197.40338692185185	1162.0	5.531400966183576	5.333333333333333	2.471074380165289	1.5294117647058822	1.6630434782608696	1.901098901098901	2.647887323943662	3.108695652173913	3.574712643678161	2.8595041322314048	2.398496240601504	2.302521008403361	2.4239130434782608	2.5164835164835164	2.718309859154929	3.853153818010146	2.892076565569213	2.9209109287576616
ZINC000045300083	18.121325411340138	0	1	2.398936752772123	4.78458133200671	1.2563719336873174	4.357446885771715	141.59172519396608	5.785856864591444	12	39	0	0	7	3	1	0	0	3	0	0	0	3	410.0	322.9513888888889	415.3611111111111	340.91666666666663	239.1111111111112	240.77777777777783	213.6111111111112	1046.0	10.512820512820513	8.609756097560975	5.13265306122449	4.0227272727272725	4.380952380952381	4.328125	5.909090909090909	3.5384615384615383	3.5753424657534247	3.142857142857143	2.676190476190476	2.636363636363636	2.952380952380953	2.71875	2.763636363636364	8.280804843304844	3.3868563685636865	5.689878234398782
CHEMBL3991094	17.625298871325345	0	1	2.44119760394478	4.7918106139127685	1.3612971507312628	3.858134712239932	229.0588057281928	6.2224361245255775	12	43	0	0	2	1	1	0	0	0	0	0	0	0	246.0	135.16666666666666	199.22222222222229	266.75	175.75	189.16666666666663	162.2222222222222	854.0	5.72093023255814	5.652173913043479	2.810344827586207	1.7787610619469028	1.9438202247191008	2.4	3.029850746268657	3.2790697674418605	3.6547619047619047	2.939655172413793	2.48	2.345132743362832	2.50561797752809	2.611764705882353	2.791044776119403	3.143410852713178	2.6062801932367154	2.3716931216931223
CHEMBL482562	24.850544700229428	0	1	2.538098139234497	5.025219576411477	1.3323363772458598	4.481268762396953	655.9664801740224	7.617511801833981	19	53	0	0	8	4	3	1	0	0	0	0	0	0	426.44444444444446	268.8272462277092	352.2006172839507	427.7746913580247	408.7901234567901	336.08950617283944	362.1296296296296	1494.0	8.046121593291405	6.807017543859649	5.031630170316301	5.243386243386243	5.195195195195196	4.160714285714286	3.978593272171254	3.660377358490566	3.99	3.3503649635036497	3.078014184397163	3.0396825396825395	3.225225225225225	3.1160714285714284	3.0	5.072212192975646	2.841184752003465	3.522006172839507
11595190;CHEMBL2364960;CHEMBL2364960	16.614301076108816	0	1	2.5676395052754475	5.1063396075069365	1.2575332288119212	4.093353164838586	125.22534381121196	5.572052209516999	6	38	0	0	6	2	1	0	0	3	0	0	0	3	370.0	310.00694444444446	397.05555555555566	310.16666666666663	411.4166666666667	427.75	147.5	962.0	9.736842105263158	7.975	5.404040404040404	5.463636363636364	2.4081632653061225	1.6111111111111112	0.0208333333333333	3.5526315789473686	3.88	3.5353535353535355	3.017699115044248	2.709090909090909	2.26530612244898	1.6333333333333333	1.3125	8.158077485380117	3.1645833333333337	5.294074074074075
CHEMBL3609143	27.948819787484386	0	1	2.619985710604756	5.233955898496311	1.375923388803738	4.8533895910065885	436.69780655156296	7.303016869320076	18	63	0	0	5	1	4	0	0	0	0	0	0	0	454.0	168.61111111111114	322.75	383.83333333333337	525.6111111111114	553.5000000000003	505.22222222222223	1378.0	7.2063492063492065	7.101449275362318	5.286624203821656	4.330049261083744	4.203883495145631	3.01271186440678	2.1206896551724137	3.634920634920635	4.104838709677419	3.853503184713376	3.556756756756757	3.4827586206896552	3.3737864077669903	2.8686440677966103	2.530172413793104	2.6763668430335104	2.7431561996779386	2.602822580645161
CHEMBL762	14.723690875849991	0	2	2.457722960555913	4.911360440637751	1.2128955408804076	3.817076546901041	120.14400129712726	5.430544920326361	6	43	0	0	3	2	1	0	0	0	0	0	0	0	204.0	124.22916666666669	186.22222222222229	249.86111111111111	269.9166666666667	194.2083333333334	133.66666666666666	762.0	4.744186046511628	4.954545454545454	2.696969696969697	1.40625	1.188034188034188	0.6885245901639344	0.5733333333333334	2.883720930232558	3.3	2.8686868686868685	2.3203125	2.2421875	1.8974358974358967	1.5819672131147542	1.68	2.889050387596899	2.686237373737374	2.3277777777777784
CHEMBL406957	10.594671173979751	0	1	2.388074763510201	4.7530302202708254	1.294177920822488	3.423777687006053	65.65712670078673	4.520918387468901	6	28	0	0	3	1	1	0	0	0	1	0	0	1	151.60493827160494	66.42196311537876	121.29115226337446	147.19032921810705	76.53703703703707	44.5	30.0	812.0	5.414462081128748	5.314176245210728	2.980392156862745	1.1616161616161618	1.0810810810810811	0.25	0.0	3.0	3.269230769230769	2.985294117647059	2.458333333333333	1.9545454545454544	1.864864864864865	1.4583333333333333	1.2857142857142858	2.372212968406384	2.606073506456648	2.3325221589110474
CHEMBL4859827	14.08976496539261	0	1	2.4304022297732906	4.788834412340328	1.3403699782350855	3.8166833841836665	107.21306875258874	5.262604816113892	11	33	0	0	5	4	0	0	0	0	1	0	0	1	207.6049382716049	82.42196311537876	154.65637860082307	172.74897119341566	151.81172839506175	109.41975308641976	78.91358024691357	968.0	6.29105873550318	6.574603174603174	3.706047819971871	2.9234234234234235	2.1359867330016584	1.157088122605364	0.8691358024691359	3.303030303030303	3.622950819672131	3.1012658227848102	2.973333333333333	2.783783783783784	2.537313432835821	2.1206896551724137	1.7777777777777777	2.4976352459205686	2.8116990005878897	2.535350468865952
ZINC000064448819	21.20861302018061	1	1	2.5602438749169645	4.982747705015462	1.302030824394214	4.457856237466282	217.5603986155929	6.33798795179045	12	49	1	0	4	1	3	0	0	0	0	0	0	0	332.0	188.75694444444449	268.0694444444445	337.2916666666667	329.97222222222223	310.30555555555554	236.19444444444449	1056.0	6.775510204081633	6.584905660377358	3.692857142857143	2.5121951219512195	2.2847682119205297	2.1343283582089554	2.1584158415841586	3.53061224489796	4.0	3.392857142857143	2.919254658385093	2.8841463414634148	2.6357615894039736	2.3955223880597014	2.396039603960396	3.85218253968254	2.8346436058700206	2.792390046296297
CHEMBL396747	22.71294571007377	0	1	2.502856563912846	4.867933232037412	1.3094330997237709	4.041210464434705	1420.0284676092444	8.323142934998929	12	56	0	0	6	2	3	0	0	0	1	0	0	1	363.60493827160496	179.28307422648987	273.2397119341565	349.272633744856	295.54938271604937	279.70884773662544	294.0205761316872	1434.0	6.49294532627866	6.290018832391714	3.982539682539683	2.743993993993994	3.836309523809524	3.517517517517517	2.55188246097337	3.232142857142857	3.5514018691588785	3.0142857142857142	2.548387096774193	2.472972972972973	2.875	2.828828828828829	2.644628099173554	3.2014834683301765	2.743286601102044	2.553642167608939
CHEMBL3990611	19.896449129146045	0	1	2.4017026323432065	4.786223675792536	1.3189177716979887	4.216992822309789	219.5177041891664	6.307723618035041	15	45	0	0	5	2	0	1	0	0	2	0	0	2	245.6543209876544	96.2362444749276	187.9711934156379	221.2942386831276	157.87962962962965	147.47530864197535	136.00925925925927	1672.0	5.4589849108367625	5.594907407407407	2.620857699805069	1.413696715583508	1.4722222222222223	1.7620915032679738	2.207001522070016	3.422222222222222	3.63953488372093	2.9473684210526314	2.610169491525424	2.3867924528301887	2.4456521739130435	2.5294117647058822	2.671232876712329	2.138583210553947	2.405821330589849	2.185711551344627
CHEMBL2058427	16.417934364616144	0	3	2.488630239651746	4.799111343737623	1.2795988907548836	4.1619871966785285	122.81676391419064	5.552630865084444	9	36	0	0	6	4	1	0	0	0	0	1	0	1	287.06721536351165	139.82827503429354	190.3148148148148	234.3117283950617	224.1913580246914	173.01543209876547	147.32098765432102	2040.0	7.974089315653101	8.132553606237817	5.441872427983538	3.5011431184270694	3.506318082788672	3.695402298850576	1.8776455026455028	3.583333333333333	4.03125	3.555555555555556	3.071428571428572	2.691358024691358	2.458823529411765	2.827586206896552	2.267857142857143	3.8841187509525983	3.187053281351527	2.9736689814814814
ZINC000028136027	11.411167754907478	0	1	2.4017524943513564	4.7755004014792455	1.2758211337975816	3.5506057353151044	70.38872910727055	4.659498260547034	6	31	0	0	3	1	1	0	0	0	1	0	0	1	157.60493827160494	71.94974089315653	131.3786008230453	167.51748971193425	104.46913580246915	57.53703703703704	39.0	850.0	5.084030266825966	5.065972222222222	2.8845598845598848	1.093915343915344	0.8908045977011495	0.2592592592592592	0.0	2.967741935483871	3.2758620689655173	2.9740259740259742	2.413793103448276	2.011904761904762	1.7241379310344829	1.6296296296296295	1.25	2.3209593836502105	2.56053883744856	2.265148290052505
CHEMBL597	16.401355337733193	0	2	2.3819751306053427	4.753196872959724	1.3028051052536482	4.154964536546269	126.96194969554855	5.585824777599848	12	40	0	0	4	3	1	0	0	0	0	0	0	0	256.0	130.88888888888889	200.3888888888889	234.50000000000003	260.27777777777777	263.27777777777777	198.66666666666669	842.0	6.4	6.476190476190476	3.707865168539326	3.6145833333333335	3.619565217391304	2.536082474226804	1.0434782608695652	3.175	3.5211267605633805	3.067415730337079	2.89010989010989	2.864583333333333	2.869565217391304	2.4123711340206184	1.9021739130434785	3.272222222222222	3.031746031746032	2.8223787167449146
ZINC000040980552	9.778174593052023	0	1	2.4715457208655787	4.738787319316133	1.328086626608055	3.127913342363835	67.67252019743636	4.477044456480627	6	28	0	0	2	1	1	0	0	0	0	0	0	0	140.0	76.86111111111111	116.3611111111111	130.22222222222217	114.66666666666666	74.0	36.0	524.0	5.0	4.896551724137931	2.8813559322033897	1.1333333333333333	0.8148148148148148	0.3076923076923077	0.0	2.892857142857143	3.204081632653061	2.847457627118644	2.533333333333333	2.1	1.7222222222222223	1.3333333333333333	1.1	2.745039682539683	2.7911877394636018	2.374716553287981
ZINC000003683833	17.625298871325352	0	1	2.4841363471781084	4.968272694356214	1.3411568444065542	4.044554697047709	188.88874196744567	6.029615535252651	12	44	0	0	3	2	0	1	0	0	0	0	0	0	216.44444444444449	90.55898491083676	181.391975308642	222.77777777777783	228.25925925925924	213.52777777777777	177.23148148148147	1060.0	4.91919191919192	5.113475177304964	2.806267806267806	2.405172413793104	2.073446327683616	1.5416666666666663	0.8	3.227272727272727	3.635294117647059	3.068376068376069	2.761538461538461	2.8448275862068964	2.6864406779661016	2.4642857142857144	2.06	2.058158747973563	2.415944313107434	2.1340232389252
CHEMBL417753	17.884518585327587	0	0	2.38299569126524	4.765991382530481	1.2878030785535322	3.9381755841269257	244.07892021285943	6.330400739427061	16	41	0	0	5	4	1	0	0	0	0	0	0	0	306.0	157.16666666666666	223.75000000000009	260.5555555555556	231.27777777777783	169.77777777777783	168.94444444444449	926.0	7.463414634146342	7.511627906976744	4.839080459770115	3.6263736263736255	4.054794520547945	4.62962962962963	3.5517241379310347	3.317073170731707	3.6714285714285713	3.206896551724138	2.677083333333333	2.4615384615384617	2.616438356164384	2.9814814814814814	2.862068965517241	3.833333333333333	3.268733850129199	3.196428571428572
44572179;CHEMBL1186737	9.99695419253438	0	1	2.460716984944641	4.7376495356481945	1.2919065152152316	3.163701987329645	63.67657919903121	4.4161810859525445	6	30	0	0	1	1	0	0	0	0	0	0	0	0	112.0	69.38888888888889	111.91666666666666	136.6666666666667	89.16666666666666	73.33333333333334	52.83333333333334	498.0	3.733333333333333	4.064516129032258	1.893939393939394	0.8695652173913043	0.782608695652174	0.4047619047619047	0.1	2.833333333333333	3.1296296296296298	2.6818181818181817	2.189189189189189	1.9710144927536235	1.9565217391304348	1.5952380952380951	1.2333333333333334	2.312962962962963	2.49820788530466	2.072530864197531
CHEMBL3771331	18.56311579581272	0	5	2.431829018175661	4.86365803635132	1.2669611215906351	4.011701249808029	311.40311476552665	6.616556999162112	6	48	1	0	7	6	1	0	0	0	0	0	0	0	300.0	174.70138888888889	259.58333333333337	316.02777777777777	274.69444444444446	261.52777777777777	215.04166666666669	994.0	6.25	6.4	3.4878048780487805	3.072072072072072	2.678899082568808	2.77	2.4301075268817205	3.083333333333333	3.3707865168539324	2.813008130081301	2.721311475409836	2.63963963963964	2.541284403669725	2.5	2.3870967741935485	3.639612268518519	2.959722222222223	2.916666666666667
ZINC000000004448	17.68231801272818	0	0	2.5557086986084028	4.9488147565777885	1.33193754042842	3.929262035239693	223.08322462807084	6.196002266811053	14	41	0	0	4	3	1	0	0	0	0	0	0	0	284.0	142.19444444444446	204.8611111111112	262.0277777777779	285.7222222222223	187.94444444444449	126.83333333333331	878.0	6.926829268292683	7.113636363636363	3.93069306930693	2.6206896551724137	2.6634615384615383	2.3176470588235296	2.8666666666666667	3.4878048780487805	3.962025316455696	3.415841584158416	3.008771929824561	2.577586206896552	2.4615384615384617	2.3294117647058825	2.533333333333333	3.468157181571816	2.865530303030303	2.593178621659635
CHEMBL4473697	16.9538915990994	0	1	2.567613917693617	5.07067992469792	1.345284640366379	3.95753270832353	190.5803273653837	5.992011116380045	12	42	0	0	2	1	1	0	0	0	0	0	0	0	236.0	98.45138888888889	191.15277777777783	254.33333333333337	190.25000000000009	158.16666666666669	126.83333333333334	818.0	5.619047619047619	5.933333333333334	3.616071428571429	1.9111111111111112	2.043956043956044	1.369047619047619	1.0434782608695652	3.357142857142857	3.9146341463414633	3.3482142857142856	2.6544117647058822	2.3851851851851853	2.6483516483516483	2.333333333333333	2.0869565217391304	2.344080687830688	2.6021604938271605	2.331131436314364
CHEMBL3813796	26.151020360083788	0	1	2.367560478773147	4.68522773715036	1.317885165621171	3.933781019644384	989.0841887042196	8.120554884701995	18	66	0	0	6	1	4	0	0	0	1	0	0	1	421.60493827160496	175.03307422648987	316.406378600823	350.8858024691358	341.2438271604939	347.7592592592593	370.1975308641976	1634.0	6.387953610175833	6.059581320450885	3.2748148148148144	1.6393345216874629	2.034039820166988	2.162631905648665	2.267283950617284	3.090909090909091	3.330578512396694	2.9466666666666668	2.511627906976744	2.358288770053476	2.4739884393063583	2.4972067039106145	2.594444444444445	2.6520162761589376	2.8006202659986883	2.614928748767132
CHEMBL1200406	25.190945023558367	0	1	2.488912753010418	4.884839661724236	1.3072553485029097	3.954261731462108	515.482118540119	6.361872512434754	21	61	0	0	9	5	3	0	0	0	1	0	0	1	447.60493827160496	249.03307422648987	320.31790123456784	397.38683127572034	264.8148148148149	197.03703703703704	163.0	1618.0	7.337785873304999	7.033509700176366	4.812773403324584	2.470856102003644	1.6054613935969866	1.306930693069307	0.7777777777777778	3.180327868852459	3.514018691588785	3.047244094488189	2.493150684931507	2.4262295081967213	2.1610169491525424	2.108910891089109	1.8271604938271604	4.082509413549015	3.13612907440068	2.993625245182877
CHEMBL213328	25.778179660832507	0	1	2.46337067400322	4.843439761805192	1.2875081556464547	4.536054352188025	938.3473437515725	8.038042651440614	12	60	0	0	8	2	3	0	0	3	0	0	0	3	538.0	375.50694444444446	512.0833333333334	446.75	371.8888888888888	378.0138888888888	576.7500000000005	1460.0	8.966666666666667	7.603174603174603	4.820689655172414	3.625806451612904	4.449612403100775	5.0256410256410255	4.5777777777777775	3.35	3.495575221238938	3.082758620689656	2.7225806451612904	2.606451612903226	2.9147286821705425	3.068376068376069	2.748148148148148	6.258449074074075	3.125661375661376	4.531710914454278
CHEMBL384160	22.62282658255371	0	1	2.59188420378032	5.119653537483192	1.339940380698346	4.311462826668839	374.4744725358193	6.95514305369184	12	56	1	0	5	4	1	0	0	0	0	0	0	0	332.0	135.97916666666666	266.19444444444446	354.9583333333333	346.8333333333333	315.66666666666663	297.6111111111111	1116.0	5.928571428571429	6.25	3.623376623376624	2.6666666666666665	2.35	2.3376623376623376	2.2213740458015265	3.321428571428572	3.783783783783784	3.227272727272727	2.9314285714285715	2.839080459770115	2.5722222222222224	2.5974025974025974	2.549618320610687	2.4281994047619047	2.620601851851852	2.3981481481481484
CHEMBL4212435	14.946701660840215	0	0	2.417405443180183	4.709241938061206	1.302888822711724	3.881622861134717	122.95365336862336	5.453661368656035	11	34	0	0	5	3	1	1	0	0	0	0	0	0	232.44444444444449	120.58676268861456	166.44444444444446	194.19135802469137	166.1574074074074	158.12962962962968	123.33333333333331	986.0	6.836601307189543	6.657407407407408	3.4342105263157894	3.2549019607843133	2.3179487179487177	2.075757575757576	2.98	3.3823529411764706	3.704918032786885	3.026315789473684	2.945945945945946	2.897058823529412	2.707692307692308	2.1666666666666665	2.12	3.5466694908416048	3.072530864197531	2.7285974499089254
CHEMBL5094493	17.665738985845227	0	1	2.4003566346822294	4.80071326936446	1.2753016054956126	3.929423694480717	399.70452439420967	6.866194322482244	12	52	0	0	3	1	1	0	0	0	1	0	0	1	231.6049382716049	113.44974089315652	206.8508230452675	245.97119341563788	273.8672839506172	243.01543209876547	202.7037037037037	1186.0	4.453941120607787	4.587002096436059	2.714814814814815	1.830203442879499	1.393736017897092	1.155887230514096	1.3312945973496433	2.730769230769231	3.021276595744681	2.7333333333333334	2.5267175572519083	2.323943661971831	2.1073825503355703	2.067164179104477	2.1559633027522938	2.181725786406856	2.5218766985014365	2.200540670694336
ZINC000025578484	23.329933363740256	0	1	2.596021448032763	5.12915653596094	1.3274902024316362	4.3825465860761526	387.505180995821	7.024439956008244	12	54	1	0	6	3	1	0	0	1	0	1	0	2	373.0672153635117	187.1407750342936	278.2314814814814	377.1033950617284	349.346450617284	329.4969135802468	290.90740740740733	2370.0	6.908652136361327	6.862707535121329	3.998757146408153	2.9193513039666885	2.8071364046973803	2.7767417767417766	2.4890046296296298	3.5	3.897196261682243	3.348993288590604	3.10625	2.911242603550296	2.7621951219512195	2.769230769230769	2.65625	3.465569908042473	2.711393146019583	2.6002942194530974
CHEMBL301012	22.93172530955613	0	0	2.464104028310333	4.836510927064285	1.2836233675060689	4.092137954584699	622.8700926749789	7.499048715056004	18	47	0	0	8	4	2	0	0	0	2	0	0	2	397.2098765432099	179.39948178631306	263.2016460905349	319.5565843621398	264.3765432098766	235.8683127572017	199.1224279835392	1676.0	8.451273969004465	8.564444444444444	5.52319309600863	4.605664488017429	4.307971014492754	4.036175710594315	3.981981981981982	3.702127659574468	3.976190476190476	3.485436893203884	3.0841121495327104	2.950980392156863	2.9239130434782608	2.883720930232558	2.891891891891892	3.8170102507726185	3.190267489711934	3.133352929649225
ZINC000038147838	23.329933363740256	0	1	2.596021448032763	5.12915653596094	1.3274902024316362	4.3825465860761526	387.505180995821	7.024439956008244	12	54	1	0	6	3	1	0	0	1	1	0	0	2	373.60493827160496	187.81779644871204	279.35493827160485	378.69495884773664	351.56995884773664	330.80761316872423	293.9969135802468	1434.0	6.918609967992684	6.898467432950191	4.023117076808352	2.9592373438527284	2.848238482384824	2.8057498057498056	2.529513888888889	3.5	3.897196261682243	3.348993288590604	3.10625	2.911242603550296	2.7621951219512195	2.769230769230769	2.65625	3.4781073416428154	2.7194639562934584	2.610793815622475
CHEMBL1186164;44572169	9.996954192534382	0	1	2.473276396234317	4.757764557526162	1.264248509192907	3.1638499531018365	63.7226623923012	4.416904531315393	6	24	0	0	3	1	0	0	0	0	2	0	0	2	111.20987654320987	59.010592897424175	91.12242798353908	104.86625514403292	67.06584362139918	40.74691358024692	15.407407407407408	998.0	4.633744855967078	4.968888888888889	2.337448559670782	1.3544973544973546	1.039426523297491	0.6455026455026455	0.2592592592592593	3.2916666666666665	3.5	2.7962962962962963	2.44	2.1904761904761907	1.903225806451613	1.5238095238095235	1.4444444444444444	2.4587747040593406	2.530534979423868	2.1695816186556924
ZINC000013782229	11.968444621832964	0	1	2.518466975682107	4.820589737614696	1.3370719420873176	3.4929030990631644	88.0194798652633	4.88302326019466	9	29	0	0	3	2	1	0	0	0	0	0	0	0	184.0	85.41666666666667	137.83333333333331	152.5	112.91666666666666	89.83333333333331	51.5	608.0	6.344827586206897	6.483870967741935	3.852459016393442	2.338709677419355	1.5510204081632653	0.8648648648648649	0.1034482758620689	3.3793103448275863	3.75	3.278688524590164	2.9206349206349205	2.467741935483871	2.2448979591836733	1.864864864864865	1.4482758620689655	2.945402298850575	2.958781362007169	2.650641025641025
CHEMBL92809	32.440051940099366	0	1	2.4766040551035013	4.917570754755892	1.2479657902559442	3.6437996513891338	6049.681545974957	10.1428454378999	12	77	1	0	14	5	8	1	0	0	0	0	0	0	642.4444444444445	465.9453017832648	522.2577160493829	633.5216049382717	617.1003086419755	666.4351851851854	686.5509259259261	2056.0	8.343434343434344	6.716666666666666	4.485008818342152	3.4642313546423136	3.393782383419689	3.668439716312057	3.3634751773049643	3.311688311688312	3.5804195804195804	3.068783068783069	2.6666666666666665	2.506849315068493	2.606217616580311	2.5851063829787235	2.574468085106383	6.051237685496945	3.0657793209876543	3.652151860485195
CHEMBL1258452	17.10846211891974	0	1	2.329455938084361	4.658911876168721	1.2826250243862365	3.96983663387344	294.25020675466016	6.517339571724896	6	51	0	0	5	2	3	0	0	0	0	0	0	0	276.0	172.38888888888889	242.02777777777777	301.2777777777778	275.8055555555555	260.55555555555554	179.91666666666666	966.0	5.411764705882353	4.9423076923076925	2.6746031746031744	2.1968503937007875	1.8425925925925928	1.560747663551402	1.7078651685393258	2.7058823529411766	2.9368421052631577	2.5396825396825395	2.164285714285714	2.125984251968504	2.2314814814814814	2.1121495327102804	2.247191011235955	3.3801742919389977	2.7590811965811968	2.5476608187134504
CHEMBL4795943	21.10882134882769	0	0	2.512198673407611	4.8780925593134405	1.2225297703224938	3.9730704789489537	515.8094814531394	7.238989248322585	11	51	0	0	7	2	3	2	0	0	0	0	0	0	334.8888888888889	175.3852023319616	259.7901234567901	304.8179012345679	340.2006172839507	260.40740740740745	308.0185185185184	1546.0	6.56644880174292	6.283018867924528	3.8860398860398857	3.7484276729559753	3.415902140672783	2.514367816091954	2.0	3.2549019607843137	3.6021505376344085	2.9914529914529915	2.77037037037037	3.047169811320755	2.926605504587156	2.836206896551724	2.198529411764706	3.438925535920816	2.837031213603541	2.793442187707421
CHEMBL202656	13.492047983947238	0	1	2.4929635441491054	4.906186989956339	1.3137982290962669	3.676293583344617	105.56925085635817	5.189995394859361	13	32	0	0	3	3	0	0	0	0	0	0	0	0	200.0	91.13888888888889	155.22222222222223	188.3333333333333	151.0	120.33333333333331	82.0	666.0	6.25	6.705882352941177	4.066666666666666	2.63768115942029	1.5735294117647058	0.9444444444444444	0.5405405405405406	3.34375	3.8620689655172415	3.1866666666666665	2.888888888888889	2.7246376811594204	2.235294117647059	1.8148148148148149	1.4864864864864864	2.8480902777777777	2.990196078431372	2.676245210727969
CHEMBL395098	26.19610895766816	0	1	2.603207264115787	4.987003830417523	1.3152607405863326	4.104217023201163	4653.134860484501	9.639218903452733	15	63	0	0	7	3	3	0	0	1	0	0	0	1	470.0	258.02777777777777	334.97222222222234	439.75000000000006	457.9444444444443	332.861111111111	367.6111111111109	1386.0	7.46031746031746	7.059701492537314	4.898089171974522	3.094444444444445	4.177304964539007	3.94488188976378	3.1631205673758864	3.365079365079365	3.7704918032786887	3.267515923566879	2.759776536312849	2.561111111111111	2.8226950354609928	2.921259842519685	2.780141843971631	4.095679012345679	2.9129353233830844	2.745673952641167
CHEMBL1222764	22.90022371322961	1	1	2.4996336586264007	4.872143730854093	1.2838745896485757	4.432132042988317	350.9439080611258	6.925337141594281	11	57	0	0	7	4	3	0	0	0	0	0	0	0	390.0	213.97916666666663	308.47222222222223	393.9722222222222	432.9166666666666	377.0277777777778	255.1111111111112	1208.0	6.842105263157895	6.6	4.006896551724138	2.9022988505747125	2.327683615819209	1.9141104294478528	2.056910569105692	3.263157894736842	3.675925925925926	3.2758620689655173	2.693548387096774	2.735632183908046	2.5028248587570623	2.3190184049079754	2.3577235772357725	3.754020467836257	2.9613425925925925	2.856224279835391
CHEMBL1631535	23.79934910313127	0	1	2.433687236382086	4.8673744727641735	1.2779905855080629	4.122899343645688	914.8539106488488	7.917376680703476	16	58	0	0	7	4	2	1	0	0	0	0	0	0	366.44444444444446	223.5216906721536	351.6697530864197	376.7407407407407	345.4583333333332	307.574074074074	261.91666666666674	1436.0	6.3180076628352495	5.480874316939891	3.2569444444444446	2.2323232323232327	2.0215053763440864	1.729016786570743	2.072222222222222	3.2413793103448274	3.4954128440366974	3.013888888888889	2.75	2.515151515151515	2.458064516129032	2.410071942446044	2.3833333333333333	3.853822252968166	2.521326654523376	3.226328009967153
CHEMBL2397910	13.560997669168536	0	1	2.494523891198179	4.989047782396359	1.279555892003591	3.7939328197021327	88.39312924471513	5.012422494209069	6	35	0	0	3	2	1	0	0	0	0	0	0	0	202.0	117.91666666666669	167.25	222.5833333333333	145.16666666666666	114.16666666666666	62.333333333333336	684.0	5.771428571428571	5.756756756756757	3.489130434782609	1.788888888888889	0.9493670886075948	0.5263157894736842	0.0476190476190476	3.2	3.652173913043478	3.119565217391304	2.657142857142857	2.2888888888888888	2.0	1.7543859649122806	1.380952380952381	3.3690476190476195	2.6238738738738743	2.4239130434782608
ZINC000095587306	15.878684724220848	0	1	2.5446552774057305	5.062325535694346	1.2564643173157706	4.029380778452193	115.15799527281906	5.439452237962218	6	35	0	0	6	2	1	0	0	3	0	0	0	3	360.0	306.25694444444446	391.30555555555566	293.8333333333333	359.74999999999994	345.25	140.5	924.0	10.285714285714286	8.297297297297296	5.440860215053763	6.359550561797753	2.6125	1.9722222222222223	0.0	3.628571428571429	3.898550724637681	3.4301075268817205	3.061224489795918	2.820224719101124	2.3375	1.6666666666666667	1.2	8.750198412698413	3.2590090090090094	5.671095008051531
CHEMBL2058695	14.348984679394846	0	0	2.441544545507089	4.742162549083165	1.2788670408589726	3.883687190018616	98.9245828215904	5.182144435046599	9	26	0	0	6	3	1	1	0	0	0	1	0	1	241.5116598079561	118.00865912208506	153.212962962963	176.7253086419753	135.19444444444446	105.0046296296296	66.63425925925927	2132.0	9.288909992613696	9.31084656084656	5.402693602693603	5.308354866494401	5.992202729044835	4.106481481481481	2.286195286195286	4.076923076923077	4.444444444444445	3.418181818181818	3.26	3.2790697674418605	3.210526315789474	2.78125	2.136363636363636	4.538794581618657	3.378637566137566	3.4047325102880666
CHEMBL52783	21.27022257699926	0	0	2.4551320170075264	4.790933191152187	1.3265568519370206	3.786166187157325	1544.057902944662	8.33542100479899	18	44	0	0	7	4	2	0	0	0	1	0	0	1	377.60493827160496	174.5052964487121	254.9341563786009	292.8816872427984	230.25617283950623	216.0329218106996	176.02160493827168	1350.0	8.581930415263749	8.364066193853427	5.142857142857143	4.701234567901234	4.903703703703704	4.719874804381846	3.752380952380953	3.613636363636364	3.8846153846153846	3.336734693877551	2.968421052631579	2.8	3.04	3.028169014084507	2.842857142857143	3.966029464743457	3.2616671044567025	3.268386620238473
CHEMBL1278112	22.62282658255371	1	1	2.552502167176189	4.963913105838461	1.334802661384995	4.425102803828036	307.8769931160463	6.759319747384248	12	55	1	0	4	1	3	0	0	0	0	0	0	0	340.0	197.25694444444449	293.23611111111114	389.0416666666667	412.0138888888888	355.72222222222223	287.11111111111114	1132.0	6.181818181818182	5.8474576271186445	3.351851851851852	2.1226415094339623	1.903061224489796	2.037267080745341	2.3968253968253967	3.363636363636364	3.854545454545456	3.3395061728395063	2.870466321243524	2.64622641509434	2.459183673469388	2.37888198757764	2.492063492063492	3.5864898989898992	2.707391713747646	2.6657828282828286
ZINC000013778248	23.99660003040692	0	1	2.596423048949053	5.127819664897252	1.3318142130211468	4.43958685627545	405.57424214081146	7.103916233358527	12	56	1	0	7	3	3	0	0	0	0	1	0	1	397.0672153635117	150.9185528120713	281.34259259259267	369.1311728395062	350.707561728395	325.233024691358	302.7268518518519	2418.0	7.0904859886341365	7.100617283950617	4.764644076700814	3.0021043771043776	3.0337759142790595	2.826000497141437	2.837627482555019	3.5	3.954128440366973	3.602836879432624	3.121212121212121	2.9318181818181817	2.8867924528301887	2.751677852348993	2.6449275362318843	2.6949741573584163	2.802031893004115	2.5811247026843365
CHEMBL358810	10.554231059459868	0	1	2.508745978662976	4.758622591033121	1.3555454566415142	3.3370578493835983	63.401446628940775	4.411850943141536	9	25	0	0	2	2	0	0	0	0	0	0	0	0	140.0	68.38888888888889	112.88888888888886	126.77777777777776	76.00000000000001	43.83333333333333	15.0	506.0	5.6	6.111111111111111	3.196428571428572	1.5319148936170213	0.8918918918918919	0.391304347826087	0.0	3.44	3.8222222222222224	3.0892857142857144	2.849056603773585	2.3404255319148937	1.891891891891892	1.4782608695652173	1.2	2.7355555555555555	2.823045267489712	2.5086419753086413
CHEMBL4867560	15.394588728024525	0	1	2.434002201125608	4.793780194740835	1.33907316730355	3.9078287606162383	140.48228500679363	5.638228576023419	11	40	0	0	5	4	1	0	0	0	0	0	0	0	248.0	104.11111111111111	188.63888888888889	220.69444444444449	223.1666666666668	180.33333333333337	144.0	820.0	6.2	6.214285714285714	3.9375	2.9047619047619047	2.148936170212766	1.2470588235294118	1.2054794520547945	3.05	3.391891891891892	3.09375	2.8446601941747574	2.6	2.521276595744681	2.223529411764706	1.8904109589041096	2.602777777777778	2.863095238095238	2.549174174174174
CHEMBL56232	20.56311579581272	0	0	2.4292828008414133	4.757980633011	1.3281426564988972	3.891237893465976	512.6721328812712	7.195147968685248	18	44	0	0	6	4	2	0	0	0	0	0	0	0	374.0	175.44444444444446	255.8333333333334	302.4166666666665	240.77777777777783	216.22222222222229	169.63888888888894	1062.0	8.5	8.46808510638298	5.34020618556701	4.451612903225806	4.325	4.0	3.794117647058824	3.5454545454545454	3.8461538461538463	3.3402061855670104	3.0	2.806451612903226	2.875	2.792207792207792	2.75	3.9873737373737375	3.307919621749409	3.2799145299145307
CHEMBL1834261	21.87987010226309	0	2	2.3953410489369604	4.654558593976903	1.3382204235499675	3.7679913664966738	2459.3473184579348	8.837270693204573	15	58	0	0	4	2	2	0	0	0	0	0	0	0	320.0	136.63888888888889	262.30555555555554	308.69444444444434	246.66666666666669	225.5833333333333	228.25000000000003	1120.0	5.517241379310345	5.426229508196721	2.548611111111111	1.4901960784313726	1.825757575757576	1.8032786885245904	1.7118644067796611	3.0	3.272727272727273	2.7291666666666665	2.3625	2.2483660130718954	2.4393939393939394	2.4836065573770494	2.389830508474576	2.3558429118773945	2.609744990892532	2.38459595959596
CHEMBL534	17.65380844202677	0	1	2.5114715157657885	4.918238050341532	1.3320892192175258	4.182891012128354	154.76425061949385	5.830360355698788	11	41	0	0	3	1	1	1	0	0	0	0	0	0	248.44444444444449	131.11454046639233	186.54938271604945	245.3487654320988	253.25925925925927	223.8518518518519	143.62962962962965	1072.0	6.059620596205963	5.946969696969697	4.085714285714285	2.6914600550964183	1.9454022988505744	1.2834890965732086	0.9191919191919192	3.4390243902439024	3.873417721518988	3.533333333333333	3.075	2.884297520661157	2.603448275862069	2.102803738317757	1.7575757575757576	3.19791562113152	2.595679012345679	2.361384591342398
CHEMBL3545815	17.72085935717041	0	3	2.6109966066212587	5.026300601121555	1.278892734896759	3.876224605255549	291.06101810755234	6.506442052344326	12	42	0	0	5	3	2	0	0	0	0	0	0	0	312.0	180.50694444444449	242.80555555555563	288.5833333333333	325.8611111111111	254.2222222222223	235.3333333333334	942.0	7.428571428571429	7.545454545454546	5.602150537634409	2.942622950819672	2.680327868852459	2.357894736842105	3.180327868852459	3.4047619047619047	4.027027027027027	3.6774193548387095	3.2181818181818183	2.6065573770491803	2.180327868852459	2.094736842105263	2.1475409836065573	4.297784391534392	3.352904040404041	3.281156156156157
ZINC000038157685	12.008884736352844	0	1	2.456689215267678	4.7543481352499946	1.3085769640174736	3.5159460144075445	83.76833482650196	4.833520178154647	6	30	0	0	3	2	0	0	0	0	1	0	0	1	143.60493827160494	61.17196311537876	128.21604938271608	154.51440329218107	99.70164609053494	63.444444444444464	22.037037037037035	834.0	4.786831275720164	5.034722222222222	2.1600529100529102	1.550580431177446	1.222222222222222	0.5811965811965811	0.0	3.2333333333333334	3.633333333333333	2.833333333333333	2.4743589743589745	2.388059701492537	2.1785714285714284	1.7179487179487178	1.3125	2.039065437179292	2.3522055041152266	2.1369341563786013
ZINC000038147844	22.62282658255371	0	1	2.59188420378032	5.119653537483192	1.339940380698346	4.311462826668839	374.4744725358193	6.95514305369184	12	56	1	0	5	4	1	0	0	0	0	0	0	0	332.0	135.97916666666666	266.19444444444446	354.9583333333333	346.8333333333333	315.66666666666663	297.6111111111111	1116.0	5.928571428571429	6.25	3.623376623376624	2.6666666666666665	2.35	2.3376623376623376	2.2213740458015265	3.321428571428572	3.783783783783784	3.227272727272727	2.9314285714285715	2.839080459770115	2.5722222222222224	2.5974025974025974	2.549618320610687	2.4281994047619047	2.620601851851852	2.3981481481481484
CHEMBL3930174	11.968444621832964	0	1	2.457762881970006	4.9155257639400105	1.3501014740579995	3.620563091566915	73.17554132292283	4.698326338307167	6	33	0	0	2	2	0	0	0	0	0	0	0	0	146.0	65.61111111111111	138.58333333333334	175.8888888888889	111.83333333333334	67.16666666666667	31.0	584.0	4.424242424242424	4.771428571428571	2.3626373626373627	0.8958333333333334	0.6111111111111112	0.3636363636363636	0.0	3.0303030303030303	3.4545454545454546	2.989010989010989	2.536082474226804	2.0729166666666665	1.7777777777777777	1.4545454545454546	1.2173913043478262	1.9882154882154883	2.33968253968254	2.099747474747475
CHEMBL4447975	14.11812434595056	0	1	2.5473142987333053	5.0420470046963946	1.314999777289258	3.792237897589175	110.78664088959084	5.295392862357675	6	37	0	0	4	1	3	0	0	0	0	0	0	0	246.0	103.20138888888889	184.23611111111111	228.86111111111111	201.87500000000003	131.5	87.25	764.0	6.648648648648648	6.307692307692308	4.208791208791209	1.838095238095238	0.9875	0.676056338028169	0.1186440677966101	3.216216216216216	3.736111111111111	3.351648351648352	2.636363636363636	2.3904761904761904	2.1875	1.6056338028169015	1.3389830508474576	2.7892267267267266	2.8169515669515675	2.55883487654321
CHEMBL2058704	14.946701660840215	0	3	2.443609351954084	4.744346868350407	1.2972283953147346	3.951582824498947	114.83071409563767	5.385312878661331	9	30	0	0	6	4	1	0	0	0	0	1	0	1	267.06721536351165	132.32827503429354	177.0648148148148	200.8117283950617	173.77469135802474	132.54783950617283	101.62191358024688	1964.0	8.902240512117055	8.844907407407408	5.663580246913581	4.466536712150748	5.69645732689211	4.651851851851851	2.863425925925926	3.7666666666666666	4.153846153846154	3.4833333333333334	3.1	3.017543859649123	3.0434782608695654	2.85	2.40625	4.410942501143118	3.4200424382716053	3.405092592592593
CHEMBL368016	10.773010658942226	0	1	2.4119811778117723	4.795009523698615	1.27706598769819	3.4575888872046168	61.13600847968439	4.44957326602773	6	27	0	0	3	1	0	0	0	1	1	0	0	2	169.60493827160494	116.69974089315652	128.60082304526748	182.96193415637865	82.80246913580245	10.037037037037038	0.0	828.0	6.281664380429812	5.753968253968254	3.415123456790124	1.3172302737520127	0.1037037037037037	0.0	1.92539554757058	3.1481481481481484	3.431372549019608	2.930555555555556	2.4285714285714284	1.884057971014493	1.3555555555555556	1.0	2.13812549876849	4.322212625672464	2.733869782480894	2.52158476559348
CHEMBL1222554	21.526450265376408	1	1	2.473081204160376	4.8439537474330585	1.2876238493714809	4.414091151880407	271.933336251154	6.598808721955543	11	53	0	0	6	4	2	0	0	0	0	0	0	0	346.0	196.9513888888889	284.02777777777777	364.8333333333333	382.75	310.8611111111111	189.11111111111111	1106.0	6.528301886792453	6.392857142857143	3.5642857142857145	2.5126582278481013	2.049689440993789	1.7586206896551724	2.2291666666666665	3.2830188679245285	3.6831683168316833	3.1785714285714284	2.613636363636364	2.6835443037974684	2.4037267080745344	2.193103448275862	2.4791666666666665	3.716063941299791	2.8960813492063493	2.8121562156215623
CHEMBL2031877	25.500932720300074	0	1	2.449969957433716	4.897006486174311	1.336726893879297	4.738252965117836	385.6211746253721	7.118006284481925	12	65	0	0	5	3	2	0	0	0	0	0	0	0	376.0	220.97222222222223	311.8611111111111	417.5555555555556	322.6666666666667	363.94444444444446	323.0555555555556	1280.0	5.7846153846153845	5.72463768115942	3.0842696629213484	2.46242774566474	2.610738255033557	2.448717948717949	2.485074626865672	3.1846153846153844	3.48062015503876	2.898876404494382	2.5706521739130435	2.560693641618497	2.7449664429530203	2.532051282051282	2.6044776119402986	3.399572649572649	2.575281803542673	2.4175279931093883
CHEMBL597002	23.43633113785634	0	1	2.5416112112932034	5.031101148638712	1.3316820331050432	4.557448795930676	321.91245999335354	6.838990382200612	19	51	0	0	7	4	2	1	0	0	0	0	0	0	374.44444444444446	225.5772462277092	320.9783950617284	391.9367283950618	372.8981481481481	312.3240740740741	309.56172839506166	1394.0	7.342047930283225	6.406060606060607	4.7218045112781954	4.35323383084577	4.651917404129795	3.770440251572327	3.057142857142857	3.647058823529412	4.020618556701031	3.398496240601504	3.027972027972028	2.9328358208955225	3.194690265486725	3.188679245283019	2.8666666666666667	4.423083259366846	2.7465768799102133	3.309055619193076
ZINC000005442531	20.39211643925289	0	1	2.5905942668755904	5.115837574921412	1.36879135069357	4.23937334374186	249.8366893325729	6.437098193610736	12	47	1	0	5	4	1	0	0	0	0	0	0	0	318.0	121.95138888888889	236.8611111111112	310.45833333333326	279.75	258.5833333333334	236.33333333333337	1002.0	6.76595744680851	7.019607843137255	4.188976377952756	3.0069444444444446	2.868217054263566	2.449152542372881	1.981818181818182	3.5319148936170213	4.010752688172043	3.4803149606299213	3.084507042253521	2.951388888888889	2.891472868217054	2.6271186440677967	2.2545454545454544	2.594710401891253	2.7562636165577343	2.5468936678614105
ZINC000116695499	17.08430065099587	0	1	2.4737500681282976	4.938924631440399	1.3039566248775196	4.132356274888904	150.4288643501499	5.801947670687997	12	40	0	0	6	4	0	0	0	2	0	0	0	2	338.0	224.95138888888889	293.5277777777777	364.61111111111103	308.9166666666666	316.41666666666663	180.00000000000003	952.0	8.45	7.619047619047619	6.051020408163265	4.776595744680851	3.0	2.581395348837209	1.352112676056338	3.35	3.554054054054054	3.2551020408163267	3.02	2.8085106382978724	2.6744186046511627	2.313953488372093	2.112676056338028	5.623784722222222	3.1322751322751325	3.966591591591591
CHEMBL188033	12.813450773462108	0	1	2.532309051991239	4.922434892456478	1.3093146742035673	3.6582990007515175	80.59968567981018	4.859498378996498	6	36	0	0	2	2	0	0	0	0	0	0	0	0	156.0	71.66666666666667	148.83333333333331	193.8611111111112	155.83333333333337	105.16666666666669	39.5	622.0	4.333333333333333	4.842105263157895	2.473684210526316	0.7727272727272727	0.4893617021276595	0.0547945205479452	0.0	3.055555555555556	3.583333333333333	3.1052631578947367	2.5855855855855854	2.145454545454545	1.702127659574468	1.273972602739726	1.088235294117647	1.990740740740741	2.346491228070175	2.0671296296296293
CHEMBL1834258	20.46565653989	0	2	2.3953351242473	4.651338790382214	1.3473361778815125	3.75656060254665	1895.8129606403768	8.502914473524948	15	54	0	0	3	2	1	0	0	0	0	0	0	0	276.0	119.61111111111111	237.47222222222223	281.9166666666667	225.0833333333333	206.5	203.3333333333333	1018.0	5.111111111111111	5.175438596491228	2.309352517985612	1.5217391304347827	1.8442622950819672	1.7586206896551724	1.7264150943396226	3.0	3.2815533980582523	2.6546762589928057	2.353333333333333	2.282608695652174	2.4344262295081966	2.456896551724138	2.4245283018867925	2.2150205761316872	2.520955165692008	2.305555555555556
CHEMBL1258723	22.712945710073768	0	0	2.5247668484045733	4.8884607113555845	1.2671098919365409	4.171574732864259	876.5875211425713	7.874648841030812	15	62	0	0	6	4	2	0	0	0	0	0	0	0	374.0	194.97222222222223	293.25	368.69444444444446	383.44444444444446	426.30555555555554	409.1944444444444	1220.0	6.032258064516129	6.265625	4.0071942446043165	3.5527950310559007	3.320754716981132	2.772727272727273	1.832258064516129	2.967741935483871	3.271929824561404	3.014388489208633	2.912751677852349	2.7142857142857144	2.7232704402515724	2.688311688311688	2.458064516129032	3.1447132616487457	2.80078125	2.5723684210526314
ZINC000062225485	18.360915223213315	0	0	2.5083194589443987	4.935102390980716	1.342752889245043	3.981787428506007	258.5895192980352	6.388151059828334	12	41	0	0	5	2	3	0	0	0	0	0	0	0	328.0	159.69444444444446	230.8611111111111	296.91666666666663	298.69444444444434	194.9444444444445	161.1666666666667	956.0	8.0	7.727272727272727	5.00990099009901	4.208333333333333	4.129411764705883	3.208333333333333	2.583333333333333	3.5121951219512195	3.948051948051948	3.396039603960396	2.97196261682243	2.84375	2.776470588235294	2.9027777777777777	2.6944444444444446	3.894986449864499	3.1073232323232323	2.998196248196248
CHEMBL599466	24.98844407067202	0	1	2.5723463565541924	5.060488844921689	1.3072116075302214	4.673786573759168	312.57831888461715	6.8762571696982775	19	57	0	0	7	4	2	1	0	0	0	0	0	0	390.44444444444446	234.85502400548697	342.53395061728406	428.7746913580247	491.9537037037037	433.7145061728394	373.4351851851851	1470.0	6.849902534113061	6.202185792349727	4.627853881278538	4.484234234234234	4.064876957494407	3.252314814814815	2.9923076923076923	3.543859649122807	3.963302752293578	3.3835616438356166	3.132911392405063	3.195945945945946	3.040268456375839	3.0694444444444446	3.046153846153846	4.120263579043631	2.6608480064764213	3.14251330841545
CHEMBL1277679	23.467682544039384	1	1	2.5538857634447663	4.971427984704706	1.319131404438242	4.5372217645790895	287.0715252476725	6.724442138593524	12	58	1	0	4	1	3	0	0	0	0	0	0	0	340.0	225.04166666666669	307.56944444444446	469.9305555555555	365.6875	357.2083333333333	331.6111111111111	1170.0	5.862068965517241	5.693548387096774	3.0903954802259888	1.9955357142857144	1.816326530612245	1.8855421686746987	1.950354609929078	3.362068965517241	3.8620689655172415	3.2429378531073447	2.6930232558139533	2.5357142857142856	2.5	2.433734939759036	2.418439716312057	3.880028735632184	2.72334229390681	2.651460727969349
ZINC000064436492	21.95615991588705	1	1	2.559202547634537	4.978800549433576	1.3002486961810542	4.445204557269181	288.66830755091945	6.658530077244987	12	54	1	0	3	1	2	0	0	0	0	0	0	0	304.0	185.00694444444449	271.79166666666674	331.62499999999994	321.1805555555555	299.77777777777777	267.08333333333326	1068.0	5.62962962962963	5.5	2.8025477707006368	2.1658031088082903	1.8068181818181817	1.7105263157894737	1.7627118644067796	3.351851851851852	3.850467289719626	3.261146496815287	2.8191489361702127	2.678756476683938	2.471590909090909	2.394736842105264	2.3389830508474576	3.426054526748972	2.618055555555556	2.5401090342679136
CHEMBL3814559	26.191460474603662	0	1	2.36750270686349	4.684795045674107	1.312826752856134	3.906687031027926	1125.061516513498	8.249368426110998	18	66	0	0	6	1	4	0	0	0	0	0	1	1	421.02419753086417	174.27261945679012	315.5162222222222	349.77992592592585	339.6148888888889	348.1551111111111	367.9635555555556	4154.0	6.3791545080433965	6.009017713365539	3.2405925925925927	1.6166369578134283	2.0191393705844574	2.1495965238982	2.231234567901234	3.090909090909091	3.330578512396694	2.9266666666666667	2.511627906976744	2.3529411764705883	2.479768786127168	2.474860335195531	2.583333333333333	2.6404942341937896	2.7912614063338705	2.607572084481175
CHEMBL97637	25.55031135301332	0	1	2.4542949692840805	4.90858993856816	1.340521815257913	4.8212846955026745	381.1753784734836	7.10641038997582	22	56	0	0	7	4	2	1	0	0	0	0	0	0	408.44444444444446	232.04946844993145	356.54938271604925	391.0185185185185	354.7314814814814	384.6666666666666	352.08333333333326	1504.0	7.2936507936507935	6.338888888888889	4.482014388489208	3.6527777777777777	3.4716049382716045	4.385674931129477	4.176100628930818	3.5357142857142856	3.825242718446602	3.316546762589928	3.0489510489510487	2.888888888888889	2.903703703703704	2.8677685950413223	2.8773584905660377	4.143740508034489	2.739789094650206	3.461644492388828
CHEMBL3819556	16.3324056525119	0	1	2.488912753010418	4.884839661724236	1.3072553485029097	3.954261731462108	515.482118540119	6.361872512434754	12	43	0	0	4	1	0	1	0	1	1	0	0	2	234.8888888888889	168.7552718061753	240.1118136563423	289.1205476740253	262.8814461698982	238.9361214411546	197.40338692185185	1344.0	5.462532299741603	5.068181818181818	2.389438943894389	1.2199312714776631	1.380952380952381	1.8308457711442785	2.3157894736842106	2.953488372093023	3.3026315789473686	2.762376237623762	2.3653846153846154	2.206185567010309	2.2261904761904763	2.462686567164179	2.631578947368421	3.853153818010146	2.892076565569213	2.9209109287576616
CHEMBL4867565	23.395891023336453	0	1	2.582662440690708	5.091319819919626	1.3317219597058227	4.499758147852119	301.14699565206166	6.7723092401815626	19	48	0	0	8	4	2	1	0	1	0	0	0	1	430.44444444444446	272.79946844993145	342.37345679012344	394.72222222222223	433.8240740740741	391.14814814814815	368.77314814814815	1436.0	8.967592592592593	7.365384615384615	5.884297520661157	6.022408963585435	5.037037037037036	3.82687338501292	3.0812324929971986	3.8125	4.175824175824176	3.7024793388429753	3.548387096774193	3.554621848739496	3.3174603174603177	2.891472868217054	2.5294117647058822	5.683322259373572	2.8974952516619186	3.762345679012345
CHEMBL3092760	14.975211231541632	0	3	2.488912753010418	4.884839661724236	1.3072553485029097	3.954261731462108	515.482118540119	6.361872512434754	12	34	0	0	5	3	1	0	0	0	1	0	0	1	258.44444444444446	168.7552718061753	240.1118136563423	289.1205476740253	262.8814461698982	238.9361214411546	197.40338692185185	1054.0	7.601307189542484	7.914285714285715	5.550724637681159	4.294117647058823	3.9814814814814814	3.0	1.4634146341463414	3.411764705882353	4.163636363636364	3.5942028985507246	3.2054794520547945	2.764705882352941	2.7222222222222223	2.1153846153846154	1.975609756097561	3.853153818010146	2.892076565569213	2.9209109287576616
CHEMBL2158704	20.64399602485247	0	1	2.338719192561294	4.677438385122588	1.311760690187065	4.522317937014811	228.7040576420825	6.425680616085749	12	54	0	0	6	3	3	0	0	0	0	0	0	0	346.0	190.88888888888889	293.13888888888886	306.8055555555555	354.8333333333333	299.8888888888889	288.1111111111111	1122.0	6.407407407407407	5.964285714285714	2.9224806201550386	2.238993710691824	2.3241379310344827	2.358974358974359	2.070796460176992	2.9814814814814814	3.26530612244898	2.9147286821705425	2.5347222222222223	2.2830188679245285	2.3448275862068964	2.5128205128205128	2.2831858407079646	3.5349794238683128	2.969742063492064	2.9912131519274374
CHEMBL298696	21.33917226222056	0	0	2.4553560630857576	4.797246393056477	1.3132097554102538	3.855358268602827	737.617287584444	7.596676882592495	18	44	0	0	7	4	2	0	0	0	1	0	0	1	381.60493827160496	175.03307422648987	255.045267489712	301.7150205761317	243.1728395061729	215.81069958847743	168.68827160493836	1350.0	8.67283950617284	8.68321513002364	5.515463917525773	4.592592592592593	4.472222222222222	4.118326118326118	3.980392156862745	3.659090909090909	3.948717948717949	3.443298969072165	3.0631578947368423	2.838709677419355	2.925	2.844155844155844	2.838235294117647	3.9780244142384062	3.287080816040627	3.2698111216629746
10449470;CHEMBL1170237	15.820217383170773	0	3	2.481774712665876	4.791806895333283	1.289480847972624	4.126642842108445	108.93772352362244	5.383923555690036	9	33	0	0	6	4	1	0	0	0	0	1	0	1	277.06721536351165	149.82827503429354	184.64814814814807	239.9783950617284	183.85802469135805	175.68209876543213	140.48765432098767	2002.0	8.395976223136717	8.572486772486773	5.3886205045625335	3.921631776704241	4.705525197328477	3.775641025641025	1.7429629629629628	3.727272727272727	4.189655172413793	3.463768115942029	2.9615384615384617	2.753623188405797	2.901639344262295	2.769230769230769	2.1	4.540250758614956	3.355467372134039	3.183588761174968
ZINC000040405915	23.24171300629784	0	0	2.4331778484347986	4.807279606905714	1.3714405921996649	4.495680623227335	393.5936598417855	7.040029793915244	15	58	0	0	4	3	1	0	0	0	0	0	0	0	322.0	170.47222222222223	270.88888888888897	361.7222222222221	298.05555555555566	300.72222222222223	262.55555555555554	1140.0	5.551724137931035	5.661290322580645	2.55688622754491	1.8109756097560976	1.8860759493670889	2.1466666666666665	2.5847457627118646	3.2241379310344827	3.5478260869565217	2.892215568862276	2.605714285714286	2.5	2.430379746835443	2.313333333333333	2.4915254237288136	2.939176245210728	2.574372759856631	2.355555555555556
CHEMBL3771373	15.775128785586409	0	5	2.4294468995685885	4.858893799137179	1.2856360880646276	3.813192541600293	167.5456854481158	5.81440324357981	6	41	1	0	5	5	0	0	0	0	0	0	0	0	228.0	111.42361111111111	207.3055555555556	247.0277777777778	197.41666666666669	174.02777777777783	146.33333333333331	806.0	5.560975609756097	6.0	3.018867924528302	2.48936170212766	2.4390243902439024	1.933333333333333	1.295774647887324	3.097560975609756	3.415584415584416	2.792452830188679	2.5454545454545454	2.5319148936170213	2.5365853658536586	2.453333333333333	2.126760563380281	2.717649051490515	2.801356589147287	2.692279942279943
CHEMBL1255837	40.31719205637002	1	1	2.488912753010418	4.884839661724236	1.3072553485029097	3.954261731462108	515.482118540119	6.361872512434754	15	95	0	0	14	5	8	1	0	0	0	0	0	0	700.4444444444445	502.6189128943759	659.2337962962964	785.8611111111112	930.2777777777778	934.9583333333334	879.9444444444443	2354.0	7.3730994152046785	6.485148514851486	4.358208955223881	3.680511182108626	3.3594771241830066	2.923780487804878	2.642633228840125	3.5052631578947366	4.026455026455026	3.4029850746268657	3.087378640776699	2.987220447284345	2.88562091503268	2.658536585365854	2.554858934169279	5.290725398888167	2.7692977631096443	3.4880095042132084
CHEMBL4117953;CHEMBL4117313;CHEMBL4117313	17.625298871325352	0	1	2.487328756420793	4.79414768698198	1.3088228264750272	3.5110358862058573	469.8386636300257	6.985298489836677	12	45	0	0	4	1	2	0	0	1	0	0	0	1	312.0	176.94444444444446	224.0555555555556	261.05555555555554	253.25000000000009	217.0555555555556	169.88888888888889	964.0	6.933333333333334	6.191489361702128	3.845360824742268	2.185840707964602	1.6666666666666667	2.25	2.513157894736842	3.111111111111111	3.3875	3.0721649484536084	2.710280373831776	2.380530973451328	2.201754385964912	2.3181818181818183	2.473684210526316	3.932098765432099	2.9940898345153664	2.800694444444445
CHEMBL95104	26.38607860616216	0	1	2.48680371645064	4.915282289528411	1.3204539597728795	4.2417914741827945	2297.745333087148	8.93360609962912	15	63	0	0	8	3	3	1	0	0	1	0	0	1	390.0493827160494	230.11032045419904	363.43055555555554	411.7021604938273	414.41460905349794	357.56790123456767	362.8703703703704	1814.0	6.191260043111895	5.165837479270315	2.892100192678228	2.323863636363636	2.4651162790697674	1.7873015873015872	1.747657295850067	3.333333333333333	3.564516129032258	2.9421965317919074	2.6263736263736264	2.585227272727273	2.616279069767442	2.5428571428571427	2.409638554216868	3.6525447691142703	2.3954609667710827	2.930891577060932
ZINC000027431636	20.53925470817579	0	1	2.568655282873336	5.096527932892313	1.3109154020484934	4.463145124883439	187.9492131248184	6.152462515255831	9	50	0	0	4	3	1	0	0	0	0	0	0	0	294.0	150.7777777777778	234.66666666666663	318.2777777777778	322.30555555555554	277.1111111111111	229.97222222222223	992.0	5.88	6.166666666666667	3.688888888888889	2.3594771241830066	2.089041095890411	1.969230769230769	2.07843137254902	3.46	3.94	3.3703703703703702	2.9612903225806453	2.7320261437908497	2.493150684931507	2.515384615384616	2.4607843137254903	3.015555555555556	2.581275720164609	2.3466666666666667
ZINC000013782223	11.928004507313082	0	1	2.531976202096907	4.861014495731939	1.3377693466780285	3.5264413502079	79.44382842361024	4.780515319327487	9	29	0	0	3	2	1	0	0	0	0	0	0	0	184.0	85.41666666666667	136.77777777777774	152.00000000000003	133.0	83.33333333333331	40.0	608.0	6.344827586206897	6.516129032258065	4.344262295081967	1.84375	0.9655172413793104	0.2666666666666666	0.0	3.3793103448275863	3.807692307692308	3.377049180327869	3.0793650793650795	2.5	1.9827586206896552	1.488888888888889	1.0833333333333333	2.945402298850575	2.96236559139785	2.63034188034188
CHEMBL3402655	16.32047510869343	0	1	2.488912753010418	4.884839661724236	1.3072553485029097	3.954261731462108	515.482118540119	6.361872512434754	6	54	0	0	2	1	0	0	0	0	1	0	0	1	158.44444444444446	168.7552718061753	240.1118136563423	289.1205476740253	262.8814461698982	238.9361214411546	197.40338692185185	1090.0	2.934156378600824	3.1818181818181817	1.5961538461538465	1.005128205128205	0.9096385542168676	0.620253164556962	0.3194444444444444	2.592592592592593	3.085714285714286	2.66025641025641	2.3263157894736843	2.18974358974359	2.186746987951808	1.9177215189873416	1.6111111111111112	3.853153818010146	2.892076565569213	2.9209109287576616
CHEMBL27173	12.566161603278337	0	1	2.4897223252324667	4.900417486643914	1.3509297229397343	3.610401215788536	96.1602068342576	5.0360192509689385	9	32	0	0	3	2	1	0	0	0	0	0	0	0	188.0	87.63888888888889	152.61111111111114	178.3888888888889	141.33333333333334	109.08333333333331	58.0	646.0	5.875	6.088235294117647	3.4556962025316458	2.1095890410958904	0.9571428571428572	0.7115384615384616	0.1764705882352941	3.1875	3.60655737704918	3.1012658227848102	3.0	2.547945205479452	2.0142857142857142	1.6346153846153846	1.3235294117647058	2.7387152777777777	2.7826797385620914	2.5018214936247727
CHEMBL1276947	23.24715436462285	1	1	2.6551092947308206	5.063160752753904	1.3477446867632048	3.9342568570994647	499.509196149936	7.243245425810874	12	55	1	0	3	1	2	0	0	0	0	0	0	0	320.0	186.56944444444449	278.6666666666667	358.2083333333333	364.2222222222221	344.7222222222223	265.5694444444444	1104.0	5.818181818181818	5.816666666666666	3.078787878787878	2.109452736318408	1.951351351351352	2.0	2.3225806451612905	3.581818181818182	4.107142857142857	3.387878787878788	2.8040201005025125	2.8059701492537314	2.5945945945945947	2.496932515337423	2.677419354838709	3.3921717171717174	2.580787037037037	2.488095238095238
CHEMBL234111	23.310662691519138	0	1	2.508220560444113	4.875952116874289	1.3212873025624852	4.082824972459165	1529.7050518538117	8.431442507904665	12	57	0	0	6	3	3	0	0	0	0	0	0	0	404.0	219.72222222222223	287.4722222222224	378.58333333333337	328.16666666666663	310.24999999999994	335.1388888888888	1230.0	7.087719298245614	6.733333333333333	4.422535211267606	3.261437908496732	4.043103448275862	3.920353982300885	3.008	3.245614035087719	3.592592592592593	3.0704225352112675	2.59748427672956	2.4901960784313726	2.862068965517241	2.8761061946902653	2.664	3.8547758284600393	2.979629629629629	2.661779835390948
CHEMBL1277216	22.62282658255371	1	1	2.551774403991045	4.962416763062268	1.3350709316899538	4.401336523504776	336.145830864004	6.847164503413324	12	55	1	0	4	1	3	0	0	0	0	0	0	0	340.0	197.25694444444449	291.6527777777778	376.6805555555554	337.25	315.8888888888889	307.6388888888889	1132.0	6.181818181818182	6.050847457627119	3.246987951807229	2.2626262626262625	1.9553072625698324	1.890322580645161	1.9083969465648856	3.363636363636364	3.827272727272727	3.246987951807229	2.795811518324608	2.6616161616161618	2.541899441340782	2.4516129032258065	2.3893129770992365	3.5864898989898992	2.724340866290019	2.651388888888889
CHEMBL3545762	18.42796613835696	0	3	2.613548521678388	5.034317903100775	1.2800426195536776	3.916030722187068	311.40721598128846	6.616570169193371	12	43	0	0	6	3	3	0	0	0	0	0	0	0	348.0	192.75694444444443	256.6805555555556	300.08333333333337	354.1944444444444	301.55555555555543	251.8333333333334	1006.0	8.093023255813954	7.733333333333333	6.611111111111111	3.628099173553719	3.277310924369748	2.6272727272727274	3.1690140845070425	3.4186046511627906	4.08	3.8222222222222224	3.247787610619469	2.760330578512397	2.361344537815126	2.0545454545454547	2.1690140845070425	4.4827196382428935	3.4839506172839503	3.422407407407408
CHEMBL4215875	13.423098298725945	0	1	2.433550772354664	4.738143474598403	1.3301346794366462	3.692470828093071	101.34468396955111	5.149155670384723	11	33	0	0	3	2	1	0	0	0	0	0	0	0	210.0	86.38888888888889	154.05555555555557	190.47222222222223	108.7777777777778	105.66666666666669	77.33333333333334	682.0	6.363636363636363	6.628571428571429	3.5308641975308643	2.6865671641791047	2.5434782608695654	1.2549019607843137	0.6511627906976745	3.212121212121212	3.5161290322580645	3.037037037037037	2.6744186046511627	2.5970149253731343	2.782608695652174	2.196078431372549	1.976744186046512	2.6178451178451176	2.8523809523809525	2.484767025089606
CHEMBL595195;CHEMBL609306;CHEMBL595553;11949712	18.33240565251189	0	1	2.4542085272970424	4.8215666909970665	1.3545426065416344	4.105459318586028	198.9973300948626	6.126200530960863	12	43	0	0	5	3	1	0	0	0	1	0	0	1	269.60493827160496	106.4775186709343	208.2397119341564	259.52160493827165	199.26748971193425	192.9588477366256	169.6450617283951	1168.0	6.269882285386162	6.415458937198067	3.570570570570571	3.270175438596492	2.929951690821256	2.3703703703703707	1.8093434343434345	3.3488372093023258	3.602409638554217	3.027027027027027	2.9504950495049505	2.9894736842105263	2.989130434782609	2.677419354838709	2.3068181818181817	2.476221364440333	2.647186437645375	2.508912191977788
ZINC000028124075	10.037394307054262	0	1	2.362441496696426	4.686428888483188	1.2817984757753338	3.3786673510442613	54.3886817262878	4.258520340180569	6	27	0	0	2	1	0	0	0	0	0	1	0	1	113.06721536351166	54.24494170096022	106.25925925925928	139.9506172839506	58.71296296296296	9.194444444444445	0.0	1684.0	4.1876746430930245	4.394179894179894	2.205761316872428	0.6709608158883521	0.0345679012345679	0.0	1.92539554757058	2.962962962962963	3.2549019607843137	2.805555555555556	2.272727272727273	1.8405797101449275	1.3555555555555556	1.0	2.13812549876849	2.0090719148503786	2.352072310405644	2.0835148874364564
CHEMBL412876	14.199154765133786	0	1	2.4910415098928045	4.902855371682129	1.315236395262987	3.676661348828778	150.5864305811116	5.602323873825392	9	38	0	0	3	2	1	0	0	0	0	0	0	0	206.0	87.63888888888889	169.61111111111114	199.0555555555556	164.66666666666666	142.41666666666669	106.0	722.0	5.421052631578948	5.525	3.131868131868132	2.10989010989011	1.329268292682927	1.013157894736842	0.5517241379310345	3.0526315789473686	3.452054794520548	3.0	2.627450980392157	2.571428571428572	2.2804878048780486	2.0657894736842106	1.7758620689655171	2.306286549707602	2.5902777777777777	2.323439878234399
CHEMBL1187168	9.9565140780145	0	1	2.479141785089289	4.780077680442896	1.2938077143918834	3.1882191799671777	61.412903701890784	4.379984235551737	6	24	0	0	3	1	0	0	0	2	0	0	0	2	208.0	183.38888888888889	137.47222222222226	233.6111111111112	136.66666666666666	95.83333333333334	28.0	582.0	8.666666666666666	7.0	5.111111111111111	2.357142857142857	2.0	1.4285714285714286	0.0	3.2916666666666665	3.5	2.814814814814815	2.52	2.1666666666666665	1.8387096774193548	1.4761904761904765	1.2222222222222223	7.641203703703702	3.422222222222223	3.273148148148149
CHEMBL3921628	23.697299431792743	0	2	2.430981242174277	4.837595573744549	1.2916378532309054	4.918777607078404	238.13216942510505	6.571438141917807	12	63	0	0	5	3	2	0	0	0	0	0	0	0	346.0	185.20138888888889	304.7916666666666	368.625	391.1944444444444	370.1944444444444	286.7222222222222	1208.0	5.492063492063492	5.409090909090909	2.8132530120481927	2.014851485148515	1.894736842105263	1.529100529100529	1.826086956521739	3.063492063492064	3.479338842975207	2.897590361445783	2.495145631067961	2.485148514851485	2.4	2.2804232804232805	2.3043478260869565	2.939704585537919	2.622895622895623	2.518939393939393
CHEMBL2109749	9.228087664385722	0	1	2.5583293772992293	4.799663974375337	1.3137159872757798	2.928071835037322	67.27575619161934	4.391121493650246	6	24	0	0	2	1	0	0	0	1	0	0	0	1	152.0	122.61805555555554	123.26388888888889	163.1666666666667	72.83333333333333	40.5	14.0	502.0	6.333333333333333	5.68	3.074074074074074	1.5714285714285714	0.7741935483870968	0.4285714285714285	0.0	3.1666666666666665	3.357142857142857	2.685185185185185	2.38	2.0	1.6774193548387095	1.380952380952381	1.2222222222222223	5.109085648148148	2.9450000000000007	2.934854497354497
CHEMBL493054	18.59162536651413	0	1	2.358294471182262	4.716588942364526	1.3058661987068387	4.328115263033149	190.0490176793096	6.122750764027099	12	51	0	0	3	1	2	0	0	0	0	0	0	0	252.0	167.91666666666669	233.27777777777777	321.1111111111111	307.6111111111111	253.38888888888889	211.2777777777778	960.0	4.941176470588236	4.79245283018868	2.3284671532846715	1.5063291139240509	1.618705035971223	1.456	1.5588235294117647	2.92156862745098	3.284210526315789	2.7007299270073	2.299363057324841	2.170886075949367	2.20863309352518	2.152	2.196078431372549	3.2924836601307192	2.7421383647798745	2.455555555555556
ZINC000000000855	16.17064519443237	0	1	2.4996670819223485	4.911907460201457	1.3550940525311386	4.111136613904508	121.09246191355108	5.489701582390095	12	40	0	0	2	2	0	0	0	0	0	0	0	0	212.0	85.88888888888889	177.30555555555554	230.1388888888889	225.5	161.0	79.5	766.0	5.3	5.627906976744186	3.614678899082569	2.1703703703703705	1.3076923076923077	0.6263736263736264	0.0545454545454545	3.3	3.8205128205128207	3.477064220183486	2.900763358778626	2.637037037037037	2.230769230769231	1.8021978021978025	1.3818181818181818	2.147222222222222	2.5277777777777777	2.273148148148148
ZINC000064454027	23.37037347826013	1	1	2.551586582052469	4.96190999503156	1.3249973726089543	4.391964897035849	501.8695764632392	7.283051015086101	12	60	1	0	3	1	2	0	0	0	0	0	0	0	312.0	193.50694444444449	295.3750000000001	370.8472222222221	410.8055555555556	303.4305555555556	285.1111111111111	1144.0	5.2	5.109375	2.5355191256830603	1.8577586206896552	1.7198067632850242	1.569767441860465	1.5448275862068963	3.216666666666667	3.710743801652893	3.1420765027322406	2.7077625570776256	2.5258620689655173	2.396135265700483	2.366279069767442	2.427586206896552	3.225115740740741	2.5366753472222223	2.44111570247934
ZINC000299852124	18.303896081810475	0	1	2.4151965850327466	4.803773275502206	1.3496012093169705	4.160661050037481	197.1750617766477	6.117001095527834	12	48	0	0	3	3	0	0	0	0	0	0	0	0	232.0	104.16666666666669	204.52777777777777	254.8333333333333	225.16666666666669	223.22222222222223	223.0	892.0	4.833333333333333	5.0588235294117645	2.8780487804878048	2.717948717948718	2.205357142857143	1.721311475409836	1.2698412698412698	3.0625	3.3076923076923075	2.869918699186992	2.761904761904762	2.7948717948717947	2.794642857142857	2.598360655737705	2.2301587301587302	2.170138888888889	2.458605664488017	2.2475579975579976
CHEMBL473187	24.01776947270568	0	0	2.4394188039953764	4.844993345093436	1.3514204296926058	4.868236369277385	287.98551707402675	6.761522479602168	21	52	0	0	6	4	2	0	0	0	0	0	0	0	404.0	212.25	291.9444444444445	367.0	330.83333333333337	324.66666666666663	262.94444444444446	1210.0	7.769230769230769	7.785714285714286	4.603053435114504	3.427419354838709	3.3559322033898304	3.408695652173913	4.031914893617022	3.576923076923077	3.9166666666666665	3.2595419847328246	2.9407407407407407	2.919354838709677	2.847457627118644	2.634782608695652	2.7872340425531914	4.081730769230769	3.1607142857142856	3.041087962962964
CHEMBL511879	15.084601031282808	0	3	2.4542093066878685	4.753158072526336	1.2885442843077306	4.066325866534532	98.55516714917644	5.232470350148799	9	30	0	0	6	4	1	0	0	0	0	1	0	1	267.06721536351165	146.07827503429357	177.64814814814818	225.3672839506173	159.91666666666674	152.95061728395066	117.88117283950614	1964.0	8.902240512117055	8.969907407407408	5.473251028806585	4.644718792866941	5.756038647342995	4.450925925925926	2.423001949317739	3.8333333333333335	4.269230769230769	3.380952380952381	2.9696969696969697	2.925925925925926	3.152173913043478	2.825	2.3421052631578947	4.869275834476452	3.4877507716049383	3.416310541310542
ZINC000004215367	24.317429301227804	0	1	2.398415458476756	4.796830916953512	1.2825475689020354	4.384332037807937	1349.4070166493336	8.370571337814546	12	61	0	0	9	3	4	0	0	1	1	0	0	2	453.60493827160496	275.31085200426764	330.4063786008231	422.30144032921805	428.1090534979423	390.72325102880654	351.92283950617275	1630.0	7.436146529042705	6.5097001763668425	3.9639846743295024	2.603835978835979	2.4319444444444445	2.5505698005698005	2.49480415667466	3.098360655737705	3.36036036036036	2.9448275862068964	2.506097560975609	2.398809523809524	2.41875	2.423076923076923	2.5035971223021583	4.513292655807667	3.1220197269579986	2.976634041448857
ZINC000299853828	12.008884736352844	0	1	2.4838223970909006	4.796451500999218	1.2852709100192712	3.315582396370087	135.51726226555104	5.379102658244944	6	32	0	0	3	1	1	0	0	0	1	0	0	1	163.60493827160494	89.69974089315653	134.5216049382716	157.68106995884773	151.15740740740742	121.95679012345678	80.07407407407408	886.0	5.112654320987654	5.124579124579125	3.0933977455716586	1.9629629629629628	1.4713804713804717	0.7401129943502825	0.3465608465608465	3.0	3.290909090909091	2.855072463768116	2.75	2.5303030303030303	2.1515151515151514	1.7118644067796611	1.4523809523809523	2.8031169029111416	2.791027559546078	2.445847362514029
ZINC000045354596	19.039512433698444	0	1	2.43533400238648	4.8706680047729565	1.3573226782292596	4.270908812942096	195.93174242729768	6.153235083008336	12	46	0	0	5	3	1	0	0	0	1	0	0	1	273.60493827160496	110.72751867093432	217.4897119341564	276.5216049382716	221.93415637860087	220.3106995884774	204.8364197530865	1206.0	5.9479334406870645	6.104308390022675	3.4289617486338795	3.1090342679127723	2.8226495726495724	2.2616822429906542	1.5891946992864423	3.260869565217391	3.50561797752809	3.0	2.9043478260869566	2.953271028037383	2.9903846153846154	2.682242990654206	2.26605504587156	2.407119971107268	2.592256655748719	2.443704628473668
ZINC000012437293	22.582386468033828	0	1	2.6020819591594737	5.144572924897943	1.3386688870087635	4.386675532770974	314.21640776090794	6.779701362393227	12	52	1	0	6	3	2	0	0	0	0	1	0	1	353.06721536351165	133.89077503429354	256.3981481481481	342.8472222222223	342.79166666666663	329.04012345679007	295.2816358024691	2316.0	6.789754141605993	6.96494708994709	4.592320261437909	3.205198987807684	3.09942828734775	2.380493827160494	1.7454635843897588	3.5384615384615383	4.0	3.5661764705882355	3.161290322580645	3.0559006211180124	3.0268456375838926	2.5933333333333333	2.25503355704698	2.574822596813337	2.7253913139329806	2.5137073347857664
ZINC000113502184	14.906261546320335	0	1	2.4507877309403034	4.901575461880608	1.330278477409093	3.8910008572678345	117.44468195988028	5.407821317068533	6	46	0	0	1	1	0	0	0	0	0	0	0	0	150.0	81.63888888888889	171.8611111111111	229.7222222222221	236.50000000000003	215.25	151.0	724.0	3.260869565217391	3.4791666666666665	1.6814814814814816	1.141025641025641	0.875	0.3969465648854962	0.091743119266055	2.760869565217391	3.204301075268817	2.7333333333333334	2.3417721518987342	2.2628205128205128	2.198529411764706	1.748091603053435	1.3944954128440368	1.7747584541062802	2.1377314814814814	1.8479689366786136
ZINC000169363089	21.915719801367164	1	1	2.554621348157627	4.962062247571213	1.32938979868471	4.437970692656186	259.6584497031672	6.55261888543688	12	54	1	0	3	1	2	0	0	0	0	0	0	0	304.0	185.00694444444449	275.3194444444445	349.12499999999994	360.8888888888888	335.6388888888889	261.44444444444446	1068.0	5.62962962962963	5.5344827586206895	2.815950920245399	2.009950248756219	1.8216216216216217	1.883870967741936	1.950413223140496	3.351851851851852	3.871559633027523	3.2699386503067487	2.78125	2.671641791044776	2.464864864864865	2.367741935483871	2.4297520661157024	3.426054526748972	2.6175766283524906	2.525866462793069
ZINC000043198170	18.97056274847714	0	1	2.44179475670019	4.868660369640322	1.35543306804684	4.158564249137424	227.47027925210736	6.302488326560595	12	48	0	0	5	4	1	0	0	0	0	0	0	0	288.0	118.63888888888889	230.5277777777778	281.69444444444446	256.4166666666667	278.08333333333337	251.50000000000003	968.0	6.0	5.882352941176471	3.456	3.256198347107438	2.655462184873949	1.8741258741258744	1.534351145038168	3.125	3.3978494623655915	3.064	2.937007874015748	2.950413223140496	2.8487394957983194	2.363636363636364	2.1297709923664123	2.4716435185185186	2.628540305010893	2.478793309438471
CHEMBL31115	11.451607869427358	0	1	2.424926611875354	4.728605249536665	1.2701185329233549	3.422416787275615	83.25543997286393	4.827378579853211	9	31	0	0	3	2	1	0	0	0	0	0	0	0	176.0	89.63888888888889	145.44444444444437	169.69444444444443	131.66666666666666	105.83333333333331	69.5	610.0	5.67741935483871	5.78125	3.194029850746269	2.078125	1.1228070175438596	0.8478260869565217	0.1111111111111111	2.967741935483871	3.381818181818182	2.8358208955223883	2.472972972972973	2.3125	2.1052631578947367	1.7391304347826086	1.4444444444444444	2.8915770609319	2.986111111111111	2.644444444444443
ZINC000062225387	18.4013553377332	0	0	2.514904104484314	4.954252170230697	1.327798416907272	3.982340769424116	293.760830645664	6.515675057996892	12	38	0	0	6	2	2	1	0	1	0	0	0	1	340.44444444444446	204.8645404663923	227.84259259259247	293.7808641975309	298.2685185185185	263.67283950617286	145.92592592592595	1190.0	8.95906432748538	8.073170731707316	5.119298245614036	5.399176954732511	5.100877192982456	4.025252525252526	2.783333333333333	3.710526315789474	4.112676056338028	3.442105263157895	3.168421052631579	3.135802469135802	2.881578947368421	2.8484848484848486	2.7	5.391172117536639	3.209274314965372	3.20905059989567
CHEMBL71	16.42986490843461	0	1	2.4847654856027623	4.969530971205526	1.2944012043762174	3.881739734754369	234.38023896328448	6.198882094114244	12	40	0	0	4	2	0	1	0	0	1	0	0	1	208.04938271604937	85.8698369151044	162.0524691358025	189.40329218107	191.2458847736626	165.19753086419755	140.69135802469134	1274.0	5.201234567901234	5.391534391534392	3.22341696535245	2.3867888507063766	1.9427609427609425	1.5947712418300652	0.882716049382716	3.225	3.602739726027397	3.150537634408602	2.7904761904761903	2.77319587628866	2.494949494949495	2.388235294117647	2.0694444444444446	2.14674592287761	2.526797961983147	2.219896837476747
CHEMBL3978642	17.62529887132535	0	1	2.488912753010418	4.884839661724236	1.3072553485029097	3.954261731462108	515.482118540119	6.361872512434754	12	45	0	0	3	1	1	0	0	0	1	0	0	1	246.44444444444449	168.7552718061753	240.1118136563423	289.1205476740253	262.8814461698982	238.9361214411546	197.40338692185185	1144.0	5.476543209876543	5.531914893617022	2.810344827586207	1.7787610619469028	1.9438202247191008	2.4	3.029850746268657	3.1555555555555554	3.6547619047619047	2.939655172413793	2.48	2.345132743362832	2.50561797752809	2.611764705882353	2.791044776119403	3.853153818010146	2.892076565569213	2.9209109287576616
ZINC000299839389	16.567764278877203	0	3	2.5392155516634194	4.88801620465861	1.262741935202616	3.830230040356701	217.4456609600061	6.123886329377599	12	33	0	0	6	3	2	0	0	0	1	0	0	1	295.60493827160496	187.81085200426764	218.1604938271605	258.5144032921811	239.5061728395062	147.29218106995887	168.9218106995885	1116.0	8.957725402169848	8.803174603174602	6.311728395061729	4.531045751633987	4.774011299435028	4.115839243498818	5.356209150326798	3.8181818181818175	4.392857142857143	3.6527777777777777	3.2337662337662336	2.838235294117647	2.6271186440677967	2.5531914893617023	2.5588235294117645	5.691237939523262	3.737095825984715	3.8957231040564375
CHEMBL3609146	24.522675681292828	0	1	2.614224390741411	5.222986600551264	1.3587114782300036	4.704100919849591	309.8581973987854	6.834727053749462	18	53	0	0	5	1	4	0	0	0	0	0	0	0	422.0	177.83333333333334	292.5833333333333	362.69444444444446	473.8055555555555	462.33333333333326	377.7777777777778	1228.0	7.962264150943396	7.793103448275862	5.7218045112781954	4.138121546961326	4.178571428571429	3.209302325581396	2.2450331125827816	3.7547169811320753	4.339805825242719	4.045112781954887	3.5	3.226519337016575	3.113095238095238	2.63953488372093	2.3112582781456954	3.355345911949686	3.0277777777777777	2.8406148867313914
ZINC000254132541	19.95446511779339	0	1	2.937075385893434	5.379403321577455	1.3740792963864912	3.688970660582623	1971.9771660213844	8.419701078933986	6	46	0	4	3	1	2	0	0	0	0	0	0	0	264.0	125.11805555555556	226.18055555555563	309.9722222222223	183.3194444444445	204.388888888889	199.6666666666668	920.0	5.739130434782608	5.9423076923076925	2.9072847682119205	1.7419354838709675	2.696078431372549	3.767441860465116	2.6904761904761907	3.934782608695652	4.857142857142857	3.596026490066225	2.6462585034013606	2.475806451612903	2.843137254901961	3.244186046511628	3.0595238095238093	2.7199577294686	2.357371794871796	2.1541005291005297
ZINC000028127765	12.464471161847754	0	1	2.4122014337215387	4.802210853614158	1.2282765921907313	3.694996899973553	73.6844856533963	4.769795899543196	6	30	0	0	4	1	0	0	0	3	0	0	0	3	276.0	246.6736111111111	339.0	237.00000000000009	204.75000000000003	273.75	72.0	738.0	9.2	7.161290322580645	3.9871794871794872	2.717948717948718	2.263157894736842	3.5	0.0	3.2666666666666666	3.333333333333333	3.0128205128205128	2.438202247191011	2.128205128205128	1.9649122807017545	1.4166666666666667	1.0	8.222453703703703	3.102150537634409	5.947368421052632
ZINC000000000416	18.103298184809937	0	1	2.349500837157064	4.699001674314127	1.259477656252472	3.690540225379883	608.5031432503649	7.286470815339816	12	48	0	0	5	2	3	0	0	0	0	0	0	0	294.0	227.44444444444443	256.6388888888889	338.7777777777778	367.44444444444446	292.55555555555554	213.0	998.0	6.125	5.6938775510204085	3.2	2.128	2.272727272727273	1.830188679245283	1.8958333333333333	2.9166666666666665	3.216867469879518	2.643478260869565	2.2777777777777777	2.192	2.2363636363636363	2.0943396226415096	2.15625	4.738425925925926	3.240362811791383	3.092034805890228
ZINC000261086118	20.687481946837984	0	1	2.819208116669013	5.268857116106733	1.357022761478378	3.497439930400161	3209.464831452929	8.990150214925489	6	52	0	2	4	1	3	0	0	0	0	0	0	0	302.0	123.86111111111111	241.22222222222223	310.13888888888886	241.3055555555556	225.5555555555556	207.7777777777777	1024.0	5.807692307692308	5.631578947368421	3.223684210526316	1.6934306569343065	2.059322033898305	2.204724409448819	3.135922330097088	3.519230769230769	4.232142857142857	3.394736842105264	2.575949367088608	2.489051094890511	2.6440677966101696	2.574803149606299	3.019417475728156	2.3819444444444446	2.456627680311891	2.1537698412698414
CHEMBL577294	81.12655067908969	0	0	2.507908696483066	5.0082962310776615	1.2429856166075994	8.38968998018503	3754.305721252952	10.582033909793374	0	217	0	14	42	0	42	0	0	0	0	0	0	0	1722.0	1259.4166666666663	1395.1388888888896	2561.805555555555	3135.611111111111	3853.5	4390.749999999997	5068.0	7.935483870967742	6.0	5.252873563218391	4.762376237623762	4.672131147540983	4.208333333333333	3.962264150943396	3.032258064516129	3.4166666666666665	2.839080459770115	2.8181818181818183	3.0297029702970297	2.942622950819672	2.7291666666666665	2.5283018867924527	5.803763440860214	3.2795138888888884	3.321759259259261
CHEMBL3771380	11.370727640387596	0	1	2.4932130417031835	4.841395807701407	1.2828932671880695	3.381515860735945	77.90345495224355	4.760935411121328	6	28	0	0	4	1	1	0	0	1	1	0	0	2	203.6049382716049	138.2275186709343	139.51748971193413	170.87860082304528	160.24691358024697	105.94444444444444	78.02469135802471	892.0	7.271604938271605	6.417624521072797	4.184557438794727	1.8759259259259256	1.5987654320987656	0.8034188034188033	1.05	3.25	3.489795918367347	3.067796610169492	2.7333333333333334	2.35	1.9259259259259256	1.4615384615384617	1.2	4.936697095390511	3.102242088832128	2.847295708406819
CHEMBL4218801	13.423098298725945	0	1	2.433550772354664	4.738143474598403	1.3301346794366462	3.692470828093071	101.34468396955111	5.149155670384723	11	30	0	0	4	2	1	0	0	0	1	0	0	1	209.6049382716049	81.19974089315653	143.43827160493828	174.54629629629633	100.72427983539092	87.3045267489712	54.06172839506174	932.0	6.9868312757201645	7.222222222222222	3.795555555555555	3.0881226053639845	2.6744186046511627	1.362962962962963	0.7973856209150327	3.433333333333333	3.678571428571429	3.12	2.864864864864865	2.7413793103448274	2.7674418604651163	2.1555555555555554	1.8823529411764703	2.7066580297718845	2.898212448559671	2.5613977072310408
CHEMBL603483	23.476771252376217	0	1	2.5274993633001066	4.992210998860074	1.331306642624868	4.529249514597468	316.5639093524908	6.822235883476824	19	51	0	0	7	4	2	1	0	0	0	0	0	0	374.44444444444446	225.5772462277092	321.0864197530865	398.945987654321	350.7037037037037	334.0925925925926	316.67283950617275	1394.0	7.342047930283225	6.387878787878789	4.571428571428571	4.049479166666666	4.883647798742138	4.073717948717948	3.3564356435643563	3.647058823529412	3.979381443298969	3.323308270676692	2.9160839160839163	2.921875	3.2735849056603774	3.1634615384615383	2.93069306930693	4.423083259366847	2.7445566778900115	3.3101692758050154
CHEMBL274692	23.65685931727286	0	0	2.5006654016864247	4.931384307649184	1.286954001677162	4.170820817918084	843.665203281255	7.836368025989596	18	48	0	0	8	3	2	0	0	3	0	0	0	3	528.0	362.7847222222222	479.19444444444446	374.9027777777778	427.43055555555554	531.8055555555555	255.0555555555556	1328.0	11.0	9.450980392156865	6.547169811320755	5.3	5.047169811320755	5.604166666666667	4.909090909090909	3.75	4.0	3.660377358490566	3.146551724137931	2.875	2.80188679245283	2.6666666666666665	2.935064935064935	7.558015046296295	3.5980392156862746	5.57202842377261
ZINC000033954984	14.865821431800452	0	3	2.4553143108283577	4.73879501826449	1.31606926507357	4.039002133447132	103.54950210931402	5.281903665787209	9	33	0	0	5	4	1	0	0	0	0	0	0	0	270.0	137.16666666666669	189.6111111111112	209.38888888888889	199.7777777777778	157.75000000000003	123.83333333333334	778.0	8.181818181818182	8.342857142857143	5.268656716417911	3.898550724637681	4.491803278688525	3.48	1.8863636363636365	3.515151515151515	3.931034482758621	3.373134328358209	3.0277777777777777	2.7681159420289854	2.6885245901639343	2.64	2.159090909090909	4.1565656565656575	3.333333333333333	3.269157088122606
CHEMBL1651095	11.411167754907476	0	0	2.402484841637593	4.693271354718246	1.2751422315230954	3.5352236485729405	71.28204036690737	4.672109515537069	6	28	0	0	4	1	2	1	0	0	0	0	0	0	182.44444444444449	128.55898491083676	136.2222222222222	180.3858024691358	123.48148148148144	154.83333333333334	71.5	842.0	6.515873015873017	5.885057471264369	3.725806451612903	2.53061224489796	2.0	1.4545454545454546	0.46875	3.1785714285714284	3.53061224489796	2.8548387096774195	2.6440677966101696	2.53061224489796	2.3488372093023258	1.6363636363636365	1.28125	4.59139231824417	3.1819923371647514	2.7800453514739223
CHEMBL2432051	20.687481946837984	0	1	2.8192081166690155	5.268857116106736	1.357022761478378	3.4974399304001604	3209.464831452842	8.99015021492546	6	52	0	2	4	1	3	0	0	0	0	0	0	0	302.0	123.86111111111111	241.2222222222222	310.1388888888888	241.3055555555556	225.5555555555556	207.77777777777777	1024.0	5.807692307692308	5.631578947368421	3.223684210526316	1.6934306569343065	2.059322033898305	2.204724409448819	3.135922330097088	3.519230769230769	4.232142857142857	3.394736842105264	2.575949367088608	2.489051094890511	2.6440677966101696	2.574803149606299	3.019417475728156	2.3819444444444446	2.456627680311891	2.153769841269841
CHEMBL4785566	13.27326838446488	0	1	2.4655439069356904	4.931087813871381	1.3464599470221643	3.727142568399374	105.19743116338452	5.186467132468635	6	36	0	0	4	3	1	0	0	0	0	0	0	0	202.0	86.11111111111111	165.41666666666666	194.1388888888889	147.91666666666669	116.08333333333331	73.25	698.0	5.611111111111111	5.342105263157895	3.139784946236559	1.855670103092784	1.125	0.7538461538461538	0.7	3.0277777777777777	3.436619718309859	3.086021505376344	2.650485436893204	2.3402061855670104	2.0625	1.7384615384615385	1.575	2.3919753086419755	2.578216374269006	2.32981220657277
CHEMBL4763861	17.177411804141038	0	0	2.4259953193217747	4.851990638643551	1.2674354344596592	3.6569543225356833	460.30195224931225	6.920340052432681	16	40	0	0	3	0	3	0	0	0	0	0	0	0	294.0	177.44444444444446	213.66666666666669	278.3611111111111	178.66666666666669	171.77777777777777	165.00000000000003	894.0	7.35	7.142857142857143	4.526881720430108	2.2906976744186047	2.2531645569620253	3.2153846153846155	3.566666666666667	3.3	3.633802816901409	2.978494623655914	2.6082474226804124	2.441860465116279	2.430379746835443	2.569230769230769	2.716666666666667	4.436111111111112	3.194444444444445	3.0093896713615025
CHEMBL2037526	25.430084265001128	0	1	2.5367877066087634	4.979916004241801	1.3393938903427174	3.802459878041296	4108.415415976218	9.483943499396837	15	60	1	0	7	4	2	1	0	0	0	0	0	0	392.44444444444446	224.14926268861456	296.2067901234567	394.4166666666666	384.5601851851851	321.13425925925924	275.8611111111111	1508.0	6.540740740740741	6.255208333333333	3.2770833333333336	2.337121212121212	2.1583333333333337	1.7662037037037035	1.914600550964188	3.3666666666666667	3.706896551724138	3.05625	2.7109826589595376	2.4829545454545454	2.39375	2.368055555555556	2.479338842975207	3.735821044810242	2.7377507716049383	2.5535068114091093
ZINC000254132547	19.95446511779339	0	1	2.937075385893434	5.3794033215774535	1.3740792963864912	3.688970660582626	1971.977166021472	8.41970107893403	6	46	0	4	3	1	2	0	0	0	0	0	0	0	264.0	125.11805555555556	226.18055555555563	309.9722222222223	183.3194444444445	204.3888888888889	199.6666666666668	920.0	5.739130434782608	5.9423076923076925	2.9072847682119205	1.7419354838709675	2.696078431372549	3.767441860465116	2.6904761904761907	3.934782608695652	4.857142857142857	3.596026490066225	2.6462585034013606	2.475806451612903	2.843137254901961	3.244186046511628	3.0595238095238093	2.7199577294686	2.357371794871796	2.1541005291005297
CHEMBL2397884	12.784941202760692	0	1	2.4702061394783708	4.9404122789567415	1.3125372009751952	3.704572632714245	81.6911866291513	4.872949750496598	6	32	0	0	3	2	1	0	0	0	0	0	0	0	196.0	112.11111111111111	156.05555555555554	206.72222222222223	114.5	86.0	38.5	646.0	6.125	5.911764705882353	3.383720930232558	1.8888888888888888	1.2181818181818185	0.6923076923076923	0.125	3.25	3.6825396825396814	3.081395348837209	2.4646464646464645	2.185185185185185	2.145454545454545	1.8974358974358967	1.5	3.5034722222222223	2.675653594771242	2.477072310405644
CHEMBL1739215	23.36738145263504	0	1	2.53799716172624	5.025026198054318	1.3397637103186382	4.45360318713905	465.7600946044754	7.2083814201082275	19	51	0	0	7	4	2	1	0	0	0	0	0	0	372.44444444444446	218.0772462277092	320.8719135802468	373.42283950617286	382.4598765432098	300.1296296296296	269.9907407407407	1394.0	7.302832244008715	6.315151515151515	4.516290726817044	4.618279569892474	4.3931623931623935	3.5825825825825826	3.246666666666666	3.607843137254902	3.948453608247423	3.323308270676692	3.0434782608695654	3.040322580645161	3.068376068376069	3.063063063063063	3.01	4.276024435837435	2.698092031425365	3.307957871961308
ZINC000073221479	22.748495028890897	0	1	2.5789193535771484	5.039232552360668	1.3235181439779986	4.430460491476059	320.60620343226793	6.79983300661504	15	48	1	0	7	1	4	1	0	1	0	0	0	1	424.44444444444446	275.3619684499314	338.8425925925926	422.2006172839506	322.0578703703703	264.7777777777778	290.1111111111111	1418.0	8.842592592592593	6.929487179487179	5.141025641025641	4.835978835978836	3.7327586206896552	3.5511551155115506	4.70042194092827	3.7916666666666665	4.11578947368421	3.5	3.105633802816901	3.0	2.862068965517241	2.881188118811881	3.037974683544304	5.736707676040237	2.780300332383666	3.5667641325536064
ZINC000064454014	22.62282658255371	1	1	2.551774403991045	4.962416763062268	1.3350709316899538	4.401336523504776	336.145830864004	6.847164503413324	12	57	1	0	3	1	2	0	0	0	0	0	0	0	308.0	189.25694444444449	284.6527777777779	365.84722222222206	344.91666666666663	319.88888888888886	299.6388888888889	1106.0	5.4035087719298245	5.327868852459017	2.683908045977012	1.963302752293578	1.6923076923076923	1.6993865030674846	1.7333333333333334	3.280701754385965	3.773913043478261	3.21264367816092	2.7342995169082127	2.5458715596330275	2.4461538461538463	2.4049079754601226	2.3777777777777778	3.320297270955166	2.574908925318762	2.475241545893721
CHEMBL406585	10.594671173979751	0	1	2.388074763510201	4.7530302202708254	1.294177920822488	3.423777687006053	65.65712670078673	4.520918387468901	6	25	0	0	3	2	0	0	0	0	1	0	0	1	155.60493827160494	89.42196311537876	110.79115226337449	150.84465020576138	76.03703703703705	58.5	18.0	794.0	6.224197530864197	6.158119658119658	3.309401709401709	1.7160493827160497	1.5714285714285714	2.5	0.0	3.24	3.5	2.9846153846153847	2.4545454545454546	2.0	1.821428571428572	1.4166666666666667	1.0	3.57687852461515	2.9195948084836973	2.408503310073358
CHEMBL5077293	15.503978527765703	0	1	2.4219962985899683	4.832521352744461	1.3281726855647544	4.0693860344363735	118.37132526826848	5.466973688444052	12	38	0	0	3	1	1	0	0	0	1	0	0	1	217.6049382716049	92.7275186709343	170.18415637860085	199.69341563786008	176.95679012345678	148.64814814814812	130.37037037037038	1032.0	5.726445743989603	5.8277777777777775	3.45909645909646	2.696296296296296	2.0945083014048533	1.6036036036036037	1.4426229508196722	3.210526315789474	3.571428571428572	3.10989010989011	2.855555555555556	2.7555555555555555	2.5517241379310347	2.324324324324324	2.098360655737705	2.440197859761429	2.7053755144032925	2.431202233980012
CHEMBL371899	14.946701660840215	0	2	2.436350824146638	4.7530511507905215	1.3090752298409551	3.5488541861154523	221.34980641223103	6.041598170772485	9	40	0	0	4	3	1	0	0	0	0	0	0	0	216.0	115.86111111111111	182.8333333333334	225.91666666666669	148.6666666666667	144.16666666666669	155.33333333333331	772.0	5.4	5.357142857142857	2.75	1.3714285714285714	2.208333333333333	2.115942028985508	1.8636363636363635	3.025	3.4078947368421053	2.79	2.252173913043478	2.142857142857143	2.486111111111111	2.565217391304348	2.363636363636364	2.896527777777778	2.720238095238096	2.405701754385966
ZINC000045338195	11.968444621832964	0	1	2.4660099808794267	4.932019961758852	1.350773012641802	3.604518400197049	74.23558358419564	4.712708706457173	6	28	0	0	4	3	1	0	0	0	0	0	0	0	198.0	111.36111111111111	154.13888888888889	194.63888888888889	113.33333333333331	52.0	10.5	620.0	7.071428571428571	6.866666666666666	4.1066666666666665	2.203125	1.0212765957446808	0.4615384615384615	0.0	3.392857142857143	3.796296296296296	3.1733333333333333	2.767123287671233	2.3125	1.872340425531915	1.5	1.25	3.97718253968254	2.9157407407407416	2.854423868312757
CHEMBL376456	12.59467117397975	0	1	2.5393934011855634	4.87157038603363	1.3538464242538657	3.597452233877803	88.02140312974566	4.947583631534863	6	30	0	0	4	2	2	0	0	0	0	0	0	0	226.0	121.13888888888889	162.2777777777778	199.97222222222223	140.5	66.0	35.0	672.0	7.533333333333333	7.09375	4.851351351351352	2.1029411764705883	1.2075471698113207	0.1578947368421052	0.0	3.4	3.896551724137931	3.364864864864865	2.883116883116883	2.3529411764705883	2.056603773584906	1.5	1.2307692307692308	4.037962962962963	2.978298611111111	2.7978927203065136
ZINC000038147839	23.329933363740256	0	1	2.596021448032763	5.12915653596094	1.3274902024316362	4.3825465860761526	387.505180995821	7.024439956008244	12	54	1	0	6	3	1	0	0	2	0	0	0	2	422.0	250.0069444444444	305.9722222222222	416.4027777777778	404.25	361.86111111111103	367.1944444444444	1226.0	7.814814814814815	7.327586206896552	4.315436241610739	3.437869822485207	3.341463414634146	3.1538461538461537	3.015625	3.5	3.897196261682243	3.348993288590604	3.10625	2.911242603550296	2.7621951219512195	2.769230769230769	2.65625	4.629758230452674	2.9106800766283527	2.859553478712357
CHEMBL1170237	15.820217383170773	0	3	2.481774712665876	4.791806895333283	1.289480847972624	4.126642842108445	108.93772352362244	5.383923555690036	9	33	0	0	6	4	1	0	0	0	0	1	0	1	277.06721536351165	149.82827503429354	184.64814814814807	239.9783950617284	183.85802469135805	175.68209876543213	140.48765432098767	2002.0	8.395976223136717	8.572486772486773	5.3886205045625335	3.921631776704241	4.705525197328477	3.775641025641025	1.7429629629629628	3.727272727272727	4.189655172413793	3.463768115942029	2.9615384615384617	2.753623188405797	2.901639344262295	2.769230769230769	2.1	4.540250758614956	3.355467372134039	3.183588761174968
ZINC000299853970	12.227664335835202	0	1	2.486066719351848	4.807347943224283	1.2543799474574129	3.3612605051664737	103.86181783488465	5.113064970251705	6	34	0	0	3	1	1	0	0	0	1	0	0	1	157.60493827160494	86.2275186709343	140.74382716049382	170.73662551440327	163.01646090534982	129.1358024691358	82.4320987654321	888.0	4.635439360929557	4.831746031746032	2.655122655122655	1.6049382716049383	0.9344729344729344	0.3451851851851851	0.12	2.9411764705882355	3.180327868852459	2.7142857142857144	2.7066666666666666	2.555555555555556	2.0384615384615383	1.68	1.24	2.5361034903215973	2.5767783656672543	2.3072758550900625
CHEMBL211190	26.72523548380017	0	1	2.466799235123807	4.857197575493666	1.2712472023464745	4.580014454865164	900.6697108863181	8.026914041431041	12	57	0	0	10	2	3	0	0	3	2	0	0	5	545.2098765432099	369.9064262307575	540.9794238683127	384.0968602347203	439.3677983539094	401.1733539094649	439.3446502057612	1998.0	9.565085553389649	8.237037037037036	4.832489563904432	5.161339421613394	4.988536155202822	5.299299299299299	5.08762420957543	3.56140350877193	3.616822429906542	3.1510791366906474	2.909090909090909	2.794520547945205	3.0	3.216216216216216	3.073170731707317	6.489586425101008	3.124528463648834	5.055882466058997
CHEMBL234494	24.444996517642643	0	1	2.513463814724953	4.882762154404812	1.2692307718274618	4.104601019630326	1489.0650869470514	8.437305855071386	12	59	0	0	7	2	3	0	0	0	2	0	0	2	379.2098765432099	184.65642623075752	283.761316872428	374.11213991769546	304.75360082304525	295.06378600823035	311.7849794238682	1760.0	6.427286043105252	6.277777777777778	3.8896346010439977	2.620313565098841	3.9256038647343	3.43425925925926	2.578632478632479	3.3220338983050848	3.663716814159292	3.02013422818792	2.4065934065934065	2.423312883435583	2.9217391304347826	2.8	2.6384615384615384	3.1297699361145344	2.701828620735431	2.511162096216177
CHEMBL292228	22.155668843148288	0	0	2.4626138065927856	4.8221598139056105	1.2998791873045497	3.9291437585043454	828.9168084585947	7.749739215602473	18	47	0	0	7	4	2	0	0	0	1	0	0	1	389.60493827160496	179.81085200426764	264.9897119341564	318.4434156378599	265.48971193415645	260.45061728395063	178.8940329218108	1388.0	8.289466771736276	8.362222222222222	5.303128371089536	4.327886710239651	4.192259675405743	3.471345029239766	3.7987987987987983	3.595744680851064	3.880952380952381	3.41747572815534	2.9906542056074765	2.8823529411764706	2.898876404494382	2.568421052631579	2.824324324324324	3.8257628086014392	3.209855967078189	3.154639427787576
CHEMBL407909	14.199154765133786	0	1	2.5203158735432405	4.877017111692245	1.2917437819832045	3.741173519033688	121.27633654697176	5.38585837976815	12	35	0	0	4	3	1	0	0	0	0	0	0	0	230.0	102.41666666666669	174.19444444444443	210.6111111111112	161.4722222222222	157.33333333333337	103.16666666666664	732.0	6.571428571428571	7.108108108108108	4.1375	3.0142857142857142	1.608695652173913	1.0303030303030305	0.2	3.2857142857142856	3.723076923076923	3.0875	3.0	2.914285714285714	2.5217391304347827	2.0	1.690909090909091	2.9261904761904765	2.968468468468469	2.6799145299145297
ZINC000002032320	21.78741855931281	0	1	2.4212280049740995	4.737383377402508	1.2579042896402903	3.7217497108514297	723.2991663257498	7.613442338437568	15	56	0	0	5	2	3	0	0	0	0	0	0	0	354.0	190.50694444444449	288.1805555555555	364.3888888888888	341.86111111111114	373.4722222222223	378.30555555555554	1146.0	6.321428571428571	6.206896551724138	3.646153846153846	3.203252032520325	3.0	3.035211267605634	3.0384615384615383	3.071428571428572	3.376237623762376	2.723076923076923	2.379084967320261	2.67479674796748	2.623076923076923	2.535211267605634	2.769230769230769	3.4019097222222223	2.930316091954023	2.853272827282728
ZINC000028135147	10.037394307054262	0	1	2.3613657849176306	4.683780527232355	1.2778291714664125	3.3802291430360203	54.35811008970245	4.257958086584298	6	27	0	0	2	1	0	0	0	0	1	0	0	1	113.60493827160494	54.92196311537876	107.38271604938272	141.4866255144033	60.11111111111112	11.074074074074073	0.0	748.0	4.207590306355739	4.468253968253968	2.242283950617284	0.7230273752012882	0.1209876543209876	0.0	1.92539554757058	2.962962962962963	3.2549019607843137	2.7916666666666665	2.2857142857142856	1.7971014492753623	1.4222222222222225	1.0	2.13812549876849	2.034146782051065	2.368790417401528	2.1055434519486806
CHEMBL56050	22.11522872862841	0	0	2.474265393275367	4.839897950498511	1.309478735436967	3.878512987527298	962.0935301982354	7.898731087859137	18	44	0	0	8	4	2	0	0	0	2	0	0	2	389.2098765432099	174.6217040085353	254.30864197530872	302.40447340344457	241.2736625514404	218.2057613168725	168.27674897119348	1638.0	8.845679012345679	8.898345153664303	5.6396843578974165	4.694145758661888	4.636111111111111	4.271284271284272	4.11437908496732	3.772727272727273	4.038461538461538	3.5051546391752577	3.136842105263158	2.89247311827957	2.9625	2.896103896103896	2.897058823529412	3.9686750911030746	3.266242010331845	3.2603672048116503
ZINC000019498277	12.675551403019512	0	1	2.5047910128721127	4.838098858747703	1.3343811139268769	3.613347609640104	91.31145509330312	4.98427987549669	9	32	0	0	3	2	1	0	0	0	0	0	0	0	194.0	80.91666666666667	153.58333333333334	181.66666666666669	122.58333333333334	92.58333333333334	52.5	646.0	6.0625	6.294117647058823	3.5657894736842106	1.759493670886076	1.3728813559322033	0.7777777777777778	0.1666666666666666	3.25	3.6885245901639343	3.25	2.7777777777777777	2.316455696202532	2.1186440677966103	1.8444444444444448	1.4666666666666666	2.528645833333333	2.761437908496732	2.51775956284153
ZINC000013537284	17.68231801272818	0	0	2.5557086986084028	4.9488147565777885	1.33193754042842	3.929262035239693	223.08322462807084	6.196002266811053	14	40	0	0	5	4	1	0	0	0	0	0	0	0	298.0	144.44444444444446	210.5555555555556	252.47222222222223	280.16666666666674	182.1111111111112	126.99999999999996	890.0	7.45	7.604651162790698	4.591397849462366	2.9541284403669725	2.90625	2.556962025316456	2.983050847457627	3.55	4.026315789473684	3.5698924731182795	3.055555555555556	2.614678899082569	2.5625	2.4177215189873418	2.559322033898305	3.611111111111112	2.9877260981912146	2.77046783625731
CHEMBL408	24.57380717974841	0	0	2.506828385398209	5.013625740823711	1.2735879611823522	4.0377370752489545	1498.3956604857633	8.443552366518123	12	58	0	0	7	1	5	1	0	0	0	0	0	0	426.44444444444446	264.2881515775034	304.91358024691345	425.7839506172839	389.54320987654313	363.7268518518519	303.94444444444446	1516.0	7.352490421455939	6.896174863387977	4.083333333333333	2.453488372093023	2.549783549783549	2.2287581699346406	2.6612466124661247	3.396551724137931	3.73394495412844	3.2142857142857144	2.6726190476190474	2.511627906976744	2.435064935064935	2.130718954248366	2.292682926829268	4.556692268577645	3.023907103825137	2.7973722958432425
ZINC000040914110	22.50609665440988	0	1	2.425814906092361	4.763531385861937	1.3685698835024669	4.131477740387456	573.6618636787518	7.381659552252732	21	53	0	0	3	3	0	0	0	0	0	0	0	0	308.0	125.94444444444444	247.55555555555563	300.72222222222223	236.69444444444449	219.66666666666669	186.7777777777778	1072.0	5.811320754716981	6.157894736842105	3.0948905109489053	2.1865671641791047	2.0991735537190084	2.0172413793103448	2.4489795918367347	3.339622641509434	3.69	3.0291970802919708	2.6666666666666665	2.64179104477612	2.669421487603306	2.4827586206896552	2.642857142857143	2.376310272536688	2.694931773879143	2.475555555555556
CHEMBL3402668	15.722758127248062	0	1	2.488912753010418	4.884839661724236	1.3072553485029097	3.954261731462108	515.482118540119	6.361872512434754	12	42	0	0	3	1	0	0	0	1	1	0	0	2	238.44444444444449	168.7552718061753	240.1118136563423	289.1205476740253	262.8814461698982	238.9361214411546	197.40338692185185	1088.0	5.677248677248677	5.488372093023256	3.107843137254902	2.096	2.0865384615384617	1.6989247311827955	1.48	3.023809523809524	3.6	3.1372549019607843	2.569105691056911	2.44	2.4326923076923075	1.989247311827957	1.586666666666667	3.853153818010146	2.892076565569213	2.9209109287576616
62705460;CHEMBL2058706	14.906261546320334	0	0	2.453460085666048	4.762972938582145	1.2987775406802486	3.918888922235067	118.9201915756372	5.420306495263298	11	30	0	0	6	4	1	0	0	0	0	1	0	1	265.06721536351165	122.07827503429355	174.04320987654324	197.33024691358025	166.0617283950618	125.58024691358018	100.99228395061724	1964.0	8.835573845450389	9.063657407407408	5.8154425612052725	5.014957264957265	5.867489711934157	4.174603174603174	2.4226579520697165	3.7666666666666666	4.176470588235294	3.457627118644068	3.189655172413793	3.1346153846153846	3.0444444444444443	2.7857142857142856	2.4705882352941178	4.069275834476452	3.532889660493828	3.412611958363593
CHEMBL4213971	11.968444621832964	0	1	2.4577628819700053	4.9155257639400105	1.3501014740579993	3.620563091566914	73.17554132292285	4.698326338307168	6	29	0	0	4	3	0	0	0	0	0	1	0	1	161.06721536351165	63.74494170096023	130.15432098765433	159.45524691358025	81.2222222222222	42.08796296296296	10.564814814814817	1782.0	5.554041909086608	5.743130227001195	2.8436213991769543	1.308641975308642	0.8207407407407408	0.4656084656084656	0.0	3.310344827586207	3.6379310344827593	3.061728395061728	2.6375	2.27536231884058	1.92	1.5	1.25	2.1981014379641457	2.451513341298288	2.244040017028523
CHEMBL1277125	22.62282658255371	1	1	2.552502167176189	4.9639131058384605	1.3348026613849948	4.425102803828036	307.8769931160461	6.759319747384247	12	53	1	0	4	1	3	0	0	0	0	0	0	0	352.0	198.00694444444449	292.90277777777777	361.48611111111103	393.1944444444444	348.0	285.66666666666663	1130.0	6.6415094339622645	6.508771929824562	3.738562091503268	2.455026455026455	2.152542372881356	2.174193548387097	2.5454545454545454	3.452830188679245	3.932692307692308	3.4052287581699345	2.921787709497207	2.804232804232804	2.5706214689265536	2.412903225806452	2.5041322314049586	3.7359800838574415	2.8340643274853803	2.816372863247864
CHEMBL214397	23.351102806039016	0	1	2.458415682186243	4.828434589920585	1.3136956307200875	4.298344502412072	842.2524451184435	7.834692074029743	12	59	0	0	6	2	3	0	0	1	0	0	0	1	412.0	245.19444444444449	307.0277777777778	402.9722222222223	431.77777777777766	321.861111111111	332.6944444444443	1264.0	6.983050847457627	6.306451612903226	3.801324503311258	3.140127388535032	3.7971014492753614	3.415254237288136	2.881889763779528	3.135593220338983	3.415929203539823	2.920529801324504	2.675324675324675	2.554140127388535	2.6739130434782608	2.8389830508474576	2.7244094488188977	4.155838041431262	2.8597670250896057	2.717059980334317
CHEMBL4743625	19.60448865893453	0	0	2.426188769778063	4.852377539556127	1.2387221858527204	3.761712571441472	488.3074269400303	7.107235912615228	16	40	0	0	6	0	3	0	0	3	0	0	0	3	456.0	364.00694444444446	434.5555555555554	358.4722222222221	198.59722222222223	243.09722222222223	233.0277777777777	1134.0	11.4	9.428571428571429	6.053763440860215	3.3372093023255816	3.2	3.8461538461538463	4.4	3.675	3.788732394366197	3.172043010752688	2.701030927835052	2.511627906976744	2.771428571428572	2.769230769230769	2.8666666666666667	9.100173611111112	3.736111111111112	6.120500782472612
CHEMBL271419	19.07995254821832	0	1	2.451833838179604	4.9036676763592055	1.3401925029217594	4.16298644724883	232.5775768953609	6.324692570793904	18	42	0	0	4	3	0	0	0	1	0	0	0	1	324.0	170.69444444444443	230.55555555555569	283.36111111111103	256.8055555555556	243.8333333333333	256.2777777777778	966.0	7.714285714285714	7.4222222222222225	4.574257425742574	4.488888888888889	4.031914893617022	3.1485148514851486	2.912087912087912	3.4761904761904763	3.779220779220779	3.277227722772277	3.173469387755102	3.3	3.074468085106383	2.712871287128713	2.4505494505494507	4.064153439153439	3.064814814814816	2.9942279942279955
ZINC000040952546	16.527023784070387	0	1	2.4520510820421344	4.8976593360881	1.283746380522332	4.072887809963817	137.9934821302912	5.669143797831247	12	37	0	0	5	1	2	1	0	1	0	0	0	1	296.44444444444446	235.24391289437588	261.3425925925925	317.0339506172839	214.3703703703704	239.25000000000003	158.83333333333337	1106.0	8.012012012012013	5.649572649572649	4.357638888888888	4.371212121212121	3.1791044776119404	4.0	2.48	3.45945945945946	3.652173913043478	3.177083333333333	2.7058823529411766	2.534090909090909	2.7611940298507465	2.6379310344827585	2.4	6.357943591739889	2.7152579930357708	3.787573805689747
CHEMBL431733	23.55795186170292	0	0	2.532868655994428	4.913902160017263	1.2880604063742933	4.369085514783075	603.4919320931222	7.501344960587955	15	48	0	0	12	6	4	0	0	0	1	0	1	2	452.62913580246914	250.4168047943911	299.7291851851852	452.3210781893004	379.3904444444445	353.59042798353914	280.35927572016465	4314.0	9.42977366255144	8.779084967320262	6.68416912487709	5.395870206489676	5.5769470404984425	5.880233918128655	4.598449612403101	3.75	4.126436781609195	3.424778761061947	3.169491525423729	3.15929203539823	3.130841121495327	3.126315789473684	2.976744186046512	5.217016766549815	3.476707012022916	3.445163048105577
ZINC000004898830	21.696940201884807	0	1	2.5915931203600744	5.118744757325828	1.3630896802960295	4.286688775580021	342.3450174564474	6.829070824525038	12	54	1	0	4	3	1	0	0	0	0	0	0	0	310.0	126.45138888888889	253.8611111111112	337.29166666666663	320.66666666666663	296.8333333333333	270.16666666666663	1066.0	5.7407407407407405	6.155172413793103	3.6308724832214767	2.6153846153846154	2.3902439024390243	2.244755244755245	1.8125	3.314814814814815	3.7757009345794392	3.2684563758389262	3.0375	2.822485207100592	2.6707317073170733	2.629370629370629	2.46875	2.341692386831276	2.5658524904214564	2.372533748701973
ZINC000035940245	12.74450108824081	0	1	2.488688449023272	4.977376898046543	1.3141820208687771	3.697928963250389	80.66602818632711	4.860321151657456	6	31	0	0	4	3	1	0	0	0	0	0	0	0	206.0	116.13888888888889	163.69444444444449	207.1388888888889	131.66666666666669	76.16666666666667	31.0	658.0	6.645161290322581	6.575757575757576	4.160493827160494	1.8987341772151896	0.9491525423728814	0.3902439024390244	0.0	3.3225806451612905	3.7666666666666666	3.234567901234568	2.776470588235294	2.3037974683544302	1.9491525423728813	1.4878048780487805	1.2173913043478262	3.746415770609319	2.835858585858586	2.7282407407407416
ZINC000036623815	23.24171300629784	0	0	2.4331778484347986	4.807279606905714	1.3714405921996649	4.495680623227335	393.5936598417855	7.040029793915244	21	51	0	0	4	2	2	0	0	0	0	0	0	0	376.0	178.47222222222223	270.72222222222223	338.88888888888886	254.6111111111111	275.8888888888888	235.1111111111112	1148.0	7.372549019607843	7.436363636363636	4.062015503875969	3.0854700854700856	3.0357142857142856	3.351351351351352	3.97752808988764	3.5294117647058822	3.831578947368421	3.186046511627907	2.900763358778626	2.8803418803418803	2.821428571428572	2.612612612612613	2.808988764044944	3.499455337690632	2.9767676767676767	2.849707602339181
CHEMBL305660	27.273273452245355	0	1	2.366000447687504	4.732000895375007	1.2996866170595631	4.817337667193447	400.6347745335781	7.24581319408441	18	74	0	0	3	1	2	0	0	0	0	0	0	0	368.0	207.00694444444449	327.72222222222223	449.8888888888889	412.5416666666667	449.01388888888886	421.0972222222222	1368.0	4.972972972972973	4.935064935064935	2.5958549222797926	2.0904761904761906	1.941747572815534	1.7575757575757576	1.4473684210526316	2.95945945945946	3.273381294964029	2.7305699481865284	2.3794642857142856	2.433333333333333	2.470873786407767	2.409090909090909	2.2157894736842105	2.797391141141141	2.5797258297258296	2.3577138289368507
CHEMBL2337493	12.03739430705426	0	1	2.488912753010418	4.884839661724236	1.3072553485029097	3.954261731462108	515.482118540119	6.361872512434754	6	28	0	0	5	2	1	0	0	0	2	0	0	2	186.04938271604937	168.7552718061753	240.1118136563423	289.1205476740253	262.8814461698982	238.9361214411546	197.40338692185185	1148.0	6.644620811287477	6.693486590038314	4.035493827160494	2.394129979035639	0.6476190476190476	0.0	0.0	3.4285714285714284	4.098039215686274	3.2222222222222223	2.764705882352941	2.339622641509434	1.7714285714285714	1.3333333333333333	1.0	3.853153818010146	2.892076565569213	2.9209109287576616
ZINC000027442436	20.53925470817579	0	1	2.568655282873336	5.096527932892313	1.3109154020484934	4.463145124883439	187.9492131248184	6.152462515255831	9	50	0	0	4	3	1	0	0	0	0	0	0	0	294.0	150.7777777777778	234.66666666666663	318.2777777777778	322.30555555555554	277.1111111111111	229.97222222222223	992.0	5.88	6.166666666666667	3.688888888888889	2.3594771241830066	2.089041095890411	1.969230769230769	2.07843137254902	3.46	3.94	3.3703703703703702	2.9612903225806453	2.7320261437908497	2.493150684931507	2.515384615384616	2.4607843137254903	3.015555555555556	2.581275720164609	2.3466666666666667
CHEMBL197646	11.520557554648654	0	1	2.434138361129531	4.744293254874893	1.2550689924652698	3.349582100168611	104.5487360743897	5.055118444712121	9	30	0	0	3	2	0	0	0	1	0	0	0	1	200.0	128.8611111111111	148.50000000000006	181.4166666666667	119.8333333333333	112.50000000000004	98.0	626.0	6.666666666666667	6.129032258064516	3.815384615384616	1.7377049180327868	2.111111111111111	0.9318181818181818	0.1818181818181818	3.033333333333333	3.425925925925926	2.815384615384616	2.263157894736842	2.2459016393442623	2.2	2.0454545454545454	1.4848484848484849	4.295370370370369	3.0026881720430105	2.750000000000001
CHEMBL3895972	13.638885872583195	0	1	2.532088886237956	5.064177772475913	1.2735991914354226	3.7770050833538513	87.9733815734442	5.007662537663481	6	36	0	0	3	2	0	0	0	0	1	0	0	1	159.60493827160494	71.73446311537876	148.14248971193416	204.33230452674897	160.54629629629628	83.41975308641975	16.5	910.0	4.433470507544581	4.845029239766082	2.55663430420712	0.9756335282651072	0.4713804713804714	0.2033898305084746	0.0	3.1944444444444446	3.736111111111111	3.058252427184466	2.4846153846153847	2.175438596491228	1.6868686868686869	1.3220338983050848	1.1428571428571428	1.992623975427188	2.318158436213992	2.057534579332419
CHEMBL42	18.44179545225308	0	3	2.46651832356571	4.844876193159666	1.330226400888438	4.32458920872154	158.83916244751447	5.900801256252463	12	42	0	0	5	4	0	0	0	0	1	0	0	1	267.60493827160496	101.7275186709343	199.99382716049385	260.0144032921811	230.022633744856	221.7530864197532	157.16049382716054	1152.0	6.371546149323928	6.758024691358024	4.649013499480789	3.3565656565656568	2.6089324618736383	1.685515873015873	0.9750312109862672	3.452380952380953	3.810126582278481	3.420560747663552	2.965811965811966	3.109090909090909	2.9705882352941178	2.4017857142857144	2.0	2.422083777879388	2.7387288523091	2.5315674324113147
CHEMBL38;CHEMBL547;CHEMBL38;CHEMBL547	16.3190857586672	1	0	2.3916826389719787	4.7833652779439575	1.1452724401197	3.3517288289763365	1179.0888855365856	7.860954648676184	0	50	0	0	2	0	2	0	0	0	0	0	0	0	228.0	179.20138888888889	236.65277777777777	268.2361111111111	234.2777777777778	217.52777777777777	229.1111111111112	876.0	4.56	4.38	1.956140350877193	1.1798561151079137	1.192	1.5494505494505495	1.065040650406504	2.64	2.977272727272727	2.491228070175439	2.081081081081081	1.8273381294964028	2.0	2.0	1.6991869918699187	3.5840277777777776	2.788055555555556	2.689236111111111
CHEMBL4292326	26.84619659745187	0	0	2.3983793380426435	4.772357856436065	1.3538528911631216	4.25799731332408	650.0561041747417	7.700834104901936	21	63	0	0	5	3	2	0	0	0	0	0	0	0	416.0	237.0	320.0277777777777	416.02777777777777	334.27777777777777	385.0555555555554	330.5555555555556	1348.0	6.603174603174603	6.522388059701493	3.3950617283950617	2.65	2.793333333333333	3.427536231884058	3.508771929824561	3.3174603174603177	3.632478632478633	3.0123456790123457	2.6904761904761907	2.50625	2.52	2.608695652173913	2.93859649122807	3.761904761904762	2.9054726368159205	2.735280151946818
CHEMBL415	17.13697168962116	0	1	2.4582340946914623	4.848279086650033	1.2878980716233766	4.02682372761723	226.910509382244	6.213013068319607	12	45	0	0	3	2	0	0	0	0	1	0	0	1	215.6049382716049	93.94974089315652	185.1882716049384	235.0699588477366	239.3539094650206	200.29629629629628	171.09876543209876	1094.0	4.7912208504801095	5.130023640661938	3.1189773844641104	2.0167084377610696	1.5875420875420874	1.5209643605870022	0.7890137328339576	3.0444444444444443	3.4285714285714284	3.1150442477876106	2.699248120300752	2.593984962406015	2.287878787878788	2.2641509433962264	2.0	2.087772019847923	2.493936608002802	2.204622281011171
ZINC000036270498	11.220897726126536	0	1	2.513054118694348	4.791467728190794	1.3731200669100645	3.438971970403566	69.63607428364294	4.579754978359073	6	26	0	0	3	2	1	0	0	0	0	0	0	0	182.0	104.11111111111111	138.3888888888889	176.25000000000003	71.5	27.5	5.0	570.0	7.0	6.785714285714286	3.898550724637681	1.8823529411764703	0.7058823529411765	0.0	0.0	3.4615384615384617	3.92156862745098	3.130434782608696	2.716417910447761	2.1372549019607843	1.8235294117647056	1.4	1.0	4.004273504273504	2.846230158730159	2.713507625272332
CHEMBL4572905	26.75882718291866	0	0	2.7318059563295645	5.16911963611339	1.2604134498842967	3.812598057166766	1872.1868116106232	8.728784913058071	9	63	0	0	10	5	4	0	0	0	1	0	0	1	439.60493827160496	256.206685337601	331.5324074074076	465.9161522633747	497.13065843621376	504.4840534979425	364.3076131687246	1648.0	6.9778561630413485	6.751633986928105	4.554248366013072	3.8488649940262847	3.407017543859649	3.423492063492063	2.667454688731284	3.555555555555556	3.968	3.264705882352941	3.1396648044692737	3.086021505376344	2.905263157894737	2.7542857142857144	2.75177304964539	4.066772783136524	2.7803270999757923	2.6522592592592606
ZINC000096937897	14.308544564874966	0	3	2.451766670415407	4.761182424416079	1.2803964247907524	3.8535367236036144	101.52975454848853	5.208138568685376	9	27	0	0	6	4	1	0	0	0	0	1	0	1	255.06721536351165	132.07827503429354	174.6265432098766	184.79783950617283	148.72839506172843	132.38117283950615	92.75617283950616	1926.0	9.446933902352283	9.621966794380588	5.797306397306398	5.101654846335697	6.1228545618789525	4.943355119825707	2.8319088319088315	3.962962962962963	4.466666666666667	3.4909090909090907	3.185185185185185	3.0638297872340425	3.097560975609756	2.764705882352941	2.1153846153846154	4.891787964233094	3.7719242230736487	3.880589849108369
ZINC000062225405	15.572928212987	0	0	2.512647901239907	4.949573548138636	1.307780946959518	3.844009638186654	199.02923641882649	5.986598911170759	6	37	0	0	6	2	2	1	0	1	0	0	0	1	288.44444444444446	192.58676268861456	206.64814814814807	269.7808641975309	272.8240740740741	233.53703703703704	113.76851851851852	1084.0	7.795795795795796	6.897435897435898	4.23758865248227	4.055555555555556	3.3640350877192984	2.156565656565657	0.764367816091954	3.324324324324324	3.676056338028169	3.1382978723404253	2.967391304347826	2.8846153846153846	2.4473684210526314	2.1515151515151514	1.9655172413793105	5.205047640232825	2.9678695789806904	2.9105372978612416
ZINC000084723966	15.641877898208298	0	3	2.470579750211733	4.787558632203482	1.2961680792265209	4.120363966939277	111.36176719611292	5.405931246238108	9	33	0	0	6	4	1	0	0	0	0	1	0	1	277.06721536351165	136.07827503429357	187.45987654320987	207.29783950617283	198.7283950617284	153.43209876543213	122.8858024691358	2002.0	8.395976223136717	8.572486772486773	5.460475400773908	3.967793880837359	4.656344869459624	3.846666666666666	2.071548821548822	3.6666666666666665	4.068965517241379	3.5074626865671643	3.083333333333333	2.8260869565217392	2.78688524590164	2.78	2.272727272727273	4.12358409194829	3.2919753086419754	3.2320668369518946
CHEMBL3394201	31.267176769533624	0	1	2.551740219060714	5.06797334793862	1.3003524880297836	4.519282291755404	1284.3248268507778	8.518964985804736	18	74	1	0	8	5	3	0	0	0	0	0	0	0	512.0	278.61805555555554	389.27777777777766	486.66666666666674	522.9444444444443	484.44444444444434	432.02777777777777	1588.0	6.918918918918919	6.670886075949367	3.7142857142857135	2.8464912280701755	3.0157894736842104	2.5051020408163267	2.105	3.418918918918919	3.795774647887324	3.291005291005291	2.743362831858407	2.6184210526315788	2.8263157894736843	2.673469387755102	2.52	3.765108858858859	2.897679324894515	2.741392801251956
CHEMBL203025	11.3017779551663	0	1	2.481002791362809	4.787257385643535	1.348248939559753	3.4626495489265747	69.06316059868455	4.57149369351736	6	26	0	0	4	3	0	0	0	0	1	0	0	1	157.60493827160494	60.17196311537876	122.86728395061728	144.64094650205763	62.5987654320988	27.41358024691357	4.345679012345679	808.0	6.061728395061729	6.325396825396825	2.963492063492064	1.4008714596949894	1.0603174603174603	0.1728395061728395	0.0	3.4615384615384617	3.7884615384615374	3.0428571428571427	2.671641791044776	2.294117647058824	1.9428571428571428	1.4444444444444444	1.0	2.314306273668414	2.527520576131688	2.362832383665717
CHEMBL3931747	23.882619815249942	0	0	2.710190529223876	5.117667483003904	1.3106629120347617	3.7417742332226975	1147.567546636512	8.110110541365954	9	55	0	0	9	5	3	0	0	0	1	0	0	1	371.60493827160496	217.9289075598232	277.46296296296305	404.9300411522634	386.7695473251028	365.0951646090536	269.6481481481482	1472.0	6.756453423120091	6.585185185185185	4.441481481481481	3.550841750841751	3.54337899543379	3.508960573476702	2.2666666666666666	3.672727272727273	4.110091743119266	3.286666666666666	3.0060240963855422	2.957575757575757	3.0136986301369864	3.0161290322580645	2.857142857142857	3.962343773814967	2.780898491083676	2.5455317703024134
CHEMBL3545474	16.624483039993102	0	3	2.587130678139648	4.965688829651979	1.2600861386886255	3.77065829822164	249.74684905464483	6.262385145780635	12	36	0	0	5	3	2	0	0	0	0	0	0	0	296.0	194.00694444444449	234.0555555555556	293.4166666666667	277.52777777777777	183.22222222222223	184.0	866.0	8.222222222222221	8.31578947368421	5.790123456790123	3.63953488372093	3.701298701298701	3.288135593220339	4.702702702702703	3.638888888888889	4.274193548387097	3.555555555555556	3.0869565217391304	2.627906976744186	2.3506493506493507	2.254237288135593	2.621621621621621	5.389081790123457	3.638888888888889	3.775089605734768
CHEMBL3735911	26.789177456049032	0	1	2.3675181634395885	4.684944265051046	1.3240708880784324	3.921284738137533	1259.375770561018	8.391134425490094	18	70	0	0	6	1	5	0	0	0	0	0	0	0	458.0	192.47222222222223	342.25	376.8055555555556	370.7777777777778	378.55555555555554	393.88888888888886	1448.0	6.542857142857143	6.082191780821918	3.438709677419354	1.5792079207920793	1.9516129032258065	2.1443298969072164	2.239583333333333	3.0142857142857142	3.2734375	2.9612903225806453	2.505494505494505	2.3316831683168315	2.435483870967742	2.4072164948453607	2.53125	2.7496031746031746	2.872907153729072	2.673828125
ZINC000040917473	23.4604926057802	0	1	2.406454799432896	4.81290959886579	1.2996990811139573	4.242370849512484	654.2828636325659	7.614941882641069	12	60	0	0	8	2	5	0	0	1	0	0	0	1	466.0	340.7222222222222	366.13888888888886	436.3055555555556	427.05555555555554	424.8888888888889	422.69444444444434	1356.0	7.766666666666667	6.290322580645161	3.919463087248322	2.51123595505618	2.325301204819277	1.9520958083832336	2.1354838709677417	3.05	3.324324324324324	2.9328859060402683	2.57396449704142	2.404494382022472	2.427710843373494	2.2215568862275448	2.1032258064516127	5.678703703703703	3.1357526881720434	3.298548548548548
CHEMBL3139188;CHEMBL3139188;CHEMBL3139188;23151759	15.751267697949476	0	3	2.5310816337693	4.876891719091965	1.2877321878334176	3.7554357961440648	201.6348772085504	5.999605703820574	12	33	0	0	5	3	2	0	0	0	0	0	0	0	286.0	194.47222222222223	217.5	268.72222222222223	240.16666666666669	152.3888888888889	179.66666666666666	828.0	8.666666666666666	8.428571428571429	5.945945945945946	4.1571428571428575	4.4	3.9361702127659575	5.147058823529412	3.6666666666666665	4.303571428571429	3.5	3.075949367088608	2.7285714285714286	2.5166666666666666	2.48936170212766	2.411764705882353	5.893097643097644	3.753968253968255	3.8839285714285694
CHEMBL728	19.85600901462617	0	2	2.485116044002	4.970232088004	1.330482325848353	3.9603839638504352	562.1803927155383	7.2481135137432755	12	49	0	0	5	3	0	1	0	0	1	0	0	1	248.04938271604937	99.8698369151044	202.05246913580248	242.90329218107	224.4125514403292	202.69753086419755	176.20987654320987	1436.0	5.062232300327538	5.181623931623932	2.7680776014109347	1.9229302832244008	2.0027777777777778	1.9871031746031744	2.041371158392435	3.224489795918368	3.5531914893617023	3.0476190476190474	2.6357142857142857	2.544117647058824	2.558333333333333	2.5535714285714284	2.702127659574468	2.038159937042947	2.396644507755619	2.1494943525085373
CHEMBL53053	21.33917226222056	0	0	2.4553560630857576	4.797246393056477	1.3132097554102538	3.855358268602827	737.617287584444	7.596676882592495	18	44	0	0	7	4	2	0	0	0	0	1	0	1	381.0672153635117	174.3560528120713	254.0154320987655	299.983024691358	240.50462962962968	215.0617283950617	167.56481481481487	2286.0	8.6606185309889	8.639085894405044	5.467353951890034	4.570290720828355	4.407407407407407	4.091390091390092	3.934640522875817	3.659090909090909	3.948717948717949	3.443298969072165	3.0631578947368423	2.838709677419355	2.925	2.844155844155844	2.838235294117647	3.962637563910712	3.27712109272393	3.256608103830327
ZINC000066251264	16.06125539469119	0	1	2.5088478190929817	4.962443487102669	1.3659291711325776	3.959408565208699	143.11548919955007	5.656799101652973	9	41	0	0	5	5	0	0	0	0	0	0	0	0	234.0	92.61111111111111	191.4166666666667	240.8611111111112	243.4166666666667	203.66666666666669	111.5	806.0	5.7073170731707314	6.113636363636363	3.5739130434782607	2.418181818181818	1.5130434782608695	0.55	0.1481481481481481	3.1951219512195124	3.5180722891566263	3.095652173913044	3.06140350877193	2.963636363636364	2.5478260869565217	1.8666666666666667	1.469135802469136	2.258807588075881	2.508838383838384	2.3062248995983943
CHEMBL4645583	10.485281374238571	0	1	2.459242239197812	4.7723009933059615	1.3518611677935346	3.389710595591088	60.90916382871073	4.371747901241204	6	27	0	0	2	2	0	0	0	0	0	0	0	0	136.0	55.833333333333336	119.69444444444444	148.91666666666666	56.5	9.0	0.0	508.0	5.037037037037037	5.310344827586207	2.8378378378378377	0.5757575757575758	0.0	0.0	1.92539554757058	3.185185185185185	3.592592592592593	3.0675675675675675	2.5789473684210527	1.9242424242424243	1.3255813953488371	1.0	2.13812549876849	2.067901234567901	2.415708812260537	2.2165637860082303
CHEMBL599263;25117679	23.50528082307763	0	1	2.5609227389255502	5.049062202543741	1.3258844968272117	4.594531278429835	278.5322225358835	6.6942444899753815	19	51	0	0	7	4	2	1	0	0	0	0	0	0	380.44444444444446	225.0772462277092	322.6450617283951	392.9969135802469	425.1203703703704	312.8256172839505	329.99074074074065	1394.0	7.459694989106754	6.587878787878789	4.966145833333333	4.694871794871795	4.333333333333333	3.8549382716049374	2.9732142857142856	3.686274509803922	4.103092783505154	3.5	3.197080291970803	3.1153846153846154	3.064	3.314814814814815	2.8035714285714284	4.413279337798219	2.745061728395062	3.326237749777269
CHEMBL1631545	23.989259902004264	0	1	2.4338030946313887	4.867515380754581	1.3528591779900434	4.180893063204591	768.8446095746567	7.743501169581831	21	57	0	0	5	5	0	0	0	0	0	0	0	0	354.0	139.16666666666669	271.5	320.77777777777777	304.83333333333326	266.7777777777778	220.9444444444445	1172.0	6.2105263157894735	6.557377049180328	3.5142857142857142	2.196319018404908	1.9735099337748343	1.963235294117647	2.1293103448275863	3.3157894736842106	3.6542056074766354	3.171428571428572	2.810457516339869	2.607361963190184	2.543046357615894	2.492647058823529	2.543103448275862	2.441520467836257	2.76183970856102	2.537383177570093
ZINC000000002001	11.520557554648654	0	1	2.434138361129531	4.744293254874893	1.2550689924652698	3.349582100168611	104.5487360743897	5.055118444712121	9	31	0	0	3	2	1	0	0	0	0	0	0	0	176.0	101.86111111111111	142.8333333333334	172.4166666666667	118.33333333333331	108.50000000000004	90.0	610.0	5.67741935483871	5.6875	3.373134328358209	1.5454545454545454	1.6666666666666667	0.7872340425531915	0.1714285714285714	2.967741935483871	3.418181818181818	2.8059701492537314	2.2625	2.212121212121212	2.07843137254902	2.021276595744681	1.457142857142857	3.28584229390681	2.9921875000000004	2.596969696969698
CHEMBL240045	19.02758188987998	0	0	2.508267086542856	5.016534173085711	1.358607471389906	4.18872316699936	221.25933228639468	6.274804200177908	18	41	0	0	3	1	1	1	0	0	0	0	0	0	284.44444444444446	144.86454046639233	198.9753086419753	259.66666666666674	300.3580246913581	235.87037037037035	175.88888888888886	1142.0	6.937669376693767	7.053030303030303	4.931271477663231	4.303921568627451	3.203174603174603	2.230769230769231	1.75	3.5853658536585367	4.068493150684931	3.597938144329897	3.383838383838384	3.1666666666666665	2.847619047619048	2.5096153846153846	2.25	3.5332814747900567	2.950617283950617	2.7256891594791144
CHEMBL53308	24.582745697941768	0	0	2.4944899756259016	4.91510198320792	1.265123471835229	4.106907353376448	1331.942412556837	8.325795727840639	18	49	0	0	10	5	2	0	0	3	0	0	0	3	568.0	375.5625	500.1388888888889	408.8055555555556	380.59722222222223	556.6666666666667	254.3888888888889	1390.0	11.591836734693878	10.173076923076923	7.133333333333334	5.829059829059829	6.268041237113402	6.042105263157895	5.714285714285714	3.795918367346939	3.954545454545455	3.619047619047619	3.175438596491228	2.863247863247864	2.989690721649485	2.694736842105263	3.085714285714286	7.66454081632653	3.692307692307693	5.6833964646464645
ZINC000139456693	19.81556890010628	0	1	2.4639987769490803	4.927997553898161	1.3463061222782848	4.322151612349955	222.3589064563704	6.320583504050093	18	50	0	0	1	1	0	0	0	0	0	0	0	0	250.0	110.94444444444446	214.3611111111112	269.55555555555554	289.5	269.0	228.8333333333333	938.0	5.0	5.358490566037736	3.1102362204724407	2.33974358974359	2.253623188405797	1.8636363636363635	1.5655737704918034	3.18	3.6666666666666665	3.220472440944882	2.721854304635761	2.628205128205128	2.681159420289855	2.4015151515151514	2.229508196721312	2.2188888888888894	2.613207547169812	2.3049581839904425
ZINC000040829566	9.220897726126536	0	1	2.451260376110284	4.672136991256478	1.2952945875875783	3.0216679561780966	59.56245690321262	4.269347014652397	6	27	0	0	1	1	0	0	0	0	0	0	0	0	104.0	64.61111111111111	102.58333333333334	120.88888888888891	82.83333333333331	59.33333333333334	34.0	460.0	3.851851851851852	4.107142857142857	1.9	1.0196078431372548	0.6744186046511628	0.3636363636363636	0.0	2.851851851851852	3.145833333333333	2.566666666666667	2.274193548387097	2.07843137254902	1.7674418604651163	1.393939393939394	1.1111111111111112	2.3930041152263377	2.5476190476190474	2.137152777777778
CHEMBL2337102	22.7190423927855	0	1	2.59385624309624	5.074751568311323	1.3253650279613776	4.384044572294639	315.5046812627384	6.783792936652155	12	51	0	0	6	2	1	0	0	3	0	0	0	3	440.0	299.5625	452.88888888888886	366.6944444444444	443.5694444444445	394.1666666666666	400.4305555555555	1220.0	8.627450980392156	7.509090909090909	4.635714285714286	4.215189873417722	3.42	3.5891472868217056	4.071428571428571	3.627450980392157	3.9902912621359214	3.571428571428572	3.2229299363057327	2.9177215189873418	2.773333333333333	2.7674418604651163	2.5982142857142856	5.873774509803922	2.902020202020202	4.39697950377562
CHEMBL374463	15.2405276282556	0	1	2.572742410233202	5.0020634304500895	1.2513111125227951	3.8872471874786334	106.48646548755067	5.309871778622003	6	29	0	0	7	2	1	0	0	3	1	0	0	4	359.60493827160496	295.0400186709343	368.79938271604937	261.81584362139915	195.49382716049385	221.1388888888889	77.69135802469135	1136.0	12.400170285227755	9.874551971326165	6.58962962962963	7.755892255892256	3.115942028985508	3.35672514619883	0.0	4.068965517241379	4.280701754385965	3.7066666666666666	3.2531645569620253	2.606060606060606	2.4347826086956523	1.6578947368421053	1.0	10.173793747273596	3.46661356697199	6.470164609053498
CHEMBL2181189	20.41328588155165	0	1	2.4966014605318674	4.993202921063734	1.3363919158277004	3.99924499900568	771.3667471445401	7.603675382722489	14	51	0	0	4	2	1	0	0	1	0	0	0	1	332.0	180.44444444444449	254.5555555555556	337.5000000000001	278.27777777777777	264.41666666666663	229.8333333333333	1060.0	6.509803921568627	6.277777777777778	4.082089552238806	3.201550387596899	2.495726495726496	2.2410714285714284	2.117647058823529	3.196078431372549	3.510204081632653	2.992537313432836	2.673758865248227	2.62015503875969	2.6324786324786325	2.5892857142857144	2.617647058823529	3.538126361655774	2.754115226337449	2.5975056689342404
CHEMBL2058428	16.417934364616144	0	3	2.488115895887852	4.795315679183813	1.2790945324758685	4.158453703783205	123.56175662574616	5.558678429462014	9	36	0	0	6	4	1	0	0	0	0	1	0	1	287.06721536351165	139.82827503429357	190.3148148148148	234.03395061728392	224.4166666666667	175.95061728395066	145.1820987654321	2040.0	7.974089315653101	8.132553606237817	5.441872427983539	3.479195244627343	3.444444444444444	3.552362707535121	2.023809523809524	3.583333333333333	4.03125	3.5416666666666665	3.071428571428572	2.654320987654321	2.4352941176470586	2.793103448275862	2.3035714285714284	3.884118750952599	3.1870532813515275	2.9736689814814814
CHEMBL223292	12.773010658942225	0	1	2.555816583996718	4.921706191924578	1.325398827924421	3.628218086759872	82.3319812999976	4.8807632556132505	6	29	0	0	4	2	1	0	0	0	1	0	0	1	197.6049382716049	108.47751867093432	147.2119341563786	188.05041152263377	120.13580246913575	44.03703703703704	11.0	896.0	6.813963388676032	6.810035842293907	4.260740740740741	1.7375201288244766	0.5897435897435896	0.0	0.0	3.5517241379310347	4.035087719298246	3.3866666666666667	2.8227848101265822	2.333333333333333	1.75	1.34375	1.0	3.740604092101184	2.736326828620736	2.582665511515414
ZINC000045320021	15.694248556546643	0	1	2.3912255065624843	4.765033490838418	1.3062591750761297	3.9487662000569297	138.79663865422611	5.626157011150836	12	36	0	0	5	3	1	0	0	0	1	0	0	1	247.6049382716049	131.19974089315653	183.74382716049388	245.4907407407408	203.49382716049385	145.22427983539097	102.63168724279836	1056.0	6.877914951989026	6.739766081871345	3.88768115942029	3.336146272855133	3.631481481481481	2.6	1.9206349206349207	3.333333333333333	3.537313432835821	3.0217391304347827	2.6666666666666665	2.670886075949367	2.75	2.618181818181818	2.4285714285714284	3.644437247032126	2.868962529781244	2.7424451814999085
CHEMBL231839	21.936889243665927	0	1	2.4910004877778134	4.851425440580662	1.3170526711789745	4.068580619035893	1113.928993079165	8.045268095133434	12	53	0	0	6	2	3	0	0	0	1	0	0	1	357.60493827160496	173.75529644871207	263.7438271604938	334.15329218107	290.6347736625514	263.57716049382714	275.9032921810699	1396.0	6.747262986256698	6.484126984126983	4.0873621713316375	3.082706766917293	3.887869520897044	3.69281045751634	2.6557539682539684	3.2641509433962264	3.5445544554455446	3.030534351145038	2.708029197080292	2.56390977443609	2.834862385321101	2.9411764705882355	2.7232142857142856	3.27840181978702	2.772192827748384	2.611325021391028
CHEMBL3961026	13.38265818420606	0	1	2.45371940591916	4.90743881183832	1.3121861501631369	3.70146324689016	104.1093812395675	5.176070340197845	6	36	0	0	3	2	0	0	0	0	1	0	0	1	153.60493827160494	68.92196311537876	146.68415637860082	193.332304526749	144.52777777777777	90.08024691358024	42.34567901234568	910.0	4.266803840877915	4.581871345029239	2.257861635220126	0.9884057971014492	0.8253968253968255	0.6984126984126985	0.4285714285714285	3.0277777777777777	3.375	2.8867924528301887	2.617391304347826	2.2	1.912087912087912	1.6964285714285714	1.4642857142857142	1.914498975427188	2.24469352393329	2.037279949702789
CHEMBL5083607	16.32047510869343	0	1	2.4284626368765507	4.839430925619571	1.3102092231672071	4.174134554625537	124.69248507541433	5.56778793156906	12	41	0	0	3	1	1	0	0	0	1	0	0	1	227.6049382716049	96.47751867093432	178.76748971193416	213.19341563786008	192.4567901234568	167.47530864197532	144.13271604938274	1070.0	5.551339957844023	5.630490956072351	3.337915234822452	2.506535947712418	2.120669056152927	1.5633074935400515	1.5396825396825395	3.1707317073170733	3.5657894736842106	3.1030927835051547	2.6666666666666665	2.676470588235294	2.591397849462365	2.313953488372093	2.2285714285714286	2.353110211486203	2.656163269212365	2.352203811999133
CHEMBL233442	23.867939558444625	0	1	2.561368398615996	4.932893795145365	1.3445532792880914	4.044303101826944	2462.638325903035	8.907600833092259	15	56	0	0	6	2	3	1	0	0	0	0	0	0	382.44444444444446	180.1423182441701	276.7901234567901	339.7746913580247	318.7561728395061	272.1358024691357	287.85185185185173	1436.0	6.82936507936508	6.522222222222222	4.246376811594203	3.316546762589928	3.863888888888889	3.8730158730158726	2.917378917378917	3.392857142857143	3.7314814814814814	3.188405797101449	2.8732394366197185	2.719424460431654	2.908333333333333	3.085714285714286	2.8803418803418803	3.2168271115030374	2.734156378600823	2.5628715134887976
CHEMBL391661	27.14585642597399	0	1	2.417594505023745	4.835189010047491	1.3022534780263613	5.280755247198441	274.42005587886774	6.838435414740471	16	61	0	0	8	3	3	0	0	1	1	0	0	2	479.60493827160496	261.1164075598232	338.5493827160495	451.7047325102881	391.8271604938272	386.9043209876544	292.0925925925927	1672.0	7.862376037239426	7.263247863247863	4.421797593772116	2.731707317073171	2.6963470319634704	2.9469320066334994	2.500868055555556	3.459016393442623	3.700854700854701	3.1082802547770703	2.7058823529411766	2.615853658536585	2.691780821917808	2.7238805970149254	2.7734375	4.280596845243003	2.955444761000317	2.8935844676585427
CHEMBL198007	24.12715927244686	0	1	2.463111733931832	4.838180932347855	1.3120137583061715	4.3896207677642565	903.9594363050066	7.938186599532509	12	56	0	0	9	3	4	0	0	0	2	0	0	2	419.2098765432099	191.8161484529797	292.7294238683128	353.9579713458315	346.9711934156378	290.0606995884772	308.6779835390945	1798.0	7.485890652557319	6.986817325800375	4.406939768050879	3.25037037037037	3.9746281714785647	3.891946992864424	3.022583559168925	3.3392857142857144	3.571428571428572	3.1666666666666665	2.839416058394161	2.6266666666666665	2.84251968503937	2.9908256880733943	2.7642276422764227	3.4252883652317814	2.883465857571319	2.7878992749363123
CHEMBL255543	16.42986490843461	0	1	2.4479832557862347	4.881677807535576	1.290961309997103	4.043765524641191	136.66569796145637	5.659475127647596	12	41	0	0	4	3	0	0	0	1	0	0	0	1	274.0	159.69444444444446	210.52777777777783	282.1388888888888	246.7222222222222	260.8888888888889	239.33333333333337	860.0	6.682926829268292	6.511627906976744	3.923076923076923	3.25531914893617	2.5408163265306123	1.4833333333333334	1.0175438596491229	3.1707317073170733	3.4285714285714284	3.076923076923077	2.9065420560747666	3.095744680851064	2.7448979591836733	1.95	1.5526315789473684	3.894986449864499	2.8695090439276485	2.7341269841269846
44572368;CHEMBL1186108	9.818614707571903	0	1	2.45394839181251	4.69361191296886	1.3268190510554452	3.088153464188012	74.56396789689731	4.574021650930131	6	26	0	0	1	1	0	0	0	0	0	0	0	0	128.0	80.86111111111111	105.75	129.3888888888889	94.25	71.66666666666667	45.5	494.0	4.923076923076923	5.148148148148148	2.6842105263157894	1.7346938775510203	1.3157894736842106	0.9310344827586208	0.5625	3.0384615384615383	3.363636363636364	2.736842105263158	2.446428571428572	2.204081632653061	1.921052631578948	1.5862068965517242	1.3125	3.110042735042735	2.969135802469136	2.403409090909091
CHEMBL201930	13.492047983947238	0	1	2.4929635441491054	4.906186989956339	1.3137982290962669	3.676293583344617	105.56925085635817	5.189995394859361	13	32	0	0	3	3	0	0	0	0	0	0	0	0	200.0	91.13888888888889	156.55555555555557	190.3333333333333	150.0	122.16666666666669	78.33333333333333	666.0	6.25	6.764705882352941	4.1466666666666665	2.647058823529412	1.4264705882352942	1.0192307692307692	0.3076923076923077	3.34375	3.844827586206896	3.1733333333333333	2.9240506329113924	2.735294117647059	2.25	1.865384615384616	1.5128205128205128	2.8480902777777777	2.980392156862745	2.699233716475096
CHEMBL2397894	13.34221806968618	0	1	2.48885657577484	4.977713151549681	1.3354700323562911	3.7667882395172896	92.320731997286	5.055896982703936	6	33	0	0	4	2	2	0	0	0	0	0	0	0	230.0	125.38888888888889	171.36111111111111	217.8055555555556	155.33333333333331	96.41666666666669	53.5	710.0	6.96969696969697	6.542857142857143	4.329411764705882	2.1927710843373496	1.2857142857142858	0.92	0.1142857142857142	3.272727272727273	3.703125	3.2588235294117647	2.747252747252748	2.3855421686746987	2.1746031746031744	1.8	1.3714285714285714	3.7996632996633	2.8738095238095243	2.677517361111111
CHEMBL590332	12.74450108824081	0	1	2.490999462161666	4.981998924323332	1.3256559764358724	3.69489766957514	80.60090966868536	4.859513564906607	6	31	0	0	4	3	1	0	0	0	0	0	0	0	206.0	116.13888888888889	163.58333333333337	209.8055555555556	170.00000000000003	75.5	13.5	658.0	6.645161290322581	6.575757575757576	4.098765432098766	2.0126582278481013	0.7323943661971831	0.2727272727272727	0.0	3.3225806451612905	3.7666666666666666	3.259259259259259	2.823529411764706	2.3797468354430378	1.7183098591549295	1.3636363636363635	1.181818181818182	3.746415770609319	2.835858585858586	2.7263888888888896
CHEMBL2442268	15.682318012728178	0	3	2.45838251510156	4.757343511437419	1.2958015358059465	4.133964942014812	111.08619174619024	5.403453582768337	9	33	0	0	6	4	1	0	0	0	0	1	0	1	277.06721536351165	136.07827503429354	182.31481481481484	222.20061728395063	191.25000000000003	150.28395061728398	124.04783950617283	2002.0	8.395976223136717	8.458201058201059	5.497194163860831	3.99719416386083	4.520947176684881	4.261674718196457	2.478956228956229	3.6666666666666665	4.068965517241379	3.484848484848485	3.013888888888889	2.8181818181818183	2.7540983606557377	2.891304347826087	2.5	4.123584091948289	3.293562610229277	3.1433588761174973
CHEMBL4572614	24.283085869419665	0	0	2.5132438433614066	4.999403273041922	1.3000679708100111	4.6793072085599805	303.4368911692311	6.813785940706365	24	43	0	0	9	4	2	0	0	3	0	0	0	3	570.0	331.0625	473.9166666666666	353.9722222222222	509.1944444444444	560.0833333333335	319.3749999999999	1336.0	13.255813953488373	11.787234042553193	9.07865168539326	8.23076923076923	7.504672897196261	7.78	8.790322580645162	4.255813953488372	4.532467532467533	4.269662921348314	3.90625	3.4711538461538463	3.196261682242991	2.85	3.3870967741935485	7.699127906976744	3.889479905437352	6.154761904761904
CHEMBL3139079	15.015651346061514	0	3	2.491210559958524	4.830863940830987	1.286119404128384	3.723326039520536	171.4504231183191	5.786148032959988	13	30	0	0	5	3	2	0	0	0	0	0	0	0	288.0	166.94444444444446	202.72222222222223	234.00000000000009	156.77777777777783	141.72222222222226	120.5	790.0	9.6	9.5	6.492063492063492	5.211538461538462	4.913043478260869	4.769230769230769	5.0	3.7666666666666666	4.3	3.507936507936508	3.1904761904761907	2.980769230769231	2.760869565217391	2.6153846153846154	2.5357142857142856	5.564814814814815	3.852430555555556	4.054444444444445
ZINC000044430333	11.899494936611667	0	1	2.4749975893956218	4.825589581172042	1.3675000935072796	3.454537383062477	86.73047759982987	4.868270459532476	10	30	0	0	1	1	0	0	0	0	0	0	0	0	146.0	75.38888888888889	125.91666666666666	151.00000000000003	97.16666666666666	79.50000000000001	61.16666666666667	568.0	4.866666666666666	5.28125	2.830985915492957	1.7377049180327868	1.574468085106383	1.2	0.8	3.2333333333333334	3.574074074074074	2.9295774647887325	2.6142857142857143	2.442622950819672	2.382978723404255	2.125	1.7666666666666666	2.512962962962963	2.6701388888888893	2.33179012345679
CHEMBL1632220	24.13908981626533	0	1	2.433657027749307	4.867314055498616	1.30501086788595	4.104120444784159	2054.346583636409	8.759115223692914	16	62	0	0	6	5	1	0	0	0	0	0	0	0	366.0	188.69444444444449	303.69444444444434	363.1944444444444	343.4166666666665	316.11111111111103	272.6944444444444	1240.0	5.903225806451613	5.984615384615385	3.296052631578948	2.2222222222222223	2.03125	1.7866666666666666	1.9104477611940296	3.0806451612903225	3.391304347826087	2.9671052631578947	2.701219512195122	2.52046783625731	2.5	2.42	2.373134328358209	3.043458781362008	2.7700854700854705	2.6408212560386466
CHEMBL1323615	12.78494120276069	0	0	2.470206139478369	4.940412278956739	1.3125372009751952	3.7045726327142416	81.6911866291514	4.8729497504966	12	28	0	0	3	2	0	1	0	0	0	0	0	0	178.44444444444446	78.30898491083677	128.41975308641975	151.89506172839512	106.3333333333333	78.0	41.66666666666667	834.0	6.3730158730158735	6.744444444444444	4.213114754098361	2.344262295081968	1.75	1.21875	0.4090909090909091	3.571428571428572	4.081632653061225	3.5737704918032787	2.9846153846153847	2.5245901639344264	2.25	1.875	1.4090909090909092	2.7967494611013133	2.968312757201646	2.620811287477954
CHEMBL272082	18.33240565251189	0	1	2.4616153965327734	4.899690739907807	1.3394854544142991	4.244748394024255	167.37035051819973	5.953118147729831	12	48	0	0	3	3	0	0	0	0	0	0	0	0	240.0	105.69444444444446	211.94444444444449	278.1388888888889	232.88888888888889	260.2222222222223	241.16666666666669	892.0	5.0	5.372549019607843	3.090909090909091	3.009009009009009	2.339449541284404	1.318840579710145	0.6802721088435374	3.1041666666666665	3.4	2.9545454545454546	2.830769230769231	3.1531531531531534	3.1009174311926606	2.3840579710144927	1.9387755102040816	2.201967592592593	2.447167755991286	2.230994152046784
CHEMBL3763779	25.948819787484386	0	1	2.488912753010418	4.884839661724236	1.3072553485029097	3.954261731462108	515.482118540119	6.361872512434754	19	66	0	0	6	3	2	0	0	0	1	0	0	1	400.44444444444446	168.7552718061753	240.1118136563423	289.1205476740253	262.8814461698982	238.9361214411546	197.40338692185185	1604.0	6.067340067340068	6.217391304347826	3.875776397515528	2.165775401069519	1.7934782608695652	1.4285714285714286	1.924812030075188	3.1515151515151514	3.644628099173554	3.1739130434782608	2.8685714285714288	2.508021390374332	2.277173913043478	2.1845238095238093	2.421052631578948	3.853153818010146	2.892076565569213	2.9209109287576616
CHEMBL1242923	23.43198303507878	0	1	2.407697153746004	4.815394307492008	1.3194840131552656	3.7398973062768457	2502.0155689620224	8.923464202282329	12	59	0	0	6	3	3	0	0	0	0	0	0	0	380.0	225.41666666666663	299.7777777777777	399.52777777777777	361.3333333333333	276.83333333333337	296.86111111111114	1232.0	6.440677966101695	5.983870967741935	3.212903225806452	2.198757763975155	2.2108843537414966	2.186046511627907	2.1370967741935485	3.101694915254237	3.375	2.8	2.5	2.3354037267080745	2.346938775510204	2.581395348837209	2.5725806451612905	3.8206214689265536	2.8068996415770613	2.676587301587301
ZINC000299853751	12.008884736352844	0	1	2.4838223970909006	4.796451500999218	1.2852709100192712	3.315582396370087	135.51726226555104	5.379102658244944	6	34	0	0	3	1	1	0	0	1	0	0	0	1	204.0	147.13888888888889	162.88888888888889	200.0555555555556	191.00000000000003	188.5833333333333	124.5	680.0	6.0	5.371428571428571	3.207792207792208	2.63768115942029	1.4444444444444444	0.9130434782608696	0.2830188679245283	2.8823529411764706	3.098360655737705	2.688311688311688	2.6944444444444446	2.536231884057971	2.1527777777777777	1.7391304347826086	1.471698113207547	4.327614379084968	2.86984126984127	2.6703096539162114
CHEMBL4204710	14.647041832318097	0	1	2.492669913807113	4.9853398276142284	1.3350420869494095	3.957523845786073	102.60452148894883	5.218668665760843	6	39	0	0	3	3	0	0	0	0	0	0	0	0	182.0	78.13888888888889	165.38888888888886	207.1111111111112	166.75000000000003	113.41666666666669	79.5	708.0	4.666666666666667	4.976190476190476	2.621621621621621	1.5315315315315314	0.96	0.6666666666666666	0.4285714285714285	3.1538461538461537	3.5125	3.018018018018018	2.845454545454545	2.5135135135135136	2.21	2.013333333333333	1.75	2.0035612535612537	2.2685185185185186	2.0673611111111105
CHEMBL198192	19.10846211891974	0	0	2.4581627892557583	4.826709597328343	1.29676121154784	4.230534331530087	253.3614057775561	6.451107682627022	12	44	0	0	7	2	4	0	0	1	0	0	0	1	408.0	258.16666666666663	272.19444444444446	341.69444444444446	405.6388888888888	284.86111111111114	265.36111111111114	1102.0	9.272727272727272	8.152173913043478	5.854166666666667	4.287037037037037	4.6923076923076925	3.761363636363636	3.176470588235294	3.340909090909091	3.6794871794871793	3.3229166666666665	3.1578947368421053	2.833333333333333	2.6346153846153846	2.5568181818181817	2.388235294117647	5.867424242424241	3.504227053140097	3.489672364672365
CHEMBL4782005	16.877751975618917	0	1	2.52032283654397	4.90207008072251	1.301501703066413	3.988089332552033	156.6350196519432	5.795855728138536	11	41	0	0	4	3	0	0	0	1	0	0	0	1	268.0	150.66666666666666	204.4444444444445	262.6388888888889	235.0	265.83333333333337	205.25000000000003	860.0	6.536585365853658	6.409090909090909	3.6666666666666665	2.9494949494949494	2.3457943925233646	1.565891472868217	0.96	3.317073170731707	3.625	3.1481481481481484	3.2095238095238097	3.191919191919192	2.710280373831776	2.0	1.68	3.6747967479674792	2.6893939393939394	2.555555555555556
CHEMBL3771392	12.784941202760692	0	1	2.49525018946137	4.849302251781191	1.2800424167628923	3.449179186096154	139.8980767405591	5.471542385252112	6	32	0	0	4	1	1	0	0	0	2	0	0	2	171.20987654320987	89.28837067520195	133.78497942386832	157.70385611949396	151.03189300411526	122.2283950617284	82.17283950617283	1174.0	5.3503086419753085	5.430976430976431	3.3259974950796205	2.143097643097643	1.6262626262626263	0.8436911487758945	0.4021164021164021	3.15625	3.418181818181818	2.9420289855072466	2.823529411764706	2.6818181818181817	2.257575757575758	1.7966101694915255	1.5	2.790261583600061	2.761348048385085	2.4324541713430605
CHEMBL365751	12.33705413557638	0	1	2.4553134084057726	4.748901919790424	1.2328743392155253	3.438207831907304	112.44234279069866	5.192444210985702	9	33	0	0	3	2	0	0	0	0	1	0	0	1	159.60493827160494	71.44974089315653	134.6604938271605	156.43106995884776	127.08024691358024	111.58641975308642	73.38271604938272	872.0	4.836513280957726	5.179738562091504	2.6823161189358373	1.457602339181287	1.0202020202020203	0.5873015873015872	0.1481481481481481	3.0	3.4	2.8732394366197185	2.386363636363636	2.1842105263157894	2.1818181818181817	1.75	1.431372549019608	2.1651436634289856	2.5831215202130235	2.2443415637860085
CHEMBL4862745	13.313708498984765	0	1	2.410481764941194	4.738264587467514	1.369471094426041	3.705907089706021	101.60804392637483	5.151750955576264	11	33	0	0	4	4	0	0	0	0	0	0	0	0	200.0	82.83333333333334	155.61111111111114	173.33333333333337	152.41666666666669	109.16666666666666	77.0	680.0	6.0606060606060606	6.285714285714286	3.4556962025316458	2.7432432432432434	2.029850746268657	1.0344827586206895	0.8	3.1515151515151514	3.4918032786885247	2.9873417721518987	2.8666666666666667	2.702702702702702	2.417910447761194	2.0172413793103448	1.7555555555555555	2.5101010101010104	2.83968253968254	2.5510018214936254
ZINC000254012081	18.825381317280577	0	1	2.8242504441984586	5.284008031177665	1.352190719870335	3.535109180832961	2350.708376746245	8.550929358992793	6	46	0	2	2	1	0	0	0	1	0	0	0	1	240.0	142.55555555555554	213.1666666666668	284.30555555555554	203.77777777777777	182.22222222222229	178.88888888888894	874.0	5.217391304347826	5.078431372549019	2.144736842105264	1.2265625	1.6545454545454543	1.847619047619048	2.6153846153846154	3.608695652173913	4.310679611650485	3.2171052631578947	2.4285714285714284	2.3671875	2.527272727272728	2.466666666666667	2.923076923076923	3.0990338164251203	2.247821350762528	2.0695792880258908
ZINC000299836842	16.567764278877203	0	3	2.539399464215245	4.891327429227126	1.2624953931425211	3.830496794780323	217.38395352184853	6.123602505845269	12	33	0	0	6	3	2	0	0	0	1	0	0	1	295.60493827160496	187.81085200426764	218.16049382716048	258.40329218107	242.25925925925927	147.27983539094652	168.5761316872428	1116.0	8.957725402169848	8.803174603174602	6.325617283950617	4.5702614379084965	4.789077212806026	4.066193853427896	5.356209150326798	3.8181818181818175	4.392857142857143	3.6527777777777777	3.2337662337662336	2.867647058823529	2.610169491525424	2.5319148936170213	2.5588235294117645	5.691237939523262	3.737095825984715	3.895723104056437
CHEMBL212769	25.76734237256149	0	1	2.529169384242836	4.954542654339821	1.2929608576968867	4.212069084097584	2024.6047605591743	8.807052248992207	12	65	0	0	7	2	3	0	0	0	2	0	0	2	385.2098765432099	193.90642623075752	299.6044238683128	414.4579713458315	383.4912551440329	343.0699588477366	346.6085390946502	1836.0	5.926305792972459	5.841503267973856	3.42435532179122	2.521013241220495	3.1189458689458687	2.9593114241001564	2.4812260536398467	3.2	3.512	2.98224852071006	2.518134715025907	2.466321243523316	2.6923076923076925	2.697183098591549	2.689655172413793	2.9831757881655	2.6249924352457032	2.396835390946502
CHEMBL1922537	15.46353841324582	0	0	2.485008538858993	4.855593283662792	1.3138975220339355	4.000134654798394	137.76093909974125	5.618667038142243	6	40	0	0	4	2	2	0	0	0	0	0	0	0	256.0	140.16666666666669	197.50000000000009	260.25	208.69444444444449	183.5	113.83333333333331	822.0	6.4	6.214285714285714	4.4	2.458715596330275	1.404040404040404	1.141025641025641	0.9629629629629628	3.15	3.5789473684210527	3.27	2.8018018018018016	2.4311926605504586	2.171717171717172	2.0	1.8703703703703705	3.504166666666668	2.8234126984126986	2.5986842105263164
ZINC000040403374	23.24171300629784	0	0	2.4331778484347986	4.807279606905714	1.3714405921996649	4.495680623227335	393.5936598417855	7.040029793915244	15	58	0	0	4	3	1	0	0	0	0	0	0	0	324.0	169.72222222222223	273.05555555555566	361.7222222222221	273.61111111111114	281.0555555555555	252.6111111111112	1140.0	5.586206896551724	5.758064516129032	2.8	2.14	2.214814814814815	2.492063492063492	2.980392156862745	3.2241379310344827	3.5130434782608697	2.8666666666666667	2.5976331360946747	2.566666666666667	2.6148148148148147	2.531746031746032	2.715686274509804	2.926245210727969	2.5645161290322576	2.3743961352657013
16115271	16.683250761330115	0	1	2.585639610957206	4.991678507410621	1.2484957366234508	4.010283700494062	128.42664269759618	5.59729521210541	9	38	0	0	6	2	1	0	0	3	0	0	0	3	364.0	298.75694444444446	394.6666666666666	301.74999999999994	302.08333333333337	302.1666666666667	244.5	962.0	9.578947368421051	8.15	5.597938144329897	4.68141592920354	2.010204081632653	2.548780487804878	0.7924528301886793	3.5526315789473686	3.958904109589041	3.484536082474227	2.965811965811966	2.52212389380531	2.2755102040816326	1.804878048780488	1.5660377358490567	7.86202485380117	3.2868055555555555	5.406392694063926
CHEMBL223272;CHEMBL376676;CHEMBL223272;CHEMBL376676	15.200087513735722	0	1	2.576676074232772	4.982680992369144	1.2522592694707029	3.8883246930469264	105.21095733344367	5.297821338214036	6	32	0	0	6	2	1	0	0	3	0	0	0	3	358.0	300.97916666666663	379.44444444444446	280.08333333333337	211.41666666666663	265.0	155.0	886.0	11.1875	9.029411764705882	6.0	5.857142857142857	2.810344827586207	2.94	0.0	3.78125	4.095238095238095	3.5357142857142856	3.0	2.4642857142857144	2.293103448275862	1.76	1.0	9.405598958333332	3.3815359477124183	6.022927689594357
CHEMBL97596	24.91215425704807	0	1	2.466004953948882	4.932009907897763	1.322767320457089	5.118316376904764	240.0268629610336	6.612152957573815	20	52	0	0	8	4	2	1	0	0	1	0	0	1	398.04938271604937	221.63809823197684	339.70576131687244	373.8816872427984	365.3435070873343	379.1944444444444	281.7644032921811	1718.0	7.654795821462487	6.650793650793651	4.728583545377438	3.9856902356902353	3.993375489310449	4.567354965585054	3.946162657502864	3.7115384615384617	3.989690721649485	3.442748091603053	3.1333333333333333	3.0	2.967479674796748	2.8761061946902653	2.989690721649485	4.262271119845709	2.703712889476779	3.5021212506894064
ZINC000072316172	13.42309829872594	0	1	2.486734561683345	4.800460487970627	1.3273239498552305	3.4764315842903586	126.3566609203992	5.369736801515528	6	35	0	0	3	1	1	0	0	1	0	0	0	1	216.0	147.16666666666669	165.80555555555551	203.27777777777777	193.4166666666667	192.8333333333333	131.0	716.0	6.171428571428572	5.513513513513513	3.3625	3.0285714285714285	1.891891891891892	1.356164383561644	0.7627118644067796	3.142857142857143	3.296875	2.775	2.786666666666666	2.8	2.527027027027027	2.136986301369863	1.7627118644067796	4.204761904761905	2.750750750750751	2.590711805555555
ZINC000035977627	17.17267119858176	0	3	2.598878322590989	4.994337453154797	1.2797048043913848	3.823586489719939	269.9480287980084	6.386686814901548	12	39	0	0	5	3	2	0	0	0	0	0	0	0	306.0	182.50694444444449	234.3055555555556	287.50000000000006	286.3611111111111	219.6388888888889	211.08333333333337	904.0	7.846153846153846	7.853658536585366	5.697674418604652	3.0642201834862384	3.1041666666666665	2.727272727272727	3.7115384615384617	3.5128205128205128	4.161764705882353	3.674418604651162	3.087378640776699	2.55045871559633	2.3229166666666665	2.1818181818181817	2.1923076923076925	4.6796652421652425	3.454945799457996	3.445669934640524
ZINC000062225411	18.4013553377332	0	0	2.514904104484314	4.954252170230697	1.327798416907272	3.982340769424116	293.760830645664	6.515675057996892	6	44	0	0	6	2	2	1	0	1	0	0	0	1	308.44444444444446	201.1145404663923	235.28703703703687	317.4475308641976	316.5462962962964	282.9845679012346	163.50925925925927	1196.0	7.01010101010101	6.276595744680851	3.490813648293964	3.8433333333333337	3.6851851851851856	2.476744186046512	1.303030303030303	3.340909090909091	3.651685393258427	2.968503937007874	2.768	2.85	2.7777777777777777	2.6744186046511627	2.4431818181818183	4.570785010599825	2.710927239296034	2.6436745734498537
11708275;CHEMBL199775	11.451607869427358	0	1	2.424926611875354	4.728605249536665	1.2701185329233549	3.422416787275615	83.25543997286393	4.827378579853211	9	30	0	0	4	3	1	0	0	0	0	0	0	0	194.0	92.61111111111111	147.44444444444437	172.16666666666669	121.66666666666664	105.33333333333331	66.5	622.0	6.466666666666667	6.548387096774194	3.73015873015873	2.3859649122807016	1.3	0.8666666666666667	0.1212121212121212	3.033333333333333	3.4150943396226414	2.873015873015873	2.5217391304347827	2.421052631578948	2.24	1.7555555555555555	1.4848484848484849	3.087037037037037	3.127240143369176	2.7819706498951766
ZINC000005442541	20.39211643925289	0	1	2.5905942668755904	5.115837574921412	1.36879135069357	4.23937334374186	249.8366893325729	6.437098193610736	12	47	1	0	5	4	1	0	0	0	0	0	0	0	318.0	121.95138888888889	236.8611111111112	310.45833333333326	279.75	258.5833333333334	236.33333333333337	1002.0	6.76595744680851	7.019607843137255	4.188976377952756	3.0069444444444446	2.868217054263566	2.449152542372881	1.981818181818182	3.5319148936170213	4.010752688172043	3.4803149606299213	3.084507042253521	2.951388888888889	2.891472868217054	2.6271186440677967	2.2545454545454544	2.594710401891253	2.7562636165577343	2.5468936678614105
CHEMBL201062	13.492047983947238	0	1	2.4929635441491054	4.906186989956339	1.3137982290962669	3.676293583344617	105.56925085635817	5.189995394859361	13	32	0	0	3	3	0	0	0	0	0	0	0	0	200.0	91.13888888888889	156.22222222222223	191.66666666666669	150.83333333333334	118.5	75.33333333333334	666.0	6.25	6.764705882352941	4.28	2.575757575757576	1.523076923076923	0.8333333333333334	0.3243243243243243	3.34375	3.844827586206896	3.16	2.8987341772151898	2.787878787878788	2.323076923076924	1.8703703703703705	1.5405405405405406	2.8480902777777777	2.980392156862745	2.6934865900383143
CHEMBL41792	20.16176552586001	0	0	2.5020364316675305	4.935343611936333	1.2582530080206338	4.103451719406299	358.45571632101576	6.837316572530771	12	44	0	0	8	3	1	1	0	3	0	0	0	3	432.44444444444446	333.8992626886145	429.5061728395061	316.8441358024691	396.36265432098753	591.101851851852	286.31172839506166	1376.0	9.828282828282829	8.26086956521739	5.444444444444445	5.902777777777779	5.131944444444445	4.015576323987539	2.9042145593869733	3.5	3.6625	3.313131313131313	3.14	3.1354166666666665	2.9166666666666665	2.420560747663552	2.367816091954023	7.58861960655942	3.3012614063338703	5.368827160493827
CHEMBL280297	28.56616667105881	0	0	2.502538630851161	4.938409541675762	1.304525092341615	4.491776307903558	839.809775461143	8.014109253869634	24	58	0	0	8	3	2	0	0	3	0	0	0	3	596.0	388.3402777777777	528.5277777777778	437.5694444444444	547.3750000000002	707.8055555555557	446.2777777777778	1548.0	10.275862068965518	9.096774193548388	6.412213740458015	5.771812080536913	5.666666666666667	5.493333333333333	4.924812030075188	3.7586206896551726	4.0673076923076925	3.7099236641221376	3.3125	3.221476510067114	3.145833333333333	2.92	3.097744360902256	6.69552203065134	3.477598566308244	5.081997863247864
CHEMBL3735261	29.536724351755456	0	1	2.3751703761108773	4.74869642489684	1.3137046608244576	4.942025445937858	634.8022063677602	7.814290017471418	18	78	0	0	8	1	7	0	0	0	0	0	0	0	546.0	226.5277777777778	388.8055555555556	437.4166666666666	465.2777777777778	456.9722222222222	453.0555555555555	1652.0	7.0	6.395061728395062	4.363636363636363	1.5811965811965811	1.7972972972972974	1.9707112970711296	2.2177777777777776	3.0128205128205128	3.3028169014084505	3.1272727272727274	2.618811881188119	2.3803418803418803	2.369369369369369	2.2510460251046025	2.44	2.90420227920228	2.974622770919068	2.738067292644758
CHEMBL2058698	14.906261546320334	0	2	2.457627269265396	4.779256774152165	1.297499294696744	3.9089200756523046	119.77220589853574	5.427445540750764	9	29	0	0	6	3	1	1	0	0	0	1	0	1	251.5116598079561	125.49837105624144	160.5802469135803	177.27469135802474	162.20216049382722	115.91666666666664	83.43089849108367	2170.0	8.672815855446762	8.721624850657108	5.628306878306878	4.744301994301994	5.698653198653199	3.691358024691358	2.184744268077601	3.8620689655172415	4.24	3.625	3.210526315789474	3.1538461538461537	3.113636363636364	2.805555555555556	2.4642857142857144	4.327530036422119	3.2288928713659897	3.211604938271606
CHEMBL220115	15.838244609700968	0	1	2.5752949980805235	5.010969501275415	1.2724148320534068	3.934151454004127	123.54599299449283	5.509760680210374	6	31	0	0	6	2	1	0	0	3	0	0	0	3	384.0	316.47916666666663	382.5833333333334	285.6388888888889	335.41666666666663	308.5	111.0	920.0	12.387096774193548	10.030303030303031	6.897435897435898	8.876712328767123	4.964285714285714	3.4	0.2608695652173913	3.967741935483871	4.288135593220339	3.756410256410256	3.2823529411764705	2.767123287671233	2.517857142857143	1.74	1.2173913043478262	10.209005376344084	3.739057239057239	6.48446327683616
CHEMBL397259	25.420052491260314	0	1	2.596101676218037	4.975163364923939	1.324200552373318	4.104557741361955	3575.914363378437	9.34512699821123	15	60	0	0	7	3	3	0	0	0	1	0	0	1	415.60493827160496	190.31085200426764	301.1882716049383	378.2644032921811	372.8816872427983	310.0524691358023	323.18724279835374	1556.0	6.926748971193416	6.876736111111111	4.584084084084084	3.109090909090909	3.7367149758454095	3.9792843691148776	2.993265993265993	3.4	3.775862068965517	3.2972972972972974	2.8944099378881987	2.6545454545454548	2.833333333333333	3.0084745762711864	2.8181818181818183	3.1718475334044607	2.772890946502058	2.5964506172839505
CHEMBL4441621	18.4370548466938	0	0	2.582540545293744	5.093334710362061	1.3230193168889255	4.059221787842004	224.3876659617776	6.246284330553333	12	44	0	0	3	1	2	0	0	0	0	0	0	0	288.0	150.22916666666669	221.2361111111112	295.0555555555556	250.1944444444445	195.6111111111112	167.16666666666669	918.0	6.545454545454546	6.595744680851064	4.060344827586207	2.4405594405594404	2.1512605042016806	2.126436781609196	1.8533333333333333	3.4318181818181817	4.0	3.456896551724138	2.9044117647058822	2.4405594405594404	2.411764705882353	2.4942528735632186	2.2133333333333334	3.4142992424242427	2.796394799054374	2.6027777777777783
CHEMBL4788327	16.061255394691194	0	1	2.5180680746622603	4.892081136857341	1.3188788626522314	3.921038688709301	144.69034268678067	5.667743071726759	11	41	0	0	3	3	0	0	0	0	0	0	0	0	212.0	88.88888888888889	178.44444444444449	221.8611111111112	211.8333333333333	216.3333333333333	146.75	780.0	5.170731707317073	5.636363636363637	3.240740740740741	2.575757575757576	1.6261682242990654	0.7441860465116279	0.32	3.1951219512195124	3.55	3.101851851851852	3.1809523809523808	3.1313131313131315	2.616822429906542	1.9147286821705427	1.54	2.168021680216802	2.4621212121212124	2.230555555555556
ZINC000064454024	23.37037347826013	1	1	2.551586582052469	4.96190999503156	1.3249973726089543	4.391964897035849	501.8695764632392	7.283051015086101	12	60	1	0	3	1	2	0	0	0	0	0	0	0	312.0	193.50694444444449	295.3750000000001	370.8472222222221	410.8055555555556	303.4305555555556	285.1111111111111	1144.0	5.2	5.109375	2.5355191256830603	1.8577586206896552	1.7198067632850242	1.569767441860465	1.5448275862068963	3.216666666666667	3.710743801652893	3.1420765027322406	2.7077625570776256	2.5258620689655173	2.396135265700483	2.366279069767442	2.427586206896552	3.225115740740741	2.5366753472222223	2.44111570247934
CHEMBL3545441	17.9819778412503	0	3	2.545315726701308	4.897581544600812	1.2620757733797858	3.906423134154284	251.7069297067657	6.361174556309488	12	39	0	0	6	4	2	0	0	0	0	0	0	0	332.0	217.25	251.8888888888889	288.94444444444446	321.11111111111114	267.3888888888889	280.11111111111114	952.0	8.512820512820513	8.292682926829269	5.658823529411765	4.747252747252747	4.382022471910112	3.6296296296296298	4.180327868852459	3.5384615384615383	4.104477611940299	3.5764705882352943	3.3118279569892475	2.989010989010989	2.640449438202247	2.308641975308642	2.2131147540983607	5.57051282051282	3.631436314363144	3.759535655058044
ZINC000040900897	21.436331137856328	0	0	2.444496118291346	4.884897788827466	1.3168202064111665	4.4764641584602565	242.54468989416483	6.484437754632193	17	47	0	0	7	3	2	1	0	1	0	0	0	1	382.44444444444446	266.0216906721536	322.4351851851852	357.7685185185185	265.8564814814815	300.5092592592591	286.7253086419751	1352.0	8.1371158392435	6.28	3.830555555555556	2.871584699453552	3.018867924528302	4.488372093023256	5.434343434343433	3.5319148936170213	3.75	3.1666666666666665	2.736434108527132	2.565573770491804	2.6226415094339623	2.7790697674418605	3.075757575757576	5.660035971747949	2.8245061728395062	3.664036195286195
CHEMBL3343665	17.17267119858176	0	3	2.488912753010418	4.884839661724236	1.3072553485029097	3.954261731462108	515.482118540119	6.361872512434754	12	41	0	0	6	3	2	0	0	0	1	0	0	1	308.44444444444446	168.7552718061753	240.1118136563423	289.1205476740253	262.8814461698982	238.9361214411546	197.40338692185185	1194.0	7.523035230352304	7.761904761904762	5.857142857142857	3.1401869158878504	3.221052631578947	2.7142857142857144	3.755102040816327	3.365853658536585	4.132352941176471	3.726190476190476	3.128712871287129	2.5700934579439254	2.305263157894737	2.155844155844156	2.326530612244898	3.853153818010146	2.892076565569213	2.9209109287576616
ZINC000299837332	16.52732416435732	0	3	2.550289445437447	4.913936111013045	1.2635442788463898	3.826884234436178	224.39372523354965	6.155339555569626	12	36	0	0	5	3	2	0	0	0	0	0	0	0	296.0	193.0	228.22222222222223	272.5555555555556	282.77777777777777	158.55555555555557	185.7777777777778	866.0	8.222222222222221	8.157894736842104	5.974358974358975	3.6987951807228914	3.6103896103896105	3.372881355932204	4.945945945945946	3.583333333333333	4.193548387096774	3.615384615384616	3.101123595505618	2.7349397590361444	2.272727272727273	2.3220338983050848	2.5945945945945947	5.361111111111111	3.631578947368421	3.681003584229391
CHEMBL102347	11.859054822091789	0	1	2.4712476629664204	4.877730959220177	1.2889197270137784	3.521402719936935	92.51350707825614	4.997358285571506	6	33	0	0	4	1	3	0	0	0	0	0	0	0	224.0	104.63888888888889	161.86111111111111	185.8055555555556	192.91666666666669	129.33333333333334	67.5	690.0	6.787878787878788	6.294117647058823	5.149253731343284	1.4470588235294115	0.9487179487179488	0.3285714285714285	0.073170731707317	2.9393939393939394	3.35	3.253731343283582	2.9571428571428573	2.3176470588235296	1.8205128205128205	1.3714285714285714	1.1219512195121952	3.170875420875421	3.059640522875817	2.6976851851851853
CHEMBL1186700;44572697	11.899494936611667	0	1	2.4749975893956218	4.825589581172042	1.3675000935072796	3.454537383062477	86.73047759982987	4.868270459532476	10	30	0	0	1	1	0	0	0	0	0	0	0	0	146.0	75.38888888888889	125.91666666666666	151.00000000000003	97.16666666666666	79.50000000000001	61.16666666666667	568.0	4.866666666666666	5.28125	2.830985915492957	1.7377049180327868	1.574468085106383	1.2	0.8	3.2333333333333334	3.574074074074074	2.9295774647887325	2.6142857142857143	2.442622950819672	2.382978723404255	2.125	1.7666666666666666	2.512962962962963	2.6701388888888893	2.33179012345679
CHEMBL3819434	23.41990230111685	0	1	2.488912753010418	4.884839661724236	1.3072553485029097	3.954261731462108	515.482118540119	6.361872512434754	15	58	0	2	6	2	1	1	0	0	2	0	0	2	294.4938271604938	168.7552718061753	240.1118136563423	289.1205476740253	262.8814461698982	238.9361214411546	197.40338692185185	1888.0	5.077479778629204	5.269581056466302	2.46875	1.551490514905149	1.5630630630630629	1.6225490196078434	1.8274853801169588	3.2758620689655173	3.72972972972973	2.95625	2.6	2.402439024390244	2.472972972972973	2.411764705882353	2.517543859649123	3.853153818010146	2.892076565569213	2.9209109287576616
CHEMBL2058417;14446230	15.682318012728178	0	0	2.4628837077489933	4.769433442771264	1.293846333806466	4.1255971822953	111.48294601261776	5.407018809202507	11	33	0	0	6	4	1	0	0	0	0	1	0	1	275.06721536351165	125.82827503429355	184.4814814814815	204.033950617284	200.25000000000003	151.45061728395063	116.84876543209876	2002.0	8.335370162530657	8.62962962962963	5.550997150997151	4.041394335511982	4.35042735042735	3.43466107617051	2.2868217054263567	3.6666666666666665	4.087719298245614	3.507692307692308	3.1549295774647885	2.838235294117647	2.6307692307692307	2.679245283018868	2.372093023255814	3.812978031342229	3.393562610229277	3.2365172189733595
CHEMBL594717;CHEMBL594717;CHEMBL594717;11949710	20.63206548103401	0	1	2.4549616804518046	4.838382231354158	1.3192509699618284	4.212378884439566	285.53126297663977	6.609862970673683	12	52	0	0	5	3	1	0	0	1	0	0	0	1	336.0	183.22222222222223	264.58333333333337	339.4166666666667	257.25	272.97222222222223	307.91666666666663	1074.0	6.461538461538462	6.109090909090909	3.511278195488722	2.5785714285714287	2.713043478260869	2.6864406779661016	2.263565891472868	3.1923076923076925	3.495049504950495	2.992481203007519	2.631205673758865	2.55	2.9043478260869566	2.796610169491525	2.294573643410853	3.5235042735042734	2.730808080808081	2.61963696369637
CHEMBL998	21.1893423479595	0	0	2.4925250606902094	4.934260357846975	1.3215024899185293	4.424522080536157	317.34488851562185	6.7532409318601525	12	50	0	0	5	2	2	0	0	0	1	0	0	1	333.60493827160496	165.03307422648987	257.38271604938274	302.9588477366256	320.64197530864203	301.820987654321	241.64814814814807	1330.0	6.672098765432099	6.624737945492662	4.011284722222222	2.9155251141552507	2.274891774891775	1.9654471544715448	2.924566768603466	3.34	3.663157894736842	3.4375	3.204379562043796	2.993150684931507	2.5779220779220777	2.1463414634146343	2.18348623853211	3.300661484529797	2.766635608354686	2.7092917478882392
ZINC000034445634	12.59467117397975	0	1	2.5393934011855634	4.87157038603363	1.3538464242538657	3.597452233877803	88.02140312974566	4.947583631534863	6	27	0	0	4	3	1	0	0	0	0	0	0	0	230.0	144.13888888888889	151.7777777777778	203.3055555555556	112.5	80.0	23.0	654.0	8.518518518518519	8.03448275862069	5.140845070422535	3.625	1.7894736842105263	1.1538461538461535	0.0	3.6666666666666665	4.173076923076923	3.380281690140845	2.915492957746479	2.375	2.0789473684210527	1.5	1.0	5.338477366255144	3.2978927203065136	2.918803418803419
CHEMBL3402660	17.205921374842454	0	1	2.488912753010418	4.884839661724236	1.3072553485029097	3.954261731462108	515.482118540119	6.361872512434754	12	44	0	0	5	2	2	0	0	0	1	0	0	1	290.44444444444446	168.7552718061753	240.1118136563423	289.1205476740253	262.8814461698982	238.9361214411546	197.40338692185185	1184.0	6.601010101010101	6.133333333333334	3.556603773584906	2.3282442748091605	2.2452830188679247	2.080808080808081	2.376470588235294	3.113636363636364	3.6538461538461537	3.207547169811321	2.5801526717557253	2.450381679389313	2.556603773584906	2.191919191919192	1.894117647058824	3.853153818010146	2.892076565569213	2.9209109287576616
ZINC000040898186	23.24171300629784	0	0	2.4331778484347986	4.807279606905714	1.3714405921996649	4.495680623227335	393.5936598417855	7.040029793915244	15	55	0	0	6	4	2	0	0	0	0	0	0	0	372.0	178.94444444444446	282.7222222222223	356.3888888888888	281.9444444444445	269.38888888888886	250.2777777777778	1178.0	6.763636363636364	6.593220338983051	3.43448275862069	2.4685314685314683	2.6538461538461537	2.913793103448276	3.48936170212766	3.345454545454545	3.6261682242990654	3.0689655172413794	2.7533333333333334	2.601398601398601	2.6307692307692307	2.612068965517241	2.797872340425532	3.2535353535353537	2.775894538606404	2.6422637590861897
CHEMBL4206939	9.928004507313084	0	0	2.385237028508381	4.513858331584252	1.293731791312119	3.334864167552176	57.19635699153109	4.308854471865769	5	24	0	0	4	1	1	2	0	0	0	0	0	0	132.88888888888889	84.20130315500685	97.76543209876544	115.2997256515775	66.62962962962963	68.64814814814815	27.0	960.0	5.537037037037037	4.733333333333333	2.582222222222222	1.8108108108108107	1.1354166666666663	1.0714285714285714	0.0	3.208333333333333	3.4651162790697674	2.74	2.659090909090909	2.4864864864864864	2.09375	1.5714285714285714	1.1333333333333333	3.508387631458619	2.6617283950617288	2.2736146999712896
CHEMBL3956531	26.05172040173212	0	0	2.731969401238347	5.12418747489215	1.3351431981590915	3.833657079719656	1197.3541526197916	8.251020338453975	9	60	0	0	10	5	4	0	0	0	1	0	0	1	435.60493827160496	251.956685337601	317.2824074074076	448.7494855967079	464.7973251028805	464.48405349794257	356.6039094650208	1610.0	7.260082304526749	7.001709401709402	4.982078853046595	4.20292747837658	3.842535787321064	3.7874074074074073	2.449275362318841	3.633333333333333	4.0256410256410255	3.341935483870968	3.198795180722892	3.179640718562874	3.079754601226994	2.9133333333333336	2.601449275362319	4.199278088960017	2.827880658436213	2.7118154479265604
CHEMBL3547175;CHEMBL3547045	19.81556890010628	0	1	2.46399877694908	4.927997553898161	1.3463061222782853	4.322151612349959	222.3589064563684	6.320583504050084	18	50	0	0	1	1	0	0	0	0	0	0	0	0	250.0	110.94444444444446	214.3611111111112	269.5555555555556	289.5	269.0	228.83333333333337	938.0	5.0	5.358490566037736	3.1102362204724407	2.33974358974359	2.253623188405797	1.8636363636363635	1.5655737704918034	3.18	3.6666666666666665	3.220472440944882	2.721854304635761	2.628205128205128	2.681159420289855	2.4015151515151514	2.229508196721312	2.2188888888888894	2.613207547169812	2.3049581839904425
CHEMBL90175	30.80705877824392	0	1	2.4766032384530905	4.916883021495281	1.2689964767781508	3.638938991336458	4059.3505192300936	9.69507263028602	12	71	1	0	13	5	7	1	0	0	0	0	0	0	614.4444444444445	442.167524005487	481.6466049382716	594.354938271605	567.1805555555558	707.5185185185187	545.9675925925927	1952.0	8.654147104851331	6.936936936936936	4.664783427495292	3.5676567656765674	3.6072796934865896	4.028735632183908	2.9623352165725043	3.3943661971830985	3.659090909090909	3.1129943502824857	2.6633663366336635	2.5247524752475248	2.660919540229885	2.5919540229885056	2.553672316384181	6.227711605711084	3.1431848515181846	3.648837916199027
ZINC000040422418	17.255300007555697	0	1	2.423750012652183	4.83820591126671	1.2858193024812905	4.171847470235691	148.13517053205126	5.786582531716307	12	39	0	0	6	2	2	1	0	0	1	0	0	1	264.04938271604937	180.3047648986435	258.2890946502057	280.0895061728394	231.35493827160496	232.2088477366256	142.27366255144034	1364.0	6.770496992719215	5.181571815718158	3.691111111111111	3.452807646356033	3.3285024154589373	3.483245149911817	2.0666666666666664	3.41025641025641	3.583333333333333	3.11	2.701923076923077	2.548387096774193	2.7971014492753623	2.603174603174604	2.581818181818182	4.623199099965218	2.484204055003513	3.5873485368084124
62705459;CHEMBL2058705	14.946701660840215	0	0	2.4426910602808487	4.740105420274802	1.2960973217271694	3.95311076996877	114.76342243613068	5.3847266993934255	11	30	0	0	6	4	1	0	0	0	0	1	0	1	265.06721536351165	122.07827503429355	174.73148148148152	197.533950617284	166.75000000000009	127.2839506172839	98.74691358024688	1964.0	8.835573845450389	9.032407407407408	5.776522284996862	5.015669515669515	5.750617283950617	4.048500881834215	2.656862745098039	3.7666666666666666	4.15686274509804	3.4237288135593222	3.206896551724138	3.1153846153846154	3.022222222222222	2.761904761904762	2.5294117647058822	4.069275834476452	3.5294174382716057	3.4261074800290494
CHEMBL300835	19.92495869984748	0	0	2.44794694226506	4.8325192052332895	1.3063227156359154	3.9698109368542354	311.9450709910584	6.659117849668384	19	43	0	0	5	4	1	0	0	0	0	0	0	0	338.0	162.72222222222223	241.0833333333334	281.7222222222223	256.00000000000006	199.55555555555563	177.50000000000009	998.0	7.860465116279069	8.108695652173912	5.1063829787234045	3.71	4.219512195121951	5.065573770491803	4.080645161290323	3.581395348837209	4.0131578947368425	3.436170212765957	2.951923076923077	2.51	2.707317073170732	3.0327868852459017	3.1451612903225805	3.784237726098192	3.231884057971015	3.1721491228070184
ZINC000045336371	12.78494120276069	0	1	2.477255602255433	4.954511204510867	1.323903160668254	3.697129402558876	81.44435351931688	4.869923637388794	6	28	0	0	5	3	1	0	0	0	1	0	0	1	205.6049382716049	110.94974089315654	153.6327160493827	195.15329218107	112.65843621399172	51.90740740740742	12.413580246913584	908.0	7.343033509700176	7.17037037037037	4.285925925925926	2.463541666666667	1.189125295508274	0.735042735042735	0.3888888888888889	3.571428571428572	3.925925925925926	3.2666666666666666	2.8493150684931505	2.40625	2.021276595744681	1.7307692307692308	1.375	3.9624907461841614	2.8793895747599456	2.8450502972107907
CHEMBL4877051	14.72792206135786	0	1	2.418008203345398	4.760969778003245	1.3534218963092748	3.8603064481363183	126.92964129961048	5.48548681359835	11	37	0	0	5	4	1	0	0	0	0	0	0	0	244.0	99.86111111111111	180.44444444444449	200.1111111111112	176.25000000000003	138.08333333333334	114.16666666666669	782.0	6.594594594594595	6.564102564102564	3.797619047619048	2.696629213483146	2.675324675324675	2.3015873015873014	1.4074074074074074	3.135135135135135	3.4558823529411766	3.095238095238096	2.835294117647059	2.595505617977528	2.493506493506493	2.2857142857142856	2.1296296296296298	2.698948948948949	2.9458689458689458	2.653594771241831
ZINC000299852175	16.182575738250836	0	1	2.4063967263946733	4.793379183912307	1.3143872241114007	3.909414472443851	173.2470955315382	5.896656218050136	12	44	0	0	3	3	0	0	0	0	0	0	0	0	216.0	99.88888888888889	192.6944444444445	238.1111111111112	207.33333333333337	203.83333333333337	181.00000000000009	818.0	4.909090909090909	5.173913043478261	2.972972972972973	2.403669724770642	1.8173076923076923	1.4	1.0588235294117647	2.9318181818181817	3.2439024390243905	2.891891891891892	2.754385964912281	2.614678899082569	2.4711538461538463	2.1545454545454548	1.9509803921568627	2.2702020202020203	2.5827294685990343	2.349932249322494
ZINC000020621755	22.23654907218804	0	1	2.3817525911051294	4.763505182210257	1.282548517334881	4.098285288558122	500.84242167716445	7.281002261012627	12	54	0	0	8	3	3	0	0	1	1	0	0	2	407.60493827160496	253.28307422648987	299.6841563786008	382.2458847736625	395.5216049382716	361.9238683127573	316.30555555555554	1490.0	7.548239597622314	6.698412698412698	4.013888888888889	3.010860484544695	2.8963515754560527	2.7129629629629632	2.9844054580896686	3.1666666666666665	3.397959183673469	2.9296875	2.647058823529412	2.601503759398496	2.529850746268657	2.4242424242424243	2.429824561403509	4.690427300490553	3.1144547325102883	3.058001595700008
ZINC000028119629	11.411167754907478	0	1	2.4017524943513564	4.7755004014792455	1.2758211337975816	3.5506057353151044	70.38872910727055	4.659498260547034	6	31	0	0	3	1	1	0	0	0	0	0	1	1	157.0241975308642	71.1892861234568	130.20237037037043	164.8977037037038	100.94044444444448	56.57466666666666	39.0	3370.0	5.065296694544006	4.988194444444444	2.77950937950938	1.0568783068783068	0.8264367816091954	0.2592592592592592	0.0	2.967741935483871	3.2758620689655173	2.9740259740259742	2.413793103448276	2.011904761904762	1.7241379310344829	1.6296296296296295	1.25	2.2964285846276384	2.5438310185185187	2.24486845466156
CHEMBL572252	18.55118525199425	0	1	2.3800706914923246	4.760141382984651	1.3044116678290136	4.158028225447126	213.03694766006225	6.2369343512131055	12	45	0	0	7	4	2	0	0	0	1	0	0	1	311.60493827160496	159.44974089315653	231.32304526748973	299.827160493827	239.4506172839506	264.92798353909467	266.6039094650206	1246.0	6.924554183813443	6.7257683215130015	3.784848484848485	3.250825082508251	3.117845117845118	2.871287128712871	2.5215419501133782	3.1777777777777776	3.3734939759036147	2.881818181818182	2.6944444444444446	2.712871287128713	2.7474747474747474	2.415841584158416	2.153061224489796	3.5433275754034783	2.913558357411785	2.7870246417769846
CHEMBL371300	10.853890887981988	0	1	2.419536695732003	4.71097076438824	1.2435842012507474	3.353845285620442	71.37259382522684	4.604386192298512	9	27	0	0	4	3	1	0	0	0	0	0	0	0	182.0	110.36111111111111	142.2777777777778	177.33333333333337	112.0	99.0	59.0	584.0	6.7407407407407405	6.892857142857143	3.7	2.6	1.2682926829268293	0.8888888888888888	0.0	3.1481481481481484	3.574468085106383	2.75	2.4603174603174605	2.466666666666667	2.073170731707317	1.6111111111111112	1.238095238095238	4.087448559670782	3.361111111111111	3.027186761229315
ZINC000066099590	24.08671915792698	0	1	2.5345204625114954	5.027921980058987	1.3029534189728456	4.257966477401603	783.5684891245519	7.762470760969943	15	56	0	0	8	6	2	0	0	0	0	0	0	0	414.0	190.22222222222223	295.33333333333326	372.6944444444444	349.19444444444446	284.9444444444444	205.1111111111112	1240.0	7.392857142857143	7.433333333333334	4.5777777777777775	2.88125	2.567741935483871	2.751937984496124	3.788235294117647	3.4285714285714284	3.726415094339623	3.3925925925925924	3.1666666666666665	2.78125	2.554838709677419	2.4573643410852712	2.9529411764705884	3.3968253968253967	2.9203703703703705	2.7861635220125778
CHEMBL2337502	14.18722422131532	0	1	2.488912753010418	4.884839661724236	1.3072553485029097	3.954261731462108	515.482118540119	6.361872512434754	6	37	0	0	5	2	1	0	0	0	2	0	0	2	208.04938271604937	168.7552718061753	240.1118136563423	289.1205476740253	262.8814461698982	238.9361214411546	197.40338692185185	1262.0	5.622956289622956	5.845029239766081	3.756272401433692	1.8888888888888888	0.9414414414414416	0.3333333333333333	0.0256410256410256	3.189189189189189	3.8260869565217392	3.2795698924731185	2.7524752475247523	2.442105263157895	2.027027027027027	1.736842105263158	1.3846153846153846	3.853153818010146	2.892076565569213	2.9209109287576616
CHEMBL270188	19.787059329404865	0	1	2.445573672797725	4.876947404273851	1.3324405895125773	4.237500688602505	239.4978144087297	6.394835023041439	18	45	0	0	4	3	0	0	0	1	0	0	0	1	328.0	174.94444444444443	239.63888888888897	305.0277777777777	275.0555555555555	273.66666666666663	280.4444444444444	1004.0	7.288888888888889	7.041666666666667	4.300884955752212	4.113207547169812	3.83495145631068	2.9482758620689653	2.559633027522936	3.3777777777777778	3.6626506024096384	3.221238938053097	3.0789473684210527	3.141509433962264	3.067961165048544	2.6724137931034484	2.403669724770642	3.887654320987654	2.9826388888888893	2.8872155287817947
CHEMBL1221	18.63206548103401	0	0	2.3639696716222818	4.717752420649026	1.2816554678134098	4.219883348651398	196.7483886984418	6.157394435029272	17	39	0	0	6	2	0	1	0	0	3	0	0	3	239.25925925925924	94.01931870141748	164.77674897119346	173.02983539094654	191.32053040695016	215.2201646090536	184.4547325102881	1884.0	6.134852801519467	6.260162601626017	2.591731266149872	3.0	3.742504409171076	3.333333333333333	3.013888888888889	3.5128205128205128	3.75	3.116279069767442	2.802197802197802	2.988372093023256	3.0595238095238093	2.8043478260869565	2.625	2.410751761574807	2.708897922312557	2.423187484870492
ZINC000003871832	24.165700616889097	0	1	2.4538345355648894	4.90766907112978	1.2649199147340977	3.931908241069901	2112.90881432938	8.849743330556917	12	71	0	0	6	2	4	0	0	0	0	0	0	0	412.0	216.50694444444449	311.6527777777778	409.5972222222222	478.2916666666666	456.0	446.58333333333337	1364.0	5.802816901408451	5.402777777777778	3.6392405063291138	1.6553191489361705	1.7534246575342465	1.441747572815534	1.305263157894737	2.788732394366197	3.1484375	2.962025316455696	2.42512077294686	2.1617021276595745	2.127853881278539	2.150485436893204	2.0157894736842104	3.04939358372457	2.919753086419753	2.4347873263888893
ZINC000040900400	23.24171300629784	0	0	2.4331778484347986	4.807279606905714	1.3714405921996649	4.495680623227335	393.5936598417855	7.040029793915244	21	51	0	0	5	4	1	0	0	0	0	0	0	0	372.0	177.47222222222223	269.0555555555556	339.22222222222223	257.94444444444446	276.2222222222222	233.77777777777783	1146.0	7.294117647058823	7.4	4.046511627906977	2.9669421487603307	2.9565217391304346	3.369369369369369	3.932584269662921	3.5294117647058822	3.842105263157895	3.201550387596899	2.893939393939394	2.8264462809917354	2.773913043478261	2.612612612612613	2.808988764044944	3.479847494553377	2.9919191919191923	2.8321637426900588
CHEMBL3545440	16.52732416435732	0	3	2.550289445437447	4.913936111013044	1.2635442788463895	3.826884234436181	224.39372523354828	6.15533955556962	12	33	0	0	6	3	2	0	0	1	0	0	0	1	342.0	256.25	241.0555555555556	310.3888888888889	272.27777777777777	160.8888888888889	245.27777777777777	908.0	10.363636363636363	9.428571428571429	7.162162162162162	5.314285714285714	4.933333333333334	4.74468085106383	7.323529411764706	3.8181818181818175	4.464285714285714	3.6486486486486487	3.1772151898734178	2.8142857142857145	2.566666666666667	2.5531914893617023	2.5294117647058822	7.765151515151516	4.042857142857143	4.304563492063492
CHEMBL4293638	15.775128785586409	0	5	2.429928749979216	4.859857499958432	1.2641274285958215	3.828851023603284	161.18099251646942	5.775675091251406	6	38	1	0	6	5	0	0	0	0	1	0	0	1	227.6049382716049	106.23446311537876	196.7993827160494	230.37551440329216	189.67901234567904	159.8539094650206	129.7067901234568	1056.0	5.989603638726446	6.427777777777777	3.2244444444444444	2.8013071895424835	2.556962025316456	2.1191626409017714	1.312820512820513	3.263157894736842	3.5492957746478875	2.84	2.704081632653061	2.623529411764706	2.607594936708861	2.4782608695652173	2.1846153846153844	2.795643766194178	2.834194958847737	2.771822291775344
CHEMBL3092758	15.751267697949476	0	3	2.5310816337693	4.876891719091964	1.287732187833417	3.7554357961440616	201.6348772085505	5.999605703820574	12	31	0	0	5	3	2	0	0	0	0	0	0	0	306.0	200.22222222222223	213.77777777777783	256.7777777777778	231.5555555555556	136.8888888888889	170.99999999999997	826.0	9.870967741935484	9.575757575757576	7.215384615384615	5.589285714285714	5.816326530612245	4.619047619047619	5.612903225806452	3.838709677419355	4.403846153846154	3.6769230769230767	3.283582089552239	2.982142857142857	2.7142857142857144	2.571428571428572	2.548387096774193	6.458781362007168	3.91919191919192	4.1111111111111125
ZINC000071341052	14.9181920901388	0	1	2.3551704056216525	4.689310003393475	1.3077054995111337	3.959888798895857	116.95552057358516	5.403647582650989	12	38	0	0	3	3	0	0	0	0	0	0	0	0	212.0	92.38888888888889	173.58333333333334	217.02777777777783	132.44444444444446	119.77777777777776	106.83333333333331	742.0	5.578947368421052	5.725	3.117021276595745	2.609756097560976	2.467741935483871	2.145454545454545	1.6296296296296295	3.0789473684210527	3.3380281690140845	2.893617021276596	2.53	2.451219512195122	2.6129032258064515	2.690909090909091	2.462962962962963	2.431286549707602	2.6819444444444445	2.444835680751174
CHEMBL93862	24.893976840374407	0	1	2.476553150703328	4.864007133207796	1.306832642839141	3.51057242831364	3928.998104459882	9.439290546915537	12	61	1	0	7	3	4	0	0	0	0	0	0	0	434.0	279.75694444444446	332.04166666666674	441.0833333333332	383.12500000000006	341.7916666666667	357.41666666666646	1332.0	7.114754098360656	6.578125	3.645569620253165	2.421052631578948	2.5448275862068965	2.3925925925925924	2.236641221374046	3.229508196721312	3.5565217391304347	2.9367088607594938	2.528735632183908	2.380116959064328	2.4551724137931035	2.4814814814814814	2.4198473282442747	4.5861794171220405	2.990234375	2.8873188405797108
CHEMBL3545464	16.567764278877203	0	3	2.5392155516634176	4.888016204658609	1.262741935202616	3.830230040356701	217.4456609600049	6.123886329377593	12	33	0	0	6	3	2	0	0	0	1	0	0	1	293.60493827160496	194.06085200426764	216.99382716049385	269.3477366255144	240.0061728395061	153.45884773662553	177.4218106995885	1116.0	8.897119341563787	8.688888888888888	6.114114114114114	4.387301587301587	4.594444444444444	4.137115839243499	5.532679738562091	3.8181818181818175	4.428571428571429	3.5945945945945947	3.1772151898734178	2.8	2.6333333333333333	2.574468085106383	2.5	5.880631878917201	3.7228101116990016	3.874889770723104
ZINC000066112016	21.1203926627382	0	1	2.534354309693416	5.027318857701659	1.3191281862961806	4.204043432045098	385.1138842513784	6.909050538824398	15	46	0	0	7	5	1	0	0	1	0	0	0	1	384.0	184.44444444444449	260.88888888888886	324.02777777777766	282.36111111111114	251.05555555555551	199.94444444444449	1094.0	8.347826086956522	8.02	4.913043478260869	3.453781512605042	2.746031746031746	2.707964601769912	4.098591549295775	3.608695652173913	3.875	3.408695652173913	3.3684210526315788	3.109243697478992	2.6904761904761907	2.3893805309734515	2.76056338028169	4.009661835748792	3.0177777777777783	2.964646464646464
ZINC000040917130	9.9565140780145	0	1	2.4791417850892903	4.780077680442898	1.2938077143918838	3.188219179967178	61.41290370189076	4.379984235551737	6	30	0	0	1	1	0	0	0	0	0	0	0	0	112.0	69.38888888888889	111.4722222222222	134.6111111111111	104.66666666666664	79.33333333333333	40.0	498.0	3.733333333333333	4.096774193548387	2.0	0.7307692307692307	0.5517241379310345	0.2857142857142857	0.0	2.833333333333333	3.1666666666666665	2.803030303030303	2.310810810810811	1.8974358974358967	1.6551724137931034	1.3095238095238095	1.0833333333333333	2.312962962962963	2.5017921146953404	2.064300411522633
CHEMBL4795756	13.98037516565143	0	1	2.479185210882097	4.794822003437255	1.3458099660856395	3.6997215234847824	117.00161622991456	5.3499744135353575	11	37	0	0	3	3	0	0	0	0	0	0	0	0	196.0	84.61111111111111	164.1388888888889	201.52777777777783	186.0833333333333	170.16666666666669	94.5	706.0	5.297297297297297	5.769230769230769	3.236559139784946	2.146067415730337	1.2580645161290325	0.5445544554455446	0.28125	3.054054054054054	3.4285714285714284	3.064516129032258	3.021505376344086	2.730337078651685	2.150537634408602	1.6534653465346534	1.4375	2.286786786786787	2.611111111111111	2.3448412698412704
CHEMBL179329	12.89433100250187	0	1	2.424437557865712	4.819500764154066	1.251892720962038	3.724116983011089	85.93969307449238	4.984274058009722	6	37	0	0	3	1	1	0	0	0	0	1	0	1	167.06721536351165	81.05049725651577	149.23765432098762	194.1126543209876	166.50925925925932	108.75000000000004	62.0	1862.0	4.515330144959775	4.52729044834308	2.62495126705653	1.0510071474983755	0.7348305752561072	0.3043478260869565	0.0666666666666666	2.864864864864865	3.2285714285714286	2.9157894736842107	2.429824561403509	2.1140350877192984	1.8085106382978724	1.4492753623188406	1.6	2.190553979905832	2.4538661468486027	2.131966490299823
CHEMBL4543737	22.919794765737663	0	0	2.549667512712764	4.9808925824849055	1.2909071406672086	4.343586231386706	323.00484889036903	6.842378072146891	21	45	0	0	8	4	2	0	0	1	1	0	0	2	451.60493827160496	282.8386297820454	294.327160493827	376.6255144032922	420.6687242798353	362.3909465020575	422.8991769547323	1466.0	10.035665294924554	9.502314814814817	7.234444444444445	6.624242424242425	5.242871189773845	4.623853211009174	4.416666666666667	3.866666666666666	4.379746835443038	3.86	3.5636363636363635	3.409090909090909	3.15929203539823	2.871559633027523	2.555555555555556	6.2853028840454535	3.6289008916323735	3.725660259415532
CHEMBL296419	26.858127141270334	0	1	2.4743595095188	4.79719531341625	1.3401140975148147	4.1283702610095245	2149.7370430535248	8.896876239707389	21	65	0	0	6	4	1	0	0	1	0	0	0	1	434.0	219.4722222222222	329.9444444444444	402.1944444444444	380.94444444444446	380.7777777777778	411.4166666666667	1380.0	6.676923076923077	6.449275362318841	3.3865030674846626	2.6704545454545454	2.9877300613496933	2.682080924855492	2.3551912568306013	3.246153846153846	3.557377049180328	3.0122699386503067	2.688888888888889	2.721590909090909	2.9447852760736195	2.7109826589595376	2.4043715846994536	3.376495726495726	2.8554750402576494	2.704462659380692
CHEMBL386459	22.801166067516185	0	1	2.5960133721575915	5.127406285374837	1.3233481306986286	4.394000747248122	297.3498519701073	6.724528815503159	12	48	1	0	7	3	1	0	0	0	2	1	0	3	324.2770919067215	116.04025682060664	231.87757201646093	313.20025529644874	278.19007201646093	255.1388888888889	224.38683127572017	2790.0	6.755772748056699	7.158831908831909	4.2330600320422205	3.165006385696041	3.0002827254735656	2.643594414086217	2.168469354310062	3.7916666666666665	4.178947368421053	3.5572519083969465	3.1655172413793102	3.110344827586207	3.053435114503817	2.860655737704918	2.601769911504425	2.417505350429305	2.5950162234884457	2.440816547541694
CHEMBL364534	12.813450773462108	0	1	2.532309051991239	4.922434892456478	1.3093146742035673	3.6582990007515175	80.59968567981018	4.859498378996498	6	36	0	0	2	2	0	0	0	0	0	0	0	0	156.0	71.66666666666667	148.83333333333331	193.8611111111112	155.83333333333337	105.16666666666669	39.5	622.0	4.333333333333333	4.842105263157895	2.473684210526316	0.7727272727272727	0.4893617021276595	0.0547945205479452	0.0	3.055555555555556	3.583333333333333	3.1052631578947367	2.5855855855855854	2.145454545454545	1.702127659574468	1.273972602739726	1.088235294117647	1.990740740740741	2.346491228070175	2.0671296296296293
ZINC000000020250	15.682318012728178	0	1	2.481537642199092	4.963075284398184	1.3023238457231454	3.901867005889331	140.29203239093513	5.636873376254869	12	40	0	0	3	2	0	1	0	0	0	0	0	0	202.44444444444449	87.55898491083676	163.47530864197532	196.94444444444443	210.90740740740736	203.20370370370367	143.88888888888889	986.0	5.061111111111112	5.317460317460317	3.283154121863799	2.230088495575221	1.8144329896907216	0.7702265372168284	0.1363636363636363	3.15	3.589041095890411	3.236559139784946	2.702702702702702	2.6194690265486726	2.597938144329897	2.019417475728156	1.5454545454545454	2.188974622770919	2.580540858318636	2.2393877896161003
ZINC000013782222	11.928004507313082	0	1	2.531976202096907	4.861014495731939	1.3377693466780285	3.5264413502079	79.44382842361024	4.780515319327487	9	29	0	0	3	2	1	0	0	0	0	0	0	0	184.0	85.41666666666667	136.77777777777774	152.00000000000003	133.0	83.33333333333331	40.0	608.0	6.344827586206897	6.516129032258065	4.344262295081967	1.84375	0.9655172413793104	0.2666666666666666	0.0	3.3793103448275863	3.807692307692308	3.377049180327869	3.0793650793650795	2.5	1.9827586206896552	1.488888888888889	1.0833333333333333	2.945402298850575	2.96236559139785	2.63034188034188
CHEMBL3932820	21.80173958621017	0	0	2.71010932370075	5.10086674718322	1.326263023685919	3.7085902456640136	890.9611473372383	7.785552593848226	9	51	0	0	9	5	3	0	0	0	1	0	0	1	355.60493827160496	213.65112978204544	263.1851851851853	386.54115226337456	353.16049382716045	332.31738683127577	236.7283950617284	1398.0	6.972645848462842	6.802020202020201	4.675720164609053	3.556301267710664	3.601254480286739	3.441299790356394	2.147741147741148	3.607843137254902	4.070707070707071	3.2666666666666666	2.9078947368421053	2.838926174496644	2.9919354838709675	2.943396226415094	2.6923076923076925	4.189237838863636	2.9135054246165355	2.6584362139917705
CHEMBL81	26.955586397193045	0	1	2.527890596671712	4.921613533529516	1.3245246704872409	4.2843663961101885	3295.7383471832427	9.324160934543784	21	61	0	0	6	1	4	1	0	0	0	0	0	0	434.44444444444446	252.19787379972564	318.34259259259244	412.36419753086415	404.02777777777777	422.0246913580247	427.3796296296296	1596.0	7.122040072859745	6.774358974358973	4.220750551876379	4.351851851851852	4.63681592039801	4.303482587064678	3.4388489208633093	3.4262295081967213	3.758928571428572	3.152317880794702	2.941935483870968	3.0069444444444446	3.1791044776119404	2.992537313432836	2.647482014388489	4.134391373765994	3.028110161443495	2.8423445767195754
ZINC000003831511	27.328243633427075	0	1	2.4963241649859382	4.992648329971877	1.2957803887619097	4.079811580623618	2822.901083834929	9.198283356756615	18	76	0	0	3	1	2	0	0	0	0	0	0	0	346.0	218.54166666666669	336.3055555555555	487.6944444444444	463.0	446.94444444444446	401.43055555555554	1370.0	4.552631578947368	4.670886075949367	2.555555555555556	1.7898832684824904	1.546938775510204	1.4672897196261685	1.238095238095238	2.960526315789474	3.3846153846153846	2.8260869565217392	2.405511811023622	2.2762645914396886	2.26530612244898	2.2710280373831777	2.1375661375661377	2.8755482456140355	2.6009142053445853	2.3517871017871013
CHEMBL1668584	17.22220002143847	0	0	2.55923671778911	5.0071757954893865	1.2677142717688978	4.032495684287522	158.3825084886958	5.853470407439445	15	38	0	0	7	4	2	1	0	0	0	0	0	0	316.44444444444446	195.02169067215365	263.0987654320988	281.4027777777777	329.6018518518519	271.50000000000006	144.83333333333331	1136.0	8.32748538011696	7.058333333333333	6.286919831223628	4.849206349206349	3.1555555555555554	1.6705882352941177	0.76	3.5789473684210527	3.985294117647059	3.721518987341772	3.303370786516854	3.1547619047619047	2.6555555555555554	2.2	1.76	5.132149754530359	2.9126543209876545	3.869099491648512
CHEMBL4636977	12.931779091396647	0	1	2.5660495520844693	4.96678102801028	1.271324330313591	3.625173109751792	84.05572551890019	4.901483607171707	6	33	0	0	3	2	0	0	0	0	0	1	0	1	157.06721536351165	66.05744170096023	138.8765432098766	190.70293209876544	118.76851851851852	56.19444444444444	6.0	1808.0	4.7596125867730805	5.201058201058201	2.9114331723027376	0.7448559670781894	0.1209563994374121	0.0	0.0	3.303030303030303	3.8484848484848486	3.152173913043478	2.565217391304348	2.188888888888889	1.4683544303797469	1.1333333333333333	1.0	2.001740657604856	2.3376102292768963	2.1041900486344938
CHEMBL629	16.32047510869343	0	1	2.4476334782893163	4.822977605706516	1.3116671825820745	3.941955037638573	212.80106608333423	6.102295111974422	12	44	0	0	1	1	0	0	0	0	0	0	0	0	204.0	93.88888888888889	181.33333333333343	228.0	220.16666666666669	197.3333333333333	170.0	792.0	4.636363636363637	4.956521739130435	3.138888888888889	2.073170731707317	1.6637931034482758	1.4134615384615383	0.6966292134831461	2.977272727272727	3.3950617283950617	3.101851851851852	2.6746031746031744	2.569105691056911	2.353448275862069	2.201923076923077	1.9662921348314608	2.133838383838384	2.5495169082125604	2.238683127572018
ZINC000028119135	10.635111288499631	0	1	2.372039410873902	4.720982051802693	1.2897314380288136	3.4413829698504568	65.187836914029	4.513745137752802	6	28	0	0	3	1	1	0	0	0	0	1	0	1	151.06721536351165	65.74494170096023	120.5432098765432	146.00154320987656	75.0185185185185	44.69444444444444	30.0	1748.0	5.395257691553987	5.208173690932312	2.843681917211329	1.1975308641975309	1.1231231231231231	0.25	0.0	3.0	3.25	2.9411764705882355	2.4166666666666665	2.0303030303030303	1.945945945945946	1.4583333333333333	1.2857142857142858	2.348033632177151	2.586100468284376	2.3181386514719846
ZINC000028132887	11.411167754907478	0	1	2.4017524943513564	4.7755004014792455	1.2758211337975816	3.5506057353151044	70.38872910727055	4.659498260547034	6	31	0	0	3	1	1	0	0	0	0	1	0	1	157.06721536351165	71.272719478738	130.34876543209882	165.22376543209887	101.37962962962966	56.69444444444443	39.0	1786.0	5.066684366564892	5.001157407407407	2.797017797017797	1.0630511463844798	0.8371647509578545	0.2592592592592592	0.0	2.967741935483871	3.2758620689655173	2.9740259740259742	2.413793103448276	2.011904761904762	1.7241379310344829	1.6296296296296295	1.25	2.2991199831850966	2.545910493827161	2.2473925074499794
CHEMBL2112055	11.261337840646416	0	1	2.495142115787107	4.823125809480038	1.3400734992235936	3.4637551336318664	68.18854281842036	4.558748793493275	6	30	0	0	2	2	0	0	0	0	0	0	0	0	140.0	62.11111111111112	129.94444444444449	163.47222222222229	98.33333333333331	39.5	7.0	546.0	4.666666666666667	5.0625	2.3493975903614457	0.8181818181818182	0.5409836065573771	0.0	0.0	3.1333333333333333	3.633333333333333	2.9397590361445785	2.5402298850574714	2.012987012987013	1.5737704918032789	1.3571428571428572	1.0	2.0703703703703704	2.4045138888888893	2.1657407407407416
CHEMBL198015	24.167599386966742	0	1	2.4638708193220697	4.839099123130696	1.2941065738800743	4.382694798753608	911.523890741991	7.946519915625072	17	56	0	0	8	3	3	0	0	2	0	0	0	2	494.0	309.6944444444444	336.75	425.0277777777778	495.4166666666666	318.94444444444434	352.22222222222206	1354.0	8.821428571428571	7.796610169491525	5.177777777777778	4.314285714285714	5.663865546218488	4.377358490566038	3.635593220338983	3.3392857142857144	3.5961538461538463	3.066666666666667	2.805755395683453	2.7	2.865546218487395	3.0	2.872881355932204	5.530257936507936	3.2363465160075333	3.237980769230769
45484662	15.694248556546643	0	0	2.392155701161763	4.767200902710158	1.2906934841280886	3.965547508710954	134.99053355643954	5.598351834735575	6	36	0	0	5	3	1	0	0	0	1	0	0	1	249.6049382716049	132.94974089315656	180.2993827160494	254.01440329218104	198.55761316872432	148.73662551440327	104.83744855967078	1056.0	6.933470507544581	6.608187134502924	3.6855791962174944	3.3721552878179386	3.5806451612903225	2.3505747126436782	1.8977777777777776	3.333333333333333	3.573529411764706	3.0319148936170213	2.673684210526316	2.5903614457831323	2.677419354838709	2.586206896551724	2.4	3.693048358143238	2.8521496642841675	2.651461510530138
ZINC000000075126	17.68231801272818	0	0	2.5557086986084028	4.9488147565777885	1.33193754042842	3.929262035239693	223.08322462807084	6.196002266811053	14	41	0	0	4	3	1	0	0	0	0	0	0	0	284.0	142.19444444444446	204.8611111111112	262.0277777777779	285.7222222222223	187.94444444444449	126.83333333333331	878.0	6.926829268292683	7.113636363636363	3.93069306930693	2.6206896551724137	2.6634615384615383	2.3176470588235296	2.8666666666666667	3.4878048780487805	3.962025316455696	3.415841584158416	3.008771929824561	2.577586206896552	2.4615384615384617	2.3294117647058825	2.533333333333333	3.468157181571816	2.865530303030303	2.593178621659635
ZINC000299851234	12.93477111702175	0	1	2.484500942318622	4.800654847956942	1.2525376175256395	3.3560442223849387	153.7253126096023	5.565795576463483	6	32	0	0	4	1	1	0	0	1	1	0	0	2	219.6049382716049	151.4775186709343	163.5216049382716	209.62551440329216	192.9907407407408	172.50823045267492	118.99382716049382	966.0	6.862654320987654	6.094276094276094	3.7600644122383255	2.8417508417508417	2.5622895622895623	1.854990583804144	0.8809523809523809	3.15625	3.4	2.898550724637681	2.823529411764706	2.6515151515151514	2.3181818181818183	1.8135593220338984	1.5238095238095235	4.733672458466697	3.089007357525876	2.9731200897867565
CHEMBL3928762	13.42309829872594	0	1	2.437308578227336	4.874617156454672	1.3091549425872182	3.715593570626549	102.9327284665628	5.164703904231071	6	36	0	0	3	2	0	0	0	0	1	0	0	1	153.60493827160494	68.92196311537876	147.1327160493827	194.04218106995887	143.25411522633746	87.90740740740739	42.253086419753096	910.0	4.266803840877915	4.555555555555555	2.1834381551362685	1.0038647342995168	0.8339438339438339	0.7698412698412699	0.6825396825396826	3.0277777777777777	3.3472222222222223	2.849056603773585	2.5739130434782607	2.1739130434782608	1.9230769230769231	1.821428571428572	1.6785714285714286	1.914498975427188	2.2417695473251027	2.043509945130316
[truncated: 675 more columns]
