# Supplementary material for: SerotoninAI: Serotonergic System Focused, Artificial Intelligence-Based Application for Drug Discovery
Source: J Chem Inf Model. 2024 Jan 30;64(7):2150–7. doi: 10.1021/acs.jcim.3c01517 (PMC11005036; doi:10.1021/acs.jcim.3c01517)
Supplement: Supplementary file 4 — ci3c01517_si_004.zip [file ci3c01517_si_004.zip › databases/5-HT4_database_train.csv]

id	ABC	nAcid	nBase	nAromAtom	nSpiro	nBridgehead	nHetero	nN	nO	nS	nP	nF	nCl	nBr	nI	nX	ATS0Z	ATS0p	AATS0dv	AATS1dv	AATS2dv	AATS3dv	AATS5dv	AATS6dv	AATS7dv	AATS8dv	AATS0d	AATS3d	AATS4d	AATS5d	AATS6d	AATS7d	AATS8d	AATS0Z	AATS1Z	AATS2Z	AATS3Z	AATS4Z	AATS5Z	AATS6Z	AATS7Z	AATS8Z	AATS0v	AATS1v	AATS3v	AATS4v	AATS5v	AATS6v	AATS7v
ZINC000040977397	16.80880229039762	0	1	12	0	0	5	3	1	1	0	0	0	0	0	0	1062.0	65.753249192131	6.111111111111112	6.201550387596899	4.948717948717949	3.407766990291262	2.2	2.101851851851852	2.497435897435897	2.583333333333333	3.325	2.902912621359224	2.708333333333333	2.552941176470588	2.6666666666666665	2.8461538461538463	3.0166666666666666	26.55	27.093023255813957	22.384615384615383	16.679611650485437	16.34375	13.929411764705884	13.166666666666666	14.63076923076923	16.416666666666668	222.749302639325	267.812841081984	167.71067588913547	166.33763770660627	153.33854404128962	153.98416527550933	163.40893544041555
ZINC000027653119	20.15267681752318	0	1	12	0	0	9	3	3	1	0	0	0	2	0	2	3676.0	88.43355719213098	7.390641670477061	5.774625689519306	5.768744354110207	4.299440950384346	3.9554492764369305	3.887141858839972	2.4957526333673123	2.5760441292356187	3.4444444444444446	3.2547169811320757	2.981818181818182	2.81981981981982	2.7547169811320757	2.4311926605504586	2.2872340425531914	81.68888888888888	39.40425531914894	33.25609756097561	30.745283018867923	31.027272727272727	41.810810810810814	29.41509433962264	22.605504587155963	21.925531914893615	248.29083303799567	282.5390329652532	212.89418133335545	199.63248720059644	197.57914841290088	194.3593794793929	166.10562458119128
CHEMBL1204203	25.04271349908801	0	1	6	0	0	11	5	4	1	0	0	1	0	0	1	1872.0	98.257854764866	6.25207296849088	5.144927536231884	4.684754521963825	2.8820224719101124	1.874031007751938	2.0786749482401654	1.997849462365592	1.9452380952380952	3.044776119402985	2.735955056179775	2.4640883977900554	2.377906976744186	2.391304347826087	2.3741935483870966	2.4642857142857144	27.94029850746269	27.507246376811597	20.3953488372093	15.50561797752809	14.060773480662984	12.843023255813954	12.714285714285714	12.561290322580644	13.485714285714286	202.34479579526064	246.97204402564955	162.93034267815133	151.1179385500564	144.81039482686617	141.44281550014443	135.21550935386074
ZINC000013813910	22.086719157926986	0	1	12	0	0	8	3	4	0	0	0	1	0	0	1	1474.0	81.08205152607397	7.192817059483727	6.651072124756335	5.085297418630752	4.209575429087625	2.286666666666666	2.304232804232804	2.428428428428428	2.3951781970649897	3.1272727272727274	3.113821138211382	2.5531914893617023	2.313333333333333	2.452380952380953	2.414414414414414	2.3679245283018866	26.8	25.719298245614038	21.343434343434343	19.869918699186996	16.4822695035461	14.8	14.317460317460318	14.126126126126126	13.61320754716981	214.5728886886488	254.94836247363887	197.83598112252668	169.63083012638856	143.54413271371735	148.79926478335778	153.2656514622964
ZINC000001893445	17.80363835628782	0	1	6	0	0	6	3	2	0	0	0	1	0	0	1	1200.0	67.75081771637596	5.693722090885212	5.492063492063491	4.125763125763126	2.9232158988256547	1.894736842105263	1.8098510882016037	1.858710562414266	2.2607407407407405	3.021276595744681	2.7235772357723578	2.4262295081967213	2.210526315789474	2.1752577319587627	2.3950617283950617	2.493333333333333	25.53191489361702	24.18367346938776	19.395604395604398	16.0	15.352459016393444	15.13157894736842	12.144329896907216	12.950617283950615	13.693333333333332	204.5211112359104	251.41566725718	164.63804862008317	154.18653101895242	140.0102572800051	131.61946618919688	144.00274421610098
ZINC000049035878	20.68443613937235	0	1	12	0	0	6	4	1	0	0	1	0	0	0	1	1124.0	76.36490143092297	6.407407407407407	5.857142857142857	4.26	2.840579710144928	2.644628099173554	2.6666666666666665	2.787878787878788	2.942528735632184	2.9444444444444446	2.536231884057971	2.3088235294117645	2.28099173553719	2.342592592592593	2.323232323232323	2.4367816091954024	20.814814814814813	23.071428571428573	18.17	13.5	11.889705882352942	12.198347107438016	12.37037037037037	12.454545454545457	13.57471264367816	205.55199096119043	252.3446740247913	157.45749234891622	141.69495811463997	142.78543312248448	143.15819592741192	139.04727656774614
ZINC000013761068	17.495249049336817	0	1	6	0	0	6	2	3	0	0	0	1	0	0	1	1216.0	67.62863462122502	5.90843621399177	5.451247165532879	4.061173533083646	3.151946818613485	2.076923076923077	1.8793650793650791	2.169250645994832	2.638888888888889	2.9375	2.649572649572649	2.100671140939597	2.11965811965812	2.085714285714286	2.2906976744186047	2.8125	25.33333333333333	23.79591836734694	19.55056179775281	17.478632478632477	12.463087248322148	14.47863247863248	12.60952380952381	13.325581395348838	17.71875	200.34692867211228	244.93461415470276	179.68383841937242	129.96332419355412	137.06448898264867	128.34624398271262	139.31492388264752
ZINC000096272873	29.084606099063286	0	2	9	0	0	12	6	4	1	0	0	1	0	0	1	2034.0	110.057619289111	5.974333983105914	4.938115330520393	4.263982102908277	2.7869028448738598	2.1560493827160494	1.859527921704088	1.8617149758454103	1.91193853427896	3.0921052631578947	2.753623188405797	2.388185654008439	2.293333333333333	2.4404145077720205	2.510869565217391	2.3617021276595747	26.76315789473684	27.49367088607595	20.798657718120804	16.270531400966185	13.915611814345992	13.85777777777778	13.466321243523316	14.891304347826088	14.04255319148936	200.34716998561564	248.068268214691	167.8278396713554	144.64064552873035	137.4247248699766	146.17695981439255	154.3668595214235
ZINC000019796080	22.046279043407097	0	1	15	0	0	6	3	2	0	0	1	0	0	0	1	1170.0	76.36394090667798	8.08	7.415094339622642	5.903225806451613	4.168	2.8217054263565893	2.7457627118644066	2.392156862745098	2.647058823529412	3.4	3.048	2.746153846153846	2.511627906976744	2.4661016949152543	2.5294117647058822	2.670588235294117	23.4	25.264150943396228	21.40860215053764	17.04	14.953846153846154	13.534883720930232	12.983050847457626	12.764705882352942	13.941176470588236	226.81964590483264	271.96494395184976	188.79049158837412	171.0690370733724	157.05407060898884	148.99364130725044	149.66538298064108
ZINC000169329280	22.465656539889995	0	1	18	0	0	5	3	1	1	0	0	0	0	0	0	1320.0	87.94322662122498	6.008385744234801	6.081871345029239	4.745098039215686	3.264705882352941	2.149253731343284	2.135693215339233	1.9508196721311477	1.8071625344352615	3.339622641509434	2.992647058823529	2.618055555555556	2.582089552238806	2.831858407079646	2.6557377049180326	2.5454545454545454	24.90566037735849	26.210526315789476	21.745098039215687	16.625	14.444444444444445	12.843283582089551	13.849557522123892	13.13934426229508	12.49586776859504	227.56779027177157	272.24159648413473	179.79911436754497	159.73509225840385	150.04376585962902	171.35474988469537	163.05019019810163
ZINC000095566173	22.75338582459365	0	1	15	0	0	5	4	1	0	0	0	0	0	0	0	1154.0	85.75519114547	5.627118644067797	5.758064516129032	4.419642857142857	3.1437908496732025	2.2317880794701987	1.9166666666666667	1.6344827586206896	1.859504132231405	3.0847457627118646	2.8366013071895426	2.523529411764706	2.576158940397351	2.4722222222222223	2.310344827586207	2.471074380165289	19.559322033898304	22.677419354838708	18.366071428571427	14.660130718954248	12.570588235294116	13.006622516556291	12.90972222222222	10.703448275862067	11.231404958677686	208.2468719451341	255.5778485884656	172.37216722580675	149.47993414086082	157.99612448345553	157.95338042420474	137.43758995575558
CHEMBL2113284	62.53507199888312	0	2	18	0	0	22	8	12	0	0	0	2	0	0	2	3978.0	229.80628038792	6.871665904587716	6.266398929049531	4.637211036539895	3.4545710267229257	2.8633093525179856	2.859437751004016	2.825128926394749	2.873052362707535	3.0123456790123457	2.713924050632911	2.383116883116883	2.501199040767386	2.496385542168675	2.354430379746836	2.528735632183908	24.55555555555556	24.32530120481928	20.04026845637584	17.189873417721518	14.755411255411255	16.160671462829736	15.03132530120482	13.476793248945148	14.377011494252873	206.4744338617663	249.9543834834357	178.96165035166754	151.53764127367057	160.90959908991113	164.80119570596898	147.52951782336504
ZINC000013761079	15.763198241767943	0	1	6	0	0	6	2	3	0	0	0	1	0	0	1	1138.0	59.383157192131	6.9901234567901245	6.344173441734417	4.921752738654147	4.042929292929293	2.7011494252873565	2.714975845410628	2.696180555555556	2.7616161616161614	3.025	2.863636363636364	2.3684210526315788	2.2528735632183907	2.449275362318841	2.46875	2.636363636363636	28.45	25.804878048780488	21.366197183098592	19.71590909090909	16.642105263157895	17.17241379310345	16.608695652173914	15.78125	17.054545454545455	214.57790765442877	255.27664858191864	188.1149523480836	158.482952499907	145.3575761449819	158.62025504696553	159.99247547450403
ZINC000231433462	21.896449129146045	0	1	9	0	0	7	2	5	0	0	0	0	0	0	0	1202.0	76.65208133577201	6.821428571428571	6.135593220338983	4.926605504587156	3.7880794701986753	2.888111888111888	2.2444444444444445	2.0080645161290325	2.302752293577982	3.142857142857143	2.9072847682119205	2.6459627329192545	2.5944055944055946	2.437037037037037	2.435483870967742	2.63302752293578	21.464285714285715	23.864406779661017	19.28440366972477	15.549668874172186	14.304347826086955	14.601398601398602	13.274074074074074	11.806451612903226	13.082568807339449	202.37110735834145	251.11275118127853	169.49556013794748	153.41211660761195	156.7157865384139	149.92388091399883	140.83873448790612
ZINC000103255764	19.924958699847465	0	1	6	0	0	8	2	4	0	0	1	1	0	0	2	1396.0	70.92637471637599	7.632098765432099	6.405982905982905	4.952546296296297	4.035590277777778	3.093947606142728	2.4064064064064064	2.3436426116838485	2.5745257452574526	3.12	2.8828125	2.5185185185185186	2.4390243902439024	2.3963963963963963	2.453608247422681	2.7439024390243905	27.92	25.884615384615383	20.84375	18.359375	16.71851851851852	17.495934959349594	15.045045045045043	14.34020618556701	16.853658536585368	208.0504103245259	253.65119626312952	174.71602909211902	155.86188273254683	153.5423154635381	148.7061668986385	149.43989498061387
ZINC000095574520	25.760152434302316	1	1	15	0	0	7	4	3	0	0	0	0	0	0	0	1356.0	93.508624955168	6.461538461538462	6.279411764705882	4.89344262295082	3.386904761904762	2.2742857142857145	2.1437908496732025	1.8789808917197448	2.060810810810811	3.1384615384615384	2.857142857142857	2.484042553191489	2.4685714285714284	2.5686274509803924	2.4012738853503186	2.466216216216216	20.861538461538466	23.352941176470587	19.21311475409836	15.351190476190476	13.079787234042554	12.377142857142855	13.555555555555555	11.92356687898089	11.52027027027027	209.66997370849447	257.2804362813404	176.30500082212566	152.28486388645987	147.95040557675387	160.88466997465142	147.67462178978778
ZINC000013439964	23.65076263456114	0	3	6	0	0	9	5	3	0	0	0	1	0	0	1	1554.0	90.093876574564	5.247834899576193	4.813204508856683	3.4331597222222223	2.5976800976800978	1.7027636773829669	1.595195195195195	1.2900584795321637	1.6807407407407409	2.8656716417910446	2.6373626373626373	2.277511961722488	2.284263959390863	2.2216216216216216	2.126315789473684	2.2466666666666666	23.19402985074627	22.971014492753625	18.3203125	15.164835164835164	12.444976076555024	12.939086294416244	11.972972972972974	10.4	11.9	191.1358327375123	238.62702833645264	161.61368305131418	136.95449374371458	137.30769237343964	138.77652631344074	120.8850199271304
ZINC000013761084	13.153550716504109	0	1	6	0	0	6	2	3	0	0	0	1	0	0	1	1028.0	50.12723138243301	7.188712522045855	6.431746031746031	5.075329566854991	4.799663299663299	2.8088235294117645	2.3950617283950617	1.6939571150097463	1.323671497584541	2.8857142857142857	2.8484848484848486	2.207317073170732	2.264705882352941	2.425925925925926	2.12280701754386	2.0869565217391304	29.37142857142857	25.77142857142857	21.52542372881356	22.560606060606062	17.036585365853657	19.264705882352946	18.296296296296298	14.140350877192985	14.91304347826087	207.1542317733514	244.08005006058016	203.40458351619915	151.39970053889175	152.72241707074642	170.10345979577372	145.0634780063458
ZINC000095577747	24.786335620567407	0	1	9	0	0	8	2	6	0	0	0	0	0	0	0	1342.0	84.65153695516797	6.857142857142857	6.17910447761194	4.52755905511811	3.367816091954023	2.6012269938650308	2.59375	2.4057142857142857	2.1515151515151514	3.1746031746031744	2.764367816091954	2.508108108108108	2.7116564417177917	2.7125	2.44	2.484848484848485	21.3015873015873	24.149253731343283	19.18897637795276	14.632183908045976	12.81081081081081	13.447852760736197	14.25	12.16	12.007575757575758	198.7387550833947	248.507182855616	158.75439178064642	138.8674224902523	153.42780432037256	162.85538455240507	133.64792438415165
CHEMBL362582	24.99303448608783	0	1	6	0	0	10	3	6	1	0	0	0	0	0	0	1612.0	91.927249860017	6.745299145299145	5.03921568627451	4.426356589147287	3.0451977401129944	2.534069981583794	1.8959660297239915	2.046979865771812	2.067146282973621	3.0615384615384613	2.7570621468926557	2.424731182795699	2.243093922651933	2.4012738853503186	2.4563758389261743	2.5323741007194243	24.8	28.014705882352946	20.46511627906977	16.27683615819209	14.344086021505376	12.917127071823204	13.038216560509554	13.328859060402683	13.575539568345324	199.5107665065198	248.92664778013517	163.82682937242416	147.7748527074639	135.0818174366756	140.68041902469164	143.45020153927524
ZINC000003830564	24.3174293012278	0	1	12	0	0	9	3	4	0	0	1	1	0	0	2	1630.0	88.30393924062099	7.436146529042705	6.5097001763668425	4.886886886886887	3.9639846743295024	2.603835978835979	2.4319444444444445	2.5505698005698005	2.49480415667466	3.098360655737705	2.9448275862068964	2.506097560975609	2.398809523809524	2.41875	2.423076923076923	2.5035971223021583	26.72131147540984	25.476190476190474	21.063063063063066	18.917241379310344	15.676829268292684	15.089285714285714	14.0625	14.294871794871796	16.093525179856115	211.7842282024472	255.1089399258232	184.60038788307563	159.4427551382681	148.84609850692175	149.4792574820837	148.7694758610133
ZINC000101633401	31.04416598454341	0	2	10	0	2	11	5	5	1	0	0	0	0	0	0	1870.0	113.994349098809	6.230555555555556	5.2023809523809526	4.522916666666666	3.1289855072463766	2.376756066411239	2.238297872340425	2.0395738203957383	2.5067340067340065	3.1875	2.9434782608695653	2.572519083969466	2.3869731800766285	2.4382978723404256	2.5251141552511416	2.737373737373737	23.375	26.55952380952381	20.29375	15.91304347826087	13.80534351145038	12.804597701149426	12.987234042553192	12.853881278538813	14.414141414141412	200.35260947932773	250.81461527682512	172.98420842010097	152.95237112964085	143.36445685576277	142.48539136559694	143.00229024264348
ZINC000043024852	30.64095021738684	0	2	15	0	0	8	5	2	0	0	0	1	0	0	1	1860.0	121.78580162305398	4.902383003158198	4.843945068664169	3.475119291070212	2.4608868958644745	1.548358074673864	1.533827160493827	1.2526570048309178	1.208647561588738	2.86046511627907	2.6143497757847536	2.2749003984063747	2.2064777327935223	2.2488888888888887	2.2	2.1402714932126696	21.627906976744185	22.426966292134832	17.607361963190183	14.47982062780269	12.199203187250996	11.757085020242917	11.768888888888888	11.056521739130435	10.723981900452488	199.25251718897164	246.3660049739875	165.21744731148388	143.02348528586833	133.8051470393835	141.5784544392883	136.54624443068374
ZINC000102165409	33.05609652836187	0	2	10	0	2	10	5	4	1	0	0	0	0	0	0	1958.0	128.063648337601	5.323565323565323	4.568421052631579	3.877959927140255	2.5690747782002537	1.8782707622298067	1.803617571059432	1.58029689608637	1.7318840579710146	3.0	2.7604562737642584	2.4280821917808217	2.242320819112628	2.333333333333333	2.3238866396761133	2.4521739130434783	21.51648351648352	24.978947368421053	18.546448087431692	14.361216730038024	12.623287671232877	11.167235494880543	11.817829457364342	11.194331983805668	11.721739130434782	195.1050059761168	246.42507057772625	163.7425904122109	147.34816929018257	135.31319043566023	139.8114591444348	136.31355471187686
ZINC000000021660	17.763198241767938	0	1	6	0	2	6	2	3	0	0	0	1	0	0	1	1174.0	62.17205719213101	7.161096055404999	6.775252525252525	5.35475234270415	3.8987217305801374	3.3687423687423688	3.5656565656565657	3.1829059829059827	2.054794520547945	3.4878048780487805	3.1327433628318584	2.63963963963964	2.571428571428572	3.075757575757576	3.3076923076923075	2.8493150684931505	28.634146341463413	26.5	22.33734939759036	18.300884955752213	16.91891891891892	19.164835164835164	18.560606060606062	19.43076923076923	17.931506849315067	219.6739806811336	266.7475749342421	180.45609598712525	158.4207323660724	156.45734678207342	184.4023594027984	199.3322095666623
ZINC000013491751	21.080311778126266	0	1	9	0	0	10	5	3	1	0	0	1	0	0	1	1618.0	79.22402171637599	6.9029290728637145	5.461215932914047	5.0	2.9814814814814814	2.505050505050505	2.103909465020576	2.333333333333333	1.9673802242609584	3.215686274509804	2.734848484848485	2.431654676258993	2.272727272727273	2.574074074074074	2.563106796116505	2.3577981651376145	31.725490196078432	31.11320754716981	22.77319587628866	16.560606060606062	15.546762589928058	16.34090909090909	15.703703703703704	16.019417475728154	14.238532110091745	213.96644290710103	259.4985669920371	169.496528755114	150.7714996055239	139.89731378849982	155.87829254386855	165.51329609997052
ZINC000095606738	39.55186024677165	0	2	12	0	0	16	6	8	0	0	0	2	0	0	2	2730.0	144.54147724245	6.796175260227549	6.0592592592592585	4.515204678362573	3.321504013519222	2.3461231015187853	2.186540198735321	2.153673835125448	2.484294421003282	3.019607843137255	2.714828897338403	2.3356401384083045	2.223021582733813	2.3902439024390243	2.3870967741935485	2.4472573839662446	26.764705882352946	24.99047619047619	20.357894736842105	17.437262357414447	15.21453287197232	14.802158273381297	13.853658536585366	13.512096774193548	14.160337552742616	205.8798907489561	250.9441252245593	172.6164611336908	150.35148082723452	138.860136243038	147.63548581009798	146.8844704984819
ZINC000013761087	17.205921374842454	0	1	6	0	2	6	2	3	0	0	0	1	0	0	1	1176.0	63.06128300182901	6.641975308641976	6.269135802469135	4.788487282463186	3.498015873015873	2.425925925925926	3.4100156494522693	2.409356725146199	2.3063063063063063	3.232558139534884	3.0	2.3629032258064515	2.259259259259259	2.8732394366197185	2.776315789473684	2.635135135135135	27.348837209302324	25.377777777777776	21.373493975903614	18.348214285714285	14.580645161290322	14.87037037037037	19.070422535211268	16.907894736842106	16.554054054054053	210.9023417857753	256.50776951329686	184.9396836565957	146.53362899845007	132.5619174387314	184.44808528982884	175.53007445961646
ZINC000000008980	18.22301585277072	0	1	12	0	0	5	3	1	1	0	0	0	0	0	0	1138.0	73.10950081152697	5.618357487922705	5.727891156462586	4.511111111111111	3.1779661016949152	1.9285714285714288	1.7104377104377102	1.893617021276596	1.9116465863453815	3.1956521739130435	2.889830508474576	2.5772357723577235	2.4642857142857144	2.525252525252525	2.574468085106383	2.63855421686747	24.73913043478261	25.836734693877556	21.011111111111116	16.38135593220339	14.67479674796748	12.633928571428571	11.848484848484848	12.595744680851064	14.08433734939759	214.8117584085953	260.14686441548304	169.98858235411805	157.21536890438418	147.47571170497704	147.81698698276318	149.67787617397988
CHEMBL2113289	62.53507199888312	0	2	18	0	0	22	8	12	0	0	0	2	0	0	2	3986.0	233.363183626712	6.265940450254176	5.702426564495529	4.12858141160028	2.9363237947924725	2.27061310782241	2.3705293276108725	2.3335449735449734	2.174664937310852	2.9176470588235293	2.633410672853828	2.3280632411067192	2.39323467230444	2.390557939914163	2.2666666666666666	2.303501945525292	23.44705882352941	23.48275862068965	19.09433962264151	16.078886310904874	13.794466403162057	14.66384778012685	13.755364806866952	12.445714285714285	12.46692607003891	198.2207543591387	243.7374746506579	170.2339729961354	145.0279570323842	149.81536441313543	153.78933595490176	140.21634634197574
ZINC000100019233	16.987141775360094	0	1	9	0	2	4	2	2	0	0	0	0	0	0	0	858.0	60.00996609698001	6.487804878048781	6.363636363636363	4.963414634146342	3.192982456140351	2.494949494949495	3.9661016949152543	2.6875	2.2	3.365853658536585	2.982456140350877	2.4285714285714284	2.282828282828283	3.152542372881356	3.109375	2.742857142857143	20.92682926829268	23.88636363636364	19.914634146341463	14.903508771929824	12.344537815126053	11.01010101010101	17.864406779661017	15.25	13.085714285714284	213.19200289583637	262.647107404943	175.09037235574735	141.37978912026514	124.23414526885314	192.5639120798249	185.46591368407144
CHEMBL1242950	16.401355337733193	0	1	6	0	0	2	1	1	0	0	0	0	0	0	0	864.0	71.41420405031899	3.69811320754717	3.574074074074074	2.303921568627451	1.5774647887323945	1.0675675675675675	1.0775193798449612	1.2	1.2795698924731185	2.547169811320755	2.3450704225352115	2.071895424836601	1.9324324324324325	1.9689922480620157	2.0	2.204301075268817	16.30188679245283	19.33333333333333	14.215686274509803	11.161971830985916	9.555555555555555	8.533783783783784	8.527131782945736	8.860869565217392	10.021505376344086	186.6724351421033	238.3225349295432	149.19240798866673	130.6980098507684	118.81047322287571	119.16093858816453	117.93768462385374
ZINC000101531770	25.89805180474492	0	1	10	0	2	9	5	4	0	0	0	0	0	0	0	1398.0	90.228641860017	6.606060606060606	6.188405797101449	4.811023622047244	3.4510869565217392	2.8686868686868685	2.5396825396825395	2.2010869565217392	2.794520547945205	3.1666666666666665	2.9619565217391304	2.656862745098039	2.560606060606061	2.433862433862434	2.385869565217391	2.7260273972602738	21.181818181818183	23.39130434782609	19.62204724409449	15.418478260869565	14.029411764705882	14.196969696969695	13.513227513227513	11.679347826086955	14.63013698630137	201.09550276015844	250.41145979846803	172.9409699475822	156.6976347938307	156.67586754058	149.54386746785832	134.54858690528417
ZINC000066262992	19.29873214770068	1	1	9	0	0	6	2	4	0	0	0	0	0	0	0	1062.0	68.652625716376	6.938775510204081	6.176470588235294	4.673913043478261	2.9133858267716537	2.559322033898305	2.561224489795918	2.3541666666666665	2.097826086956522	3.061224489795918	2.6850393700787403	2.340740740740741	2.296610169491525	2.5408163265306123	2.4791666666666665	2.4347826086956523	21.6734693877551	23.705882352941178	19.07608695652174	14.244094488188976	12.51851851851852	12.11864406779661	13.79591836734694	13.5625	12.478260869565217	207.04127456898743	255.13082571481348	164.6043709180994	140.99750438090388	136.2529482743303	155.461009098216	154.90003568763072
ZINC000066264153	29.67462372219805	0	1	15	0	0	7	3	4	0	0	0	0	0	0	0	1558.0	109.998619289111	6.077922077922078	5.7407407407407405	4.369127516778524	3.0776699029126213	2.4236453201970445	2.0842105263157893	1.9259259259259256	1.7473118279569892	3.051948051948052	2.79126213592233	2.555555555555556	2.4926108374384235	2.468421052631579	2.391534391534392	2.435483870967742	20.233766233766232	23.049382716049383	18.22818791946309	14.266990291262136	13.23611111111111	13.06896551724138	12.8	11.576719576719576	11.46236559139785	206.97137161763612	255.43075194411	166.617742430045	152.03592084240506	150.25546925712155	153.264547886649	145.1017134823281
ZINC000299830097	28.046279043407104	1	1	9	0	4	7	2	5	0	0	0	0	0	0	0	1422.0	95.163932955168	6.878787878787879	6.416666666666667	5.021739130434782	3.405128205128205	2.653631284916201	2.337278106508876	1.9005847953216373	2.0592105263157894	3.5454545454545454	3.107692307692308	2.738916256157636	2.7486033519553077	2.763313609467456	2.590643274853801	2.598684210526316	21.545454545454547	24.36111111111111	19.82608695652174	14.728205128205127	14.433497536945811	14.11731843575419	13.532544378698224	11.467836257309942	12.361842105263158	212.094218186164	265.5413039814795	170.40968548065834	154.2211652828835	158.65179320483082	161.24292938592592	142.4489830121529
ZINC000001912758	19.63722941514381	0	1	10	0	0	4	3	1	0	0	0	0	0	0	0	996.0	75.73387824062097	4.962962962962963	5.140350877192983	3.934579439252337	2.9121621621621623	2.0431654676258995	1.618320610687023	1.5234375	1.4705882352941178	2.9814814814814814	2.8175675675675675	2.57516339869281	2.5467625899280577	2.480916030534351	2.4140625	2.3781512605042017	18.444444444444443	21.912280701754387	17.074766355140188	13.783783783783784	12.49673202614379	12.194244604316546	11.229007633587786	10.5234375	10.546218487394958	198.91883003448723	249.10428488751643	163.66830197359977	148.35294247385374	150.56405397349684	147.70584323889182	140.5392256580961
ZINC000101819015	32.6575292442698	0	1	16	0	2	8	4	4	0	0	0	0	0	0	0	1678.0	116.34180638426196	6.759493670886076	6.583333333333333	5.333333333333333	3.869955156950673	2.429184549356223	2.2409090909090907	2.0230414746543777	2.5846153846153848	3.3417721518987342	3.0269058295964126	2.6995884773662557	2.545064377682404	2.518181818181818	2.488479262672811	2.7333333333333334	21.240506329113924	23.797619047619047	19.89102564102564	16.080717488789237	14.534979423868313	13.274678111587985	13.059090909090909	11.774193548387096	12.948717948717947	215.1399980613593	264.3247278047012	181.82514862474247	162.90364114710263	157.50721942074895	154.66892214525092	143.774130914535
ZINC000026262917	18.551185251994248	0	1	6	0	4	6	3	2	0	0	0	1	0	0	1	1198.0	66.86159190667799	6.213443072702333	5.918981481481481	4.51037851037851	2.9825021872265967	2.6065759637188206	3.0503875968992245	2.836849507735584	2.720833333333333	3.422222222222222	2.984251968503937	2.272108843537415	2.5510204081632653	2.697674418604651	2.8607594936708862	2.9	26.622222222222224	25.1875	21.31868131868132	16.944881889763778	12.02721088435374	16.653061224489797	16.232558139534884	16.443037974683545	17.2875	212.2294386494651	260.696070096044	180.1807380726148	125.874283101823	152.06523132272957	163.34169170668395	175.64921322559016
ZINC000095574645	21.051442977516903	0	1	14	0	0	4	2	2	0	0	0	0	0	0	0	1082.0	80.30026933577197	5.818181818181818	5.862068965517241	4.59047619047619	3.6546762589928057	2.805555555555556	2.4108527131782944	2.168	1.7627118644067796	3.090909090909091	3.014388489208633	2.662251655629139	2.5972222222222223	2.643410852713178	2.576	2.516949152542373	19.672727272727272	22.86206896551724	18.23809523809524	15.489208633093526	13.496688741721854	13.02777777777778	13.031007751937985	12.488	11.813559322033898	209.64806335768571	257.2836225702415	182.27929732590937	161.24106127008855	156.5340810838146	161.9279011981774	158.51261463604732
ZINC000095573989	20.413285881551648	0	1	14	0	0	4	2	1	0	0	0	0	0	1	1	3788.0	104.156826621225	5.5494940692326304	5.770781893004115	4.572335600907029	3.4691542288557216	2.5118001722652887	2.027730294396961	1.874404761904762	1.8492374727668843	3.196078431372549	2.992537313432836	2.673758865248227	2.62015503875969	2.6324786324786325	2.5892857142857144	2.617647058823529	74.27450980392157	28.33333333333333	24.40816326530612	22.42537313432836	19.9645390070922	21.046511627906977	20.36752136752137	18.839285714285715	18.823529411764707	232.4453304119566	271.1467630089569	189.15645524407668	169.99274116108307	169.31037782028648	172.1153353769668	167.5432388704898
CHEMBL4526050	22.643996024852477	0	1	15	0	0	5	2	2	0	0	0	1	0	0	1	1406.0	87.39695643092301	5.99294532627866	5.866290018832391	4.447589098532495	3.3310023310023307	1.9992784992784995	1.8904428904428907	1.7468671679197996	1.863026819923372	3.196428571428572	2.979020979020979	2.559748427672956	2.441558441558441	2.4265734265734267	2.3684210526315788	2.5258620689655173	25.107142857142858	24.52542372881356	20.141509433962263	17.041958041958043	15.42138364779874	14.46103896103896	13.272727272727272	12.0	13.04310344827586	221.91156429293216	267.56344509348725	187.0383157399868	165.42855494715192	156.6743978947124	155.18651553934245	146.81022391909173
ZINC000169329289	22.57504633963117	0	1	18	0	0	6	3	1	1	0	1	0	0	0	1	1362.0	84.13073690667798	7.408888888888889	6.975308641975308	5.5625	3.905511811023622	2.5	2.4159021406727827	2.23931623931624	2.414239482200647	3.52	3.1102362204724407	2.713235294117647	2.7666666666666666	2.834862385321101	2.683760683760684	2.6990291262135924	27.24	27.666666666666668	23.46875	18.21259842519685	15.426470588235292	14.491666666666667	14.36697247706422	13.316239316239315	14.66019417475728	234.42737510087835	278.2198346538267	187.4275234707565	163.77727334218713	164.70819321747246	173.92891951946956	157.29434728456047
ZINC000095607722	38.02825688465738	0	2	12	0	0	16	6	8	0	0	0	2	0	0	2	2654.0	137.185225623054	7.22093621399177	6.406285072951739	4.813982521847691	3.696885169688517	2.628787878787879	2.3841807909604524	2.5047483380816717	2.8385744234800843	3.083333333333333	2.8619246861924688	2.425373134328358	2.2803030303030303	2.406779661016949	2.41025641025641	2.5849056603773586	27.64583333333333	25.63636363636364	21.02247191011236	18.71548117154812	16.171641791044777	15.693181818181818	14.52542372881356	14.17948717948718	15.424528301886792	208.6289591163661	252.07160066332867	181.44064843460836	157.40722848300118	143.07626931749792	148.67509293987052	146.4229279236606
ZINC000095543847	17.258292033180798	0	1	6	0	0	5	2	3	0	0	0	0	0	0	0	966.0	66.99897333577199	5.450980392156863	5.019230769230769	3.652631578947368	2.595238095238096	2.5365853658536586	1.717741935483871	1.8602150537634408	2.309859154929577	2.7058823529411766	2.4761904761904763	2.258992805755396	2.105691056910569	1.9516129032258065	2.150537634408602	2.5492957746478875	18.94117647058824	21.596153846153847	16.68421052631579	13.317460317460318	11.424460431654676	12.21951219512195	10.185483870967742	11.623655913978494	14.225352112676056	188.8127402527533	235.24597802758896	154.3957502276545	133.7045101231215	138.60401164063995	116.57508847713194	129.28078076786574
ZINC000066264162	24.12715927244686	1	1	9	0	0	7	3	4	0	0	0	0	0	0	0	1300.0	87.808641860017	6.125	5.686567164179104	4.312	2.965909090909091	2.2298850574712645	1.9254658385093169	1.929032258064516	1.8445945945945943	3.015625	2.7556818181818183	2.5543478260869565	2.4597701149425286	2.4285714285714284	2.3741935483870966	2.466216216216216	20.3125	22.88059701492537	18.088	13.892045454545457	13.11413043478261	12.695402298850574	12.285714285714286	11.341935483870968	11.736486486486486	199.77616930823572	249.27463297289012	161.69093350408758	150.50606667777544	146.508660701544	147.13189378664288	140.26507878279375
CHEMBL180697	24.99303448608783	0	2	6	0	0	10	4	5	1	0	0	0	0	0	0	1598.0	92.938658764866	6.34006734006734	4.850241545893719	4.297709923664122	2.890710382513661	2.366300366300366	1.8354166666666665	1.980263157894737	1.953051643192488	3.0303030303030303	2.710382513661202	2.397905759162304	2.2527472527472527	2.38125	2.4342105263157894	2.507042253521127	24.21212121212121	27.536231884057973	20.12213740458015	15.770491803278688	13.942408376963352	12.813186813186814	12.88125	13.06578947368421	13.28169014084507	197.36677217594007	247.1092751023519	160.57280561073463	145.12630450565345	135.33199336714398	139.96109770065368	141.96822435651933
ZINC000040395629	19.706179100365105	0	1	12	0	0	5	3	1	1	0	0	0	0	0	0	1214.0	80.46575243092298	5.200854700854701	5.375757575757575	4.183006535947713	3.087719298245614	1.7964376590330788	1.5689655172413792	1.586894586894587	1.7194719471947195	3.0961538461538463	2.8646616541353382	2.5448275862068965	2.480916030534351	2.5172413793103448	2.4017094017094016	2.5247524752475248	23.346153846153847	24.76363636363636	19.931372549019606	15.962406015037594	14.310344827586206	13.30534351145038	12.301724137931034	11.863247863247864	13.03960396039604	208.70595515418776	255.51230227889815	170.43358180821315	153.78478408448584	150.87735481368884	152.09578885807193	140.59217308480208
ZINC000150363799	44.392217915336296	0	2	12	0	0	19	6	11	0	0	0	2	0	0	2	3074.0	161.183592481242	7.053075867890684	5.985185185185185	4.372759856630824	3.5336463223787167	2.4213836477987423	2.386714116251483	2.395330112721417	2.527463312368973	2.9401709401709404	2.7464788732394365	2.3682539682539683	2.220125786163522	2.3558718861209966	2.36231884057971	2.4150943396226414	26.273504273504276	25.05	19.880184331797235	17.788732394366196	15.593650793650792	14.81132075471698	14.327402135231315	13.942028985507246	14.309433962264151	201.63810897206287	245.1571298318223	173.6535263936596	153.27881123179208	137.84861767535492	145.57960908861895	145.79078177371767
ZINC000001537633	21.07995254821832	0	1	9	0	0	5	3	2	0	0	0	0	0	0	0	1098.0	80.05520805031901	5.310344827586207	5.295081967213115	4.113043478260869	3.056603773584906	2.2051282051282053	1.7902097902097902	1.55	1.6666666666666667	2.9827586206896552	2.8050314465408803	2.5843373493975905	2.480769230769231	2.391608391608392	2.2785714285714285	2.4552845528455283	18.93103448275862	22.14754098360656	17.339130434782607	13.830188679245284	13.090361445783133	12.58974358974359	11.958041958041958	10.214285714285714	11.040650406504064	197.30503430065264	246.7566779432353	162.5437493638793	151.20370037717876	147.26885278921176	147.63290738187362	132.2790027872762
ZINC000299867980	22.017769472705687	0	1	6	0	0	6	3	2	0	0	0	1	0	0	1	1428.0	89.819572574564	4.578537511870846	4.464344941956882	2.924162257495591	2.233015873015873	1.7624926513815402	1.5054347826086956	1.2675974403723096	1.2170240415854452	2.769230769230769	2.6228571428571428	2.326530612244898	2.322751322751323	2.2934782608695654	2.141361256544503	2.087719298245614	21.96923076923077	22.17910447761194	16.865079365079364	14.211428571428572	12.081632653061224	12.7989417989418	12.847826086956522	11.052356020942408	10.719298245614034	192.71690110392197	241.39591784811293	161.49828529888308	140.62328375780965	141.58866168332744	145.51421752423602	131.8187301518775
ZINC000018274812	21.339172262220558	0	0	23	0	0	6	3	1	1	0	1	0	0	0	1	1320.0	78.67415947758398	9.03359173126615	8.159420289855074	7.405405405405405	5.8478260869565215	5.11904761904762	5.325842696629214	5.1835205992509366	3.7044673539518898	3.72093023255814	3.630434782608696	3.372340425531915	3.295918367346939	3.460674157303371	3.101123595505618	2.6082474226804124	30.69767441860465	31.369565217391305	26.513513513513512	22.42391304347826	20.4468085106383	18.520408163265305	20.876404494382022	21.13483146067416	16.536082474226806	258.4034741095118	300.93640350364984	231.4443044001571	216.54612072806253	204.5835765872066	222.14839943629323	222.81006181584863
ZINC000000023433	16.36091522321331	0	1	9	0	0	5	4	1	0	0	0	0	0	0	0	858.0	59.887087906678005	5.953488372093023	5.955555555555556	4.487804878048781	3.138888888888889	2.5384615384615383	2.7790697674418605	2.25	1.3157894736842106	3.069767441860465	2.861111111111111	2.565217391304348	2.5961538461538463	2.7093023255813957	2.475	2.210526315789474	19.953488372093023	22.844444444444445	18.414634146341463	14.73148148148148	12.678260869565218	12.711538461538462	13.872093023255816	13.2	10.842105263157896	201.15721570513568	248.1379407159384	170.9997210183878	151.86779507955546	148.11646724041185	161.8216955694168	154.1453036130108
ZINC000066263922	28.26041015982496	0	1	15	0	0	7	3	4	0	0	0	0	0	0	0	1482.0	102.64236766971496	6.47887323943662	6.093333333333334	4.693430656934306	3.3297872340425534	2.8	2.346820809248555	2.0588235294117645	2.006289308176101	3.140845070422535	2.8882978723404253	2.6313131313131315	2.556756756756757	2.531791907514451	2.476470588235294	2.559748427672956	20.87323943661972	23.613333333333333	18.934306569343065	14.952127659574469	13.792929292929292	13.691891891891892	13.491329479768789	12.4	12.440251572327044	210.78065962444512	258.4521418465625	171.85988431212235	155.68768793964267	154.05279910580677	156.88110317408683	148.3570577626
ZINC000101807786	30.44644900309805	0	2	10	0	2	10	5	4	1	0	0	0	0	0	0	1846.0	117.918496718205	5.552910052910053	4.689655172413793	4.066666666666666	2.740579710144927	1.956140350877193	2.089795918367347	1.7536873156342183	1.7151248164464024	2.988095238095238	2.8	2.4052044609665426	2.293233082706767	2.342857142857143	2.438053097345133	2.383259911894273	21.976190476190474	25.344827586206897	18.915151515151518	15.017391304347829	12.57992565055762	11.763157894736842	12.591836734693878	12.628318584070795	11.82819383259912	194.7579745339871	244.33755899315645	170.00456563294412	146.60095546992176	138.75668628104526	139.16981596811277	146.28862562809252
ZINC000043011030	23.311021921427088	1	1	6	0	0	10	3	5	1	0	0	1	0	0	1	1802.0	93.692158764866	5.785375118708453	4.2996632996633	3.981785063752277	2.3947712418300653	1.6998722860791826	1.6946191474493362	1.4241788958770092	1.4593586875466071	2.830769230769231	2.4647058823529413	2.220994475138121	2.2011494252873565	2.238993710691824	2.188679245283019	2.161073825503356	27.723076923076924	27.803030303030305	19.68032786885246	15.105882352941176	13.475138121546962	13.632183908045976	13.21383647798742	12.59748427672956	12.610738255033556	197.89764380083264	246.7480123112272	156.70924779914515	141.9071412391149	137.47838048614733	142.69337963551055	137.78407359688498
ZINC000013492893	20.34433619633036	0	1	10	0	0	4	3	1	0	0	0	0	0	0	0	1034.0	79.412004050319	4.771929824561403	4.95	3.761061946902655	2.86875	2.0915032679738563	1.5944055944055944	1.4577464788732395	1.3555555555555556	2.929824561403509	2.80625	2.5647058823529414	2.549019607843137	2.4965034965034967	2.401408450704225	2.3185185185185184	18.140350877192983	21.616666666666667	16.707964601769913	13.8625	12.094117647058823	12.333333333333334	11.461538461538462	10.429577464788732	10.155555555555557	196.97019671006137	247.53223955131344	164.98594513549128	146.32900515798775	150.6184713796749	150.571040996137	141.1661150725493
ZINC000042963165	15.544418642285589	0	1	9	0	0	5	3	2	0	0	0	0	0	0	0	834.0	55.19755319213102	6.717948717948718	6.414634146341464	5.0	3.65625	3.25	3.5454545454545454	1.9855072463768115	1.5633802816901408	3.1538461538461537	2.90625	2.59375	2.5476190476190474	2.833333333333333	2.63768115942029	2.211267605633803	21.384615384615383	23.92682926829268	19.438356164383563	15.354166666666666	14.229166666666666	13.952380952380953	16.848484848484848	13.434782608695652	10.577464788732394	207.8479165133688	254.55255859490853	172.99840403055398	156.1126900897814	150.9014367122636	179.91839166026213	162.27972609597018
ZINC000101531649	26.674108271152765	0	1	10	0	2	8	4	4	0	0	0	0	0	0	0	1424.0	95.93028057456398	6.257142857142857	5.890410958904109	4.463235294117647	3.375	2.5799086757990866	2.372549019607843	2.082474226804124	2.403614457831325	3.1142857142857143	2.96875	2.588235294117647	2.461187214611872	2.411764705882353	2.443298969072165	2.632530120481928	20.34285714285714	22.80821917808219	18.889705882352946	15.578125	13.65158371040724	13.278538812785389	12.985294117647058	11.922680412371134	13.674698795180722	199.56105779628896	248.3483397447241	176.1166516785346	155.00115820621076	150.00243335935076	146.1315944632846	140.37637641040095
ZINC000013439973	23.650762634561136	0	3	6	0	0	8	5	2	0	0	0	1	0	0	1	1528.0	93.128798384262	4.747897656110217	4.508607198748043	3.183792815371763	2.3445626477541373	1.5582655826558267	1.4371122391426958	1.1855555555555557	1.5072150072150072	2.8115942028985508	2.606382978723404	2.226244343891403	2.2536585365853656	2.16751269035533	2.09	2.227272727272727	22.144927536231883	22.295774647887324	17.548872180451127	14.627659574468083	11.805429864253394	12.414634146341465	11.304568527918782	9.91	11.564935064935066	189.4984696675385	237.29927568133556	160.89787823959583	133.60653673449502	136.61152967366158	135.19265549020184	117.9990367988091
ZINC000096272891	25.968449689613447	0	2	9	0	0	11	6	4	1	0	0	0	0	0	0	1632.0	94.715454764866	6.39469320066335	5.057142857142857	4.417302798982188	2.785063752276866	2.0464344941956885	1.7633136094674555	2.065315315315315	2.1223628691983123	3.1044776119402986	2.737704918032787	2.342995169082126	2.149253731343284	2.3431952662721893	2.5472972972972974	2.4177215189873418	24.35820895522388	27.6	20.37404580152672	15.404371584699453	12.908212560386474	11.567164179104475	11.757396449704142	13.743243243243244	13.310126582278482	198.4543960162844	247.01662134286724	164.673007156737	141.04878420317448	125.41149050440872	131.82712329460165	152.01164813337175
ZINC000013761066	17.31531117458363	0	1	6	0	0	6	2	3	0	0	0	1	0	0	1	1216.0	67.628634621225	5.866769547325103	5.532879818594104	4.106117353308365	3.151946818613485	1.75177304964539	1.8011695906432748	2.602102102102102	2.4984126984126984	2.895833333333333	2.769230769230769	2.2686567164179103	1.9148936170212767	2.017543859649123	2.608108108108108	2.742857142857143	25.33333333333333	23.79591836734694	19.382022471910112	17.52991452991453	14.41044776119403	12.53900709219858	11.447368421052632	16.243243243243242	16.6	200.34692867211228	244.93461415470276	177.66573039233936	152.69529408797342	121.33576936945276	117.55516441834604	165.48443483929114
ZINC000013762243	18.14373829932982	0	1	6	0	0	7	3	3	0	0	0	1	0	0	1	1266.0	69.28324752607399	5.952098765432099	5.5119825708061	4.102657004830918	2.998163452708907	2.721770551038844	1.9837164750957852	2.279040404040404	2.6447811447811445	2.88	2.6198347107438016	2.2291666666666665	2.105691056910569	1.991379310344828	2.2045454545454546	2.727272727272727	25.32	23.94117647058824	19.467391304347824	16.90909090909091	13.083333333333334	13.94308943089431	13.5	13.761363636363637	17.045454545454547	197.82100987828008	241.31894370580076	171.46781474638178	135.47735916169984	137.66230180694805	122.59596508754171	135.59520217791933
ZINC000101514081	14.906261546320334	0	2	9	0	0	6	3	1	1	0	0	0	1	0	1	2170.0	62.68753304849001	8.672815855446762	8.72162485065711	7.756296296296297	5.628306878306878	4.744301994301994	5.698653198653199	3.691358024691358	2.184744268077601	3.8620689655172415	3.625	3.210526315789474	3.1538461538461537	3.113636363636364	2.805555555555556	2.4642857142857144	74.82758620689656	37.41935483870968	35.94	34.482142857142854	35.24561403508772	24.865384615384617	31.931818181818183	43.888888888888886	39.75	278.03710907503506	307.43824435100703	252.9205989186664	229.34471276196228	203.3859102056373	212.31054105396944	228.8134510178197
ZINC000096272862	25.09348576763565	0	1	9	0	0	7	5	2	0	0	0	0	0	0	0	1310.0	93.509585479413	5.391304347826087	5.25	3.801470588235294	2.5052631578947366	1.879396984924623	1.6878612716763006	1.6536312849162011	1.6139240506329111	2.971014492753623	2.710526315789474	2.3348837209302324	2.3316582914572863	2.4104046242774566	2.3016759776536317	2.348101265822785	18.98550724637681	21.944444444444443	17.38235294117647	13.721052631578948	11.506976744186046	11.0	11.670520231213873	10.70949720670391	11.00632911392405	194.0199059089101	243.6271171839113	162.11497191276996	138.54063628702335	135.1750442362627	148.3789947957668	133.09328486925855
ZINC000001541803	17.884518585327584	0	1	6	0	0	5	2	2	0	0	0	1	0	0	1	1228.0	74.34168224062098	4.747262986256697	4.502057613168724	3.104444444444445	2.395424836601307	1.393801965230537	1.427821522309711	1.4125683060109289	1.4582010582010585	2.7358490566037736	2.5588235294117645	2.2	2.136054421768708	2.173228346456693	2.065573770491804	2.2	23.16981132075472	22.25925925925926	17.32	15.007352941176473	12.62	12.333333333333334	12.062992125984252	10.81967213114754	11.923809523809524	195.69114302866825	243.07100481775657	164.1274048421	143.42731025390864	133.33430309708524	140.2831951829675	130.4021152233861
CHEMBL408379	60.13883713022124	0	4	12	0	0	20	9	9	0	0	0	2	0	0	2	3852.0	236.64508777035297	5.125479528492711	4.586863106200123	3.1437908496732025	2.294907407407408	1.7295719844357975	1.6687456687456688	1.540710751237067	1.489342403628118	2.7062146892655368	2.425	2.197318007662836	2.1536964980544746	2.2058212058212057	2.19838056680162	2.2346938775510203	21.76271186440678	22.1878453038674	16.88235294117647	13.658333333333331	12.339080459770114	12.486381322957198	12.064449064449065	11.370445344129555	11.43061224489796	189.6690609223761	237.80003275061307	151.21856730144592	137.71503962917703	133.08762245219398	138.09985408745243	135.0497887437167
ZINC000101795749	33.27487612784423	0	2	10	0	2	10	5	4	1	0	0	0	0	0	0	1998.0	132.63099995699702	5.025462962962963	4.282828282828283	3.634920634920635	2.429824561403509	1.726269315673289	1.8071428571428567	1.504975124378109	1.532051282051282	2.864583333333333	2.661654135338346	2.3278688524590163	2.228476821192053	2.253571428571429	2.2686567164179103	2.2884615384615383	20.8125	24.21212121212121	17.804232804232804	13.947368421052632	11.931147540983607	11.182119205298012	11.8	11.26865671641791	11.011538461538462	190.6500773260383	241.1043249531928	162.1362536669085	142.4198035689264	135.86226227130305	137.23472772956666	136.25077250387287
ZINC000013761092	17.396191403623394	0	1	6	0	0	7	2	4	0	0	0	1	0	0	1	1242.0	64.59371281152701	6.817498658078369	6.151300236406619	4.588624338624339	3.7216931216931215	2.1826086956521737	2.049382716049383	2.531944444444444	3.369175627240143	2.9782608695652173	2.8	2.406779661016949	2.121739130434783	2.037037037037037	2.3625	2.806451612903226	27.0	25.06382978723404	20.73809523809524	19.01904761904762	15.686440677966102	15.02608695652174	12.37962962962963	14.225	18.548387096774192	203.20345570901213	245.3350651381358	181.5245871342886	155.8772405110768	140.197876858285	122.68996676848964	144.64917269074408
ZINC000003811436	19.262640135958343	0	1	6	0	0	5	3	2	0	0	0	0	0	0	0	984.0	69.020830621225	6.081632653061225	6.019230769230769	4.818181818181818	3.1870503597122304	2.3	2.311926605504587	2.717647058823529	2.659090909090909	3.2857142857142856	2.920863309352518	2.457516339869281	2.315384615384616	2.385321100917431	2.847058823529412	2.9431818181818183	20.081632653061224	22.98076923076923	19.232323232323232	15.194244604316546	12.77124183006536	12.384615384615383	12.045871559633028	13.988235294117649	14.409090909090908	203.80895546131197	254.11489136038	174.81237874444898	144.91780719851968	138.36442493821775	135.79075147125675	164.15453780508298
ZINC000101799388	33.763203309548416	0	2	10	0	2	10	5	4	1	0	0	0	0	0	0	1996.0	131.74177414729903	5.196217494089835	4.469387755102041	3.776014109347442	2.498774509803922	1.8355408388520968	1.7578027465667914	1.5403645833333333	1.6457461645746163	2.9680851063829787	2.7279411764705883	2.4086378737541527	2.228476821192053	2.3146067415730336	2.3046875	2.422594142259414	21.23404255319149	24.70408163265306	18.28042328042328	14.121323529411764	12.458471760797345	11.04635761589404	11.659176029962548	11.05078125	11.543933054393303	194.04510568550864	245.54461060586075	162.0261015564948	146.28725507537683	134.61444749206478	138.86949364876145	135.4540873390183
CHEMBL2179699	23.4604926057802	0	1	9	0	0	6	4	1	0	0	0	1	0	0	1	1488.0	97.29800728911098	4.34920634920635	4.541666666666667	3.3455882352941178	2.287179487179487	1.702127659574468	1.6107784431137724	1.3160919540229885	1.284848484848485	2.7857142857142856	2.569230769230769	2.298578199052133	2.3404255319148937	2.4011976047904198	2.235632183908046	2.2545454545454544	21.257142857142856	20.93055555555556	16.183823529411764	12.364102564102565	10.76777251184834	10.925531914893616	11.952095808383234	10.160919540229886	9.47878787878788	192.7686714971958	240.44996610076487	152.34493442818237	134.13837599022062	136.1826690683268	147.57384117475345	133.8510555869561
CHEMBL4457426	27.25524622571517	0	1	12	0	0	9	3	5	0	0	0	1	0	0	1	1762.0	102.01555876486596	6.708641975308642	6.126543209876543	4.527336860670194	3.516534391534392	2.2025462962962963	2.385229540918164	2.585470085470085	2.2807407407407405	3.0285714285714285	2.821428571428572	2.3842105263157896	2.2760416666666665	2.3892215568862274	2.3653846153846154	2.4133333333333336	25.17142857142857	24.48611111111111	20.103174603174605	17.601190476190474	14.378947368421052	13.625	13.940119760479044	14.025641025641026	14.146666666666668	211.53815743976372	256.3414027445722	184.7344340325808	158.07210270883445	142.95054598289695	151.49885863330456	153.88544058955137
ZINC000013521818	27.13392588215553	0	1	15	0	0	13	6	6	0	0	0	1	0	0	1	1784.0	88.34274662122499	9.393415637860082	8.477954144620812	6.849494949494949	5.185956790123457	3.610062893081761	3.096354166666667	2.814814814814815	2.9210069444444446	3.45	3.1527777777777777	2.5903614457831323	2.4465408805031448	2.765625	2.696969696969697	2.703125	29.73333333333333	28.26984126984127	23.69090909090909	20.64583333333333	17.867469879518072	16.67924528301887	16.59375	15.87878787878788	15.6015625	222.6111018131308	263.72212378229017	195.25801347613967	164.0351528095652	148.44582553461606	167.71282744738517	164.335197802375
ZINC000095606754	42.9780043529632	0	2	18	0	0	16	6	8	0	0	0	2	0	0	2	2874.0	155.69707724244998	7.181225250407641	6.474747474747474	4.917800453514738	3.773975496408956	2.8191126279863483	2.6591194968553458	2.6632213608957795	2.81657848324515	3.150943396226415	2.935361216730038	2.4766666666666666	2.378839590443686	2.535849056603773	2.604651162790698	2.642857142857143	27.11320754716981	25.581818181818186	21.1734693877551	18.76045627376426	15.916666666666666	15.771331058020476	15.030188679245285	15.131782945736434	15.32936507936508	214.09260814519664	257.9877567581537	187.2789383207956	159.2986916598625	148.81284469604714	157.50426831723115	163.87803078236766
ZINC000013439981	23.610322520041255	0	2	6	0	0	9	5	3	0	0	0	1	0	0	1	1552.0	89.204650764866	5.686229819563153	5.240464344941956	3.753584229390681	2.751596424010217	1.7980884109916369	1.6955430006277463	1.473137973137973	1.747336377473364	2.923076923076923	2.71264367816092	2.3608247422680413	2.317204301075269	2.2711864406779663	2.1483516483516483	2.287671232876712	23.87692307692308	23.44776119402985	18.75	15.75287356321839	13.582474226804123	13.413978494623656	12.265536723163844	10.82967032967033	12.23972602739726	196.0605123777148	242.81365236148125	166.22926074045097	145.19840872939878	141.77743268651818	141.36293298382324	124.09547959795806
ZINC000095543525	43.16827438174415	0	2	12	0	0	16	6	8	0	0	0	2	0	0	2	2920.0	162.93210629094	6.095810910625726	5.468518518518518	3.935858585858586	2.8621933621933624	2.044031647746818	2.027109583810615	1.8638604474781948	1.8817714511664687	2.888888888888889	2.5584415584415585	2.2664670658682637	2.191950464396285	2.281786941580756	2.2935153583617747	2.3558718861209966	24.95726495726496	23.866666666666667	19.01363636363636	15.72077922077922	13.967065868263472	13.91640866873065	13.061855670103093	12.453924914675769	12.90747330960854	200.2407761491408	246.7840318419213	162.3096505035565	145.01384441116028	137.07938245642285	142.72462539416182	140.8209893639847
ZINC000095613014	43.725551248669625	0	2	12	0	0	16	6	8	0	0	0	2	0	0	2	2958.0	166.61023210063792	6.0434156378600825	5.416440831074977	3.9065880039331367	2.911754197927831	2.053731343283582	1.884531590413944	1.8134790528233151	1.937164750957855	2.8666666666666667	2.6012861736334405	2.291176470588235	2.194029850746269	2.2679738562091503	2.2688524590163937	2.3344827586206898	24.65	23.75609756097561	18.738938053097343	15.92282958199357	14.18235294117647	13.946268656716418	13.00326797385621	12.38032786885246	12.806896551724138	199.28212666717224	245.35780115115827	164.5450710575081	147.525030249665	137.7631789670459	141.93970807008674	140.05067669402874
ZINC000066264165	26.208039501486617	1	1	15	0	0	7	3	4	0	0	0	0	0	0	0	1368.0	91.60799024062098	7.161290322580645	6.7727272727272725	5.487394957983193	3.9272727272727272	2.775757575757576	2.3026315789473686	2.2039473684210527	2.303703703703704	3.338709677419355	3.0727272727272728	2.727777777777778	2.6666666666666665	2.638157894736842	2.526315789473684	2.7111111111111112	22.06451612903226	24.5	20.3781512605042	16.236363636363638	14.494444444444444	14.090909090909092	13.578947368421051	11.973684210526317	13.207407407407407	217.87699454035533	265.3485552871141	184.06336501457776	161.6845160315282	160.7971350039098	162.9750888003048	147.0332198732727
CHEMBL4207884	13.423098298725945	0	1	11	0	0	4	3	0	0	0	0	1	0	0	1	918.0	50.86268066788602	6.116288331342095	6.457912457912458	4.942528735632183	3.4444444444444446	2.531986531986532	2.14	1.2453703703703705	0.7746031746031747	3.3548387096774195	3.102564102564102	2.79746835443038	2.590909090909091	2.56	2.125	1.8571428571428568	29.61290322580645	26.454545454545453	22.29310344827586	18.23076923076923	14.848101265822784	13.651515151515152	16.3	14.9375	12.371428571428572	231.4453426726596	274.1164568059993	193.89755446399596	164.77636241632615	153.36900680419873	171.4481192982908	142.88131664911393
CHEMBL180632	25.809531067015552	0	2	6	0	0	10	4	5	1	0	0	0	0	0	0	1636.0	96.616784574564	6.209339774557166	4.773148148148148	4.1678832116788325	2.8465608465608465	2.2605752961082914	1.899795501022495	1.894409937888199	1.8830022075055184	3.0144927536231885	2.7248677248677247	2.325358851674641	2.208121827411168	2.4355828220858897	2.3975155279503104	2.4701986754966887	23.71014492753623	27.125	19.854014598540147	15.883597883597885	13.23444976076555	12.411167512690357	13.613496932515336	12.993788819875776	12.913907284768213	195.8245123800469	244.84436163062867	164.15563589155306	140.42681572231515	130.10591551264605	144.49437789998197	142.1835264864179
ZINC000013439966	23.65076263456114	0	3	6	0	0	9	5	3	0	0	0	1	0	0	1	1554.0	90.093876574564	5.247834899576193	4.813204508856683	3.4331597222222223	2.5976800976800978	1.7027636773829669	1.595195195195195	1.2900584795321637	1.6807407407407409	2.8656716417910446	2.6373626373626373	2.277511961722488	2.284263959390863	2.2216216216216216	2.126315789473684	2.2466666666666666	23.19402985074627	22.971014492753625	18.3203125	15.164835164835164	12.444976076555024	12.939086294416244	11.972972972972974	10.4	11.9	191.1358327375123	238.62702833645264	161.61368305131418	136.95449374371458	137.30769237343964	138.77652631344074	120.8850199271304
ZINC000013491759	19.21785191866092	0	1	9	0	0	7	5	1	0	0	0	1	0	0	1	1272.0	73.205739526074	5.56088114258049	5.587002096436058	4.303550973654066	3.0492898913951545	2.081481481481481	1.8583078491335367	1.8333333333333333	1.8671248568155785	3.019607843137255	2.744360902255639	2.3541666666666665	2.22962962962963	2.36697247706422	2.349056603773585	2.453608247422681	24.94117647058824	23.9622641509434	19.432989690721648	16.13533834586466	14.53472222222222	14.237037037037036	12.761467889908255	12.12264150943396	13.443298969072163	203.3022389838821	249.0500567405573	167.55178385299007	147.7709970710927	136.68278831754057	146.20607516359695	142.0024764596568
CHEMBL2179697	23.4604926057802	0	1	15	0	0	7	5	1	0	0	0	1	0	0	1	1494.0	92.60681695516796	5.594356261022928	5.769230769230769	4.387931034482759	3.069620253164557	2.186335403726708	2.0616438356164384	1.7708333333333333	1.7462686567164178	2.984126984126984	2.810126582278481	2.505813953488372	2.496894409937888	2.5136986301369864	2.395833333333333	2.4477611940298507	23.714285714285715	22.723076923076924	18.31896551724138	14.556962025316457	12.656976744186046	12.397515527950311	13.246575342465754	11.71527777777778	11.119402985074627	207.87330262316743	250.8342800527216	169.21086814888875	150.40817950619456	148.89537883769407	156.24203649057864	146.9994377145864
ZINC000022939324	19.953468270548875	0	2	9	0	0	7	5	2	0	0	0	0	0	0	0	1086.0	73.21928224062096	5.963636363636364	5.859649122807017	4.6571428571428575	3.58273381294964	2.056962025316456	1.858267716535433	2.0	2.26	2.963636363636364	2.841726618705036	2.4743589743589745	2.2088607594936707	2.283464566929134	2.2857142857142856	2.39	19.745454545454542	22.649122807017545	18.276190476190475	15.388489208633093	14.115384615384617	11.677215189873415	12.11023622047244	11.651785714285714	12.13	192.68367530493413	236.5157648117108	170.24128671810246	153.74101270605473	132.81910889500628	137.76745317006103	134.95403339619358
ZINC000043012767	14.76836217587774	0	0	9	0	0	5	3	2	0	0	0	0	0	0	0	798.0	52.40865319213101	6.578947368421052	6.175	4.464788732394366	3.3372093023255816	2.3	2.588235294117647	2.507692307692308	1.9565217391304348	3.0789473684210527	2.976744186046512	2.5444444444444443	2.333333333333333	2.7058823529411766	2.6153846153846154	2.1739130434782608	21.0	24.075	19.01408450704225	15.709302325581396	12.866666666666667	11.1	13.985294117647058	13.6	10.623188405797102	202.17241690189613	246.0606208631984	175.980270473333	152.8047685682969	128.69313877656188	159.00227011640703	159.6261143321679
ZINC000002002617	15.625298871325349	0	1	6	0	0	5	2	3	0	0	0	0	0	0	0	890.0	59.64272171637601	5.911111111111111	5.369565217391305	3.903614457831325	2.805555555555556	2.98989898989899	2.2705882352941176	1.9333333333333331	2.0923076923076924	2.7111111111111112	2.5	2.349514563106796	2.171717171717172	2.247058823529412	2.2666666666666666	2.3846153846153846	19.77777777777778	22.32608695652174	17.02409638554217	13.24074074074074	12.8252427184466	13.02020202020202	12.870588235294118	12.813333333333333	12.676923076923076	192.4017993704009	237.5393606185629	149.40417321218024	144.01786650904745	136.46210428555017	140.76569971837046	140.53953764973235
ZINC000003873936	28.53890054604832	0	1	17	0	0	10	5	3	0	0	0	2	0	0	2	1982.0	103.778812050319	6.853878754376268	6.74960876369327	5.180555555555555	3.688622754491018	3.140237324703344	2.955436720142602	3.308045977011494	3.491039426523298	3.3582089552238807	3.143712574850299	2.8128342245989306	2.529126213592233	2.609625668449198	2.793103448275862	2.798387096774193	29.58208955223881	26.88732394366197	23.03125	19.107784431137723	18.93048128342246	15.009708737864075	16.36898395721925	19.082758620689656	18.048387096774192	221.6226960696878	261.15451177916214	189.92398729476903	175.92429796453885	154.06364423222277	155.53346178086986	175.6559067202782
ZINC000013813897	21.489002176481616	0	1	12	0	0	8	3	3	0	0	0	2	0	0	2	1660.0	81.068508811527	7.043330912611959	6.645702306079665	5.077294685990338	3.9868173258003767	2.332510288065844	2.3196881091617936	2.517361111111111	2.9009370816599733	3.235294117647059	3.067796610169492	2.541984732824428	2.303703703703704	2.4473684210526314	2.53125	2.602409638554217	32.549019607843135	27.433962264150946	23.456521739130437	21.016949152542374	17.053435114503817	15.666666666666666	15.473684210526317	16.791666666666668	17.626506024096386	226.90825341729987	264.9883719923308	199.55432037194996	170.28259400120206	145.43502278749966	150.906935109794	163.0151340674985
CHEMBL3329813	27.69120274908101	1	1	15	0	0	7	2	5	0	0	0	0	0	0	0	1458.0	97.952832955168	7.074626865671642	6.619718309859155	5.317829457364341	3.870056497175141	2.949720670391061	2.459119496855346	2.1633986928104574	2.430555555555556	3.283582089552239	3.056497175141243	2.6785714285714284	2.6145251396648046	2.6226415094339623	2.6143790849673203	2.7222222222222223	21.761194029850746	24.197183098591548	20.015503875968992	16.34463276836158	14.60204081632653	14.3072625698324	13.78616352201258	12.392156862745098	13.305555555555555	215.24978062740527	263.31629556221395	185.24273359989868	162.35464838860435	160.1221946180833	163.02891891023924	151.96248594677607
ZINC000013813930	19.36768183292197	0	1	6	0	0	9	3	5	0	0	0	1	0	0	1	1392.0	69.680429716376	7.672098765432099	6.766884531590414	5.293827160493827	4.07007007007007	2.6083333333333334	2.343042071197411	2.167195767195767	3.0820105820105823	3.0	2.918918918918919	2.459016393442623	2.2583333333333333	2.3398058252427183	2.219047619047619	2.452380952380953	27.84	25.92156862745098	21.288888888888888	19.83783783783784	17.39344262295082	16.291666666666668	14.87378640776699	13.066666666666666	15.297619047619047	205.2332911796172	244.8574200310893	184.97887658004345	162.57082444790058	143.9153205496358	150.71538382340935	135.81699383915205
ZINC000001893441	19.21785191866092	0	1	6	0	0	6	3	2	0	0	0	1	0	0	1	1276.0	75.10706933577198	5.237829023992546	5.111111111111111	3.819848975188781	2.7415287628053586	1.7569444444444446	1.6911487758945385	1.7212121212121212	1.680690399137001	2.943396226415094	2.7092198581560285	2.3624161073825505	2.208333333333333	2.2796610169491527	2.3181818181818183	2.407766990291262	24.07547169811321	23.29090909090909	18.563106796116504	15.46808510638298	14.241610738255034	13.805555555555555	12.228813559322036	11.854545454545455	12.844660194174756	199.6954907417013	247.7335993560464	164.1242031882913	148.5456169460657	134.90147350370387	140.8983804249604	140.5494211590542
ZINC000013799447	22.23370723670641	0	2	9	0	0	7	5	2	0	0	0	0	0	0	0	1201.0	84.698272574564	5.046153846153846	5.074626865671642	3.968253968253968	2.9314285714285715	1.7064676616915422	1.4792899408284024	1.4156626506024097	1.7751937984496124	2.8615384615384616	2.68	2.2822966507177034	2.1691542288557213	2.136094674556213	2.0240963855421685	2.2790697674418605	18.476923076923075	21.59701492537313	17.246031746031747	14.114285714285714	12.17224880382775	10.890547263681592	11.03550295857988	9.385542168674698	10.875968992248062	185.9344470467057	230.63580736555016	163.39428237362787	138.78328104398693	129.01539967166676	133.96012297710956	114.75039420757948
ZINC000101022746	19.21785191866092	0	1	6	0	4	6	3	2	0	0	0	1	0	0	1	1236.0	70.539717716376	5.866769547325103	5.590413943355119	4.169530355097366	2.891269841269841	2.068100358422939	2.482993197278912	2.8199233716475094	2.7958333333333334	3.2916666666666665	2.992857142857143	2.339622641509434	2.3225806451612905	2.561224489795918	2.7471264367816093	2.975	25.75	24.647058823529413	20.371134020618555	16.435714285714287	12.264150943396226	13.879032258064516	14.775510204081632	15.436781609195402	17.425	209.08352353827323	258.1647352764799	177.88386199839465	133.0367718888949	134.8107983580034	152.3763971833398	166.57811034377133
ZINC000013761064	17.31531117458363	0	1	6	0	0	6	2	3	0	0	0	1	0	0	1	1216.0	67.628634621225	5.866769547325103	5.532879818594104	4.106117353308365	3.151946818613485	1.75177304964539	1.8011695906432748	2.602102102102102	2.4984126984126984	2.895833333333333	2.769230769230769	2.2686567164179103	1.9148936170212767	2.017543859649123	2.608108108108108	2.742857142857143	25.33333333333333	23.79591836734694	19.382022471910112	17.52991452991453	14.41044776119403	12.53900709219858	11.447368421052632	16.243243243243242	16.6	200.34692867211228	244.93461415470276	177.66573039233936	152.69529408797342	121.33576936945276	117.55516441834604	165.48443483929114
CHEMBL182999	27.292694314609943	0	2	6	0	0	10	4	5	1	0	0	0	0	0	0	1712.0	103.97303619396	5.845925925925926	4.611111111111111	3.959731543624161	2.676328502415459	1.959942775393419	1.756476683937824	2.0179640718562872	1.7297830374753451	2.96	2.710144927536232	2.3173913043478263	2.107296137339056	2.316062176165803	2.502994011976048	2.396449704142012	22.826666666666668	26.26923076923077	19.308724832214764	15.48792270531401	13.07391304347826	11.377682403433475	12.66839378238342	14.419161676646707	12.792899408284024	193.1101351392749	242.75351674853832	162.59543738759038	143.08757260574097	123.99581977149953	132.40139235253469	150.9530760209476
ZINC000043023913	20.005838928887226	0	1	6	0	0	6	3	2	0	0	0	1	0	0	1	1354.0	83.35254676486598	4.518113742157459	4.340501792114695	3.064734299516908	2.340365682137834	1.5953360768175584	1.5789871504157218	1.2864701436130008	1.2927818329278185	2.6557377049180326	2.449367088607595	2.189349112426036	2.1666666666666665	2.204081632653061	2.1496598639455784	2.1094890510948905	22.19672131147541	21.82258064516129	16.77391304347826	14.139240506329116	12.538461538461538	12.666666666666666	12.115646258503402	11.448979591836734	11.37956204379562	190.4491357277772	237.69813813798376	154.19814570173634	139.11116705141148	134.23353624690355	139.54314305751643	134.2330773422684
ZINC000013762237	17.327241718402096	0	1	6	0	0	7	3	3	0	0	0	1	0	0	1	1228.0	65.605121716376	6.204360388757553	5.710648148148148	4.249354005167959	3.123015873015873	2.943943943943944	2.392512077294686	2.361462728551336	2.5485008818342147	2.893617021276596	2.642857142857143	2.238095238095238	2.135135135135135	2.1847826086956523	2.2658227848101267	2.6507936507936507	26.127659574468087	24.4375	19.82558139534884	17.160714285714285	13.793650793650794	14.35135135135135	16.054347826086957	14.569620253164556	16.38095238095238	200.11417241069825	242.7974165521973	170.43302386989015	139.05264035098546	134.34443200604704	139.52328100721974	141.658913263495
ZINC000035907397	20.60355591033259	0	1	6	0	0	6	2	3	1	0	0	0	0	0	0	1332.0	84.66489914547	5.376218323586745	4.864406779661017	3.327272727272727	2.1810154525386314	1.2023809523809523	1.188630490956072	1.214689265536723	1.2345679012345678	2.8421052631578947	2.3973509933774837	2.216216216216216	2.1357142857142857	2.108527131782946	2.135593220338983	2.185185185185185	23.36842105263158	24.11864406779661	19.0	13.562913907284768	11.493243243243244	10.428571428571429	10.395348837209305	10.677966101694915	11.046296296296296	202.7885119959108	251.84877452941012	150.06088933803508	137.72693776148054	130.50795588543198	128.83139259086252	130.99757750569904
CHEMBL294649	18.470305022954484	0	1	9	0	2	5	3	2	0	0	0	0	0	0	0	944.0	64.453479001829	6.863636363636363	6.553191489361702	5.160919540229885	3.858333333333333	3.782178217821782	3.810126582278481	3.101449275362319	2.571428571428572	3.386363636363636	3.0416666666666665	2.5873015873015874	2.495049504950495	2.759493670886076	2.9565217391304346	3.0428571428571427	21.454545454545453	24.148936170212767	20.03448275862069	15.808333333333334	13.063492063492063	14.782178217821782	16.873417721518987	16.217391304347824	14.67142857142857	214.5178849575281	262.37257411719906	179.4926661043064	149.19504506560523	152.46309601480652	171.42255728631744	180.9175204560274
ZINC000013762245	15.734688671066529	0	1	6	0	0	6	2	3	0	0	0	1	0	0	1	1140.0	60.27238300182901	6.419165196942975	5.770025839793281	4.22943722943723	3.085297418630752	3.22341696535245	2.549467275494673	2.2425925925925925	2.474206349206349	2.880952380952381	2.6161616161616164	2.32	2.10752688172043	2.3424657534246576	2.466666666666667	2.571428571428572	27.142857142857142	25.0	19.92207792207792	16.1010101010101	14.67	14.978494623655914	17.958904109589042	16.25	15.553571428571429	205.84009035807165	247.00185454540284	164.41414530609978	145.766163825979	135.22180934181657	149.28351213519682	161.27831185257267
ZINC000223058535	20.71294571007377	0	1	6	0	0	5	2	2	0	0	0	1	0	0	1	1340.0	84.48683386001699	4.526748971193416	4.308243727598566	2.927495291902072	2.128862590401052	1.391163092917479	1.3505376344086022	1.2766884531590414	1.3015873015873016	2.816666666666667	2.5502958579881656	2.2096774193548385	2.210526315789474	2.2451612903225806	2.130718954248366	2.1954887218045114	22.33333333333333	22.096774193548388	17.11864406779661	13.928994082840235	11.543010752688172	12.128654970760234	11.69032258064516	10.267973856209151	10.902255639097744	196.10860439151875	246.4330376231976	159.21643651469046	135.56955252941154	135.07732653481963	140.9530878390255	129.28648833280363
ZINC000150363817	45.1802049255626	0	2	12	0	0	16	6	8	0	0	0	2	0	0	2	3034.0	173.96648372003398	5.81912600431119	5.195521102497846	3.6844070961718014	2.7098953056399866	1.955182072829132	1.9193205944798304	1.8216649251132009	1.723646723646724	2.8253968253968256	2.5531914893617023	2.230769230769231	2.179271708683473	2.299363057324841	2.238244514106583	2.2884615384615383	24.07936507936508	23.3953488372093	18.285714285714285	15.355623100303951	13.406593406593409	13.428571428571429	13.343949044585989	12.38871473354232	12.217948717948715	197.5017776292305	244.0696884540557	162.0081089895847	142.77934806135104	134.19437881738097	145.38137419732837	140.58182162119346
ZINC000003919860	22.834266053633414	0	3	6	0	0	8	5	2	0	0	0	1	0	0	1	1490.0	89.450672574564	4.872802095024317	4.604575163398692	3.2397200349956257	2.395406579764121	1.6188831318364998	1.5536933581626318	1.243843843843844	1.5075075075075075	2.8181818181818183	2.620111731843576	2.2660098522167487	2.2642487046632125	2.23463687150838	2.118918918918919	2.22972972972973	22.57575757575757	22.573529411764707	17.700787401574804	14.64245810055866	12.241379310344827	12.55440414507772	11.893854748603353	10.362162162162162	11.58783783783784	190.75318206740852	238.16556527771263	160.13648199612794	137.17919370005762	135.6387013459894	139.2633336706052	121.56842929816592
CHEMBL178285	26.7250852936567	0	1	6	0	0	9	3	5	1	0	0	0	0	0	0	1662.0	102.318423289111	5.7595129375951295	4.508771929824561	3.9178082191780814	2.5942028985507246	2.028169014084507	1.9033530571992112	1.7630057803468209	1.7259713701431492	3.0	2.6473429951690823	2.199170124481328	2.1784037558685445	2.467455621301775	2.346820809248555	2.4171779141104293	22.767123287671232	26.17105263157895	19.383561643835616	15.26086956521739	11.92116182572614	11.981220657276996	14.14792899408284	12.705202312138727	12.349693251533742	194.6419481889452	246.1057940804996	163.75368513391518	131.0872220594681	126.83829213060484	148.80593399093527	141.8432192787576
ZINC000103248560	23.71846887409151	0	1	14	0	0	7	2	1	0	0	4	0	0	0	4	1338.0	79.11960971637598	9.22222222222222	7.596491228070175	6.682692307692308	4.20979020979021	3.898550724637681	3.2113821138211383	2.6846153846153844	2.5042735042735043	3.4074074074074074	3.006993006993007	2.72	2.7028985507246377	2.8536585365853657	2.6	2.572649572649573	24.77777777777778	25.57894736842105	22.20192307692308	16.65034965034965	14.933333333333334	15.173913043478262	15.861788617886178	14.523076923076925	13.752136752136751	220.33506949468935	269.7696286224037	181.06479249981695	162.29239734890547	161.92789168807232	174.30551996889284	159.4028885454653
ZINC000029224384	15.165481260322574	0	1	6	0	0	6	2	3	0	0	0	1	0	0	1	1102.0	56.59425719213102	6.861665083887307	6.302777777777777	4.851330203442879	3.908641975308642	2.6904761904761907	2.8076285240464345	1.8986928104575165	1.6228956228956228	3.051282051282051	2.8666666666666667	2.3168316831683167	2.4047619047619047	2.5970149253731343	2.485294117647059	2.227272727272727	28.256410256410252	25.55	21.295774647887324	19.544444444444444	15.792079207920793	17.785714285714285	17.761194029850746	16.308823529411764	14.651515151515152	209.22049754943123	251.0706422527333	186.46722834169307	150.23216780519562	151.77853692267735	172.80410860354382	166.4435813151715
ZINC000001530716	14.348984679394848	0	1	6	0	0	6	3	2	0	0	0	1	0	0	1	1090.0	58.494891906678006	5.70487948265726	5.407407407407407	4.006088280060883	3.4244694132334583	1.7767676767676768	1.6630036630036629	1.7884322678843223	1.6814814814814814	2.7142857142857144	2.696629213483146	2.2525252525252526	1.945454545454545	2.021978021978022	2.1780821917808217	2.3	25.952380952380956	23.642857142857142	19.068493150684933	18.696629213483146	16.08080808080808	13.572727272727272	12.604395604395604	13.643835616438356	14.866666666666667	197.1374769994747	237.43595128843168	179.64722556551033	161.01597633544483	127.03535215487892	129.0762995272702	142.36514002154064
ZINC000064548812	19.924958699847465	0	1	6	0	0	6	2	4	0	0	0	0	0	0	0	1104.0	74.10920314547	5.964285714285714	5.551724137931035	4.305555555555555	3.5454545454545454	2.45578231292517	1.8914728682170543	1.653543307086614	1.7857142857142858	2.892857142857143	2.769230769230769	2.41025641025641	2.346938775510204	2.317829457364341	2.204724409448819	2.383928571428572	19.714285714285715	22.379310344827587	17.47222222222222	15.146853146853148	13.282051282051285	12.782312925170068	12.356589147286822	10.559055118110235	11.410714285714286	192.0543182538445	241.1981547754025	165.71350957442587	145.40955158445445	140.35684166608104	144.50327436568864	131.21056838853286
CHEMBL5182119	17.913028156029	0	1	6	0	0	7	2	4	0	0	0	1	0	0	1	1240.0	63.704487001829015	7.309203142536476	6.654589371980676	5.279100529100529	4.3686868686868685	3.399551066217733	2.8603988603988606	2.451754385964912	2.494195688225539	3.2045454545454546	2.9545454545454546	2.45	2.484848484848485	2.6538461538461537	2.6052631578947367	2.880597014925373	28.181818181818183	26.130434782608692	21.547619047619047	19.363636363636363	16.516666666666666	18.60606060606061	17.67948717948718	15.460526315789474	17.83582089552239	211.02707894892495	254.8867767500146	182.92125629733803	151.0751397755324	153.7587497812323	169.24795865581845	160.90855230951854
CHEMBL181202	27.89041129605531	0	2	6	0	0	10	4	5	1	0	0	0	0	0	0	1750.0	107.65116200365796	5.672364672364672	4.502057613168724	3.8645161290322574	2.611111111111111	1.8776881720430108	1.6334913112164298	1.9322344322344325	1.7926356589147283	2.923076923076923	2.699074074074074	2.326359832635984	2.092741935483871	2.251184834123223	2.434065934065934	2.447674418604651	22.435897435897434	25.88888888888889	18.954838709677414	15.27777777777778	13.07112970711297	11.193548387096774	12.075829383886257	13.851648351648352	13.488372093023257	191.90954520585652	241.82425235649816	161.17798712258414	144.2553158703055	124.2394010620034	128.83198601622396	144.00882559708415
CHEMBL292759	20.19311693204306	0	1	12	0	0	8	3	3	1	0	0	0	1	0	1	2490.0	83.25379590667801	6.989826245999086	5.447407407407408	5.320707070707071	4.0853174603174605	3.120419361160102	3.3347178954655594	3.067003367003367	2.237037037037037	3.2916666666666665	3.142857142857143	2.671875	2.6031746031746037	2.7289719626168223	2.4727272727272727	2.4571428571428573	51.875	34.02	27.306818181818183	24.0625	18.8125	19.76984126984127	24.299065420560748	18.05454545454545	18.257142857142856	228.8843158129696	268.5303627442679	204.47960135695828	171.8599005845754	162.2453708792462	180.7395773837852	161.46306936496833
ZINC000095612925	41.64467101962987	0	2	12	0	0	16	6	8	0	0	0	2	0	0	2	2844.0	155.57585467154402	6.425314203091982	5.703703703703703	4.119658119658119	3.068857589984351	2.173076923076923	2.1809169764560097	2.1646390916463907	2.1708126036484248	2.936936936936937	2.676056338028169	2.2946708463949843	2.2371794871794872	2.390334572490706	2.3065693430656933	2.361940298507463	25.62162162162162	24.36842105263158	19.45673076923077	16.661971830985916	14.294670846394984	14.33974358974359	14.386617100371748	13.255474452554743	13.212686567164178	202.31353178582967	247.5442029659768	169.95308497463995	147.1400970832481	137.41474843919676	150.9879545471579	145.2978444247631
ZINC000040424131	16.918192090138795	0	1	12	0	0	5	3	1	1	0	0	0	0	0	0	1062.0	65.753249192131	6.261111111111111	6.271317829457365	5.0	3.65	2.239700374531835	2.3692307692307693	2.2850241545893724	1.9950980392156863	3.375	3.03	2.532110091743119	2.595505617977528	3.0	2.898550724637681	2.794117647058824	26.55	27.209302325581397	22.615384615384617	17.17	14.844036697247706	14.49438202247191	16.015384615384615	15.855072463768115	15.632352941176473	222.749302639325	266.0747927297194	179.82408040613427	153.23502556192938	150.50844726153514	179.60235401088784	174.89874732195085
ZINC000042965070	20.71294571007377	0	1	6	0	0	7	3	3	0	0	0	1	0	0	1	1418.0	83.99575076486599	4.896853843090403	4.462081128747795	3.14176245210728	2.3712905452035886	1.639057239057239	1.6274074074074072	1.3407407407407408	1.3722222222222222	2.677419354838709	2.453416149068323	2.197674418604651	2.175757575757576	2.2133333333333334	2.16	2.128571428571429	22.870967741935484	22.26984126984127	17.163793103448278	14.273291925465838	12.69186046511628	12.824242424242424	12.3	11.646666666666668	11.592857142857143	190.8675492961092	238.2109695378693	154.22399865963413	139.39851159892615	134.6217553656069	139.86399195187786	134.66012755093473
CHEMBL4454706	21.867939558444625	0	1	9	0	0	4	2	2	0	0	0	0	0	0	0	1124.0	85.75684676486598	4.774193548387097	4.646153846153847	3.3306451612903225	2.3806818181818183	1.5083798882681565	1.467065868263473	1.320754716981132	1.39568345323741	2.903225806451613	2.647727272727273	2.3403141361256545	2.2737430167597767	2.245508982035928	2.1823899371069184	2.2805755395683454	18.12903225806452	21.338461538461537	16.338709677419356	12.647727272727272	11.235602094240836	10.69832402234637	10.47305389221557	9.37735849056604	9.805755395683454	195.8171427904456	248.11390257307795	158.7923835860157	140.12041415257173	137.26497519118334	136.90878170158737	127.4790367564897
CHEMBL425190	24.696366683190814	0	2	20	0	0	5	4	1	0	0	0	0	0	0	0	1224.0	90.443765335772	6.372881355932203	6.444444444444445	4.927927927927928	3.820689655172414	2.188679245283019	2.176056338028169	2.234848484848485	2.09375	3.288135593220339	3.1241379310344826	2.69375	2.5345911949685536	2.612676056338028	2.643939393939394	2.53125	20.74576271186441	24.0	19.7027027027027	16.482758620689655	13.5	12.163522012578616	12.52112676056338	12.62121212121212	11.921875	221.54969083728324	266.1758224457347	192.93765646737947	164.96711938880202	150.84264385656925	154.4831619824849	159.13290122419588
CHEMBL4871980	14.130205079912493	0	1	11	0	0	5	4	0	0	0	1	0	0	0	1	760.0	48.07514257273501	7.757575757575758	7.257142857142857	5.60655737704918	4.037974683544304	3.2432432432432434	3.149253731343284	2.5517241379310347	1.511111111111111	3.303030303030303	3.050632911392405	2.9066666666666667	2.77027027027027	2.5223880597014925	2.1206896551724137	1.9333333333333331	23.03030303030303	25.285714285714285	20.78688524590164	16.0	15.52	14.891891891891891	13.791044776119405	11.724137931034482	9.355555555555556	215.82656326588247	259.66879844510095	176.2035653252178	174.22137020867947	164.0230731172046	152.67770769529253	133.78036771028644
ZINC000013762241	17.327241718402096	0	1	6	0	0	7	3	3	0	0	0	1	0	0	1	1228.0	65.605121716376	6.204360388757553	5.710648148148148	4.214470284237726	3.1051587301587302	2.831384015594542	2.7263888888888888	2.3108298171589308	2.326892109500805	2.893617021276596	2.6517857142857144	2.1825396825396823	2.1052631578947367	2.375	2.2658227848101267	2.449275362318841	26.127659574468087	24.4375	19.82558139534884	17.116071428571427	13.65079365079365	13.719298245614034	18.1875	14.746835443037977	14.478260869565217	200.11417241069827	242.79741655219732	171.10031029084888	137.9978840316416	125.75966454365974	156.89001666776886	143.90461310129098
ZINC000101514806	27.62225306385972	0	2	9	0	2	6	5	1	0	0	0	0	0	0	0	1398.0	107.57888471820502	4.375	4.559523809523809	3.3006134969325154	2.2	1.6594827586206895	1.6898148148148149	1.4906542056074767	1.592039800995025	2.8875	2.629787234042553	2.392	2.336206896551724	2.3564814814814814	2.364485981308411	2.45273631840796	17.475	21.02380952380953	16.300613496932517	12.302127659574468	10.904	10.676724137931034	11.300925925925926	10.345794392523365	10.711442786069652	188.92150366494	240.76160248138245	151.44484708530624	137.3194909346082	136.37256694786777	140.3359336660086	134.88797598157265
ZINC000101759157	34.5319196475536	0	2	10	0	2	10	5	4	1	0	0	0	0	0	0	2034.0	135.41989995699697	5.035509736540664	4.34983498349835	3.627350427350427	2.334507042253521	1.8257080610021783	1.7714958775029448	1.550827423167849	1.638440860215054	2.9381443298969074	2.665492957746479	2.394230769230769	2.313725490196078	2.3074204946996466	2.2092198581560285	2.415322580645161	20.969072164948454	24.3960396039604	17.75897435897436	13.257042253521126	12.03525641025641	11.767973856209151	12.141342756183745	10.47872340425532	11.245967741935484	193.05076623761863	245.45641636645664	157.7976255545684	142.4866961597171	139.44185966745405	142.27419857997134	128.986428375816
ZINC000101514087	14.308544564874964	0	0	9	0	0	6	3	1	1	0	0	0	1	0	1	2132.0	59.00940723879201	9.288909992613696	9.346560846560848	8.20329218106996	5.512457912457913	5.36520241171404	6.177387914230019	3.738425925925926	2.098765432098765	4.076923076923077	3.4545454545454546	3.28	3.255813953488372	3.263157894736842	2.625	2.0454545454545454	82.0	37.60714285714285	38.266666666666666	33.92727272727273	37.92	27.37209302325581	35.078947368421055	47.09375	45.68181818181818	291.4381450986472	313.23586248575947	247.22250901340445	234.69803037920755	214.2783803756636	222.17454684231288	228.1347657128468
CHEMBL2059579	25.190945023558363	0	2	9	0	2	7	5	2	0	0	0	0	0	0	0	1312.0	94.39881128911098	5.070422535211268	5.135135135135135	3.8142857142857145	2.7806122448979598	1.981818181818182	1.9597989949748744	1.6735751295336787	1.76878612716763	2.971830985915493	2.8010204081632653	2.4342105263157894	2.368181818181818	2.371859296482412	2.461139896373057	2.572254335260116	18.47887323943662	21.62162162162162	17.535714285714285	14.10204081632653	11.855263157894736	11.713636363636365	12.185929648241206	11.176165803108807	12.219653179190752	189.43015488136132	239.02671510536652	164.14320864464608	141.89106294205516	137.26715730049432	140.89672566995833	137.9133528373154
CHEMBL4852622	14.130205079912493	0	1	11	0	0	4	4	0	0	0	0	0	0	0	0	718.0	51.88763228728201	5.777777777777778	6.052631578947368	4.567164179104478	3.3294117647058825	2.602409638554217	2.242857142857143	1.1875	0.8148148148148148	3.111111111111111	2.976470588235294	2.71264367816092	2.6506024096385543	2.5428571428571427	2.15625	2.0	19.944444444444443	23.289473684210527	18.70149253731343	14.8	13.586206896551724	13.349397590361448	12.9	10.296875	8.12962962962963	207.27779769816925	252.16599668072556	176.34103251905353	162.90024432742996	154.43505789816578	154.81094242984568	136.5777973846663
ZINC000002002619	14.958632204658684	0	1	6	0	0	5	2	3	0	0	0	0	0	0	0	852.0	55.96459590667801	6.238095238095238	5.534883720930233	3.961038961038961	2.757575757575758	2.6483516483516483	3.373134328358209	2.262295081967213	2.017543859649123	2.761904761904762	2.515151515151515	2.21	2.098901098901099	2.343283582089552	2.377049180327869	2.456140350877193	20.285714285714285	22.76744186046512	17.428571428571427	13.414141414141412	12.0	11.714285714285714	14.507462686567164	13.934426229508198	13.228070175438596	194.580870977544	238.9260570689192	154.5733857699811	135.1843516574788	124.79793858870748	146.23489497332451	148.7322776959497
ZINC000101833753	24.155668843148284	0	1	10	0	2	6	3	3	0	0	0	0	0	0	0	1274.0	90.843563669715	5.484848484848484	5.304347826086956	4.076923076923077	3.0	2.284263959390863	2.256830601092896	1.8820224719101124	2.1146496815286624	3.015151515151515	2.8404255319148937	2.5763546798029555	2.4568527918781724	2.4371584699453552	2.3764044943820224	2.515923566878981	19.303030303030305	22.043478260869566	17.76153846153846	14.101063829787234	13.123152709359609	12.456852791878172	12.754098360655735	11.348314606741573	12.375796178343949	197.80255226324124	248.87606436625637	166.3490410656917	153.23848121354447	150.0098276101432	149.04678875040497	138.49168725748703
ZINC000169351726	19.844078470807705	0	1	10	0	0	6	3	2	0	0	0	1	0	0	1	1268.0	71.55016609697998	7.280109739368999	7.106481481481481	5.786616161616162	4.567395264116575	3.5045045045045047	2.656565656565657	2.6368563685636857	2.7441520467836256	3.466666666666667	3.1557377049180326	2.8	2.603603603603604	2.484848484848485	2.7195121951219514	2.8421052631578947	28.177777777777777	26.375	22.306818181818183	18.237704918032787	17.576	18.27927927927928	15.232323232323232	16.73170731707317	16.289473684210527	229.67091230806065	273.54286704617454	191.2298794729949	175.74282505156367	169.49432849147448	153.3098715353653	167.1022751402388
ZINC000027649036	21.355450908816568	0	1	12	0	0	8	3	3	1	0	0	0	0	1	1	4110.0	105.362695906678	7.132013101536911	5.704273504273504	5.690780141843972	4.284881602914389	3.536786410470621	3.6065777777777774	2.562295081967213	2.5763102725366878	3.4693877551020407	3.39344262295082	3.0538461538461537	2.81203007518797	2.736	2.581967213114754	2.490566037735849	83.87755102040816	36.17307692307692	30.159574468085108	26.66393442622951	24.82307692307692	28.4812030075188	28.104	19.918032786885245	20.00943396226415	240.0772015588989	276.86324622149834	209.4093428711946	196.13816118204647	186.4134896362525	186.49245376824797	161.5674921291389
ZINC000103248577	23.011362092904964	0	1	14	0	0	7	2	1	0	0	4	0	0	0	4	1300.0	75.44148390667799	9.68627450980392	7.944444444444445	7.051020408163265	4.507462686567164	3.945736434108527	3.2905982905982905	2.857142857142857	2.7058823529411766	3.4901960784313726	3.1044776119402986	2.7588652482269502	2.806201550387597	2.811965811965812	2.669642857142857	2.735294117647059	25.49019607843137	26.11111111111111	22.93877551020408	17.291044776119403	15.567375886524824	16.11627906976744	16.504273504273506	14.696428571428571	14.431372549019608	223.772732590236	272.66442031456745	185.71244016805	165.22184721965743	167.56028292232202	173.64259984285627	165.53829006942013
ZINC000000057163	10.525721488758451	0	1	9	0	0	3	2	1	0	0	0	0	0	0	0	572.0	39.96568466788601	6.071428571428571	6.103448275862069	4.836734693877551	3.5	1.9827586206896552	1.0666666666666669	0.8529411764705882	0.1111111111111111	3.0	2.9827586206896552	2.610169491525424	2.1724137931034484	2.022222222222222	1.6764705882352942	1.2592592592592593	20.428571428571427	23.06896551724138	18.79591836734694	15.913793103448276	13.864406779661016	11.46551724137931	10.266666666666667	8.470588235294118	4.555555555555555	207.03133802440612	252.64346447650635	187.6665909409604	168.41586504381883	133.19046902340483	125.56654668144084	108.38440030655228
CHEMBL2179705	29.69280542467989	2	1	15	0	0	12	5	7	0	0	0	0	0	0	0	1698.0	100.524953860017	8.305555555555555	7.283783783783784	5.930232558139535	4.0344827586206895	2.36046511627907	2.2133333333333334	1.9166666666666667	2.1724137931034484	3.1527777777777777	2.8045977011494254	2.457894736842105	2.482558139534884	2.5866666666666664	2.4038461538461537	2.489655172413793	23.58333333333333	24.945945945945947	20.79069767441861	16.45402298850575	13.089473684210526	12.55232558139535	13.826666666666666	12.01923076923077	11.786206896551723	211.0003641432155	256.2495749854556	174.8333308551505	150.368885772938	148.42010161710866	161.86935331554807	147.03167893446158
ZINC000068199255	23.989259902004267	0	2	13	0	0	6	4	2	0	0	0	0	0	0	0	1220.0	87.28762095516798	5.806451612903226	5.636363636363637	4.195121951219512	3.152439024390244	2.143712574850299	2.112676056338028	1.6838709677419357	1.5	3.129032258064516	2.908536585365854	2.527472527472528	2.532934131736527	2.788732394366197	2.496774193548387	2.3095238095238093	19.677419354838708	23.181818181818183	18.21951219512195	14.53048780487805	12.131868131868131	12.035928143712574	13.380281690140846	11.683870967741935	9.827380952380953	202.6632856546634	249.4003796643902	172.38953291138657	144.7548599049173	141.85602015306563	164.56705125535103	152.64159250325318
ZINC000066263918	25.481511857935487	0	1	9	0	0	9	3	5	0	1	0	0	0	0	0	1592.0	102.96258457456398	6.105922347468241	4.945987654320987	4.639506172839505	3.1660493827160496	2.2267806267806267	1.805555555555556	1.5885225885225884	1.446984126984127	3.0144927536231885	2.888888888888889	2.7074468085106385	2.471794871794872	2.348958333333333	2.302197802197802	2.3085714285714287	23.07246376811594	26.76388888888889	19.97037037037037	16.377777777777776	15.824468085106384	14.035897435897436	12.791666666666666	11.489010989010987	11.302857142857142	198.4361461268244	247.3903704760088	168.24163871327477	163.71779071477405	150.63771310723544	143.35057853501365	138.84731783379036
ZINC000095575663	17.625298871325345	0	1	13	0	0	4	3	1	0	0	0	0	0	0	0	880.0	63.81027500182901	6.186046511627907	6.3478260869565215	5.108433734939759	3.809090909090909	3.0786516853932584	2.475609756097561	2.023809523809524	1.5326086956521738	3.2790697674418605	3.0090909090909093	2.743362831858407	2.9213483146067416	3.024390243902439	2.761904761904762	2.467391304347826	20.46511627906977	23.76086956521739	19.36144578313253	15.363636363636363	13.787610619469026	15.269662921348315	14.78048780487805	13.30952380952381	11.0	214.47432932946236	261.0978391820935	179.7025712409545	155.2621773475702	173.31237236551013	180.3615393795003	172.79776490237185
ZINC000040900760	18.99907231917856	0	1	12	0	0	5	3	1	1	0	0	0	0	0	0	1174.0	75.89840081152697	5.839243498817967	5.953333333333332	4.774074074074075	3.557471264367816	2.055555555555556	1.818181818181818	2.05072463768116	2.1687242798353914	3.25531914893617	3.043103448275862	2.6259541984732824	2.543859649122807	2.606060606060606	2.652173913043478	2.753086419753086	24.97872340425532	26.04	21.677777777777777	17.586206896551722	15.15267175572519	14.280701754385966	12.97979797979798	13.83695652173913	15.246913580246911	219.2522933732918	263.41426516215995	183.3850239455215	160.21469106823804	158.91833750300324	155.6529287498814	156.08234664668163
ZINC000066251618	23.420052491260314	1	1	9	0	0	7	3	4	0	0	0	0	0	0	0	1262.0	84.13051605031897	6.360655737704918	5.890625	4.495798319327731	3.1017964071856285	2.363636363636364	2.1776315789473686	1.9047619047619049	1.9197080291970805	3.065573770491804	2.808383233532934	2.5942857142857143	2.503030303030303	2.4473684210526314	2.4149659863945576	2.4744525547445257	20.688524590163933	23.203125	18.48739495798319	14.25748502994012	13.422857142857143	13.0	12.644736842105264	11.639455782312924	12.233576642335766	201.6391876248508	250.7564105420824	164.3760835434988	152.49324527860315	148.39823404311232	149.2956632893632	141.7094157877579
ZINC000026578255	30.21858069527885	0	1	16	0	0	11	4	5	1	0	0	1	0	0	1	2104.0	114.869071669715	6.919586252919586	5.772005772005772	5.331711273317112	4.06358024691358	2.705607476635514	2.453608247422681	2.3027465667915106	2.115103127079175	3.22972972972973	3.1333333333333333	2.616822429906542	2.4626168224299065	2.4587628865979383	2.4887640449438204	2.532934131736527	28.43243243243243	28.818181818181817	22.751824817518248	20.572222222222223	17.72897196261682	17.154205607476637	15.716494845360824	14.904494382022472	14.353293413173652	217.59950103989252	262.8975324147463	200.53352967910664	170.4436759767509	158.41973974671822	155.9550587969494	156.35018239701577
ZINC000028526528	14.08976496539261	0	1	9	0	0	3	2	1	0	0	0	0	0	0	0	720.0	52.89973628728201	5.944444444444445	6.131578947368421	4.82089552238806	3.691358024691358	2.4597701149425286	1.5274725274725274	0.9333333333333332	0.851063829787234	3.1666666666666665	3.234567901234568	2.9770114942528734	2.586206896551724	2.21978021978022	1.9466666666666668	1.5957446808510638	20.0	23.105263157894736	18.91044776119403	16.419753086419753	14.413793103448276	13.540229885057473	10.824175824175825	8.626666666666667	7.702127659574468	211.53555692790036	258.64356223421123	198.8628689097255	181.5010092074736	167.7182488326634	134.9170545888588	110.88579196650628
ZINC000102172977	33.41700668379469	0	2	10	0	2	9	5	4	0	0	0	0	0	0	0	1776.0	126.12067414729896	5.361702127659575	5.142857142857143	3.850267379679144	2.672932330827068	1.9583333333333333	1.7859778597785978	1.469090909090909	1.711297071129707	2.925531914893617	2.7518796992481205	2.470790378006873	2.329861111111111	2.3136531365313653	2.229090909090909	2.4393305439330546	18.8936170212766	21.867346938775512	17.21390374331551	13.699248120300751	12.556701030927837	11.57986111111111	11.54981549815498	10.149090909090908	11.184100418410042	192.20191063213292	241.7353376391392	161.3882358134478	147.89798617643328	141.8231334196531	141.60060673899886	128.1367411167907
ZINC000095574636	21.01100286299702	0	1	14	0	0	4	2	2	0	0	0	0	0	0	0	1082.0	80.30026933577197	5.818181818181818	5.879310344827586	4.695238095238095	3.899280575539569	2.8344827586206898	2.233082706766917	1.9765625	1.8166666666666669	3.090909090909091	3.0431654676258995	2.7086092715231787	2.613793103448276	2.631578947368421	2.578125	2.525	19.672727272727272	22.86206896551724	18.23809523809524	15.79136690647482	14.013245033112582	13.406896551724138	12.864661654135338	12.2421875	12.025	209.64806335768571	257.2836225702415	182.93801582840248	163.85209869039878	159.82680788772464	160.37116421797535	156.62457766975552
ZINC000101299773	14.934771117021748	0	1	10	0	0	5	3	1	1	0	0	0	0	0	0	988.0	59.28622338243301	6.623456790123457	6.728070175438596	5.318181818181818	4.472222222222222	2.7743589743589743	1.915151515151515	2.064102564102564	1.846666666666667	3.305555555555556	3.1944444444444446	2.609756097560976	2.707692307692308	2.727272727272727	2.730769230769231	2.56	27.444444444444443	27.68421052631579	23.060606060606062	21.95833333333333	17.573170731707318	17.46153846153846	15.21818181818182	15.01923076923077	16.14	222.24363370034663	262.3796605492648	205.68431700702797	163.71517687205795	172.52588236986037	169.12185972975425	165.48956706726838
ZINC000169329295	19.63722941514381	0	1	12	0	0	5	3	1	1	0	0	0	0	0	0	1174.0	75.89840081152697	5.754137115839244	5.816993464052288	4.483870967741935	3.256198347107438	2.026315789473684	1.7174603174603174	1.9191919191919191	2.125490196078432	3.382978723404255	2.9669421487603307	2.6825396825396823	2.6578947368421053	2.619047619047619	2.6161616161616164	2.7411764705882358	24.97872340425532	26.235294117647054	20.956989247311828	16.41322314049587	14.873015873015872	13.219298245614034	11.8	12.414141414141412	14.423529411764706	219.25229337329185	266.5535325462221	170.55294853825555	159.5570207123759	155.25372808960034	148.86744471329024	148.49722335117926
CHEMBL2179675	24.805756482931997	0	1	19	0	0	6	4	1	0	0	0	1	0	0	1	1516.0	96.53000405031896	5.721340388007055	6.0	4.741379310344827	3.423076923076923	2.3974358974358974	2.2554744525547443	1.891891891891892	1.6883116883116882	3.1587301587301586	3.0	2.5885714285714285	2.66025641025641	2.854014598540146	2.5675675675675675	2.467532467532468	24.063492063492063	23.28787878787879	19.224137931034484	15.371794871794872	12.628571428571428	12.794871794871796	13.854014598540148	12.182432432432432	10.772727272727272	216.96276112866025	260.1617696750991	184.50118021308745	151.54673567124945	154.0290008388539	173.03876025623686	159.70128680077377
CHEMBL497963	25.254002780024244	0	1	16	0	0	7	3	3	1	0	0	0	0	0	0	1526.0	97.47511205031896	6.197530864197531	5.277777777777779	4.5434173669467794	3.04375	2.1549019607843136	2.0127388535031847	1.929223744292237	2.0048661800486616	3.1587301587301586	2.825	2.5755813953488373	2.4235294117647057	2.477707006369427	2.493150684931507	2.510948905109489	24.22222222222222	27.681818181818183	20.310924369747895	15.61875	13.755813953488373	12.970588235294118	12.789808917197451	12.849315068493151	13.67883211678832	214.72080489550555	263.6967020498932	178.61788995715273	159.15517957608114	151.77943065335612	150.3117759946437	149.4058200246016
ZINC000095572147	25.493442401753956	0	1	9	0	0	8	2	6	0	0	0	0	0	0	0	1380.0	88.32966276486599	6.606060606060606	5.971428571428572	4.323308270676692	3.1783783783783783	2.413793103448276	2.4879518072289155	2.176470588235294	2.693877551020408	3.121212121212121	2.7513513513513512	2.472361809045226	2.655172413793104	2.7349397590361444	2.475935828877005	2.4761904761904763	20.90909090909091	23.8	18.78195488721805	14.486486486486486	12.542713567839195	12.850574712643676	14.228915662650602	12.074866310160427	12.727891156462585	197.0640297100765	247.18530551166637	158.9725657188063	136.95353089968313	149.60448042432213	165.7611577276151	136.61452606949882
ZINC000040401547	19.63722941514381	0	1	12	0	0	5	3	1	1	0	0	0	0	0	0	1214.0	80.46575243092298	5.123931623931624	5.248484848484848	4.0588235294117645	2.838235294117647	1.7923076923076924	1.6169590643274852	1.6101694915254237	1.4798850574712643	3.0576923076923075	2.75	2.482269503546099	2.423076923076923	2.56140350877193	2.440677966101695	2.336206896551724	23.346153846153847	24.76363636363636	19.735294117647054	15.154411764705882	13.74468085106383	12.084615384615384	12.070175438596491	11.847457627118644	11.482758620689657	208.70595515418776	255.51230227889812	162.29595152717786	150.89610628370298	142.41771952930966	152.10030728138344	147.5858349290223
ZINC000043024452	24.95558639719305	0	2	6	0	0	7	4	2	0	0	0	1	0	0	1	1592.0	102.508562908507	4.257959714100065	4.065527065527065	2.75975975975976	1.9893673577884103	1.376513954713007	1.3755787037037035	1.1516203703703702	1.1654456654456655	2.671052631578948	2.416267942583732	2.142857142857143	2.118483412322275	2.1666666666666665	2.125	2.098901098901099	20.94736842105263	21.5	16.256756756756758	13.052631578947368	11.290178571428571	11.488151658767771	11.192708333333334	10.682291666666666	10.587912087912088	187.60591659527785	236.24375464465555	149.006415510015	132.2278186391613	129.01515734691304	134.71287697880976	130.64735791557297
ZINC000073258615	21.189342347959503	0	1	10	0	0	5	3	2	0	0	0	0	0	0	0	1094.0	78.27675643092297	6.037037037037037	5.842105263157895	4.561904761904762	2.9448275862068964	1.5655737704918034	1.6181818181818182	1.8148148148148149	1.6326530612244898	3.1296296296296298	2.703448275862069	2.397163120567376	2.319672131147541	2.3181818181818183	2.25	2.326530612244898	20.25925925925926	23.07017543859649	18.580952380952382	14.158620689655171	12.588652482269504	11.19672131147541	11.018181818181818	10.814814814814817	10.887755102040815	209.6177224391507	258.14032085489094	166.55872697097868	148.0170641705374	141.591829027064	140.88400003285437	134.02659009911625
CHEMBL2179698	24.32651800956464	1	1	15	0	0	6	4	1	0	0	0	0	0	1	1	4040.0	122.178555669715	4.895994103556292	5.202898550724638	3.881889763779528	2.6333333333333333	1.7720207253886011	1.7724550898203593	1.3977272727272727	1.4713375796178343	2.970149253731343	2.738888888888889	2.31924882629108	2.38860103626943	2.455089820359281	2.25	2.35031847133758	60.298507462686565	21.94202898550725	17.716535433070867	13.894444444444444	11.093896713615024	11.202072538860104	12.724550898203592	10.522727272727272	10.369426751592355	214.123063414325	248.75415909012804	168.9905862165934	138.55686885757493	139.84767285955996	156.3459688516161	137.77774054868416
ZINC000026577668	34.53017106761943	0	1	16	0	0	13	5	6	1	0	0	1	0	0	1	2368.0	130.99016600365806	6.851142330069534	5.71604938271605	5.058661145617667	3.842548709847288	2.4826666666666664	2.1904761904761907	1.986897274633124	2.0605060506050608	3.126436781609196	3.009478672985782	2.5867768595041323	2.36	2.333333333333333	2.3679245283018866	2.3316831683168315	27.2183908045977	27.855555555555554	21.770186335403725	19.58767772511848	17.355371900826448	15.848	14.277056277056277	13.966981132075473	13.693069306930694	212.341630404045	257.3228973277749	192.35396466658588	171.0039930410441	153.54921189294518	147.4837076506996	148.82363883222968
ZINC000003964609	13.49204798394724	0	1	9	0	0	3	2	1	0	0	0	0	0	0	0	684.0	50.110836287282005	5.542857142857143	5.8108108108108105	4.582089552238806	3.227272727272727	2.2151898734177213	1.0609756097560976	0.78125	0.1538461538461538	3.142857142857143	2.977272727272727	2.833333333333333	2.6455696202531644	2.158536585365854	1.78125	1.4230769230769231	19.542857142857144	22.62162162162162	18.56716417910448	14.715909090909092	13.422222222222222	13.721518987341772	9.621951219512194	8.515625	5.019230769230769	205.4789470758595	256.2074200621101	178.02080624929064	165.30465093054866	165.07845472128002	125.68147506628968	111.56427193379524
ZINC000003812975	24.086719157926986	0	1	15	0	0	5	3	2	0	0	0	0	0	0	0	1204.0	87.53268224062099	6.169491525423729	6.079365079365079	4.782608695652174	3.1962025316455698	2.292817679558011	2.281437125748503	2.132867132867133	2.370967741935484	3.305084745762712	3.2278481012658227	2.7447916666666665	2.591160220994475	2.4251497005988023	2.3846153846153846	2.3870967741935485	20.406779661016948	23.53968253968254	19.50434782608696	15.90506329113924	12.822916666666666	12.441988950276244	12.04191616766467	11.86013986013986	11.78225806451613	214.44195264108453	262.17066236180364	192.5677503111352	157.94586243916956	150.86038071440282	142.40346705321232	141.48935291173802
CHEMBL3215681	23.4604926057802	0	2	9	0	0	9	5	2	0	0	0	2	0	0	2	1816.0	97.43658547941298	5.114331723027376	5.071428571428571	3.7734375	2.7586206896551726	1.8461538461538465	1.903225806451613	1.5276073619631902	1.4842767295597483	2.7971014492753623	2.718390804597701	2.383419689119171	2.3626373626373627	2.4838709677419355	2.282208588957056	2.270440251572327	26.318840579710145	22.114285714285717	17.296875	13.770114942528735	11.694300518134716	11.31868131868132	12.851612903225806	10.865030674846626	9.89937106918239	196.35190755133792	236.3464923285917	160.3428948755824	140.47175361131238	135.04889918804264	152.0427635424323	137.30609195752743
ZINC000013761090	17.396191403623394	0	1	6	0	0	6	3	2	0	0	0	1	0	0	1	1202.0	68.640043526074	5.338876291257244	5.062222222222221	3.708180708180708	2.8424408014571947	1.784101174345077	1.4784946236559138	1.9637426900584796	2.2822822822822824	2.857142857142857	2.6065573770491803	2.206896551724138	2.113821138211382	1.967741935483871	2.1789473684210527	2.5675675675675675	24.53061224489796	23.22	18.736263736263737	16.524590163934427	12.83448275862069	13.910569105691057	10.879032258064516	12.273684210526316	15.45945945945946	197.44203503978872	242.5064805318705	171.76286313606693	136.4114422853888	140.0677587429735	117.65400982726716	132.81266992448516
ZINC000013439989	23.788662005003733	0	2	6	0	0	9	5	3	0	0	0	1	0	0	1	1552.0	89.204650764866	5.716999050332384	5.330016583747927	3.882616487455197	2.83205619412516	1.7927120669056154	1.6006006006006004	1.489506172839506	1.8793650793650791	2.953846153846154	2.7241379310344827	2.3535353535353534	2.3118279569892475	2.1945945945945944	2.172222222222222	2.321428571428572	23.87692307692308	23.44776119402985	18.991935483870968	16.155172413793103	13.318181818181818	13.510752688172044	11.583783783783783	10.783333333333331	12.807142857142855	196.0605123777148	242.81365236148125	168.0724027532362	143.67626459374816	143.62967234409166	135.4791098855277	123.26809312599028
ZINC000043025184	27.09348576763565	0	1	12	0	0	9	4	4	0	0	0	1	0	0	1	1708.0	98.459616050319	7.024317246539469	6.610305958132045	5.277777777777778	3.957264957264957	2.151979565772669	2.006944444444444	1.8093278463648832	2.1706608569353665	3.227272727272727	2.887573964497041	2.502702702702703	2.413793103448276	2.44375	2.382716049382716	2.392156862745098	25.87878787878788	25.17391304347826	20.983870967741936	17.994082840236686	15.454054054054057	14.729885057471265	13.7125	12.907407407407408	13.091503267973856	216.93676184846456	262.01665756141875	183.92341522072928	159.10444363538554	151.37609589825323	154.6252452501909	146.91991177962956
CHEMBL2087333	27.27182525259813	0	1	10	0	2	9	4	5	0	0	0	0	0	0	0	1488.0	96.57348457456398	6.676056338028169	6.162162162162162	4.861313868613139	3.5287958115183247	2.830985915492957	2.388888888888889	2.2512820512820517	2.557471264367816	3.126760563380281	3.005235602094241	2.62780269058296	2.516431924882629	2.3796296296296298	2.4615384615384617	2.603448275862069	20.95774647887324	23.31081081081081	19.277372262773724	16.115183246073297	13.991031390134529	14.11737089201878	12.717592592592592	12.36923076923077	13.724137931034482	199.7980960944308	247.45095815901576	178.18760543807738	155.3202114664916	157.2105045136963	141.6160691045138	142.5616010472558
ZINC000103248565	23.71846887409151	0	1	14	0	0	8	3	1	0	0	4	0	0	0	4	1350.0	77.09609681152698	9.69811320754717	7.982142857142857	7.029411764705882	4.532374100719425	4.257575757575758	3.369747899159664	2.833333333333333	2.6403508771929824	3.452830188679245	3.028776978417266	2.7379310344827585	2.742424242424242	2.899159663865546	2.634920634920635	2.5964912280701755	25.471698113207548	26.142857142857142	22.705882352941178	17.172661870503596	15.475862068965515	15.81060606060606	16.285714285714285	15.015873015873016	14.140350877192985	220.5057977312198	268.87712810485607	180.4257209351968	161.67108752554475	163.53309829897873	175.79008942041187	160.9651125281169
ZINC000040379316	16.80880229039762	0	1	12	0	0	5	3	1	1	0	0	0	0	0	0	1062.0	65.75324919213101	6.211111111111111	6.248062015503876	4.948717948717949	3.397959183673469	2.197530864197531	1.824786324786325	2.202020202020202	2.8424242424242423	3.325	2.9183673469387754	2.7444444444444445	2.617283950617284	2.448717948717949	2.636363636363636	3.018181818181818	26.55	27.209302325581397	22.35897435897436	16.70408163265306	16.9	14.617283950617283	12.064102564102564	13.227272727272728	16.236363636363638	222.749302639325	266.0747927297194	167.71858265721204	171.37332020532594	162.6532835419782	142.12610903072425	149.647678690129
ZINC000013813916	23.916079031275107	0	1	12	0	0	10	3	3	0	0	3	1	0	0	4	1650.0	80.03575581152697	9.659350708733426	8.019841269841269	7.331065759637188	5.030465949820789	3.4375	2.94579945799458	2.978557504873294	3.5702947845804998	3.388888888888889	3.193548387096774	2.6153846153846154	2.4166666666666665	2.5772357723577235	2.482456140350877	2.5	30.55555555555556	27.678571428571427	24.806122448979597	21.370967741935484	17.86013986013986	16.98611111111111	16.284552845528456	16.166666666666668	16.46938775510204	222.64812749379595	264.77473530712666	202.35938493329652	171.23178349701593	150.96121416244273	157.1264674172654	155.09160836640802
CHEMBL29433	25.68821072345591	0	1	15	0	0	9	3	3	2	0	0	1	0	0	1	1994.0	102.836647526074	6.767134951042997	5.625448028673836	5.307767944936087	3.678760393046108	2.892012494422133	3.70242656449553	3.2621902478017586	2.5547385620915035	3.5517241379310347	3.3401360544217686	2.9753086419753085	2.7289156626506026	2.8	2.7985611510791366	2.713235294117647	34.37931034482759	32.66129032258065	27.4070796460177	23.857142857142858	20.03703703703704	19.283132530120483	20.24137931034483	20.258992805755398	17.875	234.92597203350465	279.81016676325453	209.0117092777294	187.766645699469	169.32552058801448	179.15317906206323	177.2311861844585
ZINC000028569281	16.877751975618917	0	1	9	0	0	4	2	2	0	0	0	0	0	0	0	858.0	60.00996609698	6.439024390243903	6.204545454545454	4.865853658536586	2.9910714285714284	2.6043956043956045	3.363636363636364	3.192982456140351	2.515151515151515	3.317073170731707	2.883928571428572	2.4414414414414414	2.340659340659341	2.787878787878788	3.210526315789474	2.9393939393939394	20.92682926829268	23.88636363636364	19.48780487804878	14.0625	12.693693693693694	11.846153846153848	14.924242424242424	16.63157894736842	14.242424242424242	213.19200289583637	262.64710740494303	166.7809744871788	142.79477557766955	132.45849655066172	162.41860522434956	194.9620869800476
ZINC000064548616	20.52267568129283	0	1	6	0	0	7	2	4	0	0	0	0	1	0	1	2328.0	82.967090240621	6.0904859886341365	5.638569604086846	4.368655692729767	3.637140637140637	2.529063786008231	2.008039046798737	1.7462817147856518	1.8535507985049269	2.946428571428572	2.804195804195804	2.52	2.4027777777777777	2.37984496124031	2.2440944881889764	2.440366972477064	41.57142857142857	25.98275862068965	21.046296296296298	19.51748251748252	19.74	20.506944444444443	15.83720930232558	13.551181102362206	15.678899082568808	204.06011679488827	247.3418511262492	170.86738322551423	159.7614039078495	154.13896995053665	152.57371001161954	138.01015980979548
ZINC000000021662	17.096531575101274	0	1	6	0	0	6	3	2	0	0	0	1	0	0	1	1162.0	64.072691906678	5.991021324354659	5.763285024154589	4.369934640522876	3.171539961013645	2.207547169811321	2.05359477124183	2.422222222222222	2.3675213675213675	3.090909090909091	2.798245614035088	2.47787610619469	2.2264150943396226	2.3058823529411763	2.6	2.6769230769230767	26.40909090909091	24.717391304347824	20.04705882352941	16.710526315789473	16.02654867256637	15.735849056603774	13.24705882352941	14.742857142857142	15.615384615384617	207.4274508517409	253.61690350242293	169.02185919317552	157.1677250481644	139.10583928219816	138.1504759131169	157.10651324168612
ZINC000101514807	25.190945023558363	0	2	9	0	2	7	5	2	0	0	0	0	0	0	0	1312.0	94.39881128911098	5.070422535211268	5.135135135135135	3.8142857142857145	2.7806122448979598	1.981818181818182	1.9597989949748744	1.6735751295336787	1.76878612716763	2.971830985915493	2.8010204081632653	2.4342105263157894	2.368181818181818	2.371859296482412	2.461139896373057	2.572254335260116	18.47887323943662	21.62162162162162	17.535714285714285	14.10204081632653	11.855263157894736	11.713636363636365	12.185929648241206	11.176165803108807	12.219653179190752	189.43015488136132	239.02671510536652	164.14320864464608	141.89106294205516	137.26715730049432	140.89672566995833	137.9133528373154
CHEMBL181415	30.6498887355802	0	2	12	0	0	11	5	5	1	0	0	0	0	0	0	1868.0	113.10512328911096	6.518518518518519	5.227642276422764	4.450980392156863	3.018867924528302	2.3866666666666667	1.962418300653595	2.1269035532994924	2.2523540489642184	3.1153846153846154	2.811320754716981	2.448717948717949	2.3422222222222224	2.4607843137254903	2.4568527918781724	2.564971751412429	23.94871794871795	27.25609756097561	20.359477124183005	16.15566037735849	13.653846153846152	13.075555555555557	13.549019607843135	13.619289340101522	14.615819209039548	204.69283678826105	252.8366970430191	169.0484795312104	146.68428372360248	140.46631225610838	145.62823160785493	143.808299652814
ZINC000013761095	20.672505595553893	0	1	12	0	0	7	3	3	0	0	0	1	0	0	1	1372.0	76.76072171637598	6.894214475913823	6.473794549266247	4.961352657004831	3.913370998116761	2.274074074074074	2.257309941520468	2.4328703703703702	2.829986613119144	3.1372549019607843	3.0254237288135597	2.519083969465649	2.274074074074074	2.3771929824561404	2.458333333333333	2.5783132530120483	26.90196078431373	25.62264150943396	21.369565217391305	19.11864406779661	16.076335877862597	14.837037037037035	13.789473684210526	14.125	15.50602409638554	217.63595510392415	258.4363098887686	192.074037980177	166.19546399555009	143.48531989179162	144.81466683806076	151.86067509373996
ZINC000058522899	16.42986490843461	0	1	6	0	2	6	3	2	0	0	0	1	0	0	1	1124.0	60.39456609698001	6.331827762722073	6.002583979328165	4.524613220815753	3.3127572016460904	2.5358796296296298	3.042042042042042	2.141414141414141	1.850877192982456	3.2195121951219514	2.953703703703704	2.376068376068376	2.4375	2.77027027027027	2.623376623376624	2.421052631578948	27.414634146341463	25.32558139534884	21.11392405063291	17.75	14.290598290598291	16.291666666666668	18.013513513513512	16.155844155844157	15.75	210.75910846013184	256.125288991188	179.5994740811392	143.84573682155934	147.2538723723821	179.16819464906376	169.60051753712932
ZINC000026579616	31.70174394287324	0	1	16	0	0	13	5	6	1	0	0	1	0	0	1	2216.0	116.277662764866	7.733991769547326	6.39031339031339	5.857258718572587	4.629206349206349	3.4511627906976745	2.9965457685664934	2.9418901660280974	3.305728088336784	3.306666666666666	3.2685714285714287	2.719806763285024	2.4511627906976745	2.502590673575129	2.5804597701149423	2.571428571428572	29.546666666666667	29.67948717948718	23.8029197080292	22.19428571428572	19.3768115942029	17.89767441860465	16.585492227979273	16.82758620689655	16.316770186335404	220.4131237694287	263.4243618145932	208.95184452195247	180.24763381459428	158.8828946299535	156.03584401507254	161.94980756267546
ZINC000066251964	22.005838928887226	1	1	9	0	0	7	3	4	0	0	0	0	0	0	0	1186.0	76.77426443092297	6.909090909090909	6.362068965517241	4.925233644859813	3.4630872483221475	2.6486486486486487	2.2706766917293235	2.040650406504065	2.099099099099099	3.1818181818181817	2.9395973154362416	2.6751592356687897	2.574324324324324	2.5037593984962405	2.430894308943089	2.603603603603604	21.563636363636363	23.948275862068964	19.42056074766355	15.120805369127517	14.197452229299364	13.797297297297296	13.6390977443609	12.016260162601624	12.55855855855856	205.97493934351863	254.17982768469892	170.71952524734257	157.22436623652314	152.5716989656393	154.18037333475655	144.00329644735484
ZINC000028087327	23.76015243430232	0	3	6	0	0	9	5	3	0	0	0	1	0	0	1	1554.0	90.093876574564	5.247834899576193	4.798711755233494	3.3940972222222223	2.537240537240537	1.819080860965678	1.7306967984934083	1.676029962546817	2.003129890453834	2.8656716417910446	2.593406593406593	2.210526315789474	2.230366492146597	2.1920903954802258	2.129213483146068	2.2816901408450705	23.19402985074627	22.971014492753625	18.3203125	15.027472527472527	12.086124401913876	12.93193717277487	11.943502824858758	10.769662921348315	13.049295774647888	191.1358327375123	238.62702833645264	160.37671924120855	132.79889954956917	133.7750004664789	135.21900335961394	120.86863155281604
ZINC000101806894	22.03434849958864	0	1	10	0	2	6	3	3	0	0	0	0	0	0	0	1160.0	79.809186240621	6.140350877192983	5.9	4.625	3.484472049689441	2.569767441860465	2.411764705882353	2.218045112781955	2.7358490566037736	3.175438596491228	3.012422360248447	2.6704545454545454	2.441860465116279	2.366013071895425	2.43609022556391	2.849056603773585	20.350877192982452	22.95	18.982142857142858	15.285714285714286	14.051136363636363	13.151162790697674	12.980392156862743	12.037593984962406	14.31132075471698	203.4721978515851	253.55796729667657	175.6674511612908	160.01109196243135	151.63147332763037	145.57973441619072	140.17383918453712
ZINC000013493298	17.205921374842454	0	1	6	0	2	6	3	2	0	0	0	1	0	0	1	1162.0	64.07269190667802	6.036475869809204	5.828502415458937	4.3464052287581705	3.12630579297246	2.123456790123457	2.951388888888889	2.2061579651941097	2.245614035087719	3.1818181818181817	2.948717948717949	2.333333333333333	2.230769230769231	2.6875	2.6265060240963853	2.5921052631578947	26.40909090909091	24.717391304347824	20.694117647058825	17.555555555555557	13.590909090909092	13.743589743589745	17.2625	15.614457831325302	16.144736842105264	207.42745085174084	253.61690350242284	181.73919219685672	142.94209079031316	129.3795876142526	172.05219058539635	164.14047456587193
ZINC000013761086	16.42986490843461	0	1	6	0	2	6	2	3	0	0	0	1	0	0	1	1138.0	59.38315719213101	6.9901234567901245	6.478835978835979	5.031746031746032	3.900755124056095	3.25	3.365319865319865	2.505327245053272	1.7	3.275	3.0194174757281558	2.439252336448598	2.5476190476190474	2.9696969696969697	2.7260273972602738	2.4857142857142858	28.45	26.047619047619047	21.857142857142858	18.74757281553398	15.523364485981308	18.666666666666668	19.59090909090909	17.10958904109589	16.942857142857143	214.57790765442869	259.2823688954284	182.13497455683813	148.16187698028813	157.0894898320625	190.73613239546373	174.00862152768644
ZINC000026579984	17.02758188987998	0	1	6	0	2	5	2	2	0	0	0	1	0	0	1	1110.0	61.528853192131	6.440123456790124	6.142118863049095	4.642276422764228	3.2212475633528266	3.0	2.887254901960784	2.9225589225589226	1.7746478873239435	3.425	3.0	2.5855855855855854	2.561797752808989	2.9558823529411766	3.1515151515151514	2.704225352112676	27.75	25.837209302325583	21.390243902439025	16.026315789473685	15.01801801801802	18.51685393258427	16.86764705882353	18.181818181818183	17.169014084507044	219.756060774053	266.9817468734177	172.3500065658977	150.16610369641987	156.19187837437983	178.53422893757735	190.5709705564288
ZINC000040395656	17.51590907158417	0	1	12	0	0	5	3	1	1	0	0	0	0	0	0	1100.0	69.43137500182898	5.870801033591731	5.9275362318840585	4.642857142857143	3.220183486238532	1.9361702127659572	1.6819923371647507	2.097777777777777	2.650537634408602	3.232558139534884	2.8623853211009176	2.638095238095238	2.4680851063829787	2.3793103448275863	2.533333333333333	2.903225806451613	25.58139534883721	26.47826086956522	21.48809523809524	16.321100917431192	15.457142857142856	13.319148936170214	11.551724137931034	12.653333333333334	15.306451612903226	218.503639446144	262.91752656235434	166.8600617270027	162.5073902735027	152.19201371892635	138.99580286611058	143.50343651773505
CHEMBL2058704	14.946701660840215	0	3	9	0	0	6	4	1	0	0	0	0	1	0	1	1964.0	55.93214595333902	8.902240512117055	8.844907407407408	7.760683760683761	5.66358024691358	4.466536712150748	5.69645732689211	4.651851851851851	2.863425925925926	3.7666666666666666	3.4833333333333334	3.1	3.017543859649123	3.0434782608695654	2.85	2.40625	65.46666666666667	33.09375	31.846153846153847	27.866666666666667	24.23333333333333	27.12280701754386	25.5	27.85	37.65625	258.0232281353995	289.1905315596223	230.1210240057009	204.396224952154	190.78690054171145	200.68033777174915	190.23664215390764
ZINC000095572712	20.45372599607153	0	1	14	0	0	4	2	1	0	0	1	0	0	0	1	1060.0	75.84457562122499	6.509803921568627	6.25925925925926	4.938775510204081	3.805970149253731	2.9689922480620154	2.811965811965812	2.383928571428572	2.2549019607843137	3.196078431372549	2.970149253731343	2.6595744680851063	2.62015503875969	2.6153846153846154	2.6160714285714284	2.5980392156862746	20.7843137254902	23.444444444444443	19.020408163265305	15.5	13.75177304964539	13.325581395348838	13.290598290598291	12.767857142857142	12.941176470588236	215.18683486957613	263.8260755256047	179.64263463674683	159.42079712374166	158.94510057629776	160.30746619166396	156.92510578257225
ZINC000096272887	25.2613429084269	0	2	9	0	0	11	6	4	1	0	0	0	0	0	0	1594.0	91.037328955168	6.631944444444445	5.253731343283582	4.629333333333333	2.9636015325670497	2.201754385964912	1.9506172839506173	2.0597701149425287	2.1851851851851856	3.15625	2.7873563218390807	2.41025641025641	2.210526315789474	2.382716049382716	2.5586206896551724	2.366013071895425	24.90625	28.119402985074625	20.904	15.82183908045977	13.487179487179487	12.1	12.17283950617284	13.93793103448276	12.875816993464053	200.16812722624783	248.33094566433348	166.4448147607958	145.01423442412593	129.6352774959714	134.80803204823522	152.0801554131257
ZINC000040379014	19.177411804141038	0	1	12	0	0	5	3	1	1	0	0	0	0	0	0	1176.0	76.787626621225	5.478458049886622	5.705128205128204	4.434027777777778	3.247311827956989	1.681592039800995	1.6635514018691588	2.0296296296296297	1.8951310861423225	3.204081632653061	2.9919354838709675	2.5211267605633805	2.3134328358208958	2.532710280373832	2.6777777777777776	2.640449438202247	24.0	25.26923076923077	20.854166666666668	16.991935483870968	14.394366197183098	12.223880597014926	11.94392523364486	14.4	13.9438202247191	211.5719444368688	257.69589405478905	179.80390776945222	156.4937698663034	140.03131765925752	143.99393725109286	160.67002893914622
ZINC000101531701	25.89805180474492	0	1	10	0	2	8	4	4	0	0	0	0	0	0	0	1386.0	92.252154764866	6.388059701492537	5.985714285714286	4.546153846153846	3.39247311827957	2.756218905472637	2.4479166666666665	2.0904255319148937	2.6486486486486487	3.1343283582089554	2.946236559139785	2.645631067961165	2.54726368159204	2.4166666666666665	2.367021276595745	2.72972972972973	20.686567164179102	23.02857142857143	19.115384615384617	15.295698924731182	13.888349514563108	13.950248756218905	13.328125	11.420212765957446	14.33783783783784	201.24760679297063	250.7310678003125	172.69029697832465	156.65138476844646	156.23022094272886	149.2324608081885	133.73494914893752
ZINC000253637633	19.965398814367344	0	1	6	0	2	6	3	2	0	0	0	1	0	0	1	1315.0	79.229808050319	4.6948234784492096	4.645951035781544	3.3968253968253967	2.4925474254742546	1.551328502415459	1.6107617051013277	1.4495952906548932	1.454780361757106	2.929824561403509	2.774390243902439	2.314432989690722	2.2282608695652173	2.238993710691824	2.225165562913907	2.302325581395349	23.07017543859649	22.728813559322035	18.294642857142858	15.28658536585366	12.237113402061857	12.157608695652174	11.968553459119496	11.721854304635762	12.930232558139537	194.7478797254787	242.21302025129089	167.3918977901955	139.07974812511318	131.45910233995758	138.92392237958538	135.37457223973095
ZINC000194929201	18.280034994173548	0	1	9	0	2	5	2	3	0	0	0	0	0	0	0	920.0	59.76394428728201	7.8	7.431818181818182	5.7875	3.9814814814814814	3.2333333333333334	4.793103448275862	3.967741935483871	3.2058823529411766	3.75	3.287037037037037	2.68141592920354	2.533333333333333	3.3448275862068964	3.370967741935484	3.0588235294117645	23.0	25.795454545454547	21.4875	16.88888888888889	13.761061946902656	12.866666666666667	18.79310344827586	17.096774193548388	14.529411764705882	222.37738517079464	271.19223857336584	186.7680473098288	149.4051882049236	136.73992762956215	197.1470186559389	193.47481065852872
ZINC000299830780	26.208039501486617	1	1	9	0	0	7	2	5	0	0	0	0	0	0	0	1388.0	93.264258764866	6.417910447761194	5.901408450704225	4.5777777777777775	3.1384615384615384	2.553763440860215	2.1193181818181817	1.8187134502923976	1.8553459119496856	3.164179104477612	2.8666666666666667	2.561320754716981	2.548387096774193	2.471590909090909	2.450292397660818	2.459119496855346	20.71641791044776	23.35211267605634	18.68888888888889	14.446153846153846	13.15566037735849	13.596774193548388	12.664772727272728	11.409356725146198	11.830188679245284	203.53535802088587	254.6182593543601	166.68125140334163	147.11259628563877	151.79291014622424	150.0720980951228	141.47058684911676
ZINC000013732245	17.884518585327584	0	1	6	0	0	6	3	2	0	0	0	1	0	0	1	1240.0	72.318169335772	5.069325735992403	4.813417190775681	3.468499427262314	2.654792196776929	1.6528791565287917	1.621468926553672	1.507122507122507	1.5711111111111111	2.769230769230769	2.5877862595419847	2.206896551724138	2.1751824817518246	2.2288135593220337	2.102564102564102	2.25	23.846153846153847	22.81132075471698	17.948453608247423	15.603053435114504	13.137931034482758	13.262773722627736	12.771186440677964	11.23076923076923	12.5	195.39123283770843	241.10026719026212	164.1975281096049	140.70287220152136	134.0903827626047	143.69010585971597	131.62833971104544
ZINC000013681099	18.251525423472128	0	1	9	0	0	5	4	1	0	0	0	0	0	0	0	932.0	66.35411371637598	5.829787234042553	5.96	4.638297872340425	2.984375	2.25	2.510204081632653	2.5058823529411764	2.481012658227848	3.191489361702128	2.875	2.590551181102362	2.4224137931034484	2.5	2.694117647058824	2.8860759493670884	19.829787234042552	23.06	18.670212765957448	14.0703125	13.070866141732283	12.060344827586206	13.13265306122449	13.423529411764706	13.772151898734178	203.3821610144969	251.82990382117748	163.44999887748838	151.91063536558462	141.29178445292885	148.07839381514128	156.62340165712845
ZINC000045258680	28.48637969756651	0	1	12	0	0	9	3	5	0	0	0	1	0	0	1	1802.0	106.582910384262	6.1813991769547325	5.745014245014245	4.390453834115806	3.590702947845805	2.337725076855512	2.163718820861678	2.062309368191721	1.83804143126177	3.0933333333333333	3.0816326530612246	2.596638655462185	2.494071146245059	2.5142857142857142	2.3254901960784315	2.266949152542373	24.026666666666667	23.987179487179485	19.85211267605634	17.867346938775512	14.819327731092438	14.122529644268775	13.526530612244898	12.525490196078431	12.665254237288137	204.7403053367535	251.81761367841565	187.1416480107369	160.23207091023173	150.30269197068534	153.75003336988087	141.84709369071578
ZINC000013813904	21.44856206196173	0	1	12	0	0	8	3	3	0	0	0	2	0	0	2	1660.0	81.068508811527	7.043330912611959	6.664570230607967	5.1400966183574885	4.045197740112995	2.334156378600823	2.3089668615984404	2.4699074074074074	2.921017402945114	3.235294117647059	3.093220338983051	2.5877862595419847	2.325925925925926	2.3947368421052637	2.5	2.6265060240963853	32.549019607843135	27.433962264150946	23.456521739130437	21.83050847457627	18.519083969465647	16.85185185185185	15.333333333333334	15.125	17.048192771084338	226.90825341729987	264.9883719923308	200.98764682360056	175.5842625735501	152.11424901109996	150.42448586809417	155.4779593800816
CHEMBL1632166	28.967516941011503	0	1	15	0	0	7	3	4	0	0	0	0	0	0	0	1520.0	106.320493479413	6.27027027027027	5.910256410256411	4.524475524475524	3.197969543147208	2.5463917525773194	2.320441988950276	1.9337016574585637	1.8571428571428568	3.0945945945945947	2.8375634517766497	2.5893719806763285	2.5309278350515463	2.4917127071823204	2.425414364640884	2.4857142857142858	20.54054054054054	23.32051282051282	18.566433566433567	14.593908629441623	13.5024154589372	13.345360824742269	13.12707182320442	11.856353591160222	11.965714285714286	208.7988003236053	256.883343243366	169.11906901337127	153.7824181497796	152.03640161979664	155.38657468948628	146.07560595845308
CHEMBL367354	33.07521701043952	0	1	12	0	0	14	4	7	2	0	1	0	0	0	1	2282.0	121.01255447941296	7.808720112517581	5.38152610441767	5.455913978494624	3.623456790123457	2.819990295972829	2.449838187702265	2.986863711001642	2.4816849816849813	3.3037974683544302	2.9444444444444446	2.548523206751055	2.393013100436681	2.5145631067961167	2.502463054187192	2.6153846153846154	28.88607594936709	31.93975903614458	23.83225806451613	19.324074074074076	16.337552742616033	15.301310043668122	16.514563106796118	15.625615763546795	15.945054945054943	213.5083848579533	263.1320017326478	179.24389089666897	157.6966998616093	146.5791656303776	152.14755943980438	148.89970883324398
CHEMBL2087334	26.863134854242777	0	1	10	0	2	10	4	5	1	0	0	0	0	0	0	1670.0	98.516458764866	6.594771241830066	5.441314553990611	4.889724310776943	3.3141361256544504	2.839869281045752	2.4489795918367347	2.1175438596491225	2.792207792207792	3.2058823529411766	2.926701570680628	2.650717703349282	2.5588235294117645	2.4285714285714284	2.4263157894736844	2.75974025974026	24.558823529411764	27.464788732394368	20.69924812030075	15.732984293193716	14.712918660287082	14.823529411764708	14.076530612244898	13.173684210526316	16.038961038961038	204.01824657515743	255.0200788614493	172.1116448726005	157.3887650549844	157.4894162980949	149.4212908093351	137.40756263279783
ZINC000169351721	19.70617910036511	0	1	10	0	0	5	3	2	0	0	0	0	0	0	0	1020.0	71.80973062122499	6.32	6.150943396226415	4.846938775510204	3.7480916030534353	3.0615384615384613	2.134453781512605	1.8942307692307687	1.93	3.18	3.0610687022900764	2.676056338028169	2.5307692307692307	2.453781512605042	2.5384615384615383	2.5	20.4	23.433962264150946	18.693877551020407	15.725190839694656	13.67605633802817	13.507692307692308	12.243697478991596	12.471153846153848	11.93	208.20311438707228	255.5561187601033	181.40516836153367	159.52116682700148	153.346287467588	143.41768077396185	151.68130612052144
ZINC000013813913	22.046279043407104	0	1	12	0	0	8	3	4	0	0	0	1	0	0	1	1474.0	81.08205152607397	7.192817059483727	6.6686159844054576	5.186307519640853	4.4046973803071365	2.256578947368421	2.156862745098039	2.070127504553734	2.574635241301908	3.1272727272727274	3.1463414634146343	2.624113475177305	2.335526315789474	2.301470588235294	2.262295081967213	2.474747474747475	26.8	25.719298245614038	21.343434343434343	20.211382113821134	17.0354609929078	15.144736842105264	13.316176470588236	12.418032786885243	14.262626262626265	214.5728886886488	254.9483624736389	198.5803865846937	173.11095540529348	148.31412356567074	143.34508986492398	136.89549513119292
ZINC000013813957	20.672505595553893	0	1	12	0	0	9	5	3	0	0	0	1	0	0	1	1396.0	72.71369590667801	7.828672209624591	7.198257080610022	5.550505050505051	4.488888888888889	2.503875968992248	2.7189542483660127	2.8087855297157622	2.998628257887517	3.224489795918368	3.118181818181818	2.531746031746032	2.302325581395349	2.5	2.581395348837209	2.592592592592593	28.489795918367346	26.862745098039216	22.397727272727277	20.49090909090909	16.706349206349206	15.573643410852712	15.31372549019608	15.651162790697674	15.938271604938272	217.89511764046895	256.0318648802863	197.4640871036345	165.64721818281708	141.21871795984245	151.21274167675992	162.2210402618116
ZINC000013761071	16.579694822695668	0	1	6	0	0	7	2	4	0	0	0	1	0	0	1	1204.0	60.915587001829	6.967556703990813	6.138888888888888	4.685185185185185	3.782135076252723	2.5051546391752577	2.6416666666666666	2.655712050078247	3.2523540489642184	3.0	2.735294117647059	2.3	2.206185567010309	2.325	2.436619718309859	2.711864406779661	28.0	25.454545454545453	21.025641025641026	18.61764705882353	15.645454545454545	16.432989690721648	15.55	15.183098591549296	18.0	206.08545516286904	249.22323502114708	176.44744320937792	148.75186976829957	141.06464419757242	146.7648916972816	152.5438052312497
ZINC000095564887	21.44856206196173	0	1	9	0	0	7	5	2	0	0	0	0	0	0	0	1160.0	79.686308050319	5.830508474576271	5.655737704918033	4.1875	2.9735099337748343	2.108974358974359	1.9432624113475176	1.6962962962962962	1.6614173228346456	2.9322033898305087	2.7350993377483444	2.433734939759036	2.41025641025641	2.397163120567376	2.259259259259259	2.2992125984251968	19.661016949152543	22.37704918032787	17.75	14.503311258278146	12.734939759036145	12.301282051282053	13.05673758865248	11.422222222222222	10.645669291338583	195.0305666802016	241.96653349145527	164.3981698262865	147.6152735814349	144.60378967685386	149.03250160606817	139.581964331451
ZINC000026267226	28.26076938973291	0	1	12	0	0	11	3	6	1	0	0	1	0	0	1	2048.0	109.169088574564	6.685607982411636	5.365925925925926	4.509465020576132	3.2960858585858586	2.5566448801742925	2.769708255741776	2.8321513002364065	2.833930704898447	3.041095890410959	2.8181818181818183	2.4522613065326637	2.42156862745098	2.653631284916201	2.5319148936170213	2.4946236559139785	28.054794520547944	28.30666666666667	20.985185185185184	17.630681818181817	14.99497487437186	14.808823529411764	16.24022346368715	15.627659574468083	15.78494623655914	209.0341044058492	255.3765422608373	181.78103169086677	157.7471113487873	147.2329585376082	168.4292081463107	164.55809028685886
ZINC000299830782	26.208039501486617	1	1	9	0	0	7	2	5	0	0	0	0	0	0	0	1388.0	93.264258764866	6.417910447761194	5.901408450704225	4.5777777777777775	3.1384615384615384	2.553763440860215	2.1193181818181817	1.8187134502923976	1.8553459119496856	3.164179104477612	2.8666666666666667	2.561320754716981	2.548387096774193	2.471590909090909	2.450292397660818	2.459119496855346	20.71641791044776	23.35211267605634	18.68888888888889	14.446153846153846	13.15566037735849	13.596774193548388	12.664772727272728	11.409356725146198	11.830188679245284	203.53535802088587	254.6182593543601	166.68125140334163	147.11259628563877	151.79291014622424	150.0720980951228	141.47058684911676
CHEMBL4210782	13.423098298725945	0	1	11	0	0	3	3	0	0	0	0	0	0	0	0	668.0	50.23301938243301	5.588235294117647	5.944444444444445	4.5	3.2142857142857144	2.24	2.056603773584906	1.148148148148148	0.6363636363636364	3.147058823529412	3.023809523809524	2.6263736263736264	2.48	2.5849056603773586	2.1666666666666665	1.9545454545454544	19.647058823529413	22.916666666666668	18.46875	15.523809523809524	12.384615384615383	11.453333333333331	13.0188679245283	10.12962962962963	7.386363636363637	211.40008233769055	259.765942155543	187.0788326050284	152.01018455182458	141.5278367821903	166.96171930616893	136.2460717789217
ZINC000169322342	25.541372834819956	0	1	18	0	0	9	5	3	0	0	0	1	0	0	1	1616.0	91.225547526074	7.654320987654321	7.292114695340501	5.787211740041929	4.790946502057612	3.024539877300614	2.616557734204793	2.386918833727344	2.662931839402428	3.3220338983050848	3.2888888888888888	2.8410596026490067	2.5950920245398774	2.5620915032679736	2.475177304964539	2.554621848739496	27.389830508474574	26.548387096774192	22.4811320754717	20.42222222222222	17.8476821192053	16.680981595092025	14.901960784313726	13.666666666666666	14.268907563025213	226.14062970513012	265.82564333261274	204.99890881902888	183.7907894369964	164.83596937138194	159.9884849060256	151.7370618359246
ZINC000100818852	17.763198241767938	0	1	6	0	4	6	3	2	0	0	0	1	0	0	1	1160.0	63.18346609698001	6.51440329218107	6.269135802469135	4.816993464052287	3.243879472693032	2.8587962962962963	3.448830409356725	2.5780590717299576	2.051490514905149	3.4761904761904763	3.101694915254237	2.443548387096774	2.6041666666666665	2.973684210526316	2.873417721518988	2.597560975609756	27.61904761904762	25.8	21.929411764705883	17.35593220338983	13.919354838709678	17.0625	18.605263157894736	17.20253164556962	16.79268292682927	215.82477020511277	263.5649162248832	179.17640920803518	141.54625352739305	153.9301168540347	185.8379882628797	180.29576434167865
ZINC000095571600	19.63722941514381	0	1	14	0	0	4	3	1	0	0	0	0	0	0	0	992.0	73.955426621225	5.84	6.0	4.760416666666667	3.692307692307693	2.6341463414634148	2.088495575221239	1.9722222222222223	1.9393939393939397	3.14	2.9461538461538463	2.6323529411764706	2.609756097560976	2.5929203539823007	2.574074074074074	2.5656565656565657	19.84	23.09433962264151	18.48958333333333	15.16153846153846	13.463235294117649	13.073170731707316	12.300884955752212	11.87037037037037	12.070707070707073	212.34563688277177	259.7692115957784	175.80494626469255	156.2794555042911	158.24848057427985	157.93466396883156	153.83768655704995
ZINC000003978005	35.44062545879335	0	1	15	0	0	10	5	5	0	0	0	0	0	0	0	1790.0	117.750397479413	7.4	7.229885057471264	6.170731707317073	4.630252100840337	3.809187279151944	3.4420289855072466	3.3097014925373136	3.3404255319148937	3.6875	3.5294117647058822	3.1469534050179213	2.92226148409894	2.800724637681159	2.7313432835820897	2.7617021276595746	22.375	25.011494252873565	22.15853658536585	18.386554621848735	16.655913978494624	15.674911660777385	15.094202898550725	14.42537313432836	14.965957446808511	217.8085131575313	267.53479147615184	195.79472458324776	176.01467755012536	166.73344653012578	162.75086389527115	156.6347768617722
CHEMBL2402890	27.382663251986543	0	2	9	0	0	11	6	4	1	0	0	0	0	0	0	1708.0	102.071706384262	6.033485540334856	4.907894736842105	4.256410256410256	2.7356902356902357	2.075617283950617	1.7647058823529411	1.875968992248062	1.9734848484848488	3.041095890410959	2.727272727272727	2.391891891891892	2.226851851851852	2.3689839572192515	2.4651162790697674	2.363636363636364	23.3972602739726	26.68421052631579	19.727272727272727	15.252525252525253	12.963963963963964	11.828703703703704	12.085561497326204	13.151162790697674	12.784090909090908	195.4494974563484	244.69926003922936	163.41904813102937	143.33036182176392	131.0433079627723	137.56761425280874	147.27642771168425
ZINC000169322875	18.482235566772957	0	1	9	0	0	6	4	0	1	0	0	1	0	0	1	1414.0	79.31792262122501	4.73570168808264	4.995642701525054	3.606382978723404	2.404823428079242	1.4414814814814816	1.4211640211640213	1.5555555555555558	1.6929510155316607	3.0	2.6666666666666665	2.3455882352941178	2.24	2.3523809523809525	2.333333333333333	2.4408602150537635	28.857142857142858	24.862745098039216	20.25531914893617	15.953488372093023	15.580882352941176	17.84	13.704761904761904	12.754901960784316	13.870967741935484	213.7633210270951	255.28343415058723	168.106512166528	151.6863301773481	149.25442870690412	153.5270549961611	145.29887965361226
ZINC000299853911	20.71294571007377	0	2	6	0	0	6	3	2	0	0	0	1	0	0	1	1352.0	82.46332095516799	4.806863360535678	4.510018214936247	3.073429951690821	2.244035446489434	1.4667981591058514	1.4298245614035088	1.346578366445916	1.410323709536308	2.847457627118644	2.5950920245398774	2.232044198895028	2.218934911242604	2.256578947368421	2.132450331125828	2.236220472440945	22.91525423728813	22.57377049180328	17.591304347826085	14.404907975460125	11.845303867403317	12.284023668639051	11.94078947368421	10.43046357615894	11.37007874015748	195.8513523819076	244.7758726813653	161.59620413509862	137.27396803474667	135.0246472532695	141.40514414507842	127.38585877525686
ZINC000040892416	16.9181920901388	0	1	12	0	0	5	3	1	1	0	0	0	0	0	0	1062.0	65.75324919213101	6.261111111111111	6.271317829457363	5.0	3.58	2.3181818181818183	2.3686868686868685	2.191780821917808	1.9950980392156863	3.375	3.02	2.5462962962962963	2.613636363636364	3.0	2.808219178082192	2.794117647058824	26.55	27.209302325581397	22.615384615384617	17.77	14.833333333333334	13.647727272727272	15.303030303030305	14.356164383561644	15.264705882352942	222.749302639325	266.0747927297194	180.61628889933115	153.999417189399	149.68035851916932	179.0820813206211	166.22725647971384
CHEMBL2402896	29.084606099063286	0	2	9	0	0	12	6	4	1	0	0	1	0	0	1	2034.0	110.057619289111	5.974333983105914	4.938115330520393	4.263982102908277	2.7869028448738598	2.1560493827160494	1.859527921704088	1.8617149758454103	1.91193853427896	3.0921052631578947	2.753623188405797	2.388185654008439	2.293333333333333	2.4404145077720205	2.510869565217391	2.3617021276595747	26.76315789473684	27.49367088607595	20.798657718120804	16.270531400966185	13.915611814345992	13.85777777777778	13.466321243523316	14.891304347826088	14.04255319148936	200.34716998561564	248.068268214691	167.8278396713554	144.64064552873035	137.4247248699766	146.17695981439255	154.3668595214235
ZINC000013439997	25.09348576763565	0	2	6	0	0	9	5	3	0	0	0	1	0	0	1	1628.0	96.56090238426198	5.346548426360633	5.015220700152207	3.650326797385621	2.7123842592592595	1.721953837895867	1.532567049808429	1.3730936819172113	1.590237636480411	2.8732394366197185	2.6666666666666665	2.342592592592593	2.294685990338164	2.2216748768472905	2.142156862745098	2.184971098265896	22.92957746478873	22.83561643835617	18.21323529411765	15.463541666666666	13.23148148148148	13.289855072463768	11.67487684729064	10.56372549019608	11.306358381502893	193.1732688137161	240.74650653698595	163.58638595450623	143.17368285868653	141.7707581574382	138.00605684474476	125.1650241370038
CHEMBL4572614	24.28308586941965	0	0	24	0	0	9	4	2	0	0	3	0	0	0	3	1336.0	71.40402276303699	13.255813953488373	11.787234042553193	11.883116883116884	9.07865168539326	8.23076923076923	7.504672897196261	7.78	8.790322580645162	4.255813953488372	4.269662921348314	3.90625	3.4711538461538463	3.196261682242991	2.85	3.3870967741935485	31.069767441860463	31.02127659574468	30.428571428571427	26.13483146067416	25.86458333333333	23.846153846153847	22.542056074766357	21.19	23.887096774193548	261.28171809767235	298.64621596834047	251.0963657755602	240.9855204836825	220.18847037826683	206.5880689184118	174.29066200326832
ZINC000043150989	25.69120274908101	0	1	9	0	0	8	5	3	0	0	0	0	0	0	0	1374.0	94.15278947941296	5.828571428571428	5.534246575342466	4.204379562043796	2.6825396825396823	2.0362694300518136	1.6850828729281768	1.7	1.7721518987341771	2.9857142857142858	2.751322751322751	2.3686635944700463	2.4196891191709846	2.3756906077348066	2.273684210526316	2.367088607594937	19.62857142857143	22.46575342465753	17.78102189781022	14.253968253968257	11.921658986175116	11.88082901554404	11.662983425414364	10.452631578947368	11.462025316455696	194.3394897811308	242.78211698142368	164.1337575651875	138.6143943835789	142.9074082703219	147.74988359443128	128.86687784165812
ZINC000040892799	18.93012263395726	0	1	12	0	0	5	3	1	1	0	0	0	0	0	0	1176.0	76.787626621225	5.3560090702947845	5.474358974358974	4.270833333333333	3.062992125984252	1.797814207650273	1.6730769230769231	1.6728395061728396	1.7006802721088436	3.122448979591837	2.826771653543307	2.511278195488722	2.459016393442623	2.5576923076923075	2.4444444444444446	2.489795918367347	24.0	25.26923076923077	20.33333333333333	15.251968503937007	14.210526315789474	13.040983606557376	12.692307692307692	12.296296296296296	12.846938775510203	211.5719444368688	257.69589405478905	165.24590719229425	152.9340854950542	145.94771745567402	155.0885491498015	145.4440796951949
CHEMBL2113290	63.94928556125621	0	2	18	0	0	22	8	12	0	0	0	2	0	0	2	4062.0	240.719435246108	6.097783389450057	5.534567901234568	3.9814814814814814	2.807473397673842	2.21010101010101	2.311939268461008	2.2939983779399835	2.0583078491335374	2.886363636363636	2.6057906458797326	2.29622641509434	2.3777777777777778	2.401656314699793	2.240875912408759	2.2678899082568806	23.079545454545453	23.23333333333333	18.73939393939394	15.728285077951002	13.375471698113207	14.309090909090909	13.763975155279503	12.383211678832115	12.088073394495412	196.98236944474976	242.86833810108453	168.6377894074458	142.35456397458628	147.5286360197823	154.83675402542394	140.1882293811684
ZINC000005019451	15.722758127248062	0	1	6	0	0	7	3	3	0	0	0	1	0	0	1	1152.0	58.248870096980006	6.819632640770853	6.145502645502645	4.7492492492492495	4.145029239766082	2.7200435729847494	2.6489898989898992	2.444444444444444	1.91358024691358	3.024390243902439	2.957894736842105	2.4716981132075477	2.343137254901961	2.4318181818181817	2.36144578313253	2.25	28.09756097560976	25.52380952380953	21.17567567567568	19.989473684210527	16.81132075471698	16.637254901960784	15.704545454545457	15.614457831325302	17.208333333333332	205.70725175805936	248.1674239207647	185.5099583248275	159.5404304110787	149.25553587611358	156.45964334119984	154.45373295483012
ZINC000040407330	19.706179100365105	0	1	12	0	0	5	3	1	1	0	0	0	0	0	0	1212.0	79.576526621225	5.568888888888889	5.691823899371069	4.486111111111112	3.341333333333333	1.9312169312169312	1.75	1.79874213836478	1.9326241134751776	3.18	2.968	2.5899280575539567	2.507936507936508	2.592592592592593	2.509433962264151	2.606382978723404	24.24	25.471698113207548	20.95833333333333	16.84	14.805755395683454	13.666666666666666	12.953703703703704	12.849056603773583	13.829787234042554	215.81084358311804	260.82459231317665	178.01352544932575	158.0773807428459	153.8597347943628	157.96138948454214	149.58872119210227
CHEMBL2440460	34.54100835589043	2	1	21	0	0	11	2	8	1	0	0	0	0	0	0	2090.0	124.015396574564	7.8805555555555555	6.595238095238095	6.175675675675675	4.1725888324873095	3.4157894736842107	2.6666666666666665	2.347058823529412	2.5838926174496644	3.35	3.0964467005076144	2.8446601941747574	2.768421052631579	2.6444444444444444	2.611764705882353	2.865771812080537	26.125	28.61904761904762	21.93243243243243	16.604060913705585	15.669902912621358	15.715789473684213	14.2	12.352941176470589	13.812080536912752	223.870054452078	271.66752627538	189.12909434475867	173.68296845346487	175.55670407753067	167.69726820735266	152.4383418144856
ZINC000095572738	20.45372599607153	0	1	14	0	0	4	2	1	0	0	1	0	0	0	1	1060.0	75.84457562122499	6.509803921568627	6.25925925925926	4.938775510204081	3.798507462686567	3.1627906976744184	3.025641025641025	2.169642857142857	2.049019607843137	3.196078431372549	2.9776119402985075	2.673758865248227	2.635658914728682	2.606837606837607	2.5892857142857144	2.588235294117647	20.7843137254902	23.444444444444443	19.020408163265305	15.5	13.695035460992909	13.69767441860465	13.837606837606838	12.410714285714286	12.392156862745098	215.18683486957613	263.8260755256047	179.64263463674683	159.69388667115624	160.17835798871113	161.7064775466283	155.88947669608677
ZINC000101850512	30.536208900710164	0	1	16	0	2	8	4	4	0	0	0	0	0	0	0	1564.0	105.30742895516798	7.457142857142857	7.213333333333333	5.942028985507246	4.387755102040816	3.140096618357488	3.1481481481481484	2.898936170212766	2.7411764705882358	3.5142857142857142	3.204081632653061	2.833333333333333	2.70048309178744	2.814814814814815	2.8031914893617023	2.9352941176470586	22.34285714285714	24.73333333333333	21.159420289855078	17.321428571428573	15.5	14.27536231884058	15.037037037037036	14.686170212765957	14.635294117647058	221.9858096430547	269.9240897616508	191.5888950059137	168.8484189283592	160.70852254281428	167.8138102674693	165.02885681396774
ZINC000028528183	25.77208297812078	0	2	6	0	0	9	4	4	0	0	0	1	0	0	1	1720.0	103.79497090850698	5.020576131687244	4.520393811533052	3.153729071537291	2.3256325632563257	1.7414634146341463	1.6738351254480288	1.5942295887047269	1.6502301117685734	2.628205128205128	2.371287128712871	2.160377358490566	2.097560975609756	2.139784946236559	2.154696132596685	2.218934911242604	22.05128205128205	22.0126582278481	16.753424657534246	13.722772277227724	12.632075471698114	12.678048780487805	11.956989247311828	11.414364640883978	11.83431952662722	188.34398993807477	235.9194901684392	149.51942943904982	138.15789111576194	131.4866840219606	134.32403195474956	132.78548317503834
ZINC000004832953	13.544418642285589	0	1	6	0	0	4	2	2	0	0	0	0	0	0	0	750.0	51.643266096980014	5.7368421052631575	5.17948717948718	3.6857142857142855	2.3191489361702127	2.6052631578947367	2.690909090909091	2.24	1.92	2.736842105263158	2.382978723404255	2.1333333333333333	2.0657894736842106	2.4	2.42	2.4	19.73684210526316	22.33333333333333	17.071428571428573	12.127659574468083	10.911111111111111	11.63157894736842	14.0	13.76	12.28	196.5874056179289	242.0227747966883	145.03910632785357	126.35659890382388	122.79702222917642	148.68425325342508	154.970094677977
ZINC000001542113	26.179529930785204	0	1	18	0	0	7	5	2	0	0	0	0	0	0	0	1336.0	91.85235643092298	7.266666666666667	7.1875	5.584070796460177	3.8026315789473686	2.4191616766467066	2.4832214765100677	2.2971014492753623	2.617391304347826	3.4166666666666665	3.085526315789474	2.6927710843373496	2.4910179640718564	2.51006711409396	2.550724637681159	2.782608695652174	22.266666666666666	24.890625	20.84955752212389	16.44078947368421	13.602409638554215	12.005988023952096	12.704697986577182	12.065217391304348	13.956521739130435	225.0008827525804	270.2699262050973	190.1679460476486	167.9698262733287	148.76048073442274	151.98471903691507	145.2035098042309
ZINC000040895255	18.22301585277072	0	1	12	0	0	5	3	1	1	0	0	0	0	0	0	1136.0	72.22027500182898	6.055555555555556	6.099290780141844	4.916666666666667	3.4909090909090907	2.144230769230769	1.9810606060606055	2.1379310344827585	2.1623931623931627	3.2954545454545454	3.0	2.610169491525424	2.5384615384615383	2.6704545454545454	2.6666666666666665	2.717948717948718	25.818181818181817	26.680851063829788	22.261904761904763	17.4	15.11864406779661	13.336538461538462	13.034090909090908	13.413793103448276	14.76923076923077	223.1630317712164	266.334534545056	178.82224963572008	160.66850405708246	153.2115218053042	159.5568398492563	157.29687822366003
ZINC000026578905	30.925687476465395	0	1	16	0	0	11	4	5	1	0	0	1	0	0	1	2142.0	118.54719747941296	6.701940035273369	5.605555555555556	5.121989121989121	3.8877131099353326	2.4867256637168142	2.3481848184818483	2.0424133811230587	2.1392081736909323	3.1818181818181817	3.063492063492064	2.57847533632287	2.384955752212389	2.410891089108911	2.456989247311828	2.4597701149425286	27.818181818181817	28.3375	22.223776223776223	19.904761904761905	17.08520179372197	16.11946902654867	15.351485148514852	14.85483870967742	14.011494252873565	215.42918789043156	261.2012516303229	196.70671834043227	168.56928421708463	152.81435824556854	151.90417110429178	153.96856929808027
ZINC000261515677	16.42986490843461	0	1	6	0	2	6	3	2	0	0	0	1	0	0	1	1124.0	60.39456609698001	6.331827762722073	6.002583979328165	4.524613220815753	3.3127572016460904	2.5358796296296298	3.042042042042042	2.141414141414141	1.850877192982456	3.2195121951219514	2.953703703703704	2.376068376068376	2.4375	2.77027027027027	2.623376623376624	2.421052631578948	27.414634146341463	25.32558139534884	21.11392405063291	17.75	14.290598290598291	16.291666666666668	18.013513513513512	16.155844155844157	15.75	210.75910846013184	256.125288991188	179.5994740811392	143.84573682155934	147.2538723723821	179.16819464906376	169.60051753712932
ZINC000003798091	17.763198241767938	0	1	6	0	2	6	3	2	0	0	0	1	0	0	1	1160.0	63.18346609698001	6.51440329218107	6.313580246913579	4.875816993464053	3.4623352165725048	2.8613861386138613	3.0990990990990994	2.955555555555556	2.0	3.4285714285714284	3.0847457627118646	2.588235294117647	2.485148514851485	2.9054054054054053	3.142857142857143	2.8	27.61904761904762	25.8	21.63529411764706	17.466101694915253	15.756302521008404	17.247524752475247	16.93243243243243	18.17142857142857	17.48	215.82477020511277	263.5649162248832	177.54816491562278	154.07410554527388	148.79794053801308	172.94497403861234	188.25428375725295
CHEMBL511609	20.184178413849704	0	3	9	0	0	9	6	2	0	0	0	0	1	0	1	2280.0	74.59707900182896	7.299302454542801	6.898715041572185	5.394771241830065	3.5026455026455023	3.485086856768272	4.123945727906124	4.283272283272283	3.773089545241444	3.297872340425532	2.8823529411764706	2.6422764227642275	2.584070796460177	2.6534653465346536	2.6263736263736264	2.518987341772152	48.51063829787234	28.551020408163264	25.54117647058824	19.798319327731093	17.804878048780488	18.07079646017699	17.73267326732673	18.824175824175825	21.443037974683545	222.3110855058795	263.8612097769545	180.7804383498537	162.92903622547504	158.69822080536804	160.67008787918238	164.65481976676443
ZINC000043060621	22.834266053633414	0	2	6	0	0	7	4	2	0	0	0	1	0	0	1	1478.0	91.474185479413	4.650819974203059	4.421900161030595	3.04957264957265	2.2185592185592187	1.5132850241545894	1.5824915824915824	1.3400673400673402	1.3853276353276354	2.7611940298507465	2.510989010989011	2.1928934010152283	2.1684782608695654	2.2363636363636363	2.1818181818181817	2.1923076923076925	22.059701492537314	22.217391304347824	17.1	13.934065934065934	11.862944162436548	12.130434782608695	11.866666666666667	11.315151515151516	11.326923076923077	191.05964909563497	238.66728201176875	154.51618575125138	135.01845858023736	131.53153894202865	138.6017433804424	133.15131157314943
ZINC000101022733	18.51074513747437	0	1	6	0	4	6	3	2	0	0	0	1	0	0	1	1198.0	66.86159190667799	6.168998628257888	5.898148148148148	4.488400488400488	3.196776929601357	2.61522633744856	3.001234567901234	2.631372549019608	2.070707070707071	3.3777777777777778	3.0763358778625958	2.4285714285714284	2.574074074074074	2.7555555555555555	2.8588235294117648	2.625	26.622222222222224	25.1875	21.0989010989011	17.137404580152673	12.91156462585034	16.166666666666668	16.444444444444443	17.141176470588235	16.78409090909091	212.2294386494651	260.696070096044	180.00386244409236	136.06872272721404	151.4852257332879	168.2967824467695	179.54414715789014
CHEMBL3139682	17.856009014626167	0	1	16	0	0	4	3	0	0	0	0	1	0	0	1	1140.0	70.26375809698	5.665231122595464	5.935802469135802	4.469298245614035	3.024202420242024	1.9005847953216373	1.950773558368495	1.9129129129129128	2.1604938271604937	3.1627906976744184	2.792079207920792	2.4705882352941178	2.357894736842105	2.4556962025316458	2.418918918918919	2.4166666666666665	26.511627906976745	24.866666666666667	21.13157894736842	16.445544554455445	13.833333333333334	12.463157894736842	13.556962025316457	12.83783783783784	12.708333333333334	230.28859302172123	273.8953322168343	187.64820335816373	160.52808514541312	146.8105267736333	156.13814273765922	156.65639784356182
ZINC000026576665	29.511473914092303	0	1	16	0	0	11	4	5	1	0	0	1	0	0	1	2066.0	111.19094586001698	7.155625108676753	5.978978978978979	5.550466497031382	4.328135152696556	2.818770226537217	2.720430107526881	2.285899935022742	2.029274783765802	3.2816901408450705	3.210526315789474	2.712871287128713	2.5097087378640777	2.489247311827957	2.56140350877193	2.4790419161676644	29.098591549295776	29.33783783783784	23.366412213740457	21.56140350877193	18.92079207920792	17.567961165048544	15.801075268817204	15.274853801169591	14.19760479041916	219.9532209343783	264.7313494789878	204.56158842604697	177.42933664021731	162.48768519096572	158.31967733244124	160.7532663035687
ZINC000001383149	21.495098859193345	0	0	18	0	0	6	2	1	0	0	3	0	0	0	3	1174.0	68.340818763037	11.95	10.44186046511628	10.928571428571429	7.988636363636363	7.891566265060241	6.060975609756097	6.08641975308642	7.282051282051282	4.025	3.7954545454545454	3.595505617977528	3.5542168674698797	3.451219512195122	3.2222222222222223	2.782051282051282	29.35	29.162790697674417	28.785714285714285	23.443181818181817	22.685393258426966	24.42168674698795	20.75609756097561	19.666666666666668	20.628205128205128	263.3023688698046	304.992856395449	234.6067101305395	224.7658904839431	237.8367559339953	227.791208061278	212.57037328188332
ZINC000013762229	16.51074513747437	0	1	6	0	0	7	3	3	0	0	0	1	0	0	1	1190.0	61.926995906678016	6.491021324354659	5.935802469135802	4.430555555555555	3.289104638619201	3.2199775533108865	2.7287157287157284	2.4650793650793648	2.442592592592592	2.909090909090909	2.66990291262136	2.305555555555556	2.171717171717172	2.3376623376623376	2.342857142857143	2.566666666666667	27.045454545454547	25.0	20.2375	17.45631067961165	14.97222222222222	15.16161616161616	18.142857142857142	15.585714285714284	15.65	202.7200389248097	244.4730191114468	169.21739575284658	145.90419502409978	135.2921011588421	152.34942149418134	149.28186434250452
CHEMBL4868035	14.020815280171313	0	1	11	0	0	4	4	0	0	0	0	0	0	0	0	718.0	51.88763228728202	5.666666666666667	5.894736842105263	4.447761194029851	3.2857142857142856	2.465909090909091	2.16	1.0434782608695652	0.8727272727272727	3.055555555555556	2.923076923076923	2.720430107526881	2.5681818181818183	2.506666666666667	2.072463768115942	1.8363636363636364	19.944444444444443	23.289473684210527	18.402985074626866	14.68131868131868	13.13978494623656	13.045454545454543	12.933333333333334	9.27536231884058	7.618181818181818	207.2777976981692	252.1659966807256	171.29711824426596	158.59848590139725	151.88592823887288	154.51936500311243	129.85909858026253
CHEMBL553405	31.04416598454341	0	2	10	0	2	11	5	5	1	0	0	0	0	0	0	1870.0	113.994349098809	6.230555555555556	5.2023809523809526	4.522916666666666	3.1289855072463766	2.376756066411239	2.238297872340425	2.0395738203957383	2.5067340067340065	3.1875	2.9434782608695653	2.572519083969466	2.3869731800766285	2.4382978723404256	2.5251141552511416	2.737373737373737	23.375	26.55952380952381	20.29375	15.91304347826087	13.80534351145038	12.804597701149426	12.987234042553192	12.853881278538813	14.414141414141412	200.35260947932773	250.81461527682512	172.98420842010097	152.95237112964085	143.36445685576277	142.48539136559694	143.00229024264348
ZINC000022939344	20.13180775551136	0	2	9	0	0	7	5	2	0	0	0	0	0	0	0	1086.0	73.21928224062097	6.036363636363636	5.9298245614035086	4.752380952380952	3.801470588235294	2.193548387096774	1.876923076923077	1.669172932330827	2.31958762886598	3.0	2.9338235294117645	2.4814814814814814	2.3741935483870966	2.246153846153846	2.082706766917293	2.443298969072165	19.745454545454542	22.649122807017545	18.419047619047618	16.08823529411765	14.049382716049385	12.64516129032258	12.8	10.112781954887218	12.422680412371134	192.68367530493413	236.5157648117108	178.10481352149208	152.03465195018944	142.29987520530463	145.96640788047594	118.44688598238766
ZINC000013762235	15.096531575101276	0	1	6	0	0	7	3	3	0	0	0	1	0	0	1	1154.0	59.13809590667802	6.409417169107092	5.9328165374677	4.4924924924924925	3.64520202020202	2.7525252525252526	2.2904953145917	2.223931623931624	1.9759259259259256	2.744186046511628	2.715909090909091	2.2857142857142856	1.9363636363636365	2.108433734939759	2.3076923076923075	2.333333333333333	26.837209302325583	24.48837209302325	19.97297297297297	19.25	16.479591836734695	13.60909090909091	16.265060240963855	16.107692307692307	14.45	197.58522816144875	236.1453966631731	179.33112905730056	159.894512705229	124.34561394459593	137.50614998341416	153.34345532295958
ZINC000042920298	17.872588041509122	0	1	10	0	0	5	3	2	0	0	0	0	0	0	0	946.0	65.34270481152699	6.304347826086956	6.166666666666667	4.954022988505747	3.909090909090909	3.079646017699115	2.5849056603773586	1.75	1.6785714285714286	3.108695652173913	2.9173553719008263	2.6825396825396823	2.663716814159292	2.5	2.2788461538461537	2.452380952380953	20.565217391304348	23.041666666666668	18.988505747126435	15.62809917355372	15.182539682539682	15.327433628318584	14.650943396226417	11.586538461538462	11.892857142857142	206.54248754332824	254.42090403432172	175.4087327581385	165.22057178587818	174.0411148421428	163.77716953084496	137.9868279946547
CHEMBL360245	29.491902861584244	0	1	6	0	0	13	4	7	2	0	0	0	0	0	0	2096.0	113.66944419395998	6.524216524216524	4.411522633744856	4.535483870967742	2.904320987654321	2.2917874396135263	1.6254125412541254	2.5719120135363798	1.911985018726592	3.051282051282051	2.7453703703703702	2.4206008583690988	2.2304347826086954	2.3613861386138613	2.350253807106599	2.460674157303371	26.871794871794872	30.50617283950617	21.63225806451613	17.324074074074073	15.081545064377682	13.508695652173913	14.826732673267326	14.48730964467005	14.151685393258427	198.8822939248843	249.58359954755755	165.40439323927464	149.94084438790173	135.03713221157736	140.90340976980227	140.69298417942989
ZINC000013802656	16.987141775360097	0	1	9	0	2	6	5	1	0	0	0	0	0	0	0	868.0	56.974349192131	6.8	6.72093023255814	5.341772151898734	3.690909090909091	3.3260869565217392	3.343283582089552	2.925373134328358	2.3194444444444446	3.425	3.0636363636363635	2.5350877192982457	2.4782608695652173	3.0	3.044776119402985	2.6944444444444446	21.7	24.511627906976745	20.50632911392405	15.50909090909091	13.236842105263158	13.326086956521738	15.850746268656716	15.626865671641792	13.166666666666666	209.40765783750984	257.8480693325101	173.1068383583465	143.53010913580036	140.413272112564	173.51199596599906	179.7730142341105
ZINC000299830099	28.046279043407104	1	1	9	0	4	7	2	5	0	0	0	0	0	0	0	1422.0	95.163932955168	6.878787878787879	6.416666666666667	5.021739130434782	3.405128205128205	2.653631284916201	2.337278106508876	1.9005847953216373	2.0592105263157894	3.5454545454545454	3.107692307692308	2.738916256157636	2.7486033519553077	2.763313609467456	2.590643274853801	2.598684210526316	21.545454545454547	24.36111111111111	19.82608695652174	14.728205128205127	14.433497536945811	14.11731843575419	13.532544378698224	11.467836257309942	12.361842105263158	212.094218186164	265.5413039814795	170.40968548065834	154.2211652828835	158.65179320483082	161.24292938592592	142.4489830121529
ZINC000000000848	16.42986490843461	0	1	6	0	2	6	3	2	0	0	0	1	0	0	1	1124.0	60.39456609698001	6.331827762722073	6.002583979328165	4.524613220815753	3.4238683127572016	2.781323877068558	2.9204204204204203	2.375180375180375	1.6527777777777777	3.2195121951219514	2.9722222222222223	2.4	2.4468085106382977	2.783783783783784	2.636363636363636	2.4444444444444446	27.414634146341463	25.32558139534884	21.11392405063291	17.814814814814813	14.417391304347824	16.71276595744681	17.7972972972973	16.324675324675326	16.5	210.75910846013184	256.12528899118803	178.88006474863576	144.3777226447338	148.65066221577456	177.39664432646595	167.43833595149144
ZINC000103255773	17.913028156029	0	1	6	0	0	7	2	4	0	0	0	1	0	0	1	1240.0	63.704487001829015	7.309203142536476	6.654589371980676	5.279100529100529	4.3686868686868685	3.399551066217733	2.8603988603988606	2.451754385964912	2.494195688225539	3.2045454545454546	2.9545454545454546	2.45	2.484848484848485	2.6538461538461537	2.6052631578947367	2.880597014925373	28.181818181818183	26.130434782608692	21.547619047619047	19.363636363636363	16.516666666666666	18.60606060606061	17.67948717948718	15.460526315789474	17.83582089552239	211.02707894892495	254.8867767500146	182.92125629733803	151.0751397755324	153.7587497812323	169.24795865581845	160.90855230951854
ZINC000299824713	28.528568392020563	0	1	15	0	0	8	4	3	1	0	0	0	0	0	0	1688.0	109.274876574564	5.839506172839506	4.916666666666666	4.378250591016549	2.7619047619047623	2.356140350877193	2.3250517598343685	1.9232323232323236	2.061181434599156	3.1666666666666665	2.7586206896551726	2.4174311926605503	2.442105263157895	2.6024844720496896	2.5636363636363635	2.556962025316456	23.444444444444443	26.82894736842105	20.354609929078013	15.51231527093596	13.678899082568808	13.289473684210526	13.819875776397517	12.642424242424244	12.753164556962023	211.0651987366829	262.5721500183075	168.61099962960634	145.74151908777077	148.617317853101	166.10048679958194	154.9937487171813
ZINC000299832773	29.29728473002575	0	1	21	0	0	8	4	3	1	0	0	0	0	0	0	1720.0	110.28532495516798	6.615136876006441	5.657534246575342	5.002583979328166	3.2737430167597767	2.880819366852887	2.842887473460722	2.390350877192983	2.5388127853881275	3.3043478260869565	2.893854748603352	2.5670103092783507	2.525139664804469	2.624203821656051	2.6907894736842106	2.6780821917808217	24.92753623188406	28.095890410958905	21.689922480620154	16.70391061452514	15.170103092783505	14.743016759776536	14.59235668789809	13.835526315789474	14.3013698630137	224.5779164212577	272.8774498309401	182.50858428477463	158.02111694492064	157.44996376292292	168.22208564054293	165.18851259837712
ZINC000095613023	40.190017342736894	0	2	12	0	0	16	6	8	0	0	0	2	0	0	2	2768.0	148.21960305214796	6.716284538506761	5.983539094650205	4.40249433106576	3.3291562238930665	2.303448275862069	2.148148148148148	2.127350427350428	2.3324299909665767	2.9904761904761905	2.7406015037593985	2.369491525423729	2.2586206896551726	2.3524904214559386	2.353846153846154	2.426829268292683	26.36190476190476	24.83333333333333	20.051020408163264	17.413533834586467	15.261016949152545	15.006896551724138	14.019157088122606	13.319230769230767	13.764227642276422	204.6231737809973	249.2042487883392	173.45686230868196	152.96446969528972	141.781631824775	147.12474691444797	144.95593959006044
ZINC000064573087	18.99907231917856	0	1	12	0	0	5	3	1	1	0	0	0	0	0	0	1172.0	75.00917500182898	6.3654320987654325	6.3680555555555545	5.077519379844961	3.833333333333333	2.276729559748428	2.102272727272727	2.313725490196078	2.442982456140351	3.355555555555556	3.1272727272727274	2.6587301587301586	2.6226415094339623	2.761363636363636	2.752941176470588	2.8421052631578947	26.044444444444444	26.875	22.46511627906977	18.39090909090909	15.587301587301589	15.09433962264151	14.306818181818182	14.776470588235297	16.026315789473685	227.61533999295227	269.609167195145	190.4238637153239	163.5676002653624	165.4095191710997	168.37227433726432	164.40804631292966
ZINC000026579699	33.51446593971741	0	1	16	0	0	10	4	5	0	0	0	1	0	0	1	2032.0	122.182023289111	6.970791930141524	6.652454780361757	5.3899641577060935	4.4556623931623935	2.639344262295082	2.188988095238096	1.9636856368563684	2.0854241338112307	3.256097560975609	3.1634615384615383	2.6639344262295084	2.471311475409836	2.419642857142857	2.4585365853658536	2.564516129032258	24.78048780487805	24.86046511627907	20.696774193548386	18.783653846153847	16.08606557377049	14.868852459016392	13.316964285714286	13.092682926829267	13.60752688172043	216.43299178848503	261.53934348780945	198.88076508421813	171.30444889718854	156.45839626828814	149.7996935553809	148.96094995153092
ZINC000101531719	27.27182525259813	0	1	10	0	2	9	5	4	0	0	0	0	0	0	0	1474.0	97.584893479413	6.305555555555555	5.946666666666666	4.633093525179856	3.4081632653061225	2.689497716894977	2.310502283105023	2.1457286432160805	2.4375	3.0972222222222223	2.9642857142857144	2.617777777777778	2.4840182648401825	2.365296803652968	2.442211055276382	2.6079545454545454	20.47222222222222	22.933333333333334	18.9568345323741	15.73469387755102	13.87111111111111	13.712328767123289	12.5662100456621	12.110552763819095	13.488636363636363	197.82877726934493	245.7986511570701	175.16645630410267	155.1507732897808	154.3027094942978	140.84757438861806	140.78538377146114
ZINC000101790333	21.32724171840209	0	1	10	0	2	5	3	2	0	0	0	0	0	0	0	1096.0	79.16598224062102	5.75	5.796610169491525	4.531531531531532	3.354430379746836	2.347058823529412	2.380952380952381	2.185483870967742	2.5	3.1607142857142856	3.0063291139240507	2.6300578034682083	2.3705882352941177	2.3741496598639458	2.4919354838709675	2.8365384615384617	19.571428571428573	22.491525423728813	18.594594594594597	15.126582278481012	13.757225433526012	12.16470588235294	12.666666666666666	12.346774193548388	14.038461538461538	203.24150893885704	253.279178329997	176.33673418547642	159.75047832494113	147.0429933200065	143.92621385082754	145.8571967378214
ZINC000101514841	26.317429301227804	0	2	9	0	2	7	5	2	0	0	0	0	0	0	0	1348.0	97.187711289111	5.111111111111111	5.131578947368421	3.808219178082192	2.677725118483412	2.1818181818181817	2.049504950495049	1.7692307692307692	1.865921787709497	3.0416666666666665	2.772511848341232	2.5283842794759823	2.502392344497608	2.445544554455445	2.5384615384615383	2.664804469273743	18.72222222222222	22.0	17.60958904109589	13.450236966824644	11.882096069868997	12.492822966507177	12.38118811881188	11.42051282051282	12.189944134078212	192.681359698972	243.88172001704976	157.90712828537377	141.41714795563215	145.53393453859374	142.46322602043716	140.39861791955124
ZINC000103255766	19.21785191866092	0	1	6	0	0	8	2	4	0	0	1	1	0	0	2	1358.0	67.24824890667797	8.034147622800106	6.716553287981859	5.238271604938272	4.433239962651728	3.1842355175688506	2.732377538829152	2.638211382113821	2.988304093567251	3.191489361702128	2.957983193277311	2.5476190476190474	2.393162393162393	2.5268817204301075	2.609756097560976	2.789473684210526	28.8936170212766	26.489795918367346	21.55555555555556	19.235294117647054	17.41269841269841	17.675213675213676	16.387096774193548	15.878048780487806	17.56578947368421	210.99651331095976	255.8545320651505	179.77381371258855	159.42689636671133	148.86762426782832	157.4459990861947	161.66734912162892
ZINC000043020081	28.19915983291427	0	2	6	0	0	11	5	4	1	0	0	1	0	0	1	2026.0	113.859583813356	5.161103490321598	4.109772423025435	3.414720452937013	2.226809378185525	1.492912665752172	1.436929683306495	1.265892758430072	1.2459108855047942	2.814814814814815	2.5458715596330275	2.189300411522633	2.05761316872428	2.198067632850241	2.1791044776119404	2.1218274111675126	25.012345679012345	26.012048192771083	18.81528662420382	15.119266055045872	12.66255144032922	11.547325102880658	11.758454106280194	11.766169154228855	11.406091370558377	192.12353542702573	240.23185633153432	158.74838831354248	139.42881091147677	124.66593293771652	134.25618923813838	135.71286397330653
ZINC000049877481	29.67323437217183	0	1	12	0	0	12	4	6	1	0	0	1	0	0	1	2134.0	113.61260147941296	6.790123456790124	5.339031339031339	4.712698412698413	3.2786690433749257	2.4077834179357023	2.3233532934131738	2.692999357739242	2.2263122017723247	3.039473684210526	2.7379679144385025	2.3190476190476192	2.279187817258883	2.44311377245509	2.300578034682081	2.4049079754601226	28.07894736842105	28.23076923076923	21.735714285714284	18.406417112299465	15.323809523809524	15.228426395939088	15.994011976047904	14.335260115606935	13.901840490797548	209.96584790827544	256.4489103384749	178.51026212829856	150.48350330045193	142.21156996721058	157.7193378921681	147.51536722121386
ZINC000043018554	23.95651914579499	0	2	6	0	0	11	5	4	1	0	0	1	0	0	1	1798.0	91.79082895516795	6.254752106603959	4.878632478632478	4.232323232323232	2.8685636856368566	1.867251461988304	1.996220710506425	1.6081871345029242	1.7074542897327707	3.0476190476190474	2.804878048780488	2.306878306878307	2.168421052631579	2.4829931972789114	2.348684210526316	2.1835443037974684	28.53968253968254	28.784615384615385	21.38842975206612	17.76219512195122	14.291005291005291	12.91578947368421	14.414965986394558	13.638157894736842	12.329113924050631	200.7603178717769	246.48158874731	174.33639570322208	146.80677093334987	126.45180126848012	151.44444556083286	148.0036323122949
ZINC000026580238	20.591625366514133	0	1	6	0	2	6	3	2	0	0	0	1	0	0	1	1313.0	78.34058224062098	5.047362514029182	5.105363984674329	3.870039682539683	2.6843899113837764	1.888235294117647	1.910798122065728	1.791769547325103	1.7125803489439853	3.145454545454545	2.895705521472393	2.438888888888889	2.3117647058823527	2.4295774647887325	2.5481481481481483	2.6198347107438016	23.87272727272727	23.53448275862069	19.276785714285715	15.392638036809815	13.416666666666666	13.511764705882351	12.612676056338028	12.85925925925926	14.570247933884298	200.69930282709876	249.7346873074906	167.20788876709216	144.51032011140694	136.12236441199525	145.1862732494592	146.4886610959674
ZINC000101811195	26.27698918670792	0	2	10	0	2	6	4	2	0	0	0	0	0	0	0	1334.0	98.321998384262	5.211267605633803	5.2	3.9027777777777777	2.84688995215311	2.2580645161290325	2.265625	1.809278350515464	1.7040816326530612	3.0704225352112675	2.8564593301435406	2.539473684210526	2.4608294930875574	2.6041666666666665	2.520618556701031	2.443877551020408	18.7887323943662	22.01333333333333	17.645833333333332	13.82775119617225	12.394736842105264	12.036866359447004	13.3125	11.860824742268042	10.744897959183673	197.49544904820704	248.44266425597283	165.50388543341427	147.5244419135351	143.61515215570708	155.05393406987866	149.36120643581333
ZINC000095578048	21.09188309203678	0	1	9	0	0	5	2	3	0	0	0	0	0	0	0	1114.0	79.933024955168	5.3559322033898304	5.354838709677419	3.940677966101695	2.845679012345679	2.318840579710145	2.2794117647058822	1.867549668874172	1.6290322580645162	2.915254237288136	2.567901234567901	2.4430379746835444	2.7028985507246377	2.7279411764705883	2.437086092715232	2.3951612903225805	18.88135593220339	22.193548387096776	16.97457627118644	12.728395061728396	12.272151898734178	12.891304347826088	13.926470588235292	11.841059602649006	10.951612903225806	194.0313955527366	244.66220526922945	146.4207816574339	138.44670438401633	155.17979592848218	166.71655763047175	139.32687696882593
CHEMBL3480577	18.52267568129284	0	1	16	0	0	4	2	2	0	0	0	0	0	0	0	968.0	69.26589190667798	6.434782608695652	6.354166666666667	4.938271604938271	3.769230769230769	2.221052631578947	1.7849462365591398	2.095238095238096	2.5142857142857142	3.0869565217391304	2.826923076923077	2.5428571428571427	2.494736842105264	2.2795698924731185	2.333333333333333	2.442857142857143	21.043478260869566	23.5625	19.444444444444443	15.961538461538462	13.790476190476191	13.305263157894736	11.53763440860215	11.38095238095238	12.6	218.99109375737268	264.64090201936284	182.2361672102115	159.6686885834212	158.91200555800293	143.8487271779253	139.7255238787872
ZINC000101790585	16.47030502295449	0	1	6	0	2	6	3	2	0	0	0	1	0	0	1	1124.0	60.39456609698001	6.234266787112316	5.979328165374676	4.49929676511955	3.196196196196196	2.671604938271605	3.0015015015015014	2.1572871572871573	2.1523809523809523	3.2195121951219514	2.846846846846846	2.412280701754386	2.488888888888889	2.72972972972973	2.6103896103896105	2.5285714285714285	27.414634146341463	25.209302325581397	21.20253164556962	17.00900900900901	14.43859649122807	16.955555555555556	17.864864864864863	15.64935064935065	16.071428571428573	210.75910846013184	257.8633373434526	172.72647660733975	143.2193935122281	152.54994396936277	175.91340988538713	164.37275519134883
ZINC000101798325	19.24636148936233	0	1	9	0	2	6	4	2	0	0	0	0	0	0	0	996.0	66.997317716376	6.416666666666667	6.431372549019608	5.260416666666667	3.678832116788321	3.0	2.881188118811881	2.1650485436893203	2.369565217391304	3.2916666666666665	2.927007299270073	2.647887323943662	2.649572649572649	2.7524752475247523	2.6601941747572817	2.7282608695652173	20.75	23.568627450980397	19.875	15.043795620437956	14.401408450704226	14.64102564102564	15.712871287128714	12.805825242718448	13.684782608695652	203.6531738467856	252.28341669930973	168.14857767788556	149.65095690007232	158.48108700705	168.37782819904092	154.15750980240594
ZINC000095566156	23.4604926057802	0	2	9	0	0	7	5	2	0	0	0	0	0	0	0	1236.0	87.042559669715	5.415384615384616	5.220588235294118	3.7734375	2.7586206896551726	1.8461538461538465	1.903225806451613	1.5276073619631902	1.4842767295597483	2.9384615384615387	2.718390804597701	2.383419689119171	2.3626373626373627	2.4838709677419355	2.282208588957056	2.270440251572327	19.015384615384612	22.264705882352946	17.296875	13.770114942528735	11.694300518134716	11.31868131868132	12.851612903225806	10.865030674846626	9.89937106918239	191.9718802362196	239.616650513058	160.3428948755824	140.47175361131238	135.0488991880426	152.0427635424323	137.3060919575274
ZINC000064539737	19.746619214884984	0	1	6	0	0	6	2	4	0	0	0	0	0	0	0	1104.0	74.10920314547	5.964285714285714	5.5	4.2407407407407405	3.5104895104895104	2.4652777777777777	1.976744186046512	1.7086614173228347	1.8073394495412844	2.857142857142857	2.734265734265734	2.453333333333333	2.361111111111111	2.3255813953488373	2.204724409448819	2.36697247706422	19.714285714285715	22.46551724137931	17.26851851851852	14.762237762237762	13.62	12.71527777777778	12.147286821705428	10.874015748031496	11.623853211009177	192.0543182538445	239.90960168665453	161.73689632974208	148.3072494482709	142.29309656971387	144.0798580761657	130.93769999201885
ZINC000095612531	43.08739415270439	0	2	12	0	0	16	6	8	0	0	0	2	0	0	2	2920.0	162.93210629094	6.095810910625726	5.468518518518518	3.99040404040404	2.9011544011544013	2.081183350533196	1.9033982436044288	1.8638604474781948	2.052589956504548	2.888888888888889	2.5779220779220777	2.260479041916168	2.1609907120743035	2.29553264604811	2.2935153583617747	2.3487544483985765	24.95726495726496	23.866666666666667	18.96818181818182	15.928571428571429	14.122754491017965	13.73065015479876	12.807560137457044	12.535836177474405	13.0355871886121	200.2407761491408	246.7840318419213	163.74065260693607	145.1663762989413	135.099410527369	142.0189378740647	141.31672192989535
ZINC000096272876	30.877757043399388	0	2	15	0	0	11	6	4	1	0	0	0	0	0	0	1852.0	113.22730638426198	6.447330447330447	5.419753086419753	4.742729306487695	3.157051282051282	2.558997050147492	2.377551020408163	2.528545119705341	2.361111111111111	3.1948051948051948	2.855769230769231	2.4978540772532187	2.371681415929204	2.566326530612245	2.6685082872928176	2.4791666666666665	24.05194805194805	27.25925925925926	20.71812080536913	15.903846153846152	13.587982832618026	12.68141592920354	13.193877551020408	14.629834254143647	13.692708333333334	207.2971548222177	255.73738607071695	171.8229526914659	149.0176573336931	139.48325348513615	150.41456682693578	164.00156016259635
ZINC000003812944	14.275803808665684	0	0	6	0	0	8	2	3	0	0	3	0	0	0	3	940.0	40.849000953339015	13.933333333333334	10.5	10.92156862745098	7.158730158730159	10.625	5.534883720930233	6.511111111111111	4.911764705882353	3.5	3.126984126984127	2.5211267605633805	2.4642857142857144	2.511627906976744	2.1777777777777776	2.176470588235294	31.33333333333333	29.166666666666668	27.823529411764707	22.61904761904762	21.239436619718308	26.410714285714285	18.906976744186046	18.68888888888889	21.88235294117647	222.25132674552464	267.1886111723349	200.80887403019372	168.20627081765372	179.11610679371074	176.84211842980784	148.05712658530217
ZINC000013762233	17.217851918660916	0	1	6	0	0	7	3	3	0	0	0	1	0	0	1	1228.0	65.605121716376	6.161807197268191	5.648148148148148	4.167958656330749	3.13719806763285	2.782567049808429	2.582687338501292	2.344877344877345	2.602430555555556	2.851063829787234	2.652173913043478	2.25984251968504	2.060344827586207	2.2790697674418605	2.311688311688312	2.59375	26.127659574468087	24.4375	19.53488372093023	17.182608695652174	13.724409448818898	13.560344827586206	17.127906976744185	14.896103896103895	16.265625	200.11417241069827	242.79741655219732	170.47160254025266	140.60060384506528	126.28781306144776	146.70833023643698	144.95596941167923
ZINC000022939327	20.660575051735425	0	2	9	0	0	7	5	2	0	0	0	0	0	0	0	1124.0	76.897408050319	5.724137931034483	5.633333333333334	4.468468468468468	3.425675675675676	2.0365853658536586	1.6758620689655173	1.795275590551181	2.2524271844660197	2.913793103448276	2.777027027027027	2.478787878787879	2.2439024390243905	2.179310344827586	2.2125984251968505	2.41747572815534	19.379310344827587	22.316666666666663	17.83783783783784	14.91891891891892	13.872727272727271	11.957317073170731	11.317241379310344	10.771653543307089	12.33980582524272	191.0911471100442	235.5731454792981	166.18649405151342	151.80945178296733	137.96348147652486	131.90721984815033	126.43728727264192
ZINC000299822705	25.50093272030007	1	1	9	0	0	7	2	5	0	0	0	0	0	0	0	1350.0	89.58613295516801	6.65625	6.102941176470588	4.75968992248062	3.239130434782609	2.621301775147929	2.239263803680981	1.9056603773584904	2.035211267605634	3.21875	2.885869565217391	2.576530612244898	2.6153846153846154	2.521472392638037	2.4716981132075477	2.5422535211267605	21.09375	23.676470588235293	19.085271317829456	14.570652173913045	13.535714285714286	13.887573964497042	12.88957055214724	11.50314465408805	12.598591549295774	205.48725932481503	256.2486217598413	166.5707167130317	148.3119156511625	156.03504288901453	152.29814107267237	140.65645363442948
ZINC000231433491	21.896449129146045	0	1	9	0	0	7	2	5	0	0	0	0	0	0	0	1202.0	76.65208133577201	6.821428571428571	6.135593220338983	4.926605504587156	3.7880794701986753	2.888111888111888	2.2444444444444445	2.0080645161290325	2.302752293577982	3.142857142857143	2.9072847682119205	2.6459627329192545	2.5944055944055946	2.437037037037037	2.435483870967742	2.63302752293578	21.464285714285715	23.864406779661017	19.28440366972477	15.549668874172186	14.304347826086955	14.601398601398602	13.274074074074074	11.806451612903226	13.082568807339449	202.37110735834145	251.11275118127853	169.49556013794748	153.41211660761195	156.7157865384139	149.92388091399883	140.83873448790612
ZINC000003796229	17.80363835628782	0	1	6	0	0	6	3	2	0	0	0	1	0	0	1	1200.0	67.75081771637596	5.693722090885212	5.532879818594104	4.103785103785104	2.8207885304659497	2.227969348659004	2.4211111111111108	2.142512077294686	2.194125159642401	3.0638297872340425	2.782258064516129	2.4516129032258065	2.3448275862068964	2.49	2.5217391304347827	2.5517241379310347	25.53191489361702	24.18367346938776	19.78021978021978	16.032258064516128	14.580645161290322	14.844827586206897	15.14	15.25	15.080459770114942	204.5211112359104	251.41566725718	166.3343977428774	151.35365241115045	143.44597073403102	154.62668096214935	160.44904396877783
ZINC000096272882	28.75643669983975	0	2	9	0	0	11	6	4	1	0	0	0	0	0	0	1744.0	104.86060638426198	6.114114114114114	5.012820512820513	4.312785388127854	2.868988391376452	2.188736681887367	1.9576719576719577	2.015151515151515	1.9796296296296296	3.1621621621621623	2.7860696517412937	2.4732142857142856	2.310502283105023	2.4814814814814814	2.528409090909091	2.4	23.56756756756757	26.923076923076923	19.71917808219178	15.412935323383085	13.200892857142858	12.0	12.523809523809524	13.443181818181818	12.78888888888889	198.5314894062536	249.28432777538575	164.1888758589008	145.95752730772344	133.25786332369134	142.6698985507529	149.5960510313247
ZINC000013742134	19.625298871325345	0	1	17	0	0	4	3	1	0	0	0	0	0	0	0	950.0	68.49884919213099	7.255813953488372	7.638297872340425	6.530120481927711	5.429906542056075	4.216981132075472	3.768421052631579	2.0693069306930694	1.188118811881188	3.651162790697674	3.616822429906542	3.293103448275862	3.339622641509434	3.442105263157895	2.742574257425743	2.1386138613861387	22.093023255813957	25.404255319148938	21.843373493975903	18.72897196261682	16.482758620689655	17.169811320754718	18.03157894736842	13.485148514851485	9.475247524752476	232.72703432101576	276.10302118586964	209.8349957693615	186.9776951906504	193.74508889750655	211.8502797348322	176.76220210622907
ZINC000101514822	29.56100273694902	0	2	9	0	2	11	6	4	1	0	0	0	0	0	0	1782.0	108.53873219395996	6.005772005772006	5.111111111111111	4.4107526881720425	2.8848484848484848	2.204702627939142	2.133640552995392	1.9787581699346408	2.312607944732297	3.168831168831169	2.886363636363636	2.544354838709677	2.3941908713692945	2.4654377880184333	2.5980392156862746	2.704663212435233	23.142857142857142	26.59259259259259	20.12258064516129	15.481818181818182	13.181451612903226	12.41908713692946	12.870967741935484	12.946078431372548	13.927461139896373	197.1040858009605	247.4968140065429	167.19641763169554	147.76893773450186	138.95525237440896	141.28216276878925	145.53951657085645
ZINC000064540475	17.10846211891974	0	1	6	0	0	5	3	2	0	0	0	0	0	0	0	952.0	68.01038224062098	4.923076923076923	4.622641509433962	3.2989690721649483	2.4198473282442747	1.8175182481751824	1.612068965517241	1.481818181818182	1.5257731958762886	2.673076923076923	2.5114503816793894	2.1517241379310343	2.08029197080292	2.189655172413793	2.090909090909091	2.154639175257732	18.307692307692307	21.0	15.969072164948454	13.213740458015268	10.848275862068965	10.291970802919709	11.086206896551724	10.136363636363637	10.185567010309278	186.2972479534361	234.54820508669997	155.82113901656516	132.36656036152849	125.34121308229795	135.644777236315	129.2185987116504
ZINC000253646354	18.280034994173548	0	1	9	0	2	5	2	3	0	0	0	0	0	0	0	920.0	59.76394428728201	7.8	7.431818181818182	5.7875	3.9814814814814814	3.2333333333333334	4.793103448275862	3.967741935483871	3.2058823529411766	3.75	3.287037037037037	2.68141592920354	2.533333333333333	3.3448275862068964	3.370967741935484	3.0588235294117645	23.0	25.795454545454547	21.4875	16.88888888888889	13.761061946902656	12.866666666666667	18.79310344827586	17.096774193548388	14.529411764705882	222.37738517079464	271.19223857336584	186.7680473098288	149.4051882049236	136.73992762956215	197.1470186559389	193.47481065852872
ZINC000253651214	17.763198241767938	0	1	6	0	4	6	3	2	0	0	0	1	0	0	1	1160.0	63.18346609698001	6.51440329218107	6.224691358024691	4.8052287581699344	3.303201506591337	3.0483091787439616	3.4093567251461985	2.654008438818565	2.0125	3.4761904761904763	3.093220338983051	2.4365079365079363	2.6630434782608696	2.986842105263158	2.8987341772151898	2.6	27.61904761904762	25.8	21.87058823529412	17.423728813559322	13.642857142857142	17.77173913043478	18.51315789473684	17.227848101265824	17.1	215.82477020511277	263.5649162248832	179.7226606972894	138.24465667388512	158.96941085645344	185.16785818137268	179.88154933224763
ZINC000026828049	17.920218094288185	0	1	6	0	0	6	3	2	0	0	0	1	0	0	1	1200.0	67.75081771637598	5.778828473863936	5.65532879818594	4.213675213675214	2.8449820788530467	1.7094017094017095	2.546099290780142	2.546184738955823	2.5854700854700856	3.148936170212766	2.935483870967742	2.268965517241379	2.020979020979021	2.478723404255319	2.6867469879518078	2.8076923076923075	25.53191489361702	24.18367346938776	20.274725274725277	17.338709677419356	13.2	11.727272727272728	14.925531914893616	15.518072289156626	17.115384615384617	204.52111123591044	251.41566725718	182.4864511444661	143.98247138053063	115.5745677887877	151.30326716584435	167.0753088938373
CHEMBL4215875	13.423098298725945	0	1	11	0	0	3	2	1	0	0	0	0	0	0	0	682.0	49.221610477584	6.363636363636363	6.628571428571429	4.967741935483871	3.5308641975308643	2.6865671641791047	2.5434782608695654	1.2549019607843137	0.6511627906976745	3.212121212121212	3.037037037037037	2.6744186046511627	2.5970149253731343	2.782608695652174	2.196078431372549	1.976744186046512	20.666666666666668	23.742857142857144	19.14516129032258	16.123456790123456	13.209302325581396	12.64179104477612	14.804347826086955	10.68627450980392	7.488372093023256	216.0483532967643	263.7848749532203	188.9588193085409	155.09349304294545	149.2201832453749	183.3889826244504	140.43339003476785
CHEMBL329383	20.928733283931024	0	1	12	0	0	10	3	3	1	0	1	0	2	0	3	3756.0	88.29919328728197	8.635086114921506	6.519306540583136	6.467028003613369	4.913347309573725	4.141635462623117	5.000349406009784	2.945293917770982	3.1930654058313634	3.555555555555556	3.30188679245283	3.036363636363636	2.864864864864865	2.792452830188679	2.4954128440366974	2.3617021276595747	83.46666666666667	40.42553191489362	34.426829268292686	34.367924528301884	34.518181818181816	43.108108108108105	31.07547169811321	23.486238532110093	23.117021276595743	251.53439439913384	285.9239309695367	218.23670532136504	204.0388705463112	200.0570608670336	198.00584438533377	169.02471093350923
ZINC000084709547	14.946701660840215	0	3	9	0	0	6	4	1	0	0	0	0	1	0	1	1964.0	55.93214595333902	8.902240512117055	8.938657407407408	7.952991452991453	5.505160898603521	4.737311385459534	5.690821256038647	4.579922027290448	3.033564814814815	3.7666666666666666	3.39344262295082	3.15	3.055555555555556	3.0	2.8684210526315788	2.59375	65.46666666666667	33.09375	31.846153846153847	27.229508196721312	24.8	24.925925925925927	23.91304347826087	23.73684210526316	28.28125	258.0232281353995	289.1905315596223	224.6518430596534	202.65731230658184	196.71443069180424	193.7842761060936	191.6174484316547
ZINC000095606777	42.27089757177666	0	2	12	0	0	18	6	10	0	0	0	2	0	0	2	2934.0	153.184136861846	7.101907968574635	6.108161258603736	4.474945533769064	3.5968608013217684	2.571428571428572	2.2935323383084576	2.316011829319814	2.8740740740740742	2.981818181818182	2.7806691449814127	2.3959731543624163	2.2259136212624586	2.3582089552238807	2.3726235741444865	2.4833333333333334	26.672727272727272	25.221238938053094	20.205882352941178	18.0817843866171	15.78523489932886	15.102990033222593	14.23134328358209	13.931558935361217	15.05	203.6718108322238	247.17640007465144	175.88493302568813	155.42832138950226	139.0831259774059	145.37338293620775	144.8052003933272
CHEMBL2087326	25.89805180474492	0	1	10	0	2	9	5	4	0	0	0	0	0	0	0	1398.0	90.228641860017	6.606060606060606	6.188405797101449	4.811023622047244	3.4510869565217392	2.8686868686868685	2.5396825396825395	2.2010869565217392	2.794520547945205	3.1666666666666665	2.9619565217391304	2.656862745098039	2.560606060606061	2.433862433862434	2.385869565217391	2.7260273972602738	21.181818181818183	23.39130434782609	19.62204724409449	15.418478260869565	14.029411764705882	14.196969696969695	13.513227513227513	11.679347826086955	14.63013698630137	201.09550276015844	250.41145979846803	172.9409699475822	156.6976347938307	156.67586754058	149.54386746785832	134.54858690528417
ZINC000096938680	31.076906740752687	1	1	21	0	0	7	3	4	0	0	0	0	0	0	0	1588.0	110.119841860017	7.111111111111111	6.883116883116883	5.656934306569343	4.2	3.095	2.4526315789473685	2.184357541899441	2.4064516129032256	3.4027777777777777	3.194736842105263	2.855769230769231	2.72	2.5894736842105264	2.547486033519553	2.806451612903226	22.05555555555556	24.584415584415584	20.67883211678832	16.705263157894738	15.41826923076923	14.965	13.51578947368421	11.804469273743017	13.270967741935484	224.63625069057957	271.90349904775223	193.12250234418565	174.49676715200414	171.09888750671706	163.00735548779198	147.9791844949257
ZINC000299829386	25.21356266550436	0	1	12	0	0	9	3	5	1	0	0	0	0	0	0	1580.0	92.29449424062098	7.187613843351548	5.802083333333334	5.135057471264368	3.573248407643312	2.711252653927813	2.1816091954022987	2.0913580246913583	2.5179063360881546	3.2295081967213117	2.859872611464968	2.587878787878788	2.5095541401273884	2.462068965517241	2.5481481481481483	2.636363636363636	25.901639344262296	28.9375	21.30172413793104	16.50955414012739	14.866666666666667	14.312101910828025	13.06206896551724	12.911111111111111	14.75206611570248	213.95067163909903	262.255882219711	175.81980848955158	158.0456872479182	156.69810026251665	153.193707114308	147.65278196014998
ZINC000066251768	21.29873214770068	1	1	9	0	0	7	3	4	0	0	0	0	0	0	0	1148.0	73.09613862122498	7.230769230769231	6.636363636363637	5.237623762376238	3.835714285714286	2.788321167883212	2.3583333333333334	2.1818181818181817	2.445544554455445	3.25	2.992857142857143	2.7315436241610738	2.591240875912409	2.525	2.536363636363636	2.6831683168316838	22.07692307692308	24.381818181818183	19.97029702970297	15.692857142857145	14.644295302013424	14.45985401459854	13.683333333333334	12.436363636363636	13.376237623762377	208.51802448619867	256.17163402222127	174.5851084441982	159.5598819369229	155.4997326349391	155.5354922639568	147.96084384707797
ZINC000013813966	20.672505595553893	0	1	12	0	0	9	5	3	0	0	0	1	0	0	1	1396.0	72.713695906678	7.828672209624591	7.315904139433551	5.595959595959596	4.43043043043043	2.6	2.634304207119741	2.6839506172839505	3.1758087201125176	3.224489795918368	3.09009009009009	2.569105691056911	2.344	2.4854368932038837	2.522222222222222	2.632911392405063	28.489795918367346	26.88235294117647	22.431818181818183	20.33333333333333	17.089430894308943	16.0	15.16504854368932	15.033333333333331	16.341772151898734	217.89511764046895	256.5183416000295	193.56416880745203	167.1202697435211	145.76157177936105	151.96580739847184	155.4670346203315
ZINC000040405210	18.517935075733558	0	1	9	0	0	6	4	1	0	0	0	1	0	0	1	1182.0	66.98377500182899	6.263748597081931	6.342789598108746	4.859848484848485	2.9608378870673957	2.137009189640769	2.6858710562414263	3.1497584541062804	3.0798122065727704	3.4318181818181817	3.0327868852459017	2.411764705882353	2.0526315789473686	2.6790123456790123	3.1739130434782608	3.197183098591549	26.863636363636363	25.4468085106383	21.63636363636364	16.491803278688526	14.036764705882351	12.721804511278195	14.703703703703704	17.217391304347824	18.6056338028169	216.9582816148256	262.9893707915889	181.55716448288985	149.07615366877175	117.14914852564064	156.53113231649277	187.68065702706252
ZINC000013744373	17.665738985845227	0	1	9	0	0	4	2	2	0	0	0	0	0	0	0	936.0	68.255443526074	5.387755102040816	5.196078431372549	3.9574468085106393	2.671875	1.9915254237288136	2.0103092783505154	1.73	1.6923076923076923	2.897959183673469	2.609375	2.2666666666666666	2.23728813559322	2.391752577319588	2.28	2.3846153846153846	19.10204081632653	22.01960784313725	17.127659574468087	13.2109375	11.688888888888888	11.059322033898304	12.237113402061857	10.82	11.010989010989013	199.4777222206843	248.40018285862612	158.63440350504897	136.70339092765386	131.87605418678618	150.13965894621143	138.35327771358766
ZINC000101531727	27.27182525259813	0	1	10	0	2	9	5	4	0	0	0	0	0	0	0	1474.0	97.584893479413	6.305555555555555	5.946666666666666	4.633093525179856	3.4081632653061225	2.689497716894977	2.310502283105023	2.1457286432160805	2.4375	3.0972222222222223	2.9642857142857144	2.617777777777778	2.4840182648401825	2.365296803652968	2.442211055276382	2.6079545454545454	20.47222222222222	22.933333333333334	18.9568345323741	15.73469387755102	13.87111111111111	13.712328767123289	12.5662100456621	12.110552763819095	13.488636363636363	197.82877726934493	245.7986511570701	175.16645630410267	155.1507732897808	154.3027094942978	140.84757438861806	140.78538377146114
CHEMBL2058706	14.906261546320334	0	3	9	0	0	6	4	1	0	0	0	0	1	0	1	1964.0	55.93214595333901	8.902240512117055	8.876157407407408	7.842592592592592	5.7141975308641975	4.434697855750487	5.69645732689211	4.651851851851851	2.863425925925926	3.7666666666666666	3.5166666666666666	3.066666666666667	2.982456140350877	3.0434782608695654	2.85	2.40625	65.46666666666667	33.09375	31.846153846153847	31.266666666666666	28.2	20.56140350877193	24.02173913043478	27.85	37.65625	258.0232281353995	289.1905315596223	233.62023611273207	213.52711578276688	181.58970384735923	195.6028168004325	190.23664215390764
ZINC000013492892	19.63722941514381	0	1	10	0	0	4	3	1	0	0	0	0	0	0	0	996.0	75.73387824062097	4.962962962962963	5.140350877192983	3.906542056074767	2.980132450331126	2.129251700680272	1.784	1.5669291338582678	1.3410852713178294	2.9814814814814814	2.8675496688741724	2.565217391304348	2.523809523809524	2.64	2.4881889763779528	2.333333333333333	18.444444444444443	21.912280701754387	17.074766355140188	14.2317880794702	12.229813664596271	12.047619047619047	12.328	11.149606299212598	10.07751937984496	198.91883003448729	249.10428488751649	168.64694672762158	147.89421934666362	145.60567594796711	158.61473966332915	149.10189291890458
ZINC000013681090	17.096531575101274	0	1	6	0	0	6	2	3	0	0	0	1	0	0	1	1176.0	63.06128300182902	6.595463680735	6.11358024691358	4.692101740294511	3.297979797979798	2.5	2.927350427350427	2.772946859903381	2.6126984126984127	3.186046511627907	2.9	2.3706896551724137	2.31	2.58974358974359	2.8260869565217392	2.8	27.348837209302324	25.377777777777776	20.951807228915666	17.554545454545455	15.06896551724138	15.94	16.41025641025641	17.014492753623188	17.02857142857143	210.90234178577535	256.50776951329686	176.6582842140686	148.24306189325495	140.71229887876743	159.83973746738872	178.91278046341256
ZINC000013439977	26.139449046173272	0	2	6	0	0	11	5	4	1	0	0	1	0	0	1	1912.0	102.825206384262	5.584019204389574	4.411411411411412	3.703437250199841	2.361397479954181	1.6387572406529756	1.775521714608009	1.438888888888889	1.6227390180878551	2.9166666666666665	2.6082474226804124	2.2844036697247705	2.2748815165876777	2.269035532994924	2.25	2.2674418604651163	26.55555555555556	27.16216216216216	19.55395683453237	15.278350515463918	12.853211009174313	13.071090047393366	12.847715736040607	12.24	13.098837209302326	195.90212774660435	243.9866182593732	161.46072838485884	139.76867890843366	136.49197091461767	139.960940682187	130.95987049003665
ZINC000013491743	14.946701660840215	0	1	9	0	0	5	4	1	0	0	0	0	0	0	0	782.0	52.53083628728201	6.594594594594595	6.410256410256411	4.985714285714286	3.462365591397849	2.814814814814815	2.711864406779661	2.216666666666667	1.7540983606557377	3.189189189189189	2.838709677419355	2.38	2.4074074074074074	2.7288135593220337	2.7	2.360655737704918	21.135135135135137	23.897435897435894	19.485714285714284	15.010752688172044	12.77	12.925925925925926	14.576271186440678	13.966666666666669	11.36065573770492	207.5240944350932	252.8263349547817	171.73411044102627	142.00495470214386	138.63521939074224	169.24427920599368	167.16368710383318
ZINC000299832833	27.39474398594847	0	1	12	0	0	9	3	5	1	0	0	0	0	0	0	1694.0	103.32887166971496	6.463492063492064	5.260273972602739	4.616915422885572	3.3387681159420284	2.528545119705341	2.149284253578732	1.939203354297694	2.101731601731602	3.1	2.733695652173913	2.4676616915422884	2.453038674033149	2.515337423312884	2.50314465408805	2.461038961038961	24.2	27.34246575342466	20.36567164179105	16.407608695652176	14.447761194029852	14.011049723756908	13.263803680981596	12.81132075471698	13.006493506493506	207.25777345455165	256.7581762401727	171.2245426482419	149.4719117792006	154.4058029056532	158.26022607827312	152.39437600255818
ZINC000020621755	22.236549072188044	0	1	12	0	0	8	3	3	0	0	1	1	0	0	2	1490.0	80.30448362122497	7.548239597622314	6.698412698412698	5.075963718820862	4.013888888888889	3.010860484544695	2.8963515754560527	2.712962962962963	2.9844054580896686	3.1666666666666665	2.9296875	2.647058823529412	2.601503759398496	2.529850746268657	2.4242424242424243	2.429824561403509	27.59259259259259	25.875	21.73469387755102	18.9296875	16.301470588235293	16.969924812030076	15.529850746268655	14.825757575757576	15.570175438596491	217.24219189189895	260.4275150704253	184.84330616747636	165.11507010670113	164.86355060486554	160.8581495160198	150.39435266714625
ZINC000013761067	17.31531117458363	0	1	6	0	0	6	2	3	0	0	0	1	0	0	1	1216.0	67.628634621225	5.866769547325103	5.532879818594104	4.106117353308365	3.151946818613485	1.75177304964539	1.8011695906432748	2.602102102102102	2.4984126984126984	2.895833333333333	2.769230769230769	2.2686567164179103	1.9148936170212767	2.017543859649123	2.608108108108108	2.742857142857143	25.33333333333333	23.79591836734694	19.382022471910112	17.52991452991453	14.41044776119403	12.53900709219858	11.447368421052632	16.243243243243242	16.6	200.34692867211228	244.93461415470276	177.66573039233936	152.69529408797342	121.33576936945276	117.55516441834604	165.48443483929114
ZINC000095580402	20.413285881551648	0	1	14	0	0	4	2	1	0	0	1	0	0	0	1	1060.0	75.84457562122499	6.509803921568627	6.277777777777778	5.061224489795919	4.082089552238806	3.201550387596899	2.495726495726496	2.2410714285714284	2.117647058823529	3.196078431372549	2.992537313432836	2.673758865248227	2.62015503875969	2.6324786324786325	2.5892857142857144	2.617647058823529	20.7843137254902	23.444444444444443	19.020408163265305	15.85820895522388	14.0354609929078	13.883720930232558	13.22222222222222	12.553571428571429	12.784313725490197	215.18683486957613	263.8260755256047	180.22087964794773	160.82218600591747	160.1607384478416	161.06364070279287	156.65911506242517
CHEMBL4526049	22.305498757409342	0	1	12	0	0	7	2	4	0	0	0	1	0	0	1	1462.0	83.10556443092301	6.564373897707232	6.105363984674329	4.60239651416122	3.5198412698412698	1.9992737835875087	2.075980392156863	1.9570707070707076	1.933145009416196	3.125	2.857142857142857	2.376543209876543	2.366013071895425	2.4411764705882355	2.371212121212121	2.389830508474576	26.107142857142858	24.724137931034484	20.754901960784316	17.957142857142856	13.839506172839506	13.96078431372549	13.970588235294118	13.007575757575758	13.576271186440678	214.51420269346883	260.8696839151151	186.8062598597417	152.3140302446907	147.5530287015011	155.94302792048043	148.13695073001023
ZINC000000009096	10.853890887981988	0	1	9	0	0	4	3	1	0	0	0	0	0	0	0	584.0	37.942171763037	6.7407407407407405	6.892857142857143	5.48936170212766	3.7	2.6	1.2682926829268293	0.8888888888888888	0.0	3.1481481481481484	2.75	2.4603174603174605	2.466666666666667	2.073170731707317	1.6111111111111112	1.238095238095238	21.62962962962963	23.964285714285715	20.617021276595743	15.783333333333331	12.92063492063492	14.666666666666666	10.707317073170731	8.25	4.904761904761905	206.8737404342517	251.60890927505696	173.2175350960942	141.21928593910818	160.75491830970535	139.39001885738733	98.59297398630964
ZINC000013802654	16.987141775360097	0	1	9	0	2	6	5	1	0	0	0	0	0	0	0	868.0	56.974349192131	6.8	6.72093023255814	5.341772151898734	3.690909090909091	3.3260869565217392	3.343283582089552	2.925373134328358	2.3194444444444446	3.425	3.0636363636363635	2.5350877192982457	2.4782608695652173	3.0	3.044776119402985	2.6944444444444446	21.7	24.511627906976745	20.50632911392405	15.50909090909091	13.236842105263158	13.326086956521738	15.850746268656716	15.626865671641792	13.166666666666666	209.40765783750984	257.8480693325101	173.1068383583465	143.53010913580036	140.413272112564	173.51199596599906	179.7730142341105
ZINC000026578906	31.632794257651945	0	1	16	0	0	11	4	5	1	0	0	1	0	0	1	2180.0	122.225323289111	6.500617283950618	5.451137884872825	4.9425801640566736	3.721099887766554	2.354609929078014	2.1370716510903427	1.949599083619702	1.8803418803418803	3.1375	3.005050505050505	2.543103448275862	2.3574468085106384	2.33177570093458	2.4072164948453607	2.4285714285714284	27.25	27.89156626506024	21.73825503355705	19.32323232323232	16.676724137931036	15.570212765957448	14.35981308411215	14.510309278350515	14.0	213.42164822718036	259.62759355320736	192.85034399644863	166.69174484703612	151.7108454675901	146.34982813442866	149.83255178299842
ZINC000253633405	17.20592137484245	0	1	6	0	2	6	3	2	0	0	0	1	0	0	1	1162.0	64.07269190667802	6.036475869809204	5.785024154589372	4.3464052287581705	3.2288698955365622	2.258284600389864	2.7454780361757107	2.26372155287818	1.918055555555556	3.1818181818181817	2.982905982905983	2.338345864661654	2.3157894736842106	2.616279069767442	2.6626506024096384	2.4875	26.40909090909091	24.717391304347824	20.63529411764706	17.666666666666668	13.601503759398495	14.587719298245617	16.174418604651162	16.10843373493976	16.125	207.42745085174084	253.61690350242284	181.65134259501585	142.26252414721887	137.32481368178298	164.4256034852886	168.5960735403303
ZINC000095580218	20.453725996071537	0	1	14	0	0	3	2	1	0	0	0	0	0	0	0	1018.0	79.65706533577197	5.25925925925926	5.508771929824562	4.307692307692308	3.342857142857143	2.427536231884058	2.040650406504065	1.8099173553719008	1.7017543859649122	3.074074074074074	2.9285714285714284	2.588235294117647	2.579710144927536	2.6341463414634148	2.5950413223140494	2.508771929824561	18.85185185185185	22.210526315789476	17.778846153846153	14.792857142857144	12.673202614379084	12.5	12.447154471544716	11.84297520661157	11.657894736842104	209.52319829089552	258.6054036258192	179.57870817679586	154.6206365233591	155.80911405654774	161.3883880938123	157.0222793281379
ZINC000003801356	19.87258804150912	0	1	9	0	0	6	4	2	0	0	0	0	0	0	0	1034.0	70.67544352607399	6.196078431372549	6.185185185185185	5.029411764705882	3.4539007092198584	2.437956204379562	2.4608695652173918	2.3592233009708736	2.702127659574468	3.215686274509804	2.9290780141843973	2.5906040268456376	2.437956204379562	2.4869565217391303	2.6310679611650487	2.8085106382978724	20.274509803921568	23.24074074074074	19.235294117647054	14.900709219858156	14.25503355704698	12.956204379562044	13.460869565217392	13.0873786407767	14.0	201.19679873052743	248.9760797594034	168.42452421795468	153.04861461528267	144.7987060280318	148.3996210015531	151.10801265637767
ZINC000029471670	15.625298871325349	0	1	6	0	0	5	2	3	0	0	0	0	0	0	0	890.0	59.64272171637601	5.911111111111111	5.282608695652174	3.8313253012048194	2.6296296296296298	2.61	2.1123595505617976	1.9142857142857144	2.1475409836065573	2.7111111111111112	2.490740740740741	2.229357798165138	2.08	2.0786516853932584	2.3	2.4098360655737703	19.77777777777778	22.32608695652174	16.903614457831324	13.25925925925926	11.954128440366972	12.08	11.49438202247191	12.428571428571429	13.37704918032787	192.4017993704009	237.5393606185629	151.59157830135774	136.7697584609597	131.77360776497574	125.6335682124605	139.96144939028304
CHEMBL4277264	21.856009014626164	0	0	24	0	0	6	4	2	0	0	0	0	0	0	0	1096.0	71.807114477584	9.488372093023257	9.74468085106383	8.61038961038961	7.056179775280899	4.105769230769231	3.607476635514019	3.28	4.82258064516129	3.9069767441860463	3.966292134831461	3.5625	3.125	2.7757009345794392	2.58	3.0	25.48837209302325	27.95744680851064	25.44155844155844	22.89887640449438	21.11458333333333	17.384615384615383	15.36448598130841	12.55	16.14516129032258	251.0984440568897	288.49152195548965	240.3711833350212	224.72394651121567	203.00821236342975	184.1568963949686	147.56549882240202
ZINC000101761607	31.96235300690171	0	2	19	0	2	7	5	2	0	0	0	0	0	0	0	1602.0	117.599237098809	5.777777777777778	5.8604651162790695	4.528301886792453	3.2645739910313902	2.260869565217391	2.2577777777777777	1.8547008547008548	2.0	3.2222222222222223	3.0269058295964126	2.623529411764706	2.486166007905138	2.582222222222222	2.4572649572649574	2.497816593886463	19.77777777777778	22.906976744186046	18.89937106918239	15.20627802690583	13.172549019607844	12.201581027667984	13.48	11.55982905982906	11.10480349344978	208.64004567201428	257.35769069302	180.67920163431103	156.53112230536004	146.50947515994028	158.5542291189567	145.79686443746382
CHEMBL2087335	27.61802187835186	0	1	10	0	2	10	4	5	1	0	0	0	0	0	0	1708.0	102.19458457456396	6.456964006259781	5.324324324324325	4.81294964028777	3.3299492385786804	2.659159159159159	2.375	2.108843537414966	2.5406976744186047	3.183098591549296	2.964467005076142	2.5726872246696035	2.472972972972973	2.423076923076923	2.5	2.6627906976744184	24.056338028169016	27.06756756756757	20.769784172661872	16.3502538071066	14.33920704845815	14.09009009009009	13.697115384615383	13.61734693877551	15.22093023255814	202.2383825031253	252.49567100683623	176.91587824684632	154.73728409533365	151.24369108567865	146.36916247099782	143.8687932849445
ZINC000013439970	24.248479616006502	0	3	6	0	0	8	5	2	0	0	0	1	0	0	1	1566.0	96.80692419396	4.577846364883403	4.339339339339339	3.017585931254996	2.2171460800902425	1.5376513954713007	1.5158730158730158	1.217296113847838	1.3663492063492064	2.75	2.543147208121828	2.230769230769231	2.2322274881516586	2.239795918367347	2.1527093596059115	2.165714285714286	21.75	22.04054054054054	17.050359712230215	13.954314720812183	11.819004524886878	12.09952606635071	11.642857142857142	10.48768472906404	11.062857142857142	188.34831663432425	236.503225781962	155.72602521430028	135.0052610783486	133.34751263860863	138.57442550338664	125.16730310792826
ZINC000038320550	25.171524161193776	0	1	9	0	0	9	4	4	0	0	1	0	0	0	1	1394.0	86.539990860017	7.015384615384615	6.264705882352941	4.8828125	3.618784530386741	2.696335078534031	2.566473988439306	1.7428571428571429	2.057142857142857	3.1538461538461537	2.839779005524862	2.485576923076923	2.4345549738219896	2.375722543352601	2.28	2.442857142857143	21.446153846153845	23.602941176470587	19.5078125	15.596685082872929	13.711538461538462	13.3717277486911	13.531791907514451	11.137142857142855	12.221428571428572	196.65409404433217	245.1133480868185	168.91267389420295	144.27914950984854	145.39381819929585	147.7474913274198	128.6533970752286
CHEMBL4854605	14.83731186109904	0	1	11	0	0	5	4	0	0	0	0	1	0	0	1	1006.0	56.195419382433016	5.877914951989026	6.1345029239766085	4.6069651741293525	3.3809523809523814	2.6035353535353534	2.4133333333333336	1.2367149758454108	1.002020202020202	3.1944444444444446	2.978021978021978	2.752688172043011	2.625	2.6	2.1594202898550723	1.981818181818182	27.944444444444443	25.81578947368421	21.26865671641791	17.142857142857142	14.516129032258064	14.136363636363637	15.706666666666669	13.91304347826087	11.690909090909091	220.41355364211813	261.30439908832545	180.99682508194957	164.35562601688545	155.83205655124556	162.6589541019042	142.52111413576932
ZINC000003622037	14.360915223213311	0	1	6	0	0	5	2	2	0	0	0	1	0	0	1	1038.0	55.95105319213101	5.936972059779078	5.413105413105413	3.852380952380953	2.451536643026005	2.804093567251462	2.8969696969696965	2.311111111111111	2.051111111111111	2.8684210526315788	2.436170212765957	2.188888888888889	2.1052631578947367	2.4363636363636365	2.5	2.5	27.31578947368421	24.7948717948718	19.814285714285717	14.51063829787234	13.4	13.31578947368421	18.654545454545456	15.68	14.84	209.0318059858805	250.9268591938369	154.42924805369617	134.18489392643707	129.84194368628707	157.71045800093864	161.9152805077529
ZINC000299867828	21.42005249126032	0	1	6	0	0	5	2	2	0	0	0	1	0	0	1	1378.0	88.16495966971497	4.374681559866746	4.17094017094017	2.818100358422939	2.087170042971148	1.304678362573099	1.3333333333333337	1.247443762781186	1.194074074074074	2.7777777777777777	2.546961325966851	2.1893203883495147	2.136842105263158	2.245398773006135	2.147239263803681	2.1466666666666665	21.873015873015877	21.815384615384616	16.782258064516128	13.955801104972377	11.053398058252426	11.336842105263155	11.668711656441715	10.374233128834357	10.28	194.47937546194157	245.10520718659413	161.2426896198111	133.42154318204555	127.96501108474376	141.06153218449438	132.18257330909054
CHEMBL180201	27.114354829647468	0	1	6	0	0	9	3	5	1	0	0	0	0	0	0	1700.0	105.996549098809	5.5321637426900585	4.337552742616033	3.782894736842105	2.513888888888889	1.92	1.6381909547738691	1.822344322344322	1.7730923694779115	2.9078947368421053	2.6203703703703702	2.3189655172413794	2.1733333333333333	2.2814070351758797	2.368131868131868	2.463855421686747	22.36842105263158	25.78481012658228	18.69078947368421	14.64351851851852	12.797413793103448	11.826666666666666	12.306532663316585	12.983516483516484	13.33132530120482	193.34929747900253	245.0257023368143	156.94433659444675	140.72394499782587	130.57794211583868	133.7684309921141	139.482141768496
ZINC000022939306	21.14890223343961	0	2	9	0	0	7	5	2	0	0	0	0	0	0	0	1122.0	76.00818224062101	6.035714285714286	5.898305084745763	4.675925925925926	3.683098591549296	2.269230769230769	1.9635036496350364	1.982905982905983	2.4329896907216493	3.0892857142857144	2.908450704225352	2.671052631578948	2.3461538461538463	2.291970802919708	2.3504273504273505	2.5670103092783507	20.035714285714285	23.10169491525424	18.074074074074076	15.211267605633802	14.842105263157896	12.224358974358974	11.700729927007298	11.2991452991453	12.938144329896907	196.80569720572683	242.8547864028165	167.57335605958795	159.93328538703406	139.93015952317833	134.13109263428345	131.33134753938964
ZINC000169329291	23.17276332107654	0	1	18	0	0	6	3	2	1	0	0	0	0	0	0	1384.0	88.58643062122496	6.637860082304527	6.528735632183908	5.165048543689321	3.757575757575757	2.237037037037037	2.187675070028011	2.138211382113821	2.1812865497076026	3.388888888888889	3.136363636363636	2.684931506849315	2.6444444444444444	2.7815126050420167	2.67479674796748	2.675438596491228	25.62962962962963	26.79310344827586	22.368932038834952	18.098484848484848	15.136986301369864	13.503703703703705	13.588235294117649	13.154471544715449	13.973684210526317	227.3608085438565	270.68470865513785	189.90912702851065	164.9534168757767	157.93924566592395	167.6474697348994	157.36534515679813
ZINC000169351732	23.93688924366592	0	1	10	0	0	6	4	2	0	0	0	0	0	0	0	1218.0	86.39839514546999	6.2	6.15625	4.917355371900826	3.842105263157895	3.5935483870967744	2.9657534246575343	2.695035460992908	2.276595744680851	3.2333333333333334	3.0	2.7701149425287355	2.806451612903226	2.8493150684931505	2.900709219858156	2.75177304964539	20.3	23.34375	18.694214876033055	15.210526315789474	14.477011494252874	14.987096774193548	14.36986301369863	14.78014184397163	14.05673758865248	208.3826036954545	257.3832285071208	173.414905233302	162.27546942954632	166.59624544632106	165.84171977300628	171.44883918641915
ZINC000000600432	20.4825947966809	0	1	6	0	0	9	3	4	1	0	0	1	0	0	1	1624.0	82.01457733577196	6.109988776655443	4.57936507936508	4.0172599784250265	2.597921662669864	1.7958152958152958	1.8307692307692307	1.848238482384824	1.61524334251607	2.9454545454545453	2.62589928057554	2.281045751633987	2.168831168831169	2.3615384615384616	2.2601626016260163	2.15702479338843	29.527272727272727	29.125	20.78640776699029	16.697841726618705	14.11111111111111	13.844155844155845	14.930769230769233	14.284552845528456	12.900826446280991	203.45277996829452	251.0680610366084	170.23984566074566	148.73315579867375	133.98559442028443	148.53686317217543	150.44537282203137
ZINC000095577628	20.413285881551648	0	1	14	0	0	5	3	1	0	0	0	0	0	1	1	3800.0	102.133313716376	5.980483950617283	6.143815513626834	4.89675925925926	3.7912820512820513	2.718157181571816	2.152605703048181	2.0179012345679013	1.9860830527497195	3.24	3.0153846153846158	2.6911764705882355	2.658536585365854	2.672566371681416	2.6296296296296298	2.646464646464646	76.0	28.9811320754717	24.98958333333333	23.161538461538463	20.727941176470587	22.3739837398374	20.58407079646018	19.574074074074076	19.424242424242426	232.8685075610242	270.22972726186043	188.7221145017292	169.61341612191825	170.6152643441552	172.6534426494248	169.66732797339913
ZINC000022939315	19.136971689621152	0	2	9	0	0	7	5	2	0	0	0	0	0	0	0	1008.0	64.973804811527	6.9361702127659575	6.66	5.455555555555556	4.4	2.875	3.118279569892473	2.466666666666667	2.365853658536585	3.297872340425532	3.1130434782608694	2.697674418604651	2.558333333333333	2.6881720430107525	2.566666666666667	2.756097560975609	21.4468085106383	24.38	19.61111111111111	16.88695652173913	15.48062015503876	13.666666666666666	15.397849462365592	13.2	13.792682926829269	203.49076322738588	247.3892398859015	180.4138163368613	158.24159695150647	145.7264116506502	160.552862649895	148.37480352141313
CHEMBL431298	22.900223713229604	0	1	15	0	0	9	3	3	2	0	0	1	0	0	1	1882.0	92.691495906678	7.186153473735173	5.810699588477367	5.734502923976609	4.199813258636788	3.2336396546922863	3.636628754738991	3.166199813258637	2.754115226337449	3.5294117647058822	3.394957983193277	3.109375	2.81203007518797	2.6692913385826773	2.588235294117647	2.6296296296296298	36.90196078431372	34.2962962962963	29.221052631578942	26.638655462184875	22.8828125	22.32330827067669	20.80314960629921	20.126050420168067	18.35185185185185	239.82001362689337	282.7768952961071	219.99868593247177	203.4575189212705	185.7401533583475	176.5679085762499	167.31440208453367
ZINC000169351717	18.372845767031777	0	1	10	0	0	5	2	3	0	0	0	0	0	0	0	998.0	68.00942171637601	6.583333333333333	6.14	4.777777777777778	3.623931623931624	3.6666666666666665	2.383838383838384	1.8888888888888888	2.1625	3.0	2.829059829059829	2.5294117647058822	2.425925925925926	2.363636363636364	2.3666666666666667	2.5	20.791666666666668	23.4	18.366666666666667	15.068376068376068	14.008403361344538	14.75925925925926	13.292929292929292	12.311111111111112	12.6125	206.8464932690839	252.9729727384221	171.54868163379618	156.83228690899656	154.9713044693914	148.4359153684143	146.47787363434327
ZINC000003938704	30.771417336932007	0	1	12	0	0	12	1	11	0	0	0	0	0	0	0	1754.0	96.47931824062098	9.529411764705882	8.347222222222221	7.4765625	6.950276243093922	5.659192825112108	5.553398058252427	5.402912621359223	4.674418604651163	3.661764705882353	3.6685082872928176	3.1690140845070425	2.977578475336323	3.1650485436893203	3.0728155339805827	2.823255813953488	25.794117647058822	26.5	24.0	22.38121546961326	20.624413145539908	18.609865470852014	19.237864077669904	19.441747572815533	18.13953488372093	219.99996552291896	271.1930933646496	215.7904393797268	192.22562084504497	176.3256534927666	185.2777039363336	186.8190117768396
CHEMBL338136	16.579694822695668	0	2	6	0	0	7	3	3	0	0	0	1	0	0	1	1190.0	61.926995906678016	6.627384960718294	5.958024691358024	4.430555555555555	3.6947250280583614	2.196261682242991	2.6311111111111107	2.3858858858858856	2.558922558922559	2.9545454545454546	2.8181818181818183	2.1965811965811968	2.121495327102804	2.44	2.3783783783783785	2.5	27.045454545454547	25.11111111111111	20.375	18.96969696969697	14.564102564102564	14.719626168224298	16.32	14.81081081081081	15.545454545454543	202.7200389248097	242.8122173526161	184.85741024388307	144.23158131505002	127.7552996112378	157.07282858698116	150.95246563713744
ZINC000095576504	25.40347346437736	0	1	20	0	0	4	2	1	0	0	0	0	0	1	1	4008.0	122.66867824062098	5.688921270997773	5.855726495726495	4.516666666666668	3.25424430641822	2.4170510132774283	2.1469731800766283	1.995216049382716	1.7708812260536395	3.262295081967213	2.968944099378882	2.6198830409356724	2.610062893081761	2.703448275862069	2.680555555555556	2.5517241379310347	65.70491803278688	27.784615384615385	23.96551724137931	19.16149068322981	15.076023391812866	14.38364779874214	15.4	15.166666666666666	14.786206896551723	238.03521703654897	277.93061508016973	189.30289614802496	162.15488531463035	159.13310453068493	168.33139932801814	169.0559968556977
CHEMBL2402901	24.495768786190283	0	1	9	0	0	9	5	4	0	0	0	0	0	0	0	1364.0	88.328967669715	6.298507462686567	5.797101449275362	4.484126984126984	3.0535714285714284	2.531073446327684	1.942528735632184	1.91875	1.6890243902439024	2.9402985074626864	2.732142857142857	2.3686868686868685	2.389830508474576	2.32183908045977	2.3875	2.213414634146341	20.35820895522388	22.7536231884058	18.261904761904763	15.25	12.61111111111111	13.101694915254235	11.988505747126435	12.50625	11.21951219512195	192.70080252661177	239.0301031592128	167.2925844749459	140.8332850377407	145.6062160694665	140.96874280019583	147.25939256046297
ZINC000045288544	25.10067570589483	0	1	12	0	0	8	3	4	0	0	0	1	0	0	1	1626.0	95.794554764866	6.053805048829925	5.711755233494364	4.369467028003614	3.5107095046854084	2.083068783068783	1.6132686084142394	1.5544608648056923	1.6393650793650796	3.014925373134328	2.9819277108433737	2.492537313432836	2.347619047619048	2.266990291262136	2.0689655172413794	2.1028571428571428	24.26865671641791	23.81159420289855	19.739837398373982	17.933734939759034	14.786069651741292	14.08095238095238	12.5	10.847290640394087	10.96	205.13800657194687	250.82344481209745	188.4000311069097	159.41027857089296	148.92407577902867	143.76630907229335	128.8796136137966
CHEMBL2179701	26.94525852897345	2	2	9	0	0	10	5	5	0	0	0	0	0	0	0	1540.0	99.11732328911098	6.373333333333333	5.7631578947368425	4.311111111111111	2.848314606741573	2.44	1.575	1.45578231292517	1.3333333333333333	2.813333333333333	2.5730337078651684	2.257425742574257	2.2857142857142856	2.2875	2.238095238095238	2.163265306122449	20.53333333333333	22.5	17.94814814814815	14.0	11.648514851485148	12.491428571428573	11.65	10.877551020408164	9.578231292517009	193.62973638958735	238.68323074381843	160.95552767880426	135.97299217723395	140.00539854964407	138.629385657991	138.5210874117462
ZINC000101824841	28.39830953026756	0	2	10	0	2	6	4	2	0	0	0	0	0	0	0	1448.0	109.356375813356	4.775	4.785714285714286	3.54320987654321	2.5338983050847457	1.9341563786008231	1.9244444444444444	1.6681818181818182	1.9191919191919191	2.95	2.7288135593220337	2.450980392156863	2.353909465020576	2.364444444444445	2.3363636363636364	2.5505050505050506	18.1	21.36904761904762	16.814814814814813	13.055084745762713	11.803921568627452	11.36625514403292	11.72	10.595454545454546	11.56060606060606	193.49037567820335	245.14488360320328	159.2622744819579	144.11725124120142	142.22857861757913	142.91738350976735	133.4905777714716
CHEMBL4209274	13.423098298725945	0	1	11	0	0	4	3	0	0	0	1	0	0	0	1	710.0	46.420529667886015	7.67741935483871	7.212121212121212	5.586206896551724	3.923076923076923	2.909090909090909	3.26	2.5416666666666665	1.4857142857142858	3.3548387096774195	3.102564102564102	2.79746835443038	2.590909090909091	2.56	2.125	1.8571428571428568	22.90322580645161	25.0	20.63793103448276	16.794871794871796	14.037974683544304	12.924242424242424	14.22	11.770833333333334	8.942857142857143	220.89931193940345	268.41436331243966	187.7655876332698	161.10390257443788	150.5179600574189	164.8322313744471	132.0695774516212
CHEMBL2436555	9.370727640387596	0	3	6	0	0	5	3	0	0	0	0	2	0	0	2	1022.0	39.44751614364101	6.638608305274971	7.277777777777778	6.284313725490196	4.058201058201059	1.827586206896552	0.9444444444444444	0.2916666666666667	0.0	3.227272727272727	3.119047619047619	2.5526315789473686	2.103448275862069	1.625	1.5	1.0	46.45454545454545	28.727272727272727	27.205882352941178	21.904761904761905	17.973684210526315	18.0	13.5625	17.0	17.0	245.71697047110183	272.33676574436817	207.0079073996718	168.68386138685335	138.68715483537187	118.63548323482644	91.88350258961236
CHEMBL1729	24.3174293012278	0	1	12	0	0	9	3	4	0	0	1	1	0	0	2	1630.0	88.30393924062099	7.436146529042705	6.5097001763668425	4.886886886886887	3.9639846743295024	2.603835978835979	2.4319444444444445	2.5505698005698005	2.49480415667466	3.098360655737705	2.9448275862068964	2.506097560975609	2.398809523809524	2.41875	2.423076923076923	2.5035971223021583	26.72131147540984	25.476190476190474	21.063063063063066	18.917241379310344	15.676829268292684	15.089285714285714	14.0625	14.294871794871796	16.093525179856115	211.7842282024472	255.1089399258232	184.60038788307563	159.4427551382681	148.84609850692175	149.4792574820837	148.7694758610133
ZINC000001893436	19.21785191866092	0	1	6	0	0	6	2	3	0	0	0	1	0	0	1	1290.0	74.09566043092298	5.723171889838557	5.42798353909465	4.152915291529153	3.004084967320261	2.093698175787728	1.922528032619776	1.858974358974359	1.8072562358276645	2.980769230769231	2.742647058823529	2.375	2.246268656716418	2.330275229357798	2.3846153846153846	2.4693877551020407	24.807692307692307	23.814814814814813	19.02970297029703	16.058823529411764	14.819444444444445	14.902985074626866	12.972477064220184	12.471153846153848	13.479591836734691	202.4202667042675	250.03370428832335	166.83663409426924	149.52995362133836	138.96255602300548	145.81091264142984	145.15680290715608
CHEMBL181928	24.99303448608783	0	1	6	0	0	9	3	5	1	0	0	0	0	0	0	1586.0	94.962171669715	6.066334991708127	4.666666666666666	4.141791044776119	2.746031746031746	2.200364298724954	1.777096114519427	1.9161290322580644	1.8436781609195405	3.0	2.6666666666666665	2.372448979591837	2.262295081967213	2.361963190184049	2.412903225806452	2.4827586206896552	23.671641791044777	27.042857142857144	19.649253731343283	15.296296296296296	13.56122448979592	12.710382513661202	12.730061349693251	12.812903225806451	13.0	197.57452890403917	248.5437154448177	158.34608259798492	143.12299064125162	136.69765627036446	140.0649503882399	141.38142974826053
ZINC000013491756	18.482235566772957	0	1	9	0	0	6	4	1	0	0	0	0	1	0	1	2158.0	76.101226621225	5.450351333949217	5.373275236020334	4.027186761229315	2.744760264140109	1.9973333333333327	1.614462081128748	1.801742919389978	1.7853444842692154	3.0	2.6666666666666665	2.3455882352941178	2.24	2.3523809523809525	2.333333333333333	2.4408602150537635	44.04081632653061	26.03921568627451	21.4468085106383	16.728682170542637	16.448529411764707	18.88	13.628571428571428	13.303921568627452	15.870967741935484	210.0704852008502	253.00506017047928	164.68654174264603	146.664046440544	141.8102641006835	147.3357292574145	142.9545990184006
ZINC000101805179	36.204993694020985	0	2	19	0	2	7	5	2	0	0	0	0	0	0	0	1830.0	139.667991956997	4.96969696969697	5.076923076923077	3.815384615384616	2.68231046931408	1.8758169934640525	1.8140350877192983	1.5017543859649125	1.5779467680608366	3.0	2.779783393501805	2.472491909385113	2.34640522875817	2.347368421052632	2.308771929824561	2.4106463878327	18.484848484848484	21.71153846153846	17.287179487179486	13.624548736462094	12.0873786407767	11.22222222222222	11.673684210526316	10.550877192982457	10.958174904942966	200.1409095262657	250.48752121674923	167.17487986092132	149.02963602897262	141.86147959956264	144.35886273952462	136.15297164635567
ZINC000013813919	21.489002176481616	0	1	12	0	0	8	3	3	0	0	1	1	0	0	2	1452.0	76.62635781152699	7.992253691600097	7.115303983228511	5.483091787439614	4.303201506591337	2.562962962962963	2.538011695906433	2.7766203703703702	3.275769745649264	3.235294117647059	3.067796610169492	2.541984732824428	2.303703703703704	2.4473684210526314	2.53125	2.602409638554217	28.47058823529412	26.52830188679245	22.41304347826087	20.06779661016949	16.564885496183205	15.251851851851852	14.63157894736842	15.458333333333334	16.566265060240966	220.4979210108108	261.4380118925673	195.50098636519877	168.06790447823124	144.37853900302028	147.60572308720683	156.97087724439075
CHEMBL2402888	27.301783022946776	0	2	9	0	2	11	6	4	1	0	0	0	0	0	0	1668.0	97.504354764866	6.506535947712418	5.305555555555555	4.625304136253041	2.8656462585034013	2.300623052959501	2.1868131868131866	2.216962524654833	2.534516765285996	3.264705882352941	2.903061224489796	2.5091743119266057	2.299065420560748	2.505494505494505	2.727810650887574	2.710059171597633	24.529411764705884	27.83333333333333	20.98540145985401	15.556122448979592	13.224770642201834	12.088785046728972	12.637362637362637	13.946745562130175	14.355029585798816	201.7641387476527	251.91940690971336	167.8193458528817	145.6486617276523	130.58886996443144	139.35448658508952	154.0221031875226
ZINC000000385642	17.02758188987998	0	1	9	0	2	6	4	1	0	0	0	0	1	0	1	2042.0	64.17762338243301	6.922821456934517	6.757000903342368	5.257309941520468	3.5478686233403214	3.471544715447154	3.2586520947176685	3.166069295101553	2.22051282051282	3.5526315789473686	3.0754716981132075	2.5943396226415096	2.597560975609756	3.1475409836065573	3.225806451612903	2.769230769230769	53.73684210526316	29.463414634146343	25.56578947368421	19.22641509433962	18.77358490566038	25.78048780487805	20.262295081967213	22.758064516129032	24.53846153846154	230.90087142490083	271.6666179080887	179.75221410656377	152.33803727205452	162.54954661452945	191.07375566428823	198.530055618786
ZINC000013761077	15.056091460581396	0	1	6	0	0	6	2	3	0	0	0	1	0	0	1	1102.0	56.59425719213102	6.810383032605255	6.177777777777777	4.710485133020344	3.736111111111111	2.7875	2.5050505050505047	2.468123861566484	2.1275720164609053	3.0	2.75	2.337078651685393	2.3	2.4393939393939394	2.4754098360655736	2.555555555555556	28.256410256410252	25.55	20.87323943661972	18.46590909090909	16.89887640449438	18.025	16.484848484848484	15.901639344262296	15.962962962962964	209.22049754943123	251.0706422527333	175.58582288435835	156.39488990426926	148.35980015499166	157.270786025435	160.43536107380518
ZINC000003815700	21.339172262220558	0	0	23	0	0	6	3	1	1	0	1	0	0	0	1	1320.0	78.67415947758398	9.03359173126615	8.159420289855074	7.405405405405405	5.8478260869565215	5.11904761904762	5.325842696629214	5.1835205992509366	3.7044673539518898	3.72093023255814	3.630434782608696	3.372340425531915	3.295918367346939	3.460674157303371	3.101123595505618	2.6082474226804124	30.69767441860465	31.369565217391305	26.513513513513512	22.42391304347826	20.4468085106383	18.520408163265305	20.876404494382022	21.13483146067416	16.536082474226806	258.4034741095118	300.93640350364984	231.4443044001571	216.54612072806253	204.5835765872066	222.14839943629323	222.81006181584863
CHEMBL4862745	13.313708498984765	0	1	11	0	0	4	4	0	0	0	0	0	0	0	0	680.0	48.20950647758401	6.0606060606060606	6.285714285714286	4.819672131147541	3.4556962025316458	2.7432432432432434	2.029850746268657	1.0344827586206895	0.8	3.1515151515151514	2.9873417721518987	2.8666666666666667	2.702702702702702	2.417910447761194	2.0172413793103448	1.7555555555555555	20.60606060606061	23.914285714285715	19.21311475409836	14.582278481012658	14.666666666666666	14.243243243243244	12.238805970149254	8.96551724137931	6.866666666666666	211.4035250461486	255.12336398220583	171.0848322944258	170.950840832263	161.87320546583533	148.5034571547373	126.87934415454386
CHEMBL3291085	20.02241795577018	1	2	9	0	0	8	3	3	1	0	0	0	0	0	0	1666.0	1932.6822475260744	6.49895178197065	5.938271604938271	4.749999999999999	4.0320987654320986	2.540051679586563	1.9559228650137743	1.6604938271604937	2.6039215686274506	3.018867924528302	2.807407407407408	2.528169014084507	2.434108527131783	2.2975206611570247	2.1944444444444446	2.5058823529411764	31.433962264150946	25.35185185185185	20.57	17.014814814814816	18.34507042253521	14.945736434108529	14.380165289256198	11.916666666666666	14.094117647058823	347.5414220466753	255.3681882930644	172.47456111848567	165.49427783466484	161.2687233881629	145.6628233183714	132.8497668350657
CHEMBL2113288	61.120858436510034	0	2	18	0	0	22	8	12	0	0	0	2	0	0	2	3910.0	226.006932007316	6.446401686239085	5.834656084656085	4.277414669571533	3.161151466236212	2.6783369803063457	2.517829457364341	2.328191370444892	2.376104137610414	2.951219512195122	2.675544794188862	2.310483870967742	2.424507658643326	2.497674418604652	2.3380281690140845	2.410041841004184	23.841463414634145	23.75	19.41176470588235	16.513317191283292	13.834677419354838	15.26039387308534	14.734883720930233	13.150905432595572	13.673640167364017	199.54975280384883	244.66869238234372	173.62066178486157	143.59745099288506	148.9485931798025	160.90092024870364	144.2440244236392
ZINC000101687408	27.301783022946776	0	2	9	0	2	11	6	4	1	0	0	0	0	0	0	1668.0	97.504354764866	6.506535947712418	5.305555555555555	4.625304136253041	2.8656462585034013	2.300623052959501	2.1868131868131866	2.216962524654833	2.534516765285996	3.264705882352941	2.903061224489796	2.5091743119266057	2.299065420560748	2.505494505494505	2.727810650887574	2.710059171597633	24.529411764705884	27.83333333333333	20.98540145985401	15.556122448979592	13.224770642201834	12.088785046728972	12.637362637362637	13.946745562130175	14.355029585798816	201.7641387476527	251.91940690971336	167.8193458528817	145.6486617276523	130.58886996443144	139.35448658508952	154.0221031875226
ZINC000299861700	20.71294571007377	0	1	12	0	0	5	2	2	0	0	0	1	0	0	1	1334.0	81.81915643092299	5.622313671696388	5.376984126984127	3.864444444444445	2.895424836601307	1.7937595129375954	1.7506361323155215	1.6640419947506562	1.71010101010101	3.0185185185185186	2.794117647058824	2.363636363636364	2.3424657534246576	2.381679389312977	2.2755905511811023	2.363636363636364	24.703703703703702	23.821428571428573	19.37	16.50735294117647	13.331168831168831	13.712328767123289	13.259541984732824	11.811023622047244	12.654545454545454	214.44469994269528	260.5433684716989	181.28523211130923	151.12313875549034	148.10817987783832	154.9080951967988	143.4628308051848
ZINC000096272877	29.212023125334664	0	2	9	0	0	13	6	4	1	0	2	0	0	0	2	1868.0	101.802978574564	7.540334855403349	5.776315789473684	5.214452214452214	3.4528619528619533	2.6219135802469133	2.620320855614973	2.713178294573644	2.166666666666667	3.2054794520547945	2.797979797979798	2.436936936936937	2.300925925925926	2.4224598930481283	2.5	2.4204545454545454	25.58904109589041	27.94736842105263	21.62937062937063	16.626262626262626	13.9009009009009	12.717592592592592	13.711229946524064	14.732558139534884	13.420454545454543	199.44840872350505	248.88584441294853	167.1611532378638	146.58513804624693	133.98942289242655	143.13307272466906	151.00319066470726
ZINC000043023881	16.251525423472135	0	1	9	0	0	5	3	2	0	0	0	0	0	0	0	872.0	58.875679001829006	6.333333333333333	6.0227272727272725	4.620253164556962	3.2857142857142856	2.8526315789473684	3.1780821917808217	2.333333333333333	1.7671232876712328	3.071428571428572	2.8095238095238093	2.4444444444444446	2.3789473684210525	2.698630136986301	2.710144927536232	2.452054794520548	20.761904761904763	23.38636363636364	18.670886075949365	14.666666666666666	13.037037037037036	12.663157894736845	15.41095890410959	14.55072463768116	11.89041095890411	204.56555082458516	252.03738720185493	169.34866026892928	147.27908209232945	138.71569970351945	166.40455203015892	169.6877042081702
ZINC000013761080	15.763198241767943	0	1	12	0	0	6	2	3	0	0	0	1	0	0	1	1135.0	58.04931847758401	7.719052385719053	7.187134502923976	5.878136200716846	4.810370370370371	3.22972972972973	3.192708333333333	3.1111111111111107	3.655328798185941	3.189189189189189	3.066666666666667	2.569620253164557	2.4324324324324325	2.484375	2.4915254237288136	2.673469387755102	30.67567567567568	27.36842105263158	23.806451612903224	22.41333333333333	19.43037974683544	19.75675675675676	17.5625	16.54237288135593	18.367346938775512	229.45581278065845	266.3719142828186	206.780994599766	177.93194107542726	162.92578111733334	165.1741132189415	164.93697152552144
ZINC000066263915	27.322952465245542	0	1	9	0	0	7	3	4	0	0	0	0	0	0	0	1452.0	102.521145098809	5.552631578947368	5.329113924050633	3.919463087248322	2.7572815533980584	2.009950248756219	1.6548223350253808	1.6649214659685865	1.6467391304347827	2.9342105263157894	2.6359223300970878	2.4292035398230087	2.4029850746268657	2.3096446700507616	2.2670157068062826	2.347826086956522	19.105263157894736	21.962025316455694	17.48993288590604	13.606796116504857	12.327433628318584	12.532338308457712	11.34010152284264	10.544502617801047	10.858695652173912	193.7948999759454	243.35818396476748	160.4904511121122	142.565629010681	147.75281401871453	140.68745319527918	134.912463828029
CHEMBL4877603	14.83731186109904	0	1	11	0	0	5	4	0	0	0	0	1	0	0	1	1006.0	56.195419382433016	5.877914951989026	6.1345029239766085	4.621890547263682	3.4224664224664227	2.6818181818181817	2.3377777777777777	1.146537842190016	1.0383838383838384	3.1944444444444446	2.989010989010989	2.78494623655914	2.647727272727273	2.5866666666666664	2.188405797101449	1.981818181818182	27.944444444444443	25.81578947368421	21.26865671641791	17.142857142857142	15.376344086021506	15.590909090909092	17.2	12.521739130434783	12.272727272727272	220.41355364211816	261.30439908832545	180.99682508194957	167.07801227347676	159.8921390574546	166.1684193141787	142.65146556909156
CHEMBL4869695	14.83731186109904	0	1	11	0	0	5	4	0	0	0	1	0	0	0	1	798.0	51.753268382433006	7.222222222222222	6.789473684210527	5.164179104477612	3.791208791208791	2.886363636363636	3.16	2.318840579710145	1.4545454545454546	3.1944444444444446	2.978021978021978	2.752688172043011	2.625	2.6	2.1594202898550723	1.981818181818182	22.166666666666668	24.55263157894737	19.83582089552239	15.912087912087912	13.827956989247312	13.590909090909092	14.32	11.594202898550725	9.654545454545454	211.33224939959197	256.3525810544447	175.7408535127557	161.23600959205564	153.6937714911607	158.2483621526751	135.65995896045197
CHEMBL2113283	61.12085843651002	0	2	18	0	0	22	8	12	0	0	0	2	0	0	2	3902.0	222.450028768524	7.084678695789807	6.426388888888889	4.814296814296815	3.707043913940466	3.4214463840399003	3.095986038394416	2.669119450576404	3.0248166948674564	3.051282051282051	2.7612732095490715	2.358407079646017	2.523690773067332	2.581151832460733	2.4061810154525385	2.6598984771573604	25.012820512820515	24.6375	20.41958041958042	17.718832891246684	14.765486725663717	16.81296758104738	15.968586387434556	13.90728476821192	16.02030456852792	208.18903528451125	251.1652961829349	183.08844255894465	149.61383249796722	159.38580892501554	171.52419284557925	149.12155784243333
ZINC000005491128	17.02758188987998	0	1	9	0	2	6	4	1	0	0	0	1	0	0	1	1106.0	59.62752338243301	6.936972059779078	6.807588075880759	5.285087719298246	3.568134171907757	3.574074074074074	3.2513661202185795	3.0934744268077603	2.264705882352941	3.5526315789473686	3.0849056603773586	2.5943396226415096	2.5595238095238093	3.1639344262295084	3.2063492063492065	2.7058823529411766	29.105263157894736	26.82926829268293	22.723684210526315	16.849056603773583	15.59433962264151	18.88095238095238	18.0327868852459	18.77777777777778	17.764705882352942	225.65251604815649	269.6224428835108	177.74246337595673	150.9465721973624	155.0813786713854	190.11794457354264	194.17892222230776
ZINC000013761082	18.59162536651413	0	1	6	0	2	6	2	3	0	0	0	1	0	0	1	1252.0	70.41753462122502	5.951121189216428	5.47276688453159	4.046783625730995	3.094650205761317	2.040650406504065	2.305555555555556	2.3282247765006385	3.164983164983165	3.0408163265306123	2.8222222222222224	2.232258064516129	2.1219512195121952	2.3229166666666665	2.4022988505747125	2.9696969696969697	25.551020408163264	24.274509803921568	19.53684210526316	16.881481481481483	12.30967741935484	13.78048780487805	14.291666666666666	13.586206896551724	18.454545454545453	204.9014179185861	251.9378411191979	176.55265865271437	132.23903590413008	129.64437284030217	142.0370147899013	142.581613283414
CHEMBL2087325	26.674108271152765	0	1	10	0	2	8	4	4	0	0	0	0	0	0	0	1424.0	95.93028057456398	6.257142857142857	5.890410958904109	4.463235294117647	3.375	2.5799086757990866	2.372549019607843	2.082474226804124	2.403614457831325	3.1142857142857143	2.96875	2.588235294117647	2.461187214611872	2.411764705882353	2.443298969072165	2.632530120481928	20.34285714285714	22.80821917808219	18.889705882352946	15.578125	13.65158371040724	13.278538812785389	12.985294117647058	11.922680412371134	13.674698795180722	199.56105779628896	248.3483397447241	176.1166516785346	155.00115820621076	150.00243335935076	146.1315944632846	140.37637641040095
ZINC000068199248	26.28891973052638	1	1	19	0	0	6	3	3	0	0	0	0	0	0	0	1340.0	93.75368624062098	6.903225806451613	6.727272727272728	5.384615384615385	3.835443037974684	2.625	2.378571428571429	2.0604026845637584	2.031847133757962	3.338709677419355	3.0632911392405062	2.638418079096045	2.65625	2.8857142857142857	2.6308724832214767	2.496815286624204	21.61290322580645	24.303030303030305	20.264957264957264	16.240506329113924	13.615819209039548	13.225	14.157142857142857	12.832214765100671	11.343949044585989	221.2177384885001	267.5994316680748	189.81936599514663	157.4231099794696	156.26485430793832	174.40891025217502	164.18435885854998
ZINC000001891034	19.21785191866092	0	1	6	0	0	7	3	3	0	0	0	1	0	0	1	1302.0	72.07214752607399	6.070685064149117	5.568134171907756	4.13718820861678	3.136089577950043	2.110294117647059	2.0718390804597706	1.911991199119912	1.7557651991614256	3.019607843137255	2.852713178294574	2.4714285714285715	2.301470588235294	2.3706896551724137	2.5445544554455446	2.311320754716981	25.529411764705884	24.39622641509434	19.53061224489796	16.844961240310077	15.32857142857143	14.977941176470589	13.172413793103448	14.514851485148515	12.9811320754717	202.24641952281047	248.19433834895275	172.4651504262469	155.07118587443676	141.47812835527597	141.43401952264188	158.95240027391233
ZINC000013454126	17.096531575101274	0	1	6	0	0	6	3	2	0	0	0	1	0	0	1	1162.0	64.07269190667802	5.991021324354659	5.719806763285024	4.275816993464052	2.9458937198067634	2.094949494949495	2.526515151515152	2.4848484848484844	2.5401234567901234	3.136363636363636	2.8521739130434782	2.363636363636364	2.263636363636364	2.4545454545454546	2.636363636363636	2.75	26.40909090909091	24.717391304347824	20.341176470588238	16.765217391304347	14.297520661157025	14.463636363636365	14.909090909090908	15.402597402597404	16.583333333333332	207.42745085174084	253.61690350242284	172.90557979370436	147.15770643895428	135.83017435316785	150.6312485722257	164.4083029408171
ZINC000040896193	18.223015852770715	0	1	12	0	0	5	3	1	1	0	0	0	0	0	0	1138.0	73.10950081152697	5.618357487922705	5.727891156462584	4.511111111111111	3.23728813559322	1.870206489675516	1.7040816326530612	1.951851851851852	1.9116465863453815	3.1956521739130435	2.8983050847457625	2.564516129032258	2.4513274336283186	2.520408163265306	2.6333333333333333	2.63855421686747	24.73913043478261	25.836734693877556	21.011111111111116	15.872881355932204	14.685483870967742	13.309734513274336	12.285714285714286	13.666666666666666	14.385542168674698	214.8117584085953	260.14686441548304	169.3172192242902	156.5175089115683	148.1474333411253	147.843034233064	155.59049113944008
CHEMBL2113160	63.56498123641279	0	2	24	0	0	22	12	8	0	0	0	2	0	0	2	4002.0	242.986619246108	5.688692480359148	5.316144874155923	3.866733803289695	2.745754488112567	2.099585062240664	2.084795321637427	1.967772967772968	1.881868796901477	2.8295454545454546	2.532751091703057	2.32172131147541	2.2987551867219915	2.3530701754385963	2.3593073593073592	2.383442265795207	22.738636363636363	23.12154696132597	18.05438066465257	14.663755458515285	13.545081967213116	13.645228215767634	13.157894736842104	12.63852813852814	12.679738562091504	197.5942648142345	244.0121088943219	157.73928966956808	145.52649633365897	141.30509869603858	145.44770034463676	144.5369100334428
ZINC000299822697	25.50093272030007	1	1	9	0	0	7	2	5	0	0	0	0	0	0	0	1350.0	89.58613295516801	6.65625	6.102941176470588	4.75968992248062	3.239130434782609	2.621301775147929	2.239263803680981	1.9056603773584904	2.035211267605634	3.21875	2.885869565217391	2.576530612244898	2.6153846153846154	2.521472392638037	2.4716981132075477	2.5422535211267605	21.09375	23.676470588235293	19.085271317829456	14.570652173913045	13.535714285714286	13.887573964497042	12.88957055214724	11.50314465408805	12.598591549295774	205.48725932481503	256.2486217598413	166.5707167130317	148.3119156511625	156.03504288901453	152.29814107267237	140.65645363442948
ZINC000034643825	20.02241795577018	0	1	9	0	0	7	3	3	1	0	0	0	0	0	0	1306.0	78.96326043092297	6.046121593291405	5.684848484848485	4.544554455445544	3.7542579075425775	2.33578431372549	1.8293333333333333	1.5380116959064325	2.248226950354609	3.037735849056604	2.81021897810219	2.5342465753424657	2.397058823529412	2.28	2.1403508771929824	2.372340425531915	24.641509433962263	25.036363636363635	20.425742574257427	16.854014598540147	18.006849315068493	14.566176470588236	14.032	11.473684210526317	12.893617021276595	204.942911701833	252.21628724456264	171.63167141413578	164.10365697263347	157.52679363748263	143.33473874500675	129.69505175957408
CHEMBL2179702	22.523034911200774	0	1	9	0	0	10	5	3	1	0	0	1	0	0	1	1734.0	91.14762495516796	5.885304659498209	4.957671957671958	4.542028985507246	2.8739316239316244	2.211740041928721	1.9906759906759908	1.7659574468085106	1.7297979797979797	2.935483870967742	2.685897435897436	2.4497041420118344	2.39622641509434	2.4545454545454546	2.297872340425532	2.2803030303030303	27.967741935483872	27.3015873015873	19.660869565217396	14.865384615384617	13.272189349112423	13.169811320754716	14.426573426573428	12.829787234042554	11.553030303030305	200.5082136928643	245.08524619327832	162.70184977726936	147.30649865560895	143.8201388400075	152.18264701180172	143.3578148116025
ZINC000096272865	23.89805180474492	0	1	9	0	0	8	5	3	0	0	0	0	0	0	0	1300.0	87.685763669715	5.848484848484849	5.5	4.048	2.881656804733728	2.240437158469945	1.8888888888888888	1.7735849056603774	1.6217948717948718	2.9242424242424243	2.6923076923076925	2.321428571428572	2.3278688524590163	2.3580246913580245	2.3773584905660377	2.2115384615384617	19.696969696969692	22.205882352941178	17.832	14.644970414201184	12.214285714285714	12.131147540983608	12.271604938271604	11.962264150943396	11.166666666666666	192.34186351997928	239.86963258210835	165.00425251714066	140.3257104286612	137.36063217801131	146.60700982203178	144.62268949105015
ZINC000100820734	18.470305022954484	0	1	6	0	4	6	3	2	0	0	0	1	0	0	1	1198.0	66.86159190667799	6.168998628257888	5.918981481481481	4.455433455433456	2.903762029746282	2.253968253968254	2.835341365461847	3.0042194092827	2.7522522522522523	3.3777777777777778	3.0078740157480315	2.338235294117647	2.321428571428572	2.7590361445783134	2.8227848101265822	3.0	26.622222222222224	25.1875	21.0989010989011	16.566929133858267	13.073529411764708	14.455357142857142	16.53012048192771	16.240506329113924	17.513513513513512	212.22943864946504	260.696070096044	176.89803926100242	137.51823475610706	134.2046367372088	166.77220039811883	172.85790828181385
ZINC000026577212	31.39314559615777	0	1	16	0	0	10	4	5	0	0	0	1	0	0	1	1918.0	111.147645860017	7.665821072213767	7.274170274170274	6.032441200324412	5.120319214241866	3.2429906542056077	2.7491582491582487	2.448107448107448	2.2643908969210176	3.410958904109589	3.386740331491713	2.8202764976958523	2.6728971962616823	2.621212121212121	2.6043956043956045	2.6204819277108435	26.273972602739725	25.89610389610389	22.08029197080292	20.552486187845304	17.331797235023043	16.686915887850468	15.181818181818182	14.593406593406591	13.987951807228916	223.15687883318083	266.66770307117537	211.44788963262215	178.62358356677967	168.25612753640183	163.66735443699247	160.64533485211888
ZINC000095572782	20.453725996071537	0	1	14	0	0	3	2	1	0	0	0	0	0	0	0	1018.0	79.65706533577197	5.25925925925926	5.508771929824562	4.307692307692308	3.335714285714286	2.4347826086956523	1.9761904761904765	1.7419354838709675	1.6578947368421053	3.074074074074074	2.935714285714285	2.594771241830065	2.608695652173913	2.5873015873015874	2.5080645161290325	2.473684210526316	18.85185185185185	22.210526315789476	17.778846153846153	14.792857142857144	12.640522875816991	12.731884057971014	12.27777777777778	11.411290322580646	11.18421052631579	209.52319829089552	258.6054036258192	179.57870817679586	155.10910762889753	158.1087918148167	160.979266238959	152.24132388600768
ZINC000169351724	19.108462118919736	0	1	10	0	0	5	3	1	0	0	0	1	0	0	1	1206.0	71.79618790667797	6.07836822329576	6.104308390022675	4.716727716727717	3.501763668430335	2.483050847457627	1.8994708994708995	2.112418300653595	2.2018970189701896	3.3043478260869565	3.023809523809524	2.654135338345865	2.457627118644068	2.3904761904761904	2.588235294117647	2.658536585365854	26.217391304347824	25.10204081632653	20.725274725274726	16.515873015873016	14.93984962406015	15.771186440677964	13.39047619047619	14.094117647058823	13.926829268292684	221.32538621217896	266.4653336506448	182.83349379655743	162.12726400828635	156.60201395015287	142.56677011877616	158.54072929131053
CHEMBL4533922	17.20592137484245	0	1	9	0	0	7	5	1	0	0	0	1	0	0	1	1158.0	62.171362096980005	6.466784244562023	6.547979797979798	5.220815752461323	3.663522012578616	2.922341696535245	2.5043859649122804	2.201754385964912	2.1359867330016584	3.238095238095238	2.9056603773584904	2.558558558558558	2.4946236559139785	2.6842105263157894	2.5526315789473686	2.701492537313433	27.571428571428573	25.59090909090909	21.670886075949365	18.22641509433962	16.306306306306308	18.365591397849464	17.06578947368421	14.986842105263158	16.17910447761194	212.1752622939147	255.4700591767826	176.92569907289132	157.17249833041356	159.45618039752097	170.4066602278321	158.40824363510706
ZINC000101514097	14.946701660840215	0	2	9	0	0	6	3	1	1	0	0	0	1	0	1	2170.0	62.68753304849001	8.672815855446762	8.68936678614098	7.671111111111112	5.520502645502645	4.663105413105413	5.41919191919192	3.815843621399177	2.752645502645503	3.8620689655172415	3.571428571428572	3.192982456140351	3.1153846153846154	3.0454545454545454	2.888888888888889	2.6785714285714284	74.82758620689656	37.41935483870968	35.94	31.446428571428573	28.087719298245613	26.82692307692308	27.295454545454547	29.72222222222222	36.10714285714285	278.03710907503506	307.43824435100703	247.30832239801995	214.21943320068203	204.93824713786097	207.53888818074503	211.17832621589744
ZINC000013440001	25.271825252598124	0	2	6	0	0	9	5	3	0	0	0	1	0	0	1	1628.0	96.56090238426198	5.37471744044514	5.056316590563165	3.6944444444444446	2.754050925925926	1.6640211640211642	1.5741680767061477	1.287551440329218	1.630065359477124	2.901408450704225	2.6875	2.28	2.295238095238095	2.253807106598985	2.060185185185185	2.217647058823529	22.92957746478873	22.83561643835617	18.397058823529413	15.776041666666666	12.88888888888889	13.023809523809524	12.055837563451776	9.89351851851852	11.311764705882354	193.1732688137161	240.74650653698595	166.98382640205503	139.4155775412217	139.70059030401904	143.882329148735	118.50874801732
ZINC000013491763	17.66573898584523	0	1	9	0	0	5	3	2	0	0	0	0	0	0	0	948.0	66.231930621225	5.833333333333333	5.58	4.293478260869565	2.919354838709677	2.373913043478261	1.7708333333333333	1.8673469387755104	1.8333333333333333	2.9375	2.6370967741935485	2.2977099236641223	2.260869565217391	2.375	2.326530612244898	2.388888888888889	19.75	22.58	17.58695652173913	13.588709677419354	12.229007633587786	11.904347826086957	11.84375	11.06122448979592	11.488888888888887	199.23170658031157	246.9731933636973	158.84779493870428	138.5928319417187	134.14313946549348	148.0588783674252	139.59753929010148
ZINC000101787759	18.51074513747437	0	1	9	0	2	5	4	1	0	0	0	0	0	0	0	932.0	66.35411371637598	5.787234042553192	6.02	4.659574468085107	3.1578947368421053	2.8095238095238093	2.7604166666666665	2.0103092783505154	1.9540229885057472	3.234042553191489	2.849624060150376	2.592592592592593	2.7333333333333334	2.71875	2.6391752577319587	2.735632183908046	19.829787234042552	22.98	19.0	14.157894736842104	12.725925925925926	14.18095238095238	15.229166666666666	12.443298969072163	12.597701149425289	203.3821610144969	253.82083165826307	163.1747353232515	145.02086196192988	163.02990028311763	168.508500802559	152.0135263738048
ZINC000100464335	31.04416598454341	0	2	10	0	2	11	5	5	1	0	0	0	0	0	0	1870.0	113.994349098809	6.230555555555556	5.2023809523809526	4.522916666666666	3.1289855072463766	2.376756066411239	2.238297872340425	2.0395738203957383	2.5067340067340065	3.1875	2.9434782608695653	2.572519083969466	2.3869731800766285	2.4382978723404256	2.5251141552511416	2.737373737373737	23.375	26.55952380952381	20.29375	15.91304347826087	13.80534351145038	12.804597701149426	12.987234042553192	12.853881278538813	14.414141414141412	200.35260947932773	250.81461527682512	172.98420842010097	152.95237112964085	143.36445685576277	142.48539136559694	143.00229024264348
CHEMBL4858338	14.130205079912493	0	1	11	0	0	5	4	0	0	0	0	1	0	0	1	968.0	52.51729357273501	6.29105873550318	6.546031746031746	4.994535519125683	3.5654008438818567	2.906906906906907	2.3134328358208958	1.2643678160919545	0.9580246913580248	3.303030303030303	3.050632911392405	2.9066666666666667	2.77027027027027	2.5223880597014925	2.1206896551724137	1.9333333333333331	29.33333333333333	26.65714285714286	22.36065573770492	17.417721518987342	16.373333333333335	15.54054054054054	15.343283582089551	14.482758620689657	11.844444444444443	225.7334406213656	265.04505802474284	182.2579123226436	178.08969457546846	166.56589859406228	157.61493748920572	141.94277645333642
CHEMBL4876036	14.68748194683798	0	1	11	0	0	5	4	1	0	0	0	0	0	0	0	782.0	52.53083628728201	6.594594594594595	6.589743589743589	5.147058823529412	4.190476190476191	3.197802197802198	2.046511627906977	1.2432432432432432	1.0158730158730158	3.135135135135135	3.1785714285714284	3.0	2.7142857142857144	2.453488372093023	2.175675675675676	1.7777777777777777	21.135135135135137	24.23076923076923	19.397058823529413	16.36904761904762	16.435294117647057	15.208791208791208	12.872093023255816	10.527027027027026	8.317460317460318	207.5240944350932	250.36538400692007	182.40302318071787	182.53361628355415	165.12001857640686	148.18223422164652	134.7901681783795
ZINC000029221561	15.763198241767943	0	1	6	0	0	6	2	3	0	0	0	1	0	0	1	1140.0	60.272383001829006	6.466784244562023	6.025839793281653	4.590187590187591	3.634118967452301	2.303921568627451	2.415989159891599	1.9339339339339336	1.7987117552334944	2.9761904761904763	2.8383838383838382	2.364485981308411	2.2450980392156863	2.414634146341464	2.45945945945946	2.333333333333333	27.142857142857142	24.88372093023256	20.49350649350649	18.646464646464647	15.990654205607475	15.607843137254902	15.426829268292684	15.756756756756756	15.289855072463768	205.84009035807165	248.73990289766743	180.27284962421663	157.1405673370453	141.70797554937587	153.6519366110988	161.7058910808063
CHEMBL3899832	24.27698918670793	2	0	23	0	0	9	5	4	0	0	0	0	0	0	0	1312.0	78.426261192131	9.92	9.58490566037736	8.129411764705882	6.43	4.543859649122807	4.721153846153846	4.239130434782608	4.597701149425287	3.62	3.51	2.990990990990991	2.789473684210526	2.7788461538461537	2.902173913043478	2.7701149425287355	26.24	27.849056603773583	24.788235294117648	22.35	19.504504504504503	16.67543859649123	16.5	16.33695652173913	16.620689655172413	239.8019391327755	280.0701561737553	227.0748817743176	196.39697982031677	177.87508730507054	178.25732645392597	186.3267481606489
ZINC000299830102	28.046279043407104	1	1	9	0	4	7	2	5	0	0	0	0	0	0	0	1422.0	95.163932955168	6.878787878787879	6.416666666666667	5.021739130434782	3.405128205128205	2.653631284916201	2.337278106508876	1.9005847953216373	2.0592105263157894	3.5454545454545454	3.107692307692308	2.738916256157636	2.7486033519553077	2.763313609467456	2.590643274853801	2.598684210526316	21.545454545454547	24.36111111111111	19.82608695652174	14.728205128205127	14.433497536945811	14.11731843575419	13.532544378698224	11.467836257309942	12.361842105263158	212.094218186164	265.5413039814795	170.40968548065834	154.2211652828835	158.65179320483082	161.24292938592592	142.4489830121529
CHEMBL4469848	23.50702940301181	0	0	24	0	0	8	3	2	0	0	3	0	0	0	3	1286.0	69.749409858188	13.317073170731708	11.755555555555556	12.027397260273972	8.666666666666666	8.526881720430108	7.8478260869565215	8.894117647058824	8.733333333333333	4.2926829268292686	4.160919540229885	3.8333333333333335	3.5268817204301075	3.358695652173913	3.094117647058824	3.35	31.365853658536587	31.2	30.89041095890411	25.1264367816092	25.522222222222226	24.118279569892472	23.032608695652176	23.50588235294118	23.816666666666663	267.3345356231048	304.51403719170446	246.44141449727925	239.61347531882856	221.9657693518115	216.48207375422163	192.8171940773852
ZINC000028528674	38.109137113697145	0	2	12	0	0	16	6	8	0	0	0	2	0	0	2	2654.0	137.18522562305398	7.22093621399177	6.406285072951739	4.746566791510612	3.646675964667597	2.7196969696969697	2.485875706214689	2.4021842355175687	2.6121593291404617	3.083333333333333	2.8410041841004183	2.425373134328358	2.321969696969697	2.3983050847457625	2.435897435897436	2.5849056603773586	27.64583333333333	25.63636363636364	21.078651685393258	18.443514644351463	15.985074626865671	16.056818181818183	14.78813559322034	14.2008547008547	15.5	208.6289591163661	252.07160066332867	179.4927029929857	157.0098906715883	145.52296906578044	150.4139408618316	147.76443013850584
ZINC000096272892	25.968449689613447	0	2	9	0	0	11	6	4	1	0	0	0	0	0	0	1632.0	94.715454764866	6.39469320066335	5.057142857142857	4.417302798982188	2.785063752276866	2.0464344941956885	1.7633136094674555	2.065315315315315	2.1223628691983123	3.1044776119402986	2.737704918032787	2.342995169082126	2.149253731343284	2.3431952662721893	2.5472972972972974	2.4177215189873418	24.35820895522388	27.6	20.37404580152672	15.404371584699453	12.908212560386474	11.567164179104475	11.757396449704142	13.743243243243244	13.310126582278482	198.4543960162844	247.01662134286724	164.673007156737	141.04878420317448	125.41149050440872	131.82712329460165	152.01164813337175
ZINC000101818008	26.7537450545016	1	1	10	0	2	9	3	5	1	0	0	0	0	0	0	1658.0	100.53997166971496	6.296296296296297	5.12037037037037	4.78921568627451	2.991539763113368	2.307443365695793	2.215277777777778	2.106951871657754	2.434959349593496	3.1449275362318843	2.83248730964467	2.580188679245283	2.466019417475728	2.4635416666666665	2.433155080213904	2.6951219512195124	24.02898550724637	27.125	19.99264705882353	14.82741116751269	13.773584905660377	13.155339805825244	13.53125	12.46524064171123	14.853658536585366	204.12358318940989	256.2573079573183	167.93973635534826	154.79273705478315	151.7504107206928	150.70730014188317	140.42653932549146
ZINC000066251417	24.494525340499354	0	1	9	0	0	7	3	4	0	0	0	0	0	0	0	1300.0	87.808641860017	6.34375	6.044776119402985	4.592	3.447058823529412	2.542682926829268	2.052287581699346	1.821917808219178	1.576470588235294	3.109375	2.8117647058823527	2.56020942408377	2.542682926829268	2.555555555555556	2.4863013698630136	2.217647058823529	20.3125	23.029850746268657	18.896	15.029411764705882	13.403141361256544	14.201219512195122	13.196078431372548	12.424657534246576	10.058823529411764	199.77616930823572	247.960238735152	170.85496361507904	147.7822105610333	154.53187198980137	153.5930425787525	156.86496231457036
CHEMBL29410	26.395317504642456	0	1	15	0	0	9	3	3	2	0	0	1	0	0	1	2032.0	106.51477333577198	6.499898805909735	5.4273504273504285	5.0737628384687214	3.549226441631505	2.7146927146927147	3.4053240740740742	3.17989417989418	2.5933641975308643	3.4754098360655736	3.2848101265822787	2.915254237288136	2.6648351648351647	2.7125	2.782312925170068	2.743055555555556	33.31147540983606	31.892307692307693	26.537815126050425	23.09493670886076	19.084745762711865	18.31318681318681	18.85625	19.755102040816325	17.92361111111111	231.33427489433544	276.94185344326377	205.5446005801439	182.8624522538488	164.5986763628655	170.51422897799543	175.75494485444318
ZINC000003653057	20.184178413849704	0	3	9	0	0	9	6	2	0	0	0	0	1	0	1	2278.0	73.70785319213097	7.890382563633592	7.575256107171001	6.222222222222223	4.239026063100137	4.078148148148148	4.772784019975031	4.889346136259717	4.251028806584362	3.4	2.9722222222222223	2.727272727272727	2.7	2.808988764044944	2.7777777777777777	2.638888888888889	50.62222222222222	29.51063829787234	27.075949367088608	21.30555555555556	19.28181818181818	19.86	19.707865168539325	20.419753086419757	22.80555555555556	230.8100784425439	270.2069371559518	190.648072852412	172.00582648332133	169.2008072510274	173.44280430256532	176.6050562507063
ZINC000095572754	19.63722941514381	0	1	14	0	0	4	3	1	0	0	0	0	0	0	0	992.0	73.955426621225	5.84	5.962264150943396	4.677083333333333	3.6	2.761904761904762	2.142857142857143	1.953703703703704	1.959183673469388	3.14	2.9615384615384617	2.6231884057971016	2.563492063492064	2.5892857142857144	2.574074074074074	2.5816326530612246	19.84	23.09433962264151	18.4375	15.107692307692307	13.27536231884058	12.96031746031746	12.330357142857142	11.787037037037036	12.20408163265306	212.34563688277177	259.7692115957784	178.025453289109	156.43102406298283	154.4267972466608	157.44629364495918	153.49798994351198
CHEMBL4863868	14.83731186109904	0	1	11	0	0	4	4	0	0	0	0	0	0	0	0	756.0	55.56575809698001	5.435897435897436	5.7073170731707314	4.2465753424657535	3.185567010309278	2.3711340206185567	2.3461538461538463	1.1733333333333331	0.875	3.025641025641025	2.917525773195876	2.6095238095238096	2.536082474226804	2.6153846153846154	2.1866666666666665	2.03125	19.384615384615383	22.75609756097561	18.0	14.8659793814433	12.41904761904762	12.391752577319588	13.5	10.386666666666668	8.578125	203.7867976344944	249.6414148379985	175.88993580503217	153.33968936092018	146.44798233089446	159.9485476404517	137.89673164924287
ZINC000013681117	18.291965537992013	0	1	9	0	0	5	2	3	0	0	0	0	0	0	0	960.0	64.33129590667801	6.844444444444444	6.4375	5.01123595505618	3.341880341880342	3.047169811320755	3.935897435897436	2.9857142857142858	2.4177215189873418	3.2888888888888888	2.9914529914529915	2.512396694214876	2.3867924528301887	2.8076923076923075	3.085714285714286	2.810126582278481	21.33333333333333	24.14583333333333	19.60674157303371	15.068376068376068	13.388429752066116	12.556603773584904	16.205128205128204	16.5	13.746835443037977	209.8432730289965	258.154270056462	173.91930204251216	149.10795438999406	135.9329556626394	167.17893751308387	186.929747191224
ZINC000101514832	27.69120274908101	0	2	9	0	2	8	5	3	0	0	0	0	0	0	0	1450.0	101.50904109880898	5.394736842105263	5.2125	3.869281045751634	2.823255813953488	2.134199134199134	2.0580357142857144	1.7737556561085972	2.0319148936170213	3.039473684210526	2.841860465116279	2.5518672199170123	2.4805194805194803	2.3973214285714284	2.4705882352941178	2.74468085106383	19.07894736842105	22.25	17.77777777777778	13.962790697674418	12.394190871369297	12.554112554112557	12.174107142857142	10.963800904977376	13.00531914893617	191.77806665659915	242.12428697735567	161.5706937722885	144.5248709418752	144.99688753892667	140.42702568718855	133.28070933140984
ZINC000013491760	19.21785191866092	0	1	9	0	0	7	5	1	0	0	0	0	1	0	1	2208.0	77.75583952607398	5.550337556147287	5.547868623340322	4.2661321114929365	3.0064049011417437	2.0123456790123453	1.8487937478763168	1.818658280922432	1.8457426498663607	3.019607843137255	2.744360902255639	2.3541666666666665	2.22962962962963	2.36697247706422	2.349056603773585	2.453608247422681	43.294117647058826	26.0	21.65979381443299	18.84210526315789	17.15972222222222	18.103703703703705	14.082568807339449	13.4811320754717	15.855670103092784	207.21277828420148	250.63139968409865	169.46045890991817	149.69154842724484	138.8566888949905	147.39160178228184	143.2215557184931
ZINC000064540753	17.815568900106285	0	1	6	0	0	5	2	3	0	0	0	0	0	0	0	1004.0	70.67709914546998	5.185185185185185	4.745454545454545	3.4653465346534653	2.525925925925926	2.117647058823529	1.7692307692307692	1.5398230088495577	1.4672897196261685	2.6666666666666665	2.488888888888889	2.1476510067114094	2.1029411764705883	2.2564102564102564	2.168141592920354	2.121495327102804	18.59259259259259	21.2	16.03960396039604	13.318518518518518	11.02013422818792	10.845588235294118	11.675213675213676	10.84070796460177	10.102803738317755	187.3172989537336	235.64576492858856	155.31583069182744	131.59114500394546	127.85582742151152	139.40344084627273	137.03760635749236
ZINC000064528343	19.148902233439618	0	1	6	0	0	6	2	4	0	0	0	0	0	0	0	1066.0	70.43107733577197	6.150943396226415	5.654545454545454	4.382352941176471	3.5182481751824817	2.553030303030303	2.025641025641025	1.7652173913043478	1.9793814432989687	2.9056603773584904	2.708029197080292	2.395833333333333	2.340909090909091	2.3162393162393164	2.234782608695652	2.453608247422681	20.11320754716981	22.727272727272727	17.705882352941178	14.817518248175183	13.208333333333334	12.598484848484848	12.256410256410255	10.860869565217392	12.195876288659791	193.7614609736624	242.4818698633269	161.11937607292805	143.30373892270805	140.45882400377982	143.36515857945537	131.69937606432882
ZINC000013492894	21.051442977516903	0	1	10	0	0	4	3	1	0	0	0	0	0	0	0	1072.0	83.09012986001699	4.6	4.777777777777778	3.6050420168067223	2.757396449704142	2.0246913580246915	1.577181208053691	1.325	1.2733333333333334	2.8833333333333333	2.757396449704142	2.525139664804469	2.549382716049383	2.523489932885906	2.3	2.2533333333333334	17.866666666666667	21.349206349206348	16.3781512605042	13.502958579881655	11.871508379888269	12.185185185185183	11.778523489932883	9.86875	9.573333333333334	195.21642671807817	246.10991281855829	162.15709802741856	144.1787326405903	148.8246153279959	155.5184605314542	135.940029655209
ZINC000013742145	20.33240565251189	0	1	16	0	0	3	3	0	0	0	0	0	0	0	0	962.0	75.211896811527	5.916666666666667	6.365384615384615	5.127659574468085	4.119047619047619	3.218978102189781	2.601503759398496	1.6666666666666667	1.125	3.4375	3.5	3.172661870503597	3.124087591240876	2.954887218045113	2.4468085106382977	2.125	20.041666666666668	23.653846153846157	19.69148936170213	16.841269841269842	14.892086330935252	14.89051094890511	14.36842105263158	11.148936170212766	8.991666666666667	224.2133433346187	271.1707723521979	204.7798389514753	184.5013750710266	185.36805976484857	184.4953499794417	150.7381238183008
ZINC000169329281	23.17276332107654	0	1	18	0	0	5	3	1	1	0	0	0	0	0	0	1358.0	91.621352430923	5.757936507936508	5.844444444444444	4.518518518518518	3.0482758620689654	2.0	1.9553805774278212	2.023809523809524	1.798941798941799	3.267857142857143	2.910344827586207	2.57516339869281	2.507042253521127	2.6692913385826773	2.6904761904761907	2.5873015873015874	24.25	25.7	21.10185185185185	16.03448275862069	13.986928104575163	12.443661971830986	12.559055118110235	13.285714285714286	13.11904761904762	224.04959419669785	269.51268556810084	175.5826061995948	157.22625665256706	148.44576365559325	156.40203450602755	162.72810944890935
ZINC000000385643	17.02758188987998	0	1	9	0	2	6	4	1	0	0	0	0	1	0	1	2042.0	64.17762338243301	6.922821456934517	6.757000903342368	5.257309941520468	3.5478686233403214	3.471544715447154	3.2586520947176685	3.166069295101553	2.22051282051282	3.5526315789473686	3.0754716981132075	2.5943396226415096	2.597560975609756	3.1475409836065573	3.225806451612903	2.769230769230769	53.73684210526316	29.463414634146343	25.56578947368421	19.22641509433962	18.77358490566038	25.78048780487805	20.262295081967213	22.758064516129032	24.53846153846154	230.90087142490083	271.6666179080887	179.75221410656377	152.33803727205452	162.54954661452945	191.07375566428823	198.530055618786
ZINC000101829769	26.27698918670792	0	1	10	0	2	6	3	3	0	0	0	0	0	0	0	1388.0	101.877941098809	4.986666666666666	4.846153846153846	3.6621621621621614	2.6790697674418604	2.0625	1.980952380952381	1.6634146341463414	1.868131868131868	2.893333333333333	2.7069767441860466	2.482608695652174	2.375	2.357142857142857	2.321951219512195	2.521978021978022	18.506666666666668	21.346153846153847	16.83783783783784	13.223255813953488	12.417391304347824	11.8125	12.01904761904762	10.785365853658536	11.73076923076923	193.49362161609992	245.27460057362532	159.50704537309483	148.38176835310816	145.41219229492674	144.12724964145875	134.61941381850883
ZINC000000075126	17.682318012728178	0	0	14	0	0	4	3	1	0	0	0	0	0	0	0	878.0	62.92104919213101	6.926829268292683	7.113636363636363	5.632911392405063	3.93069306930693	2.6206896551724137	2.6634615384615383	2.3176470588235296	2.8666666666666667	3.4878048780487805	3.415841584158416	3.008771929824561	2.577586206896552	2.4615384615384617	2.3294117647058825	2.533333333333333	21.414634146341463	24.40909090909091	20.72151898734177	17.722772277227723	15.31578947368421	13.120689655172416	12.576923076923077	10.647058823529411	12.9	223.4202115196346	268.7972429582135	205.46090206082567	182.60637499896924	159.35044588516445	150.54297069674303	133.95699583283204
ZINC000096272878	29.212023125334664	0	2	9	0	0	13	6	4	1	0	2	0	0	0	2	1868.0	101.802978574564	7.540334855403349	5.776315789473684	5.214452214452214	3.4528619528619533	2.6219135802469133	2.620320855614973	2.713178294573644	2.166666666666667	3.2054794520547945	2.797979797979798	2.436936936936937	2.300925925925926	2.4224598930481283	2.5	2.4204545454545454	25.58904109589041	27.94736842105263	21.62937062937063	16.626262626262626	13.9009009009009	12.717592592592592	13.711229946524064	14.732558139534884	13.420454545454543	199.44840872350505	248.88584441294853	167.1611532378638	146.58513804624693	133.98942289242655	143.13307272466906	151.00319066470726
CHEMBL4876193	14.83731186109904	0	1	11	0	0	4	4	0	0	0	0	0	0	0	0	756.0	55.56575809698001	5.435897435897436	5.7073170731707314	4.260273972602739	3.2268041237113403	2.453608247422681	2.119047619047619	1.0256410256410255	0.8656716417910447	3.025641025641025	2.927835051546392	2.6666666666666665	2.5876288659793816	2.523809523809524	2.2051282051282053	1.8955223880597012	19.384615384615383	22.75609756097561	18.0	14.8659793814433	12.657142857142857	12.958762886597938	13.238095238095235	9.871794871794872	8.074626865671641	203.7867976344944	249.6414148379985	175.88993580503217	155.48375996510325	152.31041216584072	155.5259604783491	136.04039763064375
ZINC000299830104	28.046279043407104	1	1	9	0	4	7	2	5	0	0	0	0	0	0	0	1422.0	95.163932955168	6.878787878787879	6.416666666666667	5.021739130434782	3.405128205128205	2.653631284916201	2.337278106508876	1.9005847953216373	2.0592105263157894	3.5454545454545454	3.107692307692308	2.738916256157636	2.7486033519553077	2.763313609467456	2.590643274853801	2.598684210526316	21.545454545454547	24.36111111111111	19.82608695652174	14.728205128205127	14.433497536945811	14.11731843575419	13.532544378698224	11.467836257309942	12.361842105263158	212.094218186164	265.5413039814795	170.40968548065834	154.2211652828835	158.65179320483082	161.24292938592592	142.4489830121529
ZINC000013493299	17.99390838506876	0	1	12	0	0	6	3	2	0	0	0	1	0	0	1	1234.0	69.65049190667798	6.426194310252282	6.087470449172576	4.689170182841069	3.865079365079365	2.306079664570231	1.8867313915857604	2.036655211912944	2.6385185185185183	3.0	2.86734693877551	2.382608695652174	2.320754716981132	2.233009708737864	2.154639175257732	2.3866666666666667	26.82608695652174	24.95744680851064	20.924050632911392	19.53061224489796	15.582608695652176	16.339622641509433	13.74757281553398	12.309278350515465	14.626666666666669	216.82264436902736	257.2317970821443	195.87721053735368	157.00765703114777	156.81847745708677	148.24996331993685	136.40167407050265
ZINC000013802660	17.02758188987998	0	1	9	0	2	6	3	2	0	0	0	1	0	0	1	1120.0	58.61611447758401	7.664998331664999	7.3277777777777775	5.833333333333334	4.061606160616062	4.375375375375376	3.814102564102564	3.1948998178506374	2.264705882352941	3.6216216216216215	3.1386138613861387	2.653061224489796	2.675675675675676	3.480769230769231	3.278688524590164	2.7058823529411766	30.27027027027027	27.625	23.54054054054054	17.752475247524753	16.887755102040817	21.5	20.403846153846157	19.36065573770492	17.764705882352942	230.18347213896453	273.2748056302713	181.0055099440899	155.60643164657372	165.27543137096862	211.35135166505265	199.5263051007136
CHEMBL1162955	62.41185288524583	0	2	18	0	0	20	8	10	0	0	0	2	0	0	2	3934.0	239.433027246108	5.754079750248333	5.237203495630462	3.734417344173442	2.65089923626509	2.055226824457593	1.9525593008739075	2.153911026776302	1.8871662360034451	2.8735632183908044	2.609756097560976	2.2573529411764706	2.2919132149901382	2.2284644194756558	2.22011385199241	2.3372093023255816	22.60919540229885	22.820224719101123	18.23170731707317	15.791574279379155	12.702205882352942	13.534516765285996	11.98501872659176	12.166982922201138	12.531007751937985	196.75928430084625	243.55290254713805	170.1649421471922	140.7900703994368	146.49933651710046	138.8583453090722	140.78329207126384
ZINC000043012384	18.539254708175783	0	2	9	0	0	7	5	2	0	0	0	0	0	0	0	1010.0	65.86303062122501	6.408163265306122	6.235294117647059	5.075268817204301	3.879032258064516	2.512	2.073394495412844	2.1	2.475609756097561	3.0408163265306123	2.846774193548387	2.583333333333333	2.384	2.339449541284404	2.3	2.524390243902439	20.612244897959183	23.33333333333333	19.021505376344088	15.612903225806452	15.022727272727272	13.432	13.0	11.78	13.195121951219512	196.45374205202023	240.1991059692972	169.01601237929097	156.9161053031924	147.30124109420063	144.34391679794828	133.62493596196396
CHEMBL3217984	18.170645194432367	0	1	12	0	0	3	2	0	1	0	0	0	0	0	0	1058.0	72.71135809698	5.439153439153439	5.869565217391305	4.709803921568628	3.669467787114846	2.3109452736318405	1.5628415300546448	0.8705501618122976	0.3484848484848485	3.571428571428572	3.689075630252101	3.194244604316547	2.9402985074626864	2.5327868852459017	1.9902912621359223	1.6515151515151516	25.19047619047619	26.347826086956523	22.36470588235294	20.008403361344534	16.705035971223023	15.194029850746269	12.991803278688524	8.864077669902912	6.0	232.18813345394955	279.3385727788843	214.76103891308395	187.90076176501788	182.03421565954665	161.36175152763406	121.57062718477428
ZINC000064548617	20.52267568129283	0	1	6	0	0	7	2	4	0	0	0	0	0	1	1	3912.0	102.287090240621	6.089717813051146	5.631417624521072	4.361934156378601	3.628438228438228	2.5146604938271606	2.004823428079242	1.7438320209973754	1.8497451580020383	2.946428571428572	2.804195804195804	2.52	2.4027777777777777	2.37984496124031	2.2440944881889764	2.440366972477064	69.85714285714286	27.844827586206897	23.046296296296298	22.034965034965037	22.98	24.631944444444443	17.790697674418606	14.968503937007874	17.825688073394495	210.3783099308557	249.46834876083287	173.47977654522992	163.03863949613458	157.52828323026864	155.00395084194244	140.0337152885808
ZINC000084712274	14.946701660840215	0	3	9	0	0	6	4	1	0	0	0	0	1	0	1	1964.0	55.93214595333902	8.902240512117055	8.938657407407408	7.952991452991453	5.505160898603521	4.770233196159122	5.78341384863124	4.791423001949317	2.7465277777777777	3.7666666666666666	3.4098360655737703	3.15	3.111111111111111	3.0217391304347827	2.921052631578948	2.4375	65.46666666666667	33.09375	31.846153846153847	27.229508196721312	24.23333333333333	28.703703703703702	25.39130434782609	29.105263157894736	37.84375	258.0232281353995	289.1905315596223	224.6518430596534	204.396224952154	200.6024441440611	198.8617970774103	197.1425201795987
ZINC000006019279	14.9181920901388	0	1	6	0	0	5	2	3	0	0	0	0	0	0	0	852.0	55.96459590667801	6.238095238095238	5.558139534883721	4.077922077922078	2.9494949494949494	3.0	2.3835616438356166	2.183333333333333	2.357142857142857	2.761904761904762	2.555555555555556	2.26	2.064516129032258	2.2739726027397262	2.4	2.482142857142857	20.285714285714285	22.76744186046512	17.428571428571427	13.83838383838384	12.43	12.397849462365592	13.136986301369864	13.85	13.267857142857142	194.580870977544	238.9260570689192	155.49825316237042	138.72069830562708	127.80721480771734	137.7259703187305	150.78678851313575
ZINC000022939333	21.36768183292197	0	2	9	0	0	7	5	2	0	0	0	0	0	0	0	1162.0	80.57553386001699	5.508196721311475	5.428571428571429	4.273504273504273	3.2738853503184715	1.976878612716763	1.6688741721854303	1.6206896551724137	2.0	2.8688524590163933	2.7261146496815285	2.442528735632184	2.260115606936416	2.218543046357616	2.117241379310345	2.3220338983050848	19.049180327868854	22.015873015873016	17.444444444444443	14.471337579617837	13.551724137931034	11.83815028901734	11.635761589403971	10.144827586206896	11.305084745762713	189.6552610326845	234.72029941663888	163.072608054644	149.3139184482607	136.9420377121107	137.5307194352377	121.98355730351444
ZINC000299857921	21.48900217648161	0	1	6	0	0	5	2	2	0	0	0	1	0	0	1	1378.0	88.16495966971497	4.406427591612777	4.232478632478632	2.874551971326165	2.0942571785268416	1.260968660968661	1.2954091816367266	1.1715399610136452	1.1966966966966968	2.8095238095238093	2.5842696629213484	2.176470588235294	2.1487179487179486	2.2335329341317367	2.064327485380117	2.141891891891892	21.873015873015877	21.815384615384616	16.983870967741936	14.03370786516854	11.299019607843135	11.287179487179488	11.580838323353293	9.760233918128655	10.236486486486486	194.47937546194157	245.1052071865941	162.17161895760557	135.1620673575067	128.44976884954428	141.76540621780617	125.64707087397892
ZINC000066262998	19.29873214770068	1	1	9	0	0	6	3	3	0	0	0	0	0	0	0	1048.0	69.664034621225	6.4	5.826923076923077	4.297872340425532	2.636363636363636	2.1875	2.2523364485981308	2.22	1.96875	3.02	2.6515151515151514	2.3285714285714287	2.2421875	2.448598130841121	2.44	2.3854166666666665	20.96	23.153846153846157	18.56382978723404	13.681818181818182	11.992857142857142	11.2578125	12.738317757009346	13.07	11.96875	204.06059189137284	252.60000085516495	161.79155696459907	140.2602555658266	131.71337908556023	147.51951039733828	151.95182659497152
ZINC000013918476	23.4604926057802	0	1	15	0	0	5	4	1	0	0	0	0	0	0	0	1192.0	89.43331695516798	5.419354838709677	5.553846153846154	4.177966101694915	2.932098765432099	2.084848484848485	1.9797297297297296	1.66	1.6546762589928057	3.032258064516129	2.7839506172839505	2.466292134831461	2.4727272727272727	2.506756756756757	2.353333333333333	2.4100719424460437	19.225806451612904	22.369230769230768	17.949152542372882	14.216049382716047	12.264044943820224	12.084848484848484	13.04054054054054	11.286666666666669	10.741007194244604	206.00402960280812	253.8279499534651	169.30065165543851	148.23046414522628	147.62052389270733	157.81692815864625	144.90210351908036
ZINC000013439983	24.317429301227804	0	2	6	0	0	9	5	3	0	0	0	1	0	0	1	1590.0	92.882776574564	5.494190268700073	5.073015873015873	3.611111111111111	2.6272009714632665	1.873424971363116	1.6836672738312082	1.443287037037037	1.6080436264485345	2.8823529411764706	2.672131147540984	2.3399014778325125	2.314432989690722	2.3060109289617485	2.15625	2.208588957055215	23.38235294117647	23.12857142857143	18.353846153846156	15.327868852459016	13.261083743842365	13.422680412371134	12.398907103825136	10.921875	11.54601226993865	194.5532013994508	241.73578346728016	163.55568149613984	143.6857636056449	141.24843215234577	143.8104607571975	126.29061198267658
ZINC000096272880	29.21202312533466	0	2	9	0	0	11	6	4	1	0	0	0	0	0	0	1784.0	109.42795800365796	5.752461322081575	4.7682926829268295	4.113978494623655	2.6651234567901234	2.0612535612535616	1.8592964824120604	1.7687074829931977	1.7866666666666668	3.037974683544304	2.703703703703704	2.268199233716475	2.3034188034188032	2.42713567839196	2.438775510204082	2.28	22.582278481012654	25.902439024390244	19.470967741935485	15.26851851851852	11.950191570881223	11.764957264957266	12.673366834170857	12.989795918367347	12.11	192.9010391839977	242.72102478002623	166.02002167211307	134.50046899719771	132.92229711327295	146.34156139634928	147.07876923870683
ZINC000013813901	21.489002176481616	0	1	12	0	0	8	3	3	0	0	0	2	0	0	2	1660.0	81.068508811527	7.043330912611959	6.645702306079665	5.088164251207729	4.027306967984934	2.3267489711934157	2.328460038986355	2.4942129629629632	2.8728246318607766	3.235294117647059	3.0762711864406778	2.5572519083969465	2.333333333333333	2.43859649122807	2.4791666666666665	2.6265060240963853	32.549019607843135	27.433962264150946	23.456521739130437	21.016949152542374	17.786259541984734	16.377777777777776	16.035087719298247	15.958333333333334	16.662650602409638	226.90825341729987	264.9883719923308	199.5543203719499	171.57368195001715	149.3267713925575	154.2078954475416	158.52233519190472
ZINC000013761062	16.539254708175786	0	1	6	0	0	6	2	3	0	0	0	1	0	0	1	1178.0	63.95050881152701	6.124554183813443	5.676328502415458	4.234270414993307	3.303497942386832	2.025641025641025	2.1259259259259258	2.472613458528951	2.420138888888889	2.911111111111111	2.740740740740741	2.2521008403361344	2.025641025641025	2.2111111111111112	2.5211267605633805	2.6875	26.177777777777777	24.30434782608696	19.686746987951807	17.675925925925927	14.756302521008404	13.88034188034188	13.666666666666666	15.690140845070422	16.5625	202.9104041255601	246.71317302369715	175.87855785909153	150.39858973137663	126.52283583133972	135.4856548154078	160.17101650939188
ZINC000013681102	16.877751975618917	0	1	9	0	0	5	4	1	0	0	0	0	0	0	0	856.0	58.99786209698001	6.390243902439025	6.318181818181818	4.865853658536586	2.9292035398230087	2.438775510204082	2.64	3.1451612903225805	2.923076923076923	3.317073170731707	2.8761061946902653	2.4732142857142856	2.316326530612245	2.6	3.064516129032258	2.9692307692307693	20.87804878048781	24.022727272727277	19.54878048780488	13.867256637168142	12.669642857142858	11.622448979591836	12.866666666666667	15.516129032258064	15.092307692307692	209.45348259656024	256.4889755017758	163.67568174845712	144.7825441628731	130.98191181547085	147.70616108387912	179.04709949682294
ZINC000066258834	25.908738902872454	0	1	9	0	0	7	3	4	0	0	0	0	0	0	0	1376.0	95.16489347941295	5.914285714285715	5.657534246575342	4.204379562043796	2.978723404255319	2.349726775956284	1.9	1.7732558139534884	1.751592356687898	3.0142857142857142	2.7180851063829787	2.4903846153846154	2.459016393442623	2.3666666666666667	2.3255813953488373	2.5286624203821657	19.65714285714286	22.45205479452055	18.131386861313867	14.22872340425532	12.778846153846152	13.109289617486338	11.866666666666667	11.30232558139535	11.980891719745223	196.52919452784965	245.4700858114508	165.14593744247264	145.22228589665218	151.34548192972787	142.9755279451317	136.1353744438416
ZINC000044351451	34.26201283542383	0	1	16	0	0	12	5	6	0	0	0	1	0	0	1	2106.0	119.912488574564	7.770061728395062	7.239417989417989	5.895600298284863	4.703338806787083	3.027149321266968	2.621666666666666	2.48187134502924	3.198180636777128	3.35	3.16256157635468	2.7168141592920354	2.520361990950226	2.445	2.442105263157895	2.567251461988304	26.325	25.84523809523809	21.95973154362416	19.38916256157636	17.26991150442478	16.20361990950226	14.595	13.384210526315789	14.929824561403509	221.13052677249613	266.28085557745464	197.3560736963104	174.942792958401	160.36414974950836	154.1620772116142	149.2476349175483
ZINC000003775140	24.3174293012278	0	1	12	0	0	9	3	4	0	0	1	1	0	0	2	1630.0	88.30393924062099	7.436146529042705	6.5097001763668425	4.886886886886887	3.9639846743295024	2.603835978835979	2.4319444444444445	2.5505698005698005	2.49480415667466	3.098360655737705	2.9448275862068964	2.506097560975609	2.398809523809524	2.41875	2.423076923076923	2.5035971223021583	26.72131147540984	25.476190476190474	21.063063063063066	18.917241379310344	15.676829268292684	15.089285714285714	14.0625	14.294871794871796	16.093525179856115	211.7842282024472	255.1089399258232	184.60038788307563	159.4427551382681	148.84609850692175	149.4792574820837	148.7694758610133
ZINC000034866289	19.218211148568862	0	1	6	0	0	6	2	1	0	0	1	2	0	0	3	1532.0	77.87190143092297	5.369420702754036	4.683438155136268	3.225589225589226	2.3746031746031746	1.8905723905723908	2.408436213991769	1.707379134860051	1.6734892787524367	2.9423076923076925	2.45	1.976744186046512	2.257575757575758	2.4444444444444446	2.099236641221374	2.1140350877192984	29.46153846153846	24.358490566037737	20.22222222222222	15.964285714285714	13.122093023255816	14.530303030303031	15.055555555555555	12.129770992366412	13.12280701754386	207.19398613054685	252.368029741496	168.01013253009785	121.90889099978286	135.79295741605785	166.09176146767257	133.29423761422282
ZINC000101806685	19.993908385068764	0	1	10	0	2	5	3	2	0	0	0	0	0	0	0	1020.0	71.80973062122499	6.16	6.113207547169812	4.828282828282828	3.531468531468532	3.072	2.8771929824561404	2.142857142857143	2.402173913043478	3.26	2.944055944055944	2.637583892617449	2.664	2.62280701754386	2.4910714285714284	2.8043478260869565	20.4	23.132075471698112	19.33333333333333	14.944055944055943	13.865771812080537	14.704	15.096491228070176	12.330357142857142	13.771739130434783	208.20311438707228	258.7212704082352	172.7650059835152	154.39356404476487	168.38437557479097	166.68994497485687	146.18528786556493
CHEMBL126098	21.25865126308874	0	1	6	0	0	9	3	5	0	0	0	1	0	0	1	1468.0	77.03668133577202	7.1000881834215175	6.440545808966861	4.896514161220043	3.734711455641688	2.492424242424242	2.255072463768116	1.7131599684791172	2.3411306042884994	3.0	2.75968992248062	2.2774193548387096	2.356060606060606	2.42608695652174	2.021276595744681	2.245614035087719	26.214285714285715	24.87719298245614	20.91176470588235	18.69767441860465	15.064516129032258	16.401515151515152	15.339130434782607	11.191489361702128	12.37719298245614	200.5898810750578	241.9948893081805	182.33375413162017	143.6828486184882	147.8699881865764	163.5205917155595	124.26202130410697
ZINC000000009350	13.49204798394724	0	1	9	0	0	3	2	0	0	0	0	1	0	0	1	906.0	52.886193572735	5.550154320987654	6.062091503267974	4.794444444444445	3.374269005847953	1.9907407407407405	1.210970464135021	0.6953405017921147	0.5596707818930041	3.34375	3.1842105263157894	3.0259740259740258	2.625	2.113924050632912	1.7096774193548387	1.5185185185185186	28.3125	25.47058823529412	21.866666666666667	17.973684210526315	16.246753246753247	17.069444444444443	12.69620253164557	10.290322580645162	10.962962962962964	230.81537799409455	274.7288946910629	201.5983750987773	186.848589111502	183.2506390029213	137.32510825596563	105.79429943708202
ZINC000101531668	26.495768786190283	0	1	10	0	2	9	5	4	0	0	0	0	0	0	0	1436.0	93.906767669715	6.434782608695652	6.041666666666667	4.699248120300752	3.405263157894737	2.833333333333333	2.484848484848485	2.155440414507772	2.670886075949367	3.1159420289855078	2.9473684210526314	2.6476190476190475	2.549019607843137	2.429292929292929	2.3678756476683938	2.6962025316455698	20.81159420289855	23.15277777777778	19.18045112781955	15.43684210526316	14.00952380952381	14.07843137254902	13.3989898989899	11.626943005181348	14.08860759493671	199.3911242432123	248.00895529774	172.1755770023224	156.50328605637205	156.5459259053783	148.52349644389452	134.32872946581983
ZINC000101531654	26.674108271152765	0	1	10	0	2	8	4	4	0	0	0	0	0	0	0	1424.0	95.93028057456398	6.257142857142857	5.890410958904109	4.463235294117647	3.375	2.5799086757990866	2.372549019607843	2.082474226804124	2.403614457831325	3.1142857142857143	2.96875	2.588235294117647	2.461187214611872	2.411764705882353	2.443298969072165	2.632530120481928	20.34285714285714	22.80821917808219	18.889705882352946	15.578125	13.65158371040724	13.278538812785389	12.985294117647058	11.922680412371134	13.674698795180722	199.56105779628896	248.3483397447241	176.1166516785346	155.00115820621076	150.00243335935076	146.1315944632846	140.37637641040095
ZINC000100840225	17.803638356287824	0	1	9	0	2	6	4	1	0	0	0	1	0	0	1	1144.0	63.30564919213101	6.575730201746462	6.57070707070707	5.056910569105692	3.2714975845410628	2.676190476190476	3.288557213930348	2.854575163398693	2.7342995169082127	3.4878048780487805	3.0434782608695654	2.4959349593495936	2.323809523809524	2.985074626865672	3.147058823529412	2.9420289855072466	27.902439024390244	26.09090909090909	22.170731707317078	16.660869565217393	14.504065040650406	15.514285714285714	17.253731343283583	17.970588235294116	17.347826086956523	220.98731708393004	266.0797793798707	180.74034445244345	147.81789968420952	135.236530924004	181.5388098620621	188.83146041665557
ZINC000066251767	30.199159832914265	0	1	9	0	0	9	3	6	0	0	0	0	0	0	0	1654.0	110.274578908507	6.2682926829268295	5.705882352941177	4.389937106918239	2.967741935483871	2.419512195121951	2.0676328502415457	1.9787234042553192	1.7253886010362691	2.963414634146341	2.672811059907834	2.363265306122449	2.468292682926829	2.3526570048309177	2.452127659574468	2.38860103626943	20.170731707317078	22.67058823529412	18.0062893081761	14.6036866359447	12.440816326530612	13.321951219512195	12.270531400966185	12.46808510638298	11.875647668393782	195.98042981050108	244.5467667521704	164.47934553671143	138.7919098037706	150.58970011977416	142.2774082158871	149.05236173138368
CHEMBL179833	29.649072904247955	0	1	6	0	0	13	4	7	2	0	0	0	0	0	0	2096.0	113.66944419395998	6.54985754985755	4.419753086419753	4.638709677419355	2.9197530864197536	2.326480665687714	1.5186915887850467	2.6580756013745703	2.0582329317269075	3.076923076923077	2.7685185185185186	2.371900826446281	2.2422907488986783	2.2710280373831777	2.3711340206185567	2.5843373493975905	26.871794871794872	30.50617283950617	22.116129032258065	17.71759259259259	14.392561983471074	13.629955947136564	13.934579439252335	14.762886597938143	15.44578313253012	198.8822939248843	249.58359954755755	168.68186740498706	145.93362383653343	138.01141535766337	132.95316515021045	139.62309340791077
ZINC000013439999	25.09348576763565	0	2	6	0	0	9	5	3	0	0	0	1	0	0	1	1628.0	96.56090238426198	5.346548426360633	5.015220700152207	3.650326797385621	2.7123842592592595	1.721953837895867	1.532567049808429	1.3730936819172113	1.590237636480411	2.8732394366197185	2.6666666666666665	2.342592592592593	2.294685990338164	2.2216748768472905	2.142156862745098	2.184971098265896	22.92957746478873	22.83561643835617	18.21323529411765	15.463541666666666	13.23148148148148	13.289855072463768	11.67487684729064	10.56372549019608	11.306358381502893	193.1732688137161	240.74650653698595	163.58638595450623	143.17368285868653	141.7707581574382	138.00605684474476	125.1650241370038
ZINC000066251766	32.280040061954026	0	1	15	0	0	9	3	6	0	0	0	0	0	0	0	1722.0	114.07392728911104	7.075	6.559523809523809	5.3202614379084965	3.7766990291262137	3.150259067357513	2.66	2.619565217391304	2.491329479768786	3.2125	2.9271844660194173	2.5145228215767634	2.715025906735751	2.545	2.652173913043478	2.7514450867052025	21.525	23.94047619047619	19.7843137254902	16.519417475728154	13.54356846473029	15.1139896373057	13.55	13.521739130434783	14.30057803468208	209.91367587795037	257.1199930202428	182.54790734054515	147.53356456592462	168.19963533342585	156.30824251255302	158.79762653591246
ZINC000040407930	22.534606225111297	0	1	18	0	0	5	3	1	1	0	0	0	0	0	0	1320.0	87.94322662122498	6.083857442348009	6.204678362573099	4.928104575163399	3.5989974937343354	2.2487179487179487	1.9166666666666667	1.907103825136612	2.119496855345912	3.3773584905660377	3.1052631578947367	2.704697986577181	2.7153846153846155	2.7333333333333334	2.6065573770491803	2.660377358490566	24.90566037735849	26.210526315789476	21.94117647058824	17.49624060150376	15.0	14.861538461538462	13.6	12.852459016393444	13.820754716981131	227.5677902717716	272.24159648413473	187.97842773763008	161.4608088759038	167.60450144220076	167.66755158400096	153.77053857317387
ZINC000013744383	20.372845767031773	0	1	9	0	0	5	3	2	0	0	0	0	0	0	0	1060.0	76.37708224062096	5.527272727272727	5.5	4.302752293577981	3.081081081081081	2.204081632653061	1.7099236641221374	1.717741935483871	1.7767857142857142	3.036363636363636	2.824324324324324	2.555555555555556	2.4149659863945576	2.366412213740458	2.346774193548387	2.517857142857143	19.272727272727277	22.46551724137931	17.73394495412844	13.817567567567568	13.196078431372548	12.38095238095238	11.450381679389311	10.629032258064516	11.535714285714286	199.23650179684856	248.26150379391356	163.6075535182014	151.22546232579575	142.9589838887479	142.92243616745984	135.72655310564355
CHEMBL4218801	13.423098298725945	0	1	11	0	0	4	2	1	0	0	0	1	0	0	1	932.0	49.85127176303702	6.9868312757201645	7.222222222222222	5.476190476190475	3.795555555555556	3.0881226053639845	2.6744186046511627	1.362962962962963	0.7973856209150327	3.433333333333333	3.12	2.864864864864865	2.7413793103448274	2.7674418604651163	2.1555555555555554	1.8823529411764703	31.066666666666663	27.46875	23.178571428571427	18.986666666666668	15.972972972972974	15.327586206896552	18.74418604651163	16.133333333333333	12.235294117647058	237.22661607213973	278.9606181362857	196.2006889781481	169.2222464644194	163.8882580664304	189.75181493982095	148.0323842063549
ZINC000095578658	23.590901657676667	0	1	9	0	0	7	2	5	0	0	0	0	0	0	0	1280.0	84.897558764866	6.09375	5.6716417910447765	4.174603174603175	3.115606936416185	2.1801242236024843	2.0961538461538463	1.681818181818182	1.8150684931506849	3.0	2.647398843930636	2.3299492385786804	2.608695652173913	2.602564102564102	2.346590909090909	2.356164383561644	20.0	22.895522388059703	18.08730158730159	14.346820809248555	11.791878172588833	12.801242236024844	13.352564102564102	11.471590909090908	11.164383561643836	193.22372315861503	242.8954549241145	158.857941662803	129.54043579565024	149.13565181832726	161.38493433997783	134.79787998324375
ZINC000013491750	18.482235566772957	0	1	9	0	0	6	4	1	0	0	0	1	0	0	1	1222.0	71.55112662122501	5.4613252708490805	5.413943355119825	4.060283687943262	2.776916451335056	2.072	1.6243386243386242	1.816993464052288	1.8076463560334528	3.0	2.6666666666666665	2.3455882352941178	2.24	2.3523809523809525	2.333333333333333	2.4408602150537635	24.93877551020408	23.92156862745098	19.148936170212767	14.775193798449612	13.933823529411764	14.704	12.257142857142858	11.892156862745098	13.35483870967742	206.00033205153824	251.3617037781717	163.03511866168213	144.964427544537	139.46245147703766	146.1050397199226	141.68771272980598
ZINC000101514835	27.69120274908101	0	2	9	0	2	8	5	3	0	0	0	0	0	0	0	1450.0	101.50904109880898	5.394736842105263	5.2125	3.869281045751634	2.823255813953488	2.134199134199134	2.0580357142857144	1.7737556561085972	2.0319148936170213	3.039473684210526	2.841860465116279	2.5518672199170123	2.4805194805194803	2.3973214285714284	2.4705882352941178	2.74468085106383	19.07894736842105	22.25	17.77777777777778	13.962790697674418	12.394190871369297	12.554112554112557	12.174107142857142	10.963800904977376	13.00531914893617	191.77806665659915	242.12428697735567	161.5706937722885	144.5248709418752	144.99688753892667	140.42702568718855	133.28070933140984
ZINC000000895330	12.33705413557638	1	1	9	0	0	5	2	3	0	0	0	0	0	0	0	698.0	40.362866858188006	8.571428571428571	7.862068965517241	6.680851063829787	4.253968253968254	4.109090909090909	4.217391304347826	3.5945945945945947	4.0	3.357142857142857	2.984126984126984	2.590909090909091	2.527272727272728	2.239130434782609	1.837837837837838	1.5	24.928571428571427	25.689655172413797	23.404255319148938	17.984126984126984	14.333333333333334	15.636363636363637	15.869565217391305	13.513513513513514	14.181818181818182	220.26755463393667	267.5168161866446	190.3402540654867	160.22977545970414	155.16652449414076	149.24825162989885	124.1082250272197
ZINC000299857919	21.48900217648161	0	1	6	0	0	5	2	2	0	0	0	1	0	0	1	1378.0	88.16495966971497	4.406427591612777	4.232478632478632	2.874551971326165	2.0942571785268416	1.260968660968661	1.2954091816367266	1.1715399610136452	1.1966966966966968	2.8095238095238093	2.5842696629213484	2.176470588235294	2.1487179487179486	2.2335329341317367	2.064327485380117	2.141891891891892	21.873015873015877	21.815384615384616	16.983870967741936	14.03370786516854	11.299019607843135	11.287179487179488	11.580838323353293	9.760233918128655	10.236486486486486	194.47937546194157	245.1052071865941	162.17161895760557	135.1620673575067	128.44976884954428	141.76540621780617	125.64707087397892
ZINC000001536105	19.924958699847465	0	1	6	0	0	7	2	4	0	0	0	0	0	1	1	3874.0	98.60896443092298	6.283475425110645	5.793131313131313	4.500871459694989	3.632927818329278	2.606902356902357	2.056600189933523	1.8040579710144928	2.027033218785796	3.0	2.781021897810219	2.4444444444444446	2.386363636363636	2.376068376068376	2.2782608695652176	2.536082474226804	73.09433962264151	28.4	23.823529411764707	22.40875912408759	21.15277777777778	24.416666666666668	18.47863247863248	15.382608695652172	19.164948453608247	213.1226597267308	252.56200314155137	173.3765430131818	155.8419182974821	153.66546733597005	155.409671116081	141.7445407831407
ZINC000013802651	17.763198241767938	0	1	9	0	2	7	5	1	0	0	0	0	1	0	1	2092.0	65.832236287282	6.976680384087791	6.907838070628769	5.503984997655883	3.8350168350168343	3.4066022544283414	3.429519071310116	3.0790491984521835	2.4074074074074074	3.55	3.1545454545454548	2.5964912280701755	2.5434782608695654	3.08955223880597	3.194029850746269	2.805555555555556	52.3	29.25581395348837	25.670886075949365	21.69090909090909	19.5	23.67391304347826	20.417910447761194	22.22388059701493	23.55555555555556	226.21577579497108	267.87296392545164	184.97647132285027	156.00767587646448	155.55099677699712	185.17497230207888	194.38381897042777
ZINC000043070664	26.077839489354627	0	2	6	0	0	11	5	4	1	0	0	1	0	0	1	1912.0	102.825206384262	5.6395747599451305	4.447447447447448	3.770583533173461	2.478766724840024	1.623971193415638	1.6358024691358026	1.462324393358876	1.4587394411955816	2.9166666666666665	2.654450261780105	2.240740740740741	2.092592592592593	2.2666666666666666	2.2413793103448274	2.210526315789474	26.55555555555556	27.22972972972973	19.93525179856115	16.25130890052356	13.35648148148148	12.101851851851851	12.46111111111111	12.53448275862069	12.2046783625731	195.90212774660435	242.97667124386803	165.37567338998377	142.87410192881237	126.26586420833218	137.7524802785343	138.87332958858772
ZINC000042966936	18.591625366514133	0	1	6	0	0	7	3	3	0	0	0	1	0	0	1	1304.0	72.96137333577198	5.501979967388773	4.983539094650205	3.596371882086168	2.759535655058043	1.8727858293075683	1.960252935862692	1.5374887082204156	1.5314009661835748	2.792452830188679	2.58955223880597	2.2758620689655173	2.253623188405797	2.3008130081300813	2.2195121951219514	2.1043478260869564	24.60377358490566	23.314814814814813	18.448979591836736	15.71641791044776	13.73103448275862	13.942028985507246	13.455284552845528	12.65040650406504	12.269565217391303	195.7874506514188	241.63556810027148	162.75872200996807	144.5251652424132	139.07387391637508	146.2474691821094	140.2728425339723
ZINC000013761072	18.810404965996486	0	1	6	0	0	8	3	4	0	0	0	1	0	0	1	1328.0	69.037225716376	7.012345679012347	6.222222222222221	4.544319600499376	3.519806763285024	2.298387096774193	2.231746031746032	2.291819291819292	2.724505327245053	2.979591836734694	2.782608695652174	2.3515625	2.169354838709677	2.2	2.340659340659341	2.589041095890411	27.10204081632653	25.14	20.629213483146067	18.234782608695653	15.5234375	15.209677419354838	13.866666666666667	13.835164835164836	16.356164383561644	205.00558738809184	247.61044796661244	178.18451093480385	153.7905679563623	138.85978892119624	138.29589428793403	142.28230143849075
ZINC000095579111	19.63722941514381	0	1	14	0	0	3	2	1	0	0	0	0	0	0	0	980.0	75.97893952607399	5.411764705882353	5.62962962962963	4.438775510204081	3.373134328358209	2.434108527131783	1.9658119658119655	1.8303571428571428	1.803921568627451	3.0980392156862746	2.925373134328358	2.617021276595745	2.565891472868217	2.555555555555556	2.5357142857142856	2.5392156862745097	19.215686274509803	22.55555555555556	18.040816326530614	14.664179104477611	12.95744680851064	12.581395348837209	11.923076923076923	11.410714285714286	11.68627450980392	212.3248689626895	260.8799605959505	176.62487411859334	157.13161602635049	156.47858575147092	156.6160307274173	152.27894179043884
ZINC000001493859	23.4604926057802	0	1	15	0	0	6	5	1	0	0	0	0	0	0	0	1204.0	87.40980405031898	5.770491803278689	5.859375	4.387931034482759	3.069620253164557	2.186335403726708	2.0616438356164384	1.7708333333333333	1.7462686567164178	3.065573770491804	2.810126582278481	2.505813953488372	2.496894409937888	2.5136986301369864	2.395833333333333	2.4477611940298507	19.737704918032787	22.8125	18.31896551724138	14.556962025316457	12.656976744186046	12.397515527950311	13.246575342465754	11.71527777777778	11.119402985074627	205.9174321707464	252.7979232714088	169.21086814888878	150.40817950619456	148.8953788376941	156.24203649057864	146.9994377145864
CHEMBL4866412	14.83731186109904	0	1	11	0	0	5	4	0	0	0	1	0	0	0	1	798.0	51.753268382433006	7.222222222222222	6.789473684210527	5.17910447761194	3.901098901098901	3.3181818181818183	3.333333333333333	1.5072463768115942	1.490909090909091	3.1944444444444446	2.989010989010989	2.78494623655914	2.647727272727273	2.5866666666666664	2.188405797101449	1.981818181818182	22.166666666666668	24.55263157894737	19.83582089552239	15.912087912087912	14.258064516129032	14.318181818181818	15.066666666666666	10.898550724637682	9.945454545454544	211.33224939959192	256.3525810544447	175.7408535127557	162.4832188144898	155.55382067901098	159.8561565528867	135.71967697783592
ZINC000299829430	29.23567517320711	0	1	12	0	0	9	3	5	1	0	0	0	0	0	0	1768.0	109.795897479413	6.303303303303304	5.136752136752136	4.509132420091324	3.123397435897436	2.6003401360544216	2.198458574181118	1.9556840077071291	2.151329243353783	3.1486486486486487	2.7836538461538463	2.4794520547945207	2.489795918367347	2.560693641618497	2.531791907514451	2.558282208588957	23.89189189189189	27.128205128205128	20.41780821917808	16.048076923076923	14.32420091324201	14.035714285714286	13.53757225433526	12.606936416184972	13.11042944785276	208.34115451593425	259.5303949169439	167.89116860751872	149.0896220482384	153.1132103465156	161.95550596785256	151.8002429947568
CHEMBL4859827	14.08976496539261	0	1	11	0	0	5	4	0	0	0	0	1	0	0	1	968.0	52.51729357273501	6.29105873550318	6.574603174603174	5.072859744990892	3.706047819971871	2.9234234234234235	2.1359867330016584	1.157088122605364	0.8691358024691359	3.303030303030303	3.1012658227848102	2.973333333333333	2.783783783783784	2.537313432835821	2.1206896551724137	1.7777777777777777	29.33333333333333	26.65714285714286	22.36065573770492	18.43037974683544	19.14666666666667	18.783783783783782	15.582089552238806	13.379310344827584	10.77777777777778	225.7334406213656	265.04505802474284	185.46274677660548	186.22928367426027	174.95099523550795	161.67768584472546	145.34189693869592
ZINC000026262906	19.258292033180798	0	1	6	0	4	6	3	2	0	0	0	1	0	0	1	1236.0	70.539717716376	5.90843621399177	5.649237472766884	4.231386025200458	2.755718954248366	2.1012782694198626	2.253472222222222	2.66916354556804	3.0285285285285286	3.333333333333333	2.9044117647058822	2.243589743589744	2.336283185840708	2.5	2.5730337078651684	2.9864864864864864	25.75	24.647058823529413	20.628865979381445	16.220588235294116	11.762820512820513	14.63716814159292	14.34375	14.213483146067416	16.7027027027027	209.08352353827323	258.16473527648	176.7590017534703	127.0476669289407	139.57809567049554	149.05328409816937	152.57834980965453
ZINC000013491752	18.70101516625531	0	1	9	0	0	6	4	1	0	0	0	1	0	0	1	1222.0	71.55112662122501	5.502141597379693	5.453159041394335	4.102836879432624	2.792420327304048	2.114754098360656	1.4406457739791072	1.8821548821548824	2.025132275132276	3.0408163265306123	2.6589147286821704	2.310344827586207	2.262295081967213	2.1794871794871797	2.383838383838384	2.5595238095238093	24.93877551020408	23.92156862745098	19.41489361702128	15.046511627906977	13.255172413793105	15.30327868852459	10.846153846153848	11.91919191919192	14.797619047619047	206.00033205153824	251.3617037781717	166.34660046393137	138.81251822188096	147.61013630593212	131.668836054566	139.9694771061605
ZINC000003824992	17.396191403623394	0	1	6	0	0	6	2	3	0	0	0	1	0	0	1	1216.0	67.628634621225	5.866769547325103	5.410430839002267	4.061173533083646	3.169040835707502	2.076923076923077	1.7309941520467835	2.169250645994832	2.638888888888889	2.895833333333333	2.649572649572649	2.2142857142857144	2.11965811965812	2.0	2.2906976744186047	2.8125	25.33333333333333	23.79591836734694	19.269662921348317	17.22222222222222	13.378571428571428	14.735042735042734	11.692982456140353	13.325581395348838	17.71875	200.34692867211228	244.93461415470276	175.3939475506756	137.92792156000294	141.35437985134553	120.6676255970456	139.31492388264752
ZINC000022939288	19.355751289103512	0	2	9	0	0	7	5	2	0	0	0	0	0	0	0	1048.0	69.541156430923	6.230769230769231	6.055555555555555	4.848484848484849	3.769230769230769	2.271428571428572	2.071428571428572	2.0	2.3956043956043955	3.019230769230769	2.8615384615384616	2.4466666666666668	2.307142857142857	2.3660714285714284	2.256880733944954	2.4505494505494507	20.153846153846157	23.01851851851852	18.71717171717172	15.784615384615384	13.906666666666666	12.442857142857145	13.169642857142858	11.440366972477063	12.571428571428571	194.4599567530805	237.56311962550276	173.8352099367013	148.95337483603635	138.25242057162092	147.80163222630276	131.14271433031325
ZINC000101787103	30.227669403615685	0	2	10	0	2	10	5	4	1	0	0	0	0	0	0	1806.0	113.35114509880896	5.929676511954993	5.036144578313253	4.362683438155136	2.906020558002937	2.149156939040208	2.158445440956652	1.982113821138212	2.058119658119658	3.151898734177215	2.9162995594713657	2.5234375	2.315175097276265	2.457399103139013	2.575609756097561	2.707692307692308	22.860759493670887	26.27710843373494	19.81132075471698	15.51101321585903	13.40234375	11.766536964980546	12.713004484304932	12.790243902439023	13.471794871794872	200.1495947010363	250.58338755328336	171.96963831978397	152.43469674070198	138.23206281117888	142.00673330953256	147.93275290737228
ZINC000068247203	31.076906740752687	1	1	21	0	0	7	2	5	0	0	0	0	0	0	0	1602.0	109.10843295516796	7.492957746478873	7.131578947368421	5.933333333333334	4.443243243243243	3.4157894736842107	2.6666666666666665	2.347058823529412	2.5838926174496644	3.436619718309859	3.2324324324324323	2.87192118226601	2.768421052631579	2.6444444444444444	2.611764705882353	2.865771812080537	22.56338028169014	24.973684210526315	21.05925925925926	17.17297297297297	15.886699507389162	15.715789473684213	14.2	12.352941176470589	13.812080536912752	226.98313956385175	273.8558091271557	195.9002434198206	175.79034614837911	175.5567040775307	167.6972682073527	152.43834181448554
ZINC000022939309	21.32724171840209	0	2	9	0	0	7	5	2	0	0	0	0	0	0	0	1122.0	76.00818224062101	6.071428571428571	5.983050847457627	4.703703703703703	3.676056338028169	2.095238095238096	1.985074626865672	2.2285714285714286	2.3106796116504853	3.125	2.9577464788732395	2.6012658227848102	2.220238095238096	2.3358208955223883	2.4761904761904763	2.4757281553398056	20.035714285714285	23.10169491525424	18.35185185185185	15.549295774647888	14.518987341772153	11.273809523809524	11.664179104477611	12.542857142857144	12.29126213592233	196.80569720572683	242.8547864028165	172.04389498828414	159.27369160380732	129.87258008488567	132.00420230421363	145.1750456878694
CHEMBL180830	30.678398306281625	0	1	11	0	0	12	4	7	1	0	0	0	0	0	0	1908.0	109.058792574564	7.445925925925926	5.957805907172995	5.183673469387755	3.5297029702970297	2.604361370716511	2.2027491408934705	2.6042780748663104	2.636726546906188	3.2266666666666666	2.881188118811881	2.550925925925926	2.383177570093458	2.5	2.486631016042781	2.604790419161677	25.44	28.367088607594937	21.551020408163264	17.14851485148515	15.36111111111111	13.906542056074766	14.335051546391751	14.614973262032086	15.425149700598803	208.51654020199027	256.08924241303845	170.8217253540035	155.81843984707388	144.09077311495662	148.29003310123608	145.24421714131685
CHEMBL4537101	22.643996024852477	0	1	9	0	0	5	2	2	0	0	0	1	0	0	1	1412.0	90.06463386001698	4.896853843090403	4.8017094017094015	3.471326164874552	2.5132575757575752	1.585971446306642	1.499001996007984	1.360587002096436	1.4468425259792166	2.9838709677419355	2.710227272727273	2.3769633507853403	2.3016759776536317	2.2934131736526946	2.2138364779874213	2.338129496402878	22.774193548387096	22.815384615384616	17.887096774193548	14.465909090909092	13.329842931937172	12.843575418994414	11.81437125748503	10.484276729559747	11.302158273381297	203.4443559191901	253.45635321136703	164.76855315149285	147.8854117210586	143.02952989427638	142.1942506969718	132.6214653075452
ZINC000064540683	21.408121947441856	0	1	6	0	0	9	3	6	0	0	0	0	0	0	0	1242.0	72.48287243092297	7.890909090909091	6.771929824561403	5.523809523809524	4.475177304964539	4.246478873239437	4.128	2.203252032520325	2.3457943925233646	3.0727272727272728	2.8865248226950357	2.5526315789473686	2.4577464788732395	2.432	2.341463414634146	2.5233644859813085	22.581818181818186	24.526315789473685	19.409523809523808	16.609929078014183	15.486842105263158	15.45774647887324	15.984	12.46341463414634	13.280373831775702	198.44308026042867	245.64372759873552	169.5677339617607	152.24576469135718	149.0206022883314	153.61471688157215	139.13987207189658
ZINC000013491748	20.26381519719854	0	1	9	0	0	9	5	3	1	0	0	0	0	0	0	1330.0	74.91623462122499	6.753812636165578	5.289308176100628	4.869415807560138	2.8434343434343434	2.383838383838384	2.0617283950617287	2.271844660194174	1.9021406727828745	3.117647058823529	2.6742424242424243	2.3741007194244603	2.242424242424242	2.5277777777777777	2.5145631067961167	2.2844036697247705	26.07843137254902	29.30188679245283	20.79381443298969	14.863636363636363	13.359712230215829	12.825757575757576	14.51851851851852	14.776699029126211	12.3302752293578	204.69414459372535	252.94650488847492	162.80960964731696	143.88136669978164	130.68536626189072	150.92075522219807	160.31510162676264
ZINC000042966415	16.958632204658684	0	2	9	0	0	6	4	2	0	0	0	0	0	0	0	922.0	60.53029190667801	6.5	6.108695652173913	4.621951219512195	3.4380952380952383	2.7115384615384617	2.975609756097561	2.445945945945946	2.420289855072464	3.0454545454545454	2.847619047619048	2.477064220183486	2.269230769230769	2.5	2.5945945945945947	2.550724637681159	20.954545454545453	23.67391304347826	18.804878048780488	15.19047619047619	13.412844036697248	12.028846153846152	14.073170731707316	13.85135135135135	13.608695652173912	201.50343300648163	246.0951955032531	171.52777497145567	151.93964392047775	132.15992205964554	149.36633899969837	154.61374480584035
CHEMBL2402894	29.212023125334664	0	2	9	0	0	13	6	4	1	0	2	0	0	0	2	1868.0	101.802978574564	7.540334855403349	5.776315789473684	5.214452214452214	3.4528619528619533	2.6219135802469133	2.620320855614973	2.713178294573644	2.166666666666667	3.2054794520547945	2.797979797979798	2.436936936936937	2.300925925925926	2.4224598930481283	2.5	2.4204545454545454	25.58904109589041	27.94736842105263	21.62937062937063	16.626262626262626	13.9009009009009	12.717592592592592	13.711229946524064	14.732558139534884	13.420454545454543	199.44840872350505	248.88584441294853	167.1611532378638	146.58513804624693	133.98942289242655	143.13307272466906	151.00319066470726
CHEMBL424790	26.40724804846092	0	2	6	0	0	10	4	5	1	0	0	0	0	0	0	1674.0	100.294910384262	6.006172839506173	4.675555555555556	4.055944055944056	2.757575757575758	2.097674418604651	1.8220973782771537	1.957317073170732	1.8020833333333333	2.9722222222222223	2.717171717171717	2.3488372093023258	2.153488372093024	2.3707865168539324	2.451219512195122	2.43125	23.25	26.68	19.482517482517483	15.6010101010101	13.404651162790698	11.851162790697677	13.101123595505618	13.71951219512195	12.85	194.41077423381145	243.75712229194167	162.07260982600303	144.13858717536257	126.79509619244338	137.93834921836026	146.64851054820585
ZINC000095575215	19.896449129146045	0	1	9	0	0	5	2	3	0	0	0	0	0	0	0	1078.0	77.144124955168	5.275862068965517	5.233333333333333	3.892857142857143	2.9395973154362416	2.0522388059701493	2.078125	1.6458333333333333	1.4921875	2.793103448275862	2.5167785234899327	2.2901234567901234	2.574626865671642	2.6015625	2.333333333333333	2.3046875	18.58620689655172	21.73333333333333	16.535714285714285	13.342281879194632	11.617283950617283	12.388059701492535	13.3671875	11.8125	10.6015625	190.07474889417463	238.7003820532261	152.26310243664835	131.0633015815493	148.84978839233165	163.58287825115812	140.3199379250019
ZINC000101531622	28.15727151874716	0	1	10	0	2	9	5	4	0	0	0	0	0	0	0	1512.0	101.263019289111	6.1866666666666665	5.846153846153846	4.551724137931035	3.376237623762376	2.6622222222222223	2.1856540084388185	2.105769230769231	2.356382978723404	3.08	2.9504950495049505	2.575	2.475555555555556	2.3122362869198314	2.423076923076923	2.5904255319148937	20.16	22.73076923076923	18.751724137931035	15.891089108910892	13.479166666666666	13.751111111111111	12.067510548523206	12.04326923076923	13.106382978723405	196.39141805338704	243.75837041183644	176.8651674620187	151.30490698922893	156.47892321133804	136.15710479093508	140.31152003294093
ZINC000001545565	16.291965537992013	0	3	9	0	0	6	5	1	0	0	0	0	0	0	0	908.0	61.541700811527015	5.955555555555556	6.0	4.564102564102564	3.391752577319588	2.8260869565217392	2.948051948051948	2.9	2.157142857142857	2.8222222222222224	2.6288659793814437	2.4081632653061225	2.2717391304347827	2.415584415584416	2.414285714285714	2.242857142857143	20.177777777777777	22.80434782608696	18.0	14.742268041237113	13.36734693877551	12.684782608695652	13.935064935064934	14.471428571428572	12.2	198.31462651052107	241.9440430148119	165.6417244095798	151.1794047014621	137.09026055251098	148.7525430747491	153.53907098504033
ZINC000096272875	30.877757043399388	0	2	15	0	0	11	6	4	1	0	0	0	0	0	0	1852.0	113.22730638426198	6.447330447330447	5.419753086419753	4.742729306487695	3.157051282051282	2.558997050147492	2.377551020408163	2.528545119705341	2.361111111111111	3.1948051948051948	2.855769230769231	2.4978540772532187	2.371681415929204	2.566326530612245	2.6685082872928176	2.4791666666666665	24.05194805194805	27.25925925925926	20.71812080536913	15.903846153846152	13.587982832618026	12.68141592920354	13.193877551020408	14.629834254143647	13.692708333333334	207.2971548222177	255.73738607071695	171.8229526914659	149.0176573336931	139.48325348513615	150.41456682693578	164.00156016259635
ZINC000253637636	19.965398814367344	0	1	6	0	2	6	3	2	0	0	0	1	0	0	1	1315.0	79.229808050319	4.6948234784492096	4.645951035781544	3.3968253968253967	2.4925474254742546	1.551328502415459	1.6107617051013277	1.4495952906548932	1.454780361757106	2.929824561403509	2.774390243902439	2.314432989690722	2.2282608695652173	2.238993710691824	2.225165562913907	2.302325581395349	23.07017543859649	22.728813559322035	18.294642857142858	15.28658536585366	12.237113402061857	12.157608695652174	11.968553459119496	11.721854304635762	12.930232558139537	194.7478797254787	242.21302025129089	167.3918977901955	139.07974812511318	131.45910233995758	138.92392237958538	135.37457223973095
CHEMBL4863036	15.435028842544408	0	1	11	0	0	5	4	1	0	0	0	0	0	0	0	820.0	56.20896209698	6.2	6.190476190476191	4.648648648648648	3.59375	2.466019417475728	2.7294117647058824	2.121621621621621	1.375	3.05	3.020833333333333	2.70873786407767	2.495145631067961	2.5647058823529414	2.2972972972972974	2.140625	20.5	23.642857142857142	18.64864864864865	15.875	13.572815533980584	12.427184466019416	13.188235294117646	11.83783783783784	10.5625	204.10189711774103	248.02952644667263	179.76173913164686	163.1498891396808	146.42589194199203	151.4548968991328	142.18907210565567
ZINC000043120231	16.47030502295449	0	1	6	0	0	7	3	3	0	0	0	1	0	0	1	1190.0	61.926995906678016	6.354657687991022	5.71358024691358	4.255555555555556	3.427829698857736	2.145526057030482	2.248506571087216	1.9431524547803611	2.0277777777777777	2.9545454545454546	2.7850467289719627	2.364406779661017	2.256637168141593	2.333333333333333	2.3255813953488373	2.276315789473684	27.045454545454547	24.77777777777778	20.3125	17.906542056074766	15.254237288135592	15.150442477876108	14.720430107526882	14.476744186046512	14.697368421052632	202.7200389248097	246.4300060876347	175.87391276592064	152.632961518545	140.6814230218662	149.48746227279062	148.61178387338492
CHEMBL4848305	14.130205079912493	0	1	11	0	0	5	4	0	0	0	0	1	0	0	1	968.0	52.51729357273501	6.29105873550318	6.546031746031746	5.010928961748634	3.6132208157524617	3.0	2.228855721393035	1.157088122605364	0.9580246913580248	3.303030303030303	3.0632911392405062	2.9466666666666668	2.7972972972972974	2.5074626865671643	2.155172413793104	1.8888888888888888	29.33333333333333	26.65714285714286	22.36065573770492	17.417721518987342	17.44	17.27027027027027	17.01492537313433	12.827586206896552	12.555555555555555	225.7334406213656	265.0450580247428	182.2579123226436	181.4654535336417	171.3941048176622	161.54344332384133	142.09784971021983
ZINC000006717467	24.27698918670793	0	1	15	0	0	6	5	1	0	0	0	0	0	0	0	1242.0	91.087929860017	5.5	5.656716417910448	4.2727272727272725	2.9939759036144578	2.0584795321637426	2.026666666666667	1.7179487179487178	1.696551724137931	3.046875	2.7951807228915664	2.435483870967742	2.467836257309941	2.533333333333333	2.33974358974359	2.43448275862069	19.40625	22.44776119402985	18.206611570247933	14.524096385542167	12.14516129032258	11.964912280701755	13.266666666666667	11.301282051282053	10.917241379310346	203.8538711410424	251.9257143513136	171.14436400075653	146.70076713310215	145.7161895761579	159.3627815061441	143.3156192153029
ZINC000013732257	19.079952548218323	0	1	6	0	0	5	1	4	0	0	0	0	0	0	0	1054.0	72.45459024062097	5.814814814814815	5.285714285714286	3.971428571428572	3.2482758620689656	2.477272727272727	1.8429752066115703	1.706896551724138	1.85	2.833333333333333	2.655172413793104	2.373333333333333	2.378787878787879	2.322314049586777	2.206896551724138	2.43	19.51851851851852	22.285714285714285	16.97142857142857	14.317241379310344	12.44	12.68939393939394	11.93388429752066	10.767241379310343	11.83	194.08599823264237	243.02297968590287	158.85729686245625	140.6206179744827	145.267764769259	143.5480005702171	132.4368222791863
ZINC000102262712	31.70349252280742	0	2	10	0	2	10	5	4	1	0	0	0	0	0	0	1882.0	120.70739671820498	5.558169934640523	4.756554307116105	4.042884990253411	2.6088709677419355	2.0765432098765437	2.0860215053763445	1.8638888888888887	1.9029733959311423	3.070588235294118	2.794354838709677	2.4782608695652173	2.3925925925925924	2.415322580645161	2.404166666666667	2.6384976525821595	22.141176470588235	25.528089887640448	18.82456140350877	14.149193548387096	12.681159420289855	12.41851851851852	12.991935483870968	11.7125	12.708920187793428	197.4492560306381	249.20379230393985	164.4650495067618	146.57052947361643	142.77068297431651	144.5957389794092	137.5255367560456
ZINC000020621758	22.236549072188044	0	1	12	0	0	8	3	3	0	0	1	1	0	0	2	1490.0	80.30448362122497	7.548239597622314	6.698412698412698	5.075963718820862	4.013888888888889	3.010860484544695	2.8963515754560527	2.712962962962963	2.9844054580896686	3.1666666666666665	2.9296875	2.647058823529412	2.601503759398496	2.529850746268657	2.4242424242424243	2.429824561403509	27.59259259259259	25.875	21.73469387755102	18.9296875	16.301470588235293	16.969924812030076	15.529850746268655	14.825757575757576	15.570175438596491	217.24219189189895	260.4275150704253	184.84330616747636	165.11507010670113	164.86355060486554	160.8581495160198	150.39435266714625
ZINC000095566158	22.523034911200774	0	1	9	0	0	9	5	3	1	0	0	0	0	0	0	1444.0	85.95061205031898	6.074074074074074	5.037634408602151	4.542028985507246	2.8739316239316244	2.211740041928721	1.9906759906759908	1.7659574468085106	1.7297979797979797	3.0166666666666666	2.685897435897436	2.4497041420118344	2.39622641509434	2.4545454545454546	2.297872340425532	2.2803030303030303	24.066666666666663	27.467741935483872	19.660869565217396	14.865384615384617	13.272189349112423	13.169811320754716	14.426573426573428	12.829787234042554	11.553030303030305	198.27424243522609	247.01950638902895	162.7018497772694	147.30649865560895	143.8201388400075	152.18264701180172	143.3578148116025
ZINC000022939291	19.8440784708077	0	2	9	0	0	7	5	2	0	0	0	0	0	0	0	1046.0	68.65193062122499	6.6	6.358490566037736	5.09375	4.080645161290323	2.560606060606061	2.480769230769231	2.242424242424242	2.611764705882353	3.22	3.0161290322580645	2.656934306569343	2.4318181818181817	2.5288461538461537	2.4242424242424243	2.623529411764706	20.92	23.90566037735849	19.010416666666668	16.161290322580644	14.985401459854014	12.787878787878787	13.817307692307692	12.131313131313131	13.270588235294118	200.99500524596647	245.70664393934797	175.79348977910217	157.6956646718614	140.5941879052475	151.9538040602013	137.40189939886062
CHEMBL298612	18.470305022954484	0	1	9	0	2	5	3	2	0	0	0	0	0	0	0	944.0	64.453479001829	6.863636363636363	6.553191489361702	5.160919540229885	3.858333333333333	3.782178217821782	3.810126582278481	3.101449275362319	2.571428571428572	3.386363636363636	3.0416666666666665	2.5873015873015874	2.495049504950495	2.759493670886076	2.9565217391304346	3.0428571428571427	21.454545454545453	24.148936170212767	20.03448275862069	15.808333333333334	13.063492063492063	14.782178217821782	16.873417721518987	16.217391304347824	14.67142857142857	214.5178849575281	262.37257411719906	179.4926661043064	149.19504506560523	152.46309601480652	171.42255728631744	180.9175204560274
ZINC000000598220	21.039871663606384	0	1	9	0	0	8	3	4	1	0	0	0	0	0	0	1370.0	79.60646443092297	6.637860082304527	5.18452380952381	4.789644012944984	2.907542579075426	2.362530413625304	2.231884057971014	2.196261682242991	1.8304597701149423	3.092592592592593	2.72992700729927	2.393333333333333	2.27007299270073	2.5130434782608697	2.504672897196261	2.327586206896552	25.37037037037037	28.660714285714285	20.41747572815534	15.343065693430656	13.306666666666668	13.145985401459852	14.808695652173911	14.766355140186915	12.086206896551724	205.15490920669453	253.2257239111453	170.40604790703247	145.55272388698367	136.04680242539558	151.935657379972	162.09904376521357
ZINC000013492887	21.051442977516903	0	1	10	0	0	4	3	1	0	0	0	0	0	0	0	1072.0	83.09012986001699	4.6	4.777777777777778	3.6050420168067223	2.6626506024096384	1.9171974522292996	1.5547945205479452	1.361842105263158	1.236842105263158	2.8833333333333333	2.710843373493976	2.497076023391813	2.5031847133757963	2.5136986301369864	2.335526315789474	2.2039473684210527	17.866666666666667	21.349206349206348	16.3781512605042	13.060240963855422	11.95906432748538	11.789808917197451	11.465753424657532	10.269736842105264	9.328947368421051	195.2164267180782	246.10991281855829	158.05123724098203	144.07520941089174	146.02183012846422	151.0617724868424	140.3580858257028
ZINC000022939341	20.17224787003124	0	2	9	0	0	8	5	2	0	0	1	0	0	0	1	1128.0	69.40679252607399	7.3076923076923075	6.685185185185185	5.343434343434343	4.215384615384616	3.057142857142857	3.294642857142857	2.2752293577981653	2.6043956043956045	3.1153846153846154	2.9153846153846152	2.506666666666667	2.357142857142857	2.419642857142857	2.3486238532110093	2.505494505494505	21.692307692307693	23.90740740740741	19.68686868686869	16.646153846153847	14.653333333333334	13.528571428571428	15.241071428571429	12.908256880733944	13.802197802197805	197.2668848540654	240.50923455515695	176.9458246246441	151.10520506758408	141.38645623175324	152.32939883385282	136.31216493245904
ZINC000169329298	20.34433619633036	0	1	12	0	0	5	3	1	1	0	0	0	0	0	0	1212.0	79.57652662122499	5.488888888888889	5.5679012345679	4.27	2.992481203007519	1.959016393442623	1.6376811594202898	1.6896551724137931	1.9037800687285225	3.3	2.8796992481203008	2.613138686131387	2.6311475409836067	2.6	2.4913793103448274	2.6082474226804124	24.24	25.666666666666668	20.46	15.548872180451127	14.204379562043796	13.09016393442623	11.817391304347826	11.387931034482758	13.278350515463918	215.81084358311804	263.8374128582906	165.32266892628274	153.80032060554063	154.46086994457437	151.269638516159	140.44228362006612
ZINC000013744377	19.03951243369844	0	1	9	0	0	5	2	3	0	0	0	0	0	0	0	1038.0	72.57677333577199	5.811320754716981	5.509090909090909	4.316831683168317	3.308270676691729	2.2686567164179103	1.973684210526316	1.7	1.7155963302752293	2.9056603773584904	2.744360902255639	2.386206896551724	2.3582089552238807	2.3947368421052637	2.2666666666666666	2.36697247706422	19.58490566037736	22.381818181818183	17.465346534653467	14.436090225563907	13.289655172413791	12.462686567164178	12.81578947368421	10.775	11.211009174311927	197.6695010639449	245.5153011396839	165.48007010488462	145.44892092933512	140.34019710316053	154.69986638799028	136.36532341762967
ZINC000000006097	15.763198241767943	0	1	6	0	0	6	2	3	0	0	0	1	0	0	1	1140.0	60.272383001829006	6.419165196942975	5.839793281653747	4.395382395382396	3.5028058361391694	2.4408602150537635	2.364444444444444	2.3316993464052285	2.3256704980842917	2.9285714285714284	2.707070707070707	2.2884615384615383	2.193548387096774	2.36	2.426470588235294	2.6206896551724137	27.142857142857142	24.88372093023256	20.03896103896104	17.848484848484848	15.442307692307692	16.236559139784948	15.52	15.088235294117649	16.517241379310345	205.8400903580717	248.7399028976675	173.766444865253	149.60406117036936	139.78405736643205	150.2117709728044	154.38876715038387
ZINC000004215367	24.3174293012278	0	1	12	0	0	9	3	4	0	0	1	1	0	0	2	1630.0	88.30393924062099	7.436146529042705	6.5097001763668425	4.886886886886887	3.9639846743295024	2.603835978835979	2.4319444444444445	2.5505698005698005	2.49480415667466	3.098360655737705	2.9448275862068964	2.506097560975609	2.398809523809524	2.41875	2.423076923076923	2.5035971223021583	26.72131147540984	25.476190476190474	21.063063063063066	18.917241379310344	15.676829268292684	15.089285714285714	14.0625	14.294871794871796	16.093525179856115	211.7842282024472	255.1089399258232	184.60038788307563	159.4427551382681	148.84609850692175	149.4792574820837	148.7694758610133
ZINC000095612683	40.14957722821702	0	2	12	0	0	17	6	9	0	0	0	2	0	0	2	2794.0	145.18468124245004	7.157377442167086	6.247379454926624	4.632926119837114	3.636045494313211	2.645390070921986	2.271409749670619	2.310931899641577	2.872872872872873	3.029126213592233	2.8188976377952755	2.409893992932862	2.24822695035461	2.3715415019762847	2.3870967741935485	2.5405405405405403	27.12621359223301	25.41509433962264	20.58638743455497	18.37795275590551	15.97173144876325	15.425531914893616	14.304347826086955	14.024193548387096	15.33783783783784	205.98193818794056	249.46236638728843	178.49719069976155	156.34783024552243	141.1325321626483	146.19009946654396	145.2518910379295
CHEMBL282971	25.68821072345591	0	1	15	0	0	9	3	3	2	0	0	1	0	0	1	1994.0	102.836647526074	6.767134951042997	5.625448028673836	5.307767944936087	3.678760393046108	2.892012494422133	3.70242656449553	3.2621902478017586	2.5547385620915035	3.5517241379310347	3.3401360544217686	2.9753086419753085	2.7289156626506026	2.8	2.7985611510791366	2.713235294117647	34.37931034482759	32.66129032258065	27.4070796460177	23.857142857142858	20.03703703703704	19.283132530120483	20.24137931034483	20.258992805755398	17.875	234.92597203350465	279.81016676325453	209.0117092777294	187.766645699469	169.32552058801448	179.15317906206323	177.2311861844585
CHEMBL4218672	13.423098298725945	0	1	11	0	0	4	2	1	0	0	1	0	0	0	1	724.0	45.40912076303701	8.6	8.0	6.142857142857143	4.293333333333333	3.5172413793103448	3.976744186046512	3.022222222222222	1.5294117647058822	3.433333333333333	3.12	2.864864864864865	2.7413793103448274	2.7674418604651163	2.1555555555555554	1.8823529411764703	24.133333333333333	25.96875	21.464285714285715	17.493333333333332	15.108108108108109	14.5	16.325581395348838	12.577777777777778	8.941176470588236	226.32905098110828	273.08033422105234	189.82344347419297	165.30164744402524	160.64396349250856	182.05892200511903	136.68035611263588
ZINC000101531633	26.495768786190283	0	1	10	0	2	9	4	5	0	0	0	0	0	0	0	1450.0	92.895358764866	6.823529411764706	6.267605633802817	4.923664122137405	3.518918918918919	2.945273631840796	2.5743589743589745	2.2645502645502646	2.8076923076923075	3.147058823529412	2.994594594594594	2.6586538461538463	2.5621890547263684	2.4461538461538463	2.386243386243386	2.6923076923076925	21.323529411764707	23.549295774647888	19.519083969465647	15.794594594594594	14.149038461538462	14.323383084577117	13.57948717948718	11.883597883597885	14.35897435897436	201.47030047196165	249.76220913273505	175.2859198285999	157.17155645879873	157.82171243858733	149.49284323773716	136.02468582326637
ZINC000022939285	19.17741180414104	0	2	9	0	0	7	5	2	0	0	0	0	0	0	0	1048.0	69.541156430923	6.1923076923076925	5.962962962962963	4.777777777777778	3.669230769230769	2.41044776119403	2.142857142857143	2.160377358490566	2.216494845360825	2.980769230769231	2.815384615384616	2.4722222222222223	2.3507462686567164	2.419642857142857	2.349056603773585	2.381443298969072	20.153846153846157	23.01851851851852	18.41414141414141	15.415384615384616	13.84027777777778	12.962686567164178	13.205357142857142	12.358490566037736	12.257731958762887	194.4599567530805	237.56311962550276	168.95200587612544	148.38523431187252	141.12482375979135	149.12864968442932	139.97683950979223
CHEMBL2179676	23.989259902004267	0	2	13	0	0	7	4	2	0	0	0	1	0	0	1	1510.0	92.484633860017	5.631944444444445	5.552238805970149	4.195121951219512	3.152439024390244	2.143712574850299	2.112676056338028	1.6838709677419357	1.5	3.046875	2.908536585365854	2.527472527472528	2.532934131736527	2.788732394366197	2.496774193548387	2.3095238095238093	23.59375	23.08955223880597	18.21951219512195	14.53048780487805	12.131868131868131	12.035928143712574	13.380281690140846	11.683870967741935	9.827380952380953	204.6902877098929	247.54606226726096	172.3895329113866	144.7548599049173	141.85602015306563	164.56705125535103	152.64159250325315
CHEMBL2113287	63.94928556125621	0	2	18	0	0	22	8	12	0	0	0	2	0	0	2	4054.0	237.162532007316	6.673868312757202	6.071059431524548	4.454480286738352	3.267688996502556	2.728929384965832	2.802527646129542	2.7250741501254847	2.5703048180924286	2.9761904761904763	2.675544794188862	2.325102880658436	2.4555808656036446	2.4976303317535544	2.31211498973306	2.4424778761061945	24.13095238095238	24.03488372093023	19.625806451612902	16.760290556900728	14.148148148148149	15.480637813211844	15.109004739336491	13.347022587268992	13.765486725663717	204.8823039692174	248.82795306529687	176.84594908357744	147.37429648086768	155.22513093502732	166.07228106769713	147.1716158146708
ZINC000253638541	17.941387536586948	0	1	6	0	0	6	3	2	0	0	0	1	0	0	1	1201.0	68.195430621225	5.325102880658436	5.202222222222222	3.8451536643026007	2.599832915622389	1.6820762368207625	2.185185185185185	2.286274509803921	2.2111111111111112	3.1041666666666665	2.796992481203008	2.185897435897436	2.072992700729927	2.383838383838384	2.635294117647059	2.7875	25.02083333333333	23.94	19.79787234042553	16.210526315789473	12.147435897435898	12.291970802919709	13.94949494949495	15.188235294117646	16.35	200.9078327608066	246.6319558271012	174.3197136275231	133.8195593485039	120.3559947071726	143.85054933094102	162.6252566196754
CHEMBL181126	27.114354829647468	0	2	6	0	0	10	4	5	1	0	0	0	0	0	0	1712.0	103.97303619396	5.819259259259259	4.547008547008547	3.9395973154362416	2.681159420289855	2.081447963800905	1.683673469387755	1.8752327746741155	1.8670756646216768	2.933333333333333	2.676328502415459	2.357142857142857	2.180995475113122	2.295918367346939	2.3854748603351954	2.4846625766871164	22.826666666666668	26.26923076923077	19.10738255033557	15.256038647342995	13.254464285714286	12.054298642533936	12.423469387755102	13.201117318435754	13.582822085889571	193.1101351392749	242.75351674853832	159.5286908761176	143.10159734262515	130.77618750278018	133.5872779910826	139.94859381607168
CHEMBL4860503	15.435028842544408	0	1	11	0	0	5	4	1	0	0	0	0	0	0	0	820.0	56.20896209698	6.2	6.190476190476191	4.662162162162162	3.6875	2.8155339805825244	2.839080459770115	1.382716049382716	1.2058823529411764	3.05	3.0416666666666665	2.7572815533980584	2.5825242718446604	2.586206896551724	2.246913580246914	2.117647058823529	20.5	23.642857142857142	18.64864864864865	15.875	13.9126213592233	13.262135922330096	14.172413793103448	11.11111111111111	9.926470588235292	204.101897117741	248.02952644667263	179.76173913164686	164.48059787279504	151.3016388314525	157.5041793998702	138.29655082663515
CHEMBL4580044	22.90321573885471	0	1	12	0	0	7	2	4	0	0	0	1	0	0	1	1500.0	86.783690240621	6.433982004603474	5.969034608378871	4.4485596707818935	3.571872571872572	1.8902356902356905	1.9549549549549547	1.9802469135802472	1.8591426071741035	3.067796610169492	2.902097902097902	2.4166666666666665	2.315151515151515	2.3986486486486487	2.3925925925925924	2.4015748031496065	25.42372881355932	24.459016393442624	20.12962962962963	18.125874125874127	14.18452380952381	13.6	13.222972972972974	13.185185185185183	13.299212598425196	211.83863968551603	257.30110471538666	189.61291468694415	156.45965423815818	146.4428128237548	149.60132183482483	150.367683670989
ZINC000028087332	23.76015243430232	0	3	6	0	0	9	5	3	0	0	0	1	0	0	1	1554.0	90.093876574564	5.247834899576193	4.798711755233494	3.3940972222222223	2.537240537240537	1.819080860965678	1.7306967984934083	1.676029962546817	2.003129890453834	2.8656716417910446	2.593406593406593	2.210526315789474	2.230366492146597	2.1920903954802258	2.129213483146068	2.2816901408450705	23.19402985074627	22.971014492753625	18.3203125	15.027472527472527	12.086124401913876	12.93193717277487	11.943502824858758	10.769662921348315	13.049295774647888	191.1358327375123	238.62702833645264	160.37671924120855	132.79889954956917	133.7750004664789	135.21900335961394	120.86863155281604
CHEMBL4874854	14.08976496539261	0	1	11	0	0	5	4	0	0	0	1	0	0	0	1	760.0	48.07514257273501	7.757575757575758	7.285714285714286	5.786885245901639	4.493670886075949	3.932432432432433	2.5074626865671643	1.5862068965517242	1.4222222222222225	3.303030303030303	3.1012658227848102	2.973333333333333	2.783783783783784	2.537313432835821	2.1206896551724137	1.7777777777777777	23.03030303030303	25.285714285714285	20.78688524590164	16.50632911392405	16.906666666666666	16.513513513513512	13.91044776119403	11.172413793103448	8.822222222222223	215.82656326588247	259.66879844510095	177.67179896681745	177.95036735824218	167.86454485432213	154.53897819104424	135.33760978320717
CHEMBL481425	22.724876253892237	0	1	12	0	2	5	2	3	0	0	0	0	0	0	0	1184.0	84.62159914547	6.0	5.758064516129032	4.31858407079646	3.0641025641025643	2.717647058823529	2.52	2.034965034965035	2.1159420289855078	3.0847457627118646	2.9615384615384617	2.602272727272727	2.447058823529412	2.566666666666667	2.4965034965034967	2.4420289855072466	20.06779661016949	22.951612903225808	18.654867256637168	14.935897435897436	12.738636363636363	12.68235294117647	13.766666666666667	12.62937062937063	11.304347826086955	207.33421444488573	255.65160168016612	176.0678968786549	150.2134817519217	145.18675834225309	158.40032451198215	155.68304920782126
ZINC000013761094	17.396191403623394	0	1	6	0	0	7	2	4	0	0	0	1	0	0	1	1242.0	64.59371281152701	6.817498658078369	6.151300236406619	4.588624338624339	3.7216931216931215	2.1826086956521737	2.049382716049383	2.531944444444444	3.369175627240143	2.9782608695652173	2.8	2.406779661016949	2.121739130434783	2.037037037037037	2.3625	2.806451612903226	27.0	25.06382978723404	20.73809523809524	19.01904761904762	15.686440677966102	15.02608695652174	12.37962962962963	14.225	18.548387096774192	203.20345570901213	245.3350651381358	181.5245871342886	155.8772405110768	140.197876858285	122.68996676848964	144.64917269074408
ZINC000013439987	25.02453608241435	0	2	6	0	0	9	5	3	0	0	0	1	0	0	1	1628.0	96.56090238426198	5.318379412276126	4.919330289193303	3.481209150326797	2.524884259259259	1.7952928297755884	1.7649796393251889	1.439955106621773	1.567116249197174	2.8450704225352115	2.630208333333333	2.320754716981132	2.2955665024630543	2.303664921465969	2.191919191919192	2.213872832369942	22.92957746478873	22.83561643835617	17.99264705882353	14.942708333333334	13.0	13.108374384236454	12.450261780104713	11.085858585858588	11.606936416184972	193.1732688137161	240.7465065369859	161.1327503059829	142.33494507972188	139.91090914284547	143.18799830591536	129.00945798537535
ZINC000101514099	14.946701660840215	0	2	9	0	0	6	3	1	1	0	0	0	1	0	1	2170.0	62.68753304849001	8.672815855446762	8.68936678614098	7.671111111111112	5.520502645502645	4.697293447293448	5.515993265993266	4.039094650205761	2.305555555555555	3.8620689655172415	3.5892857142857144	3.192982456140351	3.173076923076923	3.0681818181818183	2.9444444444444446	2.5	74.82758620689656	37.41935483870968	35.94	31.446428571428573	27.49122807017544	30.75	28.84090909090909	35.388888888888886	47.035714285714285	278.03710907503506	307.4382443510071	247.3083223980199	216.04986756444225	208.97579956905085	212.84720555984896	217.0103463942828
ZINC000043011099	20.71294571007377	0	2	6	0	0	7	4	2	0	0	0	1	0	0	1	1364.0	80.439808050319	5.165602383993189	4.885185185185184	3.432539682539683	2.585663082437276	1.7876230661040788	1.9023569023569025	1.4203574203574203	1.3388106416275432	2.8793103448275863	2.6451612903225805	2.2588235294117647	2.2721518987341773	2.462121212121212	2.272727272727273	2.126760563380281	23.517241379310345	23.15	18.214285714285715	15.129032258064516	12.66470588235294	13.113924050632912	13.886363636363637	12.174825174825177	10.859154929577464	195.58522961334435	241.8178675890157	162.10555538431794	138.14300017697892	132.62163757813133	153.8739726694876	142.76688657232924
ZINC000022939330	20.838914536697903	0	2	9	0	0	7	5	2	0	0	0	0	0	0	0	1124.0	76.897408050319	5.758620689655173	5.716666666666667	4.495495495495495	3.418918918918919	1.8863636363636365	1.6901408450704225	2.0	2.146788990825688	2.9482758620689653	2.824324324324324	2.421052631578948	2.1306818181818183	2.218309859154929	2.313043478260869	2.339449541284404	19.379310344827587	22.316666666666663	18.10810810810811	15.243243243243244	13.608187134502923	11.068181818181818	11.274647887323944	11.852173913043478	11.761467889908255	191.0911471100442	235.5731454792981	170.4757949155327	151.48504934948534	128.49715642497188	129.85317109753234	138.56650103254984
ZINC000101514824	30.865826499580933	0	2	9	0	2	10	6	3	1	0	0	0	0	0	0	1832.0	118.92990562305398	5.228758169934641	4.573033707865169	3.8701550387596897	2.404371584699454	1.7323232323232325	1.7243867243867244	1.579970104633782	1.6358024691358026	3.011764705882353	2.737704918032787	2.41635687732342	2.253787878787879	2.3722943722943723	2.403587443946188	2.449074074074074	21.55294117647059	25.25842696629213	18.63372093023256	14.17622950819672	12.17100371747212	10.829545454545457	11.8008658008658	11.336322869955158	11.449074074074074	193.14914119462557	244.22703170416088	160.0587986713365	143.46484167274633	131.47749634686284	139.56156045117334	139.28259999507245
ZINC000101824891	26.98409596789447	0	2	10	0	2	6	4	2	0	0	0	0	0	0	0	1372.0	102.00012419396	5.054054054054054	5.051282051282051	3.773333333333333	2.706422018348624	2.1333333333333333	2.1538461538461537	1.8571428571428568	1.9666666666666663	3.027027027027027	2.8073394495412844	2.5063291139240507	2.408888888888889	2.4471153846153846	2.5357142857142856	2.7111111111111112	18.54054054054054	21.78205128205128	17.346666666666668	13.545871559633028	12.164556962025316	11.742222222222225	12.259615384615383	11.770408163265309	12.716666666666669	196.05217936532284	247.2588455601067	163.17568847629272	146.6713615582406	144.24007395025112	142.98722469068554	143.4051586452031
ZINC000103248561	21.339172262220558	0	1	14	0	0	7	3	1	0	0	3	0	0	0	3	1194.0	69.87420909697997	9.574468085106384	7.9	6.644444444444445	5.322314049586777	4.205128205128205	3.568421052631579	3.129032258064516	3.290322580645161	3.48936170212766	3.173553719008265	2.826771653543307	2.752136752136752	2.957894736842105	2.870967741935484	2.752688172043011	25.404255319148938	26.4	22.244444444444444	18.23140495867769	16.440944881889763	16.444444444444443	16.8	15.666666666666666	15.010752688172044	224.88251568683097	271.84097397379765	188.57862515394476	168.076973058762	164.45830973050127	181.91631203234525	176.34173682210022
ZINC000001537635	20.372845767031773	0	1	9	0	0	5	2	3	0	0	0	0	0	0	0	1074.0	75.36567333577197	6.0	5.807017543859649	4.626168224299065	3.3566433566433567	2.583941605839416	1.9338842975206607	1.8706896551724137	1.879629629629629	3.074074074074074	2.86013986013986	2.5675675675675675	2.45985401459854	2.4297520661157024	2.4224137931034484	2.564814814814815	19.88888888888889	22.94736842105263	18.1588785046729	14.321678321678322	13.763513513513514	13.233576642335766	12.24793388429752	11.28448275862069	11.953703703703704	201.85186033589653	250.44981205322625	166.16914341234514	152.21357051588413	147.08734967177637	148.39033679038414	141.21533080940927
ZINC000003634684	15.763198241767943	0	1	6	0	0	6	3	2	0	0	0	1	0	0	1	1126.0	61.28379190667801	5.8047660063163935	5.434343434343434	3.980309423347398	3.1036324786324787	2.0953984287317624	1.968627450980392	2.059163059163059	2.175627240143369	2.883720930232558	2.6538461538461537	2.2752293577981653	2.1818181818181817	2.247058823529412	2.272727272727273	2.5161290322580645	26.186046511627907	24.204545454545453	19.40506329113924	17.0	14.623853211009177	15.12121212121212	14.0	13.532467532467532	15.516129032258064	202.4021147843551	245.8941763093817	169.58514885414587	147.05112362109517	138.28069917026758	142.0260476931306	142.0459135794076
ZINC000006717470	25.760152434302316	0	1	15	0	0	8	5	3	0	0	0	0	0	0	0	1368.0	91.485112050319	6.9375	6.492537313432836	5.099173553719008	3.5	2.374269005847953	2.2133333333333334	1.9166666666666667	2.1724137931034484	3.171875	2.8674698795180724	2.489247311827957	2.491228070175439	2.5866666666666664	2.4038461538461537	2.489655172413793	21.375	23.91044776119403	19.421487603305785	15.536144578313252	13.198924731182796	12.619883040935672	13.826666666666666	12.01923076923077	11.786206896551723	209.644715907712	256.1791996659728	175.67431305389633	151.8388912599804	149.10627914451317	161.86935331554812	147.03167893446155
CHEMBL2059577	26.317429301227804	0	2	9	0	2	7	5	2	0	0	0	0	0	0	0	1348.0	97.187711289111	5.111111111111111	5.131578947368421	3.808219178082192	2.677725118483412	2.1818181818181817	2.049504950495049	1.7692307692307692	1.865921787709497	3.0416666666666665	2.772511848341232	2.5283842794759823	2.502392344497608	2.445544554455445	2.5384615384615383	2.664804469273743	18.72222222222222	22.0	17.60958904109589	13.450236966824644	11.882096069868997	12.492822966507177	12.38118811881188	11.42051282051282	12.189944134078212	192.681359698972	243.88172001704976	157.90712828537377	141.41714795563215	145.53393453859374	142.46322602043716	140.39861791955124
ZINC000101792981	34.77884958782944	0	1	16	0	2	8	4	4	0	0	0	0	0	0	0	1792.0	127.376183813356	6.204545454545454	6.075268817204301	4.850574712643678	3.5	2.223076923076923	2.0080971659919027	1.725409836065574	1.9004524886877827	3.2045454545454546	2.892	2.607407407407408	2.4653846153846155	2.4331983805668016	2.39344262295082	2.565610859728507	20.363636363636363	23.04301075268817	18.885057471264368	15.112	13.792592592592593	12.634615384615383	12.404858299595142	11.225409836065571	12.049773755656108	209.69446612137463	259.80911332329043	174.26961271273177	157.79992530967152	152.76760446115338	149.8896663729298	140.6283308142395
ZINC000068247204	27.69120274908101	1	1	15	0	0	7	2	5	0	0	0	0	0	0	0	1458.0	97.952832955168	7.074626865671642	6.619718309859155	5.317829457364341	3.870056497175141	2.949720670391061	2.459119496855346	2.1633986928104574	2.430555555555556	3.283582089552239	3.056497175141243	2.6785714285714284	2.6145251396648046	2.6226415094339623	2.6143790849673203	2.7222222222222223	21.761194029850746	24.197183098591548	20.015503875968992	16.34463276836158	14.60204081632653	14.3072625698324	13.78616352201258	12.392156862745098	13.305555555555555	215.24978062740527	263.31629556221395	185.24273359989868	162.35464838860435	160.1221946180833	163.02891891023924	151.96248594677607
ZINC000013744381	21.787059329404865	0	1	9	0	0	5	2	3	0	0	0	0	0	0	0	1150.0	82.72192495516799	5.533333333333333	5.380952380952381	4.226890756302521	3.27710843373494	2.522292993630573	2.125	1.593103448275862	1.6666666666666667	2.966666666666667	2.825301204819277	2.5875706214689265	2.554140127388535	2.486111111111111	2.310344827586207	2.4728682170542635	19.166666666666668	22.285714285714285	17.352941176470587	14.409638554216867	13.180790960451978	13.331210191082803	13.25	10.751724137931037	11.13953488372093	197.85615398934647	247.3272945399148	165.34205340988368	149.64788165883311	152.6354742481417	156.8143445312143	137.04124129086213
CHEMBL2087332	26.495768786190283	0	1	10	0	2	9	4	5	0	0	0	0	0	0	0	1450.0	92.895358764866	6.823529411764706	6.267605633802817	4.923664122137405	3.518918918918919	2.945273631840796	2.5743589743589745	2.2645502645502646	2.8076923076923075	3.147058823529412	2.994594594594594	2.6586538461538463	2.5621890547263684	2.4461538461538463	2.386243386243386	2.6923076923076925	21.323529411764707	23.549295774647888	19.519083969465647	15.794594594594594	14.149038461538462	14.323383084577117	13.57948717948718	11.883597883597885	14.35897435897436	201.47030047196165	249.76220913273505	175.2859198285999	157.17155645879873	157.82171243858733	149.49284323773716	136.02468582326637
CHEMBL133868	13.49204798394724	0	1	9	0	0	3	2	1	0	0	0	0	0	0	0	684.0	50.110836287282005	5.542857142857143	5.8108108108108105	4.582089552238806	3.227272727272727	2.2151898734177213	1.0609756097560976	0.78125	0.1538461538461538	3.142857142857143	2.977272727272727	2.833333333333333	2.6455696202531644	2.158536585365854	1.78125	1.4230769230769231	19.542857142857144	22.62162162162162	18.56716417910448	14.715909090909092	13.422222222222222	13.721518987341772	9.621951219512194	8.515625	5.019230769230769	205.4789470758595	256.2074200621101	178.02080624929064	165.30465093054866	165.07845472128002	125.68147506628968	111.56427193379524
ZINC000096272869	24.841965411944013	0	1	9	0	0	10	5	4	1	0	0	0	0	0	0	1584.0	93.95006766971498	6.066334991708127	4.898550724637682	4.4375	2.8448275862068964	2.340501792114696	1.9437751004016064	1.817805383022774	1.648148148148148	3.0	2.6954022988505746	2.311881188118812	2.3440860215053765	2.36144578313253	2.422360248447205	2.2222222222222223	23.64179104477612	26.782608695652176	19.8984375	15.545977011494251	13.029702970297029	13.118279569892474	13.180722891566266	13.403726708074537	12.160493827160494	195.2867776761239	244.44037490904915	166.22844579164854	140.4650830202266	139.0460333542953	146.89322960618455	148.10407732589982
CHEMBL2087330	27.38121505233931	0	1	10	0	2	9	5	4	0	0	0	0	0	0	0	1474.0	97.584893479413	6.305555555555555	5.933333333333334	4.60431654676259	3.3622448979591835	2.8	2.4347826086956523	2.113861386138614	2.5647058823529414	3.0972222222222223	2.933673469387755	2.5733333333333333	2.538095238095238	2.42512077294686	2.351485148514852	2.670588235294117	20.47222222222222	22.933333333333334	18.9568345323741	15.607142857142858	13.471111111111112	13.966666666666669	13.294685990338165	11.57920792079208	13.623529411764704	197.82877726934493	245.7986511570701	174.01784705186174	151.3102948693918	156.42340950647386	147.59185333505803	134.1284632833375
ZINC000095572719	20.86153217864391	0	1	9	0	0	5	2	3	0	0	0	0	0	0	0	1116.0	80.82225076486598	5.147540983606557	5.111111111111111	3.7796610169491527	2.835443037974684	2.1386861313868613	2.216417910447761	1.6602564102564104	1.3706293706293706	2.819672131147541	2.4683544303797467	2.1481481481481484	2.6496350364963503	2.664179104477612	2.3461538461538463	2.2867132867132867	18.295081967213115	21.46031746031746	16.635593220338983	13.430379746835444	10.37037037037037	12.686131386861314	13.74626865671642	12.23076923076923	10.363636363636363	188.68884961431672	237.69861996323704	155.7580421352046	119.22267671856368	152.610526017822	168.93299882423418	143.58885223255297
ZINC000013799452	21.52660045551987	0	2	9	0	0	7	5	2	0	0	0	0	0	0	0	1161.0	80.130920955168	5.533333333333333	5.516129032258065	4.4035087719298245	3.2658227848101267	1.9055555555555557	1.6986301369863013	1.744360902255639	2.1	2.966666666666667	2.778481012658228	2.314432989690722	2.172222222222222	2.198630136986301	2.1954887218045114	2.390909090909091	19.35	22.370967741935484	18.34210526315789	15.10759493670886	12.618556701030927	11.305555555555555	11.547945205479452	10.74436090225564	12.054545454545456	192.29811964271371	235.0021891332332	172.14554311755083	142.1664946366571	132.0393566317335	135.2406846923302	126.41123040752558
ZINC000101514839	26.317429301227804	0	2	9	0	2	7	5	2	0	0	0	0	0	0	0	1348.0	97.187711289111	5.111111111111111	5.131578947368421	3.808219178082192	2.677725118483412	2.1818181818181817	2.049504950495049	1.7692307692307692	1.865921787709497	3.0416666666666665	2.772511848341232	2.5283842794759823	2.502392344497608	2.445544554455445	2.5384615384615383	2.664804469273743	18.72222222222222	22.0	17.60958904109589	13.450236966824644	11.882096069868997	12.492822966507177	12.38118811881188	11.42051282051282	12.189944134078212	192.681359698972	243.88172001704976	157.90712828537377	141.41714795563215	145.53393453859374	142.46322602043716	140.39861791955124
ZINC000001534779	16.47030502295449	0	1	6	0	0	6	2	3	0	0	0	1	0	0	1	1178.0	63.95050881152701	6.080109739368999	5.545893719806763	4.125836680053547	3.1368312757201644	2.09	2.003663003663004	1.8789173789173788	2.439316239316239	2.8666666666666667	2.6296296296296298	2.256637168141593	2.19	2.1538461538461537	2.2564102564102564	2.4923076923076923	26.177777777777777	24.30434782608696	19.32530120481928	16.935185185185187	14.743362831858407	15.66	13.472527472527473	13.397435897435898	14.907692307692308	202.9104041255601	246.71317302369715	168.33742069566682	146.8553646318612	143.16017447164944	136.22235922379093	141.3112812414767
CHEMBL390202	60.99763932287273	0	2	18	0	0	20	8	10	0	0	0	2	0	0	2	3858.0	232.076775626712	5.91196355085244	5.3966408268733845	3.879395218002813	2.7865024377726457	2.1237113402061856	1.9638629283489095	2.1822051936994464	2.055224210293793	2.9047619047619047	2.6420323325635104	2.3134615384615387	2.331958762886598	2.205607476635514	2.2375478927203063	2.4214711729622267	22.964285714285715	23.05813953488372	18.56962025316456	16.143187066974598	13.175	14.072164948453608	11.757009345794392	12.084291187739463	12.934393638170974	198.00444456621943	244.4560254907549	171.81723747292116	144.18515476159178	151.68091843699847	136.53015223487716	139.26796824431767
ZINC000100808320	17.20592137484245	0	1	6	0	2	6	3	2	0	0	0	1	0	0	1	1162.0	64.07269190667802	6.036475869809204	5.785024154589372	4.3464052287581705	3.2288698955365622	2.258284600389864	2.7454780361757107	2.26372155287818	1.918055555555556	3.1818181818181817	2.982905982905983	2.338345864661654	2.3157894736842106	2.616279069767442	2.6626506024096384	2.4875	26.40909090909091	24.717391304347824	20.63529411764706	17.666666666666668	13.601503759398495	14.587719298245617	16.174418604651162	16.10843373493976	16.125	207.42745085174084	253.61690350242284	181.65134259501585	142.26252414721887	137.32481368178298	164.4256034852886	168.5960735403303
CHEMBL2402895	30.877757043399388	0	2	15	0	0	11	6	4	1	0	0	0	0	0	0	1852.0	113.22730638426198	6.447330447330447	5.419753086419753	4.742729306487695	3.157051282051282	2.558997050147492	2.377551020408163	2.528545119705341	2.361111111111111	3.1948051948051948	2.855769230769231	2.4978540772532187	2.371681415929204	2.566326530612245	2.6685082872928176	2.4791666666666665	24.05194805194805	27.25925925925926	20.71812080536913	15.903846153846152	13.587982832618026	12.68141592920354	13.193877551020408	14.629834254143647	13.692708333333334	207.2971548222177	255.73738607071695	171.8229526914659	149.0176573336931	139.48325348513615	150.41456682693578	164.00156016259635
CHEMBL2402902	23.89805180474492	0	1	9	0	0	8	5	3	0	0	0	0	0	0	0	1300.0	87.685763669715	5.848484848484849	5.5	4.048	2.881656804733728	2.240437158469945	1.8888888888888888	1.7735849056603774	1.6217948717948718	2.9242424242424243	2.6923076923076925	2.321428571428572	2.3278688524590163	2.3580246913580245	2.3773584905660377	2.2115384615384617	19.696969696969692	22.205882352941178	17.832	14.644970414201184	12.214285714285714	12.131147540983608	12.271604938271604	11.962264150943396	11.166666666666666	192.34186351997928	239.86963258210835	165.00425251714066	140.3257104286612	137.36063217801131	146.60700982203178	144.62268949105015
ZINC000299859996	20.71294571007377	0	1	12	0	0	6	3	2	0	0	0	1	0	0	1	1346.0	79.79564352607399	6.030281854181226	5.692929292929293	4.086167800453515	3.058922558922559	1.900625978090767	1.8397932816537468	1.7961432506887054	1.8296296296296295	3.056603773584906	2.825757575757576	2.377483443708609	2.3661971830985915	2.387596899224806	2.322314049586777	2.4095238095238094	25.39622641509434	24.363636363636363	19.785714285714285	17.0	13.57615894039735	14.112676056338028	13.496124031007753	12.347107438016527	13.228571428571428	214.50428913107484	259.46689048745577	182.80581335477808	151.33376727717547	149.5673507939185	153.08056148004243	145.88746293633767
ZINC000022939279	17.872588041509122	0	2	9	0	0	7	5	2	0	0	0	0	0	0	0	972.0	62.18490481152701	6.826086956521739	6.479166666666667	5.206896551724138	3.9107142857142856	2.3448275862068964	2.2954545454545454	2.6582278481012658	2.794520547945205	3.108695652173913	2.892857142857143	2.372093023255814	2.1982758620689653	2.375	2.481012658227848	2.589041095890411	21.130434782608692	23.89583333333333	19.49425287356322	16.5	13.449612403100776	11.982758620689657	12.852272727272728	13.025316455696204	13.917808219178085	198.7075863029958	240.05058730825863	178.27443692895977	143.73466536590738	128.83304477820795	141.36737538876642	142.62127011313103
ZINC000000057058	9.928004507313084	0	1	9	0	0	3	2	1	0	0	0	0	0	0	0	534.0	36.287558858188	6.32	6.423076923076923	5.27906976744186	3.4545454545454546	2.130434782608696	1.0277777777777777	0.96	0.0	3.12	2.8545454545454545	2.547169811320755	2.152173913043478	1.7777777777777777	1.44	1.1666666666666667	21.36	23.5	20.093023255813957	15.363636363636363	13.433962264150944	12.130434782608695	9.11111111111111	7.24	4.0	212.44772296288733	260.0667211252604	180.41621554011869	159.68396273066796	133.6719912141647	111.5894136711078	83.6943845744252
ZINC000043025019	17.88451858532758	0	1	6	0	0	6	3	2	0	0	0	1	0	0	1	1240.0	72.31816933577198	5.069325735992403	4.851153039832285	3.509736540664376	2.731128074639525	1.803292181069959	1.7675925925925926	1.375925925925926	1.3549655850540807	2.769230769230769	2.5877862595419847	2.267605633802817	2.237037037037037	2.2916666666666665	2.1666666666666665	2.0442477876106198	23.846153846153847	22.81132075471698	18.0	15.587786259541986	13.570422535211268	13.77777777777778	13.2	12.191666666666666	11.389380530973453	195.39123283770843	241.1002671902621	162.92299225961042	144.2914943438251	138.70694694172593	146.39319228114104	139.40366830421257
ZINC000029466622	18.14373829932982	0	1	6	0	0	7	3	3	0	0	0	1	0	0	1	1266.0	69.28324752607399	5.952098765432099	5.5119825708061	4.102657004830918	2.998163452708907	2.721770551038844	1.9837164750957852	2.279040404040404	2.6447811447811445	2.88	2.6198347107438016	2.2291666666666665	2.105691056910569	1.991379310344828	2.2045454545454546	2.727272727272727	25.32	23.94117647058824	19.467391304347824	16.90909090909091	13.083333333333334	13.94308943089431	13.5	13.761363636363637	17.045454545454547	197.82100987828008	241.31894370580076	171.46781474638178	135.47735916169984	137.66230180694805	122.59596508754171	135.59520217791933
ZINC000101531604	27.38121505233931	0	1	10	0	2	9	5	4	0	0	0	0	0	0	0	1474.0	97.584893479413	6.305555555555555	5.933333333333334	4.60431654676259	3.3622448979591835	2.8	2.4347826086956523	2.113861386138614	2.5647058823529414	3.0972222222222223	2.933673469387755	2.5733333333333333	2.538095238095238	2.42512077294686	2.351485148514852	2.670588235294117	20.47222222222222	22.933333333333334	18.9568345323741	15.607142857142858	13.471111111111112	13.966666666666669	13.294685990338165	11.57920792079208	13.623529411764704	197.82877726934493	245.7986511570701	174.01784705186174	151.3102948693918	156.42340950647386	147.59185333505803	134.1284632833375
ZINC000064540752	16.401355337733193	0	1	6	0	0	5	2	3	0	0	0	0	0	0	0	928.0	63.320847526074	5.666666666666667	5.163265306122449	3.842696629213483	2.8205128205128207	2.296610169491525	1.8823529411764703	1.820224719101124	1.945945945945946	2.75	2.58974358974359	2.1908396946564888	2.093220338983051	2.176470588235294	2.235955056179775	2.364864864864865	19.33333333333333	21.836734693877556	16.831460674157302	14.273504273504274	11.51908396946565	11.177966101694915	11.401960784313726	11.359550561797754	12.405405405405403	190.49511171415057	237.84768983860485	162.00034575629445	134.87190835744278	130.43532797858254	133.3789143159779	136.40271187782147
ZINC000013744385	21.787059329404865	0	1	9	0	0	5	3	2	0	0	0	0	0	0	0	1136.0	83.73333386001698	5.114754098360656	5.109375	3.9421487603305785	3.04093567251462	2.191616766467066	1.87012987012987	1.464516129032258	1.54014598540146	2.9344262295081966	2.7953216374269005	2.576923076923077	2.508982035928144	2.4285714285714284	2.2516129032258063	2.394160583941606	18.62295081967213	21.859375	16.983471074380166	13.970760233918128	12.71978021978022	12.574850299401197	12.428571428571429	10.167741935483871	10.525547445255476	195.56354721391884	245.39292951605816	163.14918876473183	148.88770523686455	148.6693005004241	151.85347894096162	132.7056619885484
ZINC000040421712	27.893403321680417	0	2	12	0	0	9	4	4	0	0	0	1	0	0	1	1788.0	107.59431928911098	5.836907082521118	5.321937321937321	3.788888888888889	2.746198830409357	2.086734693877551	1.951582867783985	1.8753229974160208	1.943055555555556	2.8552631578947367	2.5842105263157893	2.29064039408867	2.204081632653061	2.2513966480446927	2.2790697674418605	2.36875	23.526315789473685	23.435897435897434	18.52142857142857	15.305263157894736	13.556650246305418	13.642857142857142	12.748603351955309	12.383720930232558	12.875	202.8096058019048	248.39112671699013	164.42950020649172	146.40488177183485	138.66477832958563	140.38157193237677	140.3441618770741
CHEMBL2058705	14.946701660840215	0	3	9	0	0	6	4	1	0	0	0	0	1	0	1	1964.0	55.93214595333902	8.902240512117055	8.844907407407408	7.760683760683761	5.66358024691358	4.435347628330084	5.603864734299517	4.475925925925926	3.096064814814815	3.7666666666666666	3.466666666666667	3.1	2.9649122807017543	3.0217391304347827	2.8	2.53125	65.46666666666667	33.09375	31.846153846153847	27.866666666666667	24.8	23.54385964912281	24.02173913043478	22.75	28.09375	258.0232281353995	289.1905315596223	230.1210240057009	202.65731230658184	187.10351937641545	195.6028168004325	184.9878239933608
ZINC000022939336	27.133925882155527	0	2	15	0	0	9	5	3	0	0	1	0	0	0	1	1488.0	95.91809976486596	7.072463768115942	6.527777777777778	5.092307692307692	3.770114942528736	2.387434554973822	2.011428571428572	2.186335403726708	2.4857142857142858	3.101449275362319	2.85632183908046	2.542105263157895	2.350785340314136	2.337142857142857	2.3850931677018634	2.5785714285714287	21.565217391304348	23.93055555555556	19.53846153846154	15.977011494252874	14.43157894736842	12.717277486910994	12.36	12.093167701863354	13.45	204.5083182437368	248.597025209568	172.9976766506864	156.51817389718354	143.60805176309893	140.54095355650216	138.08708926156962
ZINC000013762239	17.327241718402096	0	1	6	0	0	7	3	3	0	0	0	1	0	0	1	1228.0	65.605121716376	6.204360388757553	5.710648148148148	4.249354005167959	3.123015873015873	2.943943943943944	2.392512077294686	2.361462728551336	2.5485008818342147	2.893617021276596	2.642857142857143	2.238095238095238	2.135135135135135	2.1847826086956523	2.2658227848101267	2.6507936507936507	26.127659574468087	24.4375	19.82558139534884	17.160714285714285	13.793650793650794	14.35135135135135	16.054347826086957	14.569620253164556	16.38095238095238	200.11417241069825	242.7974165521973	170.43302386989015	139.05264035098546	134.34443200604704	139.52328100721974	141.658913263495
CHEMBL2179704	24.27698918670793	0	1	15	0	0	7	4	2	0	0	0	1	0	0	1	1546.0	95.273533860017	5.668376068376069	5.776119402985074	4.445378151260504	3.1036585365853657	2.119047619047619	2.067114093959732	1.816993464052288	1.7887323943661972	3.0	2.804878048780488	2.456043956043956	2.482142857142857	2.5369127516778525	2.3594771241830066	2.4507042253521125	23.784615384615385	22.70149253731343	18.554621848739497	14.71341463414634	12.37912087912088	12.166666666666666	13.369127516778525	11.529411764705882	11.169014084507042	208.05685100280735	252.1490205576528	171.54892893123022	148.16767031619534	147.15644900734753	159.4731184023124	144.81419061127178
ZINC000013491758	20.701015166255303	0	1	9	0	0	9	5	3	0	0	0	0	1	0	1	2334.0	78.15302171637599	7.354259124774738	6.604472396925227	5.317678503245514	3.873015873015873	3.1975308641975304	2.417601087325858	3.0639412997903563	2.14471172203131	3.176470588235294	2.8646616541353382	2.4791666666666665	2.2888888888888888	2.4220183486238533	2.4056603773584904	2.556701030927835	45.76470588235294	27.849056603773583	23.17525773195876	20.105263157894736	22.40972222222222	20.28148148148148	14.98165137614679	15.462264150943396	16.8659793814433	214.47972073649277	256.008447157347	175.1143802845137	160.2575653357585	148.04687114448322	151.7755058538385	148.4454973105681
ZINC000095606779	38.73536366584393	0	2	12	0	0	16	6	8	0	0	0	2	0	0	2	2692.0	140.86335143275198	7.12333208629505	6.3355119825708055	4.700483091787439	3.667584940312213	2.3191489361702127	2.229419703103914	2.3912231559290382	2.8568007662835253	3.0505050505050506	2.8677685950413223	2.4249084249084247	2.234042553191489	2.3927125506072877	2.4201680672268906	2.439655172413793	27.19191919191919	25.45098039215686	20.70108695652174	18.66115702479339	16.05860805860806	14.921985815602836	14.20242914979757	13.983193277310924	14.41810344827586	207.21277238163972	249.59418080259945	182.150850477206	159.93436966135016	139.44296241626438	146.9614046658187	150.3894351157343
ZINC000064548966	17.10846211891974	0	1	6	0	0	5	2	3	0	0	0	0	0	0	0	966.0	66.99897333577199	5.411764705882353	4.9423076923076925	3.642105263157895	2.6746031746031744	2.1968503937007875	1.8425925925925928	1.560747663551402	1.7078651685393258	2.7058823529411766	2.5396825396825395	2.164285714285714	2.125984251968504	2.2314814814814814	2.1121495327102804	2.247191011235955	18.94117647058824	21.5	16.410526315789475	13.761904761904765	11.271428571428572	11.070866141732283	11.842592592592592	10.36448598130841	11.044943820224718	188.8127402527533	236.6832103188847	158.4193555431871	132.85915900451965	129.57740364974657	141.15963904600773	129.3893248753042
ZINC000012356281	22.046279043407104	0	1	12	0	2	6	3	2	0	0	0	1	0	0	1	1382.0	82.58454352607399	6.103795153177869	5.984405458089668	4.538295577130529	3.2623456790123457	2.439224459358688	2.5962680237489395	1.923853923853924	2.269972451790633	3.259259259259259	3.048611111111111	2.6	2.5906040268456376	2.732824427480916	2.4755244755244754	2.462809917355372	25.59259259259259	24.789473684210527	20.893203883495147	17.208333333333332	14.225	15.02013422818792	15.709923664122137	12.888111888111888	13.479338842975206	218.37489306845	264.7358305059444	184.72758450314333	154.4693326628182	155.30983765335316	176.4054619186068	150.29693238825914
ZINC000101825438	34.08367335046135	0	2	19	0	2	7	5	2	0	0	0	0	0	0	0	1716.0	128.633614527903	5.333333333333333	5.431578947368421	4.135593220338983	2.924	2.014336917562724	1.992248062015504	1.6705426356589148	1.7932489451476794	3.1	2.888	2.539007092198581	2.401433691756272	2.4108527131782944	2.368217054263566	2.50210970464135	19.066666666666663	22.25263157894737	18.01129943502825	14.328	12.563829787234043	11.620071684587812	12.155038759689925	10.94186046511628	11.50632911392405	203.96552079185253	253.5971768744296	173.14818674643934	152.58781027690483	144.7642212279599	147.85539208762034	138.33050623639923
CHEMBL209821	23.83070050931432	0	1	6	0	0	8	4	3	1	0	0	0	0	0	0	1510.0	96.219602384262	4.933977455716587	3.8028169014084505	3.1432098765432097	1.8802083333333333	1.6905982905982904	1.5766283524904217	1.4947589098532497	1.4166666666666663	2.782608695652174	2.4635416666666665	2.277227722772277	2.169230769230769	2.2011494252873565	2.157232704402516	2.1824324324324325	21.88405797101449	25.408450704225352	17.8	13.114583333333334	12.267326732673268	12.015384615384615	11.71264367816092	11.19496855345912	11.64864864864865	190.45329404574463	241.48735553154543	149.64241703685323	137.99303693679772	133.48667724985643	132.84633804361292	129.42376527006192
ZINC000013813953	20.672505595553893	0	1	12	0	0	9	5	3	0	0	0	1	0	0	1	1396.0	72.71369590667798	7.828672209624591	7.276688453159041	5.732323232323233	4.452525252525253	2.7024793388429758	2.5512820512820515	2.569739952718676	3.3621933621933624	3.224489795918368	3.1	2.581967213114754	2.3884297520661155	2.4711538461538463	2.4680851063829787	2.675324675324675	28.489795918367346	26.862745098039216	22.53409090909091	20.49090909090909	17.221311475409838	16.454545454545453	15.01923076923077	14.46808510638298	16.766233766233768	217.89511764046895	256.0318648802863	193.6282742806569	166.41151110436974	150.60477957041812	152.7043910870739	149.28783796961565
ZINC000101687413	27.301783022946776	0	2	9	0	2	11	6	4	1	0	0	0	0	0	0	1668.0	97.504354764866	6.506535947712418	5.305555555555555	4.625304136253041	2.8656462585034013	2.300623052959501	2.1868131868131866	2.216962524654833	2.534516765285996	3.264705882352941	2.903061224489796	2.5091743119266057	2.299065420560748	2.505494505494505	2.727810650887574	2.710059171597633	24.529411764705884	27.83333333333333	20.98540145985401	15.556122448979592	13.224770642201834	12.088785046728972	12.637362637362637	13.946745562130175	14.355029585798816	201.7641387476527	251.91940690971336	167.8193458528817	145.6486617276523	130.58886996443144	139.35448658508952	154.0221031875226
ZINC000013492886	20.34433619633036	0	1	10	0	0	4	3	1	0	0	0	0	0	0	0	1034.0	79.412004050319	4.771929824561403	4.95	3.761061946902655	2.789808917197452	1.972972972972973	1.5985401459854014	1.36986301369863	1.3656716417910448	2.929824561403509	2.764331210191082	2.5308641975308643	2.5472972972972974	2.510948905109489	2.3013698630136985	2.298507462686567	18.140350877192983	21.616666666666667	16.707964601769913	13.40127388535032	12.228395061728396	12.04054054054054	11.583941605839415	9.897260273972602	9.850746268656716	196.97019671006137	247.5322395513134	160.69877093661077	145.86458311300845	148.60381800244008	153.21209650389716	134.88929649840915
ZINC000001550393	18.930122633957264	0	1	12	0	0	5	3	1	1	0	0	0	0	0	0	1176.0	76.78762662122499	5.3560090702947845	5.474358974358975	4.270833333333333	3.0078740157480315	1.851239669421488	1.6793650793650792	1.6339285714285714	1.7006802721088436	3.122448979591837	2.8188976377952755	2.522727272727273	2.471074380165289	2.5619047619047617	2.4017857142857144	2.489795918367347	24.0	25.26923076923077	20.33333333333333	15.724409448818898	14.196969696969695	12.413223140495868	12.276190476190475	11.446428571428571	12.591836734693878	211.5719444368688	257.69589405478905	165.86969340740993	153.55721697762874	145.30777911572318	154.99498540983464	140.8440782579067
ZINC000001530579	23.24171300629784	0	1	19	0	0	6	2	4	0	0	0	0	0	0	0	1244.0	83.486351526074	7.178571428571429	6.864406779661017	5.61	4.716535433070866	2.6589147286821704	2.636363636363636	2.504	2.654205607476636	3.2142857142857144	3.062992125984252	2.868217054263566	2.635658914728682	2.4318181818181817	2.336	2.457943925233645	22.214285714285715	24.67796610169492	20.61	17.748031496062993	16.031007751937985	14.271317829457365	13.068181818181818	12.272	13.037383177570094	220.08525806230165	264.66793278801475	188.68243116465655	177.63184295973923	167.5979221315689	151.64680478321284	140.0584700026767
ZINC000028528699	37.90228805803324	0	2	12	0	0	11	5	5	0	0	0	1	0	0	1	2316.0	148.573068481242	5.23708276177412	4.766766766766766	3.274002157497303	2.299233716475096	1.765886287625418	1.690476190476191	1.5251087386318702	1.6443586443586444	2.7777777777777777	2.4827586206896552	2.2396166134185305	2.204013377926421	2.210714285714286	2.185053380782918	2.223938223938224	21.444444444444443	22.306306306306308	17.199029126213592	13.66551724137931	12.166134185303514	12.481605351170568	11.846428571428572	10.86832740213523	11.28957528957529	195.5788153200103	243.74264196333664	154.93443461719028	138.98961885956982	137.45783440168586	139.87061149007897	132.53672626903503
ZINC000095606753	39.592300361291535	0	2	12	0	0	16	6	8	0	0	0	2	0	0	2	2730.0	144.54147724245	6.796175260227549	6.0592592592592585	4.483625730994152	3.298690325306295	2.3245403677058354	2.2597109304426377	2.2020609318996414	2.383028598218472	3.019607843137255	2.703422053231939	2.339100346020761	2.241007194244604	2.382113821138212	2.3870967741935485	2.451476793248945	26.764705882352946	24.99047619047619	20.38421052631579	17.315589353612168	15.124567474048442	14.910071942446043	14.0	13.5	13.9957805907173	205.8798907489561	250.9441252245593	171.77853594768143	150.26333956336103	140.01037173419695	147.95201923069646	146.39622018665474
ZINC000052955754	35.44062545879335	0	1	15	0	0	10	5	5	0	0	0	0	0	0	0	1788.0	116.86117166971498	7.743589743589744	7.588235294117647	6.594936708860759	5.084444444444444	4.193916349809886	3.739463601532567	3.56640625	3.579646017699115	3.756410256410256	3.608888888888889	3.246153846153846	3.022813688212928	2.8697318007662838	2.78125	2.7920353982300883	22.923076923076923	25.458823529411763	22.803797468354432	19.186666666666667	17.553846153846155	16.58555133079848	15.758620689655173	14.91796875	15.367256637168142	222.5963277402645	271.13004265510773	202.08866829877545	183.0843588373349	174.20389972888185	168.3061516945162	160.9234939340088
CHEMBL2402893	29.21202312533466	0	2	9	0	0	11	6	4	1	0	0	0	0	0	0	1784.0	109.42795800365796	5.752461322081575	4.7682926829268295	4.113978494623655	2.6651234567901234	2.0612535612535616	1.8592964824120604	1.7687074829931977	1.7866666666666668	3.037974683544304	2.703703703703704	2.268199233716475	2.3034188034188032	2.42713567839196	2.438775510204082	2.28	22.582278481012654	25.902439024390244	19.470967741935485	15.26851851851852	11.950191570881223	11.764957264957266	12.673366834170857	12.989795918367347	12.11	192.9010391839977	242.72102478002623	166.02002167211307	134.50046899719771	132.92229711327295	146.34156139634928	147.07876923870683
ZINC000096272871	26.39830953026756	0	2	9	0	0	9	6	3	0	0	0	0	0	0	0	1424.0	95.80740238426202	5.944444444444445	5.6	4.207142857142857	2.7830687830687832	2.094059405940594	1.8430232558139532	1.6397849462365592	1.7	2.9722222222222223	2.772486772486773	2.3440366972477062	2.3465346534653464	2.488372093023256	2.338709677419355	2.2666666666666666	19.77777777777778	22.666666666666668	17.87857142857143	14.544973544973544	12.045871559633028	11.504950495049505	12.5	11.25268817204301	10.511111111111113	192.7522528101634	239.38437994549264	165.34437684436872	139.26607491221628	133.7622282253723	153.3274232014776	138.9228175877317
ZINC000096938679	31.674623722198053	0	1	21	0	0	7	3	4	0	0	0	0	0	0	0	1626.0	113.797967669715	6.986666666666666	6.75	5.5174825174825175	4.22279792746114	3.0970873786407767	2.381188118811881	2.0670103092783507	2.2294117647058824	3.3466666666666667	3.2176165803108807	2.869158878504673	2.7524271844660197	2.589108910891089	2.5	2.694117647058824	21.68	24.3875	20.20979020979021	16.901554404145077	15.462616822429906	15.16504854368932	13.490099009900993	11.58762886597938	12.6	222.12659253777215	268.76868934048537	194.64757228671505	175.24831252038524	174.36015013418714	164.31150952140374	147.29858363447596
ZINC000013761078	16.47030502295449	0	1	6	0	0	6	2	3	0	0	0	1	0	0	1	1178.0	63.95050881152701	6.080109739368999	5.545893719806763	4.125836680053547	3.3223223223223224	2.1	2.253968253968254	2.2207407407407405	2.49820788530466	2.8666666666666667	2.684684684684685	2.2439024390243905	2.0727272727272728	2.2976190476190474	2.3866666666666667	2.677419354838709	26.177777777777777	24.30434782608696	19.32530120481928	17.52252252252252	14.08130081300813	14.38181818181818	14.761904761904765	14.426666666666666	17.0	202.9104041255601	246.71317302369715	174.57405920041347	143.55647144259294	129.59441486800685	144.6654020028803	149.47087075933445
ZINC000100806154	17.205921374842454	0	1	6	0	2	6	3	2	0	0	0	1	0	0	1	1162.0	64.07269190667802	6.036475869809204	5.785024154589372	4.381699346405229	3.314339981006648	2.4593253968253967	2.533816425120773	2.444444444444444	1.7663817663817662	3.1818181818181817	2.9743589743589745	2.3834586466165413	2.330357142857143	2.5543478260869565	2.6867469879518078	2.525641025641025	26.40909090909091	24.717391304347824	20.63529411764706	17.71794871794872	13.789473684210526	15.107142857142858	15.434782608695652	16.373493975903614	17.03846153846154	207.42745085174084	253.61690350242284	181.22462664253317	142.3689730808689	142.22570371574037	157.25341144090385	169.8863033736195
ZINC000001537634	21.07995254821832	0	1	9	0	0	5	2	3	0	0	0	0	0	0	0	1112.0	79.04379914547	5.754385964912281	5.583333333333333	4.415929203539823	3.311688311688312	2.5616438356164384	2.030075187969925	1.6870229007633588	1.7863247863247864	3.017543859649123	2.8376623376623376	2.5962732919254656	2.5273972602739727	2.4511278195488724	2.3435114503816794	2.5213675213675213	19.50877192982456	22.6	17.734513274336283	14.2987012987013	13.608695652173912	13.404109589041097	12.766917293233083	10.816793893129772	11.58119658119658	199.74885699560696	248.81049035873767	164.88782945537892	152.11134759699246	151.43792677057849	152.82418413722505	136.9870570541184
ZINC000040395518	16.80880229039762	0	1	12	0	0	5	3	1	1	0	0	0	0	0	0	1062.0	65.753249192131	6.211111111111111	6.248062015503876	4.948717948717949	3.59	2.264367816091954	2.2159624413145536	2.567708333333333	2.350574712643678	3.325	2.96	2.708333333333333	2.505747126436781	2.676056338028169	2.84375	3.086206896551724	26.55	27.209302325581397	22.35897435897436	17.17	16.28125	13.735632183908049	13.338028169014084	14.859375	16.879310344827587	222.749302639325	266.0747927297194	172.10183334771327	166.9525222607904	149.2589027438627	153.48432682139116	161.7462017572253
ZINC000043062911	18.579694822695668	0	1	10	0	0	5	3	2	0	0	0	0	0	0	0	984.0	69.020830621225	6.0	5.8431372549019605	4.634408602150538	3.5923076923076924	2.7580645161290325	2.345132743362832	1.9615384615384612	1.7752808988764044	3.0408163265306123	2.8384615384615386	2.557971014492753	2.524193548387097	2.424778761061947	2.298076923076923	2.438202247191011	20.081632653061224	22.62745098039216	18.365591397849464	15.053846153846154	14.166666666666666	14.21774193548387	13.769911504424778	12.076923076923077	11.898876404494382	203.8089554613119	252.25869663015317	172.29399388491672	157.51532364038556	162.65255455779308	156.8262197594895	142.48533670116743
ZINC000101756265	34.7218304464266	0	2	16	0	2	7	5	2	0	0	0	0	0	0	0	1756.0	133.20096614729906	4.968421052631579	5.02	3.703703703703704	2.641025641025641	1.8415841584158417	1.7730496453900708	1.5413533834586466	1.718487394957983	3.0	2.802197802197802	2.4966666666666666	2.333333333333333	2.3297872340425534	2.3157894736842106	2.4831932773109244	18.48421052631579	21.79	17.296296296296298	13.545787545787546	12.126666666666669	11.165016501650165	11.24113475177305	10.43233082706767	11.27310924369748	198.997355270945	248.99459091154824	165.05989709763062	149.92093059371751	141.73512258843454	139.57075146098032	133.6670836955095
ZINC000022939303	20.482235566772943	0	2	9	0	0	7	5	2	0	0	0	0	0	0	0	1124.0	76.897408050319	5.689655172413793	5.55	4.378378378378378	3.2972972972972974	1.9813664596273293	1.7050359712230216	1.7769230769230768	2.1009174311926606	2.8793103448275863	2.72972972972973	2.452830188679245	2.217391304347826	2.20863309352518	2.169230769230769	2.3577981651376145	19.379310344827587	22.316666666666663	17.56756756756757	14.56081081081081	13.69811320754717	11.627329192546584	11.402877697841726	10.476923076923075	11.65137614678899	191.09114711004415	235.5731454792981	162.40216669524668	150.56684127960048	133.4510539212282	134.60727875650116	124.41444651904762
ZINC000101531780	25.89805180474492	0	1	10	0	2	9	5	4	0	0	0	0	0	0	0	1398.0	90.228641860017	6.606060606060606	6.188405797101449	4.811023622047244	3.4510869565217392	2.8686868686868685	2.5396825396825395	2.2010869565217392	2.794520547945205	3.1666666666666665	2.9619565217391304	2.656862745098039	2.560606060606061	2.433862433862434	2.385869565217391	2.7260273972602738	21.181818181818183	23.39130434782609	19.62204724409449	15.418478260869565	14.029411764705882	14.196969696969695	13.513227513227513	11.679347826086955	14.63013698630137	201.09550276015844	250.41145979846803	172.9409699475822	156.6976347938307	156.67586754058	149.54386746785832	134.54858690528417
ZINC000064540339	20.52267568129283	0	1	6	0	0	7	3	4	0	0	0	0	0	0	0	1150.0	73.98536443092297	6.925925925925926	6.321428571428571	4.912621359223301	4.136690647482014	3.583941605839416	2.9421487603305785	2.008403361344538	2.2254901960784315	3.0185185185185186	2.83453237410072	2.5	2.423357664233577	2.4049586776859506	2.310924369747899	2.5294117647058822	21.296296296296298	23.607142857142858	18.524271844660195	15.928057553956837	14.54054054054054	14.357664233576642	14.165289256198347	11.739495798319329	12.92156862745098	201.9463844841517	249.39809837489005	170.14843836822945	152.79474122529416	150.05039206741515	153.45433097843178	139.53590867731376
ZINC000042922480	17.83214792698924	0	1	9	0	0	6	4	2	0	0	0	0	0	0	0	960.0	64.208417716376	6.25531914893617	6.163265306122449	5.088888888888889	3.75	2.612068965517241	2.2	1.947368421052632	1.802325581395349	3.0638297872340425	2.814516129032258	2.5572519083969465	2.4913793103448274	2.48	2.421052631578948	2.488372093023256	20.425531914893615	23.06122448979592	18.91111111111111	15.169354838709678	14.725190839694656	14.094827586206897	13.92	12.421052631578949	12.19767441860465	198.9752221892848	245.29429486053343	167.17079428440985	153.11179831038845	152.986795884069	155.21897665323115	146.73062138344338
ZINC000066251579	24.017769472705684	0	1	9	0	0	7	3	4	0	0	0	0	0	0	0	1300.0	87.808641860017	6.25	5.835820895522388	4.424	3.152941176470588	2.467836257309941	2.0246913580246915	1.8636363636363635	1.8633093525179856	3.015625	2.8294117647058825	2.657142857142857	2.47953216374269	2.419753086419753	2.389610389610389	2.525179856115108	20.3125	23.029850746268657	18.136	14.5	14.028571428571428	13.070175438596491	12.395061728395062	11.727272727272728	12.280575539568344	199.77616930823572	247.960238735152	165.05316033288636	157.82607059992625	149.49444241314802	146.4320885198362	139.94259657613807
CHEMBL2113286	63.94928556125621	0	2	18	0	0	22	8	12	0	0	0	2	0	0	2	4054.0	237.162532007316	6.673868312757202	6.071059431524548	4.457706093189964	3.284638149044929	2.7562642369020502	2.810086682427108	2.7727686703096537	2.655968879163628	2.9761904761904763	2.6779661016949152	2.331275720164609	2.4624145785876994	2.515366430260048	2.3278688524590163	2.4595185995623634	24.13095238095238	24.03488372093023	19.625806451612902	16.760290556900728	14.199588477366255	15.560364464692483	15.15839243498818	13.454918032786884	13.838074398249454	204.8823039692174	248.82795306529687	176.84594908357744	147.8375216114011	156.11905612254074	166.68089719223997	148.11728101015902
ZINC000040836534	16.80880229039762	0	1	12	0	0	5	3	1	1	0	0	0	0	0	0	1102.0	70.32060081152697	5.476543209876543	5.631205673758866	4.428571428571429	3.271844660194174	1.543859649122807	1.2333333333333334	1.4810606060606062	1.9619047619047616	3.0	2.83495145631068	2.576923076923077	2.1666666666666665	2.14	2.1704545454545454	2.4857142857142858	24.488888888888887	25.404255319148938	20.535714285714285	16.883495145631066	16.182692307692307	11.473684210526317	10.23	10.897727272727272	12.728571428571428	210.17386633435677	253.19494793319168	170.35235599706468	172.62354379518658	137.07002324948388	130.39923165602642	128.4660823792342
CHEMBL4585990	20.53460622511129	0	1	15	0	0	3	2	1	0	0	0	0	0	0	0	1016.0	78.76783952607398	5.461538461538462	5.418181818181818	3.919191919191919	2.4855072463768115	1.9333333333333331	2.077586206896552	1.7410714285714286	1.6923076923076923	3.1153846153846154	2.746376811594203	2.3758389261744965	2.355555555555556	2.4913793103448274	2.419642857142857	2.4038461538461537	19.53846153846154	22.6	18.141414141414145	13.471014492753625	10.919463087248324	10.992592592592592	12.474137931034482	11.142857142857142	10.490384615384617	216.38625420858645	265.52821331153217	172.11201530335282	144.26061115376362	141.87226999711808	157.7230545491547	150.15840923169964
ZINC000068247205	27.69120274908101	1	1	15	0	0	7	2	5	0	0	0	0	0	0	0	1458.0	97.952832955168	7.074626865671642	6.619718309859155	5.317829457364341	3.870056497175141	2.949720670391061	2.459119496855346	2.1633986928104574	2.430555555555556	3.283582089552239	3.056497175141243	2.6785714285714284	2.6145251396648046	2.6226415094339623	2.6143790849673203	2.7222222222222223	21.761194029850746	24.197183098591548	20.015503875968992	16.34463276836158	14.60204081632653	14.3072625698324	13.78616352201258	12.392156862745098	13.305555555555555	215.24978062740527	263.31629556221395	185.24273359989868	162.35464838860435	160.1221946180833	163.02891891023924	151.96248594677607
CHEMBL116448	18.75773392737121	0	1	6	0	0	6	2	2	1	0	0	0	1	0	1	2382.0	83.62365643092299	4.8139541138814925	3.453529000698812	3.508714596949891	2.10676883780332	1.5954218106995883	1.733024691358025	1.3298611111111112	1.2041481481481482	3.0	2.668965517241379	2.276729559748428	2.2777777777777777	2.5166666666666666	2.3203125	2.088	46.70588235294117	30.60377358490566	23.46078431372549	18.47586206896552	17.60377358490566	17.104166666666668	16.141666666666666	17.046875	13.064	209.45413590178737	257.1231263701659	165.4795362336576	142.95853817322876	139.19830656923008	158.53578275908296	150.67768187017194
ZINC000000004448	17.682318012728178	0	0	14	0	0	4	3	1	0	0	0	0	0	0	0	878.0	62.92104919213101	6.926829268292683	7.113636363636363	5.632911392405063	3.93069306930693	2.6206896551724137	2.6634615384615383	2.3176470588235296	2.8666666666666667	3.4878048780487805	3.415841584158416	3.008771929824561	2.577586206896552	2.4615384615384617	2.3294117647058825	2.533333333333333	21.414634146341463	24.40909090909091	20.72151898734177	17.722772277227723	15.31578947368421	13.120689655172416	12.576923076923077	10.647058823529411	12.9	223.4202115196346	268.7972429582135	205.46090206082567	182.60637499896924	159.35044588516445	150.54297069674303	133.95699583283204
ZINC000002000706	15.165481260322574	0	1	6	0	0	6	3	2	0	0	0	1	0	0	1	1088.0	57.60566609698	6.190123456790124	5.807588075880759	4.334855403348554	3.471345029239766	2.2843488649940262	2.529320987654321	1.7214814814814816	1.5751633986928104	3.0	2.810526315789473	2.26605504587156	2.333333333333333	2.513888888888889	2.3466666666666667	2.1911764705882355	27.2	24.804878048780488	20.506849315068493	18.50526315789474	14.596330275229358	16.021505376344088	16.84722222222222	14.933333333333334	14.25	205.44016362790188	247.9598444664006	182.44517334995675	145.36677309427645	143.90328868827584	168.35974291621633	154.68716345957574
ZINC000013681122	16.877751975618917	0	1	9	0	0	5	3	2	0	0	0	0	0	0	0	870.0	57.986453192131	7.0	6.72093023255814	5.2875	3.435185185185185	2.8255813953488373	3.80327868852459	3.703703703703704	2.9	3.375	2.8981481481481484	2.467289719626168	2.383720930232558	2.901639344262295	3.2777777777777777	3.066666666666667	21.75	24.6046511627907	20.05	14.666666666666666	13.093457943925234	12.418604651162791	16.19672131147541	17.72222222222222	15.566666666666666	213.23964114426784	261.8961251376588	166.2279571251737	141.0622350498854	132.9506693213947	167.99627652472762	194.19002605807665
ZINC000013805803	13.53248809846712	0	1	9	0	0	3	2	1	0	0	0	0	0	0	0	724.0	54.678187906678005	5.0	5.097560975609756	3.780821917808219	2.9529411764705884	1.854368932038835	1.2150537634408602	0.7802197802197802	0.2857142857142857	2.8	2.9176470588235293	2.4903846153846154	2.3300970873786406	2.225806451612903	1.934065934065934	1.4166666666666667	18.1	21.24390243902439	16.589041095890412	15.270588235294118	11.98076923076923	11.310679611650484	11.64516129032258	9.285714285714286	6.321428571428571	193.49037567820335	238.759728036229	187.086031043938	154.4664991337159	142.19872461725944	145.67150584816895	125.52310948114597
ZINC000013681105	18.470305022954484	0	1	9	0	0	6	4	1	0	0	0	1	0	0	1	1182.0	66.98377500182897	6.309203142536476	6.364066193853428	4.916666666666667	3.100840336134454	2.54932502596054	2.554232804232804	2.92018779342723	2.970266040688576	3.386363636363636	2.9831932773109244	2.540322580645161	2.392523364485981	2.630952380952381	3.0	3.0704225352112675	26.863636363636363	25.5531914893617	21.375	16.352941176470587	14.774193548387096	16.700934579439252	15.0	16.52112676056338	17.6056338028169	216.95828161482552	261.3992414480277	175.07850405024138	153.23552999696102	147.5539320327537	157.32966788150048	177.87264798215344
ZINC000064548828	19.924958699847465	0	1	6	0	0	7	2	4	0	0	1	0	0	0	1	1146.0	70.29671343092298	7.20754716981132	6.290909090909091	4.970588235294118	4.182481751824818	3.643939393939394	2.2905982905982905	1.982608695652174	2.309278350515464	3.0	2.781021897810219	2.4444444444444446	2.386363636363636	2.376068376068376	2.2782608695652176	2.536082474226804	21.62264150943396	23.6	18.647058823529413	15.985401459854014	14.430555555555555	14.416666666666666	13.213675213675211	11.556521739130435	13.268041237113405	196.51542816708167	245.37441906698743	164.63663695565418	146.90163785567177	144.24854231396117	146.82139712161404	134.58189084920835
ZINC000101817650	28.536208900710164	0	2	10	0	2	8	5	3	0	0	0	0	0	0	0	1484.0	103.408715289111	5.8133333333333335	5.632911392405063	4.273333333333333	3.046082949308756	2.1483050847457625	2.228310502283105	2.1658291457286434	2.368131868131868	3.1333333333333333	2.903225806451613	2.571428571428572	2.402542372881356	2.4337899543379	2.608040201005025	2.851648351648352	19.786666666666665	22.59493670886076	18.466666666666665	14.511520737327189	13.315126050420169	12.008474576271189	12.21461187214612	12.301507537688442	13.884615384615383	199.1530997171867	249.86901693146703	168.54199699954026	153.81044276538177	145.1243336343089	140.1829771734718	145.65437069628095
ZINC000101531710	25.89805180474492	0	1	10	0	2	8	4	4	0	0	0	0	0	0	0	1386.0	92.252154764866	6.388059701492537	5.985714285714286	4.546153846153846	3.39247311827957	2.756218905472637	2.4479166666666665	2.0904255319148937	2.6486486486486487	3.1343283582089554	2.946236559139785	2.645631067961165	2.54726368159204	2.4166666666666665	2.367021276595745	2.72972972972973	20.686567164179102	23.02857142857143	19.115384615384617	15.295698924731182	13.888349514563108	13.950248756218905	13.328125	11.420212765957446	14.33783783783784	201.24760679297063	250.7310678003125	172.69029697832465	156.65138476844646	156.23022094272886	149.2324608081885	133.73494914893752
ZINC000027083407	20.689084622436845	0	1	9	0	2	6	4	2	0	0	0	0	0	0	0	1072.0	74.35356933577197	5.962962962962963	6.017543859649122	4.842592592592593	3.487012987012987	2.224242424242424	2.47244094488189	2.2956521739130435	2.5	3.185185185185185	2.987012987012987	2.5625	2.345454545454545	2.5118110236220472	2.678260869565217	2.8076923076923075	19.85185185185185	22.859649122807017	19.00925925925926	15.383116883116884	13.585227272727272	11.73939393939394	13.527559055118113	13.208695652173914	14.096153846153848	199.01335418274243	247.32804283330088	174.5358919047037	150.41213429819885	134.73536481353835	149.30920741915094	153.78978499604108
ZINC000013491755	19.477071632663154	0	1	9	0	0	6	4	1	0	0	0	1	0	0	1	1260.0	75.22925243092298	5.377018043684711	5.372427983539094	4.046666666666667	2.8164609053497944	2.1051738761662424	1.4329805996472662	1.771604938271605	1.9679012345679008	3.019230769230769	2.703703703703704	2.3248407643312103	2.2977099236641223	2.1904761904761907	2.342592592592593	2.5444444444444443	24.23076923076923	23.574074074074076	19.09	15.385185185185184	13.038216560509554	15.65648854961832	11.396825396825395	11.694444444444445	14.488888888888887	203.45578194493396	248.10557311166187	170.98065782962152	139.3095416629791	150.72139637709788	134.98071276507082	137.49631519166073
CHEMBL2059583	31.036825856140755	0	2	9	0	2	11	6	4	1	0	0	0	0	0	0	1858.0	115.89498381335598	5.619812583668005	4.81992337164751	4.079840319361277	2.58091286307054	2.1167979002624677	2.026170798898072	1.8507670850767088	1.9150943396226412	3.0843373493975905	2.763485477178423	2.496268656716418	2.47244094488189	2.4173553719008263	2.426778242677824	2.6273584905660377	22.3855421686747	25.804597701149422	19.08982035928144	14.08298755186722	12.455223880597014	13.078740157480317	13.111570247933884	11.573221757322177	12.58490566037736	194.55883599875105	246.2983710650357	159.88977700439415	142.07791166886153	143.74275623159468	144.19823217917028	135.62138586114807
ZINC000100887950	17.884518585327584	0	1	6	0	2	7	3	3	0	0	0	1	0	0	1	1226.0	64.715895906678	6.613443072702332	5.981087470449172	4.354005167958657	3.619981325863679	2.6481481481481484	3.071111111111111	2.175710594315245	1.0257201646090537	3.111111111111111	2.8487394957983194	2.5413533834586466	2.5072463768115942	2.728	2.387596899224806	2.009259259259259	27.244444444444444	25.46808510638298	20.72093023255814	17.932773109243698	15.706766917293232	15.76086956521739	16.72	14.364341085271318	11.462962962962964	207.6266358764657	252.09190773433545	175.84155791824043	158.65266011011565	149.86806802084894	169.39431634993903	149.0728905139385
ZINC000022939282	18.470305022954488	0	2	9	0	0	7	5	2	0	0	0	0	0	0	0	1010.0	65.863030621225	6.489795918367347	6.235294117647059	5.010752688172043	3.834710743801653	2.3046875	2.17	2.276595744680851	2.573170731707317	3.0408163265306123	2.87603305785124	2.4592592592592597	2.2578125	2.37	2.351063829787234	2.5121951219512195	20.612244897959183	23.431372549019606	18.946236559139784	15.991735537190085	14.11851851851852	12.234375	13.03	12.106382978723405	13.170731707317072	196.45374205202023	238.73369265268192	173.81569006684762	150.38897910270046	133.98426591523065	144.97055921778676	135.9661500050079
ZINC000013439993	24.386378986449103	0	2	6	0	0	9	5	3	0	0	0	1	0	0	1	1590.0	92.882776574564	5.523602033405956	5.144444444444444	3.734188034188034	2.7146326654523376	1.724466891133558	1.5646723646723646	1.3965031020868584	1.7375730994152043	2.911764705882353	2.710382513661202	2.3301435406698565	2.303030303030303	2.2	2.116751269035533	2.2828947368421053	23.38235294117647	23.12857142857143	18.54615384615385	15.846994535519126	13.287081339712918	13.217171717171718	11.635897435897435	10.33502538071066	12.19078947368421	194.5532013994508	241.73578346728007	167.00367392429925	143.09903356940612	142.4126096111972	137.05669509060593	120.27931587020046
CHEMBL2177130	23.4604926057802	0	1	15	0	0	6	4	1	0	0	0	1	0	0	1	1482.0	94.630329860017	5.256944444444445	5.46969696969697	4.177966101694915	2.932098765432099	2.084848484848485	1.9797297297297296	1.66	1.6546762589928057	2.953125	2.7839506172839505	2.466292134831461	2.4727272727272727	2.506756756756757	2.353333333333333	2.4100719424460437	23.15625	22.28787878787879	17.949152542372882	14.216049382716047	12.264044943820224	12.084848484848484	13.04054054054054	11.286666666666669	10.741007194244604	207.9266334096581	251.8784524398783	169.30065165543851	148.2304641452263	147.6205238927073	157.8169281586463	144.90210351908033
ZINC000001544798	14.348984679394848	0	1	6	0	0	6	2	3	0	0	0	1	0	0	1	1104.0	57.48348300182901	6.331827762722073	5.831978319783198	4.456964006259781	3.914021164021164	2.0288461538461537	1.94238683127572	2.072310405643739	1.739463601532567	2.756097560975609	2.761904761904762	2.265957446808511	1.9423076923076923	2.123456790123457	2.365079365079365	2.3448275862068964	26.92682926829268	24.341463414634145	19.74647887323944	19.797619047619047	17.06382978723404	14.48076923076923	13.790123456790123	15.587301587301589	15.344827586206897	200.53089983633365	240.21419563661075	185.1741147161821	164.5833143002987	127.73093129094585	135.1603434139721	158.98460727370085
ZINC000101800761	23.44856206196174	0	1	10	0	2	5	3	2	0	0	0	0	0	0	0	1210.0	90.200359669715	5.138461538461539	5.205882352941177	4.015503875968992	2.983783783783784	2.242268041237113	2.1222222222222222	1.697142857142857	1.864516129032258	3.0	2.843243243243243	2.575	2.448453608247423	2.422222222222222	2.3314285714285714	2.438709677419354	18.615384615384617	21.63235294117647	17.41860465116279	13.983783783783784	13.0	12.31958762886598	12.572222222222225	11.01142857142857	11.283870967741937	197.51657957553175	248.5653224256018	166.52358355147717	153.20327461511383	149.92360451480133	149.190592809231	137.865147980912
ZINC000045254571	28.48637969756651	0	1	12	0	0	9	3	5	0	0	0	1	0	0	1	1802.0	106.582910384262	6.1813991769547325	5.745014245014245	4.390453834115806	3.590702947845805	2.337725076855512	2.163718820861678	2.062309368191721	1.83804143126177	3.0933333333333333	3.0816326530612246	2.596638655462185	2.494071146245059	2.5142857142857142	2.3254901960784315	2.266949152542373	24.026666666666667	23.987179487179485	19.85211267605634	17.867346938775512	14.819327731092438	14.122529644268775	13.526530612244898	12.525490196078431	12.665254237288137	204.7403053367535	251.81761367841565	187.1416480107369	160.23207091023173	150.30269197068534	153.75003336988087	141.84709369071578
ZINC000102912574	30.588579559048505	0	2	10	0	2	9	5	4	0	0	0	0	0	0	0	1624.0	111.408170908507	5.951219512195122	5.674418604651163	4.319018404907975	3.0217391304347827	2.246031746031746	2.1186440677966103	1.8025751072961371	2.0686274509803924	3.0609756097560976	2.9043478260869566	2.5725490196078438	2.4166666666666665	2.4279661016949152	2.433476394849785	2.676470588235294	19.804878048780488	22.686046511627907	18.25153374233129	14.730434782608697	13.329411764705885	12.25	12.35593220338983	11.36480686695279	12.715686274509803	196.63709801189927	245.09421570551388	169.13946672415906	153.08208200089598	145.7299117844628	143.94029447046725	136.88570875233984
ZINC000101531617	28.15727151874716	0	1	10	0	2	9	5	4	0	0	0	0	0	0	0	1512.0	101.263019289111	6.1866666666666665	5.846153846153846	4.551724137931035	3.376237623762376	2.6622222222222223	2.1856540084388185	2.105769230769231	2.356382978723404	3.08	2.9504950495049505	2.575	2.475555555555556	2.3122362869198314	2.423076923076923	2.5904255319148937	20.16	22.73076923076923	18.751724137931035	15.891089108910892	13.479166666666666	13.751111111111111	12.067510548523206	12.04326923076923	13.106382978723405	196.39141805338704	243.75837041183644	176.8651674620187	151.30490698922893	156.47892321133804	136.15710479093508	140.31152003294093
ZINC000000021020	17.396191403623394	0	1	6	0	0	6	2	3	0	0	0	1	0	0	1	1216.0	67.628634621225	5.866769547325103	5.410430839002267	4.061173533083646	3.169040835707502	2.076923076923077	1.7309941520467835	2.169250645994832	2.638888888888889	2.895833333333333	2.649572649572649	2.2142857142857144	2.11965811965812	2.0	2.2906976744186047	2.8125	25.33333333333333	23.79591836734694	19.269662921348317	17.22222222222222	13.378571428571428	14.735042735042734	11.692982456140353	13.325581395348838	17.71875	200.34692867211228	244.93461415470276	175.3939475506756	137.92792156000294	141.35437985134553	120.6676255970456	139.31492388264752
ZINC000013589966	17.136971689621156	0	1	6	0	2	6	3	2	0	0	0	1	0	0	1	1162.0	64.07269190667802	5.991021324354659	5.698067632850241	4.252287581699346	3.1746031746031744	2.205653021442495	2.648989898989899	2.2275769745649265	1.8861788617886175	3.136363636363636	2.9159663865546217	2.3909774436090228	2.3508771929824563	2.5795454545454546	2.6265060240963853	2.463414634146341	26.40909090909091	24.717391304347824	20.341176470588238	17.30252100840336	13.834586466165414	14.719298245614034	15.897727272727272	16.16867469879518	15.817073170731708	207.42745085174084	253.61690350242284	177.71486410587855	144.37538011645884	139.52620504861423	162.28942859387627	169.60393946731332
ZINC000003790774	17.096531575101274	0	1	6	0	0	6	3	2	0	0	0	1	0	0	1	1162.0	64.07269190667802	5.991021324354659	5.719806763285024	4.275816993464052	2.9458937198067634	2.094949494949495	2.526515151515152	2.4848484848484844	2.5401234567901234	3.136363636363636	2.8521739130434782	2.363636363636364	2.263636363636364	2.4545454545454546	2.636363636363636	2.75	26.40909090909091	24.717391304347824	20.341176470588238	16.765217391304347	14.297520661157025	14.463636363636365	14.909090909090908	15.402597402597404	16.583333333333332	207.42745085174084	253.61690350242284	172.90557979370436	147.15770643895428	135.83017435316785	150.6312485722257	164.4083029408171
ZINC000096272867	24.495768786190283	0	1	9	0	0	9	5	4	0	0	0	0	0	0	0	1364.0	88.328967669715	6.298507462686567	5.797101449275362	4.484126984126984	3.0535714285714284	2.531073446327684	1.942528735632184	1.91875	1.6890243902439024	2.9402985074626864	2.732142857142857	2.3686868686868685	2.389830508474576	2.32183908045977	2.3875	2.213414634146341	20.35820895522388	22.7536231884058	18.261904761904763	15.25	12.61111111111111	13.101694915254235	11.988505747126435	12.50625	11.21951219512195	192.70080252661177	239.0301031592128	167.2925844749459	140.8332850377407	145.6062160694665	140.96874280019583	147.25939256046297
ZINC000096927783	28.56441809112464	1	1	15	0	0	7	2	5	0	0	0	0	0	0	0	1496.0	101.63095876486598	6.885714285714286	6.527027027027027	5.274074074074074	3.806451612903226	2.752577319587629	2.369047619047619	2.1794871794871797	2.339869281045752	3.2857142857142856	3.0591397849462365	2.566820276497696	2.5309278350515463	2.6011904761904763	2.628205128205128	2.712418300653595	21.37142857142857	23.864864864864863	19.94814814814815	16.677419354838708	13.963133640552996	13.639175257731958	13.36904761904762	12.557692307692308	13.091503267973856	212.96313846639063	261.4655016136156	188.8738942150206	157.3745873391572	155.18624878348652	159.29220659407133	153.81935992999294
ZINC000013439995	24.386378986449103	0	2	6	0	0	9	5	3	0	0	0	1	0	0	1	1590.0	92.882776574564	5.523602033405956	5.144444444444444	3.734188034188034	2.7146326654523376	1.724466891133558	1.5646723646723646	1.3965031020868584	1.7375730994152043	2.911764705882353	2.710382513661202	2.3301435406698565	2.303030303030303	2.2	2.116751269035533	2.2828947368421053	23.38235294117647	23.12857142857143	18.54615384615385	15.846994535519126	13.287081339712918	13.217171717171718	11.635897435897435	10.33502538071066	12.19078947368421	194.5532013994508	241.73578346728007	167.00367392429925	143.09903356940612	142.4126096111972	137.05669509060593	120.27931587020046
CHEMBL3329814	21.896449129146045	0	1	9	0	0	7	2	5	0	0	0	0	0	0	0	1202.0	76.65208133577201	6.821428571428571	6.135593220338983	4.926605504587156	3.7880794701986753	2.888111888111888	2.2444444444444445	2.0080645161290325	2.302752293577982	3.142857142857143	2.9072847682119205	2.6459627329192545	2.5944055944055946	2.437037037037037	2.435483870967742	2.63302752293578	21.464285714285715	23.864406779661017	19.28440366972477	15.549668874172186	14.304347826086955	14.601398601398602	13.274074074074074	11.806451612903226	13.082568807339449	202.37110735834145	251.11275118127853	169.49556013794748	153.41211660761195	156.7157865384139	149.92388091399883	140.83873448790612
ZINC000096272883	28.268109518135564	0	2	9	0	0	11	6	4	1	0	0	0	0	0	0	1746.0	105.74983219395996	5.874269005847953	4.822784810126582	4.178970917225951	2.698872785829308	2.068148148148148	1.8134715025906736	1.818840579710145	1.8741134751773048	3.026315789473684	2.714975845410628	2.350210970464135	2.2666666666666666	2.3989637305699483	2.4510869565217392	2.3191489361702127	22.973684210526315	26.27848101265823	19.51006711409396	15.18840579710145	12.632911392405065	11.795555555555556	12.38860103626943	13.065217391304348	12.425531914893616	194.12496980163985	243.6725809806556	163.5637173417457	140.5995971156579	132.02038232103263	142.09097042266512	147.17115309020713
ZINC000064548965	17.10846211891974	0	1	6	0	0	5	2	3	0	0	0	0	0	0	0	966.0	66.99897333577199	5.411764705882353	4.9423076923076925	3.652631578947368	2.8095238095238093	1.818897637795276	1.798165137614679	1.5535714285714286	1.6210526315789473	2.7058823529411766	2.5476190476190474	2.1785714285714284	2.1968503937007875	2.220183486238532	2.0982142857142856	2.221052631578947	18.94117647058824	21.5	16.410526315789475	13.706349206349206	11.978571428571428	11.31496062992126	11.8348623853211	10.107142857142858	10.947368421052632	188.81274025275331	236.6832103188847	158.7804756040143	134.45844409910367	132.55290711919235	143.2743111234327	127.23057612369368
ZINC000101792252	31.641882965988778	0	2	10	0	2	10	5	4	1	0	0	0	0	0	0	1882.0	120.70739671820498	5.605228758169935	4.786516853932584	4.103313840155945	2.7251700680272117	1.972121212121212	1.943055555555556	1.748180494905386	1.940532081377152	3.070588235294118	2.83265306122449	2.470802919708029	2.272727272727273	2.379166666666667	2.3755458515283845	2.539906103286385	22.141176470588235	25.584269662921347	19.13450292397661	14.893877551020408	12.985401459854014	11.432727272727274	12.175	11.550218340611352	12.248826291079812	197.44925603063808	248.3640610775648	167.55389627959676	149.67908300300385	136.84788402813885	142.0107086752535	137.82497837802774
ZINC000253637629	19.965398814367344	0	1	6	0	2	6	3	2	0	0	0	1	0	0	1	1315.0	79.229808050319	4.6948234784492096	4.645951035781544	3.3968253968253967	2.4925474254742546	1.551328502415459	1.6107617051013277	1.4495952906548932	1.454780361757106	2.929824561403509	2.774390243902439	2.314432989690722	2.2282608695652173	2.238993710691824	2.225165562913907	2.302325581395349	23.07017543859649	22.728813559322035	18.294642857142858	15.28658536585366	12.237113402061857	12.157608695652174	11.968553459119496	11.721854304635762	12.930232558139537	194.7478797254787	242.21302025129089	167.3918977901955	139.07974812511318	131.45910233995758	138.92392237958538	135.37457223973095
CHEMBL2179696	22.75338582459365	0	1	15	0	0	6	4	1	0	0	0	1	0	0	1	1444.0	90.95220405031898	5.449908925318762	5.666666666666667	4.419642857142857	3.1437908496732025	2.2317880794701987	1.9166666666666667	1.6344827586206896	1.859504132231405	3.0	2.8366013071895426	2.523529411764706	2.576158940397351	2.4722222222222223	2.310344827586207	2.471074380165289	23.672131147540984	22.58730158730159	18.366071428571427	14.660130718954248	12.570588235294116	13.006622516556291	12.90972222222222	10.703448275862067	11.231404958677686	210.1904942230645	253.50774169113652	172.37216722580672	149.47993414086082	157.9961244834555	157.95338042420474	137.43758995575558
ZINC000013762250	17.258292033180798	0	1	6	0	0	5	2	3	0	0	0	0	0	0	0	966.0	66.99897333577199	5.450980392156863	5.019230769230769	3.652631578947368	2.595238095238096	2.5365853658536586	1.717741935483871	1.8602150537634408	2.309859154929577	2.7058823529411766	2.4761904761904763	2.258992805755396	2.105691056910569	1.9516129032258065	2.150537634408602	2.5492957746478875	18.94117647058824	21.596153846153847	16.68421052631579	13.317460317460318	11.424460431654676	12.21951219512195	10.185483870967742	11.623655913978494	14.225352112676056	188.8127402527533	235.24597802758896	154.3957502276545	133.7045101231215	138.60401164063995	116.57508847713194	129.28078076786574
ZINC000101514844	28.037399374834745	0	2	9	0	2	10	6	3	1	0	0	0	0	0	0	1680.0	104.217402384262	5.86910197869102	5.077922077922078	4.38963963963964	2.786858974358975	2.066957787481805	2.1922398589065257	1.890070921985816	1.821256038647343	3.1780821917808217	2.9086538461538463	2.523605150214592	2.3624454148471616	2.6560846560846563	2.6595744680851063	2.4541062801932365	23.013698630136982	26.7012987012987	20.00675675675676	15.403846153846152	12.987124463519311	11.550218340611352	13.666666666666666	13.079787234042554	11.381642512077295	198.28684163148503	248.3668218663486	168.51905677256016	147.94385302486387	132.3415026390104	152.8861735259194	156.54000636962408
ZINC000013491746	16.95863220465868	0	1	9	0	0	5	4	1	0	0	0	0	0	0	0	896.0	63.565213716376014	5.565217391304348	5.520833333333333	4.193181818181818	2.8833333333333333	2.192982456140351	1.8571428571428568	1.6363636363636365	1.6590909090909092	2.9565217391304346	2.6666666666666665	2.3870967741935485	2.3157894736842106	2.36734693877551	2.292929292929293	2.261363636363636	19.47826086956522	22.416666666666668	17.636363636363637	13.466666666666669	12.491935483870968	11.824561403508772	11.673469387755102	10.757575757575758	10.375	198.59662317243533	246.23328055640815	158.12578703186162	143.85573431295404	137.19142538566425	146.58910709059072	136.52658996493165
ZINC000000021661	17.096531575101274	0	1	6	0	0	6	2	3	0	0	0	1	0	0	1	1176.0	63.06128300182901	6.595463680735	6.158024691358024	4.764390896921017	3.5372069317023445	2.5955555555555554	2.4607407407407407	2.825925925925925	2.5227686703096537	3.13953488372093	2.853211009174312	2.5	2.23	2.4	2.85	2.7868852459016398	27.348837209302324	25.377777777777776	20.650602409638555	17.46788990825688	16.87962962962963	16.86	14.613333333333332	16.916666666666668	16.57377049180328	210.90234178577535	256.5077695132969	172.79371109037507	160.094470532052	140.42018746353614	144.6380507392589	175.45455005164695
ZINC000101514814	28.996026511712927	0	2	9	0	2	7	5	2	0	0	0	0	0	0	0	1500.0	111.900214527903	4.666666666666667	4.659090909090909	3.376470588235294	2.3347280334728038	1.594488188976378	1.600840336134454	1.407563025210084	1.591549295774648	2.892857142857143	2.690376569037657	2.416030534351145	2.31496062992126	2.30672268907563	2.277310924369748	2.431924882629108	17.857142857142858	21.295454545454547	16.50588235294118	12.782426778242678	11.419847328244275	10.751968503937007	11.046218487394958	9.890756302521009	10.708920187793428	188.2832792948899	239.30575960600908	154.8486784848332	140.36580056795506	136.13803635952965	138.37597875565095	129.04448277945204
ZINC000002000705	15.763198241767943	0	1	6	0	0	6	3	2	0	0	0	1	0	0	1	1126.0	61.28379190667802	5.85127763422337	5.57070707070707	4.119549929676512	3.247863247863248	1.9769769769769767	2.185185185185185	1.766803840877915	1.6771771771771773	2.9302325581395348	2.7884615384615383	2.313043478260869	2.1981981981981984	2.367816091954023	2.333333333333333	2.2432432432432434	26.186046511627907	24.204545454545453	19.78481012658228	17.740384615384617	14.843478260869563	14.306306306306306	14.74712643678161	14.555555555555555	14.324324324324325	202.40211478435504	245.8941763093816	176.8966637527977	152.04843499143672	135.92632659946932	151.22773966001515	152.44592808371908
ZINC000299857976	20.71294571007377	0	1	6	0	0	6	3	2	0	0	0	1	0	0	1	1352.0	82.46332095516799	4.806863360535678	4.5755919854280505	3.229951690821256	2.3279132791327912	1.611456176673568	1.5022831050228311	1.3603603603603605	1.4149305555555556	2.847457627118644	2.573170731707317	2.2154696132596685	2.248447204968944	2.294520547945205	2.1621621621621623	2.2265625	22.91525423728813	22.57377049180328	17.643478260869564	14.371951219512194	11.92817679558011	12.906832298136646	12.23972602739726	10.574324324324325	11.3515625	195.8513523819076	244.7758726813653	159.12272496838617	133.16992652820363	135.82896099788488	143.74791313875738	130.21817840444703
ZINC000100840248	17.803638356287824	0	1	9	0	2	6	3	2	0	0	0	1	0	0	1	1158.0	62.294240287282	7.2401234567901245	7.049095607235142	5.533333333333333	3.656565656565657	3.172453703703704	3.798850574712644	3.130824372759857	2.7342995169082127	3.55	3.1	2.5391304347826087	2.3541666666666665	3.2413793103448274	3.3548387096774195	2.9420289855072466	28.95	26.813953488372093	22.9125	17.427272727272726	15.62608695652174	17.020833333333332	19.24137931034483	19.61290322580645	17.347826086956523	225.06182149382184	269.39493859770283	183.95362449579525	152.02283989862272	139.22140457558206	197.4605668847342	204.0973684152741
ZINC000013802658	17.02758188987998	0	1	9	0	2	6	3	2	0	0	0	1	0	0	1	1120.0	58.61611447758401	7.664998331664999	7.3277777777777775	5.833333333333334	4.061606160616062	4.375375375375376	3.814102564102564	3.1948998178506374	2.264705882352941	3.6216216216216215	3.1386138613861387	2.653061224489796	2.675675675675676	3.480769230769231	3.278688524590164	2.7058823529411766	30.27027027027027	27.625	23.54054054054054	17.752475247524753	16.887755102040817	21.5	20.403846153846157	19.36065573770492	17.764705882352942	230.18347213896453	273.2748056302713	181.0055099440899	155.60643164657372	165.27543137096862	211.35135166505265	199.5263051007136
CHEMBL3329811	25.50093272030007	1	1	9	0	0	7	2	5	0	0	0	0	0	0	0	1350.0	89.58613295516801	6.65625	6.102941176470588	4.75968992248062	3.239130434782609	2.621301775147929	2.239263803680981	1.9056603773584904	2.035211267605634	3.21875	2.885869565217391	2.576530612244898	2.6153846153846154	2.521472392638037	2.4716981132075477	2.5422535211267605	21.09375	23.676470588235293	19.085271317829456	14.570652173913045	13.535714285714286	13.887573964497042	12.88957055214724	11.50314465408805	12.598591549295774	205.48725932481503	256.2486217598413	166.5707167130317	148.3119156511625	156.03504288901453	152.29814107267237	140.65645363442948
[truncated: 141 more rows]
[truncated: 468 more columns]
