# Supplementary material for: SerotoninAI: Serotonergic System Focused, Artificial Intelligence-Based Application for Drug Discovery
Source: J Chem Inf Model. 2024 Jan 30;64(7):2150–7. doi: 10.1021/acs.jcim.3c01517 (PMC11005036; doi:10.1021/acs.jcim.3c01517)
Supplement: Supplementary file 4 — ci3c01517_si_004.zip [file ci3c01517_si_004.zip › databases/5-HT5A_database_train.csv]

id	ABC	nAcid	nBase	SpAbs_A	SpMax_A	SpDiam_A	SpMAD_A	VE1_A	VR1_A	VR3_A	nAromAtom	nSpiro	nBridgehead	nHetero	nN	nO	nS	nF	nCl	nBr	nI	nX	ATS0dv	ATS0s	ATS2s	ATS4s	ATS0Z	AATS0dv	AATS1dv	AATS3dv	AATS4dv	AATS5dv	AATS6dv	AATS7dv	AATS8dv	AATS0d	AATS3d	AATS4d	AATS5d	AATS6d	AATS7d	AATS8d	AATS0s	AATS1s	AATS2s	AATS3s	AATS4s	AATS5s	AATS6s
CHEMBL13816	23.310662691519145	0	1	39.094079815479866	2.558895037408992	5.064880999920565	1.3480717177751678	4.047756519849165	4652.20535260457	9.509807392520983	15	0	0	5	3	2	0	0	0	0	0	0	354.0	178.0	290.61111111111103	392.8611111111112	1166.0	6.321428571428571	6.183333333333334	3.1907894736842106	2.511111111111111	2.36094674556213	2.469798657718121	2.3203125	2.642201834862385	3.3392857142857144	3.2039473684210527	2.716666666666667	2.5857988165680474	2.442953020134228	2.4140625	2.458715596330275	3.1785714285714284	2.7583333333333333	2.6661569826707434	2.228618421052632	2.182561728395062	2.1992110453648914	2.5082028337061897
CHEMBL29808	18.970562748477143	0	1	32.66005319362729	2.41632424416238	4.759999335873726	1.3608355497344709	4.110465047423448	266.31999372079576	6.460167307043003	15	0	0	4	4	0	0	0	0	0	0	0	276.0	115.38888888888889	215.9444444444445	258.83333333333337	938.0	6.0	6.26530612244898	3.2767857142857144	2.25	1.912	2.1142857142857143	2.2555555555555555	2.4743589743589745	3.260869565217391	3.0892857142857144	2.629032258064516	2.408	2.5904761904761906	2.588888888888889	2.4615384615384617	2.508454106280193	2.8140589569161	2.5405228758169947	2.2785218253968256	2.08736559139785	1.9120000000000004	1.9502645502645504
CHEMBL403102	14.170645194432373	0	3	23.87142545277515	2.3945248938132915	4.78737513335739	1.3261903029319528	3.651592313271644	156.2715357977435	5.63938177312663	6	0	0	4	3	1	0	0	0	0	0	0	212.0	93.63888888888889	180.5555555555556	191.66666666666669	734.0	5.72972972972973	5.743589743589744	2.776595744680851	2.372093023255814	2.2278481012658227	2.0588235294117645	1.901639344262295	1.5614035087719298	3.054054054054054	2.723404255319149	2.5348837209302326	2.430379746835443	2.426470588235294	2.4754098360655736	2.333333333333333	2.5307807807807805	2.6623931623931627	2.54303599374022	2.275709219858157	2.228682170542636	2.2447257383966246	2.0228758169934644
CHEMBL4210787	14.906261546320334	0	0	24.807174772227857	2.452416780088506	4.859696544832977	1.3056407774856766	4.008849574326916	106.68862447082114	5.311768426526893	10	0	0	4	1	2	1	0	0	0	0	0	232.44444444444449	144.11454046639233	169.77777777777777	225.32098765432104	988.0	6.836601307189543	6.518518518518519	4.316455696202532	3.535864978902953	3.3921568627450984	2.949152542372881	2.2711864406779663	1.4489795918367347	3.4411764705882355	3.1772151898734178	2.8987341772151898	2.838235294117647	2.7457627118644066	2.305084745762712	2.1020408163265305	4.238662954893892	3.1219135802469133	2.7832422586520944	2.844546022816065	2.852164400687608	2.7539034132171394	3.017263025737602
CHEMBL283036	20.799922621825267	0	1	34.019452475144355	2.418508735575521	4.791905602071566	1.3084404798132443	4.438314080841514	208.92585973208392	6.2974908959337945	15	0	0	7	4	0	0	3	0	0	0	3	426.0	292.9513888888889	430.27777777777766	368.0833333333333	1142.0	9.466666666666669	8.104166666666666	4.427272727272728	3.2016129032258065	2.6666666666666665	3.21	3.1444444444444444	3.425	3.577777777777778	3.2181818181818183	2.693548387096774	2.5	2.73	2.7444444444444445	2.575	6.510030864197532	3.1799768518518525	5.062091503267973	2.9578282828282823	2.9684139784946235	2.490277777777777	2.3519444444444444
CHEMBL433352	19.76319824176794	0	1	32.61700173473655	2.581587584060414	5.100163986155199	1.3046800693894618	4.2159388103337525	293.0316884884485	6.596571486880942	9	0	0	5	3	1	0	0	0	0	1	1	287.02419753086417	148.30039723456792	226.5203703703704	374.0631111111112	3764.0	5.85763668430335	6.108119658119658	3.762152777777778	3.0442942942942945	2.160337552742616	1.8960919540229888	1.8411924119241192	1.782740021574973	3.346938775510204	3.4140625	2.9864864864864864	2.5632911392405062	2.406896551724138	2.365853658536585	2.1262135922330097	3.0265387190728146	2.603361823361823	2.359587191358025	2.380474537037037	2.527453453453454	2.234996718237225	2.179639846743296
CHEMBL3770981	20.0462790434071	0	5	32.89429631542443	2.449266821186132	4.898533642372263	1.2651652429009397	4.1094833006271	373.01734842531226	6.877136374113296	6	1	0	7	5	2	0	0	0	0	0	0	338.0	179.7013888888889	281.41666666666663	369.1388888888889	1084.0	6.377358490566038	6.363636363636363	3.669230769230769	3.2028985507246377	3.319327731092437	2.5538461538461537	2.152317880794702	2.030075187969925	3.037735849056604	2.9	2.710144927536232	2.974789915966386	2.6153846153846154	2.2582781456953644	2.180451127819549	3.390592243186583	2.860353535353536	2.842592592592592	2.604059829059829	2.6749194847020936	2.8643790849673207	2.4861111111111107
CHEMBL4206939	9.928004507313084	0	0	16.81851328705754	2.385237028508381	4.513858331584252	1.293731791312119	3.334864167552176	57.19635699153109	4.308854471865769	5	0	0	4	1	1	2	0	0	0	0	0	132.88888888888889	84.20130315500685	97.76543209876544	108.1543209876543	960.0	5.537037037037037	4.733333333333333	2.582222222222222	2.1893939393939394	1.8108108108108107	1.1354166666666663	1.0714285714285714	0.0	3.208333333333333	2.74	2.659090909090909	2.4864864864864864	2.09375	1.5714285714285714	1.1333333333333333	3.508387631458619	2.6617283950617288	2.2736146999712896	2.3059945130315502	2.458052749719416	2.2389889889889885	2.082175925925926
ZINC000029130462	10.70406097372093	0	3	17.68567500275274	2.423016100101849	4.846032200203699	1.2632625001966242	3.440008363505947	63.58426544469974	4.488838277690947	6	0	0	4	3	0	0	0	1	0	0	1	159.60493827160494	68.19974089315653	124.23971193415638	141.0864197530864	808.0	6.138651471984805	6.670781893004115	3.8732943469785575	2.430555555555556	1.2473794549266248	0.5142118863049095	0.1302681992337164	0.0	3.230769230769231	3.1403508771929824	2.696428571428572	2.1320754716981134	1.627906976744186	1.4137931034482758	1.2727272727272727	2.623066957429097	2.9019966468526146	2.700863302916443	2.476933073424302	2.519400352733686	2.1975696870875066	1.7914154464542065
CHEMBL404511;CHEMBL404511;CHEMBL270131;CHEMBL541993;CHEMBL404511;16006495;44455929;44456001	13.044160916762928	0	3	20.93527686514527	2.426057844606912	4.852115689213824	1.23148687442031	3.558263356481467	135.08320684832853	5.436519186661439	6	0	0	6	3	0	0	2	1	0	0	3	269.60493827160496	196.2275186709343	230.7397119341564	184.9197530864197	1006.0	9.296722009365688	7.703703703703704	4.55042735042735	3.7395264116575593	3.673952641165756	2.851153039832285	3.5138888888888884	3.770114942528736	3.3793103448275863	3.123076923076923	2.918032786885246	2.4098360655737703	2.150943396226415	2.075	1.7241379310344829	6.7664661610667	3.2867969821673526	4.43730215257993	3.3075498575498585	3.031471362072456	3.442150711731768	2.7154670393664104
CHEMBL1210154	18.52267568129283	0	0	31.55402457418785	2.3497016845988057	4.668121541067587	1.3147510239244935	3.9240244857675055	398.02360695425085	6.8619800548347385	17	0	0	5	2	2	1	0	0	0	0	0	318.44444444444446	161.58676268861456	219.45987654321	238.89506172839515	1182.0	7.961111111111111	7.777777777777777	4.9125	4.713675213675213	4.61904761904762	4.405797101449275	4.081967213114754	3.976608187134503	3.4	3.1875	2.948717948717949	2.831168831168831	2.7681159420289854	2.7704918032786887	2.807017543859649	4.039669067215364	3.343621399176955	3.32514964459409	3.036111111111112	3.062757201646092	3.3026294692961367	3.49194847020934
CHEMBL126666	18.591625366514133	0	1	31.033026690403624	2.446263488855451	4.717665338512348	1.2930427787668175	3.454618825602028	1977.048160139516	8.46482892044001	15	0	0	4	2	1	0	1	0	0	0	1	314.0	174.13888888888889	235.52777777777789	268.58333333333337	986.0	6.680851063829787	6.244897959183674	3.2735849056603774	2.283333333333333	1.945454545454545	1.4871794871794872	1.8617021276595744	2.0416666666666665	3.0851063829787235	2.849056603773585	2.5	2.3181818181818183	2.2222222222222223	2.3085106382978724	2.145833333333333	3.705082742316785	2.93140589569161	2.77091503267974	2.65985324947589	2.238194444444445	2.209848484848485	1.9700854700854704
CHEMBL3765875	25.351102806039016	0	1	43.00154118032049	2.542927181879284	4.891302240598597	1.3437981618850152	3.743320786625681	7525.096699939918	10.089149749830543	19	0	0	5	3	2	0	0	0	0	0	0	388.0	211.44444444444449	301.0555555555555	421.9999999999999	1276.0	6.360655737704918	6.446153846153846	3.835443037974684	3.0236686390532546	2.251428571428572	1.8994082840236688	1.5850340136054422	2.135593220338983	3.295081967213114	3.1265822784810124	2.834319526627219	2.4914285714285715	2.2958579881656807	2.2993197278911564	2.516949152542373	3.4663023679417124	2.8440170940170946	2.617874396135265	2.493495077355836	2.497041420118342	2.516190476190476	2.35207100591716
CHEMBL371300	10.853890887981988	0	1	17.410178817510463	2.419536695732003	4.71097076438824	1.2435842012507474	3.353845285620442	71.37259382522684	4.604386192298512	9	0	0	4	3	1	0	0	0	0	0	0	182.0	110.36111111111111	142.2777777777778	161.72222222222226	584.0	6.7407407407407405	6.892857142857143	3.7	2.9682539682539684	2.6	1.2682926829268293	0.8888888888888888	0.0	3.1481481481481484	2.75	2.4603174603174605	2.466666666666667	2.073170731707317	1.6111111111111112	1.238095238095238	4.087448559670782	3.361111111111111	3.027186761229315	2.955555555555556	2.5670194003527342	3.104938271604938	2.7317073170731705
ZINC000029131001	18.37284576703178	0	3	31.05939306956395	2.3994997468272032	4.798999493654408	1.3504083943288674	4.277021317309733	171.5171943273862	5.977592642984279	12	0	0	5	3	2	0	0	0	0	0	0	308.0	122.94444444444446	226.77777777777777	255.4166666666667	942.0	7.333333333333333	7.355555555555555	4.359223300970874	3.08	2.7127659574468086	2.896551724137931	3.381578947368421	3.8181818181818175	3.4047619047619047	3.116504854368932	2.84	2.6595744680851063	2.505747126436781	2.671052631578948	2.833333333333333	2.9272486772486777	2.9876543209876547	2.9074074074074074	2.740830636461703	2.554166666666667	2.377068557919622	2.2059386973180075
CHEMBL186849	34.11523379640888	1	2	28.36919383809513	2.4555501589122253	4.852576600391721	1.296155971198922	3.8858786532133824	700.8665924831975	6.179940796927999	18	0	0	10	4	3	0	3	0	0	0	3	630.0	500.0347222222222	643.4166666666665	501.6388888888889	1936.0	7.0	5.869565217391305	3.225806451612903	1.927038626609442	2.2149532710280373	2.241206030150754	1.9567307692307687	1.9248826291079808	2.922222222222222	2.5345622119815667	2.2703862660944205	2.4158878504672896	2.527638190954774	2.4375	2.3896713615023475	5.555941358024691	3.003925120772948	3.923272357723576	3.529825908858166	2.152956604673343	2.161344755970924	2.392797319932998
ZINC000029130569	9.330287525867714	0	3	15.212327781455	2.379879926522975	4.759759853045949	1.2676939817879165	3.267518178566319	47.49361744041164	4.042916889130592	6	0	0	3	3	0	0	0	0	0	0	0	144.0	72.36111111111111	120.05555555555554	128.83333333333331	482.0	6.260869565217392	6.75	3.607843137254902	2.14	1.0227272727272727	0.2903225806451613	0.0	0.0	3.1739130434782608	2.9607843137254903	2.48	1.8636363636363635	1.3870967741935485	1.181818181818182	1.0	3.146135265700483	3.180555555555556	3.0013888888888887	2.655773420479303	2.576666666666666	2.462121212121212	1.7795698924731185
CHEMBL3936289	17.65380844202676	0	1	29.703875847668467	2.528325663671801	5.056651327343602	1.3501761748940213	4.011282834850968	227.2313819652724	6.214426162520058	6	0	0	2	1	1	0	0	0	0	0	0	212.0	134.19444444444446	204.77777777777777	345.9444444444444	860.0	4.326530612244898	4.230769230769231	2.032051282051282	1.572972972972973	1.4891304347826086	1.525974025974026	1.3032786885245902	1.103448275862069	3.0408163265306123	2.9551282051282053	2.5135135135135136	2.2717391304347827	2.1103896103896105	2.057377049180328	2.103448275862069	2.7386621315192747	2.2836538461538463	2.0076252723311545	1.9248575498575493	1.8699699699699697	1.9476147342995167	2.1141774891774894
10421235;CHEMBL2442270	13.53248809846712	0	0	22.216367033438804	2.428140150637641	4.696484253903891	1.3068451196140474	3.8226821526677006	89.0126604746854	5.019406863201935	11	0	0	5	4	1	0	0	0	0	0	0	250.0	126.91666666666669	171.44444444444449	169.0	702.0	9.25925925925926	9.448275862068966	5.90566037735849	4.807692307692308	5.674418604651163	6.230769230769231	4.2727272727272725	2.0357142857142856	3.7777777777777777	3.339622641509434	3.1923076923076925	3.0930232558139537	3.025641025641025	2.6666666666666665	2.142857142857143	4.700617283950618	3.844827586206897	3.8098765432098776	3.623689727463313	3.25	3.396640826873386	3.7250712250712255
CHEMBL4858338	14.130205079912493	0	1	24.11252331859025	2.416185423408302	4.755060560360521	1.3395846288105693	3.804836120299164	108.87406836512352	5.277978543116233	11	0	0	5	4	0	0	0	1	0	0	1	207.6049382716049	82.42196311537876	154.99382716049385	167.37860082304528	968.0	6.29105873550318	6.546031746031746	3.5654008438818567	3.214814814814815	2.906906906906907	2.313432835820896	1.2643678160919545	0.9580246913580248	3.303030303030303	3.050632911392405	2.9066666666666667	2.77027027027027	2.5223880597014925	2.1206896551724137	1.933333333333333	2.4976352459205686	2.8085243974132865	2.5408824124671123	2.2048757618377874	2.231714677640604	2.351629407184963	2.2666144585713406
CHEMBL2205816	18.58069166994018	0	1	29.15101249144105	2.9370498879425275	5.379234980673931	1.3881434519733835	3.680075332649296	1452.8177381688831	8.023197562144547	6	0	4	3	2	1	0	0	0	0	0	0	236.0	112.0902777777778	205.1805555555556	260.8055555555555	830.0	5.7560975609756095	6.085106382978723	2.73943661971831	1.4809160305343512	1.843137254901961	3.141025641025641	3.4393939393939394	2.2063492063492065	4.097560975609756	3.5704225352112675	2.633587786259542	2.5392156862745097	2.9743589743589745	3.1666666666666665	2.888888888888889	2.733909214092141	2.311465721040189	2.137297453703704	2.006259780907668	1.9908821034775228	1.864923747276688	2.028490028490028
CHEMBL4206418	10.635111288499631	0	0	18.33492211130789	2.378547832594616	4.605177181416934	1.3096372936648493	3.3938879259786447	68.46318813782342	4.562768437990722	6	0	0	3	1	1	1	0	0	0	0	0	150.44444444444446	93.78120713305898	118.44444444444444	131.40740740740736	778.0	5.57201646090535	5.130952380952381	2.872222222222222	2.224242424242424	2.0681818181818183	1.65	0.975	0.5769230769230769	3.074074074074074	2.7333333333333334	2.5636363636363635	2.522727272727273	2.2	1.65	1.3461538461538465	3.473378041965148	2.8392857142857144	2.467592592592593	2.432253086419753	2.3892255892255885	2.3615319865319857	2.3995370370370366
44456071;CHEMBL271253	13.820217383170773	0	3	22.24753925062231	2.4553697837823547	4.91073956756471	1.2359744028123505	3.63567681631614	153.26704909279889	5.619968483728305	6	0	0	7	3	0	0	2	2	0	0	4	277.2098765432099	195.8161484529797	229.61831275720164	183.9423868312757	1294.0	9.558961260110683	8.04074074074074	4.851282051282051	4.056466302367942	3.8441611009917023	2.9371069182389937	3.922222222222222	4.1455938697318	3.5517241379310347	3.292307692307692	3.0327868852459017	2.508196721311476	2.2452830188679247	2.15	1.7241379310344829	6.752280981137232	3.254149519890261	4.415736783792339	3.31147515036404	3.015448964447143	3.467890240642046	2.730375029117168
44455897;CHEMBL272517	9.928004507313084	0	3	16.91782820393692	2.388070902985608	4.776141805971218	1.30137140030284	3.344410845897479	57.051664436745234	4.306321515402495	6	0	0	3	3	0	0	0	0	0	0	0	152.0	68.61111111111111	125.80555555555556	138.00000000000003	520.0	5.846153846153846	6.25925925925926	3.5357142857142856	2.2545454545454544	1.1272727272727272	0.4090909090909091	0.1071428571428571	0.0	3.0384615384615383	3.0357142857142856	2.6	2.036363636363636	1.5454545454545454	1.3214285714285714	1.2727272727272727	2.638888888888889	2.9320987654321	2.7349033816425123	2.537698412698413	2.5090909090909097	2.1272727272727274	1.7651515151515154
CHEMBL4214263	9.928004507313084	0	0	16.81851328705754	2.385237028508381	4.513858331584252	1.293731791312119	3.334864167552176	57.19635699153109	4.308854471865769	5	0	0	4	1	2	1	0	0	0	0	0	168.44444444444446	96.03120713305898	116.7777777777778	115.75925925925924	768.0	7.018518518518519	6.226666666666668	3.186666666666666	2.916666666666666	2.2432432432432434	1.96875	1.0714285714285714	0.0	3.208333333333333	2.74	2.659090909090909	2.4864864864864864	2.09375	1.5714285714285714	1.1333333333333333	4.001300297210791	3.0800000000000005	2.715762273901809	2.6281481481481475	2.630892255892256	2.6629129129129128	3.062499999999999
ZINC000029130762	13.820217383170773	0	3	22.24753925062231	2.4553697837823543	4.910739567564711	1.2359744028123505	3.6356768163161353	153.26704909280016	5.619968483728313	6	0	0	7	3	0	0	2	2	0	0	4	277.2098765432099	195.8161484529797	228.6183127572017	185.09670781893	1294.0	9.558961260110683	8.074074074074074	4.819865319865319	3.942652329749104	3.910441514961289	2.993589743589744	3.826558265582655	4.145593869731801	3.5517241379310347	3.227272727272727	2.9838709677419355	2.593220338983051	2.2884615384615383	2.1219512195121952	1.7241379310344829	6.752280981137232	3.259705075445817	4.39650601456157	3.281596832522759	2.985430771273065	3.5429683362654	2.779914529914529
ZINC000029131002	18.37284576703178	0	3	31.05939306956395	2.3994997468272032	4.798999493654408	1.3504083943288674	4.277021317309733	171.5171943273862	5.977592642984279	12	0	0	5	3	2	0	0	0	0	0	0	308.0	122.94444444444446	226.77777777777777	255.4166666666667	942.0	7.333333333333333	7.355555555555555	4.359223300970874	3.08	2.7127659574468086	2.896551724137931	3.381578947368421	3.8181818181818175	3.4047619047619047	3.116504854368932	2.84	2.6595744680851063	2.505747126436781	2.671052631578948	2.833333333333333	2.9272486772486777	2.9876543209876547	2.9074074074074074	2.740830636461703	2.554166666666667	2.377068557919622	2.2059386973180075
ZINC000027442436	20.53925470817579	0	1	32.772885051212334	2.568655282873336	5.096527932892313	1.3109154020484934	4.463145124883439	187.9492131248184	6.152462515255831	9	0	0	4	3	1	0	0	0	0	0	0	294.0	150.7777777777778	234.66666666666663	378.7777777777777	992.0	5.88	6.166666666666667	3.688888888888889	2.9806451612903224	2.3594771241830066	2.089041095890411	1.969230769230769	2.07843137254902	3.46	3.3703703703703702	2.9612903225806453	2.7320261437908497	2.493150684931507	2.515384615384616	2.4607843137254903	3.015555555555556	2.581275720164609	2.3466666666666667	2.35761316872428	2.443727598566308	2.363289760348584	2.207572298325723
ZINC000029131521	9.330287525867714	0	3	15.224927004863144	2.374579673654688	4.749159347309376	1.2687439170719286	3.274126269195827	47.180166183845714	4.036295153103985	6	0	0	4	3	0	0	1	0	0	0	1	192.0	134.86111111111111	133.1388888888889	174.27777777777783	524.0	9.6	8.666666666666666	5.25	4.2682926829268295	2.6666666666666665	2.857142857142857	0.0	0.0	3.5	3.136363636363636	2.4390243902439024	1.9	1.5714285714285714	1.2	1.0	6.743055555555555	3.7923280423280414	3.915849673202615	3.659722222222223	4.250677506775069	3.411111111111111	5.059523809523809
CHEMBL2111848	19.70617910036511	0	1	33.73264330129983	2.5262632198829875	4.8495411753249495	1.3493057320519932	3.649166783673145	4248.459410561102	9.270602436443962	15	0	0	2	2	0	0	0	0	0	0	0	254.0	109.38888888888889	219.25000000000009	271.75000000000006	952.0	4.980392156862745	5.314814814814815	2.7063492063492065	1.9078014184397163	1.463768115942029	1.44	1.595959595959596	1.6923076923076923	3.0980392156862746	2.992063492063492	2.624113475177305	2.260869565217391	2.224	2.2626262626262625	2.351648351648352	2.144880174291939	2.54320987654321	2.2838541666666674	2.0641534391534395	1.927304964539008	1.8345410628019323	1.77
CHEMBL3897499	24.092815840638725	0	1	39.28016403413452	2.595034958084653	5.190069916169305	1.3093388011378173	4.6344236164913335	307.9016999903438	6.828392864825101	10	0	0	5	2	0	0	3	0	0	0	3	408.0	302.3402777777777	468.50000000000006	507.5555555555555	1272.0	6.688524590163935	6.030769230769231	3.385026737967914	2.7351598173515983	2.406779661016949	1.9029535864978904	1.7616822429906542	1.885057471264368	3.3278688524590163	3.283422459893048	2.968036529680365	2.6737288135593222	2.4219409282700424	2.2710280373831777	2.21264367816092	4.956397996357012	2.546581196581196	3.688976377952757	2.267379679144385	2.317605276509386	2.243290960451977	1.9926160337552736
CHEMBL3654203	19.50558120336457	0	3	31.29828337885567	2.4837085573865294	4.967417114773058	1.2519313351542267	4.268598112898326	220.51686192282384	6.312264895142598	12	0	0	8	5	1	0	2	0	0	0	2	420.0	299.75	290.4166666666665	450.0555555555556	1100.0	10.0	8.909090909090908	6.308510638297872	5.411214953271028	4.454545454545454	4.723809523809524	4.418367346938775	4.753246753246753	3.5476190476190474	3.5531914893617023	3.1121495327102804	2.909090909090909	2.7142857142857144	2.5	2.311688311688312	7.136904761904762	3.775883838383839	3.924549549549548	3.8277186761229327	4.206126687435099	3.291414141414142	3.458201058201058
CHEMBL435814	19.815568900106285	0	1	33.44522045470642	2.526284139568974	4.85018802739306	1.3378088181882568	3.660458933751308	2446.1407548625816	8.71855759138083	15	0	0	4	3	1	0	0	0	0	0	0	288.0	127.41666666666666	233.75000000000003	283.5833333333334	992.0	5.76	5.962264150943396	3.081967213114754	2.153284671532847	1.5735294117647058	1.4765625	1.936842105263158	2.441860465116279	3.18	3.065573770491804	2.6715328467153285	2.301470588235294	2.234375	2.431578947368421	2.453488372093023	2.5483333333333333	2.7452830188679247	2.4867021276595747	2.319899817850637	2.0699513381995143	1.8890931372549016	1.857421875
44456384;CHEMBL257450	11.34221806968618	0	3	19.425347828746936	2.39108867795994	4.782177355919879	1.2950231885831291	3.428038671682885	104.9501325374156	5.058950417236473	6	0	0	4	3	0	0	1	0	0	0	1	208.0	134.11111111111111	158.72222222222226	165.41666666666669	638.0	7.172413793103448	6.366666666666666	3.7384615384615385	2.901639344262295	2.4098360655737703	1.679245283018868	1.85	1.6551724137931034	3.034482758620689	2.923076923076923	2.721311475409836	2.262295081967213	1.962264150943396	1.75	1.4827586206896552	4.624521072796935	3.0722222222222224	3.052350427350428	2.856837606837608	2.7117486338797816	2.7978142076502737	2.2075471698113205
CHEMBL4868035	14.020815280171313	0	1	24.340295575084184	2.407453302995257	4.719117439370461	1.3522386430602322	3.7399609863287786	119.156691123744	5.368226024014422	11	0	0	4	4	0	0	0	0	0	0	0	204.0	87.08333333333334	164.86111111111114	195.6666666666667	718.0	5.666666666666667	5.894736842105263	3.2857142857142856	2.6021505376344085	2.465909090909091	2.16	1.0434782608695652	0.8727272727272727	3.055555555555556	2.923076923076923	2.720430107526881	2.5681818181818183	2.506666666666667	2.072463768115942	1.8363636363636364	2.418981481481482	2.753654970760234	2.4606135986733007	2.1382783882783887	2.1039426523297498	2.202651515151516	2.293333333333333
CHEMBL272781	10.882400458683405	0	3	17.304594479983145	2.44774827292634	4.89549654585268	1.236042462855939	3.4667921832338524	58.67898848529694	4.408553951937212	6	0	0	5	3	0	0	0	2	0	0	2	159.20987654320987	71.53837067520195	118.0349794238683	128.9300411522634	1058.0	6.922168545356951	7.592592592592593	4.413943355119826	2.7688888888888887	1.3167789001122334	0.3655913978494623	0.0	0.0	3.608695652173913	3.333333333333333	2.76	2.022727272727273	1.4516129032258065	1.181818181818182	1.0	3.1103639424000846	3.098936899862826	2.9508744855967075	2.636205922698297	2.578600823045268	2.5239465990494803	1.8695738749502195
ZINC000261177817	19.313708498984766	0	1	30.787824028437218	2.819196255516413	5.266615620007565	1.3994465467471462	3.491334456525415	2000.014997786222	8.389367318771347	6	0	2	3	1	2	0	0	0	0	0	0	260.0	97.08333333333334	216.4166666666667	231.8611111111112	882.0	6.046511627906977	6.040816326530612	2.4577464788732395	1.5441176470588236	1.81	2.8421052631578947	2.961038961038961	3.305555555555556	3.930232558139535	3.3380281690140845	2.5294117647058822	2.55	3.144736842105264	3.2467532467532467	3.361111111111111	2.257751937984496	2.284013605442177	2.1860269360269364	1.8096635367762124	1.7048611111111114	1.705277777777778	1.8742690058479528
CHEMBL271253	13.820217383170773	0	3	22.24753925062231	2.4553697837823543	4.910739567564711	1.2359744028123505	3.6356768163161353	153.26704909280016	5.619968483728313	6	0	0	7	3	0	0	2	2	0	0	4	277.2098765432099	195.8161484529797	228.6183127572017	185.09670781893	1294.0	9.558961260110683	8.074074074074074	4.819865319865319	3.942652329749104	3.910441514961289	2.993589743589744	3.826558265582655	4.145593869731801	3.5517241379310347	3.227272727272727	2.9838709677419355	2.593220338983051	2.2884615384615383	2.1219512195121952	1.7241379310344829	6.752280981137232	3.259705075445817	4.39650601456157	3.281596832522759	2.985430771273065	3.5429683362654	2.779914529914529
ZINC000254133737	19.994905232313272	0	1	31.573576564107626	2.93705486572881	5.379290033865532	1.3727641984394618	3.683853790158045	2861.338028837182	8.791953759595701	6	0	4	3	1	2	0	0	0	0	0	0	264.0	125.11805555555556	227.2916666666668	296.3888888888889	920.0	5.739130434782608	5.923076923076923	2.8609271523178808	1.5170068027210883	1.6198347107438016	2.6881720430107525	3.0689655172413794	3.0843373493975905	3.934782608695652	3.5695364238410594	2.598639455782313	2.487603305785124	2.913978494623656	3.034482758620689	3.036144578313253	2.7199577294686	2.3552350427350435	2.1646825396825404	2.050036791758646	2.016250944822373	1.8888888888888893	1.9366786140979693
CHEMBL349843	17.618050857637506	0	1	27.629629798575184	2.4704532065648666	4.940906413129731	1.2012882521119643	4.21354900964264	184.0621446398392	6.048182566129716	6	0	0	8	1	3	1	3	0	0	0	3	398.44444444444446	371.0564128943759	463.5817901234568	297.8873456790124	1300.0	9.266149870801032	6.015151515151515	6.087878787878789	3.175438596491228	3.1693121693121693	3.1761517615176147	2.6830065359477127	2.293859649122807	3.255813953488372	2.863636363636364	2.771929824561404	2.4682539682539684	2.2113821138211383	2.019607843137255	1.881578947368421	8.62921890452037	2.7965593434343434	5.653436464920205	5.78757014590348	2.613046891921161	2.9166421712718003	3.4153241995382912
CHEMBL1184673	29.94577398001876	0	2	50.94143536532653	2.346750549883059	4.692844545945849	1.306190650392988	4.647117228156285	1442.909131689459	8.635393138124488	18	0	0	5	3	2	0	0	0	0	0	0	410.0	225.94444444444449	365.58333333333337	483.7222222222223	1544.0	4.880952380952381	4.712643678160919	2.35377358490566	1.995670995670996	2.25	2.2549019607843137	1.9299065420560748	1.898617511520737	2.821428571428572	2.5754716981132075	2.2987012987012987	2.4166666666666665	2.514705882352941	2.4018691588785046	2.3824884792626726	2.689814814814815	2.5692848020434225	2.32855626326964	2.183045073375262	2.0940355940355944	2.187114197530864	2.400871459694989
ZINC000029130830	15.584858756805469	0	3	26.40342480250785	2.392169023601442	4.7843380472028825	1.3201712401253924	3.579401847176435	348.4246175149602	6.546569081810622	6	0	0	3	3	0	0	0	0	0	0	0	188.0	94.13888888888889	190.88888888888889	235.88888888888889	784.0	4.177777777777778	4.51063829787234	2.055555555555556	1.496	1.309090909090909	1.3296703296703296	1.4615384615384617	1.3972602739726028	2.8222222222222224	2.507936507936508	2.256	2.136363636363636	2.21978021978022	2.358974358974359	2.493150684931507	2.0919753086419752	2.375886524822695	2.169191919191919	1.9036596119929448	1.8871111111111112	1.876515151515152	1.7829670329670333
ZINC000013738517	18.07179658848343	0	1	29.01111588603456	2.432296628957732	4.752482039147498	1.261352864610198	4.146670719181073	182.28866271708387	6.038500612433956	9	0	0	7	4	2	1	0	0	0	0	0	280.44444444444446	191.21613511659805	292.17129629629613	315.60493827160496	1180.0	5.966903073286052	4.469387755102041	2.652046783625732	1.791348600508906	2.1769911504424777	2.7355072463768115	2.2628205128205128	2.129032258064516	3.106382978723404	2.771929824561404	2.3206106870229006	2.504424778761062	2.782608695652174	2.451923076923077	2.3655913978494625	4.068428406736129	2.385393046107332	3.2463477366255127	2.476486354775828	2.40919800207332	2.1383153064569	2.546229200214708
ZINC000029131558	11.34221806968618	0	3	19.425347828746933	2.391088677959939	4.782177355919879	1.295023188583129	3.428038671682884	104.95013253741584	5.058950417236475	6	0	0	3	3	0	0	0	0	0	0	0	160.0	77.11111111111111	144.47222222222223	164.66666666666669	596.0	5.0	5.393939393939394	2.945945945945946	2.1549295774647885	1.4393939393939394	0.847457627118644	0.52	0.3	2.84375	2.7432432432432434	2.5211267605633805	2.257575757575758	1.9491525423728813	1.82	1.575	2.4097222222222223	2.7045454545454546	2.4909003831417627	2.294294294294294	2.31924882629108	2.1893939393939394	1.8559322033898304
CHEMBL1188596	9.370727640387596	0	3	15.474933020340046	2.358051106948034	4.71610221389607	1.289577751695004	3.2852429358909525	47.19267919496048	4.036560335554252	6	0	0	4	3	0	0	1	0	0	0	1	194.0	128.6111111111111	135.22222222222223	127.83333333333331	524.0	9.7	8.714285714285714	5.195121951219512	3.6	3.612903225806452	2.857142857142857	3.0	0.0	3.5	3.1951219512195124	2.475	2.0	1.6428571428571428	1.5714285714285714	1.0	6.4305555555555545	3.8068783068783074	3.977124183006536	3.718834688346884	3.1958333333333333	3.890681003584229	3.642857142857143
ZINC000000605248	18.82668361259251	0	1	30.1135224611192	2.4466445782429056	4.773560656299994	1.254730102546633	4.409885277446527	200.3058607474384	6.175314239445032	9	0	0	7	4	2	1	0	0	0	0	0	290.44444444444446	194.96613511659808	293.2453703703704	375.85493827160496	1218.0	5.808888888888889	4.35897435897436	2.6944444444444446	1.6017897091722595	2.065573770491804	2.5907590759075902	2.1976401179941	2.1515151515151514	3.08	2.816666666666667	2.248322147651007	2.459016393442623	2.693069306930693	2.4513274336283186	2.414141414141414	3.8993227023319617	2.374465811965812	3.054639274691358	2.5461805555555554	2.5225163642389594	2.08029751062538	2.4397995355091067
CHEMBL126897	20.59162536651413	0	1	34.6143435162878	2.526288856489685	4.8510488145709525	1.3313209044726078	3.66705774825074	2404.8742873737087	8.74076435483882	15	0	0	5	2	1	0	0	2	0	0	2	287.2098765432099	110.81614845297976	218.0627572016461	263.2644032921811	1518.0	5.983539094650205	6.22004357298475	3.200983469345051	2.2876830318690784	1.570940170940171	1.4929453262786596	2.001194743130227	2.668055555555556	3.375	3.1440677966101696	2.7674418604651163	2.3615384615384616	2.2698412698412698	2.4946236559139785	2.5875	2.308669759437078	2.590131525861373	2.3962940351829243	2.195029888994805	2.040809327846365	1.846082621082621	1.80009308250049
CHEMBL270409	10.037394307054262	0	3	16.87543302114626	2.3594506122125787	4.7189012244251565	1.2981102323958662	3.374472146056382	55.2156981436108	4.273611563979936	6	0	0	3	3	0	0	0	0	0	0	0	156.0	66.83333333333334	122.27777777777776	137.83333333333334	520.0	6.0	6.25925925925926	3.5	1.9661016949152543	1.446808510638298	0.675	0.2307692307692307	0.0	3.0384615384615383	2.9814814814814814	2.3389830508474576	2.191489361702128	1.875	1.6153846153846154	1.3	2.5705128205128207	2.914609053497943	2.658212560386473	2.597736625514403	2.336158192090396	1.9751773049645387	1.8041666666666671
CHEMBL489408	22.57504633963117	0	1	39.52956442876352	2.406387809533634	4.812775619067264	1.3176521476254506	4.210782520363204	660.8231252823243	7.5920985061498305	12	0	0	6	1	4	0	1	0	0	0	1	420.0	256.19444444444446	304.52777777777777	423.6388888888888	1280.0	7.0	5.935483870967742	3.887323943661972	3.019230769230769	2.511904761904762	2.352201257861635	2.109677419354839	1.9865771812080537	2.966666666666667	2.9507042253521125	2.628205128205128	2.4404761904761907	2.459119496855346	2.270967741935484	2.100671140939597	4.269907407407407	2.94847670250896	2.7434934934934936	2.8264866979655707	2.7156339031339027	2.609126984126984	2.596261355695318
CHEMBL1651091	11.520557554648656	0	0	18.91721669112323	2.3822897634012685	4.674237896328191	1.261147779408215	3.5599179614430434	69.68197937679533	4.649406846919376	11	0	0	5	2	2	1	0	0	0	0	0	220.44444444444449	152.30898491083676	148.97530864197535	151.14814814814815	850.0	9.584541062801932	8.819444444444445	6.317460317460317	4.908333333333333	4.647058823529412	5.12	5.045454545454546	1.5	3.652173913043478	3.357142857142857	2.925	2.8529411764705883	2.8	2.136363636363636	1.4444444444444444	6.622129778732033	3.960133744855968	4.138203017832649	4.341563786008231	3.778703703703704	3.117102396514161	3.839259259259258
ZINC000029130548	10.704060973720928	0	3	17.65792942029834	2.4275641089777573	4.855128217955516	1.261280672878453	3.443711508230498	61.712520708686	4.45895907577326	6	0	0	4	3	0	0	0	1	0	0	1	155.60493827160494	76.19974089315653	127.57304526748968	145.91358024691357	808.0	5.984805318138651	6.559670781893004	3.746296296296296	2.5065913370998123	1.23015873015873	0.3115942028985507	0.0	0.0	3.230769230769231	3.083333333333333	2.6779661016949152	2.125	1.5217391304347827	1.1923076923076923	1.0	2.930759265121405	2.9884163999390343	2.7733270710323845	2.430864197530864	2.4731115296087047	2.440182245737801	2.139559849704777
16191055	23.60108362156096	0	1	39.26143777247741	2.4494941056005866	4.898988211201173	1.2664979926605615	4.29125438498806	507.1045358950307	7.360119279026336	12	0	0	6	2	4	0	0	0	0	0	0	400.0	242.72916666666669	322.38888888888874	471.4999999999999	1286.0	6.349206349206349	5.815384615384615	3.2091503267973858	2.71584699453552	2.7329545454545454	2.407960199004976	2.492227979274612	2.098265895953757	2.984126984126984	2.9411764705882355	2.639344262295082	2.664772727272727	2.383084577114428	2.3626943005181347	2.23699421965318	3.852843915343916	2.896794871794872	2.779214559386972	2.597040668119099	2.5765027322404364	2.6186079545454546	2.388197899391929
ZINC000029131427	11.480117440128774	0	3	18.794284345252763	2.452320256738972	4.904640513477943	1.2529522896835177	3.544686669836794	67.70547536734898	4.620632161674037	6	0	0	5	3	1	0	0	1	0	0	1	193.6049382716049	95.22751867093432	143.18415637860085	182.6851851851852	872.0	7.1705532693187015	7.325396825396825	4.812260536398467	3.368606701940035	1.619047619047619	0.8724279835390947	0.237037037037037	0.0	3.333333333333333	3.362068965517241	2.8253968253968256	2.142857142857143	1.4444444444444444	1.3	1.0	3.5269451359605304	3.2308935920047035	3.046471412310656	2.8523130410103605	2.899764844209289	2.757887517146777	2.153787532388355
CHEMBL446459	15.27487106006375	0	3	24.546544610806343	2.438547687972492	4.877095375944982	1.227327230540317	3.749947025513059	174.86896817197197	5.857184120724684	6	0	0	6	3	1	0	2	0	0	0	2	316.0	223.44444444444443	278.9722222222223	244.0555555555556	896.0	8.102564102564102	6.925	4.359550561797753	3.8045977011494254	3.724137931034482	2.236559139784946	2.232558139534884	2.375	3.051282051282051	2.9101123595505616	2.896551724137931	2.7471264367816093	2.3548387096774195	2.127906976744186	1.6	5.729344729344729	3.142361111111112	3.929186228482004	3.224406991260923	2.805236270753512	3.392720306513409	2.650836320191159
54669712	24.26775028822762	0	1	40.91669064545508	2.426336155945274	4.852672311890549	1.2786465826704712	4.419334374443408	410.5578724047142	7.180667709040828	12	0	0	5	2	3	0	0	0	0	0	0	386.0	232.97916666666663	314.75	488.56944444444446	1296.0	5.848484848484849	5.544117647058823	2.9226190476190474	2.33160621761658	2.272251308900524	2.1391752577319587	1.9702970297029705	2.2375	2.9393939393939394	2.8095238095238093	2.502590673575129	2.481675392670157	2.3711340206185567	2.227722772277228	2.35	3.5299873737373737	2.813521241830065	2.5589430894308944	2.445188492063492	2.531447898675878	2.4509889470622457	2.3433562428407786
CHEMBL4277264	21.85600901462617	0	0	36.13135461397054	2.4852406136659417	4.929999853864938	1.338198319035946	4.471967830378867	255.85532110260164	6.537863905788329	24	0	0	6	4	2	0	0	0	0	0	0	408.0	144.5	252.6666666666668	299.36111111111103	1096.0	9.488372093023257	9.74468085106383	7.056179775280899	5.96875	4.105769230769231	3.607476635514019	3.28	4.82258064516129	3.9069767441860463	3.966292134831461	3.5625	3.125	2.7757009345794392	2.58	3.0	3.36046511627907	3.4054373522458627	3.2813852813852824	3.1654182272159788	3.1183449074074066	2.7451923076923084	2.644340602284528
42213477	24.566166671058813	0	1	40.34980977013326	2.423138341648129	4.84627668329626	1.2609315553166645	4.183449822901207	638.1069298775061	7.621656680795758	12	0	0	4	1	3	0	0	0	0	0	0	366.0	228.98611111111111	331.2916666666667	452.65277777777777	1284.0	5.462686567164179	5.246376811594203	2.5058823529411764	1.969230769230769	2.311111111111111	2.19672131147541	1.8341232227488151	2.0240963855421685	2.9402985074626864	2.7058823529411766	2.394871794871795	2.5388888888888888	2.4371584699453552	2.123222748815166	2.319277108433735	3.4177031509121063	2.7572463768115942	2.671706989247312	2.508251633986928	2.321296296296296	2.3837962962962966	2.2920461445051608
CHEMBL1181641	29.238667198832207	0	2	49.83881772794958	2.346872288123128	4.693092301819322	1.3115478349460417	4.672414436524025	958.4920601568552	8.200362345570642	18	0	0	5	4	1	0	0	0	0	0	0	390.0	217.69444444444443	351.5	477.6388888888889	1492.0	4.7560975609756095	4.658823529411765	2.2440191387559807	1.9521739130434783	2.2149532710280373	2.241206030150754	1.9567307692307687	1.9248826291079808	2.8292682926829267	2.5789473684210527	2.2869565217391306	2.4158878504672896	2.527638190954774	2.4375	2.3896713615023475	2.654810298102981	2.548366013071896	2.2824675324675323	2.13264221158958	2.076690821256039	2.161344755970924	2.3927973199329986
CHEMBL569270	18.551185251994248	0	0	31.323225171703555	2.4060684726527213	4.731213800864063	1.3051343821543149	4.32288691055904	173.47916532177564	6.031526244929364	17	0	0	8	5	1	1	1	0	0	0	1	378.44444444444446	220.1145404663924	233.3024691358025	295.1913580246913	1236.0	9.95906432748538	9.141666666666666	6.506849315068493	5.298701298701299	5.13063063063063	4.76056338028169	4.805555555555555	4.721212121212121	3.631578947368421	3.547945205479452	3.103896103896104	3.0675675675675675	2.8732394366197185	2.933333333333333	2.872727272727273	5.792487907010324	3.614969135802469	3.645351080246914	3.902756637916456	3.833654000320666	3.23581915248582	3.5538601982263964
CHEMBL5071978	15.544418642285589	0	1	27.063531539295045	2.403050005263483	4.806100010526963	1.288739597109288	3.929863024331765	162.6885125841769	5.833774751570374	12	0	0	3	1	1	0	0	1	0	0	1	219.6049382716049	100.69974089315652	179.68415637860085	228.64609053497952	1072.0	5.107091587711743	5.252525252525253	3.373954599761052	2.643386243386243	2.076628352490421	1.6296296296296295	1.3380116959064328	1.160493827160494	2.883720930232558	3.0	2.619047619047619	2.362068965517241	2.2314814814814814	2.168421052631579	2.1666666666666665	2.341854439375733	2.6797605686494577	2.364265215507906	2.2344572768706583	2.1775818146188524	2.07577692635164	2.0188900320073166
CHEMBL4167315	19.01100286299702	0	1	32.40040283970695	2.4398529347993945	4.7952447397405535	1.3500167849877895	4.143041385000691	239.8053857884736	6.355296439196661	18	0	0	2	1	1	0	0	0	0	0	0	278.0	112.66666666666669	211.80555555555563	247.16666666666663	926.0	6.177777777777778	6.229166666666667	3.592233009708738	2.7288135593220337	2.847619047619048	2.8217821782178216	2.6666666666666665	2.3875	3.311111111111111	3.2135922330097086	2.754237288135593	2.771428571428572	2.772277227722772	2.6666666666666665	2.5	2.503703703703704	2.8171296296296298	2.5829945799458005	2.3527508090614897	2.0946327683615817	2.1359788359788365	2.1441144114411443
45265982;CHEMBL1194499	9.928004507313084	0	3	16.88765301022941	2.387191182032306	4.774382364064616	1.2990502315561083	3.3524736909246147	55.6076745495177	4.280685487664707	6	0	0	4	3	1	0	0	0	0	0	0	182.0	83.86111111111111	132.72222222222223	141.08333333333334	546.0	7.583333333333333	7.44	5.217391304347826	3.32	2.125	0.5	0.0	0.0	3.208333333333333	3.391304347826087	2.62	2.0625	1.6764705882352942	1.2083333333333333	1.0	3.4942129629629632	3.422222222222223	3.2371273712737128	3.088164251207729	2.8216666666666668	2.6909722222222228	2.357843137254902
CHEMBL3654199	19.465141088844693	0	3	31.366017168094498	2.4930184618589246	4.986036923717851	1.2546406867237798	4.284863412271219	222.38507635689825	6.320701189287306	12	0	0	8	4	1	0	3	0	0	0	3	452.0	352.75	299.52777777777766	518.2222222222222	1130.0	11.3	9.595238095238097	6.880434782608695	6.56	5.783505154639175	6.236559139784946	6.202127659574468	6.015151515151516	3.675	3.619565217391304	3.24	3.1443298969072164	2.860215053763441	2.372340425531915	2.333333333333333	8.81875	4.013888888888889	4.2789682539682525	4.059480676328503	5.182222222222221	4.34077892325315	4.325567502986857
ZINC000299849934	18.17064519443237	0	1	30.252409972575503	2.6029970305201315	4.982185468200002	1.3751095442079777	4.1630483568315135	159.59205461897983	5.86107826105166	12	0	0	3	2	0	1	0	0	0	0	0	228.44444444444449	86.86454046639233	182.2808641975309	260.9135802469136	1058.0	5.439153439153439	5.869565217391305	3.669467787114846	2.7697841726618706	2.3109452736318405	1.5628415300546448	0.8705501618122976	0.3484848484848485	3.571428571428572	3.689075630252101	3.194244604316547	2.9402985074626864	2.5327868852459017	1.9902912621359223	1.6515151515151516	2.0682033444379124	2.40150295222759	2.1444807552650698	2.003760763564685	1.877076116884271	1.8748618021006085	1.885321797207043
CHEMBL273170;16093484	10.882400458683405	0	3	17.3074901419094	2.4417229420351285	4.883445884070257	1.2362492958506714	3.4730933066264496	58.66600142081643	4.408332603509062	6	0	0	5	3	0	0	0	2	0	0	2	159.20987654320987	71.53837067520195	119.41975308641972	127.80246913580248	1058.0	6.922168545356951	7.5509259259259265	4.316543209876544	2.82766439909297	1.432367149758454	0.5451388888888888	0.2333333333333333	0.0	3.608695652173913	3.34	2.816326530612245	1.9782608695652173	1.4375	1.4	1.0	3.1103639424000846	3.091992455418381	2.9854938271604934	2.671937204694406	2.608213655832704	2.4424762927178385	1.7815072016460909
CHEMBL536335	9.330287525867716	0	3	28.36919383809513	2.4555501589122253	4.852576600391721	1.296155971198922	3.8858786532133824	700.8665924831975	6.179940796927999	6	0	0	4	3	0	0	0	0	0	1	1	146.01777777777778	166.9294921059133	233.82924703570475	284.6682523070704	3292.0	5.840711111111111	6.48	3.75	2.12	1.195121951219512	0.2903225806451613	0.0	0.0	2.96	3.083333333333333	2.42	2.048780487804878	1.3870967741935485	1.1176470588235294	1.0	3.9175349929253502	2.976361753403029	3.0085690798857545	2.745188540000178	2.665855279791167	2.5699244239633408	2.4842706748881267
CHEMBL1632174	24.127159272446857	1	1	40.60718570170417	2.5435112625488223	4.860708889676296	1.3099092161840054	3.800942965996847	22009.580083366945	11.13063520738195	9	0	0	7	3	4	0	0	0	0	0	0	392.0	257.19444444444446	341.4722222222223	450.0555555555556	1300.0	6.125	5.686567164179104	2.965909090909091	2.777173913043478	2.2298850574712645	1.9254658385093169	1.929032258064516	1.8445945945945943	3.015625	2.7556818181818183	2.5543478260869565	2.4597701149425286	2.4285714285714284	2.3741935483870966	2.466216216216216	4.018663194444445	2.747927031509121	2.7317777777777783	2.293087121212121	2.445954106280193	2.4326309067688383	2.5971359558316083
CHEMBL557746	9.370727640387596	0	3	28.36919383809513	2.4555501589122253	4.852576600391721	1.296155971198922	3.8858786532133824	700.8665924831975	6.179940796927999	6	0	0	4	3	0	0	0	0	0	1	1	146.01777777777778	166.9294921059133	233.82924703570475	284.6682523070704	3292.0	5.840711111111111	6.44	3.583333333333333	2.1	1.4473684210526316	0.5714285714285714	0.2142857142857142	0.0	2.96	2.9791666666666665	2.36	2.0789473684210527	1.5714285714285714	1.7142857142857142	1.0	3.9175349929253502	2.976361753403029	3.0085690798857545	2.745188540000178	2.665855279791167	2.5699244239633408	2.4842706748881267
ZINC000029130448	11.480117440128772	0	3	18.98834716013256	2.4510526487346675	4.902105297469335	1.265889810675504	3.543583518317961	68.08699585505184	4.626251346421928	6	0	0	5	3	0	0	0	2	0	0	2	163.20987654320987	75.78837067520196	126.83641975308642	144.62962962962962	1096.0	6.277302943969611	6.934156378600823	3.963786008230453	2.7853107344632764	1.472222222222222	0.4613526570048309	0.0897435897435897	0.0	3.423076923076923	3.2	2.796610169491525	2.25	1.608695652173913	1.2692307692307692	1.0	2.914937333661614	2.9521414418533767	2.757313472893183	2.4432810039120056	2.451349654739485	2.449882422104644	2.1389336196099475
CHEMBL439240;44455943	11.480117440128774	0	3	18.98834716013256	2.451052648734671	4.902105297469339	1.265889810675504	3.5435835183179574	68.08699585505194	4.62625134642193	6	0	0	5	3	0	0	0	2	0	0	2	163.20987654320987	75.78837067520196	127.41975308641976	144.0462962962963	1096.0	6.277302943969611	6.897119341563786	4.014019669386902	2.850574712643678	1.5353535353535352	0.4515366430260047	0.0833333333333333	0.0	3.423076923076923	3.23728813559322	2.8448275862068964	2.272727272727273	1.574468085106383	1.25	1.0	2.914937333661614	2.945968602347204	2.7699946323134728	2.487517405108254	2.483556832694764	2.4580621025065468	2.0934243936608
42520331	22.703706811593463	0	1	38.952464858146975	2.4184439087003686	4.836887817400737	1.298415495271566	4.226759014404536	425.5247433147847	7.151935386141906	12	0	0	5	2	3	0	0	0	0	0	0	354.0	194.1736111111111	297.6111111111111	459.20833333333337	1224.0	5.53125	5.166666666666667	2.8025477707006368	2.110526315789474	2.0558375634517767	1.6833333333333331	1.440217391304348	1.963235294117647	2.875	2.9044585987261144	2.4263157894736844	2.269035532994924	2.227777777777778	2.027173913043478	2.294117647058824	3.0339626736111107	2.706439393939394	2.50093370681606	2.30962491153574	2.416885964912281	2.3939650310208687	2.045524691358025
CHEMBL133868	13.49204798394724	0	1	22.334569894636545	2.492963544149106	4.906186989956341	1.313798229096267	3.676293583344617	105.5692508563582	5.189995394859361	9	0	0	3	2	1	0	0	0	0	0	0	194.0	93.16666666666669	165.16666666666669	191.7777777777778	684.0	5.542857142857143	5.8108108108108105	3.227272727272727	2.611111111111111	2.2151898734177213	1.0609756097560976	0.78125	0.1538461538461538	3.142857142857143	2.977272727272727	2.833333333333333	2.6455696202531644	2.158536585365854	1.78125	1.4230769230769231	2.661904761904762	2.721471471471472	2.465174129353234	2.306186868686869	2.1308641975308644	2.3509142053445853	2.0284552845528454
CHEMBL128099	19.59678930062393	0	1	33.849374491729144	2.5354285020120133	4.860565194095199	1.3539749796691658	3.713639224081257	2293.4224209867016	8.654091219739415	15	0	0	3	2	1	0	0	0	0	0	0	276.0	115.88888888888889	229.25000000000009	273.58333333333337	980.0	5.411764705882353	5.648148148148148	2.952755905511811	2.2222222222222223	1.4929577464788732	1.2993197278911566	1.5384615384615383	2.36046511627907	3.0980392156862746	3.0393700787401574	2.8222222222222224	2.408450704225352	2.136054421768708	2.2222222222222223	2.453488372093023	2.272331154684096	2.577160493827161	2.3634020618556706	2.127296587926509	2.0265432098765435	1.8667840375586853	1.8106575963718825
CHEMBL3644540	18.68908462243685	0	3	30.49963369222399	2.47981109491837	4.959622189836738	1.270818070509333	4.185852728129269	209.0283912972647	6.217938823620397	16	0	0	6	4	1	0	1	0	0	0	1	370.0	239.0	255.33333333333337	374.0	1004.0	9.487179487179487	9.048780487804878	6.925925925925926	6.157303370786517	5.773809523809524	5.566265060240964	4.531645569620253	4.070422535211268	3.615384615384616	3.679012345679012	3.2808988764044944	3.25	2.963855421686747	2.670886075949367	2.2535211267605635	6.128205128205129	3.8211382113821135	3.928205128205129	3.8326474622770927	4.202247191011236	3.8042328042328033	3.734939759036144
CHEMBL128914	11.99695419253438	0	0	19.997501122569936	2.534319916547764	4.851544094116587	1.3331667415046624	3.536916688529515	75.73237729299147	4.732670882435251	9	0	0	2	2	0	0	0	0	0	0	0	176.0	69.38888888888889	134.94444444444446	161.16666666666666	580.0	6.068965517241379	6.645161290322581	4.030769230769231	2.5	1.106666666666667	0.6176470588235294	0.0	0.0	3.3793103448275863	3.523076923076923	3.071428571428572	2.1333333333333333	1.5588235294117647	1.3235294117647058	1.0	2.39272030651341	2.710573476702509	2.453535353535354	2.423931623931624	2.302380952380952	2.037777777777778	1.681372549019608
ZINC000261112049	28.934776184802228	0	1	44.96324615486534	2.486130049392697	4.936750955974008	1.2489790598573705	4.761451223513113	760.8700824002341	7.915396469170311	6	0	4	10	4	2	0	4	0	0	0	4	580.0	473.86805555555554	578.9166666666665	624.0416666666667	1616.0	8.529411764705882	7.013888888888889	3.487562189054726	3.1555555555555554	3.595238095238096	3.0698924731182795	3.2556818181818183	2.4022346368715084	3.411764705882353	3.0348258706467663	2.631111111111111	2.433333333333333	2.60752688172043	2.7329545454545454	2.664804469273743	6.968647875816993	2.9629629629629632	4.195048309178743	2.729823106688779	2.773518518518519	3.761507936507937	2.871490442054958
CHEMBL3931889	14.348984679394846	0	1	24.07121233523886	2.4011228284870234	4.802245656974048	1.2669059123809927	3.8397972734047343	117.25900753223289	5.406239113850651	12	0	0	3	1	1	0	0	1	0	0	1	211.6049382716049	92.19974089315652	159.93415637860085	200.3127572016461	996.0	5.719052385719053	5.713450292397661	3.9703703703703694	2.7586618876941458	2.686111111111111	1.6781609195402298	1.3458528951486697	0.8148148148148148	3.027027027027027	3.1066666666666665	2.6129032258064515	2.65	2.2298850574712645	2.140845070422535	1.851851851851852	2.4918848890042304	2.839722763699372	2.4989711934156382	2.4596159122085046	2.153900615071464	2.4057098765432103	2.0464382006527604
ZINC000013864333	27.076906740752687	0	1	45.789485517966725	2.3611214999175467	4.722242999835094	1.3082710147990493	4.427227178530439	1652.1173756222915	8.662575970671137	18	0	0	5	2	1	0	2	0	0	0	2	446.0	311.94444444444446	350.61111111111114	454.55555555555554	1438.0	6.463768115942029	5.722222222222222	2.657458563535912	2.035897435897436	2.118226600985221	2.391959798994975	2.618279569892473	2.739130434782609	3.0434782608695654	2.7569060773480665	2.482051282051282	2.3645320197044337	2.391959798994975	2.489247311827957	2.6024844720496896	4.520933977455717	2.8371913580246915	2.7179155900086136	2.533456108041744	2.331054131054131	2.115216201423098	2.208961474036851
ZINC000029130571	9.928004507313084	0	3	16.86728542329737	2.3923432198886343	4.784686439777269	1.2974834940997977	3.3464361433578524	55.82951541669254	4.284666944129891	6	0	0	3	3	0	0	0	0	0	0	0	148.0	76.61111111111111	128.30555555555554	144.66666666666669	520.0	5.6923076923076925	6.185185185185185	3.3833333333333333	2.23728813559322	1.1071428571428572	0.2608695652173913	0.0	0.0	3.0384615384615383	2.9166666666666665	2.542372881355932	2.0535714285714284	1.4782608695652173	1.1923076923076923	1.0	2.9465811965811968	3.0246913580246915	2.7892512077294684	2.457407407407408	2.451977401129944	2.4345238095238098	2.101449275362319
CHEMBL185676	36.01777454048615	1	2	28.36919383809513	2.4555501589122253	4.852576600391721	1.296155971198922	3.8858786532133824	700.8665924831975	6.179940796927999	18	0	0	9	3	3	0	3	0	0	0	3	624.0	500.8125	660.9166666666666	523.6944444444445	1998.0	6.568421052631579	5.571428571428571	2.915322580645161	1.876984126984127	2.2164502164502164	2.231818181818182	2.008888888888889	1.8589211618257264	2.9473684210526314	2.5201612903225805	2.3293650793650795	2.4545454545454546	2.577272727272727	2.542222222222222	2.4688796680497926	5.27171052631579	2.85827664399093	3.713014981273408	3.228942652329749	2.078152557319224	2.1289081289081286	2.325883838383838
CHEMBL2058415	15.641877898208296	0	3	25.91015585223212	2.4742456016171968	4.8034797018220505	1.295507792611606	4.110585328218358	111.9912652033396	5.411568059557824	9	0	0	6	4	1	0	0	0	1	0	1	277.06721536351165	136.07827503429357	184.57098765432104	224.0601851851852	2002.0	8.395976223136717	8.486772486772487	5.649270482603816	4.088477366255145	3.833847736625515	4.7103825136612025	3.6132478632478633	2.006734006734007	3.6666666666666665	3.575757575757576	3.083333333333333	2.7916666666666665	2.819672131147541	2.7115384615384617	2.136363636363636	4.12358409194829	3.29673721340388	3.182258407833121	3.211606808829031	3.1119470164609058	2.8129715363511663	3.194697429670108
CHEMBL3459329	17.06802200439986	0	1	28.93141568930784	2.4081506108861883	4.8162678424991565	1.3150643495139926	3.5205541294222367	803.1537783201121	7.477003560733637	10	0	0	5	3	1	0	0	1	0	0	1	251.6049382716049	141.47751867093433	196.545267489712	236.829218106996	1132.0	5.990593768371546	5.843434343434343	3.130385487528345	2.6164874551971327	1.9987373737373737	1.4840357598978289	1.9129129129129128	2.508417508417508	3.142857142857143	2.7448979591836733	2.591397849462365	2.4204545454545454	2.2528735632183907	2.3378378378378377	2.4393939393939394	3.3685123493079603	2.7346848110737003	2.5861219406541043	2.404751406735534	2.54655073233329	2.526199494949496	1.953207038456081
16191931	22.65592656867093	0	1	38.3808822128309	2.412895091548777	4.813308310587408	1.323478696994169	4.710362813633894	307.85795370188697	6.794349224305931	17	0	0	5	3	1	0	1	0	0	0	1	360.0	219.67361111111111	282.3194444444444	399.3749999999999	1184.0	6.315789473684211	5.9	2.9	2.265193370165746	2.441988950276244	2.6973684210526314	2.2138364779874213	1.944055944055944	3.1578947368421053	2.92	2.447513812154696	2.425414364640884	2.671052631578948	2.389937106918239	2.300699300699301	3.8539230019493176	2.878240740740741	2.6384994807892	2.3435185185185183	2.206491712707181	2.251841620626151	2.451754385964912
ZINC000027431914	20.53925470817579	0	1	32.772885051212334	2.568655282873336	5.096527932892313	1.3109154020484934	4.463145124883439	187.9492131248184	6.152462515255831	9	0	0	4	3	1	0	0	0	0	0	0	294.0	150.7777777777778	234.66666666666663	378.7777777777777	992.0	5.88	6.166666666666667	3.688888888888889	2.9806451612903224	2.3594771241830066	2.089041095890411	1.969230769230769	2.07843137254902	3.46	3.3703703703703702	2.9612903225806453	2.7320261437908497	2.493150684931507	2.515384615384616	2.4607843137254903	3.015555555555556	2.581275720164609	2.3466666666666667	2.35761316872428	2.443727598566308	2.363289760348584	2.207572298325723
CHEMBL5082151	16.01942593014508	0	1	25.96347177514561	2.408828208169593	4.817656416339184	1.2363557988164575	3.612927674792997	285.6791493936743	6.3968066705317	10	0	0	7	3	2	1	0	1	0	0	1	262.04938271604937	183.02698712086573	243.58693415637865	319.3060699588478	1342.0	6.719214941437163	4.9944444444444445	3.3573232323232323	2.3866666666666667	1.8139223560910307	1.7407407407407407	2.6648451730418943	3.87037037037037	3.17948717948718	2.897727272727273	2.29	2.3493975903614457	2.243589743589744	2.5245901639344264	2.5166666666666666	4.692999669765788	2.5749356995884773	3.479813345091124	3.042444117096895	3.193060699588478	2.276030046110368	2.379352643241532
CHEMBL1644978	29.00357567988005	0	1	46.55477148351896	2.462049373569044	4.924098747138087	1.258237067122134	4.182236018199559	2825.1037807253174	9.254633199095885	18	0	0	8	1	1	0	5	1	0	0	6	579.604938271605	477.1580742264899	556.7397119341564	586.695730452675	1880.0	8.781893004115227	7.190016103059581	3.829252981795355	3.022002200220022	2.720343531937735	2.950248756218905	2.5561434450323337	2.9800569800569803	3.409090909090909	3.0112994350282487	2.57920792079208	2.4879227053140096	2.472636815920398	2.35978835978836	2.4423076923076925	7.229667791310453	3.1468360469970778	4.489836386565777	3.049400153449118	2.9044343091716582	2.3757455120176534	3.232103372028745
CHEMBL556983	9.330287525867714	0	3	28.36919383809513	2.4555501589122253	4.852576600391721	1.296155971198922	3.8858786532133824	700.8665924831975	6.179940796927999	6	0	0	5	3	0	0	0	1	1	0	2	145.65432098765433	166.9294921059133	233.82924703570475	284.6682523070704	1958.0	6.620650953984288	7.3232323232323235	4.238095238095238	2.719298245614035	1.6590038314176243	0.7083333333333333	0.0	0.0	3.227272727272727	3.1904761904761907	2.526315789473684	2.0	1.6875	1.25	1.0	3.9175349929253502	2.976361753403029	3.0085690798857545	2.745188540000178	2.665855279791167	2.5699244239633408	2.4842706748881267
CHEMBL2429890	19.313708498984766	0	1	30.787824028437218	2.819196255516412	5.266615620007562	1.3994465467471462	3.4913344565254167	2000.014997785988	8.38936731877123	6	0	2	3	1	2	0	0	0	0	0	0	260.0	97.08333333333334	216.4166666666667	231.8611111111112	882.0	6.046511627906977	6.040816326530612	2.4577464788732395	1.5441176470588236	1.81	2.8421052631578947	2.961038961038961	3.305555555555556	3.930232558139535	3.3380281690140845	2.5294117647058822	2.55	3.144736842105264	3.2467532467532467	3.361111111111111	2.257751937984496	2.284013605442177	2.1860269360269364	1.8096635367762124	1.7048611111111114	1.705277777777778	1.8742690058479528
ZINC000029130452	10.882400458683405	0	3	17.307490141909405	2.441722942035129	4.883445884070257	1.2362492958506717	3.4730933066264504	58.66600142081642	4.408332603509061	6	0	0	5	3	0	0	0	2	0	0	2	157.20987654320987	77.78837067520195	119.16975308641976	136.2962962962963	1058.0	6.835212023617821	7.4259259259259265	4.053342650826928	2.6184486373165616	1.5358024691358023	0.7662835249042146	0.3888888888888889	0.0	3.608695652173913	3.2264150943396226	2.679245283018868	2.0	1.4137931034482758	1.25	1.0	3.382103072834868	3.0781035665294927	2.9792438271604937	2.643336985560761	2.5716282320055908	2.582075903063557	1.972399602667802
CHEMBL511879	15.084601031282808	0	3	24.48234140184688	2.4542093066878685	4.753158072526336	1.2885442843077306	4.066325866534532	98.55516714917644	5.232470350148799	9	0	0	6	4	1	0	0	0	1	0	1	267.06721536351165	146.07827503429357	177.64814814814818	236.1126543209877	1964.0	8.902240512117055	8.969907407407408	5.473251028806585	4.061728395061729	4.644718792866941	5.756038647342995	4.450925925925926	2.423001949317739	3.8333333333333335	3.380952380952381	2.9696969696969697	2.925925925925926	3.152173913043478	2.825	2.3421052631578947	4.869275834476452	3.4877507716049383	3.416310541310542	3.5772584754066235	3.5774644594089047	2.8661979881115687	3.4764492753623206
23724015	22.744146926113345	0	1	38.93697418463897	2.42358479285139	4.84716958570278	1.2978991394879658	4.209778596578832	413.58703045562055	7.12348025367149	12	0	0	5	1	4	0	0	0	0	0	0	380.0	234.95138888888889	311.7499999999999	477.4305555555555	1236.0	6.229508196721311	5.650793650793651	2.894736842105264	2.1444444444444444	2.2045454545454546	2.1411764705882352	2.1129032258064515	2.306122448979592	2.9672131147540983	2.875	2.4444444444444446	2.414772727272727	2.411764705882353	2.1989247311827955	2.360544217687075	3.8516621129326047	2.8489858906525574	2.758849557522123	2.4944261695906427	2.6523919753086416	2.397727272727273	2.1227124183006536
776307	16.539254708175786	0	0	27.85439448617778	2.36174233419348	4.723484668386959	1.2661088402808085	4.184241053879776	150.10840708437468	5.79981510732443	6	0	0	5	2	3	0	0	0	0	0	0	290.0	194.38888888888889	234.33333333333337	369.8333333333333	926.0	6.304347826086956	5.74468085106383	3.0090909090909093	2.2916666666666665	2.163636363636364	2.23	2.532608695652174	2.318840579710145	2.869565217391304	2.763636363636364	2.375	2.227272727272727	2.22	2.1630434782608696	2.391304347826087	4.225845410628019	2.877659574468085	2.75686274509804	2.7085858585858578	3.0819444444444444	2.801515151515152	2.106111111111112
ZINC000029131324	12.268104450355084	0	3	20.1677146523788	2.39230917270764	4.78461834541528	1.260482165773675	3.4840499418396007	115.97252881541624	5.223356971748927	6	0	0	5	3	0	0	2	0	0	0	2	262.0	196.63888888888889	230.63888888888889	184.5	718.0	9.03448275862069	7.4	4.196969696969697	3.419354838709677	3.6271186440677967	2.8076923076923075	3.317073170731707	3.206896551724138	3.206896551724138	2.9393939393939394	2.7419354838709675	2.440677966101695	2.1346153846153846	1.9268292682926829	1.6206896551724137	6.780651340996167	3.3250000000000006	4.435363247863248	3.2967171717171726	2.975806451612903	3.5000000000000004	2.757478632478633
CHEMBL404248	13.641877898208298	0	3	22.625682205851348	2.432375068698227	4.864750137396454	1.2569823447695194	3.630759077019643	146.2838598363319	5.573335644465831	6	0	0	6	3	1	0	2	0	0	0	2	306.0	213.66666666666663	254.0833333333333	222.8333333333333	820.0	9.272727272727272	7.617647058823529	5.154929577464789	4.069444444444445	3.733333333333333	2.463768115942029	2.7419354838709675	3.6	3.1818181818181817	3.1690140845070425	2.9027777777777777	2.546666666666667	2.27536231884058	1.85483870967742	1.52	6.474747474747474	3.3929738562091503	4.306497175141243	3.4800469483568075	3.0949074074074074	3.491111111111111	2.819243156199678
CHEMBL1188595	9.370727640387596	0	3	15.169973566907396	2.358294471182264	4.716588942364528	1.2641644639089495	3.285095762219897	47.18155058274708	4.036324495488776	6	0	0	3	3	0	0	0	0	0	0	0	146.0	71.61111111111111	119.2222222222222	121.94444444444444	482.0	6.3478260869565215	6.625	3.6808510638297873	2.0576923076923075	1.475	0.7391304347826086	0.0	0.0	3.1739130434782608	3.042553191489361	2.3076923076923075	2.025	1.826086956521739	1.263157894736842	1.0	3.113526570048309	3.1643518518518525	2.980555555555555	2.768912529550828	2.3450854700854697	2.141666666666666	2.3695652173913047
CHEMBL187415	28.95093791412855	0	3	50.02065593831748	2.345121493372276	4.690242986744552	1.3519096199545266	4.624985911928265	938.3512940914392	8.152457212500314	24	0	0	3	3	0	0	0	0	0	0	0	360.0	166.19444444444446	326.1111111111111	405.61111111111103	1410.0	4.7368421052631575	4.875	2.377551020408163	1.832558139534884	1.900990099009901	1.9838709677419355	1.9567567567567568	2.0828402366863905	2.986842105263158	2.729591836734694	2.4	2.4405940594059405	2.5268817204301075	2.45945945945946	2.532544378698225	2.186769005847953	2.555555555555556	2.31284475965327	2.0469104308390023	1.88656330749354	1.8711496149614968	1.9529569892473115
CHEMBL126994	19.10846211891974	0	1	32.2327324760562	2.526368611636296	4.851933286446788	1.343030519835675	3.679215369046565	1233.6981982258148	7.993240339966457	15	0	0	4	2	1	0	1	0	0	0	1	324.0	169.16666666666669	236.1666666666668	271.08333333333337	984.0	7.2	6.833333333333333	3.743119266055046	2.575	2.048780487804878	1.9363636363636365	2.6265060240963853	2.9240506329113924	3.355555555555556	3.2110091743119265	2.808333333333333	2.341463414634146	2.390909090909091	2.542168674698796	2.4430379746835444	3.75925925925926	2.8940972222222228	2.778431372549021	2.640163098878694	2.2590277777777783	2.1280487804878048	1.944949494949496
CHEMBL4215875	13.423098298725945	0	1	22.612289550422982	2.433550772354664	4.738143474598403	1.3301346794366462	3.692470828093071	101.34468396955111	5.149155670384723	11	0	0	3	2	1	0	0	0	0	0	0	210.0	86.38888888888889	154.05555555555557	202.7777777777778	682.0	6.363636363636363	6.628571428571429	3.5308641975308643	2.813953488372093	2.6865671641791047	2.5434782608695654	1.2549019607843137	0.6511627906976745	3.212121212121212	3.037037037037037	2.6744186046511627	2.5970149253731343	2.782608695652174	2.196078431372549	1.976744186046512	2.6178451178451176	2.8523809523809525	2.484767025089606	2.3515089163237315	2.3578811369509047	2.295190713101161	2.3647342995169085
CHEMBL3654202	20.28163766977242	0	3	32.06730801101774	2.50655051126497	5.01310102252994	1.2333580004237592	4.309340770719727	236.2028617304021	6.420202464426034	12	0	0	9	4	1	0	3	1	0	0	4	457.60493827160496	353.0886297820454	305.62860082304525	495.514403292181	1418.0	11.440123456790124	9.621693121693122	7.041062801932368	6.736666666666667	6.216494845360825	6.188769414575866	5.773049645390072	5.927609427609427	3.8	3.695652173913044	3.29	3.1752577319587627	2.946236559139785	2.5319148936170213	2.4242424242424243	8.827215744551136	3.948902606310013	4.366122868900646	4.12037037037037	4.955144032921811	4.625259853209451	4.069405725917076
CHEMBL18840	11.411167754907476	0	1	19.090286452616205	2.429412578604551	4.750710814397057	1.272685763507747	3.4467850401557927	82.05788456390327	4.812890015651521	9	0	0	4	3	1	0	0	0	0	0	0	194.0	134.63888888888889	159.38888888888897	181.6388888888889	620.0	6.928571428571429	6.862068965517241	3.885245901639344	3.295081967213114	2.824561403508772	2.577777777777778	1.0833333333333333	1.08	3.1785714285714284	3.0	2.6885245901639343	2.3157894736842106	2.1333333333333333	1.6666666666666667	1.32	4.808531746031746	3.439655172413793	3.3206018518518534	3.0013661202185795	2.97768670309654	2.7660818713450297	3.225925925925925
CHEMBL403103	16.42986490843461	0	3	27.31372327423517	2.408379730159425	4.811960554622413	1.3006534892492938	4.055632465039798	144.4343788270604	5.714762623371243	6	0	0	5	4	1	0	0	0	0	0	0	254.0	144.16666666666669	210.7777777777778	329.41666666666674	858.0	5.906976744186046	5.933333333333334	3.313043478260869	2.32	2.2882882882882885	2.276595744680851	2.358974358974359	1.6585365853658536	3.069767441860465	2.895652173913044	2.496	2.315315315315315	2.436170212765957	2.602564102564102	2.317073170731707	3.3527131782945743	2.754938271604938	2.5704607046070462	2.5642512077294675	2.635333333333334	2.541791791791792	2.114657210401892
ZINC000013488370	9.370727640387596	0	3	15.169973566907396	2.358294471182264	4.716588942364526	1.2641644639089495	3.285095762219897	47.181550582747086	4.036324495488776	6	0	0	4	3	0	0	0	1	0	0	1	145.60493827160494	66.42196311537876	108.43827160493824	99.73662551440329	732.0	7.280246913580247	7.624338624338624	4.12962962962963	2.710526315789474	1.8505747126436785	0.9027777777777778	0.0	0.0	3.5	3.119047619047619	2.526315789473684	2.1379310344827585	1.75	1.25	1.0	3.321098155768938	3.282725847540662	3.189360929557008	2.754311189496375	2.624648039852718	2.2331488576699305	2.381558641975309
CHEMBL256048	13.463538413245823	0	3	23.052656186339075	2.391359089723452	4.782718179446909	1.280703121463282	3.4643115278667502	463.5126172850922	6.726620271296083	6	0	0	4	3	1	0	0	0	0	0	0	204.0	97.86111111111111	179.13888888888889	196.25	736.0	5.230769230769231	5.2	2.833333333333333	2.1511627906976742	1.8658536585365848	1.435897435897436	1.5692307692307692	1.5	2.743589743589744	2.6	2.4651162790697674	2.231707317073171	2.0384615384615383	2.0307692307692307	2.1666666666666665	2.5092592592592595	2.7020833333333334	2.5230829420970267	2.325308641975309	2.2819767441860463	2.2215447154471546	1.8536324786324785
CHEMBL258073	11.480117440128774	0	3	18.794284345252763	2.452320256738972	4.904640513477943	1.2529522896835177	3.544686669836794	67.70547536734898	4.620632161674037	6	0	0	5	3	1	0	0	1	0	0	1	195.6049382716049	88.97751867093432	142.6008230452675	176.60185185185188	872.0	7.244627343392775	7.468253968253968	5.037698412698412	3.587037037037037	1.5609318996415769	0.6747474747474748	0.1777777777777777	0.0	3.333333333333333	3.4107142857142856	2.9	2.161290322580645	1.490909090909091	1.4	1.0	3.2954636544790485	3.2487507348618467	3.034060064792925	2.852990887713112	2.9433641975308644	2.689565909996018	2.0537972315750093
CHEMBL338696	20.59162536651413	0	1	34.359252160992966	2.526375191052815	4.853066558371369	1.3215096984997294	3.687508109003062	1859.356200647936	8.483497023134419	15	0	0	4	2	1	0	1	0	0	0	1	326.0	200.94444444444449	258.6666666666667	343.63888888888886	1060.0	6.392156862745098	6.092592592592593	3.175572519083969	2.189189189189189	1.6778523489932886	1.6956521739130437	1.8333333333333333	2.3617021276595747	3.235294117647059	3.0381679389312977	2.6486486486486487	2.2684563758389262	2.253623188405797	2.388888888888889	2.5106382978723403	3.9400871459694993	2.82664609053498	2.666666666666667	2.5581000848176414	2.321884384384384	2.032997762863535	2.21658615136876
CHEMBL278751	14.756431632059275	0	1	25.468197874102657	2.4567286289802457	4.913457257960492	1.2734098937051328	3.820154969405621	153.76645686776274	5.728582118056865	6	0	0	2	1	1	0	0	0	0	0	0	182.0	98.63888888888889	187.4722222222222	272.55555555555554	790.0	3.7142857142857135	3.86	2.136	1.4652777777777777	0.9064327485380116	0.6451612903225806	0.5533333333333333	0.5094339622641509	2.591836734693877	2.784	2.520833333333333	2.0701754385964914	1.7365591397849462	1.6	1.6415094339622642	2.0130385487528346	2.3261111111111115	1.994385342789598	1.890888888888889	1.8927469135802468	1.7602339181286546	1.60752688172043
ZINC000029131611	11.480117440128774	0	3	19.00098578602496	2.446805096064637	4.893610192129275	1.2667323857349972	3.5386733161277872	70.48683956590799	4.660891127676847	6	0	0	5	3	0	0	0	2	0	0	2	167.20987654320987	67.78837067520195	122.83641975308645	142.96296296296296	1096.0	6.431149097815764	6.934156378600823	4.104056437389771	2.6064030131826743	1.4756335282651072	0.8292682926829268	0.3333333333333333	0.0777777777777777	3.423076923076923	3.357142857142857	2.7288135593220337	2.1578947368421053	1.6341463414634143	1.4615384615384617	1.6	2.6072450259693056	2.871894528273129	2.670356951154053	2.501729647048577	2.423101067168864	2.14959208721392	1.8741844825855665
CHEMBL6616	10.853890887981988	0	1	18.12752829737412	2.360943644152448	4.7218872883048935	1.208501886491608	3.418347858953298	71.59194693594546	4.67644770278755	6	0	0	4	1	2	0	0	0	0	1	1	179.0241975308642	92.6892861234568	138.53570370370372	161.17548148148157	3398.0	5.774974113898845	5.374910394265233	3.344626593806922	2.1508607198748044	1.9621890547263685	0.8875621890547264	0.1102396514161219	0.0	2.774193548387097	2.78688524590164	2.380281690140845	2.194029850746269	1.835820895522388	1.5294117647058822	1.0	2.989976971724413	3.0031302270011944	2.6138812019566737	2.632202792956892	2.270077203964529	2.519412935323385	2.3232482034273074
CHEMBL161811	19.69893108667727	0	1	31.117760677200867	2.4822678322093	4.9645356644186	1.1968369491231103	4.381303274068764	214.97234106901607	6.326020818688845	6	0	0	8	1	3	1	3	0	0	0	3	416.44444444444446	383.3064128943759	490.83179012345687	347.13734567901224	1414.0	8.008547008547009	5.389937106918239	5.273631840796019	2.748299319727891	2.5047080979284373	2.2003367003367003	1.865079365079365	1.7473118279569897	3.076923076923077	2.8656716417910446	2.795918367346939	2.389830508474576	2.025252525252525	1.875	1.8629032258064515	7.37127717104569	2.629848008385744	4.908317901234569	5.004721761562558	2.3614785420340967	2.5503592104345394	2.680142474123956
CHEMBL188050	27.751272765729954	1	2	28.36919383809513	2.4555501589122253	4.852576600391721	1.296155971198922	3.8858786532133824	700.8665924831975	6.179940796927999	12	0	0	9	3	3	0	3	0	0	0	3	538.0	470.5069444444444	574.2499999999999	429.97222222222223	1628.0	7.173333333333333	5.842105263157895	3.363128491620112	1.881443298969072	2.1942857142857144	2.178343949044586	1.715151515151515	1.5454545454545454	2.88	2.502793296089385	2.211340206185567	2.3657142857142857	2.522292993630573	2.381818181818182	2.2443181818181817	6.273425925925926	3.0957602339181287	4.222426470588235	3.8336436995654863	2.21635166093929	2.2061904761904763	2.4766454352441607
CHEMBL4863868	14.83731186109904	0	1	25.16238229743919	2.41339145286081	4.73931869447288	1.3243359103915366	3.837475136042407	127.31544426953975	5.48852170621142	11	0	0	4	4	0	0	0	0	0	0	0	212.0	91.86111111111111	174.86111111111114	216.77777777777783	756.0	5.435897435897436	5.7073170731707314	3.185567010309278	2.380952380952381	2.3711340206185567	2.3461538461538463	1.1733333333333331	0.875	3.025641025641025	2.917525773195876	2.6095238095238096	2.536082474226804	2.6153846153846154	2.1866666666666665	2.03125	2.3554131054131053	2.698509485094851	2.3953576864535773	2.1789805269186715	2.064550264550265	2.112829324169532	2.3012820512820515
ZINC000029131474	12.049324850872727	0	3	20.476298054312966	2.3912851549096983	4.782570309819394	1.2797686283945604	3.447168910283418	162.11010983485153	5.558279423931845	6	0	0	3	3	0	0	0	0	0	0	0	164.0	81.36111111111111	153.72222222222223	179.33333333333334	634.0	4.685714285714286	5.055555555555555	2.710843373493976	2.025	1.4266666666666667	1.0483870967741935	0.7321428571428571	0.5	2.771428571428572	2.63855421686747	2.425	2.2	2.129032258064516	1.9642857142857144	1.8269230769230769	2.324603174603175	2.625	2.4019097222222223	2.1840696117804552	2.2416666666666667	2.115555555555556	1.8870967741935485
CHEMBL257744	14.417934364616144	0	3	23.685383108305235	2.459068198155056	4.918136396310112	1.2465991109634331	3.705490215618251	168.50937288396096	5.768845259841875	6	0	0	7	3	1	0	2	1	0	0	3	313.60493827160496	213.25529644871204	253.1841563786008	232.26851851851856	1108.0	9.503179947624393	7.9150326797385615	5.283255086071987	4.447530864197531	3.4646464646464645	2.409356725146199	2.6685185185185185	3.8692810457516336	3.333333333333333	3.295774647887324	3.055555555555556	2.5584415584415585	2.013157894736842	1.933333333333333	2.0294117647058822	6.462281710567032	3.364167271847011	4.291256887772895	3.4071320929693387	3.2259516460905355	3.4470097803431137	2.602163201212909
CHEMBL18041	16.42986490843461	0	1	27.38899837093157	2.4215417133861985	4.843083426772399	1.3042380176634083	4.291704020306713	114.6689705668026	5.48398680538517	6	0	2	6	3	2	0	0	1	0	0	1	259.60493827160496	150.0052964487121	205.2397119341564	302.4948559670783	1124.0	6.331827762722073	6.002583979328165	3.4238683127572016	2.958454106280193	2.781323877068558	2.9204204204204203	2.3751803751803755	1.6527777777777777	3.2195121951219514	2.9722222222222223	2.4	2.4468085106382977	2.783783783783784	2.636363636363636	2.4444444444444446	3.658665767041759	2.8376878170159827	2.5979710371412192	2.471669714982472	2.630390051887637	2.822038350407145	3.277374596819042
CHEMBL4642592	30.26810951813556	1	0	49.038140230581575	2.4857764622900795	4.971552924580157	1.2904773744889888	4.933022478032276	569.951421589368	7.680552198647245	22	0	0	7	1	3	0	3	0	0	0	3	604.0	454.8958333333333	574.7222222222222	597.8055555555557	1626.0	9.4375	8.25	4.857142857142857	4.081967213114754	3.8297872340425534	4.3580246913580245	5.161764705882353	5.0625	3.65625	3.4472049689441	2.9453551912568305	2.73936170212766	2.938271604938272	3.169117647058824	3.1484375	7.107747395833333	3.343545751633988	4.870527306967984	3.186335403726708	3.266697024893747	2.833185579196217	2.858710562414266
44455963;CHEMBL402400	12.756431632059275	0	3	20.55604838038237	2.4046072058176886	4.809214411635377	1.2847530237738984	3.710818377195072	85.42506922575703	4.917643237615589	6	0	0	3	3	0	0	0	0	0	0	0	172.0	77.13888888888889	151.11111111111111	166.5	632.0	5.212121212121212	5.628571428571429	3.0	2.493150684931507	1.7971014492753623	1.2063492063492065	0.9074074074074074	0.4897959183673469	3.121212121212121	2.825	2.7260273972602738	2.4927536231884058	2.3492063492063493	2.1666666666666665	1.7551020408163265	2.337542087542088	2.5809523809523807	2.4372759856630823	2.2128472222222224	2.280821917808219	2.204911433172303	1.777777777777778
CHEMBL24462	13.42309829872594	0	1	22.83936809717849	2.428315073945392	4.856630147890783	1.3434922410104997	3.75742242202168	96.81361926961212	5.103415930382107	10	0	0	3	2	1	0	0	0	0	0	0	200.0	106.36111111111111	162.55555555555557	182.8333333333333	682.0	6.0606060606060606	6.142857142857143	3.542168674698796	2.8902439024390243	2.551282051282051	1.7397260273972603	1.1612903225806452	0.8421052631578947	3.212121212121212	3.072289156626506	2.804878048780488	2.602564102564102	2.315068493150685	1.870967741935484	1.4736842105263157	3.223063973063973	2.8968253968253967	2.6648451730418947	2.4183400267737616	2.229674796747968	2.318376068376069	2.34703196347032
CHEMBL4528651	11.598445758063315	0	1	18.32449937953963	2.469905258468505	4.939810516937012	1.2216332919693087	3.5396133492128623	68.29215775741284	4.629260047556843	6	0	0	2	1	1	0	0	0	0	0	0	156.0	87.42361111111111	147.83333333333334	227.33333333333337	600.0	4.588235294117647	4.828571428571428	2.732558139534884	1.3363636363636364	0.8404255319148937	0.2588235294117647	0.0	0.0	2.911764705882353	2.802325581395349	2.2363636363636363	1.9574468085106385	1.6588235294117648	1.2244897959183674	1.0	2.5712826797385624	2.632142857142857	2.309895833333333	2.515503875968992	2.066666666666667	2.085992907801419	1.819607843137255
CHEMBL5091373	14.130205079912493	0	1	28.36919383809513	2.4555501589122253	4.852576600391721	1.296155971198922	3.8858786532133824	700.8665924831975	6.179940796927999	12	0	0	4	1	1	0	0	2	0	0	2	206.04938271604937	166.9294921059133	233.82924703570475	284.6682523070704	1286.0	5.283317505539728	5.464387464387465	3.715099715099715	3.030789825970549	2.481045751633987	1.8208333333333333	1.1231231231231231	1.1595959595959595	2.8461538461538463	3.051282051282051	2.7349397590361444	2.5647058823529414	2.325	2.027027027027027	1.9272727272727272	3.9175349929253502	2.976361753403029	3.0085690798857545	2.745188540000178	2.665855279791167	2.5699244239633408	2.4842706748881267
CHEMBL2442275	15.044160916762928	0	3	24.506888503784253	2.466832421987277	4.789683041590431	1.2898362370412766	4.038051412370162	99.35583560425768	5.240561591283749	9	0	0	6	4	1	0	0	0	1	0	1	267.06721536351165	146.07827503429357	177.4043209876544	236.0601851851852	1964.0	8.902240512117055	9.001157407407408	5.569077013521458	4.035914702581369	4.722908093278464	6.023349436392914	4.447222222222222	2.007797270955166	3.8333333333333335	3.4285714285714284	2.984848484848485	2.962962962962963	3.239130434782609	2.75	2.236842105263158	4.869275834476452	3.4912229938271606	3.4116215574548923	3.555016656868508	3.576669472502806	2.8601966163694565	3.412875738056899
CHEMBL4860503	15.435028842544408	0	1	26.763286882026712	2.418657042119664	4.755539656617306	1.3381643441013356	3.903504881298476	142.23437763476443	5.650623424229667	11	0	0	5	4	1	0	0	0	0	0	0	248.0	104.11111111111111	189.8055555555556	228.77777777777783	820.0	6.2	6.190476190476191	3.6875	2.912621359223301	2.8155339805825244	2.839080459770115	1.382716049382716	1.2058823529411764	3.05	3.0416666666666665	2.7572815533980584	2.5825242718446604	2.586206896551724	2.246913580246914	2.117647058823529	2.602777777777778	2.860449735449736	2.56493993993994	2.29369212962963	2.2211434735706588	2.2540453074433664	2.435823754789273
ZINC000003870312	13.42309829872594	0	1	22.95946389231624	2.4065094737976667	4.813018947595332	1.2755257717953468	3.6962834262000737	128.25859962859772	5.441835200339294	6	0	0	2	1	1	0	0	0	0	0	0	164.0	110.86111111111111	171.83333333333337	241.0833333333334	714.0	3.813953488372093	3.9318181818181817	1.991150442477876	1.4471544715447155	1.0962962962962963	0.7703703703703704	0.6545454545454545	0.4415584415584415	2.627906976744186	2.6283185840707963	2.3739837398373984	2.037037037037037	1.8	1.709090909090909	1.7012987012987013	2.5781653746770026	2.431186868686869	2.095528455284553	1.9899213372664704	1.9600271002710032	1.838271604938272	1.7037037037037035
CHEMBL3654213	18.729524736956726	0	3	30.1449591653858	2.4626656996523897	4.925331399304783	1.256039965224408	4.232987441929211	200.217629038287	6.174873657492519	12	0	0	8	5	1	0	2	0	0	0	2	412.0	294.97222222222223	280.8055555555555	426.4444444444444	1062.0	10.564102564102564	9.292682926829269	6.545454545454546	5.91578947368421	5.086956521739131	5.275862068965517	4.50561797752809	5.564516129032258	3.615384615384616	3.511363636363636	3.147368421052632	3.065217391304348	2.839080459770115	2.393258426966292	2.435483870967742	7.563390313390314	3.903116531165312	4.129493464052287	3.922664141414141	4.488888888888888	3.625	3.920817369093232
CHEMBL552782	9.928004507313084	0	3	28.36919383809513	2.4555501589122253	4.852576600391721	1.296155971198922	3.8858786532133824	700.8665924831975	6.179940796927999	6	0	0	5	3	1	0	0	0	0	1	1	182.01777777777767	166.9294921059133	233.82924703570475	284.6682523070704	3356.0	7.000683760683761	7.230769230769231	5.25531914893617	3.395833333333333	2.066666666666667	0.4848484848484848	0.0	0.0	3.0	3.297872340425532	2.6666666666666665	2.1777777777777776	1.7575757575757576	1.1923076923076923	1.0	3.9175349929253502	2.976361753403029	3.0085690798857545	2.745188540000178	2.665855279791167	2.5699244239633408	2.4842706748881267
ZINC000013738513	17.19369045073706	0	1	28.201227306637502	2.4661235411500693	4.813974837774246	1.281873968483523	4.243683736446229	183.5532227410947	6.000962027990594	9	0	0	7	4	2	1	0	0	0	0	0	276.44444444444446	186.96613511659808	274.8287037037037	345.21296296296293	1142.0	6.282828282828283	4.666666666666667	3.0539682539682538	2.130081300813008	2.683501683501683	2.7347670250896057	2.4719101123595504	2.6497890295358646	3.1818181818181817	2.942857142857143	2.430894308943089	2.636363636363636	2.6666666666666665	2.5168539325842696	2.367088607594937	4.249230343559048	2.4450483091787443	3.271770282186949	2.6477366255144013	2.8066094549834384	2.3476742736002	2.6737023762113377
CHEMBL1181677	30.84015876436114	0	2	52.02578999841492	2.373526146991156	4.747052293982314	1.3006447499603728	4.9243613837637525	1483.6041217812608	8.68852398496095	24	0	0	6	3	2	1	0	0	0	0	0	440.44444444444446	269.5216906721536	420.5277777777776	517.6111111111111	1794.0	5.575246132208158	4.760162601626017	2.885304659498208	2.268817204301075	2.897689768976897	2.977192982456141	2.4735973597359737	2.508108108108108	3.0253164556962027	2.8225806451612905	2.4331797235023043	2.5544554455445545	2.652631578947368	2.48019801980198	2.5891891891891894	3.4116669705335902	2.5968834688346885	2.9824665090622524	2.4582918491968666	2.385304659498208	2.5682984965163183	2.920386614684861
45196044	23.60108362156096	0	1	39.45253729237647	2.428917034874736	4.857834069749473	1.2726624933024668	4.111554388778543	565.6534496837938	7.469383722463903	12	0	0	6	2	4	0	0	0	0	0	0	396.0	242.20138888888889	323.6527777777776	459.2499999999998	1286.0	6.285714285714286	5.753846153846154	2.9871794871794872	2.519774011299435	2.5930232558139537	2.264864864864865	2.4239130434782608	2.6011904761904763	2.952380952380953	2.8076923076923075	2.542372881355932	2.511627906976744	2.3783783783783785	2.391304347826087	2.345238095238096	3.844466490299823	2.871153846153846	2.790110153256704	2.5616096866096862	2.594632768361581	2.6773255813953485	2.2391891891891893
ZINC000140512435	18.17064519443237	0	1	30.252409972575503	2.6029970305201315	4.982185468200002	1.3751095442079777	4.1630483568315135	159.59205461897983	5.86107826105166	12	0	0	3	2	0	1	0	0	0	0	0	228.44444444444449	86.86454046639233	182.2808641975309	260.9135802469136	1058.0	5.439153439153439	5.869565217391305	3.669467787114846	2.7697841726618706	2.3109452736318405	1.5628415300546448	0.8705501618122976	0.3484848484848485	3.571428571428572	3.689075630252101	3.194244604316547	2.9402985074626864	2.5327868852459017	1.9902912621359223	1.6515151515151516	2.0682033444379124	2.40150295222759	2.1444807552650698	2.003760763564685	1.877076116884271	1.8748618021006085	1.885321797207043
CHEMBL2058427	16.417934364616144	0	3	26.871576705852554	2.488630239651746	4.799111343737623	1.2795988907548836	4.1619871966785285	122.81676391419064	5.552630865084444	9	0	0	6	4	1	0	0	0	1	0	1	287.06721536351165	139.82827503429354	190.3148148148148	266.11419753086415	2040.0	7.974089315653101	8.132553606237817	5.441872427983538	3.667548500881834	3.5011431184270694	3.506318082788672	3.695402298850576	1.8776455026455028	3.583333333333333	3.555555555555556	3.071428571428572	2.691358024691358	2.458823529411765	2.827586206896552	2.267857142857143	3.8841187509525983	3.187053281351527	2.9736689814814814	3.254329561042524	3.168026161081716	2.8035550983081854	2.637545388525781
ZINC000029131192	9.370727640387596	0	3	15.474933020340044	2.358051106948034	4.71610221389607	1.2895777516950038	3.2852429358909547	47.19267919496047	4.036560335554251	6	0	0	4	3	0	0	1	0	0	0	1	194.0	128.61111111111111	135.05555555555557	125.5	524.0	9.7	8.80952380952381	5.095238095238095	3.710526315789474	3.7586206896551726	2.5	2.625	0.0	3.5	3.119047619047619	2.5526315789473686	2.103448275862069	1.625	1.5	1.0	6.430555555555555	3.810846560846561	3.972222222222223	3.6640211640211646	3.3026315789473686	4.0727969348659	3.34375
CHEMBL30713	10.037394307054262	0	1	16.617699601925384	2.400503249007212	4.654107847679549	1.2782845847634912	3.24812066802451	64.11213519032115	4.422997927017672	9	0	0	2	2	0	0	0	0	0	0	0	132.0	72.61111111111111	120.5	129.88888888888886	508.0	4.888888888888889	5.321428571428571	2.548387096774193	1.796875	1.3877551020408163	0.7333333333333333	0.375	0.0	2.962962962962963	2.629032258064516	2.359375	2.183673469387755	1.8444444444444448	1.46875	1.2777777777777777	2.689300411522634	2.859126984126984	2.5104166666666665	2.322132616487455	2.0295138888888884	2.3197278911564623	2.1259259259259258
CHEMBL2413154	20.63206548103401	0	1	35.289580916611	2.360653251500056	4.721306503000109	1.307021515430037	4.461414182801835	215.09402644635728	6.364327037844683	12	0	0	8	5	3	0	0	0	0	0	0	376.0	219.36111111111111	280.2777777777778	412.0	1148.0	6.962962962962963	6.464285714285714	3.694656488549618	2.267123287671233	1.506578947368421	1.6267605633802815	1.763779527559055	2.101010101010101	3.0185185185185186	2.870229007633588	2.4452054794520546	2.25	2.147887323943662	2.125984251968504	2.404040404040404	4.06224279835391	2.9558531746031744	2.775027502750276	2.8352417302798982	2.821917808219178	2.12280701754386	2.0868544600938965
CHEMBL4212246	14.170645194432373	0	0	24.349898123326764	2.389674452614539	4.667605490945724	1.2815735854382506	3.655326711098798	268.02944336997	6.232950723969503	6	0	0	4	1	2	1	0	0	0	0	0	206.44444444444449	123.55898491083676	172.94444444444443	201.3518518518519	994.0	5.161111111111111	4.772357723577236	2.677536231884058	2.189922480620155	2.034632034632035	1.971830985915493	1.5462962962962965	1.2643678160919545	2.825	2.5543478260869565	2.476744186046512	2.4545454545454546	2.380281690140845	2.0416666666666665	2.0517241379310347	3.088974622770919	2.676829268292683	2.3691019786910195	2.3401771336553945	2.3413006029285106	2.214606381273049	2.275299947835159
CHEMBL270409;12683497	10.037394307054264	0	3	16.875433021146264	2.3594506122125787	4.7189012244251565	1.2981102323958664	3.374472146056379	55.21569814361082	4.273611563979936	6	0	0	3	3	0	0	0	0	0	0	0	156.0	66.83333333333334	122.44444444444444	140.16666666666666	520.0	6.0	6.185185185185185	3.547169811320755	1.950819672131148	1.4489795918367347	0.7105263157894737	0.24	0.0	3.0384615384615383	3.037735849056604	2.295081967213114	2.122448979591837	1.894736842105263	1.64	1.3	2.5705128205128207	2.911522633744856	2.6618357487922704	2.620020964360588	2.297814207650273	1.9455782312925167	1.8333333333333333
CHEMBL129208	12.675551403019512	0	1	21.34282751843967	2.504029839614011	4.831046883218705	1.3339267199024791	3.611962812873885	91.90647700866388	4.990775134999416	9	0	0	3	2	1	0	0	0	0	0	0	194.0	80.91666666666667	153.58333333333334	181.5555555555556	646.0	6.0625	6.294117647058823	3.5657894736842106	2.5308641975308643	1.6075949367088609	1.3728813559322033	1.119047619047619	0.3181818181818182	3.25	3.236842105263158	2.765432098765432	2.2658227848101267	2.0508474576271185	2.0	1.7727272727272727	2.528645833333333	2.7614379084967324	2.51775956284153	2.386695906432749	2.241426611796982	1.9353023909985936	1.939265536723164
CHEMBL4218672	13.423098298725945	0	1	22.612289550422982	2.433550772354664	4.738143474598403	1.3301346794366462	3.692470828093071	101.34468396955111	5.149155670384723	11	0	0	4	2	1	0	1	0	0	0	1	258.0	143.38888888888889	170.05555555555563	206.77777777777783	724.0	8.6	8.0	4.293333333333333	3.5945945945945947	3.5172413793103448	3.976744186046512	3.022222222222222	1.5294117647058822	3.433333333333333	3.12	2.864864864864865	2.7413793103448274	2.7674418604651163	2.1555555555555554	1.8823529411764703	4.779629629629629	3.244791666666667	3.03670634920635	2.85962962962963	2.794294294294295	2.634099616858239	3.0645994832041343
CHEMBL186261	38.80576155071247	1	1	28.36919383809513	2.4555501589122253	4.852576600391721	1.296155971198922	3.8858786532133824	700.8665924831975	6.179940796927999	30	0	0	11	3	5	0	3	0	0	0	3	792.0	535.1180555555557	692.4444444444446	513.1944444444443	2148.0	9.428571428571429	8.113636363636363	5.071428571428571	3.186868686868687	3.60655737704918	3.790055248618784	3.755813953488372	3.552486187845304	3.4285714285714284	3.065934065934066	2.717171717171717	2.7923497267759565	2.867403314917127	2.936046511627907	2.856353591160221	6.370453042328044	3.494002525252526	4.775478927203066	4.273351648351649	2.5918911335578	2.57695810564663	2.817833026396562
CHEMBL5085238	15.79330620226007	0	1	25.82889808612393	2.3774171379625746	4.748703028874258	1.2914449043061964	4.092793742723647	115.28155516614868	5.44052462249808	10	0	0	5	2	2	1	0	0	0	0	0	244.44444444444449	176.71613511659808	237.40895061728395	235.59722222222223	1040.0	6.432748538011697	4.891666666666667	2.9141914191419147	2.0590277777777777	2.264069264069264	1.762557077625571	2.420765027322404	2.7758620689655173	3.263157894736842	2.6633663366336635	2.3854166666666665	2.4545454545454546	2.493150684931507	2.721311475409836	2.810344827586207	4.650424608331528	2.428703703703704	3.2521774057162185	2.703382838283829	2.4541377314814814	2.6270442520442523	2.1243446642990027
62705123;CHEMBL2442275	15.044160916762928	0	0	24.506888503784253	2.466832421987277	4.789683041590429	1.2898362370412766	4.038051412370162	99.35583560425758	5.240561591283748	11	0	0	6	4	1	0	0	0	1	0	1	267.06721536351165	129.57827503429354	174.57098765432104	215.75925925925927	1964.0	8.902240512117055	9.219907407407408	5.929692404268676	4.134837962962963	4.818855218855219	6.185185185185185	4.272554605887939	1.675925925925926	3.8333333333333335	3.542372881355932	3.078125	2.872727272727273	3.2222222222222223	2.8461538461538463	2.325	4.319275834476452	3.621431327160494	3.422960542241589	3.5813454697635483	3.371238425925926	2.920650953984288	3.337585733882032
CHEMBL3654197	20.28163766977242	0	3	32.10264962872681	2.4986182374580417	4.9972364749160825	1.23471729341257	4.367621793246947	236.0577770921472	6.419588038277029	12	0	0	9	4	1	0	3	1	0	0	4	459.60493827160496	352.3386297820454	301.3508230452675	590.3168724279833	1418.0	11.490123456790124	9.812169312169312	7.076086956521739	7.362222222222222	5.56701030927835	6.057347670250897	4.9373522458628845	6.624579124579125	3.8	3.6739130434782608	3.27	3.195876288659794	2.946236559139785	2.48936170212766	2.4545454545454546	8.808465744551135	3.9879237703311774	4.305011757789536	3.9552357308999824	5.903168724279833	3.9225107123159817	4.221691225275454
CHEMBL191583	36.11523379640888	1	2	28.36919383809513	2.4555501589122253	4.852576600391721	1.296155971198922	3.8858786532133824	700.8665924831975	6.179940796927999	24	0	0	9	3	3	0	3	0	0	0	3	664.0	505.34027777777777	645.6111111111113	514.9444444444446	1992.0	7.46067415730337	6.402173913043479	3.9257425742574257	2.252212389380531	2.537037037037037	2.583333333333333	2.3413461538461537	2.294117647058824	3.1235955056179776	2.801980198019802	2.495575221238938	2.583333333333333	2.642156862745098	2.581730769230769	2.563725490196078	5.677980649188514	3.11322463768116	4.112172682236378	3.783140814081408	2.278515240904622	2.211033950617284	2.374455337690631
CHEMBL190382	29.238667198832207	0	2	49.83881772794958	2.346872288123128	4.693092301819322	1.3115478349460417	4.672414436524025	958.4920601568552	8.200362345570642	18	0	0	5	4	1	0	0	0	0	0	0	390.0	217.69444444444443	351.33333333333337	482.6388888888889	1492.0	4.7560975609756095	4.658823529411765	2.3014354066985647	1.995670995670996	2.295238095238095	2.2755102040816326	1.995169082125604	2.0191387559808613	2.8292682926829267	2.569377990430622	2.272727272727273	2.433333333333333	2.5408163265306123	2.4444444444444446	2.406698564593301	2.654810298102981	2.548366013071896	2.281385281385281	2.1382243487506645	2.08934583934584	2.1914021164021165	2.4175170068027207
CHEMBL6409	11.899494936611667	0	0	20.33547550560968	2.4834162505963606	4.793514554975601	1.3556983670406453	3.519826612412994	84.0273155077574	4.836607038706579	9	0	0	3	2	1	0	0	0	0	0	0	202.0	77.88888888888889	140.2777777777778	145.88888888888889	606.0	7.481481481481482	7.448275862068965	4.637931034482759	3.440677966101695	2.351851851851852	1.975609756097561	1.9583333333333333	0.5384615384615384	3.4814814814814814	3.4655172413793105	2.983050847457627	2.333333333333333	2.1707317073170733	2.1666666666666665	1.7692307692307692	2.8847736625514404	3.0316091954022992	2.805555555555556	2.667145593869732	2.4726930320150657	2.200617283950617	2.119918699186992
CHEMBL494675	14.020815280171313	0	1	24.77756285822912	2.3942502690407994	4.7885005380816	1.3765312699016174	3.8407245821835287	106.2025571439764	5.253134851988589	12	0	0	2	2	0	0	0	0	0	0	0	186.0	81.58333333333334	158.7777777777778	176.83333333333337	692.0	5.166666666666667	5.447368421052632	3.0898876404494384	2.686046511627907	2.4022988505747125	1.6777777777777778	0.9878048780487804	0.6428571428571429	3.055555555555556	2.9887640449438204	2.86046511627907	2.67816091954023	2.333333333333333	1.9268292682926829	1.6785714285714286	2.266203703703704	2.6505847953216377	2.405723905723906	2.095505617977529	2.056201550387597	2.1283524904214564	2.0407407407407407
ZINC000029130919	16.42986490843461	0	3	27.31372327423517	2.408379730159425	4.811960554622413	1.3006534892492938	4.055632465039798	144.4343788270604	5.714762623371243	6	0	0	5	4	1	0	0	0	0	0	0	254.0	144.16666666666669	210.7777777777778	329.41666666666674	858.0	5.906976744186046	5.933333333333334	3.313043478260869	2.32	2.2882882882882885	2.276595744680851	2.358974358974359	1.6585365853658536	3.069767441860465	2.895652173913044	2.496	2.315315315315315	2.436170212765957	2.602564102564102	2.317073170731707	3.3527131782945743	2.754938271604938	2.5704607046070462	2.5642512077294675	2.635333333333334	2.541791791791792	2.114657210401892
CHEMBL4642292	14.45538245351092	0	0	22.36602671619568	2.541542183252892	5.083084366505783	1.2425570397886487	3.846991520962581	97.88002593393574	5.171529168432989	12	0	0	3	2	0	0	0	0	1	0	1	201.06721536351165	81.61299725651578	153.70370370370372	218.0570987654321	1878.0	6.092945920106414	6.8010582010582015	4.288795124238162	2.6674382716049383	1.6639376218323587	0.7777777777777779	0.5378086419753086	0.0864197530864197	3.5454545454545454	3.5316455696202533	2.96875	2.3684210526315788	1.806451612903225	1.5416666666666667	1.3888888888888888	2.4731211289853268	2.7645943562610227	2.5197328476017	2.519417096421316	2.2714281121399176	2.3064733593242366	1.7206956060002656
ZINC000013738509	17.372029935699533	0	1	27.563048305123683	2.505771881145776	4.89504162017686	1.2528658320510766	4.09649342421693	220.64402916997088	6.185008035527747	9	0	0	7	4	2	1	0	0	0	0	0	282.44444444444446	186.46613511659808	274.71604938271605	356.25308641975306	1142.0	6.41919191919192	4.884057971014493	3.504854368932039	2.398950131233596	2.776729559748428	2.942528735632184	2.5627240143369177	0.8773946360153256	3.227272727272727	3.0388349514563107	2.4330708661417324	2.660377358490566	2.827586206896552	2.4516129032258065	2.0919540229885056	4.237866707195411	2.457729468599034	3.270429159318048	2.756023013304566	2.8051424127539613	2.462933845795482	2.6143039591315453
ZINC000029131092	13.463538413245823	0	3	23.052656186339075	2.391359089723452	4.782718179446909	1.280703121463282	3.4643115278667502	463.5126172850922	6.726620271296083	6	0	0	4	3	1	0	0	0	0	0	0	204.0	97.86111111111111	180.22222222222223	200.0833333333333	736.0	5.230769230769231	5.15	2.707865168539326	2.244186046511628	1.5977011494252873	1.5128205128205128	1.5	1.660377358490566	2.743589743589744	2.662921348314607	2.4651162790697674	2.160919540229885	2.0128205128205128	2.109375	2.169811320754717	2.5092592592592595	2.7	2.538341158059468	2.2896379525593016	2.326550387596899	2.0478927203065136	1.9551282051282053
ZINC000029130996	13.641877898208298	0	3	22.625682205851348	2.432375068698227	4.864750137396454	1.2569823447695194	3.630759077019643	146.2838598363319	5.573335644465831	6	0	0	6	3	1	0	2	0	0	0	2	306.0	213.66666666666663	254.0833333333333	222.8333333333333	820.0	9.272727272727272	7.617647058823529	5.154929577464789	4.069444444444445	3.733333333333333	2.463768115942029	2.7419354838709675	3.6	3.1818181818181817	3.1690140845070425	2.9027777777777777	2.546666666666667	2.27536231884058	1.85483870967742	1.52	6.474747474747474	3.3929738562091503	4.306497175141243	3.4800469483568075	3.0949074074074074	3.491111111111111	2.819243156199678
792477	16.55118525199425	0	1	27.59417309595548	2.3129454599734416	4.625890919946883	1.2542805952707032	4.219528238407903	147.8449826813968	5.784621670891793	6	0	0	5	2	3	0	0	0	0	0	0	284.0	194.8888888888889	239.77777777777783	308.16666666666663	926.0	6.173913043478261	5.48936170212766	2.544642857142857	2.109243697478992	2.092592592592593	1.6310679611650485	1.6336633663366336	2.7611940298507465	2.8260869565217392	2.6160714285714284	2.361344537815126	2.2777777777777777	2.145631067961165	2.0693069306930694	2.328358208955224	4.236714975845411	2.861111111111111	2.820915032679739	2.579861111111111	2.5896358543417364	2.668981481481481	2.076321467098166
ZINC000029131432	12.93477111702175	0	3	21.29502362700588	2.43581255756777	4.87162511513554	1.2526484486474048	3.640869289928808	98.12581975579246	5.116878781329006	6	0	0	4	3	1	0	0	0	0	0	0	206.0	95.41666666666669	173.30555555555551	198.88888888888889	698.0	5.722222222222222	6.081081081081081	3.8875	2.9753086419753085	2.074074074074074	0.8452380952380952	0.3243243243243243	0.032258064516129	2.9166666666666665	2.9375	2.7777777777777777	2.5308641975308643	2.0595238095238093	1.8108108108108107	1.3387096774193548	2.6504629629629632	2.845345345345345	2.666239316239316	2.6541666666666672	2.4554183813443067	2.512345679012346	2.162698412698413
ZINC000029131004	18.37284576703178	0	3	31.05939306956395	2.3994997468272032	4.798999493654408	1.3504083943288674	4.277021317309733	171.5171943273862	5.977592642984279	12	0	0	5	3	2	0	0	0	0	0	0	308.0	122.94444444444446	226.77777777777777	255.4166666666667	942.0	7.333333333333333	7.355555555555555	4.359223300970874	3.08	2.7127659574468086	2.896551724137931	3.381578947368421	3.8181818181818175	3.4047619047619047	3.116504854368932	2.84	2.6595744680851063	2.505747126436781	2.671052631578948	2.833333333333333	2.9272486772486777	2.9876543209876547	2.9074074074074074	2.740830636461703	2.554166666666667	2.377068557919622	2.2059386973180075
45244007	19.35844293444168	0	1	32.47700358034395	2.426811519767824	4.853623039535648	1.249115522320921	3.940166377604832	364.71955054005656	6.854640148589399	6	0	0	6	2	4	0	0	0	0	0	0	336.0	221.4236111111111	281.6527777777777	420.1666666666666	1104.0	6.0	5.192982456140351	2.8088235294117645	2.3902439024390243	2.4203821656050954	1.710843373493976	1.511904761904762	1.9224806201550388	2.7857142857142856	2.764705882352941	2.432926829268293	2.394904458598726	2.13855421686747	2.0357142857142856	2.0155038759689923	3.953993055555555	2.826754385964912	2.7081997863247858	2.526552287581699	2.5619918699186988	2.715322009907997	2.292670682730924
ZINC000029131615	10.704060973720928	0	3	17.678152872210163	2.423249626380212	4.846499252760422	1.262725205157869	3.4475777407355457	62.01672242573051	4.463876301843377	6	0	0	4	3	1	0	0	0	0	0	0	188.0	89.38888888888889	143.50000000000003	166.66666666666669	584.0	6.962962962962963	7.107142857142857	4.875	3.1166666666666667	1.7166666666666666	0.3541666666666667	0.0	0.0	3.1481481481481484	3.25	2.7	2.1166666666666667	1.7083333333333333	1.15625	1.0	3.310699588477366	3.2837301587301586	3.0531914893617027	2.945436507936509	2.777777777777778	2.793055555555556	2.274305555555556
CHEMBL467094	20.25152542347213	0	1	33.897156808352804	2.596931673577958	5.186582109844348	1.355886272334112	4.463091393682827	184.50236083532303	6.13395299112828	12	0	0	5	1	4	0	0	0	0	0	0	368.0	133.7777777777778	250.58333333333337	327.74999999999994	1046.0	8.0	7.68	5.889908256880734	4.382352941176471	3.5827814569536423	3.5454545454545454	2.355072463768116	1.18018018018018	3.630434782608696	4.073394495412844	3.426470588235294	3.052980132450331	2.871212121212121	2.27536231884058	1.9189189189189189	2.908212560386474	2.9150000000000005	2.753663003663004	2.621814475025485	2.409926470588235	2.3736203090507737	2.609638047138047
ZINC000029131562	10.635111288499631	0	3	17.877376336618845	2.3904124630305734	4.780824926061147	1.2769554526156317	3.3958555938926964	73.98008726499475	4.640268202600315	6	0	0	3	3	0	0	0	0	0	0	0	156.0	72.86111111111111	135.9722222222222	150.5	558.0	5.379310344827586	5.8	3.2153846153846155	2.274193548387097	1.2698412698412698	0.660377358490566	0.3157894736842105	0.1071428571428571	2.931034482758621	2.892307692307692	2.629032258064516	2.095238095238096	1.8113207547169807	1.5526315789473684	1.3571428571428572	2.5124521072796937	2.8000000000000003	2.6148504273504267	2.3863247863247867	2.427419354838709	2.1746031746031744	1.751572327044025
CHEMBL2181168	20.41328588155165	0	1	34.74618981152021	2.4966014605318674	4.993202921063734	1.3363919158277004	3.99924499900568	771.3667471445401	7.603675382722489	14	0	0	5	3	1	0	0	0	0	1	1	299.02419753086417	121.49484167901235	231.64681481481483	302.4909629629629	3800.0	5.980483950617283	6.143815513626835	3.7912820512820513	3.19640522875817	2.718157181571816	2.152605703048181	2.0179012345679013	1.9860830527497195	3.24	3.015384615384616	2.6911764705882355	2.658536585365854	2.672566371681416	2.6296296296296298	2.646464646464646	2.429896833580247	2.6181830887491264	2.412987654320988	2.2001857549857555	2.22419825708061	2.1741674194519724	2.050867256637168
CHEMBL2436555	9.370727640387596	0	3	28.36919383809513	2.4555501589122253	4.852576600391721	1.296155971198922	3.8858786532133824	700.8665924831975	6.179940796927999	6	0	0	5	3	0	0	0	2	0	0	2	146.04938271604937	166.9294921059133	233.82924703570475	284.6682523070704	1022.0	6.638608305274971	7.277777777777778	4.058201058201059	2.7280701754385968	1.827586206896552	0.9444444444444444	0.2916666666666667	0.0	3.227272727272727	3.119047619047619	2.5526315789473686	2.103448275862069	1.625	1.5	1.0	3.9175349929253502	2.976361753403029	3.0085690798857545	2.745188540000178	2.665855279791167	2.5699244239633408	2.4842706748881267
CHEMBL256694	13.820217383170773	0	3	22.25125359962017	2.449154246644772	4.898308493289541	1.2361807555344542	3.642540054710388	153.37398740875773	5.620665965849511	6	0	0	7	3	0	0	2	2	0	0	4	277.2098765432099	195.8161484529797	229.1697530864197	184.80246913580245	1294.0	9.558961260110683	8.074074074074074	4.709502431724654	3.89605734767025	3.947269303201506	3.042735042735043	3.5528455284552845	3.9272030651341	3.5517241379310347	3.1818181818181817	2.967741935483871	2.593220338983051	2.230769230769231	2.1219512195121952	1.896551724137931	6.752280981137232	3.259705075445817	4.407110636277303	3.2813497341960995	2.98068498606133	3.5427216293506314	2.77971668249446
ZINC000029130906	14.87775197561892	0	3	25.37110457201181	2.394076422415841	4.788152844831684	1.3353212932637797	3.645996782264979	209.1101685170336	5.984715121348228	6	0	0	5	3	2	0	0	0	0	0	0	248.0	105.88888888888889	196.47222222222223	208.0833333333333	798.0	6.526315789473684	6.1	3.3870967741935485	2.488888888888889	2.380952380952381	2.555555555555556	2.571428571428572	2.327586206896552	3.0789473684210527	2.838709677419355	2.577777777777778	2.4047619047619047	2.4027777777777777	2.523809523809524	2.431034482758621	2.786549707602339	2.802083333333333	2.728780864197531	2.53494623655914	2.312037037037037	2.2549603174603177	2.1697530864197536
CHEMBL270658	11.34221806968618	0	3	19.425347828746933	2.391088677959939	4.782177355919879	1.295023188583129	3.428038671682884	104.95013253741584	5.058950417236475	6	0	0	3	3	0	0	0	0	0	0	0	160.0	77.11111111111111	144.3888888888889	164.25	596.0	5.0	5.454545454545454	2.9466666666666668	2.126760563380281	1.3846153846153846	0.8103448275862069	0.52	0.2926829268292683	2.84375	2.6933333333333334	2.507042253521127	2.292307692307692	2.0	1.84	1.5609756097560976	2.4097222222222223	2.707070707070707	2.4894636015325675	2.2670370370370367	2.313380281690141	2.2102564102564104	1.8793103448275863
ZINC000000605252	26.00714122419916	0	1	41.60341087680122	2.48302780601698	4.848173019700356	1.2607094205091278	4.590560014990508	600.8781898849076	7.592314703405412	15	0	0	9	5	3	1	0	0	0	0	0	426.44444444444446	279.5494684499314	388.44444444444446	493.7592592592592	1588.0	6.663194444444445	5.398009950248756	3.3442982456140355	2.6042780748663104	3.197916666666667	3.0822784810126582	2.69017094017094	3.2962962962962963	3.234375	3.026315789473684	2.5401069518716577	2.775	2.721518987341772	2.6153846153846154	2.6592592592592594	4.367960444530178	2.655058043117745	3.237037037037037	2.7319485055230666	2.640423846306199	2.6821373456790125	2.9564580403188003
CHEMBL96729	14.536262682550689	0	1	23.48242378503053	2.457401359836062	4.840504896453371	1.2359170413173963	3.7582911797181335	146.07692892164212	5.625987279534384	9	0	0	6	3	2	1	0	0	0	0	0	240.44444444444449	177.21613511659808	245.32407407407405	287.98765432098764	1018.0	6.32748538011696	4.572649572649572	3.417670682730924	2.488448844884488	2.738095238095238	3.0046296296296293	0.990990990990991	1.4644808743169395	3.0789473684210527	2.927710843373494	2.405940594059406	2.5	2.486111111111111	2.135135135135135	1.819672131147541	4.663582503068371	2.5391342196897755	3.555421363392377	3.0335043879220582	2.8513629140691847	2.4537037037037046	3.0154963991769552
CHEMBL3961059	13.423098298725945	0	1	23.356793932743464	2.3983677843849893	4.79673556876998	1.2975996629301925	3.7673081751039192	109.2640907679828	5.281554467842272	12	0	0	3	1	1	0	0	1	0	0	1	201.6049382716049	88.44974089315653	150.76748971193416	179.14609053497944	958.0	5.929557007988381	5.974603174603175	4.1706924315619975	3.247407407407408	2.701201201201201	1.7362962962962964	1.222222222222222	0.6222222222222222	3.0588235294117645	3.188405797101449	2.8266666666666667	2.608108108108108	2.2266666666666666	2.0	1.711111111111111	2.60146296744578	2.918841857730747	2.5994394777919685	2.4536887934633507	2.3886145404663925	2.391307974641308	2.12283950617284
CHEMBL13816;22857296	23.31066269151914	0	1	39.09407981547985	2.5588950374089925	5.0648809999205655	1.348071717775167	4.047756519849168	4652.205352604089	9.50980739252088	15	0	0	5	3	2	0	0	0	0	0	0	354.0	178.0	290.6111111111111	392.8611111111111	1166.0	6.321428571428571	6.183333333333334	3.1907894736842106	2.511111111111111	2.36094674556213	2.469798657718121	2.3203125	2.642201834862385	3.3392857142857144	3.2039473684210527	2.716666666666667	2.5857988165680474	2.442953020134228	2.4140625	2.458715596330275	3.1785714285714284	2.7583333333333333	2.666156982670744	2.228618421052632	2.182561728395062	2.1992110453648914	2.5082028337061897
CHEMBL3644541	19.50558120336457	0	3	31.298283378855665	2.483708557386528	4.967417114773056	1.2519313351542265	4.268598112898325	220.5168619228232	6.312264895142596	16	0	0	8	4	1	0	2	1	0	0	3	425.60493827160496	295.5886297820455	271.04526748971193	420.7489711934156	1334.0	11.822359396433471	10.634502923976608	8.244444444444444	8.139971139971141	7.225308641975308	7.500782472613459	6.195238095238095	7.0230607966457015	3.9722222222222223	3.84	3.51948051948052	3.5277777777777777	3.2253521126760565	2.8142857142857145	2.641509433962264	8.210795271723486	4.19937188650639	4.593987584571389	4.40718792866941	5.464272353161242	4.252457704618197	4.525184025966499
ZINC000029131392	11.34221806968618	0	3	19.425347828746936	2.39108867795994	4.782177355919881	1.2950231885831291	3.428038671682884	104.9501325374155	5.058950417236472	6	0	0	4	3	0	0	1	0	0	0	1	208.0	134.11111111111111	157.88888888888894	166.75000000000006	638.0	7.172413793103448	6.4	3.712121212121212	2.8225806451612905	2.440677966101695	1.7115384615384617	1.804878048780488	1.6551724137931034	3.034482758620689	2.878787878787879	2.677419354838709	2.3220338983050848	2.0	1.7317073170731707	1.4827586206896552	4.624521072796935	3.077777777777778	3.0363247863247875	2.8261784511784525	2.689516129032259	2.858757062146893	2.240384615384615
CHEMBL2058429;62705635	16.377494250096262	0	3	26.907078206859683	2.492701243524176	4.810236581326127	1.2812894384218896	4.198072369038201	118.13747130814129	5.51378630218218	9	0	0	6	4	1	0	0	0	1	0	1	287.06721536351165	139.82827503429357	189.79320987654324	267.1635802469135	2040.0	7.974089315653101	8.158869395711502	5.484053497942387	3.590388007054674	3.478737997256516	3.506318082788672	3.695402298850575	1.8776455026455028	3.583333333333333	3.583333333333333	3.0476190476190474	2.6666666666666665	2.458823529411765	2.827586206896552	2.267857142857143	3.884118750952599	3.1899772579597143	2.965518904320988	3.240247770919067	3.180518812463256	2.8097850937357114	2.6360203340595505
CHEMBL3654207	20.241197555252537	0	3	32.13523288577874	2.5139847194219613	5.027969438843923	1.2359704956068749	4.338906587966225	233.89781431974745	6.410395774066631	12	0	0	8	4	1	0	3	0	0	0	3	458.0	358.27777777777777	309.47222222222206	552.2777777777777	1168.0	10.651162790697674	9.155555555555557	6.594059405940594	6.034782608695652	5.276785714285714	5.421052631578948	5.773584905660377	4.761904761904762	3.604651162790698	3.584158415841584	3.2	3.107142857142857	2.692982456140351	2.462264150943396	2.130952380952381	8.33204134366925	3.890123456790123	4.072002923976606	3.86963696369637	4.8024154589371975	4.296626984126984	3.979044834307992
ZINC000029131563	10.635111288499631	0	3	17.877376336618845	2.3904124630305734	4.780824926061147	1.2769554526156317	3.3958555938926964	73.98008726499475	4.640268202600315	6	0	0	3	3	0	0	0	0	0	0	0	156.0	72.86111111111111	135.9722222222222	150.5	558.0	5.379310344827586	5.8	3.2153846153846155	2.274193548387097	1.2698412698412698	0.660377358490566	0.3157894736842105	0.1071428571428571	2.931034482758621	2.892307692307692	2.629032258064516	2.095238095238096	1.8113207547169807	1.5526315789473684	1.3571428571428572	2.5124521072796937	2.8000000000000003	2.6148504273504267	2.3863247863247867	2.427419354838709	2.1746031746031744	1.751572327044025
CHEMBL4871980	14.130205079912493	0	1	24.11252331859025	2.416185423408302	4.755060560360521	1.3395846288105693	3.804836120299164	108.87406836512352	5.277978543116233	11	0	0	5	4	0	0	1	0	0	0	1	256.0	144.61111111111111	181.6111111111112	191.7777777777778	760.0	7.757575757575758	7.257142857142857	4.037974683544304	3.546666666666667	3.2432432432432434	3.149253731343284	2.5517241379310347	1.511111111111111	3.303030303030303	3.050632911392405	2.9066666666666667	2.77027027027027	2.5223880597014925	2.1206896551724137	1.933333333333333	4.382154882154882	3.1253968253968254	2.9772313296903468	2.710267229254571	2.557037037037037	2.501501501501502	2.7300995024875623
CHEMBL3654205	19.50558120336457	0	3	31.298283378855665	2.483708557386528	4.967417114773056	1.2519313351542265	4.268598112898325	220.5168619228232	6.312264895142596	12	0	0	9	5	1	0	1	2	0	0	3	371.2098765432099	232.3717040085353	253.40020576131693	366.5680536503583	1558.0	9.518201962646406	8.932249322493226	5.796717171717171	5.173619233268357	5.033816425120773	5.310344827586207	4.945068664169788	4.469534050179211	3.743589743589744	3.625	3.2526315789473683	3.152173913043478	2.931034482758621	2.4831460674157304	2.4838709677419355	5.958248820731674	3.6087272909766135	3.7264736141370136	3.3255120650953987	3.858611091056402	3.5464752191805333	3.4410150891632383
CHEMBL1258452	17.10846211891974	0	1	29.50037556088344	2.329455938084361	4.658911876168721	1.2826250243862365	3.96983663387344	294.25020675466016	6.517339571724896	6	0	0	5	2	3	0	0	0	0	0	0	276.0	172.38888888888889	242.02777777777777	331.5	966.0	5.411764705882353	4.9423076923076925	2.6746031746031744	2.021428571428572	2.1968503937007875	1.8425925925925928	1.560747663551402	1.7078651685393258	2.7058823529411766	2.5396825396825395	2.164285714285714	2.125984251968504	2.2314814814814814	2.1121495327102804	2.247191011235955	3.3801742919389977	2.7590811965811968	2.5476608187134504	2.391093474426808	2.367857142857143	2.383202099737533	2.5537551440329214
ZINC000029131190	9.370727640387596	0	3	15.169973566907396	2.358294471182264	4.716588942364527	1.2641644639089495	3.285095762219897	47.1815505827471	4.036324495488777	6	0	0	3	3	0	0	0	0	0	0	0	146.0	71.61111111111111	119.05555555555554	120.44444444444444	482.0	6.3478260869565215	6.708333333333333	3.6458333333333335	2.1	1.4473684210526316	0.7272727272727273	0.0	0.0	3.1739130434782608	2.9791666666666665	2.34	2.1052631578947367	1.9545454545454544	1.25	1.0	3.113526570048309	3.167824074074074	2.9763888888888888	2.7372685185185186	2.4088888888888884	2.2061403508771926	2.4166666666666674
CHEMBL191460	38.99180039398555	2	2	28.36919383809513	2.4555501589122253	4.852576600391721	1.296155971198922	3.8858786532133824	700.8665924831975	6.179940796927999	18	0	0	14	3	5	0	6	0	0	0	6	854.0	778.375	932.5	527.6388888888889	2368.0	8.626262626262626	6.7	4.021834061135372	1.822314049586777	2.1559633027522938	2.1791044776119404	1.872037914691943	1.8511627906976744	2.97979797979798	2.480349344978166	2.231404958677686	2.3944954128440368	2.517412935323383	2.4265402843601898	2.386046511627907	7.862373737373737	3.344444444444445	5.298295454545454	4.7389616690926735	2.180325987144169	2.135448521916412	2.36318407960199
CHEMBL1181680	29.94577398001876	0	2	51.33746354233739	2.346690814973168	4.693381629946337	1.316345219034292	4.660300820331535	1039.9833822285314	8.307936566516947	24	0	0	4	3	1	0	0	0	0	0	0	420.0	223.19444444444443	351.5833333333332	464.8888888888888	1510.0	5.384615384615385	5.345679012345679	2.901098901098901	2.339712918660287	2.717948717948718	2.805555555555556	2.478947368421053	2.5136612021857925	2.9615384615384617	2.774725274725274	2.401913875598086	2.507692307692308	2.638888888888889	2.536842105263158	2.5737704918032787	2.861467236467236	2.7832647462277094	2.547705314009661	2.3540903540903537	2.22434875066454	2.33988603988604	2.5623456790123456
25455399	22.922486411075827	0	0	38.42457894478101	2.431986561676835	4.86397312335367	1.2808192981593671	4.311648942912969	347.089429086595	6.94819475612134	12	0	0	5	2	3	0	0	0	0	0	0	364.0	230.47916666666663	306.9722222222221	493.86111111111086	1222.0	5.870967741935484	5.609375	2.8451612903225807	2.2362637362637363	2.4166666666666665	2.6107784431137726	2.46927374301676	1.9186046511627908	2.967741935483871	2.8838709677419354	2.4615384615384617	2.3944444444444444	2.4730538922155687	2.2681564245810057	2.186046511627907	3.717405913978494	2.796657986111111	2.669323671497584	2.5017025089605727	2.713522588522588	2.6273919753086408	2.4276447105788423
CHEMBL408152	10.704060973720928	0	3	17.678152872210163	2.423249626380212	4.846499252760422	1.262725205157869	3.4475777407355457	62.01672242573051	4.463876301843377	6	0	0	4	3	1	0	0	0	0	0	0	188.0	89.38888888888889	143.50000000000003	166.66666666666669	584.0	6.962962962962963	7.107142857142857	4.875	3.1166666666666667	1.7166666666666666	0.3541666666666667	0.0	0.0	3.1481481481481484	3.25	2.7	2.1166666666666667	1.7083333333333333	1.15625	1.0	3.310699588477366	3.2837301587301586	3.0531914893617027	2.945436507936509	2.777777777777778	2.793055555555556	2.274305555555556
44456150;CHEMBL404365	14.87775197561892	0	3	25.37110457201181	2.394076422415842	4.788152844831686	1.3353212932637797	3.64599678226498	209.11016851703263	5.984715121348224	6	0	0	5	3	2	0	0	0	0	0	0	248.0	105.88888888888889	197.3055555555556	206.75	798.0	6.526315789473684	6.075	3.402173913043478	2.539325842696629	2.36046511627907	2.52054794520548	2.6129032258064515	2.327586206896552	3.0789473684210527	2.869565217391304	2.606741573033708	2.36046511627907	2.3698630136986303	2.548387096774193	2.431034482758621	2.786549707602339	2.7979166666666666	2.7403549382716053	2.553442028985508	2.3230337078651684	2.22577519379845	2.1468797564687976
CHEMBL185996	38.84620166523235	1	1	28.36919383809513	2.4555501589122253	4.852576600391721	1.296155971198922	3.8858786532133824	700.8665924831975	6.179940796927999	30	0	0	9	2	4	0	3	0	0	0	3	738.0	532.3402777777778	687.277777777778	531.5833333333334	2150.0	8.021739130434783	6.957894736842105	4.200980392156863	2.557077625570776	2.7731481481481484	3.1691542288557213	3.17156862745098	3.330049261083744	3.1630434782608696	2.857843137254902	2.547945205479452	2.5694444444444446	2.711442786069652	2.715686274509804	2.773399014778325	5.786307367149759	3.293274853801169	4.349859353023912	3.900462962962964	2.427321156773212	2.3401491769547325	2.5364842454394694
ZINC000029130564	10.635111288499631	0	3	17.85604160972759	2.3957945978864057	4.791589195772811	1.2754315435519707	3.402834595847577	70.07632558639183	4.586057250173729	6	0	0	3	3	0	0	0	0	0	0	0	152.0	80.86111111111111	137.6388888888889	156.66666666666669	558.0	5.241379310344827	5.7	3.101449275362319	2.2205882352941178	1.3384615384615384	0.5	0.073170731707317	0.0	2.931034482758621	2.7971014492753623	2.5588235294117645	2.169230769230769	1.7413793103448276	1.3658536585365857	1.15	2.788314176245211	2.8972222222222226	2.64690170940171	2.299919484702094	2.3039215686274512	2.3410256410256416	2.1494252873563218
CHEMBL2442270	13.53248809846712	0	3	22.216367033438804	2.4281401506376423	4.696484253903892	1.3068451196140474	3.8226821526677	89.01266047468566	5.0194068632019375	9	0	0	5	4	1	0	0	0	0	0	0	250.0	143.41666666666669	175.0277777777778	186.16666666666669	702.0	9.25925925925926	9.20689655172414	5.508771929824562	4.666666666666667	5.222222222222222	6.05	4.470588235294118	2.5384615384615383	3.7777777777777777	3.245614035087719	3.055555555555556	3.066666666666667	3.025	2.5588235294117645	2.0384615384615383	5.311728395061729	3.701149425287357	3.8049516908212566	3.5536062378167648	3.447530864197532	3.1697530864197536	3.8131944444444463
CHEMBL4202582	13.38265818420606	0	0	22.55321063975197	2.468819185072196	4.750242810126204	1.3266594493971748	3.7773312305327047	93.43027510726334	5.067843688390831	9	0	0	4	2	1	1	0	0	0	0	0	198.44444444444449	106.58676268861454	146.5	171.44135802469145	900.0	6.401433691756273	6.262626262626263	3.76056338028169	3.098039215686274	2.6379310344827585	2.42	1.82	0.9285714285714286	3.419354838709677	3.112676056338028	2.926470588235294	2.810344827586207	2.68	2.22	1.6666666666666667	3.4382826673746627	2.910774410774412	2.5701754385964914	2.518735872022257	2.52119644153958	2.3215197956577263	2.3935185185185177
10407491	21.260983678518954	0	1	36.50624389472552	2.422927385284133	4.845854770568266	1.3037944248116258	4.116440634171877	357.4883466978964	6.908722182134698	12	0	0	4	1	3	0	0	0	0	0	0	328.0	183.17361111111111	277.0833333333333	411.1527777777778	1136.0	5.559322033898305	5.180327868852459	2.5405405405405403	1.8505747126436785	1.9542857142857144	2.1349693251533743	1.9545454545454544	2.0135135135135136	2.8983050847457625	2.831081081081081	2.4080459770114944	2.36	2.411042944785276	2.1818181818181817	2.2635135135135136	3.1046374764595104	2.705601092896176	2.5189393939393936	2.289320570570569	2.3629469987228613	2.214761904761905	2.0927062031356507
ZINC000254133735	19.994905232313272	0	1	31.573576564107626	2.9370548657288094	5.379290033865532	1.372764198439462	3.683853790158047	2861.338028837145	8.791953759595687	6	0	4	3	1	2	0	0	0	0	0	0	264.0	125.11805555555556	227.2916666666668	296.3888888888888	920.0	5.739130434782608	5.923076923076923	2.8609271523178808	1.5170068027210883	1.6198347107438016	2.6881720430107525	3.0689655172413794	3.0843373493975905	3.934782608695652	3.5695364238410594	2.598639455782313	2.487603305785124	2.913978494623656	3.034482758620689	3.036144578313253	2.7199577294686	2.3552350427350435	2.1646825396825404	2.050036791758646	2.0162509448223727	1.888888888888889	1.9366786140979693
CHEMBL2058703	14.906261546320334	0	3	24.65248659923813	2.457627269265396	4.779256774152165	1.297499294696744	3.9089200756523046	119.77220589853574	5.427445540750764	9	0	0	6	4	1	0	0	0	1	0	1	267.06721536351165	132.32827503429357	176.82098765432104	187.22685185185188	1964.0	8.902240512117055	8.876157407407408	5.764197530864197	4.606172839506172	4.509421702404159	5.849436392914654	4.465740740740741	2.6655092592592595	3.7666666666666666	3.5166666666666666	3.1166666666666667	3.0	3.0869565217391304	2.75	2.34375	4.410942501143119	3.423514660493828	3.400403608736944	3.318878600823046	3.120447530864198	2.829542993285684	3.719035158346754
ZINC000029131423	12.25617390653662	0	3	19.76308708572872	2.480024434819309	4.960048869638619	1.2351929428580448	3.628554107933777	75.30746458486833	4.791582890411555	6	0	0	5	3	1	0	0	1	0	0	1	203.6049382716049	93.7552964487121	152.32304526748976	192.5617283950617	910.0	6.786831275720164	7.100358422939069	5.112903225806452	3.223765432098766	1.660968660968661	0.4107744107744108	0.0614035087719298	0.0	3.2666666666666666	3.5161290322580645	2.8472222222222223	2.1666666666666665	1.7424242424242424	1.1842105263157894	1.0	3.1251765482904035	3.131488118943316	2.8740197220281085	2.8587879994690035	2.674468449931413	2.679368471035137	2.161553809701957
CHEMBL421283	19.815568900106285	0	0	33.44522045470642	2.526284139568974	4.85018802739306	1.3378088181882568	3.660458933751308	2446.1407548625816	8.71855759138083	15	0	0	3	2	1	0	0	0	0	0	0	272.0	126.19444444444444	231.1388888888889	284.97222222222223	980.0	5.333333333333333	5.62962962962963	2.717557251908397	1.7986111111111112	1.352112676056338	1.2857142857142858	1.6699029126213591	2.21978021978022	3.1372549019607843	2.954198473282443	2.625	2.288732394366197	2.218045112781955	2.349514563106796	2.3956043956043955	2.474400871459695	2.6635802469135803	2.382875143184422	2.1969889737065307	1.978973765432099	1.847222222222222	1.7976190476190477
CHEMBL3764335	26.05820958722557	0	1	28.36919383809513	2.4555501589122253	4.852576600391721	1.296155971198922	3.8858786532133824	700.8665924831975	6.179940796927999	19	0	0	6	3	2	0	0	1	0	0	1	392.44444444444446	166.9294921059133	233.82924703570475	284.6682523070704	1604.0	5.946127946127946	6.130434782608695	3.6526946107784433	2.893258426966292	2.130434782608696	1.6853932584269662	1.470967741935484	1.7230769230769232	3.1515151515151514	3.053892215568862	2.7808988764044944	2.4510869565217392	2.2752808988764044	2.2451612903225806	2.3846153846153846	3.9175349929253502	2.976361753403029	3.0085690798857545	2.745188540000178	2.665855279791167	2.5699244239633408	2.4842706748881267
CHEMBL340861	16.401355337733193	0	1	27.55374176693877	2.406388695584149	4.699055165998798	1.3120829412827986	3.391042767017038	768.5979264959695	7.386505325089073	11	0	0	4	2	1	0	1	0	0	0	1	278.0	157.86111111111111	212.5833333333334	233.41666666666669	876.0	6.619047619047619	6.0227272727272725	2.6534653465346536	1.871559633027523	1.6019417475728157	1.6444444444444444	2.5	2.8666666666666667	3.071428571428572	2.772277227722772	2.36697247706422	2.0776699029126213	2.1666666666666665	2.546875	2.566666666666667	3.758597883597884	2.816919191919192	2.690928270042195	2.5217271727172728	2.1414373088685017	1.9328478964401297	1.8898148148148148
ZINC000038813133	13.53248809846712	0	3	22.216367033438804	2.4281401506376423	4.696484253903892	1.3068451196140474	3.8226821526677	89.01266047468566	5.0194068632019375	9	0	0	5	4	1	0	0	0	0	0	0	248.0	133.16666666666669	176.77777777777783	181.00000000000003	702.0	9.185185185185183	9.344827586206897	5.563636363636364	4.592592592592593	5.0	5.902439024390244	4.470588235294118	2.5384615384615383	3.7777777777777777	3.327272727272727	3.111111111111111	2.978723404255319	2.975609756097561	2.5588235294117645	2.0384615384615383	4.9320987654321	3.821839080459771	3.928395061728396	3.3979797979797985	3.3518518518518525	3.102245862884162	3.65718157181572
ZINC000029131086	13.463538413245823	0	3	23.052656186339075	2.391359089723452	4.782718179446909	1.280703121463282	3.4643115278667502	463.5126172850922	6.726620271296083	6	0	0	4	3	1	0	0	0	0	0	0	204.0	97.86111111111111	179.22222222222223	194.41666666666663	736.0	5.230769230769231	5.15	2.8876404494382024	2.197674418604651	1.8235294117647056	1.5	1.6666666666666667	1.509433962264151	2.743589743589744	2.640449438202247	2.4651162790697674	2.164705882352941	2.039473684210526	2.1166666666666667	2.207547169811321	2.5092592592592595	2.7	2.524256651017214	2.35705368289638	2.260658914728682	2.182352941176471	1.9188596491228067
CHEMBL439240	11.480117440128772	0	3	18.98834716013256	2.4510526487346675	4.902105297469335	1.265889810675504	3.543583518317961	68.08699585505184	4.626251346421928	6	0	0	5	3	0	0	0	2	0	0	2	163.20987654320987	75.78837067520196	126.83641975308642	144.62962962962962	1096.0	6.277302943969611	6.934156378600823	3.963786008230453	2.7853107344632764	1.472222222222222	0.4613526570048309	0.0897435897435897	0.0	3.423076923076923	3.2	2.796610169491525	2.25	1.608695652173913	1.2692307692307692	1.0	2.914937333661614	2.9521414418533767	2.757313472893183	2.4432810039120056	2.451349654739485	2.449882422104644	2.1389336196099475
CHEMBL270658;44456463	11.34221806968618	0	3	19.425347828746933	2.39108867795994	4.78217735591988	1.295023188583129	3.428038671682883	104.95013253741594	5.058950417236476	6	0	0	3	3	0	0	0	0	0	0	0	160.0	77.11111111111111	145.22222222222223	162.91666666666669	596.0	5.0	5.424242424242424	2.95945945945946	2.185714285714285	1.388059701492537	0.7966101694915254	0.5306122448979592	0.2926829268292683	2.84375	2.72972972972973	2.5428571428571427	2.238805970149253	1.9661016949152543	1.8571428571428568	1.5609756097560976	2.4097222222222223	2.702020202020202	2.503831417624521	2.286411411411412	2.327380952380953	2.174129353233832	1.8559322033898304
CHEMBL4867565	23.395891023336453	0	1	38.61993683146886	2.582662440690708	5.091319819919626	1.3317219597058227	4.499758147852119	301.14699565206166	6.7723092401815626	19	0	0	8	4	2	1	1	0	0	0	1	430.44444444444446	272.79946844993145	342.37345679012344	436.67283950617286	1436.0	8.967592592592593	7.365384615384615	5.884297520661157	5.887096774193548	6.022408963585435	5.037037037037036	3.82687338501292	3.0812324929971986	3.8125	3.7024793388429753	3.548387096774193	3.554621848739496	3.3174603174603177	2.891472868217054	2.5294117647058822	5.683322259373572	2.8974952516619186	3.762345679012345	3.2621671258034897	3.5215551573078456	4.256847183317772	3.4430482069370965
CHEMBL126898	19.815568900106285	0	1	33.44522045470642	2.526284139568974	4.85018802739306	1.3378088181882568	3.660458933751308	2446.1407548625816	8.71855759138083	15	0	0	4	2	1	0	0	1	0	0	1	279.60493827160496	111.2275186709343	218.7993827160494	261.85082304526753	1230.0	5.825102880658437	6.021786492374727	3.0734463276836155	2.217915590008613	1.5435897435897434	1.464726631393298	1.9307048984468336	2.569444444444444	3.270833333333333	3.101694915254237	2.744186046511628	2.330769230769231	2.238095238095238	2.4408602150537635	2.5375	2.3172399723111314	2.6093359154361337	2.404388821055488	2.1957784055241683	2.0298513414361823	1.8484093067426404	1.7997501469723691
ZINC000029131439	9.370727640387596	0	3	15.47493302034005	2.3580511069480354	4.716102213896072	1.2895777516950042	3.2852429358909565	47.19267919496042	4.03656033555425	6	0	0	4	3	0	0	0	1	0	0	1	143.60493827160494	72.67196311537876	109.0216049382716	104.940329218107	732.0	7.180246913580247	7.433862433862434	3.8282828282828287	2.6016260162601625	1.9407407407407409	1.3650793650793651	0.6222222222222222	0.0	3.5	3.0681818181818183	2.4390243902439024	2.033333333333333	1.5714285714285714	1.4	1.0	3.633598155768938	3.258916323731139	3.206517792302106	2.767372802095025	2.5595202248318785	2.4176954732510287	2.554820693709583
ZINC000261177819	19.313708498984766	0	1	30.787824028437207	2.819196255516411	5.266615620007562	1.3994465467471455	3.4913344565254145	2000.0149977860567	8.389367318771265	6	0	2	3	1	2	0	0	0	0	0	0	260.0	97.08333333333334	216.4166666666667	231.8611111111112	882.0	6.046511627906977	6.040816326530612	2.4577464788732395	1.5441176470588236	1.81	2.8421052631578947	2.961038961038961	3.305555555555556	3.930232558139535	3.3380281690140845	2.5294117647058822	2.55	3.144736842105264	3.2467532467532467	3.361111111111111	2.257751937984496	2.2840136054421776	2.1860269360269364	1.8096635367762124	1.7048611111111114	1.705277777777778	1.8742690058479528
CHEMBL269964;CHEMBL269964;CHEMBL269964;16006493	10.70406097372093	0	3	17.68567500275274	2.4230161001018486	4.846032200203698	1.2632625001966242	3.440008363505948	63.58426544469968	4.488838277690947	6	0	0	4	3	0	0	0	1	0	0	1	159.60493827160494	68.19974089315653	125.07304526748972	139.7530864197531	808.0	6.138651471984805	6.633744855967079	3.906746031746032	2.511111111111111	1.2565656565656569	0.5025252525252525	0.1349206349206349	0.0	3.230769230769231	3.196428571428572	2.7454545454545456	2.0727272727272728	1.5909090909090908	1.4285714285714286	1.2727272727272727	2.623066957429097	2.8958238073464417	2.718979244945429	2.506283068783069	2.5409652076318743	2.1540216984661424	1.7620650953984287
CHEMBL3752576	13.354148613504645	0	1	23.19628184778937	2.3987059360817664	4.653648819838047	1.2886823248771873	3.3879472077895323	246.40680011096595	6.094770494033616	9	0	0	2	2	0	0	0	0	0	0	0	176.0	93.58333333333334	157.6944444444445	190.75000000000003	694.0	4.631578947368421	4.846153846153846	2.4352941176470586	1.7083333333333333	1.5591397849462365	1.6705882352941177	1.8472222222222223	1.5081967213114753	2.789473684210526	2.6823529411764704	2.3541666666666665	2.150537634408602	2.1058823529411765	2.2222222222222223	2.0491803278688523	2.4627192982456143	2.794159544159544	2.389309764309765	2.136274509803921	1.986979166666667	2.012544802867384	1.9843137254901964
CHEMBL4877603	14.83731186109904	0	1	25.05797485781284	2.41597622149307	4.746311155969231	1.318840781990149	3.843771468406164	126.5172854644084	5.482232828992449	11	0	0	5	4	0	0	0	1	0	0	1	211.6049382716049	86.67196311537876	164.35493827160494	195.3909465020577	1006.0	5.877914951989026	6.1345029239766085	3.4224664224664227	2.7574671445639187	2.6818181818181817	2.3377777777777777	1.146537842190016	1.0383838383838384	3.1944444444444446	2.989010989010989	2.78494623655914	2.647727272727273	2.5866666666666664	2.188405797101449	1.981818181818182	2.407554530982744	2.724956681828027	2.453058780173208	2.1427101704879488	2.100977919376964	2.200289936401048	2.301069958847737
CHEMBL4207355	15.584858756805469	0	0	26.922125789758425	2.3896995372475542	4.667863001177254	1.2820059899884964	3.665781745448173	784.4898536026933	7.406970983233985	6	0	0	4	1	2	1	0	0	0	0	0	214.44444444444449	132.05898491083678	191.44444444444443	224.851851851852	1070.0	4.661835748792271	4.333333333333333	2.312121212121212	1.926282051282051	1.8385964912280703	1.797752808988764	1.5873015873015874	1.4228855721393037	2.717391304347826	2.4272727272727272	2.355769230769231	2.3157894736842106	2.247191011235955	2.119047619047619	2.253731343283582	2.870847498061669	2.5585106382978724	2.2522875816993464	2.17996632996633	2.162037037037038	2.0730669265757	2.16718684977112
CHEMBL266591	10.704060973720928	0	1	17.872871544780374	2.453049099537804	4.742622627766767	1.2766336817700268	3.352149659106092	71.57649687021245	4.607239000697399	9	0	0	3	2	1	0	0	0	0	0	0	166.0	106.63888888888889	137.94444444444443	156.86111111111117	572.0	5.928571428571429	6.172413793103448	3.4098360655737703	2.523076923076923	1.852459016393443	0.7368421052631579	0.6486486486486487	0.0	3.071428571428572	2.950819672131148	2.646153846153846	2.081967213114754	1.6666666666666667	1.2972972972972974	1.1333333333333333	3.808531746031746	3.1925287356321843	2.815192743764172	2.7235883424408014	2.413247863247864	2.62568306010929	2.5263157894736845
CHEMBL5075486	17.276469449854464	0	1	28.14329555066245	2.4099803816035346	4.819960763207071	1.2792407068482932	3.7797190671619134	246.1538072609199	6.294413933688026	10	0	0	6	2	2	1	0	1	0	0	1	256.0493827160494	180.5547648986435	245.7042181069959	275.15792181069963	1366.0	6.2451068955134	4.878552971576228	2.9057539682539684	2.142857142857143	2.0676328502415457	1.700960219478738	2.356209150326797	2.7474747474747474	3.292682926829268	2.75	2.4107142857142856	2.347826086956522	2.45679012345679	2.75	2.8484848484848486	4.403774753625451	2.358574983251986	3.110179976037923	2.5642269253380365	2.456767159024104	2.6712459742351053	2.085124218869075
ZINC000261084851	20.21957247474288	0	1	30.607443769054	3.053018644566306	6.105734449269413	1.4574973223359045	3.163368685409768	1128.5212338676574	7.770600756820279	0	0	2	1	1	0	0	0	0	0	0	0	188.0	66.00694444444444	174.59722222222226	205.3333333333333	792.0	4.2727272727272725	5.056603773584905	1.7421383647798745	1.0902777777777777	1.594059405940594	2.542168674698796	2.347826086956522	1.3548387096774193	4.5227272727272725	3.4213836477987423	2.611111111111111	2.99009900990099	4.096385542168675	4.086956521739131	3.3655913978494625	1.5001578282828285	1.704664570230609	1.6018093781855254	1.4683787561146049	1.425925925925926	1.405940594059406	1.397925033467202
ZINC000019362651	19.03951243369844	0	2	32.11901874888302	2.472263115858615	4.8701943516439865	1.338292447870126	4.360078755513992	176.58691593609134	6.049281934081952	12	0	0	4	2	0	2	0	0	0	0	0	224.88888888888889	95.75685871056244	186.9567901234568	262.3024691358025	1354.0	4.685185185185185	4.758169934640523	2.926829268292683	2.242630385487528	2.1750181554103123	1.9054726368159205	1.393939393939394	0.7672413793103449	3.208333333333333	3.3577235772357725	2.8095238095238093	2.738562091503268	2.776119402985074	2.393939393939394	2.0	1.9949345564700505	2.319898329702251	2.032139023081052	1.920430593194821	1.7843705383387924	1.7853044281269894	1.873641053989313
CHEMBL270841	9.928004507313084	0	3	16.86728542329737	2.3923432198886343	4.784686439777269	1.2974834940997977	3.3464361433578524	55.82951541669254	4.284666944129891	6	0	0	3	3	0	0	0	0	0	0	0	148.0	76.61111111111111	128.30555555555554	144.66666666666669	520.0	5.6923076923076925	6.185185185185185	3.3833333333333333	2.23728813559322	1.1071428571428572	0.2608695652173913	0.0	0.0	3.0384615384615383	2.9166666666666665	2.542372881355932	2.0535714285714284	1.4782608695652173	1.1923076923076923	1.0	2.9465811965811968	3.0246913580246915	2.7892512077294684	2.457407407407408	2.451977401129944	2.4345238095238098	2.101449275362319
CHEMBL129177	12.077834421574142	0	0	19.691319735033225	2.501495274637709	4.823368334490571	1.312754649002215	3.558970845814389	75.52115585285375	4.729877935083234	9	0	0	3	2	1	0	0	0	0	0	0	198.0	100.41666666666669	145.8888888888889	163.9722222222222	606.0	7.333333333333333	7.551724137931035	4.524590163934426	3.290322580645161	2.066666666666667	1.818181818181818	1.4814814814814814	0.0	3.555555555555556	3.459016393442623	2.9838709677419355	2.3	1.9772727272727275	1.7037037037037035	1.1538461538461535	3.719135802469137	3.1331417624521074	2.9177777777777782	2.9002732240437163	2.644713261648745	2.2518518518518524	2.208333333333333
CHEMBL5083607	16.32047510869343	0	1	27.514393686511347	2.4284626368765507	4.839430925619571	1.3102092231672071	4.174134554625537	124.69248507541433	5.56778793156906	12	0	0	3	1	1	0	0	1	0	0	1	227.6049382716049	96.47751867093432	178.76748971193416	225.7572016460905	1070.0	5.551339957844023	5.630490956072351	3.337915234822452	2.699588477366255	2.506535947712418	2.120669056152927	1.5633074935400515	1.5396825396825395	3.1707317073170733	3.1030927835051547	2.6666666666666665	2.676470588235294	2.591397849462365	2.313953488372093	2.2285714285714286	2.353110211486203	2.656163269212365	2.352203811999133	2.197870264307836	2.0903444596860234	2.131909142257727	2.0694278507898582
CHEMBL3752900	14.170645194432373	0	1	24.08066996132265	2.4178250184266696	4.709186100653005	1.267403682174876	3.474388507418021	280.32429398187634	6.277801011946209	9	0	0	3	2	0	0	0	1	0	0	1	183.6049382716049	93.17196311537876	157.18827160493834	190.2479423868313	982.0	4.83170890188434	5.07977207977208	2.593464052287582	1.866898148148148	1.6559139784946235	1.7477124183006534	1.9567901234567904	1.657559198542805	2.921052631578948	2.764705882352941	2.4166666666666665	2.21505376344086	2.164705882352941	2.2777777777777777	2.180327868852459	2.451893766194178	2.7661971087897017	2.381640478862702	2.142326313241346	1.9817493998628264	2.015133412982876	1.9909949164851124
CHEMBL5079940	15.862255887481366	0	1	26.54985040248983	2.408214259950017	4.816428519900035	1.2642785905947538	3.519357138013928	538.6628590435463	7.031027226510048	10	0	0	6	2	2	1	0	1	0	0	1	244.0493827160494	180.52698712086573	235.58693415637865	259.45421810699594	1330.0	6.101234567901235	4.726287262872629	2.90836197021764	2.148936170212766	2.014211886304909	1.347222222222222	1.7048092868988391	2.3314500941619585	3.075	2.670103092783505	2.404255319148936	2.2790697674418605	2.2	2.328358208955224	2.4915254237288136	4.513174678021644	2.441107096256148	3.227218276114776	2.808647278435365	2.760151256457404	2.491655900086133	2.125077160493827
ZINC000029131437	12.33705413557638	0	3	19.65394544007595	2.43000436287799	4.8600087257559785	1.228371590004747	3.576956334821565	86.0960187268384	4.925466799503908	6	0	0	4	3	1	0	0	0	0	0	0	198.0	99.16666666666669	168.38888888888889	187.88888888888889	660.0	6.0	6.382352941176471	3.9864864864864864	3.0	2.0416666666666665	0.7361111111111112	0.2857142857142857	0.0	3.0	2.918918918918919	2.7333333333333334	2.430555555555556	1.9722222222222223	1.8392857142857144	1.12	3.005050505050505	3.008169934640523	2.854048964218456	2.7680180180180183	2.505185185185185	2.7905092592592595	2.224537037037037
CHEMBL490632	21.97732935818581	0	1	37.88533009179374	2.4063562125852296	4.812712425170459	1.3063906928204738	4.19571479877483	542.3783432368892	7.360674545160881	12	0	0	5	1	3	0	1	0	0	0	1	384.0	243.94444444444443	289.69444444444434	412.1388888888888	1216.0	6.508474576271187	5.60655737704918	3.608391608391608	2.816455696202532	2.5185185185185186	2.381578947368421	1.8987341772151896	1.856164383561644	2.949152542372881	2.8811188811188813	2.5632911392405062	2.469135802469136	2.473684210526316	2.2088607594936707	2.102739726027397	4.134651600753295	2.841074681238616	2.6335858585858576	2.7367909867909868	2.6084739803094226	2.6033950617283947	2.618786549707602
CHEMBL133455	13.49204798394724	0	1	22.334569894636545	2.492963544149106	4.906186989956341	1.313798229096267	3.676293583344617	105.5692508563582	5.189995394859361	9	0	0	3	2	1	0	0	0	0	0	0	194.0	93.16666666666669	165.16666666666669	191.7777777777778	684.0	5.542857142857143	5.8108108108108105	3.227272727272727	2.611111111111111	2.2151898734177213	1.0609756097560976	0.78125	0.1538461538461538	3.142857142857143	2.977272727272727	2.833333333333333	2.6455696202531644	2.158536585365854	1.78125	1.4230769230769231	2.661904761904762	2.721471471471472	2.465174129353234	2.306186868686869	2.1308641975308644	2.3509142053445853	2.0284552845528454
ZINC000029131431	12.93477111702175	0	3	21.29502362700588	2.43581255756777	4.87162511513554	1.2526484486474048	3.640869289928808	98.12581975579246	5.116878781329006	6	0	0	4	3	1	0	0	0	0	0	0	206.0	95.41666666666669	173.30555555555551	198.88888888888889	698.0	5.722222222222222	6.081081081081081	3.8875	2.9753086419753085	2.074074074074074	0.8452380952380952	0.3243243243243243	0.032258064516129	2.9166666666666665	2.9375	2.7777777777777777	2.5308641975308643	2.0595238095238093	1.8108108108108107	1.3387096774193548	2.6504629629629632	2.845345345345345	2.666239316239316	2.6541666666666672	2.4554183813443067	2.512345679012346	2.162698412698413
ZINC000013476821	20.59162536651413	0	1	34.359252160992966	2.526375191052815	4.853066558371369	1.3215096984997294	3.687508109003062	1859.356200647936	8.483497023134419	15	0	0	4	2	1	0	1	0	0	0	1	326.0	200.94444444444449	258.6666666666667	343.63888888888886	1060.0	6.392156862745098	6.092592592592593	3.175572519083969	2.189189189189189	1.6778523489932886	1.6956521739130437	1.8333333333333333	2.3617021276595747	3.235294117647059	3.0381679389312977	2.6486486486486487	2.2684563758389262	2.253623188405797	2.388888888888889	2.5106382978723403	3.9400871459694993	2.82664609053498	2.666666666666667	2.5581000848176414	2.321884384384384	2.032997762863535	2.21658615136876
CHEMBL4211311	12.008884736352844	0	0	19.69804967251203	2.445317226617635	4.738559595314663	1.3132033115008022	3.5706021716158376	79.16854619623446	4.777044184059047	6	0	0	3	1	1	1	0	0	0	0	0	164.44444444444446	93.05898491083676	129.14814814814815	140.66666666666669	814.0	5.8730158730158735	5.722222222222222	2.907407407407407	2.725146198830409	3.216216216216216	1.948717948717949	0.8095238095238095	0.1875	3.392857142857143	2.833333333333333	2.701754385964912	3.216216216216216	2.743589743589744	1.9523809523809523	1.5	3.323535175387028	2.703703703703704	2.3916323731138545	2.278377914951989	2.467836257309942	2.4614614614614605	2.4738841405508065
CHEMBL189689	29.238667198832207	0	2	49.83881772794958	2.346872288123128	4.693092301819322	1.3115478349460417	4.672414436524025	958.4920601568552	8.200362345570642	18	0	0	5	4	1	0	0	0	0	0	0	390.0	217.69444444444443	351.33333333333337	482.1388888888889	1492.0	4.7560975609756095	4.658823529411765	2.3014354066985647	2.0043290043290045	2.333333333333333	2.357142857142857	2.0341463414634147	2.0	2.8292682926829267	2.569377990430622	2.272727272727273	2.4285714285714284	2.53061224489796	2.453658536585366	2.4271844660194173	2.654810298102981	2.548366013071896	2.281385281385281	2.1382243487506645	2.087181337181337	2.196957671957672	2.457482993197279
62707559;CHEMBL2442273	14.348984679394846	0	0	22.99608249734465	2.440607427200963	4.7379027388763735	1.2775601387413695	3.884944886884392	98.93478020999464	5.18224751218439	11	0	0	6	4	1	0	0	0	1	0	1	257.06721536351165	125.82827503429355	169.81481481481487	168.14506172839506	1926.0	9.521007976426358	9.690932311621967	6.1097134870719785	4.987179487179487	5.786391042204996	6.353276353276353	4.576879910213243	2.583333333333333	3.962962962962963	3.452830188679245	3.2884615384615383	3.1627906976744184	3.128205128205128	2.8181818181818183	2.357142857142857	4.660306482751614	3.7910813111962542	3.7736625514403306	3.594980200326112	3.2335588793922128	3.378911857594029	3.7072649572649583
CHEMBL1829959	14.089764965392607	0	0	23.760801625577844	2.4787964657191863	4.852762275290922	1.3200445347543246	3.75294643503061	111.89883340419672	5.305381854823355	15	0	0	5	4	1	0	0	0	0	0	0	262.0	109.16666666666669	176.38888888888897	191.1944444444445	740.0	8.733333333333333	8.875	6.586206896551724	5.783333333333333	4.030769230769231	3.533333333333333	2.53061224489796	1.0	3.6	3.827586206896552	3.4	2.876923076923077	2.4833333333333334	2.061224489795918	1.8125	3.638888888888889	3.5815972222222228	3.458605664488019	3.1264367816091965	3.186574074074075	2.8880341880341884	2.86388888888889
CHEMBL317971	12.5260807186664	0	1	19.38045047487732	2.419929547334652	4.715095450197533	1.2112781546798324	3.48057044411422	96.76123916641964	5.042250121503529	9	0	0	3	2	1	0	0	0	0	0	0	168.0	106.42361111111111	155.34722222222226	198.83333333333337	649.0	4.8	5.027777777777778	2.3529411764705883	1.5	1.7333333333333334	1.3275862068965518	0.8153846153846154	0.4705882352941176	2.942857142857143	2.494117647058824	1.981818181818182	2.306666666666666	2.3793103448275863	1.9538461538461536	1.7058823529411764	3.040674603174604	2.778163580246914	2.4273003472222228	2.3967320261437908	1.8075757575757576	2.092777777777778	2.524425287356322
CHEMBL126823	18.999072319178563	0	1	32.634608998202445	2.526059437209065	4.845450837765112	1.3597753749251018	3.65599166071592	2132.577604767152	8.540555407507593	15	0	0	3	2	1	0	0	0	0	0	0	272.0	111.63888888888889	219.41666666666669	261.4166666666667	942.0	5.666666666666667	5.8431372549019605	3.02542372881356	2.0930232558139537	1.4384615384615385	1.472	1.836734693877551	2.486842105263158	3.1666666666666665	3.059322033898305	2.7209302325581395	2.323076923076924	2.184	2.2857142857142856	2.5526315789473686	2.325810185185185	2.6307189542483664	2.411172161172161	2.189971751412429	2.026485788113696	1.8532051282051285	1.8153333333333328
CHEMBL3217984	18.17064519443237	0	1	30.252409972575503	2.6029970305201315	4.982185468200002	1.3751095442079777	4.1630483568315135	159.59205461897983	5.86107826105166	12	0	0	3	2	0	1	0	0	0	0	0	228.44444444444449	86.86454046639233	182.2808641975309	260.9135802469136	1058.0	5.439153439153439	5.869565217391305	3.669467787114846	2.7697841726618706	2.3109452736318405	1.5628415300546448	0.8705501618122976	0.3484848484848485	3.571428571428572	3.689075630252101	3.194244604316547	2.9402985074626864	2.5327868852459017	1.9902912621359223	1.6515151515151516	2.0682033444379124	2.40150295222759	2.1444807552650698	2.003760763564685	1.877076116884271	1.8748618021006085	1.885321797207043
CHEMBL536561	9.968444621832964	0	3	28.36919383809513	2.4555501589122253	4.852576600391721	1.296155971198922	3.8858786532133824	700.8665924831975	6.179940796927999	6	0	0	5	3	1	0	0	0	0	1	1	182.01777777777767	166.9294921059133	233.82924703570475	284.6682523070704	3356.0	7.000683760683761	7.1923076923076925	4.595744680851064	3.270833333333333	2.136363636363636	2.111111111111111	0.3888888888888889	0.0	3.0	3.2127659574468086	2.520833333333333	2.136363636363636	2.074074074074074	1.8333333333333333	1.1764705882352942	3.9175349929253502	2.976361753403029	3.0085690798857545	2.745188540000178	2.665855279791167	2.5699244239633408	2.4842706748881267
CHEMBL258075	12.33705413557638	0	3	19.65394544007595	2.43000436287799	4.8600087257559785	1.228371590004747	3.576956334821565	86.0960187268384	4.925466799503908	6	0	0	4	3	1	0	0	0	0	0	0	198.0	99.16666666666669	168.38888888888889	187.88888888888889	660.0	6.0	6.382352941176471	3.9864864864864864	3.0	2.0416666666666665	0.7361111111111112	0.2857142857142857	0.0	3.0	2.918918918918919	2.7333333333333334	2.430555555555556	1.9722222222222223	1.8392857142857144	1.12	3.005050505050505	3.008169934640523	2.854048964218456	2.7680180180180183	2.505185185185185	2.7905092592592595	2.224537037037037
CHEMBL272355	12.268104450355084	0	3	20.1677146523788	2.39230917270764	4.78461834541528	1.260482165773675	3.4840499418396007	115.97252881541624	5.223356971748927	6	0	0	5	3	0	0	2	0	0	0	2	262.0	196.63888888888889	230.63888888888889	184.5	718.0	9.03448275862069	7.4	4.196969696969697	3.419354838709677	3.6271186440677967	2.8076923076923075	3.317073170731707	3.206896551724138	3.206896551724138	2.9393939393939394	2.7419354838709675	2.440677966101695	2.1346153846153846	1.9268292682926829	1.6206896551724137	6.780651340996167	3.3250000000000006	4.435363247863248	3.2967171717171726	2.975806451612903	3.5000000000000004	2.757478632478633
ZINC000013738518	19.42440059403788	0	1	31.50693638633244	2.454302508947108	4.784888248785929	1.2602774554532976	4.364714678399952	241.43526538277672	6.402892116789127	9	0	0	7	4	2	1	0	0	0	0	0	294.44444444444446	199.21613511659805	303.83333333333337	399.0771604938272	1256.0	5.555555555555555	4.248484848484849	2.6744186046511627	1.6752688172043009	1.8285714285714283	2.433333333333333	2.1174863387978142	2.092592592592593	3.018867924528302	2.806201550387597	2.303225806451613	2.3642857142857143	2.6272727272727274	2.401639344262295	2.4166666666666665	3.758795002199963	2.335858585858586	2.978758169934641	2.400122021246053	2.574691358024692	2.2431878306878303	2.350785634118968
ZINC000000005455	18.119576831405965	0	1	28.933363097704824	2.4665786986718854	4.815142067506892	1.2579723085958618	4.279682966252242	203.99115903180555	6.150985777760814	9	0	0	7	4	2	1	0	0	0	0	0	286.44444444444446	190.71613511659805	284.07870370370364	366.5462962962962	1180.0	6.094562647754137	4.544217687074831	2.942942942942943	1.9361702127659568	2.6265432098765435	2.750841750841751	2.297029702970297	2.4102564102564106	3.148936170212766	2.90990990990991	2.3049645390070923	2.6296296296296298	2.727272727272727	2.504950495049505	2.351648351648352	4.057790108863788	2.412698412698413	3.1564300411522628	2.641252363474584	2.599619122668768	2.2546582075903068	2.6665419628382594
CHEMBL539103	9.330287525867714	0	3	28.36919383809513	2.4555501589122253	4.852576600391721	1.296155971198922	3.8858786532133824	700.8665924831975	6.179940796927999	6	0	0	5	3	0	0	1	0	0	1	2	194.01777777777767	166.9294921059133	233.82924703570475	284.6682523070704	3334.0	8.8189898989899	8.454545454545455	5.571428571428571	4.684210526315789	2.5172413793103448	1.875	0.0	0.0	3.227272727272727	3.1904761904761907	2.526315789473684	2.0	1.6875	1.25	1.0	3.9175349929253502	2.976361753403029	3.0085690798857545	2.745188540000178	2.665855279791167	2.5699244239633408	2.4842706748881267
6467537	19.29873214770068	1	1	32.60158865266304	2.3594908377267747	4.7189816754535485	1.3040635461065215	4.245758960662392	251.53024278005373	6.443853963807023	6	0	0	5	2	3	0	0	0	0	0	0	296.0	225.41666666666669	275.7222222222222	411.13888888888886	1038.0	5.584905660377358	5.036363636363636	2.456953642384106	2.4050632911392404	2.8091603053435112	2.2363636363636363	2.130841121495327	2.180851063829788	2.9056603773584904	2.589403973509934	2.2911392405063293	2.312977099236641	2.4272727272727272	2.392523364485981	2.297872340425532	4.253144654088051	2.720707070707071	2.676914778856526	2.295437821927888	2.6021448663853723	3.5322307039864294	2.635353535353536
CHEMBL5091270	16.50041298344662	0	1	26.940480789647907	2.3743145946559534	4.748629189311909	1.2828800376022813	3.90713155613046	165.062944786645	5.848264229439031	10	0	0	5	2	2	1	0	0	0	0	0	248.44444444444449	180.96613511659808	246.658950617284	273.66203703703707	1078.0	6.059620596205963	4.643410852713178	2.729166666666667	2.014880952380952	1.9818840579710144	1.6378600823045266	2.2892156862745097	2.6515151515151514	3.1707317073170733	2.669642857142857	2.3660714285714284	2.2934782608695654	2.419753086419753	2.676470588235294	2.772727272727273	4.413808173575563	2.381352282515073	3.122265197687139	2.569444444444444	2.443411044973545	2.674265297906602	2.0719402530102125
CHEMBL536791	9.330287525867714	0	3	28.36919383809513	2.4555501589122253	4.852576600391721	1.296155971198922	3.8858786532133824	700.8665924831975	6.179940796927999	6	0	0	4	3	0	0	0	0	0	1	1	148.01777777777778	166.9294921059133	233.82924703570475	284.6682523070704	3292.0	5.920711111111111	6.48	3.7083333333333335	1.9433962264150944	1.2439024390243902	0.48	0.0	0.0	2.96	3.0625	2.2641509433962264	2.0	1.64	1.2941176470588236	1.0	3.9175349929253502	2.976361753403029	3.0085690798857545	2.745188540000178	2.665855279791167	2.5699244239633408	2.4842706748881267
CHEMBL3654195	19.50558120336457	0	3	31.298283378855665	2.483708557386528	4.967417114773056	1.2519313351542265	4.268598112898325	220.5168619228232	6.312264895142596	12	0	0	9	5	1	0	2	1	0	0	3	419.60493827160496	294.56085200426764	277.79938271604925	413.2304526748972	1350.0	10.759100981323204	9.539295392953928	6.715909090909091	5.87953216374269	5.642512077294685	6.097062579821201	5.853932584269663	5.573476702508961	3.743589743589744	3.625	3.2526315789473683	3.152173913043478	2.931034482758621	2.4831460674157304	2.4838709677419355	7.552842359083786	3.879228144133293	4.085285039941901	3.8800388140665927	4.3497942386831285	4.064837180175345	4.06565441559056
CHEMBL295234	11.261337840646416	0	0	18.912578161456388	2.4918556592645515	4.801945838469447	1.3508984401040276	3.465741542619406	68.2464072064294	4.559597027636623	9	0	0	2	2	0	0	0	0	0	0	0	166.0	65.63888888888889	126.1111111111111	133.91666666666669	542.0	6.384615384615385	6.892857142857143	3.9491525423728815	2.689655172413793	1.368421052631579	1.024390243902439	0.0	0.0	3.4615384615384617	3.406779661016949	2.9482758620689653	2.2280701754385963	1.7804878048780488	1.44	1.0	2.524572649572649	2.7926587301587307	2.573696145124716	2.479755178907722	2.308908045977012	1.91812865497076	1.9471544715447155
CHEMBL715	17.734688671066525	0	3	29.21110160157065	2.4857829751408094	4.830655063273429	1.3277773455259387	4.1926154400864855	156.3758745700881	5.8407199219100505	11	0	0	5	4	0	1	0	0	0	0	0	250.44444444444449	97.33676268861454	188.3487654320988	244.2283950617285	1084.0	5.962962962962964	6.162962962962964	4.343042071197411	3.115942028985507	2.8621794871794872	2.206666666666667	1.4587458745874589	0.7060931899641577	3.380952380952381	3.378640776699029	2.982608695652174	3.0384615384615383	2.98	2.4257425742574257	1.827956989247312	2.3175419687765366	2.6183813443072705	2.354359567901235	2.3377681889008755	2.1237251744498127	2.1006054131054133	2.096296296296296
CHEMBL404511	13.044160916762928	0	3	20.93527686514528	2.426057844606913	4.852115689213825	1.2314868744203102	3.558263356481468	135.08320684832847	5.436519186661439	6	0	0	6	3	0	0	2	1	0	0	3	269.60493827160496	196.2275186709343	229.90637860082305	186.2530864197531	1006.0	9.296722009365688	7.737037037037037	4.511784511784512	3.646953405017921	3.7476459510357816	2.905982905982906	3.4281842818428183	3.770114942528736	3.3793103448275863	3.075757575757576	2.870967741935484	2.4745762711864407	2.1923076923076925	2.048780487804878	1.7241379310344829	6.7664661610667	3.292352537722908	4.421276511554289	3.270061728395062	3.004082039028276	3.5249354816209806	2.758072174738842
CHEMBL2181171	19.63722941514381	0	1	33.78983631739072	2.4783559749245865	4.956711949849172	1.3515934526956288	3.9338542815274056	660.0070595656001	7.408541263148937	14	0	0	4	3	1	0	0	0	0	0	0	292.0	122.66666666666669	234.11111111111111	305.3888888888889	992.0	5.84	6.0	3.692307692307693	3.073529411764706	2.6341463414634148	2.088495575221239	1.9722222222222223	1.93939393939394	3.14	2.9461538461538463	2.6323529411764706	2.609756097560976	2.5929203539823007	2.574074074074074	2.5656565656565657	2.4533333333333336	2.6467505241090143	2.4386574074074074	2.214957264957265	2.2455065359477127	2.1872177055103887	2.071288102261554
ZINC000029131134	9.370727640387596	0	3	15.169973566907396	2.358294471182264	4.716588942364528	1.2641644639089495	3.285095762219897	47.18155058274708	4.036324495488776	6	0	0	4	3	0	0	1	0	0	0	1	192.0	134.8611111111111	135.63888888888889	140.61111111111114	524.0	9.6	8.619047619047619	4.863636363636363	3.804878048780488	3.2666666666666666	4.857142857142857	0.0	0.0	3.5	3.0681818181818183	2.4390243902439024	2.033333333333333	1.6428571428571428	1.2	1.0	6.7430555555555545	3.787037037037037	3.98937908496732	3.61679292929293	3.4295392953929547	3.2444444444444445	7.285714285714286
CHEMBL95104	26.38607860616216	0	1	43.57498067250502	2.48680371645064	4.915282289528411	1.3204539597728795	4.2417914741827945	2297.745333087148	8.93360609962912	15	0	0	8	3	3	1	0	1	0	0	1	390.0493827160494	230.11032045419904	363.43055555555554	473.5390946502057	1814.0	6.191260043111895	5.165837479270315	2.892100192678228	2.641636141636141	2.323863636363636	2.4651162790697674	1.7873015873015872	1.747657295850067	3.333333333333333	2.9421965317919074	2.6263736263736264	2.585227272727273	2.616279069767442	2.5428571428571427	2.409638554216868	3.6525447691142703	2.3954609667710827	2.930891577060932	2.379781274530793	2.6018631574187125	2.527391975308642	2.4093872619389414
CHEMBL3654204	19.465141088844693	0	3	31.366017168094498	2.4930184618589246	4.986036923717851	1.2546406867237798	4.284863412271219	222.38507635689825	6.320701189287306	12	0	0	9	5	1	0	2	1	0	0	3	419.60493827160496	294.56085200426764	276.46193415637845	451.2057613168725	1350.0	10.759100981323204	9.51490514905149	6.965909090909091	6.332187857961054	5.40625	5.75091575091575	4.579012345679012	6.116666666666666	3.743589743589744	3.6931818181818175	3.288659793814433	3.145833333333333	2.868131868131868	2.388888888888889	2.3833333333333333	7.552842359083786	3.8900682525343777	4.065616678770271	3.9178474560419008	4.651605786771881	3.875407235939644	4.0824854158187485
CHEMBL252258	28.934776184802228	0	1	44.96324615486534	2.486130049392697	4.936750955974008	1.2489790598573705	4.761451223513113	760.8700824002341	7.915396469170311	6	0	4	10	4	2	0	4	0	0	0	4	580.0	473.86805555555554	578.9166666666665	624.0416666666667	1616.0	8.529411764705882	7.013888888888889	3.487562189054726	3.1555555555555554	3.595238095238096	3.0698924731182795	3.2556818181818183	2.4022346368715084	3.411764705882353	3.0348258706467663	2.631111111111111	2.433333333333333	2.60752688172043	2.7329545454545454	2.664804469273743	6.968647875816993	2.9629629629629632	4.195048309178743	2.729823106688779	2.773518518518519	3.761507936507937	2.871490442054958
44456195;CHEMBL256693	18.372845767031773	0	3	31.05939306956396	2.3994997468272032	4.798999493654407	1.3504083943288676	4.27702131730974	171.51719432738503	5.977592642984272	12	0	0	5	3	2	0	0	0	0	0	0	308.0	122.94444444444446	227.6111111111112	254.08333333333337	942.0	7.333333333333333	7.333333333333333	4.382352941176471	3.1313131313131315	2.6875	2.863636363636364	3.4266666666666667	3.8181818181818175	3.4047619047619047	3.147058823529412	2.8686868686868685	2.614583333333333	2.477272727272727	2.6933333333333334	2.833333333333333	2.9272486772486777	2.9839506172839503	2.9180911680911685	2.759531590413942	2.566498316498317	2.3483796296296293	2.1865530303030307
CHEMBL716	21.051442977516903	0	3	36.313069677108174	2.460867638154736	4.841977420805219	1.344928506559562	4.327874695805976	918.4684219442912	7.815959297046467	12	0	0	6	3	2	1	0	0	0	0	0	320.44444444444446	154.55898491083676	245.33641975308643	282.8981481481481	1312.0	6.162393162393163	5.733333333333333	3.792307692307692	3.1904761904761907	2.835680751173709	2.340632603406326	1.739952718676123	1.5740740740740742	3.173076923076923	3.1846153846153844	2.962406015037594	2.852112676056338	2.744525547445256	2.375886524822695	2.095238095238096	2.972288171362245	2.7392817059483727	2.529241440753468	2.3342355175688505	2.127053745474797	2.2059207094418363	2.191267910246012
ZINC000029130910	14.87775197561892	0	3	25.37110457201181	2.394076422415841	4.788152844831684	1.3353212932637797	3.645996782264979	209.1101685170336	5.984715121348228	6	0	0	5	3	2	0	0	0	0	0	0	248.0	105.88888888888889	196.47222222222223	208.0833333333333	798.0	6.526315789473684	6.1	3.3870967741935485	2.488888888888889	2.380952380952381	2.555555555555556	2.571428571428572	2.327586206896552	3.0789473684210527	2.838709677419355	2.577777777777778	2.4047619047619047	2.4027777777777777	2.523809523809524	2.431034482758621	2.786549707602339	2.802083333333333	2.728780864197531	2.53494623655914	2.312037037037037	2.2549603174603177	2.1697530864197536
ZINC000013738519	16.48658366955051	0	1	26.91218160262816	2.4658595464375326	4.813339812674503	1.2815324572680074	4.222220386029626	133.21829317876822	5.633926429582855	9	0	0	7	3	2	2	0	0	0	0	0	252.88888888888889	183.88623113854595	251.6836419753087	316.7746913580246	1310.0	6.322222222222222	4.412698412698412	3.031578947368421	2.1	2.75	2.6465863453815257	2.765432098765432	2.0923076923076924	3.325	3.0105263157894737	2.5	2.7261904761904763	2.6626506024096384	2.611111111111111	2.3692307692307693	4.597155778463649	2.3793356848912404	3.311626868096167	2.675178687459389	2.879769921436587	2.46961346266902	2.6551390748177903
CHEMBL490633	22.57504633963117	0	1	39.52956442876352	2.406387809533634	4.812775619067264	1.3176521476254506	4.210782520363204	660.8231252823243	7.5920985061498305	12	0	0	6	1	4	0	1	0	0	0	1	402.0	244.19444444444443	309.3055555555555	426.4722222222222	1282.0	6.483870967741935	5.5	3.493333333333333	2.567251461988304	2.1550802139037435	2.103448275862069	1.8682634730538925	1.7329192546583851	2.903225806451613	2.9066666666666667	2.5497076023391814	2.3475935828877006	2.367816091954023	2.203592814371257	2.0434782608695654	3.9386200716845874	2.8980034722222223	2.689613526570048	2.668703703703703	2.493989603638726	2.412655971479501	2.4423690932311626
CHEMBL2442272	14.348984679394846	0	3	23.019606735461497	2.4415445455070865	4.74216254908316	1.2788670408589722	3.883687190018612	98.92458282159026	5.182144435046598	9	0	0	6	4	1	0	0	0	1	0	1	257.06721536351165	142.32827503429354	173.39814814814815	184.2808641975309	1926.0	9.521007976426358	9.44955300127714	5.680961663417804	4.890260631001372	5.368724279835392	6.275925925925926	4.943355119825707	2.831908831908832	3.962962962962963	3.3684210526315788	3.1666666666666665	3.2	3.15	2.764705882352941	2.1153846153846154	5.271417593862724	3.6474031502767135	3.769524959742351	3.5347086852934804	3.412608596250572	3.1445473251028813	3.786033950617285
CHEMBL1181665	31.848314724096028	0	1	55.05377387888517	2.351906299302986	4.703812598605971	1.342774972655736	4.95277495884212	1095.124122567993	8.409609963480163	30	0	0	4	3	1	0	0	0	0	0	0	466.0	232.72222222222223	362.9166666666665	465.1666666666666	1578.0	6.131578947368421	6.1125	3.331460674157303	2.8564102564102565	3.3260869565217392	3.4806629834254146	3.413793103448276	3.223463687150838	3.171052631578948	2.943820224719101	2.6153846153846154	2.6956521739130435	2.7624309392265194	2.8160919540229883	2.782122905027933	3.062134502923977	2.929513888888889	2.728696741854636	2.4520911360799	2.385470085470085	2.4861111111111107	2.735727440147329
CHEMBL274384	19.76319824176794	0	1	32.61700173473655	2.581587584060414	5.100163986155199	1.3046800693894618	4.2159388103337525	293.0316884884485	6.596571486880942	9	0	0	5	3	1	0	0	0	1	0	1	287.06721536351165	148.3838305898491	226.6867283950617	374.34259259259255	2180.0	5.85851459925534	6.116096866096867	3.7702546296296298	3.0513013013013013	2.170182841068917	1.900383141762452	1.8437217705510387	1.786767349874146	3.346938775510204	3.4140625	2.9864864864864864	2.5632911392405062	2.406896551724138	2.365853658536585	2.1262135922330097	3.0282414406091656	2.604641500474834	2.36132008744856	2.382294077932099	2.5293418418418416	2.2374394436630727	2.1817049808429125
CHEMBL555146	20.67250559555389	0	1	34.17481616914388	2.437007667165915	4.795418962062115	1.3144160065055337	4.249152096155623	265.61925674844554	6.537575362819456	15	0	0	4	1	2	0	1	0	0	0	1	360.0	219.72222222222223	261.02777777777777	333.0	1072.0	7.5	7.03921568627451	3.669421487603306	3.268292682926829	3.424778761061947	4.322916666666667	3.465909090909091	3.175	3.375	2.925619834710744	2.6341463414634148	2.5929203539823007	2.84375	2.977272727272727	2.9125	4.577546296296297	2.965686274509804	2.8684371184371185	2.849862258953168	2.707317073170732	2.419616519174041	3.2592592592592595
CHEMBL2429890;73353884	19.31370849898477	0	1	30.78782402843721	2.8191962555164114	5.266615620007563	1.3994465467471462	3.491334456525416	2000.0149977859364	8.389367318771205	6	0	2	3	1	2	0	0	0	0	0	0	260.0	97.08333333333334	216.41666666666669	231.86111111111111	882.0	6.046511627906977	6.040816326530612	2.4577464788732395	1.5441176470588236	1.81	2.8421052631578947	2.961038961038961	3.305555555555556	3.930232558139535	3.3380281690140845	2.5294117647058822	2.55	3.144736842105264	3.2467532467532467	3.361111111111111	2.257751937984496	2.2840136054421776	2.1860269360269364	1.8096635367762124	1.7048611111111112	1.705277777777778	1.8742690058479528
CHEMBL1625496	18.291965537992017	0	1	31.3798250616455	2.398372699854613	4.7693621224482605	1.3074927109018957	4.052389522166719	214.2526269551554	6.242624555924208	15	0	0	4	2	2	0	0	0	0	0	0	294.0	127.19444444444446	222.0	294.58333333333337	970.0	6.125	6.08	3.676470588235294	2.5	1.4841269841269842	1.3515625	2.213483146067416	2.6222222222222222	3.0416666666666665	3.117647058823529	2.635593220338983	2.1904761904761907	2.0234375	2.359550561797753	2.355555555555556	2.6498842592592595	2.9094444444444445	2.581395348837209	2.501906318082789	2.4964689265536726	2.1219135802469133	1.924262152777778
CHEMBL272517	9.928004507313084	0	3	16.91782820393692	2.388070902985609	4.776141805971218	1.3013714003028398	3.344410845897481	57.05166443674522	4.306321515402494	6	0	0	3	3	0	0	0	0	0	0	0	152.0	68.61111111111111	124.9722222222222	139.33333333333331	520.0	5.846153846153846	6.296296296296297	3.508771929824561	2.1785714285714284	1.1132075471698113	0.4186046511627907	0.1034482758620689	0.0	3.0384615384615383	2.982456140350877	2.5535714285714284	2.0943396226415096	1.5813953488372092	1.3103448275862069	1.2727272727272727	2.638888888888889	2.938271604938272	2.7167874396135265	2.5077972709551664	2.4880952380952377	2.169811320754717	1.7945736434108528
CHEMBL272752	9.330287525867714	0	3	15.52247421544391	2.375537760510837	4.751075521021676	1.2935395179536593	3.2733229824802383	47.16269262185945	4.035924726292517	6	0	0	4	3	0	0	0	1	0	0	1	145.60493827160494	66.42196311537876	107.65637860082302	97.798353909465	732.0	7.280246913580247	7.671957671957672	4.222222222222221	2.736842105263158	1.636015325670498	0.5625	0.0	0.0	3.5	3.1666666666666665	2.5526315789473686	2.0689655172413794	1.5625	1.25	1.0	3.321098155768938	3.288016852831668	3.1663640764947947	2.766803840877915	2.573640892354342	2.371860366113239	2.3252314814814814
CHEMBL522691	26.85812714127033	0	1	46.66420426813977	2.40357054731349	4.8071410946269815	1.3332629790897077	4.0862635880791744	13300.714059310185	10.748335969933969	18	0	0	5	4	1	0	0	0	0	0	0	396.0	230.66666666666663	318.2777777777777	424.58333333333326	1374.0	5.739130434782608	5.597222222222222	2.8295454545454546	2.358288770053476	2.1666666666666665	1.9516129032258065	1.7777777777777777	1.6875	3.0144927536231885	2.801136363636364	2.5401069518716577	2.4375	2.3870967741935485	2.2222222222222223	2.2375	3.3429951690821254	2.809799382716049	2.5061242344706907	2.309974747474747	2.2704991087344024	2.167100694444444	2.196385902031063
CHEMBL3654198	20.28163766977242	0	3	32.10264962872681	2.4986182374580417	4.9972364749160825	1.23471729341257	4.367621793246947	236.0577770921472	6.419588038277029	12	0	0	9	4	1	0	4	0	0	0	4	508.0	414.5277777777777	325.75	641.333333333333	1210.0	12.7	10.404761904761903	7.684782608695652	7.86	6.144329896907217	6.860215053763441	6.98936170212766	7.378787878787879	3.8	3.6739130434782608	3.27	3.195876288659794	2.946236559139785	2.48936170212766	2.4545454545454546	10.363194444444442	4.251984126984128	4.6535714285714285	4.401268115942029	6.41333333333333	4.448453608247422	4.579450418160096
ZINC000029131039	9.928004507313084	0	3	16.88765301022941	2.387191182032306	4.774382364064616	1.2990502315561083	3.3524736909246147	55.6076745495177	4.280685487664707	6	0	0	4	3	1	0	0	0	0	0	0	182.0	83.86111111111111	132.38888888888889	137.41666666666666	546.0	7.583333333333333	7.52	5.25531914893617	3.395833333333333	2.066666666666667	0.4848484848484848	0.0	0.0	3.208333333333333	3.297872340425532	2.6666666666666665	2.1777777777777776	1.7575757575757576	1.1923076923076923	1.0	3.4942129629629632	3.4255555555555555	3.2289972899729	3.0862884160756505	2.862847222222222	2.7685185185185186	2.45959595959596
CHEMBL282829	18.970562748477143	0	1	32.66005319362729	2.41632424416238	4.759999335873726	1.3608355497344709	4.110465047423448	266.31999372079576	6.460167307043003	15	0	0	4	4	0	0	0	0	0	0	0	268.0	110.63888888888889	218.44444444444449	261.0	940.0	5.583333333333333	5.862745098039215	2.9831932773109244	2.069230769230769	1.7424242424242424	1.9541284403669723	2.096774193548387	2.13953488372093	3.1666666666666665	3.0	2.5846153846153848	2.363636363636364	2.568807339449541	2.5806451612903225	2.372093023255814	2.304976851851852	2.6481481481481484	2.400488400488401	2.166900093370681	2.007692307692308	1.8484848484848484	1.898572884811417
CHEMBL93240	19.03951243369844	0	2	32.11901874888302	2.472263115858615	4.8701943516439865	1.338292447870126	4.360078755513992	176.58691593609134	6.049281934081952	12	0	0	4	2	0	2	0	0	0	0	0	224.88888888888889	95.75685871056244	186.9567901234568	262.3024691358025	1354.0	4.685185185185185	4.758169934640523	2.926829268292683	2.242630385487528	2.1750181554103123	1.9054726368159205	1.393939393939394	0.7672413793103449	3.208333333333333	3.3577235772357725	2.8095238095238093	2.738562091503268	2.776119402985074	2.393939393939394	2.0	1.9949345564700505	2.319898329702251	2.032139023081052	1.920430593194821	1.7843705383387924	1.7853044281269894	1.873641053989313
45201924	24.82502715515311	0	1	41.9317720462613	2.435459090829967	4.869124676797718	1.3103678764456657	4.527670297189191	365.105194404263	7.063336325712717	12	0	0	6	3	3	0	0	0	0	0	0	392.0	235.45138888888889	327.81944444444446	492.4444444444444	1308.0	6.030769230769231	5.705882352941177	2.853801169590643	2.408376963350785	2.4171122994652405	2.303030303030303	2.224489795918368	2.207865168539326	3.0615384615384613	2.8771929824561404	2.581151832460733	2.588235294117647	2.4242424242424243	2.372448979591837	2.331460674157303	3.62232905982906	2.738357843137256	2.6437051971326166	2.369314489928525	2.578243164630599	2.433006535947712	2.2655723905723906
ZINC000029131434	9.370727640387596	0	3	15.474933020340046	2.358051106948034	4.716102213896068	1.2895777516950038	3.2852429358909543	47.19267919496049	4.036560335554252	6	0	0	3	3	0	0	0	0	0	0	0	146.0	71.61111111111111	119.05555555555556	117.49999999999996	482.0	6.3478260869565215	6.708333333333333	3.583333333333333	2.1	1.4473684210526316	0.5714285714285714	0.2142857142857142	0.0	3.1739130434782608	2.9791666666666665	2.36	2.0789473684210527	1.5714285714285714	1.7142857142857142	1.0	3.113526570048309	3.167824074074074	2.9763888888888888	2.7476851851851856	2.35	2.2529239766081868	2.142857142857143
ZINC000029130546	10.704060973720928	0	3	17.65792942029834	2.4275641089777573	4.855128217955516	1.261280672878453	3.443711508230498	61.712520708686	4.45895907577326	6	0	0	4	3	0	0	0	1	0	0	1	155.60493827160494	76.19974089315653	127.57304526748968	145.91358024691357	808.0	5.984805318138651	6.559670781893004	3.746296296296296	2.5065913370998123	1.23015873015873	0.3115942028985507	0.0	0.0	3.230769230769231	3.083333333333333	2.6779661016949152	2.125	1.5217391304347827	1.1923076923076923	1.0	2.930759265121405	2.9884163999390343	2.7733270710323845	2.430864197530864	2.4731115296087047	2.440182245737801	2.139559849704777
CHEMBL5084249	16.251525423472135	0	1	28.39952028871332	2.400166917638126	4.800333835276254	1.2908872858506053	3.896704774856305	243.5326583769003	6.2837084145379	12	0	0	3	1	1	0	0	1	0	0	1	223.6049382716049	104.94974089315652	188.8508230452676	239.47942386831284	1110.0	4.860976918947934	5.002364066193853	3.017429193899782	2.4296951819075714	1.876068376068376	1.6519174041297937	1.3151927437641724	1.3080808080808082	2.8260869565217392	2.9019607843137254	2.5309734513274336	2.230769230769231	2.2831858407079646	2.193877551020408	2.136363636363636	2.281516106372968	2.62041414937396	2.3030588176252142	2.156580327604294	2.119286936887724	1.943257359924028	1.960477439091009
CHEMBL3326982	26.88663671197176	0	1	46.34824577057299	2.380967294796214	4.7619345895924265	1.3242355934449426	3.98005614156424	1477.6586108987103	8.550977062876001	18	0	0	6	3	2	0	0	1	0	0	1	395.60493827160496	203.00529644871207	317.9063786008231	411.7613168724279	1642.0	5.733404902487028	5.612654320987654	3.069281045751634	2.411835748792271	2.1116694584031266	2.0589919816723943	1.7733585858585856	1.8337218337218333	3.0434782608695654	2.9352941176470586	2.641304347826087	2.412060301507537	2.252577319587629	2.176136363636364	2.3146853146853146	2.9421057456335085	2.7201931870141745	2.503199831502544	2.2879024449285885	2.2378332438718904	2.176903033686953	2.2068696703576425
CHEMBL4520788	24.72487625389224	0	1	41.47419830308528	2.4639108944806067	4.920622284207756	1.296068696971415	4.706429011912785	386.8439148606151	7.12117210070616	21	0	0	7	4	2	1	0	0	0	0	0	404.44444444444446	167.22565157750344	291.22222222222223	372.6604938271605	1508.0	6.740740740740741	6.772486772486772	5.032	3.967592592592593	3.144927536231884	2.607361963190184	2.227956989247312	2.386574074074074	3.2666666666666666	3.488	3.145833333333333	2.857142857142857	2.668711656441718	2.548387096774193	2.451388888888889	2.787094192958391	2.9561532431902804	2.7217030114226377	2.6972345679012344	2.587920096021948	2.4681772870178658	2.261379989396349
CHEMBL464099	19.65380844202677	0	1	32.95999084648644	2.590986524969097	5.181973049938197	1.3183996338594577	4.362925103996561	189.4040486888012	6.160173288790487	12	0	0	5	1	4	0	0	0	0	0	0	354.0	161.27777777777777	246.0	362.6666666666667	1048.0	7.375	7.098039215686274	5.945945945945946	4.126760563380282	3.3125	3.119718309859155	2.0211267605633805	0.8548387096774194	3.395833333333333	3.954954954954955	3.2816901408450705	2.8875	2.6549295774647885	2.140845070422535	1.7580645161290325	3.359953703703704	3.047385620915033	2.7032967032967035	2.8988988988989	2.5539906103286385	2.5145833333333334	2.638302034428796
ZINC000096937897	14.308544564874966	0	3	23.047135646233546	2.451766670415407	4.761182424416079	1.2803964247907524	3.8535367236036144	101.52975454848853	5.208138568685376	9	0	0	6	4	1	0	0	0	1	0	1	255.06721536351165	132.07827503429354	174.6265432098766	180.16358024691365	1926.0	9.446933902352283	9.621966794380588	5.797306397306398	4.6961591220850485	5.101654846335697	6.1228545618789525	4.943355119825707	2.8319088319088315	3.962962962962963	3.4909090909090907	3.185185185185185	3.0638297872340425	3.097560975609756	2.764705882352941	2.1153846153846154	4.891787964233094	3.7719242230736487	3.880589849108369	3.3599607182940514	3.336362597165067	3.0888494877856587	3.627521830773864
ZINC000261084850	20.21957247474288	0	1	30.607443769054	3.053018644566301	6.105734449269407	1.4574973223359045	3.163368685409772	1128.5212338676224	7.770600756820248	0	0	2	1	1	0	0	0	0	0	0	0	188.0	66.00694444444444	174.59722222222226	205.3333333333333	792.0	4.2727272727272725	5.056603773584905	1.7421383647798745	1.0902777777777777	1.594059405940594	2.542168674698796	2.347826086956522	1.3548387096774193	4.5227272727272725	3.4213836477987423	2.611111111111111	2.99009900990099	4.096385542168675	4.086956521739131	3.3655913978494625	1.5001578282828285	1.704664570230609	1.6018093781855254	1.468378756114605	1.4259259259259256	1.4059405940594054	1.397925033467202
ZINC000029130287	9.928004507313084	0	3	16.91782820393692	2.388070902985609	4.776141805971218	1.3013714003028398	3.344410845897481	57.05166443674522	4.306321515402494	6	0	0	3	3	0	0	0	0	0	0	0	152.0	68.61111111111111	124.9722222222222	139.33333333333331	520.0	5.846153846153846	6.296296296296297	3.508771929824561	2.1785714285714284	1.1132075471698113	0.4186046511627907	0.1034482758620689	0.0	3.0384615384615383	2.982456140350877	2.5535714285714284	2.0943396226415096	1.5813953488372092	1.3103448275862069	1.2727272727272727	2.638888888888889	2.938271604938272	2.7167874396135265	2.5077972709551664	2.4880952380952377	2.169811320754717	1.7945736434108528
CHEMBL401745	12.25617390653662	0	3	19.76308708572872	2.480024434819309	4.960048869638619	1.2351929428580448	3.628554107933777	75.30746458486833	4.791582890411555	6	0	0	5	3	1	0	0	1	0	0	1	203.6049382716049	93.7552964487121	152.32304526748976	192.5617283950617	910.0	6.786831275720164	7.100358422939069	5.112903225806452	3.223765432098766	1.660968660968661	0.4107744107744108	0.0614035087719298	0.0	3.2666666666666666	3.5161290322580645	2.8472222222222223	2.1666666666666665	1.7424242424242424	1.1842105263157894	1.0	3.1251765482904035	3.131488118943316	2.8740197220281085	2.8587879994690035	2.674468449931413	2.679368471035137	2.161553809701957
CHEMBL4204036	14.170645194432373	0	0	23.970859964710648	2.3985138732046605	4.627811311454554	1.331714442483925	3.778669915566703	114.7750210920092	5.33076053880571	11	0	0	4	3	0	1	0	0	0	0	0	200.44444444444449	85.80898491083676	148.66666666666666	152.04320987654322	922.0	6.074074074074074	6.076190476190477	2.734234234234234	2.880952380952381	2.9894179894179893	2.1236559139784945	1.7580645161290325	2.3181818181818183	3.303030303030303	2.9324324324324325	2.9	2.9206349206349205	2.596774193548387	2.161290322580645	2.113636363636364	2.600272270025356	2.7952380952380955	2.4777777777777774	2.1586586586586587	2.1720458553791886	2.2372134038800704	2.213112305854241
CHEMBL1651092	11.520557554648656	0	0	18.91721669112323	2.3822897634012685	4.674237896328191	1.261147779408215	3.5599179614430434	69.68197937679533	4.649406846919376	6	0	0	5	2	2	1	0	0	0	0	0	208.44444444444449	151.55898491083676	150.18518518518522	163.42592592592598	852.0	8.337777777777779	7.538461538461538	4.869281045751634	3.963768115942029	3.4	3.696969696969697	3.7	1.35	3.44	3.0980392156862746	2.760869565217391	2.725	2.484848484848485	1.9	1.4	6.06235939643347	3.6216761633428303	3.57583774250441	3.851730815783104	3.552737520128826	2.6537037037037035	3.448933782267116
CHEMBL476839	21.97732935818581	0	1	37.88533009179374	2.4063562125852296	4.812712425170459	1.3063906928204738	4.19571479877483	542.3783432368892	7.360674545160881	12	0	0	5	1	3	0	1	0	0	0	1	366.0	231.94444444444443	294.4722222222221	414.9722222222222	1218.0	6.0	5.174603174603175	3.2317880794701987	2.38728323699422	2.149171270718232	2.119760479041916	1.6764705882352942	1.6075949367088609	2.8852459016393444	2.8410596026490067	2.491329479768786	2.3701657458563536	2.377245508982036	2.147058823529412	2.0443037974683542	3.802367941712204	2.79320987654321	2.583089668615984	2.584805003679176	2.398683365446371	2.4010128913443824	2.456420492348637
CHEMBL28997	18.372845767031777	0	1	31.03381135496184	2.4160913823002	4.756215729739767	1.349296145867906	4.0702746602381685	223.05129013555265	6.240310868556997	15	0	0	5	4	0	0	1	0	0	0	1	312.0	163.38888888888889	225.27777777777783	248.8333333333333	944.0	7.428571428571429	7.044444444444444	3.644230769230769	2.5267857142857144	2.2612612612612613	2.350515463917526	2.511904761904762	3.306451612903226	3.4047619047619047	3.1153846153846154	2.6875	2.4864864864864864	2.597938144329897	2.511904761904762	2.596774193548387	3.89021164021164	2.9753086419753085	2.851617440225036	2.594818376068375	2.2217261904761902	2.021021021021021	2.138602520045819
CHEMBL446459;16006709	15.27487106006375	0	3	24.54654461080635	2.438547687972489	4.877095375944979	1.2273272305403176	3.749947025513056	174.86896817197163	5.857184120724682	6	0	0	6	3	1	0	2	0	0	0	2	316.0	223.44444444444443	279.97222222222223	244.38888888888889	896.0	8.102564102564102	6.9	4.318181818181818	3.8488372093023258	3.6777777777777776	2.1752577319587627	2.1555555555555554	2.467532467532468	3.051282051282051	2.9545454545454546	2.941860465116279	2.688888888888889	2.278350515463917	2.055555555555556	1.6233766233766234	5.729344729344729	3.1381944444444443	3.9432707355242567	3.2335858585858586	2.841731266149871	3.3064814814814807	2.548396334478809
CHEMBL4212435	14.946701660840215	0	0	24.75488763152276	2.417405443180183	4.709241938061206	1.302888822711724	3.881622861134717	122.95365336862336	5.453661368656035	11	0	0	5	3	1	1	0	0	0	0	0	232.44444444444449	120.58676268861456	166.44444444444446	195.7283950617284	986.0	6.836601307189543	6.657407407407408	3.4342105263157894	3.391891891891892	3.2549019607843133	2.3179487179487177	2.075757575757576	2.98	3.3823529411764706	3.026315789473684	2.945945945945946	2.897058823529412	2.707692307692308	2.1666666666666665	2.12	3.5466694908416048	3.072530864197531	2.7285974499089254	2.5551494476933074	2.6449783116449783	2.4278322440087146	2.556267806267806
CHEMBL4210782	13.423098298725945	0	1	22.612289550422982	2.433550772354664	4.738143474598403	1.3301346794366462	3.692470828093071	101.34468396955111	5.149155670384723	11	0	0	3	3	0	0	0	0	0	0	0	190.0	81.38888888888889	153.8888888888889	197.44444444444449	668.0	5.588235294117647	5.944444444444445	3.2142857142857144	2.3956043956043955	2.24	2.056603773584906	1.148148148148148	0.6363636363636364	3.147058823529412	3.023809523809524	2.6263736263736264	2.48	2.5849056603773586	2.1666666666666665	1.9545454545454544	2.3937908496732025	2.7129629629629632	2.4045138888888893	2.245701058201058	2.16971916971917	2.090370370370371	2.153039832285115
ZINC000096937896	14.348984679394846	0	3	22.996082497344663	2.4406074272009626	4.737902738876371	1.2775601387413702	3.884944886884392	98.93478020999456	5.18224751218439	9	0	0	6	4	1	0	0	0	1	0	1	255.06721536351165	132.07827503429357	175.1481481481482	179.77932098765436	1926.0	9.446933902352283	9.587484035759898	5.742087542087543	4.760631001371742	5.102442868400315	6.018970189701897	4.736383442265796	3.156695156695157	3.962962962962963	3.4363636363636365	3.2222222222222223	3.042553191489361	3.073170731707317	2.7058823529411766	2.3076923076923075	4.891787964233095	3.768092805449128	3.892181069958849	3.37334455667789	3.329246684956562	3.087404780667192	3.6402439024390256
ZINC000029131425	12.25617390653662	0	3	19.76308708572872	2.480024434819309	4.960048869638619	1.2351929428580448	3.628554107933777	75.30746458486833	4.791582890411555	6	0	0	5	3	1	0	0	1	0	0	1	203.6049382716049	93.7552964487121	152.32304526748976	192.5617283950617	910.0	6.786831275720164	7.100358422939069	5.112903225806452	3.223765432098766	1.660968660968661	0.4107744107744108	0.0614035087719298	0.0	3.2666666666666666	3.5161290322580645	2.8472222222222223	2.1666666666666665	1.7424242424242424	1.1842105263157894	1.0	3.1251765482904035	3.131488118943316	2.8740197220281085	2.8587879994690035	2.674468449931413	2.679368471035137	2.161553809701957
CHEMBL4218679	9.928004507313084	0	0	16.81851328705754	2.385237028508381	4.513858331584252	1.293731791312119	3.334864167552176	57.19635699153109	4.308854471865769	5	0	0	4	1	1	2	0	0	0	0	0	132.88888888888889	84.20130315500687	98.78395061728396	109.80898491083676	960.0	5.537037037037037	4.826666666666667	2.66	2.111111111111111	1.6216216216216215	1.2058823529411764	0.611111111111111	0.0	3.208333333333333	2.76	2.5869565217391304	2.5405405405405403	1.9411764705882355	1.5	1.2	3.5083876314586195	2.6437037037037032	2.2973011771461387	2.4066049382716046	2.387151845887756	2.3159826493159823	2.261710239651416
ZINC000029130869	10.10634399227556	0	3	16.55478245627115	2.4050401792283185	4.810080358456639	1.2734448043285498	3.3788624691666787	52.94891417635466	4.231691829720218	6	0	0	5	3	0	0	0	2	0	0	2	151.20987654320987	72.26059289742417	108.00308641975307	106.84156378600824	1020.0	7.560493827160494	7.962962962962964	4.251122334455668	2.907859078590786	2.177777777777778	1.5873015873015874	0.6222222222222222	0.0	3.75	3.272727272727273	2.5853658536585367	2.066666666666667	1.6428571428571428	1.4	1.0	3.613029644871209	3.217568097197727	3.176561365286855	2.7427784359368723	2.6058917996587376	2.415912208504801	2.654467960023516
CHEMBL538029	26.38607860616216	0	1	28.36919383809513	2.4555501589122253	4.852576600391721	1.296155971198922	3.8858786532133824	700.8665924831975	6.179940796927999	15	0	0	9	3	3	1	0	2	0	0	2	390.4938271604938	166.9294921059133	233.82924703570475	284.6682523070704	2104.0	6.007597340930674	5.089869281045751	2.892100192678228	2.641636141636141	2.323863636363636	2.4651162790697674	1.7873015873015872	1.747657295850067	3.246153846153846	2.9421965317919074	2.6263736263736264	2.585227272727273	2.616279069767442	2.5428571428571427	2.409638554216868	3.9175349929253502	2.976361753403029	3.0085690798857545	2.745188540000178	2.665855279791167	2.5699244239633408	2.4842706748881267
CHEMBL2031737	22.15566884314828	0	1	36.60713427261388	2.43852226965879	4.805808675324843	1.3073976525933528	4.36131442771985	305.4182510029827	6.751301569159062	15	0	0	6	2	4	0	0	0	0	0	0	412.0	271.5	316.69444444444446	399.7777777777778	1168.0	8.24	7.528301886792453	4.032	3.572519083969466	3.588235294117647	4.459183673469388	4.532608695652174	3.702380952380953	3.44	2.992	2.6412213740458017	2.596638655462185	2.9285714285714284	3.0217391304347827	3.0357142857142856	5.43	3.126310272536688	3.3690898345153664	2.9346666666666668	3.0517387616624263	2.6711017740429503	2.8877551020408165
CHEMBL446356	19.70617910036511	0	1	33.73264330129983	2.5262632198829875	4.8495411753249495	1.3493057320519932	3.649166783673145	4248.459410561102	9.270602436443962	15	0	0	2	2	0	0	0	0	0	0	0	254.0	109.38888888888889	219.25000000000009	271.75000000000006	952.0	4.980392156862745	5.314814814814815	2.7063492063492065	1.9078014184397163	1.463768115942029	1.44	1.595959595959596	1.6923076923076923	3.0980392156862746	2.992063492063492	2.624113475177305	2.260869565217391	2.224	2.2626262626262625	2.351648351648352	2.144880174291939	2.54320987654321	2.2838541666666674	2.0641534391534395	1.927304964539008	1.8345410628019323	1.77
CHEMBL4874854	14.08976496539261	0	1	24.126659608231545	2.4304022297732906	4.788834412340328	1.3403699782350855	3.8166833841836665	107.21306875258874	5.262604816113892	11	0	0	5	4	0	0	1	0	0	0	1	256.0	144.6111111111111	179.05555555555557	224.83333333333337	760.0	7.757575757575758	7.285714285714286	4.493670886075949	4.4	3.932432432432433	2.5074626865671643	1.5862068965517242	1.4222222222222225	3.303030303030303	3.1012658227848102	2.973333333333333	2.783783783783784	2.537313432835821	2.1206896551724137	1.7777777777777777	4.3821548821548815	3.128571428571429	2.935336976320583	2.748241912798876	2.9977777777777783	3.0518018018018025	2.762437810945274
16191973	20.66326669707359	0	1	35.16008689122479	2.422685671760133	4.845371343520265	1.3022254404157332	4.08422566515543	312.17871925094187	6.736827614934088	12	0	0	4	1	3	0	0	0	0	0	0	316.0	200.92361111111111	271.9166666666666	402.31944444444446	1098.0	5.642857142857143	5.275862068965517	2.510344827586207	1.8571428571428568	2.061349693251534	2.2142857142857144	1.9364161849710984	2.0863309352517985	2.946428571428572	2.786206896551724	2.392857142857143	2.411042944785276	2.4220779220779223	2.161849710982659	2.2446043165467624	3.587921626984127	2.796695402298851	2.6145833333333326	2.378065134099616	2.394758597883598	2.2678936605316973	2.1987734487734487
CHEMBL404365	14.87775197561892	0	3	25.37110457201181	2.394076422415841	4.788152844831684	1.3353212932637797	3.645996782264979	209.1101685170336	5.984715121348228	6	0	0	5	3	2	0	0	0	0	0	0	248.0	105.88888888888889	196.47222222222223	208.0833333333333	798.0	6.526315789473684	6.1	3.3870967741935485	2.488888888888889	2.380952380952381	2.555555555555556	2.571428571428572	2.327586206896552	3.0789473684210527	2.838709677419355	2.577777777777778	2.4047619047619047	2.4027777777777777	2.523809523809524	2.431034482758621	2.786549707602339	2.802083333333333	2.728780864197531	2.53494623655914	2.312037037037037	2.2549603174603177	2.1697530864197536
ZINC000058487725	18.52267568129283	0	0	31.55402457418785	2.3497016845988057	4.668121541067587	1.3147510239244935	3.9240244857675055	398.02360695425085	6.8619800548347385	17	0	0	5	2	2	1	0	0	0	0	0	318.44444444444446	161.58676268861456	219.45987654321	238.89506172839515	1182.0	7.961111111111111	7.777777777777777	4.9125	4.713675213675213	4.61904761904762	4.405797101449275	4.081967213114754	3.976608187134503	3.4	3.1875	2.948717948717949	2.831168831168831	2.7681159420289854	2.7704918032786887	2.807017543859649	4.039669067215364	3.343621399176955	3.32514964459409	3.036111111111112	3.062757201646092	3.3026294692961367	3.49194847020934
CHEMBL25163	9.15194804090524	0	3	16.11125375925541	2.3426607768961576	4.685321553792315	1.3426044799379506	3.2536112596167257	50.64895363441996	4.107240128527374	6	0	0	3	3	0	0	0	0	0	0	0	146.0	63.083333333333336	114.02777777777776	113.33333333333331	482.0	6.3478260869565215	6.541666666666667	3.6808510638297873	2.3043478260869565	1.45	0.6923076923076923	0.1875	0.0	3.0869565217391304	3.042553191489361	2.4347826086956523	2.025	1.807692307692308	1.5625	1.2727272727272727	2.7427536231884058	3.0393518518518525	2.850694444444444	2.5839243498817965	2.463768115942029	1.9916666666666665	1.9102564102564104
CHEMBL2442277	15.044160916762928	0	3	24.53271583381734	2.462986612545128	4.773709897630495	1.291195570200912	4.049076193380137	98.81947788116764	5.235148616042015	9	0	0	6	4	1	0	0	0	1	0	1	267.06721536351165	146.07827503429357	177.12654320987656	236.4969135802469	1964.0	8.902240512117055	9.001157407407408	5.521457965902411	4.008978675645342	4.644032921810699	5.848631239935588	4.651851851851851	2.2076023391812867	3.8333333333333335	3.4285714285714284	2.9393939393939394	2.9444444444444446	3.1739130434782608	2.9	2.1842105263157894	4.869275834476452	3.4912229938271606	3.4062796771130106	3.565574172055653	3.5832865693976808	2.867455418381345	3.465110037573808
CHEMBL263881	18.987141775360097	0	1	31.665863577180893	2.5635401018457653	5.078379262486334	1.3194109823825373	4.178676819878128	259.1799558947394	6.432991368188839	9	0	0	4	3	1	0	0	0	0	0	0	280.0	149.47222222222223	228.36111111111111	377.1111111111111	956.0	5.714285714285714	5.9423076923076925	3.671875	2.9324324324324325	2.107594936708861	1.8689655172413795	1.804878048780488	1.6699029126213591	3.2448979591836733	3.3359375	2.9054054054054053	2.518987341772152	2.3448275862068964	2.333333333333333	2.087378640776699	3.050453514739229	2.635683760683761	2.378761574074074	2.3975694444444446	2.548048048048048	2.24929676511955	2.1952107279693487
CHEMBL282424	18.3324056525119	0	1	31.04666943970618	2.418210010920893	4.775918263773555	1.3498551930307034	4.205693733751245	183.8986196267417	6.047293748409224	15	0	0	5	4	0	0	1	0	0	0	1	312.0	163.38888888888889	222.6111111111112	270.16666666666663	944.0	7.428571428571429	7.066666666666666	4.009615384615385	2.705357142857143	2.207207207207208	2.402061855670103	2.333333333333333	3.274193548387097	3.4047619047619047	3.144230769230769	2.7410714285714284	2.5135135135135136	2.536082474226804	2.488095238095238	2.6451612903225805	3.89021164021164	2.977777777777778	2.8178621659634326	2.6514423076923075	2.4122023809523805	2.3903903903903903	2.3739977090492563
ZINC000029130286	9.928004507313084	0	3	16.91782820393692	2.388070902985609	4.776141805971218	1.3013714003028398	3.344410845897481	57.05166443674522	4.306321515402494	6	0	0	3	3	0	0	0	0	0	0	0	152.0	68.61111111111111	124.9722222222222	139.33333333333331	520.0	5.846153846153846	6.296296296296297	3.508771929824561	2.1785714285714284	1.1132075471698113	0.4186046511627907	0.1034482758620689	0.0	3.0384615384615383	2.982456140350877	2.5535714285714284	2.0943396226415096	1.5813953488372092	1.3103448275862069	1.2727272727272727	2.638888888888889	2.938271604938272	2.7167874396135265	2.5077972709551664	2.4880952380952377	2.169811320754717	1.7945736434108528
CHEMBL2432039;73355415	20.21957247474288	0	1	30.607443769054	3.053018644566305	6.105734449269411	1.457497322335905	3.163368685409772	1128.5212338676254	7.770600756820251	0	0	2	1	1	0	0	0	0	0	0	0	188.0	66.00694444444444	174.59722222222223	205.3333333333333	792.0	4.2727272727272725	5.056603773584905	1.7421383647798745	1.0902777777777777	1.594059405940594	2.542168674698796	2.347826086956522	1.3548387096774193	4.5227272727272725	3.4213836477987423	2.611111111111111	2.99009900990099	4.096385542168675	4.086956521739131	3.3655913978494625	1.5001578282828285	1.704664570230609	1.601809378185525	1.468378756114605	1.4259259259259256	1.4059405940594056	1.397925033467202
CHEMBL404372	10.106343992275558	0	3	15.975043757716817	2.4167201315201865	4.833440263040374	1.2288495198243703	3.3693316271909417	52.86688369493557	4.230141390192249	6	0	0	4	3	0	0	0	1	0	0	1	151.60493827160494	71.94974089315653	119.32304526748968	130.58641975308643	770.0	6.591519055287171	7.171296296296297	4.015250544662309	2.4222222222222225	1.1616161616161618	0.3655913978494623	0.0	0.0	3.391304347826087	3.1372549019607843	2.64	1.8863636363636365	1.4516129032258065	1.181818181818182	1.0	3.128249604050284	3.1397462277091908	2.983076131687242	2.621278140885984	2.6117283950617285	2.484193789749345	1.8026682596575072
CHEMBL402179	12.93477111702175	0	3	21.29502362700588	2.43581255756777	4.87162511513554	1.2526484486474048	3.640869289928808	98.12581975579246	5.116878781329006	6	0	0	4	3	1	0	0	0	0	0	0	206.0	95.41666666666669	173.30555555555551	198.88888888888889	698.0	5.722222222222222	6.081081081081081	3.8875	2.9753086419753085	2.074074074074074	0.8452380952380952	0.3243243243243243	0.032258064516129	2.9166666666666665	2.9375	2.7777777777777777	2.5308641975308643	2.0595238095238093	1.8108108108108107	1.3387096774193548	2.6504629629629632	2.845345345345345	2.666239316239316	2.6541666666666672	2.4554183813443067	2.512345679012346	2.162698412698413
ZINC000205420824	20.21957247474288	0	1	30.607443769054	3.0530186445663063	6.105734449269413	1.4574973223359045	3.163368685409769	1128.5212338676445	7.770600756820268	0	0	2	1	1	0	0	0	0	0	0	0	188.0	66.00694444444446	174.59722222222223	205.3333333333333	792.0	4.2727272727272725	5.056603773584905	1.7421383647798745	1.0902777777777777	1.594059405940594	2.542168674698796	2.347826086956522	1.3548387096774193	4.5227272727272725	3.4213836477987423	2.611111111111111	2.99009900990099	4.096385542168675	4.086956521739131	3.3655913978494625	1.5001578282828285	1.704664570230609	1.601809378185525	1.468378756114605	1.4259259259259256	1.4059405940594056	1.397925033467202
CHEMBL5087322	17.844078470807705	0	0	29.79562526191975	2.3716285942687967	4.722072768680678	1.2954619679095545	4.409972510115555	138.2980411161387	5.762320197486263	17	0	0	6	6	0	0	0	0	0	0	0	300.0	121.38888888888889	214.7777777777778	263.7777777777778	926.0	6.976744186046512	7.222222222222222	4.252873563218391	3.2233009708737863	3.0	2.688073394495413	3.859154929577465	3.8676470588235294	3.209302325581396	3.2298850574712645	2.766990291262136	2.62	2.293577981651376	2.6901408450704225	2.7794117647058822	2.822997416020672	3.121604938271605	2.863703703703704	2.68646232439336	2.560949298813377	2.534444444444445	2.2742099898063204
54669714	20.62282658255371	0	1	35.18248608683616	2.4247956073269155	4.849591214653831	1.303055040253191	4.152092666274969	288.4791771117322	6.657874679964453	12	0	0	3	1	2	0	0	0	0	0	0	292.0	170.92361111111111	261.75000000000006	404.65277777777777	1072.0	5.0344827586206895	4.85	2.3221476510067114	1.7159090909090908	1.848314606741573	1.9753086419753083	1.7074468085106382	1.881578947368421	2.8793103448275863	2.8120805369127515	2.386363636363636	2.348314606741573	2.4074074074074074	2.074468085106383	2.1776315789473686	2.946958812260537	2.594212962962964	2.401376146788991	2.193791946308724	2.29916351010101	2.165730337078652	2.0701303155006854
CHEMBL338095	20.63206548103401	0	1	34.20238329691357	2.535128116892017	4.872404016408571	1.3154762806505218	3.740092397229611	2678.5080081271426	8.848526650124509	15	0	0	5	2	1	0	1	1	0	0	2	335.60493827160496	173.0052964487121	244.9104938271605	286.0257201646091	1310.0	6.991769547325103	6.688453159041394	3.5037664783427496	2.544358311800172	1.958119658119658	1.644620811287478	2.1194743130227	2.7694444444444444	3.375	3.1610169491525424	2.806201550387597	2.392307692307692	2.3095238095238093	2.505376344086021	2.5875	3.6042770093481686	2.805414346808683	2.691324107990775	2.538493059914906	2.217253644686892	2.022071858182969	1.878380364491476
ZINC000029131435	12.33705413557638	0	3	19.65394544007595	2.43000436287799	4.8600087257559785	1.228371590004747	3.576956334821565	86.0960187268384	4.925466799503908	6	0	0	4	3	1	0	0	0	0	0	0	198.0	99.16666666666669	168.38888888888889	187.88888888888889	660.0	6.0	6.382352941176471	3.9864864864864864	3.0	2.0416666666666665	0.7361111111111112	0.2857142857142857	0.0	3.0	2.918918918918919	2.7333333333333334	2.430555555555556	1.9722222222222223	1.8392857142857144	1.12	3.005050505050505	3.008169934640523	2.854048964218456	2.7680180180180183	2.505185185185185	2.7905092592592595	2.224537037037037
CHEMBL2181169	20.41328588155165	0	1	34.74618981152021	2.4966014605318674	4.993202921063734	1.3363919158277004	3.99924499900568	771.3667471445401	7.603675382722489	14	0	0	4	2	1	0	0	0	0	1	1	283.02419753086417	117.49484167901235	228.9801481481481	298.6576296296297	3788.0	5.5494940692326304	5.770781893004116	3.4691542288557216	2.8277383766745467	2.5118001722652887	2.027730294396961	1.874404761904762	1.8492374727668843	3.196078431372549	2.992537313432836	2.673758865248227	2.62015503875969	2.6324786324786325	2.5892857142857144	2.617647058823529	2.3038204250786736	2.5388340192043897	2.336532123960695	2.1195831951354345	2.118139217231416	2.124530002871088	1.990936372269705
CHEMBL482496	22.15478462736531	0	1	34.2732484053104	2.383665783343161	4.767331566686322	1.181836151907255	4.082917228584002	433.680326030458	7.137018423720788	12	0	0	5	1	3	0	0	0	0	1	1	289.02419753086417	125.46706390123458	207.3134814814816	251.78659259259263	3720.0	6.422759945130315	5.948309178743961	3.744691358024692	2.4243797195253505	1.8198830409356723	1.5808358817533128	2.051358024691358	3.081962481962482	2.933333333333333	3.0444444444444443	2.5533980582524274	2.2280701754385963	2.1192660550458715	2.2333333333333334	2.389610389610389	2.7881569755829907	2.9737278582930755	2.657865147198481	2.542690534979425	2.444530025170802	2.180756335282651	2.0134617737003064
25288291	19.846770116145866	0	1	34.05298347384261	2.4219732076177403	4.8439464152354805	1.3097301336093312	4.019369199354206	301.7231584421261	6.665021348081257	12	0	0	4	2	2	0	0	0	0	0	0	300.0	170.14583333333334	254.25	376.31944444444446	1046.0	5.555555555555555	5.214285714285714	2.431654676258993	1.826086956521739	2.0817610062893084	2.1333333333333333	1.898809523809524	2.0916030534351147	2.925925925925926	2.7985611510791366	2.4161490683229814	2.39622641509434	2.4133333333333336	2.125	2.2290076335877864	3.150848765432099	2.7061011904761907	2.517326732673267	2.228117505995204	2.337387853692201	2.278825995807128	2.114074074074074
CHEMBL6310	11.899494936611667	0	1	20.33547550560968	2.4834162505963606	4.793514554975601	1.3556983670406453	3.519826612412994	84.0273155077574	4.836607038706579	9	0	0	3	2	1	0	0	0	0	0	0	188.0	75.38888888888889	142.52777777777783	154.72222222222223	608.0	6.482758620689655	6.548387096774194	3.746268656716418	2.739130434782609	1.8688524590163933	1.446808510638298	1.3333333333333333	0.375	3.310344827586207	3.238805970149253	2.8115942028985508	2.278688524590164	2.127659574468085	2.066666666666667	1.6875	2.599616858237548	2.825268817204301	2.5914141414141425	2.395936981757877	2.242351046698873	2.0382513661202184	1.9468085106382973
CHEMBL3644535	19.465141088844693	0	3	31.366017168094498	2.4930184618589246	4.986036923717851	1.2546406867237798	4.284863412271219	222.38507635689825	6.320701189287306	16	0	0	8	4	1	0	2	1	0	0	3	425.60493827160496	295.5886297820455	268.48971193415633	454.082304526749	1334.0	11.822359396433471	10.660818713450292	8.724444444444444	8.945165945165947	7.836419753086419	7.666666666666665	5.973015873015872	6.951781970649895	3.9722222222222223	3.8933333333333335	3.5844155844155843	3.5972222222222223	3.2253521126760565	2.7285714285714286	2.5660377358490565	8.210795271723486	4.202295863114577	4.550673083629769	4.44718792866941	5.897172786061676	4.726223136716964	4.786471917927317
CHEMBL3754166	14.170645194432373	0	1	24.08066996132265	2.4178250184266696	4.709186100653005	1.267403682174876	3.474388507418021	280.32429398187634	6.277801011946209	9	0	0	3	2	0	0	0	0	1	0	1	183.06721536351165	92.49494170096024	156.06481481481484	189.0308641975309	1918.0	4.8175582990397805	5.02659069325736	2.550762527233116	1.8236882716049383	1.6057347670250897	1.7355119825708063	1.920781893004116	1.623557984213722	2.921052631578948	2.764705882352941	2.4166666666666665	2.21505376344086	2.164705882352941	2.2777777777777777	2.180327868852459	2.434077413183164	2.754194365305477	2.364618406285073	2.123602033405955	1.9690715020576133	1.9970131421744328	1.972821350762528
CHEMBL5074821	19.31066269151914	0	1	32.682461890023	2.283347248009197	4.551371128054406	1.3072984756009205	4.634767118305449	173.17709420190172	6.070605468690225	17	0	0	5	4	1	0	0	0	0	0	0	304.0	132.13888888888889	234.19444444444449	256.6388888888889	1004.0	6.204081632653061	6.15686274509804	3.037037037037037	2.364406779661017	2.638095238095238	2.5588235294117645	2.471698113207548	2.583333333333333	3.020408163265306	2.6944444444444446	2.449152542372881	2.552380952380952	2.5686274509803924	2.4245283018867925	2.3854166666666665	2.6967120181405897	2.9281045751633985	2.6918901660280974	2.505401234567901	2.174905838041432	2.287301587301588	2.244281045751634
CHEMBL126021	14.049324850872727	0	1	24.16423020448638	2.5262103895363897	4.8487696581757085	1.3424572335825766	3.625967657203932	196.6888688540785	5.869409799240263	9	0	0	3	2	1	0	0	0	0	0	0	200.0	108.61111111111111	171.16666666666669	218.75	722.0	5.2631578947368425	5.3	2.8	2.074766355140187	1.320754716981132	1.1326530612244898	1.2923076923076924	1.6666666666666667	3.0526315789473686	3.042105263157895	2.691588785046729	2.2169811320754715	2.03061224489796	2.015384615384616	1.875	2.858187134502924	2.635416666666667	2.3447488584474887	2.1368421052631583	2.044392523364486	1.867138364779874	1.9472789115646256
CHEMBL2181187	21.011002862997024	0	1	36.24004330583067	2.501324941857391	5.002649883714782	1.3422238261418766	4.050790256407186	816.0377838508388	7.697712430641178	14	0	0	4	2	2	0	0	0	0	0	0	320.0	135.69444444444446	254.88888888888889	340.6666666666667	1082.0	5.818181818181818	5.879310344827586	3.899280575539569	3.1456953642384105	2.8344827586206898	2.233082706766917	1.9765625	1.8166666666666669	3.090909090909091	3.0431654676258995	2.7086092715231787	2.613793103448276	2.631578947368421	2.578125	2.525	2.4671717171717176	2.6590038314176248	2.427513227513228	2.268585131894484	2.2560706401766004	2.2754789272030647	2.1380534670008347
CHEMBL1181643	29.238667198832207	0	2	49.77818547180847	2.3488339643764324	4.697667928752864	1.309952249258118	4.768583381877659	942.1523166678796	8.183168023213996	24	0	0	5	4	1	0	0	0	0	0	0	418.0	220.44444444444449	350.19444444444434	468.8055555555555	1486.0	5.5	5.468354430379747	3.0280898876404496	2.468292682926829	2.795811518324608	2.789772727272727	2.3711340206185567	2.50828729281768	2.973684210526316	2.792134831460674	2.419512195121951	2.544502617801048	2.664772727272727	2.4948453608247423	2.574585635359116	2.9005847953216377	2.8052039381153304	2.5940329218106988	2.367977528089887	2.286856368563685	2.424374636416521	2.557449494949496
CHEMBL537248	9.330287525867716	0	3	28.36919383809513	2.4555501589122253	4.852576600391721	1.296155971198922	3.8858786532133824	700.8665924831975	6.179940796927999	6	0	0	4	3	0	0	0	0	0	1	1	146.01777777777778	166.9294921059133	233.82924703570475	284.6682523070704	3292.0	5.840711111111111	6.48	3.75	2.12	1.0425531914893618	0.48	0.0	0.0	2.96	3.1041666666666665	2.4	1.8085106382978724	1.68	1.181818181818182	1.0	3.9175349929253502	2.976361753403029	3.0085690798857545	2.745188540000178	2.665855279791167	2.5699244239633408	2.4842706748881267
CHEMBL3654200	19.50558120336457	0	3	31.298283378855665	2.483708557386528	4.967417114773056	1.2519313351542265	4.268598112898325	220.5168619228232	6.312264895142596	12	0	0	8	4	1	0	2	1	0	0	3	403.60493827160496	290.56085200426764	277.68415637860073	441.03909465020575	1338.0	10.090123456790124	8.978835978835978	5.902173913043479	5.592222222222222	4.804123711340206	5.156511350059737	4.315602836879433	5.397306397306396	3.675	3.5760869565217392	3.18	3.082474226804124	2.860215053763441	2.436170212765957	2.409090909090909	7.264021300106691	3.747183029590437	3.966916519694296	3.577216407228484	4.410390946502058	3.4333927283526355	3.630337625558653
ZINC000013864326	28.49112030312578	0	1	48.23875935719671	2.361132875609014	4.722265751218029	1.3037502528972085	4.447284141678666	1928.2359575351577	8.872693671945955	18	0	0	7	3	2	0	2	0	0	0	2	526.0	359.9722222222222	382.2777777777777	504.22222222222223	1548.0	7.735294117647059	6.732394366197183	3.300578034682081	2.566137566137566	2.652631578947368	2.857142857142857	2.944751381215469	3.243589743589744	3.1911764705882355	2.878612716763006	2.5343915343915344	2.457894736842105	2.527472527472528	2.552486187845304	2.6923076923076925	5.293709150326797	3.147104851330204	3.0582222222222217	2.7668593448940264	2.667842445620223	2.391959064327485	2.412087912087912
CHEMBL2058418	15.641877898208298	0	3	25.92336158453042	2.470579750211733	4.787558632203482	1.2961680792265209	4.120363966939277	111.36176719611292	5.405931246238108	9	0	0	6	4	1	0	0	0	1	0	1	277.06721536351165	136.07827503429357	184.2932098765432	224.4969135802469	2002.0	8.395976223136717	8.486772486772487	5.60381593714927	4.063786008230453	3.760802469135802	4.590771098967821	3.775641025641026	2.156565656565657	3.6666666666666665	3.575757575757576	3.0416666666666665	2.763888888888889	2.80327868852459	2.730769230769231	2.25	4.12358409194829	3.2967372134038806	3.177469135802469	3.221684436962214	3.1180126886145403	2.8161008230452675	3.245547460028335
2837871	16.51074513747437	0	1	27.60219980053073	2.3482962661599944	4.696592532319989	1.2546454454786695	4.070819153174534	164.004553012182	5.888351550072507	6	0	0	5	2	3	0	0	0	0	0	0	284.0	194.88888888888889	240.1944444444445	305.02777777777766	926.0	6.173913043478261	5.553191489361702	2.946428571428572	2.47008547008547	2.327433628318584	2.073394495412844	1.6785714285714286	1.8295454545454544	2.8260869565217392	2.6785714285714284	2.5213675213675213	2.3893805309734515	2.26605504587156	2.0535714285714284	2.0	4.236714975845411	2.859338061465721	2.825816993464053	2.619047619047618	2.607075023741689	2.879301868239921	2.4492864424057084
16093485;CHEMBL401745	12.25617390653662	0	3	19.76308708572872	2.480024434819308	4.960048869638616	1.2351929428580446	3.628554107933776	75.30746458486834	4.791582890411555	6	0	0	5	3	1	0	0	1	0	0	1	203.6049382716049	93.7552964487121	153.32304526748973	192.5617283950617	910.0	6.786831275720164	7.06810035842294	5.065573770491803	3.297339593114241	1.7105624142661178	0.4015873015873016	0.0648148148148148	0.0	3.2666666666666666	3.5901639344262297	2.901408450704225	2.098765432098765	1.6714285714285717	1.1944444444444444	1.0	3.1251765482904035	3.126111774857295	2.89288764655641	2.8660358901706804	2.712137019648757	2.6305441243712844	2.066607877718989
CHEMBL5082177	16.95863220465868	0	1	29.36791361724384	2.4036907236642207	4.807381447328442	1.2768658094453844	3.9835837970508696	248.42269073108685	6.348040816371153	12	0	0	3	1	1	0	0	1	0	0	1	227.6049382716049	109.19974089315652	197.6841563786008	251.2294238683128	1148.0	4.644998740236836	4.782222222222222	2.9889889889889893	2.411020776874435	2.069444444444444	1.4097222222222223	1.256888888888889	1.0962962962962963	2.7755102040816326	2.8018018018018016	2.6178861788617884	2.4375	2.145833333333333	2.096	2.085714285714286	2.228566140676664	2.5681893004115226	2.246410867938646	2.1063470878285693	2.042515641205795	2.0790895061728394	1.8775934499314129
CHEMBL2164327	16.52732416435732	0	1	26.615478735053603	2.495911403117087	4.939970340766062	1.2674037492882668	4.108675553357752	130.7714177986207	5.615388241514691	11	0	0	3	3	0	0	0	0	0	0	0	224.0	99.19444444444446	192.3611111111112	276.6111111111111	820.0	4.869565217391305	5.354166666666667	2.851851851851852	2.0434782608695654	1.6802721088435375	1.2205882352941178	0.8818181818181818	0.8586956521739131	3.0217391304347827	3.185185185185185	2.6739130434782608	2.2993197278911564	2.169117647058824	2.0090909090909093	1.75	2.156400966183575	2.537615740740741	2.1859217171717176	2.214248971193416	2.004428341384863	1.8960695389266813	1.859885620915033
CHEMBL4876036	14.687481946837975	0	1	25.72212210667044	2.4362463374031647	4.8045533537083465	1.353795900351075	3.882779743389496	118.94157496770475	5.420486292062388	11	0	0	5	4	1	0	0	0	0	0	0	244.0	99.86111111111111	179.3888888888889	210.1666666666668	782.0	6.594594594594595	6.589743589743589	4.190476190476191	3.8588235294117648	3.197802197802198	2.046511627906977	1.2432432432432432	1.0158730158730158	3.135135135135135	3.1785714285714284	3.0	2.7142857142857144	2.453488372093023	2.175675675675676	1.7777777777777777	2.698948948948949	2.948717948717949	2.638071895424837	2.3743386243386246	2.472549019607844	2.5210622710622714	2.3672480620155048
CHEMBL270131	13.044160916762928	0	3	20.93527686514528	2.426057844606913	4.852115689213825	1.2314868744203102	3.558263356481468	135.08320684832847	5.436519186661439	6	0	0	6	3	0	0	2	1	0	0	3	269.60493827160496	196.2275186709343	229.90637860082305	186.2530864197531	1006.0	9.296722009365688	7.737037037037037	4.511784511784512	3.646953405017921	3.7476459510357816	2.905982905982906	3.4281842818428183	3.770114942528736	3.3793103448275863	3.075757575757576	2.870967741935484	2.4745762711864407	2.1923076923076925	2.048780487804878	1.7241379310344829	6.7664661610667	3.292352537722908	4.421276511554289	3.270061728395062	3.004082039028276	3.5249354816209806	2.758072174738842
CHEMBL4848305	14.130205079912493	0	1	23.998700166069494	2.4186933056745934	4.7612950194545	1.333261120337194	3.8123139300017823	107.64259286950916	5.266603078816201	11	0	0	5	4	0	0	0	1	0	0	1	207.6049382716049	82.42196311537876	155.10493827160494	166.39094650205763	968.0	6.29105873550318	6.546031746031746	3.6132208157524617	3.3125925925925928	3.0	2.228855721393035	1.157088122605364	0.9580246913580248	3.303030303030303	3.0632911392405062	2.9466666666666668	2.7972972972972974	2.5074626865671643	2.155172413793104	1.8888888888888888	2.4976352459205686	2.8085243974132865	2.542703906091884	2.199197791321561	2.2185459533607683	2.36205650094539	2.283536023585775
CHEMBL515472	21.97732935818581	0	1	37.88533009179374	2.4063562125852296	4.812712425170459	1.3063906928204738	4.19571479877483	542.3783432368892	7.360674545160881	12	0	0	6	1	3	0	2	0	0	0	2	414.0	288.94444444444446	310.4722222222222	418.9722222222222	1260.0	7.137931034482759	5.833333333333333	3.613793103448276	2.7142857142857144	2.331395348837209	2.231707317073171	1.9565217391304348	1.8657718120805369	2.9827586206896552	2.875862068965517	2.565217391304348	2.4069767441860463	2.3841463414634148	2.192546583850932	2.067114093959732	4.981800766283525	2.999537037037037	2.874742798353909	2.85727969348659	2.6023119392684606	2.515019379844961	2.601964769647697
CHEMBL273170	10.882400458683405	0	3	17.307490141909405	2.441722942035129	4.883445884070257	1.2362492958506717	3.4730933066264504	58.66600142081642	4.408332603509061	6	0	0	5	3	0	0	0	2	0	0	2	159.20987654320987	71.53837067520195	118.5864197530864	129.13580246913585	1058.0	6.922168545356951	7.592592592592593	4.271120793996611	2.731111111111111	1.4292929292929293	0.5627240143369175	0.2121212121212121	0.0	3.608695652173913	3.2745098039215685	2.76	2.0454545454545454	1.4838709677419355	1.3636363636363635	1.0	3.1103639424000846	3.098936899862826	2.96466049382716	2.635886148393209	2.5827160493827166	2.508043396932285	1.8228461436346743
CHEMBL361256	29.94577398001876	0	2	51.33746354233739	2.346690814973168	4.693381629946337	1.316345219034292	4.660300820331535	1039.9833822285314	8.307936566516947	24	0	0	5	4	1	0	0	0	0	0	0	436.0	227.19444444444443	354.2499999999999	467.8888888888888	1522.0	5.662337662337662	5.5875	3.0898876404494384	2.4950980392156863	2.8983957219251337	2.9314285714285715	2.629032258064516	2.7344632768361583	2.987012987012987	2.7865168539325844	2.4166666666666665	2.556149732620321	2.6685714285714286	2.5591397849462365	2.6045197740113	2.9505772005772	2.838888888888889	2.604779411764705	2.41916354556804	2.293572984749455	2.41146761734997	2.6288888888888886
CHEMBL476838	23.4604926057802	0	1	40.29067151453268	2.406454799432896	4.81290959886579	1.2996990811139573	4.242370849512484	654.2828636325659	7.614941882641069	12	0	0	8	2	5	0	1	0	0	0	1	466.0	340.7222222222222	366.13888888888886	485.75	1356.0	7.766666666666667	6.290322580645161	3.919463087248322	2.976331360946745	2.51123595505618	2.325301204819277	1.9520958083832336	2.1354838709677417	3.05	2.9328859060402683	2.57396449704142	2.404494382022472	2.427710843373494	2.2215568862275448	2.1032258064516127	5.678703703703703	3.1357526881720434	3.298548548548548	2.928225205070843	2.8742603550295858	2.685861423220974	2.572623828647925
CHEMBL401541	9.330287525867714	0	3	15.224927004863146	2.374579673654688	4.7491593473093765	1.2687439170719288	3.274126269195828	47.180166183845714	4.036295153103985	6	0	0	4	3	0	0	0	1	0	0	1	145.60493827160494	66.42196311537876	108.15637860082305	101.24074074074072	732.0	7.280246913580247	7.671957671957672	4.238095238095238	2.719298245614035	1.6590038314176243	0.7083333333333333	0.0	0.0	3.5	3.1904761904761907	2.526315789473684	2.0	1.6875	1.25	1.0	3.321098155768938	3.288016852831668	3.181069958847736	2.720066627474035	2.664230019493177	2.290832978572442	2.30516975308642
45263874;CHEMBL1196896	10.224672310210105	0	3	15.820231230181376	2.44857802019	4.897156040379999	1.2169408638601058	3.3495018243997734	53.90885937238493	4.249659095710294	6	0	0	3	3	0	0	0	0	0	0	0	152.0	78.14583333333334	133.61111111111111	163.41666666666669	520.0	5.846153846153846	6.481481481481482	3.4915254237288136	1.8656716417910448	0.8360655737704918	0.18	0.0	0.0	3.1923076923076925	3.0	2.4477611940298507	1.7704918032786885	1.28	1.1538461538461535	1.0	3.005608974358975	3.065843621399177	2.904589371980677	2.745527306967986	2.4390547263681595	2.4877049180327875	1.5533333333333337
CHEMBL2058428	16.417934364616144	0	3	26.86098518199324	2.488115895887852	4.795315679183813	1.2790945324758685	4.158453703783205	123.56175662574616	5.558678429462014	9	0	0	6	4	1	0	0	0	1	0	1	287.06721536351165	139.82827503429357	190.3148148148148	266.7793209876544	2040.0	7.974089315653101	8.132553606237817	5.441872427983539	3.6318342151675487	3.479195244627343	3.444444444444444	3.552362707535121	2.023809523809524	3.583333333333333	3.5416666666666665	3.071428571428572	2.654320987654321	2.4352941176470586	2.793103448275862	2.3035714285714284	3.884118750952599	3.1870532813515275	2.9736689814814814	3.2504715363511654	3.175944297472076	2.8089468068891943	2.640196078431373
CHEMBL5081379	14.83731186109904	0	1	25.913205572701603	2.39893573565621	4.797871471312421	1.29566027863508	3.8094129620576034	218.85009788475384	6.081534191465444	12	0	0	3	1	1	0	0	1	0	0	1	209.6049382716049	96.94974089315652	170.26748971193416	202.4794238683128	1034.0	5.240123456790124	5.3441734417344176	3.445721583652619	2.88395061728395	2.504369538077403	1.7580246913580249	1.3319444444444444	0.962962962962963	2.9	2.896551724137931	2.688888888888889	2.561797752808989	2.311111111111111	2.125	2.0	2.423743522328913	2.7355967078189303	2.432392710170488	2.266910269145263	2.2497713763145866	2.227978915244833	2.076440329218108
44456233;CHEMBL256048	13.463538413245823	0	3	23.05265618633908	2.391359089723454	4.782718179446907	1.280703121463282	3.464311527866749	463.51261728509496	6.726620271296088	6	0	0	4	3	1	0	0	0	0	0	0	204.0	97.86111111111111	179.9722222222222	194.91666666666663	736.0	5.230769230769231	5.175	2.842696629213483	2.2	1.8571428571428568	1.4177215189873418	1.59375	1.5	2.743589743589744	2.629213483146068	2.494117647058824	2.1904761904761907	2.0126582278481013	2.046875	2.1666666666666665	2.5092592592592595	2.697916666666667	2.534820031298904	2.3420724094881407	2.2931372549019606	2.1924603174603177	1.8364978902953588
CHEMBL1181625	33.96963506765567	0	1	58.96629905938265	2.348859736074464	4.697719472148929	1.3401431604405147	4.990865470331822	1162.3784135331907	8.539828082406675	30	0	0	4	2	2	0	0	0	0	0	0	498.0	250.0	395.3611111111111	507.5833333333333	1706.0	5.928571428571429	5.875	3.193877551020408	2.592592592592593	2.7731481481481484	3.1691542288557213	3.17156862745098	3.330049261083744	3.095238095238096	2.9183673469387754	2.5694444444444446	2.5694444444444446	2.711442786069652	2.715686274509804	2.773399014778325	2.9761904761904763	2.8762626262626267	2.671358858858859	2.4257369614512467	2.349922839506173	2.340149176954733	2.5364842454394694
ZINC000029131556	11.34221806968618	0	3	19.425347828746933	2.391088677959939	4.782177355919879	1.295023188583129	3.428038671682884	104.95013253741584	5.058950417236475	6	0	0	3	3	0	0	0	0	0	0	0	160.0	77.11111111111111	144.47222222222223	164.66666666666669	596.0	5.0	5.393939393939394	2.945945945945946	2.1549295774647885	1.4393939393939394	0.847457627118644	0.52	0.3	2.84375	2.7432432432432434	2.5211267605633805	2.257575757575758	1.9491525423728813	1.82	1.575	2.4097222222222223	2.7045454545454546	2.4909003831417627	2.294294294294294	2.31924882629108	2.1893939393939394	1.8559322033898304
CHEMBL1651093	18.058117464730785	1	1	28.80921104826222	2.525817726533198	4.867985922718336	1.2525743934027052	4.125483116448282	180.40204910430896	6.028097089170454	6	0	0	7	2	3	2	0	0	0	0	0	286.8888888888889	203.0971364883402	228.24845679012347	353.0558984910838	1398.0	6.671834625322998	6.2	3.625	2.376202974628172	2.1054131054131053	2.484848484848485	2.0774410774410774	2.217948717948718	3.395348837209302	3.2211538461538463	2.622047244094488	2.5213675213675213	2.606060606060606	2.2222222222222223	2.243589743589744	4.723189220659075	3.011488340192044	2.8531057098765435	2.883992165242165	2.779967704654203	2.338490556083148	2.625452051377977
CHEMBL4169689	25.55330337863841	0	1	43.725886969062	2.4207794462754832	4.841558892550966	1.3250268778503635	4.391394891953061	953.40421670388	8.05396143404005	12	0	0	7	3	4	0	0	0	0	0	0	432.0	244.91666666666669	350.7777777777778	465.77777777777777	1372.0	6.545454545454546	5.985507246376812	2.981818181818182	2.705555555555556	2.707865168539326	2.8553459119496853	3.007042253521127	2.2341772151898733	3.0454545454545454	2.9272727272727272	2.561111111111111	2.455056179775281	2.6226415094339623	2.732394366197183	2.4746835443037973	3.710858585858586	2.7962962962962963	2.806222222222223	2.423737373737374	2.5876543209876544	2.3774968789013733	2.5573025856044724
CHEMBL440524	11.261337840646416	0	1	18.912578161456388	2.4918556592645515	4.801945838469447	1.3508984401040276	3.465741542619406	68.2464072064294	4.559597027636623	9	0	0	2	2	0	0	0	0	0	0	0	150.0	63.88888888888889	128.63888888888889	146.75	544.0	5.357142857142857	5.933333333333334	3.028169014084507	2.0	1.03125	0.7659574468085106	0.0	0.0	3.2857142857142856	3.0985915492957745	2.704225352112676	2.1875	1.7659574468085106	1.4193548387096775	1.0	2.281746031746032	2.612962962962963	2.382201646090535	2.1964006259780904	2.066901408450704	1.807291666666667	1.8333333333333333
45227873	20.72487625389224	0	1	35.00177048474903	2.388883446967188	4.777766893934377	1.2963618698055197	4.180524978215057	316.5916188513919	6.75086444774859	12	0	0	4	2	2	0	0	0	0	0	0	296.0	195.9236111111111	263.8611111111111	379.08333333333326	1084.0	5.192982456140351	4.8474576271186445	2.295302013422819	1.71978021978022	1.8682634730538925	1.925	1.867549668874172	1.8582089552238803	2.912280701754386	2.697986577181208	2.2967032967032965	2.335329341317365	2.3125	2.337748344370861	2.194029850746269	3.4372563352826506	2.7302259887005658	2.4892557651991614	2.271439224459358	2.0828754578754576	2.145874916833	2.171875
CHEMBL4856702	14.130205079912493	0	1	23.998700166069494	2.4186933056745934	4.7612950194545	1.333261120337194	3.8123139300017823	107.64259286950916	5.266603078816201	11	0	0	5	4	0	0	1	0	0	0	1	256.0	144.6111111111111	181.72222222222223	197.44444444444449	760.0	7.757575757575758	7.257142857142857	4.1645569620253164	3.8933333333333335	3.756756756756757	3.343283582089552	1.5862068965517242	1.511111111111111	3.303030303030303	3.0632911392405062	2.9466666666666668	2.7972972972972974	2.5074626865671643	2.155172413793104	1.8888888888888888	4.3821548821548815	3.1253968253968254	2.9790528233151186	2.6765119549929683	2.6325925925925926	2.871621621621622	2.929104477611941
CHEMBL1548;9904281	10.10634399227556	0	3	16.55478245627115	2.4050401792283185	4.810080358456639	1.2734448043285498	3.3788624691666787	52.94891417635466	4.231691829720218	6	0	0	5	3	0	0	0	2	0	0	2	153.20987654320987	66.01059289742417	107.58641975308642	102.51440329218109	1020.0	7.660493827160494	8.058201058201059	4.610960554049985	3.0	2.003584229390681	1.2460317460317458	0.3333333333333333	0.0	3.75	3.414634146341464	2.6	2.032258064516129	1.7857142857142858	1.5714285714285714	1.0	3.300529644871209	3.2374093670389974	3.164306463326071	2.768672793037944	2.562860082304527	2.278640647816275	2.4265138154027044
CHEMBL3654212	21.565291990105568	0	3	34.187647492447645	2.62681819611527	5.147412392594495	1.26620916638695	4.038268873432295	373.39171434392176	6.915879814112528	12	1	0	8	4	1	0	3	0	0	0	3	472.0	358.5625	315.4166666666666	532.0555555555555	1204.0	10.727272727272728	9.23404255319149	6.644230769230769	6.041666666666667	5.264957264957265	5.206611570247934	5.8090909090909095	4.844444444444444	3.840909090909091	3.817307692307693	3.3833333333333333	3.2735042735042734	2.84297520661157	2.7181818181818183	2.344444444444445	8.149147727272727	3.759160756501182	3.992616033755273	3.754139957264957	4.433796296296296	3.918566001899337	3.64348025711662
CHEMBL425190	24.696366683190814	0	2	41.71599391228469	2.395119664160776	4.790239328321553	1.3456772229769254	5.130251674207956	232.2148751345273	6.579065240436563	20	0	0	5	4	1	0	0	0	0	0	0	376.0	149.44444444444446	285.24999999999994	347.27777777777766	1224.0	6.372881355932203	6.444444444444445	3.820689655172414	2.7125	2.188679245283019	2.176056338028169	2.234848484848485	2.09375	3.288135593220339	3.1241379310344826	2.69375	2.5345911949685536	2.612676056338028	2.643939393939394	2.53125	2.5329566854990584	2.7636684303350973	2.5698198198198194	2.40191570881226	2.1704861111111104	2.045597484276729	2.0839201877934275
ZINC000019362650	19.03951243369844	0	2	32.11901874888302	2.472263115858615	4.8701943516439865	1.338292447870126	4.360078755513992	176.58691593609134	6.049281934081952	12	0	0	4	2	0	2	0	0	0	0	0	224.88888888888889	95.75685871056244	186.9567901234568	262.3024691358025	1354.0	4.685185185185185	4.758169934640523	2.926829268292683	2.242630385487528	2.1750181554103123	1.9054726368159205	1.393939393939394	0.7672413793103449	3.208333333333333	3.3577235772357725	2.8095238095238093	2.738562091503268	2.776119402985074	2.393939393939394	2.0	1.9949345564700505	2.319898329702251	2.032139023081052	1.920430593194821	1.7843705383387924	1.7853044281269894	1.873641053989313
CHEMBL3754496	14.170645194432373	0	1	24.08066996132265	2.4178250184266696	4.709186100653005	1.267403682174876	3.474388507418021	280.32429398187634	6.277801011946209	9	0	0	3	2	0	0	1	0	0	0	1	232.0	155.3611111111111	183.8055555555556	219.08333333333337	774.0	6.105263157894737	5.717948717948718	3.1058823529411765	2.3854166666666665	2.2580645161290325	1.894117647058824	2.388888888888889	2.065573770491804	2.921052631578948	2.764705882352941	2.4166666666666665	2.21505376344086	2.164705882352941	2.2777777777777777	2.180327868852459	4.08845029239766	3.0505698005698005	2.7849326599326605	2.5859477124183003	2.282118055555556	2.4444444444444446	2.4215686274509807
CHEMBL85	24.086719157926986	0	1	39.79564544422906	2.4587712381071016	4.897719567733853	1.3265215148076357	4.798130725599918	252.58262105417285	6.630350695957056	15	0	0	7	4	2	0	1	0	0	0	1	426.0	240.75000000000003	305.1111111111111	459.3611111111112	1260.0	7.473684210526316	7.131147540983607	3.717948717948718	3.0	2.4842767295597485	2.1843971631205674	1.9432624113475176	1.9921875	3.3859649122807016	3.0705128205128207	2.753012048192771	2.5660377358490565	2.6099290780141846	2.425531914893617	2.4296875	4.223684210526316	2.866120218579235	2.6764132553606235	2.563212250712251	2.767235609103079	2.5847309573724666	2.139282899921197
CHEMBL1794855	21.369284508520845	4	1	28.36919383809513	2.4555501589122253	4.852576600391721	1.296155971198922	3.8858786532133824	700.8665924831975	6.179940796927999	6	0	0	10	2	8	0	0	0	0	0	0	480.0	442.4444444444444	434.3055555555554	321.4166666666667	1356.0	8.571428571428571	7.036363636363636	3.0535714285714284	2.6842105263157894	2.8623853211009176	0.2375	0.0625	0.0	2.7857142857142856	2.5982142857142856	2.1842105263157894	1.81651376146789	1.55	1.3333333333333333	1.1666666666666667	7.90079365079365	4.012121212121213	4.879837702871409	3.219990079365079	2.8194444444444446	4.724006116207952	2.225
62705457	14.906261546320335	0	3	24.65248659923813	2.457627269265398	4.779256774152167	1.297499294696744	3.9089200756522966	119.77220589853684	5.427445540750774	9	0	0	6	4	1	0	0	0	1	0	1	271.06721536351165	133.32827503429357	181.4043209876544	189.7777777777777	1964.0	9.035573845450388	8.969907407407408	5.341833636915605	4.32437275985663	4.963648834019205	5.964539007092199	4.628654970760234	2.828863346104725	3.7666666666666666	3.459016393442623	3.193548387096774	3.092592592592593	2.936170212765957	2.736842105263158	2.5517241379310347	4.444275834476453	3.371431327160494	3.4227230375029123	3.115563651082777	3.0609318996415764	3.0913351623228174	3.677830312582087
CHEMBL2442272;10357713	14.348984679394846	0	0	23.0196067354615	2.441544545507087	4.742162549083162	1.2788670408589722	3.883687190018617	98.92458282159004	5.182144435046595	11	0	0	6	4	1	0	0	0	1	0	1	257.06721536351165	125.82827503429355	169.81481481481487	166.94753086419755	1926.0	9.521007976426358	9.690932311621967	6.090845562543676	5.0591168091168095	5.833763996554694	6.488129154795822	4.737373737373737	2.263227513227513	3.962962962962963	3.471698113207548	3.3076923076923075	3.209302325581396	3.1538461538461537	2.8484848484848486	2.25	4.660306482751613	3.791081311196254	3.7736625514403306	3.603365944560913	3.210529439696107	3.3787683031869085	3.6912788857233294
23723457	22.893976840374407	0	1	38.46513972858807	2.4231298687005416	4.846259737401084	1.2821713242862691	4.159773911666978	479.22746645816005	7.270787651143469	12	0	0	5	2	3	0	0	0	0	0	0	360.0	229.95138888888889	306.861111111111	443.4861111111111	1222.0	5.806451612903226	5.40625	2.611464968152866	2.0549450549450547	2.1777777777777776	2.1502890173410405	1.9518716577540107	2.2466666666666666	2.935483870967742	2.7961783439490446	2.4450549450549453	2.411111111111111	2.3815028901734103	2.2032085561497325	2.32	3.7088933691756254	2.781901041666667	2.668357487922704	2.439401981599433	2.4367368742368742	2.4251543209876543	2.185613359023763
CHEMBL267930	22.751487054516	0	1	38.1601860031445	2.5368399110722457	4.980220438374827	1.3158684828670515	3.802040151708076	2356.796129079467	8.829769140251832	12	1	0	6	3	2	0	1	0	0	0	1	396.0	271.7013888888889	297.99999999999994	440.1527777777777	1210.0	7.2	6.517241379310345	3.3783783783783785	2.617283950617284	2.4497041420118344	2.261437908496732	1.984375	2.2450980392156863	3.272727272727273	3.02027027027027	2.6296296296296298	2.36094674556213	2.313725490196078	2.3828125	2.519607843137255	4.940025252525253	2.9487547892720305	2.8380952380952373	2.78246996996997	2.716992455418381	2.429240631163708	2.556372549019608
ZINC000029131320	13.233187499852946	0	3	20.75449255075397	2.3951467165665443	4.790293433133086	1.2208525029855275	3.6035381262461614	107.21092713210236	5.205426426706586	6	0	0	6	3	0	0	3	0	0	0	3	318.0	259.4236111111111	352.7222222222222	181.75	798.0	10.96551724137931	8.8	5.015384615384615	4.016129032258065	4.26984126984127	3.8867924528301887	5.2105263157894735	4.928571428571429	3.4482758620689653	3.0307692307692307	2.8225806451612905	2.4761904761904763	2.207547169811321	2.1842105263157894	1.7857142857142858	8.945641762452107	3.5625000000000004	6.783119658119658	3.982478632478634	2.931451612903226	3.781746031746032	3.638364779874215
CHEMBL130585	21.29873214770068	0	1	35.83247546564757	2.5262857306958666	4.850594413420568	1.3271287209499103	3.664586794586845	3813.559927428218	9.239570169038952	15	0	0	6	3	3	0	0	0	0	0	0	380.0	225.19444444444443	301.0833333333333	353.0277777777778	1118.0	7.6	7.018867924528302	3.7704918032786887	2.7518248175182483	2.0	2.1015625	2.231578947368421	2.7674418604651163	3.34	3.1639344262295084	2.744525547445256	2.3308823529411766	2.265625	2.5157894736842104	2.546511627906977	4.503888888888889	2.99266247379455	3.203014184397163	2.631375227686702	2.5768450932684512	2.1795343137254903	2.185546875
CHEMBL5094680	15.544418642285589	0	1	27.135172890858264	2.3989723525744147	4.797944705148828	1.2921510900408697	3.81822116048589	351.4123354608293	6.603897623625015	12	0	0	3	1	1	0	0	1	0	0	1	213.6049382716049	101.19974089315652	179.51748971193422	216.2294238683129	1072.0	4.967556703990812	5.070707070707071	3.1851851851851856	2.682379349046016	2.3356009070294785	1.7523148148148149	1.3433208489388264	1.0910493827160497	2.8372093023255816	2.7916666666666665	2.595959595959596	2.5	2.302083333333333	2.157303370786517	2.0972222222222223	2.353482346352477	2.6683969322858214	2.362072233051766	2.1767832647462284	2.184135594629423	2.1679264298311924	2.042148919753087
CHEMBL256693	18.37284576703178	0	3	31.05939306956395	2.3994997468272032	4.798999493654408	1.3504083943288674	4.277021317309733	171.5171943273862	5.977592642984279	12	0	0	5	3	2	0	0	0	0	0	0	308.0	122.94444444444446	226.77777777777777	255.4166666666667	942.0	7.333333333333333	7.355555555555555	4.359223300970874	3.08	2.7127659574468086	2.896551724137931	3.381578947368421	3.8181818181818175	3.4047619047619047	3.116504854368932	2.84	2.6595744680851063	2.505747126436781	2.671052631578948	2.833333333333333	2.9272486772486777	2.9876543209876547	2.9074074074074074	2.740830636461703	2.554166666666667	2.377068557919622	2.2059386973180075
CHEMBL4862745	13.313708498984765	0	1	23.281008605242704	2.410481764941194	4.738264587467514	1.369471094426041	3.705907089706021	101.60804392637483	5.151750955576264	11	0	0	4	4	0	0	0	0	0	0	0	200.0	82.83333333333334	155.61111111111114	166.66666666666669	680.0	6.0606060606060606	6.285714285714286	3.4556962025316458	3.12	2.7432432432432434	2.029850746268657	1.0344827586206895	0.8	3.1515151515151514	2.9873417721518987	2.8666666666666667	2.702702702702702	2.417910447761194	2.0172413793103448	1.7555555555555555	2.5101010101010104	2.83968253968254	2.5510018214936254	2.19409282700422	2.2222222222222223	2.3648648648648654	2.274875621890548
16191853	23.30142379303884	0	1	39.719218665252654	2.445653021144349	4.882443923115542	1.3239739555084218	4.615234084329508	293.8747293614512	6.7817658745970855	17	0	0	5	3	2	0	0	0	0	0	0	364.0	187.67361111111111	289.0694444444444	428.125	1204.0	6.169491525423729	6.016129032258065	3.1677852348993287	2.699421965317919	2.75	2.2	1.818181818181818	2.2534246575342465	3.135593220338983	3.040268456375839	2.699421965317919	2.6627906976744184	2.466666666666667	2.235294117647059	2.335616438356164	3.1809086629001886	2.811155913978495	2.62790404040404	2.3393922445935864	2.474710982658959	2.498546511627907	2.254320987654321
CHEMBL4209274	13.423098298725945	0	1	22.612289550422982	2.433550772354664	4.738143474598403	1.3301346794366462	3.692470828093071	101.34468396955111	5.149155670384723	11	0	0	4	3	0	0	1	0	0	0	1	238.0	138.38888888888889	169.888888888889	201.4444444444445	710.0	7.67741935483871	7.212121212121212	3.923076923076923	3.0632911392405062	2.909090909090909	3.26	2.5416666666666665	1.4857142857142858	3.3548387096774195	3.102564102564102	2.79746835443038	2.590909090909091	2.56	2.125	1.8571428571428568	4.46415770609319	3.080808080808081	2.929118773946362	2.726139601139601	2.549929676511956	2.3602693602693616	2.7422222222222223
ZINC000000338136	20.25152542347213	0	1	33.897156808352804	2.596931673577958	5.186582109844348	1.355886272334112	4.463091393682827	184.50236083532303	6.13395299112828	12	0	0	5	1	4	0	0	0	0	0	0	368.0	133.7777777777778	250.58333333333337	327.74999999999994	1046.0	8.0	7.68	5.889908256880734	4.382352941176471	3.5827814569536423	3.5454545454545454	2.355072463768116	1.18018018018018	3.630434782608696	4.073394495412844	3.426470588235294	3.052980132450331	2.871212121212121	2.27536231884058	1.9189189189189189	2.908212560386474	2.9150000000000005	2.753663003663004	2.621814475025485	2.409926470588235	2.3736203090507737	2.609638047138047
ZINC000038603510	14.348984679394846	0	3	23.019606735461497	2.4415445455070865	4.74216254908316	1.2788670408589722	3.883687190018612	98.92458282159026	5.182144435046598	9	0	0	6	4	1	0	0	0	1	0	1	255.06721536351165	132.07827503429354	175.14814814814818	179.1141975308642	1926.0	9.446933902352283	9.587484035759898	5.742087542087543	4.816186556927298	5.14026792750197	6.1228545618789525	4.943355119825707	2.8319088319088315	3.962962962962963	3.4545454545454546	3.2222222222222223	3.106382978723404	3.097560975609756	2.764705882352941	2.1153846153846154	4.891787964233094	3.768092805449128	3.892181069958848	3.3783950617283955	3.3169295839048925	3.0781126871552407	3.6306835290575137
ZINC000000014360	15.304979020555878	0	1	24.47928565064804	2.4339926929328044	4.77313475326557	1.223964282532402	3.750542589722238	160.48966342123077	5.771376718696162	9	0	0	6	3	2	1	0	0	0	0	0	244.44444444444449	181.46613511659808	252.7993827160494	277.2530864197531	1056.0	5.962059620596206	4.404761904761905	2.858695652173913	2.281345565749236	2.424561403508772	2.7012987012987013	2.236434108527132	0.7546296296296295	3.0	2.7717391304347827	2.36697247706422	2.494736842105264	2.571428571428572	2.1627906976744184	2.0	4.426003295526782	2.4874338624338628	3.370658436213992	2.8450080515297915	2.543606297428928	2.5182910981156605	2.714646464646466
ZINC000261177822	19.313708498984766	0	1	30.78782402843721	2.819196255516414	5.266615620007565	1.399446546747146	3.491334456525413	2000.0149977861763	8.389367318771324	6	0	2	3	1	2	0	0	0	0	0	0	260.0	97.08333333333334	216.4166666666668	231.86111111111111	882.0	6.046511627906977	6.040816326530612	2.4577464788732395	1.5441176470588236	1.81	2.8421052631578947	2.961038961038961	3.305555555555556	3.930232558139535	3.3380281690140845	2.5294117647058822	2.55	3.144736842105264	3.2467532467532467	3.361111111111111	2.257751937984496	2.2840136054421776	2.186026936026937	1.809663536776212	1.7048611111111112	1.705277777777778	1.8742690058479528
CHEMBL3644527	19.465141088844693	0	3	31.366017168094498	2.4930184618589246	4.986036923717851	1.2546406867237798	4.284863412271219	222.38507635689825	6.320701189287306	16	0	0	8	4	1	0	2	1	0	0	3	425.60493827160496	295.5886297820454	268.48971193415633	394.1934156378602	1334.0	11.822359396433471	10.660818713450292	8.807407407407407	8.217893217893218	7.663580246913581	7.754303599374022	7.484126984126984	6.482180293501048	3.9722222222222223	3.8933333333333335	3.5844155844155843	3.5972222222222223	3.2253521126760565	2.7285714285714286	2.5660377358490565	8.210795271723484	4.202295863114577	4.550673083629769	4.565486968449932	5.119395008283899	4.602994970278921	4.5677853126992405
CHEMBL85392	10.227664335835204	0	1	16.99741776092018	2.208933055022676	4.417866110045354	1.2141012686371555	3.191048565322859	102.25486195731092	4.963940580118425	6	0	0	3	1	1	0	1	0	0	0	1	192.0	132.55555555555554	149.00000000000003	147.0	606.0	6.4	5.266666666666667	2.548387096774193	1.7611940298507462	2.07843137254902	1.5	1.8823529411764703	1.4375	2.6	2.2419354838709675	1.8805970149253728	1.9803921568627447	2.0	2.3529411764705883	2.03125	4.418518518518519	3.0083333333333333	2.865384615384616	2.847222222222223	2.194029850746269	2.356209150326797	2.114583333333333
CHEMBL446356;CHEMBL2111848	19.706179100365105	0	1	33.732643301299824	2.5262632198829857	4.849541175324946	1.349305732051993	3.6491667836731385	4248.459410561491	9.270602436444054	15	0	0	2	2	0	0	0	0	0	0	0	254.0	109.38888888888889	219.25000000000003	271.74999999999994	952.0	4.980392156862745	5.314814814814815	2.7063492063492065	1.9078014184397163	1.463768115942029	1.44	1.595959595959596	1.6923076923076923	3.0980392156862746	2.992063492063492	2.624113475177305	2.260869565217391	2.224	2.2626262626262625	2.351648351648352	2.144880174291939	2.54320987654321	2.283854166666667	2.0641534391534395	1.9273049645390068	1.8345410628019323	1.77
26334054	19.35844293444168	0	1	32.520875428462915	2.416741660621653	4.833483321243306	1.2508029010947277	3.930524592648121	373.4572321027102	6.878314937294922	6	0	0	6	2	4	0	0	0	0	0	0	336.0	221.42361111111111	281.7777777777777	415.375	1104.0	6.0	5.192982456140351	2.6911764705882355	2.1463414634146343	2.185185185185185	1.64	1.3416149068322982	2.1238938053097347	2.7857142857142856	2.7573529411764706	2.347560975609756	2.246913580246914	2.14	1.944099378881988	2.185840707964602	3.953993055555556	2.826754385964912	2.7094017094017087	2.5204248366013067	2.5327743902439024	2.666838134430727	2.175740740740741
ZINC000029130761	13.820217383170773	0	3	22.24753925062231	2.4553697837823543	4.910739567564711	1.2359744028123505	3.6356768163161353	153.26704909280016	5.619968483728313	6	0	0	7	3	0	0	2	2	0	0	4	277.2098765432099	195.8161484529797	228.6183127572017	185.09670781893	1294.0	9.558961260110683	8.074074074074074	4.819865319865319	3.942652329749104	3.910441514961289	2.993589743589744	3.826558265582655	4.145593869731801	3.5517241379310347	3.227272727272727	2.9838709677419355	2.593220338983051	2.2884615384615383	2.1219512195121952	1.7241379310344829	6.752280981137232	3.259705075445817	4.39650601456157	3.281596832522759	2.985430771273065	3.5429683362654	2.779914529914529
45263907;CHEMBL1188516	9.968444621832964	0	3	16.854883835862235	2.365948387201402	4.731896774402805	1.2965295258355565	3.363382131760396	56.81338288449149	4.302136176605521	6	0	0	4	3	1	0	0	0	0	0	0	182.0	83.86111111111111	134.05555555555554	136.02777777777777	546.0	7.583333333333333	7.4	4.652173913043479	3.08	2.108695652173913	2.423076923076923	0.4	0.0	3.208333333333333	3.282608695652174	2.48	2.0869565217391304	2.0384615384615383	1.7	1.1875	3.4942129629629632	3.4177777777777782	3.2696476964769645	3.035628019323672	2.7205555555555554	2.255434782608696	3.051282051282051
CHEMBL3763779	25.948819787484386	0	1	28.36919383809513	2.4555501589122253	4.852576600391721	1.296155971198922	3.8858786532133824	700.8665924831975	6.179940796927999	19	0	0	6	3	2	0	0	1	0	0	1	400.44444444444446	166.9294921059133	233.82924703570475	284.6682523070704	1604.0	6.067340067340068	6.217391304347826	3.875776397515528	3.0228571428571427	2.165775401069519	1.7934782608695652	1.4285714285714286	1.924812030075188	3.1515151515151514	3.1739130434782608	2.8685714285714288	2.508021390374332	2.277173913043478	2.1845238095238093	2.421052631578948	3.9175349929253502	2.976361753403029	3.0085690798857545	2.745188540000178	2.665855279791167	2.5699244239633408	2.4842706748881267
CHEMBL3654210	22.34134845651341	0	3	35.21927315146702	2.627780557525466	5.152774710287645	1.257831183980965	4.099819237861685	381.2491991160814	6.973072644421443	12	1	0	9	4	1	0	4	0	0	0	4	528.0	420.3402777777777	336.8611111111111	558.4999999999997	1284.0	12.0	9.97872340425532	7.663461538461538	6.625	6.17948717948718	5.8347107438016526	6.790909090909091	6.288888888888889	3.954545454545455	3.8846153846153846	3.433333333333333	3.341880341880342	2.950413223140496	2.809090909090909	2.4444444444444446	9.55318813131313	3.974290780141844	4.264064697609001	4.592815170940171	4.654166666666664	4.599002849002848	3.9784205693296575
ZINC000013738514	18.82668361259251	0	1	30.116910016365576	2.454288893835966	4.877379273450114	1.254871250681899	4.390739136819399	193.36227235017228	6.140034225594494	9	0	0	7	4	2	1	0	0	0	0	0	290.44444444444446	194.96613511659808	293.3287037037037	405.44444444444446	1218.0	5.808888888888889	4.35897435897436	2.8524590163934427	1.95483870967742	2.390710382513661	2.5162241887905608	2.256880733944954	2.3071895424836604	3.08	2.9098360655737703	2.3161290322580643	2.540983606557377	2.601769911504425	2.522935779816514	2.372549019607843	3.8993227023319617	2.374465811965812	3.0555073302469142	2.5382387168589355	2.6157706093189965	2.364779396883222	2.507265377471867
CHEMBL3654196	19.50558120336457	0	3	31.442906779739232	2.4720121308123804	4.944024261624762	1.2577162711895695	4.334935100838402	212.646308280952	6.275920992882081	12	0	0	8	4	1	0	3	0	0	0	3	452.0	352.75	299.91666666666663	467.3888888888888	1130.0	11.3	9.571428571428571	6.891304347826087	6.14	5.721649484536083	5.591397849462366	4.840425531914893	5.909090909090909	3.675	3.5434782608695654	3.14	3.082474226804124	2.870967741935484	2.436170212765957	2.4393939393939394	8.81875	4.011243386243387	4.284523809523809	4.529891304347826	4.673888888888888	4.245131729667811	4.126642771804062
ZINC000029130911	14.87775197561892	0	3	25.37110457201181	2.394076422415841	4.788152844831684	1.3353212932637797	3.645996782264979	209.1101685170336	5.984715121348228	6	0	0	5	3	2	0	0	0	0	0	0	248.0	105.88888888888889	196.47222222222223	208.0833333333333	798.0	6.526315789473684	6.1	3.3870967741935485	2.488888888888889	2.380952380952381	2.555555555555556	2.571428571428572	2.327586206896552	3.0789473684210527	2.838709677419355	2.577777777777778	2.4047619047619047	2.4027777777777777	2.523809523809524	2.431034482758621	2.786549707602339	2.802083333333333	2.728780864197531	2.53494623655914	2.312037037037037	2.2549603174603177	2.1697530864197536
CHEMBL278509	12.647041832318097	0	1	22.06955712724028	2.382453651131255	4.764907302262509	1.379347320452517	3.7149798273183903	87.34535037864634	4.939873434628237	10	0	0	2	2	0	0	0	0	0	0	0	168.0	71.58333333333334	143.44444444444446	153.5	618.0	5.25	5.529411764705882	2.8395061728395063	2.08974358974359	1.845070422535212	1.6964285714285714	1.4222222222222225	0.9473684210526316	3.125	2.9135802469135803	2.5641025641025643	2.380281690140845	2.446428571428572	2.2888888888888888	1.894736842105263	2.236979166666667	2.606209150326797	2.390740740740741	2.11042524005487	1.9679487179487176	1.8732394366197185	1.8958333333333333
CHEMBL273921	24.79382593911353	0	1	41.1729611831787	2.4914534920519333	4.853699852090119	1.3281600381670549	4.003659012648419	1055.5626557242624	8.093231338196508	15	0	0	7	4	2	0	1	0	0	0	1	430.0	266.47222222222223	324.72222222222223	489.7777777777778	1296.0	7.413793103448276	6.983870967741935	3.9254658385093166	2.9833333333333334	2.4887640449438204	2.2452830188679247	2.05	2.217741935483871	3.396551724137931	3.1490683229813663	2.75	2.4719101123595504	2.4465408805031448	2.45	2.556451612903226	4.594348659003831	2.952956989247312	2.8736479842674534	2.6024844720496896	2.720987654320988	2.6552746566791514	2.472746331236897
CHEMBL3654201	19.50558120336457	0	3	31.298283378855665	2.483708557386528	4.967417114773056	1.2519313351542265	4.268598112898325	220.5168619228232	6.312264895142596	12	0	0	9	5	1	0	3	0	0	0	3	468.0	356.75	304.4166666666666	477.55555555555566	1142.0	12.0	10.146341463414634	7.352272727272727	6.6	5.913043478260869	6.597701149425287	6.48314606741573	6.67741935483871	3.743589743589744	3.625	3.2526315789473683	3.152173913043478	2.931034482758621	2.4831460674157304	2.4838709677419355	9.147435897435898	4.149728997289974	4.476715686274509	4.384154040404041	5.026900584795323	4.185386473429952	4.34610472541507
CHEMBL3644528	19.465141088844693	0	3	31.366017168094498	2.4930184618589246	4.986036923717851	1.2546406867237798	4.284863412271219	222.38507635689825	6.320701189287306	16	0	0	8	4	1	0	3	0	0	0	3	474.0	357.7777777777778	292.88888888888886	498.44444444444446	1126.0	13.166666666666666	11.31578947368421	9.72	9.753246753246753	8.527777777777779	8.71830985915493	8.728571428571428	7.773584905660377	3.9722222222222223	3.8933333333333335	3.5844155844155843	3.5972222222222223	3.2253521126760565	2.7285714285714286	2.5660377358490565	9.938271604938272	4.494152046783626	4.964218455743879	5.127407407407408	6.473304473304474	5.219135802469136	5.25508607198748
45263880;CHEMBL1188681	10.635111288499631	0	3	17.87737633661885	2.390412463030574	4.780824926061149	1.276955452615632	3.3958555938927004	73.98008726499468	4.640268202600314	6	0	0	3	3	0	0	0	0	0	0	0	156.0	72.86111111111111	136.47222222222226	149.5	558.0	5.379310344827586	5.833333333333333	3.246153846153846	2.295081967213114	1.2622950819672132	0.6037735849056604	0.3	0.1034482758620689	2.931034482758621	2.8615384615384616	2.6557377049180326	2.1475409836065573	1.830188679245283	1.55	1.3448275862068966	2.5124521072796937	2.7972222222222225	2.6244658119658126	2.392735042735044	2.450819672131148	2.199453551912568	1.742138364779874
CHEMBL5077293	15.503978527765703	0	1	26.56345371129509	2.4219962985899683	4.832521352744461	1.3281726855647544	4.0693860344363735	118.37132526826848	5.466973688444052	12	0	0	3	1	1	0	0	1	0	0	1	217.6049382716049	92.7275186709343	170.18415637860085	202.59053497942392	1032.0	5.726445743989603	5.8277777777777775	3.45909645909646	3.128395061728395	2.696296296296296	2.0945083014048533	1.6036036036036037	1.4426229508196722	3.210526315789474	3.10989010989011	2.855555555555556	2.7555555555555555	2.5517241379310347	2.324324324324324	2.098360655737705	2.440197859761429	2.7053755144032925	2.431202233980012	2.194433138877584	2.251005944215821	2.2476451760402383	2.0339860933730667
CHEMBL3770342	15.775128785586409	0	5	25.28254857191643	2.429928749979216	4.859857499958432	1.2641274285958215	3.828851023603284	161.18099251646942	5.775675091251406	6	1	0	6	5	0	0	0	0	1	0	1	227.06721536351165	105.55744170096024	195.67592592592595	225.82870370370367	1992.0	5.975453035881886	6.375925925925927	3.188148148148148	2.7532123960695385	2.776906318082789	2.49789029535865	2.059044551798175	1.2170940170940172	3.263157894736842	2.84	2.704081632653061	2.623529411764706	2.607594936708861	2.4782608695652173	2.1846153846153844	2.777827413183164	2.822492283950617	2.7559989567031824	2.28783950617284	2.3043745275888137	2.567501815541032	2.38144631973746
CHEMBL558579	10.2246723102101	0	3	28.36919383809513	2.4555501589122253	4.852576600391721	1.296155971198922	3.8858786532133824	700.8665924831975	6.179940796927999	6	0	0	4	3	0	0	0	0	0	1	1	152.01777777777778	166.9294921059133	233.82924703570475	284.6682523070704	3330.0	5.429206349206349	6.25	3.4833333333333334	1.7464788732394363	0.8135593220338984	0.1956521739130435	0.0	0.0	3.0	2.95	2.3380281690140845	1.8135593220338984	1.326086956521739	1.1428571428571428	1.0	3.9175349929253502	2.976361753403029	3.0085690798857545	2.745188540000178	2.665855279791167	2.5699244239633408	2.4842706748881267
ZINC000034051848	16.36091522321331	0	1	27.689334344116457	2.381907166990406	4.763814333980811	1.3185397306722122	4.19406861950297	124.43412698006532	5.56571382004932	12	0	0	3	2	0	1	0	0	0	0	0	202.44444444444449	91.55898491083676	173.64197530864203	193.46913580246925	1024.0	4.708010335917313	4.829629629629629	2.514851485148515	2.069182389937107	2.373333333333333	2.064724919093852	1.6774193548387095	1.091954022988506	3.0232558139534884	2.9504950495049505	2.707547169811321	2.68	2.5145631067961167	2.4516129032258065	2.1149425287356323	2.1292787188566686	2.493689986282579	2.197999687451165	2.002383571690503	1.825180526438389	1.9609259259259264	1.952445163610213
44456396;CHEMBL402179	12.934771117021752	0	3	21.295023627005875	2.4358125575677683	4.871625115135538	1.2526484486474043	3.640869289928809	98.12581975579228	5.116878781329004	6	0	0	4	3	1	0	0	0	0	0	0	206.0	95.41666666666669	174.30555555555557	199.22222222222223	698.0	5.722222222222222	6.054054054054054	3.835443037974684	3.0125	2.083333333333333	0.8409090909090909	0.3333333333333333	0.0338983050847457	2.9166666666666665	2.9873417721518987	2.825	2.4761904761904763	1.9886363636363635	1.7435897435897436	1.3559322033898304	2.6504629629629632	2.840840840840841	2.681623931623932	2.657172995780591	2.490277777777778	2.4513888888888893	2.071969696969697
CHEMBL2204360	16.36091522321331	0	1	28.36919383809513	2.4555501589122253	4.852576600391721	1.296155971198922	3.8858786532133824	700.8665924831975	6.179940796927999	12	0	0	4	2	0	1	0	1	0	0	1	202.88888888888889	166.9294921059133	233.82924703570475	284.6682523070704	1314.0	4.508641975308642	4.72463768115942	2.514851485148515	2.069182389937107	2.373333333333333	2.064724919093852	1.6774193548387095	1.091954022988506	2.911111111111111	2.9504950495049505	2.707547169811321	2.68	2.5145631067961167	2.4516129032258065	2.1149425287356323	3.9175349929253502	2.976361753403029	3.0085690798857545	2.745188540000178	2.665855279791167	2.5699244239633408	2.4842706748881267
CHEMBL536790	9.370727640387596	0	3	28.36919383809513	2.4555501589122253	4.852576600391721	1.296155971198922	3.8858786532133824	700.8665924831975	6.179940796927999	6	0	0	5	3	0	0	1	0	0	1	2	194.01777777777767	166.9294921059133	233.82924703570475	284.6682523070704	3334.0	8.8189898989899	8.409090909090908	5.095238095238095	3.710526315789474	3.7586206896551726	2.5	2.625	0.0	3.227272727272727	3.119047619047619	2.5526315789473686	2.103448275862069	1.625	1.5	1.0	3.9175349929253502	2.976361753403029	3.0085690798857545	2.745188540000178	2.665855279791167	2.5699244239633408	2.4842706748881267
CHEMBL3764133	25.35110280603902	0	1	28.36919383809513	2.4555501589122253	4.852576600391721	1.296155971198922	3.8858786532133824	700.8665924831975	6.179940796927999	19	0	0	6	3	2	0	0	1	0	0	1	388.44444444444446	166.9294921059133	233.82924703570475	284.6682523070704	1566.0	6.165784832451499	6.348484848484849	3.835443037974684	3.0236686390532546	2.251428571428572	1.8994082840236688	1.5850340136054422	2.135593220338983	3.2063492063492065	3.1265822784810124	2.834319526627219	2.4914285714285715	2.2958579881656807	2.2993197278911564	2.516949152542373	3.9175349929253502	2.976361753403029	3.0085690798857545	2.745188540000178	2.665855279791167	2.5699244239633408	2.4842706748881267
CHEMBL1181770	29.238667198832207	0	2	49.83881772794958	2.346872288123128	4.693092301819322	1.3115478349460417	4.672414436524025	958.4920601568552	8.200362345570642	18	0	0	4	3	1	0	0	0	0	0	0	374.0	213.69444444444443	348.6666666666667	479.6388888888889	1480.0	4.506024096385542	4.441860465116279	2.1549295774647885	1.86864406779661	2.1559633027522938	2.1791044776119404	1.872037914691943	1.8511627906976744	2.8072289156626504	2.563380281690141	2.26271186440678	2.3944954128440368	2.517412935323383	2.4265402843601898	2.386046511627907	2.5746318607764387	2.499354005167959	2.235042735042735	2.087897756911841	2.032368173258004	2.135448521916412	2.36318407960199
CHEMBL188486	34.822340577595426	1	2	28.36919383809513	2.4555501589122253	4.852576600391721	1.296155971198922	3.8858786532133824	700.8665924831975	6.179940796927999	24	0	0	9	3	3	0	3	0	0	0	3	660.0	505.53472222222223	643.5000000000001	488.8888888888889	1954.0	7.674418604651163	6.556818181818182	3.994736842105264	2.306603773584906	2.717948717948718	2.805555555555556	2.478947368421053	2.5136612021857925	3.046511627906977	2.7157894736842105	2.3820754716981134	2.507692307692308	2.638888888888889	2.536842105263158	2.5737704918032787	5.878310723514212	3.24084595959596	4.347972972972974	3.9404970760233926	2.306079664570231	2.33988603988604	2.5623456790123456
CHEMBL522708	27.114354829647468	0	1	44.54122254779476	2.4377545968433227	4.830173097543064	1.310035957288081	3.9184429637350537	1745.8007713154302	8.688744055735292	16	0	0	7	3	3	1	0	0	0	0	0	410.44444444444446	241.2994684499314	379.0493827160493	454.8364197530864	1600.0	6.126036484245439	5.234741784037559	3.1620111731843576	2.4024822695035457	2.175724637681159	2.0058823529411764	1.8799171842650104	1.9977777777777768	3.238805970149253	2.899441340782123	2.5904255319148937	2.510869565217391	2.541176470588235	2.559006211180124	2.6	3.601484603730319	2.432772561293688	2.8935067382904527	2.4704117525346576	2.419342658261098	2.2461503623188404	2.168554829339143
CHEMBL363678	34.822340577595426	1	2	28.36919383809513	2.4555501589122253	4.852576600391721	1.296155971198922	3.8858786532133824	700.8665924831975	6.179940796927999	18	0	0	10	3	4	0	3	0	0	0	3	650.0	508.2847222222222	657.4999999999998	507.72222222222223	1988.0	7.065217391304348	5.893617021276596	3.3181818181818183	1.9700854700854704	2.25	2.2549019607843137	1.9299065420560748	1.898617511520737	2.9130434782608696	2.5318181818181817	2.282051282051282	2.4166666666666665	2.514705882352941	2.4018691588785046	2.3824884792626726	5.524833937198067	3.0135933806146573	3.937125748502993	3.5593434343434343	2.169753086419753	2.187114197530864	2.4008714596949887
CHEMBL270176	10.704060973720928	0	3	17.65792942029834	2.4275641089777573	4.855128217955516	1.261280672878453	3.443711508230498	61.712520708686	4.45895907577326	6	0	0	4	3	0	0	0	1	0	0	1	155.60493827160494	76.19974089315653	127.57304526748968	145.91358024691357	808.0	5.984805318138651	6.559670781893004	3.746296296296296	2.5065913370998123	1.23015873015873	0.3115942028985507	0.0	0.0	3.230769230769231	3.083333333333333	2.6779661016949152	2.125	1.5217391304347827	1.1923076923076923	1.0	2.930759265121405	2.9884163999390343	2.7733270710323845	2.430864197530864	2.4731115296087047	2.440182245737801	2.139559849704777
CHEMBL272781;16006605	10.882400458683405	0	3	17.304594479983145	2.44774827292634	4.895496545852681	1.236042462855939	3.4667921832338515	58.67898848529696	4.408553951937213	6	0	0	5	3	0	0	0	2	0	0	2	159.20987654320987	71.53837067520196	119.03497942386832	127.77572016460906	1058.0	6.922168545356951	7.5509259259259265	4.446666666666667	2.886621315192744	1.3416532474503489	0.3541666666666666	0.0	0.0	3.608695652173913	3.42	2.816326530612245	1.934782608695652	1.40625	1.2	1.0	3.110363942400085	3.091992455418381	2.975874485596708	2.662139917695473	2.6076677584614094	2.4686918086452887	1.8159722222222223
CHEMBL1336	24.70406604150141	0	0	40.11174421719933	2.386177955793669	4.772355911587339	1.253492006787479	4.056028246131686	835.645199407517	7.891354930183513	18	0	0	11	4	3	0	3	1	0	0	4	579.604938271605	418.3733520042677	509.1563786008231	467.93878600823047	1692.0	12.075102880658436	10.362222222222222	7.260381593714928	6.638063806380639	6.743130227001195	5.4205495818399045	7.105756358768407	5.588148148148147	3.75	3.393939393939394	3.0297029702970297	3.0	2.860215053763441	2.9879518072289155	3.0	8.716111500088909	3.957633744855967	6.364454732510288	4.2701396682878165	4.633057287210202	4.907440594716581	3.8108378689322535
CHEMBL4535474	24.72487625389224	0	1	41.47419830308528	2.4639108944806067	4.920622284207756	1.296068696971415	4.706429011912785	386.8439148606151	7.12117210070616	21	0	0	7	4	2	1	0	0	0	0	0	404.44444444444446	167.22565157750344	291.22222222222223	372.6604938271605	1508.0	6.740740740740741	6.772486772486772	5.032	3.967592592592593	3.144927536231884	2.607361963190184	2.227956989247312	2.386574074074074	3.2666666666666666	3.488	3.145833333333333	2.857142857142857	2.668711656441718	2.548387096774193	2.451388888888889	2.787094192958391	2.9561532431902804	2.7217030114226377	2.6972345679012344	2.587920096021948	2.4681772870178658	2.261379989396349
CHEMBL4207529	20.741455280775188	0	0	34.55088364694438	2.4329748640917805	4.7339478652817935	1.2796623572942365	4.193677019237142	317.5381430601525	6.753849719749852	11	0	0	9	4	4	1	0	0	0	0	0	398.44444444444446	253.42009602194787	273.3888888888889	387.03703703703707	1376.0	8.477541371158393	7.523809523809523	4.692556634304207	4.4	5.247619047619048	4.596491228070176	3.645645645645645	2.625786163522013	3.3617021276595747	3.135922330097088	2.963636363636364	2.961904761904762	2.754385964912281	2.477477477477477	2.358490566037736	5.391916936637188	3.4433106575963714	3.2938420348058903	3.3909864557113747	3.5185185185185186	3.899500293944737	3.633663634394627
ZINC000096937895	14.308544564874964	0	3	23.020681056729863	2.455984917159687	4.777512843644564	1.2789267253738812	3.84497806857183	101.99989712693473	5.212758469626418	9	0	0	6	4	1	0	0	0	1	0	1	255.06721536351165	132.07827503429354	174.9043209876544	179.72685185185182	1926.0	9.446933902352283	9.621966794380588	5.851851851851852	4.729080932784637	5.192277383766745	6.294489611562782	4.6949891067538125	2.578347578347578	3.962962962962963	3.4909090909090907	3.240740740740741	3.0851063829787235	3.1463414634146343	2.617647058823529	2.076923076923077	4.891787964233094	3.7719242230736487	3.886762688614542	3.347867564534231	3.328275034293552	3.080509587601787	3.568917494730504
ZINC000029131124	9.330287525867714	0	3	15.52247421544391	2.375537760510837	4.751075521021676	1.2935395179536593	3.273322982480238	47.16269262185946	4.035924726292517	6	0	0	4	3	0	0	0	1	0	0	1	143.60493827160494	72.67196311537876	108.40637860082305	104.81069958847738	732.0	7.180246913580247	7.481481481481482	3.9671717171717176	2.658536585365854	1.807407407407408	0.8571428571428571	0.0	0.0	3.5	3.136363636363636	2.4390243902439024	1.933333333333333	1.5	1.2	1.0	3.633598155768938	3.264207329022144	3.188422900024208	2.756430041152264	2.5563585265482285	2.476543209876543	2.632716049382716
CHEMBL5093342	15.544418642285589	0	1	28.36919383809513	2.4555501589122253	4.852576600391721	1.296155971198922	3.8858786532133824	700.8665924831975	6.179940796927999	12	0	0	4	1	1	0	0	2	0	0	2	214.04938271604937	166.9294921059133	233.82924703570475	284.6682523070704	1362.0	4.756652949245542	4.958024691358025	3.122685185185185	2.668934240362812	2.2688888888888887	1.7210884353741496	1.2484394506866416	1.295281582952816	2.7333333333333334	2.802083333333333	2.622448979591837	2.48	2.2857142857142856	2.146067415730337	2.0821917808219177	3.9175349929253502	2.976361753403029	3.0085690798857545	2.745188540000178	2.665855279791167	2.5699244239633408	2.4842706748881267
CHEMBL4877051	14.72792206135786	0	1	25.71501602987622	2.418008203345398	4.760969778003245	1.3534218963092748	3.8603064481363183	126.92964129961048	5.48548681359835	11	0	0	5	4	1	0	0	0	0	0	0	244.0	99.86111111111111	180.44444444444449	199.27777777777783	782.0	6.594594594594595	6.564102564102564	3.797619047619048	3.152941176470588	2.696629213483146	2.675324675324675	2.3015873015873014	1.4074074074074074	3.135135135135135	3.095238095238096	2.835294117647059	2.595505617977528	2.493506493506493	2.2857142857142856	2.1296296296296298	2.698948948948949	2.9458689458689458	2.653594771241831	2.3822751322751325	2.344444444444445	2.280274656679152	2.28896103896104
CHEMBL301265	10.675551403019512	0	1	17.9962956741132	2.3952934665655223	4.665649723627062	1.2854496910080857	3.2960849119252	104.87024894181616	4.989196098278156	5	0	0	4	3	0	1	0	0	0	0	0	128.44444444444446	74.03120713305898	122.03395061728396	131.50925925925924	780.0	4.143369175627241	4.104166666666667	1.6796536796536798	1.2162162162162162	1.211640211640212	0.768361581920904	0.6231884057971014	0.6	2.806451612903226	2.4545454545454546	2.364864864864865	2.063492063492064	1.8305084745762712	1.7608695652173914	1.84	2.3881034559051284	2.438175154320988	2.068372044360745	1.8850809684143024	1.7771521521521518	1.8597883597883595	1.7474890144381672
ZINC000084709545	14.906261546320334	0	3	24.65248659923813	2.457627269265396	4.779256774152165	1.297499294696744	3.9089200756523046	119.77220589853574	5.427445540750764	9	0	0	6	4	1	0	0	0	1	0	1	267.06721536351165	132.32827503429357	179.98765432098773	184.8935185185185	1964.0	8.902240512117055	8.969907407407408	5.6041287188828175	4.522839506172839	4.815500685871057	5.958132045088567	4.549707602339182	2.5636574074074074	3.7666666666666666	3.442622950819672	3.1666666666666665	3.092592592592593	3.065217391304348	2.789473684210526	2.4375	4.410942501143119	3.418306327160494	3.4613010446343795	3.177039060918843	3.0815586419753083	3.057727480566987	3.731716317767044
CHEMBL4215741	12.008884736352844	0	0	20.77462848172054	2.409690484475708	4.71895470009341	1.2984142801075338	3.61356074976626	81.03777755281712	4.8649190647333285	6	0	0	4	2	1	1	0	0	0	0	0	174.44444444444446	105.80898491083676	139.22222222222223	172.65740740740742	866.0	5.451388888888889	5.171717171717171	3.257142857142857	2.5072463768115942	1.9191919191919191	1.459016393442623	1.087719298245614	0.4	3.0	2.8857142857142857	2.710144927536232	2.4696969696969697	2.2459016393442623	1.824561403508772	1.26	3.3065307784636486	2.846801346801348	2.442495126705653	2.4626543209876544	2.5022812667740206	2.2805836139169475	2.2050698239222832
CHEMBL267615	13.53248809846712	0	1	22.79856372896808	2.468774490375363	4.776177075908683	1.2665868738315595	3.564742000402325	138.03849236832338	5.515319241370769	9	0	0	3	2	1	0	0	0	0	0	0	200.0	93.13888888888889	169.19444444444446	208.94444444444449	724.0	5.0	5.097560975609756	2.9529411764705884	2.125	1.854368932038835	1.2150537634408602	0.7802197802197802	0.2857142857142857	2.8	2.9176470588235293	2.4903846153846154	2.3300970873786406	2.225806451612903	1.934065934065934	1.4166666666666667	2.328472222222222	2.6727642276422765	2.3177321156773214	2.281045751633988	2.0090811965811968	1.9401294498381887	2.0788530465949817
44456234;CHEMBL256049	13.463538413245823	0	3	23.05265618633908	2.391359089723454	4.782718179446907	1.280703121463282	3.464311527866749	463.51261728509496	6.726620271296088	6	0	0	4	3	1	0	0	0	0	0	0	204.0	97.86111111111111	180.9722222222222	196.5833333333333	736.0	5.230769230769231	5.175	2.707865168539326	2.2	1.5454545454545454	1.518987341772152	1.4848484848484849	1.5892857142857142	2.743589743589744	2.651685393258427	2.494117647058824	2.159090909090909	2.0126582278481013	2.075757575757576	2.0892857142857144	2.5092592592592595	2.697916666666667	2.5489045383411577	2.285892634207242	2.3127450980392155	2.0549242424242427	1.94620253164557
CHEMBL3644525	19.50558120336457	0	3	31.279672595186256	2.488023665175904	4.976047330351807	1.25118690380745	4.261490208034091	225.2681961568889	6.33358240715047	16	0	0	8	4	1	0	2	1	0	0	3	425.60493827160496	295.5886297820454	271.4897119341564	405.201646090535	1334.0	11.822359396433471	10.634502923976608	8.201481481481482	8.024531024531026	7.060740740740742	7.277777777777778	6.367647058823529	7.522222222222222	3.9722222222222223	3.88	3.5974025974025974	3.48	3.081081081081081	2.764705882352941	2.68	8.210795271723484	4.199371886506389	4.601520541256888	4.389355281207132	5.262359040136818	4.250315500685872	4.4683572461350245
CHEMBL4218231	11.411167754907476	0	0	19.12713347284643	2.402484841637593	4.693271354718246	1.2751422315230954	3.5352236485729405	71.28204036690737	4.672109515537069	6	0	0	4	1	2	1	0	0	0	0	0	182.44444444444449	128.55898491083676	136.2222222222222	175.0925925925927	842.0	6.515873015873017	5.885057471264369	3.725806451612903	2.9096045197740112	2.53061224489796	2.0	1.4545454545454546	0.46875	3.1785714285714284	2.8548387096774195	2.6440677966101696	2.53061224489796	2.3488372093023258	1.6363636363636365	1.28125	4.59139231824417	3.1819923371647514	2.7800453514739223	2.909448426921545	2.967671060891401	2.613378684807256	2.871662360034452
16190489	24.893976840374403	0	1	41.36748761920865	2.4575057481808527	4.908943776052009	1.2927339881002704	4.962604279433243	281.4027998749114	6.8029379042407045	11	0	0	6	3	3	0	0	0	0	0	0	380.0	201.47916666666663	325.20833333333337	491.29166666666674	1312.0	5.507246376811594	5.319444444444445	2.7362637362637363	2.39906103286385	2.422727272727273	1.7316017316017316	1.2404580152671756	1.6231884057971016	2.971014492753623	2.9285714285714284	2.643192488262911	2.6	2.385281385281385	2.0801526717557253	2.1690821256038646	2.919987922705314	2.574266975308642	2.408950617283951	2.212225274725274	2.306533646322379	2.4134469696969703	2.1234968734968738
CHEMBL4293307	30.199009642770783	0	1	49.76599158427044	2.4620538212961525	4.924107642592306	1.2760510662633446	4.1918481321710725	3735.939056751219	9.586731039918527	18	0	0	9	2	3	0	3	1	0	0	4	571.604938271605	388.8802964487121	557.2397119341565	593.4179526748973	1936.0	7.830204633857602	6.843567251461988	3.920987654320988	3.0068457082675093	2.6276803118908383	2.7731481481481484	2.4726452340665537	2.749354005167959	3.26027397260274	3.105555555555556	2.6113744075829386	2.425438596491228	2.4814814814814814	2.467005076142132	2.552325581395349	5.327127348612494	3.026586528048517	4.127701569882641	2.836539780521261	2.812407358648802	2.311166612518952	2.931262860082305
CHEMBL4866412	14.83731186109904	0	1	25.05797485781284	2.41597622149307	4.746311155969231	1.318840781990149	3.843771468406164	126.5172854644084	5.482232828992449	11	0	0	5	4	0	0	1	0	0	0	1	260.0	148.8611111111111	190.97222222222223	226.4444444444445	798.0	7.222222222222222	6.789473684210527	3.901098901098901	3.225806451612903	3.3181818181818183	3.333333333333333	1.5072463768115942	1.490909090909091	3.1944444444444446	2.989010989010989	2.78494623655914	2.647727272727273	2.5866666666666664	2.188405797101449	1.981818181818182	4.13503086419753	3.016812865497076	2.850331674958541	2.557081807081808	2.434886499402629	2.62878787878788	2.8777777777777778
CHEMBL4209942	19.03951243369844	0	0	32.22569423169179	2.4597524103547497	4.760323709259144	1.3427372596538245	4.221551540267586	194.0764062776741	6.143720665672073	17	0	0	5	3	1	1	0	0	0	0	0	292.44444444444446	141.36454046639233	205.783950617284	238.0061728395061	1168.0	7.13279132791328	7.015151515151515	3.872340425531915	3.9574468085106393	4.253623188405797	4.083333333333333	4.043956043956044	3.636363636363636	3.5365853658536586	3.297872340425532	3.24468085106383	3.260869565217391	3.1847826086956523	2.879120879120879	2.5568181818181817	3.44791562113152	3.109848484848485	2.818958227634027	2.526070396637773	2.531980562122406	2.454307568438003	2.532306763285024
CHEMBL2058426	16.377494250096262	0	3	26.89408754449527	2.495435320355211	4.825244681748538	1.2806708354521557	4.201836834622304	117.47635836177838	5.508174452637389	9	0	0	6	4	1	0	0	0	1	0	1	287.06721536351165	139.82827503429357	190.070987654321	266.7268518518518	2040.0	7.974089315653101	8.158869395711502	5.525720164609053	3.611552028218695	3.543667123914038	3.603921568627452	3.554278416347382	1.742063492063492	3.583333333333333	3.583333333333333	3.083333333333333	2.691358024691358	2.4823529411764707	2.793103448275862	2.232142857142857	3.884118750952599	3.1899772579597143	2.969859182098765	3.231009945130315	3.1753196649029976	2.807003505563177	2.601488743645607
ZINC000029130460	10.70406097372093	0	3	17.68567500275274	2.423016100101849	4.846032200203699	1.2632625001966242	3.440008363505947	63.58426544469974	4.488838277690947	6	0	0	4	3	0	0	0	1	0	0	1	159.60493827160494	68.19974089315653	124.23971193415638	141.0864197530864	808.0	6.138651471984805	6.670781893004115	3.8732943469785575	2.430555555555556	1.2473794549266248	0.5142118863049095	0.1302681992337164	0.0	3.230769230769231	3.1403508771929824	2.696428571428572	2.1320754716981134	1.627906976744186	1.4137931034482758	1.2727272727272727	2.623066957429097	2.9019966468526146	2.700863302916443	2.476933073424302	2.519400352733686	2.1975696870875066	1.7914154464542065
CHEMBL582877	13.264538906035998	0	5	19.999036975205364	2.3652222628736586	4.730444525747317	1.1764139397179625	3.707219194440917	94.80255967912942	5.082424660793329	6	0	0	6	5	0	0	0	0	1	0	1	209.06721536351165	98.30744170096024	171.92592592592595	179.24537037037032	1880.0	6.744103721403602	7.219907407407407	3.7435046987285774	2.757955138236828	2.8282247765006385	2.505747126436781	2.234280792420327	0.6934594168636722	3.290322580645161	2.8059701492537314	2.619718309859155	2.4655172413793105	2.4482758620689653	2.395348837209302	1.7872340425531914	3.1712077968051684	3.192177854938272	3.243885394828792	2.8095863276211537	2.5245826812728214	2.940879097488293	2.181912515964239
CHEMBL1189631	9.330287525867714	0	3	15.224927004863147	2.374579673654688	4.7491593473093765	1.268743917071929	3.2741262691958286	47.180166183845685	4.036295153103985	6	0	0	4	3	0	0	1	0	0	0	1	194.0	128.61111111111111	132.72222222222223	173.44444444444449	524.0	9.7	8.761904761904763	5.682926829268292	4.525	2.4516129032258065	2.142857142857143	0.0	0.0	3.5	3.268292682926829	2.45	1.903225806451613	1.7142857142857142	1.2857142857142858	1.0	6.430555555555555	3.812169312169312	3.9035947712418304	3.752710027100272	4.336111111111112	3.010752688172043	4.357142857142857
25308353	22.703706811593463	0	0	38.99038766378681	2.4352892966542665	4.870578593308533	1.2996795887928938	4.2650129137342745	452.8063234689104	7.214076780717764	12	0	0	4	1	3	0	0	0	0	0	0	356.0	231.70138888888889	296.66666666666663	492.2777777777777	1208.0	5.836065573770492	5.555555555555555	2.8461538461538463	2.171428571428572	2.1142857142857143	2.2848837209302326	2.6416184971098264	2.546666666666667	2.9672131147540983	2.833333333333333	2.4857142857142858	2.3657142857142857	2.372093023255814	2.3352601156069364	2.4133333333333336	3.798383424408014	2.8264991181657853	2.648809523809524	2.484686609686609	2.8130158730158725	2.526507936507936	2.1358204134366923
ZINC000013491358	20.53925470817579	0	1	32.772885051212334	2.568655282873336	5.096527932892313	1.3109154020484934	4.463145124883439	187.9492131248184	6.152462515255831	9	0	0	4	3	1	0	0	0	0	0	0	294.0	150.7777777777778	234.66666666666663	378.7777777777777	992.0	5.88	6.166666666666667	3.688888888888889	2.9806451612903224	2.3594771241830066	2.089041095890411	1.969230769230769	2.07843137254902	3.46	3.3703703703703702	2.9612903225806453	2.7320261437908497	2.493150684931507	2.515384615384616	2.4607843137254903	3.015555555555556	2.581275720164609	2.3466666666666667	2.35761316872428	2.443727598566308	2.363289760348584	2.207572298325723
CHEMBL3104091	18.17064519443237	0	1	30.25240997257551	2.6029970305201333	4.982185468200006	1.3751095442079777	4.163048356831512	159.59205461897997	5.861078261051662	15	0	0	2	2	0	0	0	0	0	0	0	246.0	90.69444444444446	193.58333333333343	274.8888888888889	838.0	5.857142857142857	6.478260869565218	4.342105263157895	3.238805970149253	2.558139534883721	1.7058823529411764	0.8198198198198198	0.323943661971831	3.571428571428572	3.754385964912281	3.291044776119403	3.0387596899224807	2.588235294117647	1.963963963963964	1.6056338028169015	2.159391534391535	2.53743961352657	2.304563492063493	2.176656920077973	2.051409618573798	2.0187338501291987	1.992296918767508
CHEMBL1170237;10449470	15.820217383170776	0	3	25.789616959452463	2.481774712665876	4.791806895333283	1.2894808479726234	4.126642842108437	108.93772352362288	5.38392355569004	9	0	0	6	4	1	0	0	0	1	0	1	277.06721536351165	149.82827503429354	184.64814814814807	276.7808641975309	2002.0	8.395976223136717	8.572486772486773	5.3886205045625335	3.7060778727445394	3.921631776704241	4.705525197328477	3.775641025641025	1.742962962962963	3.727272727272727	3.463768115942029	2.9615384615384617	2.753623188405797	2.901639344262295	2.769230769230769	2.1	4.540250758614956	3.355467372134039	3.1835887611749687	3.4779477545178032	3.5484726179170627	2.832192699946323	3.014065978546853
CHEMBL3753318	14.170645194432373	0	1	24.08066996132265	2.4178250184266696	4.709186100653005	1.267403682174876	3.474388507418021	280.32429398187634	6.277801011946209	9	0	0	2	2	0	0	0	0	0	0	0	184.0	98.36111111111111	167.80555555555563	210.0833333333334	732.0	4.487804878048781	4.738095238095238	2.43956043956044	1.6759259259259258	1.5294117647058822	1.5851063829787233	1.632183908045977	1.457142857142857	2.7804878048780486	2.7142857142857144	2.342592592592593	2.2254901960784315	2.148936170212766	2.0919540229885056	2.1142857142857143	2.399051490514905	2.7374338624338628	2.330632716049384	2.1736874236874235	1.9452160493827169	2.003267973856209	2.030141843971631
CHEMBL365422	35.48900724426209	1	2	28.36919383809513	2.4555501589122253	4.852576600391721	1.296155971198922	3.8858786532133824	700.8665924831975	6.179940796927999	18	0	0	9	3	3	0	3	0	0	0	3	630.0	496.59027777777777	650.9444444444442	522.6388888888889	1960.0	6.8478260869565215	5.821052631578947	3.1818181818181817	1.8924302788844625	2.1842105263157894	2.2955665024630543	1.9495412844036697	1.8995433789954337	3.0217391304347827	2.623376623376624	2.310756972111554	2.4473684210526314	2.5960591133004924	2.477064220183486	2.429223744292237	5.397720410628019	2.911988304093568	3.78456072351421	3.4045214045214043	2.082226648959717	2.101486354775828	2.372194854953475
ZINC000029131429	11.480117440128774	0	3	18.794284345252763	2.452320256738972	4.904640513477943	1.2529522896835177	3.544686669836794	67.70547536734898	4.620632161674037	6	0	0	5	3	1	0	0	1	0	0	1	193.6049382716049	95.22751867093432	143.18415637860085	182.6851851851852	872.0	7.1705532693187015	7.325396825396825	4.812260536398467	3.368606701940035	1.619047619047619	0.8724279835390947	0.237037037037037	0.0	3.333333333333333	3.362068965517241	2.8253968253968256	2.142857142857143	1.4444444444444444	1.3	1.0	3.5269451359605304	3.2308935920047035	3.046471412310656	2.8523130410103605	2.899764844209289	2.757887517146777	2.153787532388355
CHEMBL3654211	20.28163766977242	0	3	32.33021218625413	2.4909905114348714	4.981981022869743	1.2434696994713126	4.373781402194629	230.7617567875021	6.39689726743751	12	0	0	9	4	1	0	4	0	0	0	4	508.0	414.5277777777777	323.5277777777777	518.5	1210.0	12.7	10.404761904761903	7.663043478260869	6.79	6.484536082474227	6.688172043010753	6.861702127659575	7.696969696969697	3.8	3.652173913043478	3.24	3.164948453608248	2.978494623655914	2.521276595744681	2.484848484848485	10.363194444444442	4.251984126984127	4.621825396825396	4.971316425120774	5.185	4.780068728522337	4.446833930704899
CHEMBL4852622	14.130205079912493	0	1	24.11252331859025	2.416185423408302	4.755060560360521	1.3395846288105693	3.804836120299164	108.87406836512352	5.277978543116233	11	0	0	4	4	0	0	0	0	0	0	0	208.0	87.61111111111111	165.61111111111114	187.77777777777783	718.0	5.777777777777778	6.052631578947368	3.3294117647058825	2.781609195402299	2.602409638554217	2.242857142857143	1.1875	0.8148148148148148	3.111111111111111	2.976470588235294	2.71264367816092	2.6506024096385543	2.5428571428571427	2.15625	2.0	2.433641975308642	2.773391812865497	2.471807628524047	2.236601307189543	2.1583652618135383	2.242302543507363	2.28452380952381
CHEMBL435949	18.930122633957268	0	1	32.66666965207199	2.4194082595993214	4.786421673335423	1.3611112355029995	4.308862477221007	193.82273738181487	6.142412753880223	15	0	0	5	4	1	0	0	0	0	0	0	300.0	118.63888888888889	222.9444444444445	263.66666666666663	966.0	6.521739130434782	6.530612244897959	3.7889908256880735	2.5163934426229506	1.9375	1.949579831932773	1.809090909090909	2.576923076923077	3.260869565217391	3.201834862385321	2.7704918032786887	2.5	2.403361344537815	2.227272727272727	2.4615384615384617	2.5791062801932365	2.846938775510204	2.592377260981913	2.353975535168196	2.1612021857923494	2.065104166666666	2.019140989729226
16189614	21.99660003040692	0	1	37.63635001092357	2.4311725574258745	4.862345114851749	1.297805172790468	4.412399667345354	295.45604035985707	6.753230799184557	12	0	0	5	1	4	0	0	0	0	0	0	360.0	217.95138888888889	294.0277777777777	477.8194444444444	1200.0	6.0	5.548387096774194	3.013333333333333	2.3876404494382024	2.097826086956522	2.067415730337079	1.9123711340206184	2.206060606060606	2.95	2.933333333333333	2.49438202247191	2.4293478260869565	2.4101123595505616	2.128865979381444	2.175757575757576	3.632523148148148	2.869847670250896	2.6488988988988984	2.4597222222222217	2.684378901373284	2.392210144927536	2.360174781523096
CHEMBL126737	20.59162536651413	0	1	34.217915364837026	2.5454781501745694	4.882655791504405	1.3160736678783471	3.738735810248643	2952.646051147439	8.945968458817905	15	0	0	5	2	1	0	1	1	0	0	2	335.60493827160496	173.0052964487121	244.46193415637865	286.7973251028807	1310.0	6.991769547325103	6.708061002178649	3.570621468926554	2.51421188630491	1.9085470085470089	1.6225749559082894	2.102747909199522	2.7694444444444444	3.375	3.1864406779661016	2.806201550387597	2.4	2.2698412698412698	2.4838709677419355	2.5875	3.6042770093481686	2.807592996046155	2.686394880839325	2.5301231080421287	2.2232350783169044	2.0269468186134856	1.8902851263962368
25374006	22.96292652559571	0	1	38.06685264749246	2.445393658554039	4.890787317108076	1.2688950882497485	4.25412652488	523.4791799914526	7.359109547397856	12	0	0	6	2	3	0	0	1	0	0	1	363.60493827160496	225.2900186709344	296.6702674897119	434.0756172839505	1472.0	6.162795563925508	5.7723132969034605	2.9406906906906904	2.447655748233783	2.6639892904953144	2.19558154645874	1.772159800249688	2.3175853018372705	3.067796610169492	2.9324324324324325	2.572254335260116	2.5843373493975905	2.3567251461988303	2.1853932584269664	2.393700787401575	3.818474892727701	2.8165941442353097	2.721745573300109	2.5045774941608268	2.509107614358096	2.581746740046606	2.324525305032128
ZINC000029130570	9.928004507313084	0	3	16.86728542329737	2.3923432198886343	4.784686439777269	1.2974834940997977	3.3464361433578524	55.82951541669254	4.284666944129891	6	0	0	3	3	0	0	0	0	0	0	0	148.0	76.61111111111111	128.30555555555554	144.66666666666669	520.0	5.6923076923076925	6.185185185185185	3.3833333333333333	2.23728813559322	1.1071428571428572	0.2608695652173913	0.0	0.0	3.0384615384615383	2.9166666666666665	2.542372881355932	2.0535714285714284	1.4782608695652173	1.1923076923076923	1.0	2.9465811965811968	3.0246913580246915	2.7892512077294684	2.457407407407408	2.451977401129944	2.4345238095238098	2.101449275362319
CHEMBL25212	8.55423105945987	0	3	14.42692050443618	2.3332438278843943	4.666487655768789	1.3115382276760164	3.16933326963608	41.85719450647462	3.8295738737083975	6	0	0	3	3	0	0	0	0	0	0	0	138.0	66.83333333333334	109.11111111111111	101.16666666666666	444.0	6.9	7.095238095238095	3.8536585365853657	2.325	1.4516129032258065	0.6428571428571429	0.0	0.0	3.25	3.048780487804878	2.325	1.870967741935484	1.5714285714285714	1.2857142857142858	1.0	3.3416666666666672	3.330687830687831	3.2091503267973858	2.7852303523035227	2.5291666666666663	2.225806451612903	2.404761904761905
ZINC000261177535	19.313708498984766	0	1	30.78782402843721	2.8191962555164114	5.266615620007563	1.3994465467471462	3.491334456525413	2000.0149977860085	8.38936731877124	6	0	2	3	1	2	0	0	0	0	0	0	260.0	97.08333333333334	216.4166666666667	231.8611111111112	882.0	6.046511627906977	6.040816326530612	2.4577464788732395	1.5441176470588236	1.81	2.8421052631578947	2.961038961038961	3.305555555555556	3.930232558139535	3.3380281690140845	2.5294117647058822	2.55	3.144736842105264	3.2467532467532467	3.361111111111111	2.257751937984496	2.284013605442177	2.1860269360269364	1.809663536776212	1.7048611111111114	1.705277777777778	1.8742690058479528
CHEMBL2181170	20.41328588155165	0	1	34.74618981152021	2.4966014605318674	4.993202921063734	1.3363919158277004	3.99924499900568	771.3667471445401	7.603675382722489	14	0	0	5	3	1	0	1	0	0	0	1	348.0	184.44444444444449	257.22222222222223	346.66666666666674	1072.0	6.96	6.660377358490566	4.423076923076923	3.75	3.5528455284552845	2.6371681415929205	2.3981481481481484	2.2626262626262625	3.24	3.015384615384616	2.6911764705882355	2.658536585365854	2.672566371681416	2.6296296296296298	2.646464646464646	3.688888888888889	2.837526205450734	2.6793981481481484	2.611538461538462	2.549019607843138	2.693992773261066	2.390363815142576
CHEMBL1112	23.50093272030008	0	1	39.33546591849611	2.375823017960824	4.751646035921648	1.3111821972832038	4.617244196688486	291.04558989107625	6.772092209861079	12	0	0	7	3	2	0	0	2	0	0	2	345.2098765432099	172.06614845297975	271.4197530864198	326.5925925925925	1708.0	6.056313623565085	5.92037037037037	2.8832546192725164	2.187363834422658	1.916485112563544	1.9694656488549616	1.7361111111111112	1.9807256235827664	3.210526315789474	2.865771812080537	2.5294117647058822	2.320261437908497	2.3282442748091605	2.3660714285714284	2.5510204081632653	3.018704358824206	2.620593278463649	2.4900894778570626	2.2895099576611435	2.134592108448317	1.9693778746066328	2.1023701818867218
ZINC000013738511	17.364689807296884	0	1	27.61916399543825	2.447695218041153	4.786508914765768	1.2554165452471933	4.189634156344743	170.4791611270429	5.927070427489328	9	0	0	7	4	2	1	0	0	0	0	0	276.44444444444446	186.96613511659808	283.0046296296296	306.3796296296296	1142.0	6.282828282828283	4.673913043478261	2.9111111111111114	2.1707317073170733	2.764309764309764	2.8814814814814818	2.284210526315789	2.561181434599156	3.1818181818181817	2.8666666666666667	2.382113821138212	2.707070707070707	2.7555555555555555	2.463157894736842	2.367088607594937	4.249230343559048	2.426831723027376	3.3691027336860664	2.5710170487948267	2.4908912978018667	2.336731512657439	2.798010973936901
CHEMBL1188440	9.330287525867714	0	3	15.522474215443912	2.375537760510837	4.751075521021674	1.2935395179536593	3.2733229824802383	47.16269262185944	4.035924726292517	6	0	0	3	3	0	0	0	0	0	0	0	146.0	71.61111111111111	118.38888888888886	126.49999999999996	482.0	6.3478260869565215	6.666666666666667	3.787234042553192	2.1153846153846154	1.1521739130434785	0.3103448275862069	0.0	0.0	3.1739130434782608	3.1702127659574466	2.3653846153846154	1.891304347826087	1.3793103448275863	1.1538461538461535	1.0	3.113526570048309	3.1689814814814814	2.9597222222222213	2.765366430260048	2.432692307692307	2.170289855072464	2.2643678160919536
CHEMBL203013	16.21108530895225	0	1	26.84083997505084	2.509283967271308	4.863193335354161	1.3420419987525416	3.720633924955387	296.77166235102976	6.386110210040985	6	0	0	4	3	1	0	0	0	0	0	0	224.0	95.91666666666669	190.97222222222223	236.75	810.0	5.209302325581396	5.173913043478261	2.9107142857142856	2.0854700854700856	2.0	1.8043478260869563	1.4155844155844155	1.3823529411764706	3.13953488372093	2.857142857142857	2.6324786324786325	2.55	2.402173913043478	2.3376623376623376	2.367647058823529	2.23062015503876	2.3810386473429954	2.220607235142119	2.1316964285714284	2.0235042735042734	2.0325	1.8620169082125613
CHEMBL256049	13.463538413245823	0	3	23.052656186339075	2.391359089723452	4.782718179446909	1.280703121463282	3.4643115278667502	463.5126172850922	6.726620271296083	6	0	0	4	3	1	0	0	0	0	0	0	204.0	97.86111111111111	180.13888888888889	197.91666666666663	736.0	5.230769230769231	5.2	2.7	2.1511627906976742	1.5465116279069768	1.5384615384615383	1.462686567164179	1.5892857142857142	2.743589743589744	2.6222222222222222	2.4651162790697674	2.197674418604651	2.0384615384615383	2.0597014925373136	2.0892857142857144	2.5092592592592595	2.7020833333333334	2.53716744913928	2.2697530864197537	2.3013565891472867	2.0794573643410854	1.96474358974359
ZINC000013491360	20.53925470817579	0	1	32.772885051212334	2.568655282873336	5.096527932892313	1.3109154020484934	4.463145124883439	187.9492131248184	6.152462515255831	9	0	0	4	3	1	0	0	0	0	0	0	294.0	150.7777777777778	234.66666666666663	378.7777777777777	992.0	5.88	6.166666666666667	3.688888888888889	2.9806451612903224	2.3594771241830066	2.089041095890411	1.969230769230769	2.07843137254902	3.46	3.3703703703703702	2.9612903225806453	2.7320261437908497	2.493150684931507	2.515384615384616	2.4607843137254903	3.015555555555556	2.581275720164609	2.3466666666666667	2.35761316872428	2.443727598566308	2.363289760348584	2.207572298325723
CHEMBL187928	36.724881321672704	1	1	28.36919383809513	2.4555501589122253	4.852576600391721	1.296155971198922	3.8858786532133824	700.8665924831975	6.179940796927999	30	0	0	9	3	3	0	3	0	0	0	3	706.0	515.0625	654.8333333333334	489.1666666666667	2022.0	8.404761904761905	7.275862068965517	4.43010752688172	2.813131313131313	3.3260869565217392	3.4806629834254146	3.413793103448276	3.223463687150838	3.238095238095238	2.876344086021505	2.590909090909091	2.6956521739130435	2.7624309392265194	2.8160919540229883	2.782122905027933	6.131696428571429	3.38058748403576	4.57925407925408	4.0683990442054965	2.4705387205387206	2.4861111111111107	2.735727440147329
25289057	23.58915307774249	0	0	39.6027628761786	2.452479426411332	4.904958852822665	1.277508479876729	4.482894997232239	346.24959612708454	6.978562002571996	12	0	0	6	2	4	0	0	0	0	0	0	406.0	242.22916666666663	316.95833333333326	527.7777777777778	1286.0	6.444444444444445	6.0	3.403973509933775	2.5434782608695654	2.5245901639344264	2.6123595505617976	2.7848837209302326	3.035971223021583	3.015873015873016	3.0397350993377485	2.5380434782608696	2.448087431693989	2.4101123595505616	2.3430232558139537	2.5323741007194243	3.844907407407407	2.908760683760684	2.732399425287356	2.6928807947019857	2.8683574879227054	2.6231026108075284	2.3279494382022468
CHEMBL3644529	19.50558120336457	0	3	31.298283378855665	2.483708557386528	4.967417114773056	1.2519313351542265	4.268598112898325	220.5168619228232	6.312264895142596	16	0	0	8	4	1	0	2	1	0	0	3	425.60493827160496	295.5886297820454	271.04526748971193	360.8600823045268	1334.0	11.822359396433471	10.634502923976608	8.327407407407406	7.412698412698413	7.052469135802469	7.500782472613459	7.084126984126985	6.670859538784067	3.9722222222222223	3.84	3.51948051948052	3.5277777777777777	3.2253521126760565	2.8142857142857145	2.641509433962264	8.210795271723484	4.19937188650639	4.593987584571389	4.525486968449932	4.686494575383464	4.129229538180155	4.337738364342434
CHEMBL463249	15.820217383170773	0	3	25.77874835356352	2.481196597853081	4.787937283241357	1.288937417678176	4.123942159020359	109.54649684223872	5.3894962683834935	9	0	0	6	4	1	0	0	0	1	0	1	277.06721536351165	149.82827503429354	184.64814814814807	277.445987654321	2002.0	8.395976223136717	8.572486772486773	5.3886205045625335	3.667616334283001	3.8958668813741273	4.619307832422586	3.616096866096866	1.9266666666666667	3.727272727272727	3.449275362318841	2.9615384615384617	2.710144927536232	2.8688524590163933	2.730769230769231	2.16	4.540250758614956	3.355467372134039	3.1835887611749687	3.473921989622473	3.5569998417220643	2.838522096976204	3.01775956284153
CHEMBL282199	18.75773392737121	0	1	30.49970340158924	2.4638917348551743	4.879358278914578	1.270820975066218	3.9168371341581376	330.23470607055367	6.6752723695266925	6	0	0	6	2	3	1	0	0	0	0	0	270.44444444444446	219.46613511659808	297.82561728395063	409.84722222222223	1222.0	5.200854700854701	3.740740740740741	2.303854875283447	2.0899795501022496	2.111111111111111	1.8682795698924728	1.5282051282051283	1.2213740458015268	2.9615384615384617	2.659863945578232	2.263803680981595	2.2789115646258504	2.4838709677419355	2.323076923076924	2.0610687022900764	4.220502598396117	2.283493369913123	2.8915108474169964	2.327024019484337	2.514400136332652	2.989795918367347	2.338037634408603
CHEMBL3644524	20.322077784292294	0	3	31.635705277002792	2.4943694325945227	4.988738865189044	1.216757895269338	4.3703926694549375	236.5209250093784	6.421548126886414	16	0	0	8	4	1	0	3	0	0	0	3	482.0	362.55555555555554	307.8888888888888	573.2222222222224	1164.0	12.35897435897436	10.75609756097561	8.864197530864198	9.186046511627907	7.416666666666667	7.134831460674158	5.629213483146067	7.580645161290323	3.871794871794872	3.8271604938271606	3.558139534883721	3.5	3.033707865168539	2.539325842696629	2.6129032258064515	9.296296296296296	4.300813008130081	4.736752136752135	4.709190672153635	6.665374677002586	4.5555555555555545	4.9450686641697885
ZINC000029130918	16.42986490843461	0	3	27.31372327423517	2.408379730159425	4.811960554622413	1.3006534892492938	4.055632465039798	144.4343788270604	5.714762623371243	6	0	0	5	4	1	0	0	0	0	0	0	254.0	144.16666666666669	210.7777777777778	329.41666666666674	858.0	5.906976744186046	5.933333333333334	3.313043478260869	2.32	2.2882882882882885	2.276595744680851	2.358974358974359	1.6585365853658536	3.069767441860465	2.895652173913044	2.496	2.315315315315315	2.436170212765957	2.602564102564102	2.317073170731707	3.3527131782945743	2.754938271604938	2.5704607046070462	2.5642512077294675	2.635333333333334	2.541791791791792	2.114657210401892
ZINC000029130901	15.27487106006375	0	3	24.546544610806343	2.438547687972492	4.877095375944982	1.227327230540317	3.749947025513059	174.86896817197197	5.857184120724684	6	0	0	6	3	1	0	2	0	0	0	2	316.0	223.44444444444443	278.9722222222223	244.0555555555556	896.0	8.102564102564102	6.925	4.359550561797753	3.8045977011494254	3.724137931034482	2.236559139784946	2.232558139534884	2.375	3.051282051282051	2.9101123595505616	2.896551724137931	2.7471264367816093	2.3548387096774195	2.127906976744186	1.6	5.729344729344729	3.142361111111112	3.929186228482004	3.224406991260923	2.805236270753512	3.392720306513409	2.650836320191159
CHEMBL271298	11.480117440128774	0	3	19.00098578602496	2.446805096064637	4.893610192129275	1.2667323857349972	3.5386733161277872	70.48683956590799	4.660891127676847	6	0	0	5	3	0	0	0	2	0	0	2	167.20987654320987	67.78837067520195	123.50308641975307	139.6358024691358	1096.0	6.431149097815764	7.045267489711934	4.102230885856617	2.706349206349206	1.469601677148847	0.6795865633074936	0.2720306513409961	0.0707070707070707	3.423076923076923	3.263157894736842	2.8035714285714284	2.2641509433962264	1.6744186046511629	1.4827586206896552	1.5454545454545454	2.6072450259693056	2.8657216887669565	2.6848497047772413	2.490003395930766	2.4934964726631392	2.217369360975231	1.8175902000191408
CHEMBL186450	33.189347415739974	1	1	28.36919383809513	2.4555501589122253	4.852576600391721	1.296155971198922	3.8858786532133824	700.8665924831975	6.179940796927999	24	0	0	10	3	4	0	3	0	0	0	3	682.0	506.5347222222222	629.7500000000005	454.58333333333326	1904.0	8.743589743589743	7.2875	4.727272727272728	2.9055555555555554	3.4730538922155687	3.6463414634146334	3.4125	3.1296296296296298	3.1538461538461537	2.8666666666666667	2.5722222222222224	2.694610778443114	2.756097560975609	2.75625	2.716049382716049	6.4940349002849	3.464930555555556	4.770833333333337	4.356397306397307	2.5254629629629624	2.563872255489022	2.842479674796748
ZINC000084712241	15.044160916762928	0	3	24.351394063407124	2.46697914877399	4.783380799099322	1.2816523191266906	4.051247936282616	98.43371583740772	5.231237272166772	9	0	0	6	4	1	0	0	0	1	0	1	265.06721536351165	135.82827503429357	181.12654320987664	222.49691358024697	1964.0	8.835573845450389	9.126157407407408	5.63691560412872	4.084736251402918	4.369114877589454	5.380740740740741	3.876811594202898	2.023391812865497	3.8333333333333335	3.540983606557377	3.060606060606061	2.8813559322033897	3.04	2.652173913043478	2.026315789473684	4.527609167809786	3.6005979938271606	3.5515008472524827	3.305429062942723	3.3711653572764693	2.970495919648464	3.3412345679012367
ZINC000029130450	11.480117440128772	0	3	18.98834716013256	2.4510526487346675	4.902105297469335	1.265889810675504	3.543583518317961	68.08699585505184	4.626251346421928	6	0	0	5	3	0	0	0	2	0	0	2	163.20987654320987	75.78837067520196	126.83641975308642	144.62962962962962	1096.0	6.277302943969611	6.934156378600823	3.963786008230453	2.7853107344632764	1.472222222222222	0.4613526570048309	0.0897435897435897	0.0	3.423076923076923	3.2	2.796610169491525	2.25	1.608695652173913	1.2692307692307692	1.0	2.914937333661614	2.9521414418533767	2.757313472893183	2.4432810039120056	2.451349654739485	2.449882422104644	2.1389336196099475
CHEMBL4217810	11.411167754907476	0	0	19.12713347284643	2.402484841637593	4.693271354718246	1.2751422315230954	3.5352236485729405	71.28204036690737	4.672109515537069	6	0	0	4	1	2	1	0	0	0	0	0	182.44444444444449	128.55898491083676	136.2222222222222	175.0925925925927	842.0	6.515873015873017	5.885057471264369	3.725806451612903	2.9096045197740112	2.53061224489796	2.0	1.4545454545454546	0.46875	3.1785714285714284	2.8548387096774195	2.6440677966101696	2.53061224489796	2.3488372093023258	1.6363636363636365	1.28125	4.59139231824417	3.1819923371647514	2.7800453514739223	2.909448426921545	2.967671060891401	2.613378684807256	2.871662360034452
CHEMBL4128926	31.89077052596326	1	0	49.58632891891492	2.5316588152230617	5.035723441990143	1.239658222972873	4.992462799778661	665.7708877083802	7.887239960024543	15	0	0	10	3	5	2	0	0	0	0	0	502.8888888888889	376.9209533607682	472.5748456790122	637.5061728395061	2096.0	6.531024531024531	5.440329218106996	3.4822006472491904	3.3204022988505746	3.819727891156463	3.94987922705314	3.4236453201970445	3.052552552552553	3.3376623376623376	2.9320388349514563	2.7629310344827585	3.086734693877551	3.2989130434782608	3.0985221674876846	2.828828828828829	4.895077316373612	2.620103642737387	3.1930732816149474	2.6101672060409924	2.747871434653044	3.390117157974301	2.926748784815412
CHEMBL5093295	18.3324056525119	0	1	31.042277777200265	2.4112753358975687	4.820829727893548	1.3496642511826202	4.076644327676583	201.48305446326728	6.1386144038290045	15	0	0	5	4	0	0	0	1	0	0	1	263.60493827160496	103.9775186709343	198.21193415637865	240.8014403292181	1152.0	6.276308054085833	6.491358024691357	3.1183127572016467	2.239766081871345	1.928888888888889	1.966013071895425	2.528951486697965	3.1960784313725488	3.4047619047619047	3.0185185185185186	2.587719298245614	2.43	2.5058823529411764	2.830985915492957	2.9558823529411766	2.4756552064508166	2.7220621856424327	2.4776491769547326	2.162799115988417	2.1122933362212115	2.0102777777777776	1.924328249818446
CHEMBL3644536	19.465141088844693	0	3	31.366017168094498	2.4930184618589246	4.986036923717851	1.2546406867237798	4.284863412271219	222.38507635689825	6.320701189287306	16	0	0	9	5	1	0	2	1	0	0	3	441.60493827160496	299.5886297820454	269.8230452674897	384.8477366255144	1346.0	12.617283950617283	11.273273273273272	9.635367762128324	8.65915915915916	8.025039123630673	8.268921095008052	8.14759535655058	7.740740740740741	4.057142857142857	4.0	3.6621621621621614	3.6056338028169015	3.246376811594203	2.746268656716418	2.625	8.559675136629869	4.369925481036592	4.73373763627175	4.902683591259491	5.200645089533978	4.710079406480032	4.714677640603567
CHEMBL3644532	20.062858070290066	0	3	32.94440418693253	2.496700826398058	4.993401652796118	1.2670924687281742	4.33974570656701	239.23888863003728	6.432974031774332	16	0	0	8	4	2	0	2	0	0	0	2	462.0	313.02777777777777	293.2222222222221	451.6111111111112	1148.0	11.55	10.285714285714286	9.0625	8.540229885057471	7.0	6.866666666666666	6.988505747126437	5.763888888888889	3.75	3.9375	3.5517241379310347	3.404494382022472	3.0444444444444443	2.6666666666666665	2.458333333333333	7.825694444444444	4.197089947089948	4.442760942760941	4.604861111111111	5.190932311621967	4.450686641697877	4.449382716049382
CHEMBL3644530	20.28163766977241	0	3	32.1026496287268	2.498618237458041	4.997236474916081	1.2347172934125692	4.367621793246951	236.05777709214613	6.419588038277024	16	0	0	8	4	1	0	3	0	0	0	3	482.0	362.55555555555554	305.11111111111103	604.5555555555555	1164.0	12.35897435897436	10.731707317073171	9.024691358024691	9.224719101123595	7.178571428571429	7.469879518072289	6.405063291139241	6.408450704225352	3.871794871794872	3.851851851851852	3.404494382022472	3.4285714285714284	3.132530120481928	2.8860759493670884	2.3943661971830985	9.296296296296296	4.311653116531165	4.694017094017092	4.703703703703704	6.792759051186017	4.451058201058201	4.697456492637215
ZINC000029131617	9.330287525867716	0	3	15.224927004863142	2.374579673654687	4.749159347309376	1.2687439170719286	3.274126269195828	47.18016618384569	4.036295153103985	6	0	0	3	3	0	0	0	0	0	0	0	146.0	71.61111111111111	118.55555555555554	126.61111111111111	482.0	6.3478260869565215	6.75	3.75	2.12	1.0425531914893618	0.48	0.0	0.0	3.1739130434782608	3.1041666666666665	2.4	1.8085106382978724	1.68	1.181818181818182	1.0	3.113526570048309	3.172453703703704	2.963888888888889	2.6932870370370368	2.5322222222222224	2.1347517730496453	2.0200000000000005
44456033;44455962;CHEMBL404372;CHEMBL441896;CHEMBL270177;CHEMBL270177;CHEMBL270177;16006492	10.10634399227556	0	3	15.97504375771682	2.416720131520188	4.833440263040375	1.2288495198243707	3.3693316271909426	52.866883694935545	4.230141390192249	6	0	0	4	3	0	0	0	1	0	0	1	151.60493827160494	71.94974089315653	120.15637860082302	129.2530864197531	770.0	6.591519055287171	7.12962962962963	4.055555555555555	2.5124716553287985	1.176328502415459	0.3541666666666666	0.0	0.0	3.391304347826087	3.2	2.693877551020408	1.826086956521739	1.40625	1.2	1.0	3.128249604050284	3.1328017832647466	3.0039094650205755	2.6570370370370373	2.6378180901990427	2.419663624977634	1.76195987654321
CHEMBL370110	26.765316368412115	0	2	44.692721516729215	2.5253969790222563	4.948915349512715	1.3543248944463395	3.986662633499412	1684.687791538351	8.623258007170294	19	0	0	8	6	1	1	0	0	0	0	0	414.44444444444446	185.8923182441701	297.49382716049377	419.3796296296296	1542.0	6.794171220400729	6.626262626262627	4.090717299578059	2.9854280510018216	2.585741811175337	2.666666666666667	2.179669030732861	2.231770833333333	3.508196721311476	3.335443037974684	2.8251366120218577	2.69364161849711	2.8493150684931505	2.602836879432624	2.6171875	3.047415053183117	2.7044519266741487	2.479115226337448	2.371112673855289	2.2916919651892327	2.277242560479554	2.414510400811772
CHEMBL4218801	13.423098298725945	0	1	22.612289550422982	2.433550772354664	4.738143474598403	1.3301346794366462	3.692470828093071	101.34468396955111	5.149155670384723	11	0	0	4	2	1	0	0	1	0	0	1	209.6049382716049	81.19974089315653	143.43827160493828	182.37860082304533	932.0	6.9868312757201645	7.222222222222222	3.795555555555555	3.2582582582582584	3.0881226053639845	2.6744186046511627	1.362962962962963	0.7973856209150327	3.433333333333333	3.12	2.864864864864865	2.7413793103448274	2.7674418604651163	2.1555555555555554	1.8823529411764703	2.7066580297718845	2.898212448559671	2.5613977072310408	2.3272839506172844	2.46457568679791	2.442883496523344	2.342425112450952
CHEMBL1651090	10.635111288499631	0	0	18.16068390635889	2.368356653081214	4.658115739472924	1.297191707597064	3.455483384131579	64.21411337609541	4.498695257675681	6	0	0	4	1	2	1	0	0	0	0	0	176.44444444444446	123.03120713305898	127.4351851851852	144.7037037037037	804.0	7.057777777777778	6.307692307692308	3.981132075471698	3.3120567375886525	2.864864864864865	2.117647058823529	1.90625	0.75	3.24	2.8867924528301887	2.680851063829788	2.702702702702702	2.294117647058824	1.65625	1.3	4.92124828532236	3.292616334283001	2.9636089577950044	3.12992080130445	3.0788022064617806	2.6006006006006004	2.9210239651416128
16187337	22.96292652559571	0	1	38.00232863662488	2.4537324078329714	4.907464815665943	1.2667442878874955	4.26824915574055	493.5003802366638	7.300135918031042	12	0	0	5	2	3	0	0	0	0	0	0	364.0	230.47916666666669	306.9444444444443	463.1944444444443	1222.0	5.870967741935484	5.515625	2.941558441558441	2.545945945945946	2.631284916201117	2.19	1.801980198019802	1.8362573099415205	2.967741935483871	2.9220779220779223	2.6	2.631284916201117	2.35	2.247524752475248	2.146198830409357	3.717405913978495	2.7953559027777777	2.669082125603864	2.511453823953824	2.503753753753753	2.49844816883923	2.4259722222222218
CHEMBL4859827	14.08976496539261	0	1	24.126659608231545	2.4304022297732906	4.788834412340328	1.3403699782350855	3.8166833841836665	107.21306875258874	5.262604816113892	11	0	0	5	4	0	0	0	1	0	0	1	207.6049382716049	82.42196311537876	154.65637860082307	167.16255144032922	968.0	6.29105873550318	6.574603174603174	3.706047819971871	3.404444444444444	2.9234234234234235	2.1359867330016584	1.157088122605364	0.8691358024691359	3.303030303030303	3.1012658227848102	2.973333333333333	2.783783783783784	2.537313432835821	2.1206896551724137	1.7777777777777777	2.4976352459205686	2.8116990005878897	2.535350468865952	2.186695837891337	2.2288340192043896	2.377377377377378	2.265846692463608
ZINC000029130908	14.87775197561892	0	3	25.37110457201181	2.394076422415841	4.788152844831684	1.3353212932637797	3.645996782264979	209.1101685170336	5.984715121348228	6	0	0	5	3	2	0	0	0	0	0	0	248.0	105.88888888888889	196.47222222222223	208.0833333333333	798.0	6.526315789473684	6.1	3.3870967741935485	2.488888888888889	2.380952380952381	2.555555555555556	2.571428571428572	2.327586206896552	3.0789473684210527	2.838709677419355	2.577777777777778	2.4047619047619047	2.4027777777777777	2.523809523809524	2.431034482758621	2.786549707602339	2.802083333333333	2.728780864197531	2.53494623655914	2.312037037037037	2.2549603174603177	2.1697530864197536
CHEMBL1181620	31.14120794290948	0	2	53.55536952669982	2.352139972167413	4.703435491156713	1.3388842381674957	4.963882342875003	1025.800204314002	8.319522635250319	18	0	0	4	3	1	0	0	0	0	0	0	384.0	218.47222222222223	369.0	499.69444444444446	1554.0	4.413793103448276	4.417582417582418	2.05	1.8995983935742973	2.2164502164502164	2.231818181818182	2.008888888888889	1.8589211618257264	2.862068965517241	2.558333333333333	2.345381526104417	2.4545454545454546	2.577272727272727	2.542222222222222	2.4688796680497926	2.51117496807152	2.4215506715506714	2.196428571428572	2.0021990740740745	2.006804997768853	2.128908128908129	2.325883838383838
CHEMBL3139682	17.85600901462617	0	1	29.64407474674529	2.369317964130304	4.738635928260607	1.288872815075882	3.559126709161752	902.0975439960116	7.637631779053265	16	0	0	4	3	0	0	0	1	0	0	1	243.6049382716049	114.72751867093432	200.1327160493828	216.0833333333334	1140.0	5.665231122595464	5.935802469135802	3.024202420242024	2.136165577342048	1.9005847953216373	1.950773558368495	1.9129129129129128	2.1604938271604937	3.1627906976744184	2.792079207920792	2.4705882352941178	2.357894736842105	2.4556962025316458	2.418918918918919	2.4166666666666665	2.668081829556612	2.856012802926384	2.6333252111760888	2.336776270219614	2.118464052287582	2.042690058479532	2.130801687763713
CHEMBL1188501	9.370727640387596	0	3	15.474933020340046	2.358051106948034	4.71610221389607	1.289577751695004	3.2852429358909525	47.19267919496048	4.036560335554252	6	0	0	4	3	0	0	0	1	0	0	1	145.60493827160494	66.42196311537876	108.60493827160496	100.10699588477368	732.0	7.280246913580247	7.529100529100529	4.13279132791328	2.666666666666667	1.806451612903225	1.0793650793650793	0.3333333333333333	0.0	3.5	3.1951219512195124	2.475	2.0	1.6428571428571428	1.5714285714285714	1.0	3.321098155768938	3.2787575935724087	3.194262890341322	2.7991317876141726	2.5026748971193418	2.280764635603345	2.3753674309229864
ZINC000003870313	13.42309829872594	0	1	22.95946389231624	2.4065094737976667	4.813018947595332	1.2755257717953468	3.6962834262000737	128.25859962859772	5.441835200339294	6	0	0	2	1	1	0	0	0	0	0	0	164.0	110.86111111111111	171.83333333333337	241.0833333333334	714.0	3.813953488372093	3.9318181818181817	1.991150442477876	1.4471544715447155	1.0962962962962963	0.7703703703703704	0.6545454545454545	0.4415584415584415	2.627906976744186	2.6283185840707963	2.3739837398373984	2.037037037037037	1.8	1.709090909090909	1.7012987012987013	2.5781653746770026	2.431186868686869	2.095528455284553	1.9899213372664704	1.9600271002710032	1.838271604938272	1.7037037037037035
ZINC000029130899	15.27487106006375	0	3	24.546544610806343	2.438547687972492	4.877095375944982	1.227327230540317	3.749947025513059	174.86896817197197	5.857184120724684	6	0	0	6	3	1	0	2	0	0	0	2	316.0	223.44444444444443	278.9722222222223	244.0555555555556	896.0	8.102564102564102	6.925	4.359550561797753	3.8045977011494254	3.724137931034482	2.236559139784946	2.232558139534884	2.375	3.051282051282051	2.9101123595505616	2.896551724137931	2.7471264367816093	2.3548387096774195	2.127906976744186	1.6	5.729344729344729	3.142361111111112	3.929186228482004	3.224406991260923	2.805236270753512	3.392720306513409	2.650836320191159
62705124;CHEMBL2442276	15.084601031282808	0	0	24.505288507916703	2.455018558092328	4.757279090384088	1.289752026732458	4.0653970504015415	98.43031773526144	5.231202749841033	11	0	0	6	4	1	0	0	0	1	0	1	267.06721536351165	129.57827503429354	174.81481481481484	214.61419753086423	1964.0	8.902240512117055	9.188657407407408	5.810420590081607	4.219907407407407	4.760942760942761	6.045267489711935	4.495726495726495	1.8407407407407408	3.8333333333333335	3.5084745762711864	3.078125	2.872727272727273	3.1777777777777776	2.948717948717949	2.275	4.319275834476452	3.617959104938272	3.427741466957153	3.612628164888052	3.3533468364197536	2.92946127946128	3.373182441700961
44455973;CHEMBL270176	10.70406097372093	0	3	17.657929420298338	2.4275641089777578	4.855128217955516	1.2612806728784527	3.443711508230497	61.71252070868603	4.45895907577326	6	0	0	4	3	0	0	0	1	0	0	1	155.60493827160494	76.19974089315653	128.15637860082305	145.33024691358025	808.0	5.984805318138651	6.522633744855967	3.792843691148776	2.5670498084291187	1.2888888888888888	0.3049645390070922	0.0	0.0	3.230769230769231	3.1186440677966103	2.7241379310344827	2.145454545454545	1.4893617021276595	1.1785714285714286	1.0	2.930759265121405	2.982243560432861	2.786008230452675	2.474890144381669	2.505693912303108	2.44818555929667	2.0940372997110583
CHEMBL403102;44456152	14.170645194432373	0	3	23.87142545277515	2.394524893813292	4.78737513335739	1.3261903029319528	3.6515923132716432	156.271535797744	5.639381773126633	6	0	0	4	3	1	0	0	0	0	0	0	212.0	93.63888888888889	181.38888888888889	190.3333333333333	734.0	5.72972972972973	5.717948717948718	2.78494623655914	2.4235294117647057	2.2098765432098766	2.028985507246377	1.933333333333333	1.5614035087719298	3.054054054054054	2.752688172043011	2.5647058823529414	2.382716049382716	2.391304347826087	2.5	2.333333333333333	2.5307807807807805	2.6581196581196584	2.554773082942097	2.291218637992832	2.23921568627451	2.213991769547325	2.0008051529790665
CHEMBL1179769	33.18164805742936	0	1	56.73457852082103	2.411769303530762	4.79202604145808	1.3508232981147863	4.803300256914753	5041.878837132978	9.960618602033051	30	0	0	6	3	3	0	0	0	0	0	0	538.0	247.02777777777777	391.2777777777776	499.1666666666667	1668.0	7.173333333333333	6.9625	4.017142857142857	3.358974358974359	3.77956989247312	3.903743315508021	3.811111111111111	3.80327868852459	3.373333333333333	3.148571428571429	2.7846153846153845	2.8225806451612905	2.8823529411764706	2.966666666666667	2.8961748633879782	3.293703703703704	3.0135416666666672	2.8983539094650195	2.608095238095238	2.55982905982906	2.603643966547192	2.727272727272727
CHEMBL39	9.928004507313084	0	1	16.692716938206345	2.4138624740723205	4.698694497906212	1.2840551490927958	3.266551905646049	64.71162542199463	4.432305131780845	9	0	0	3	2	1	0	0	0	0	0	0	158.0	101.86111111111111	127.7222222222222	135.75	534.0	6.32	6.423076923076923	3.4545454545454546	2.754716981132076	2.130434782608696	1.0277777777777777	0.96	0.0	3.12	2.8545454545454545	2.547169811320755	2.152173913043478	1.7777777777777777	1.44	1.1666666666666667	4.0744444444444445	3.332264957264958	2.970284237726098	2.7328282828282826	2.561320754716981	2.8043478260869565	2.7870370370370368
42519876	22.66326669707358	0	0	38.50962519325506	2.4669875140179323	4.904516244632861	1.3279181101122437	4.304899153948525	452.7221344083016	7.179989284447809	6	0	0	5	2	3	0	0	0	0	0	0	336.0	215.95138888888889	293.7083333333333	493.2777777777777	1188.0	5.333333333333333	5.0606060606060606	2.6358381502890174	2.235294117647059	2.1032608695652173	1.7634408602150538	2.0903614457831323	2.5128205128205128	2.984126984126984	2.815028901734104	2.572192513368984	2.4239130434782608	2.21505376344086	2.2048192771084336	2.555555555555556	3.4277998236331566	2.484638047138047	2.368615591397849	2.2531310211946045	2.6378490790255493	2.4965277777777777	2.032258064516129
CHEMBL2181188	20.41328588155165	0	1	34.74618981152021	2.4966014605318674	4.993202921063734	1.3363919158277004	3.99924499900568	771.3667471445401	7.603675382722489	14	0	0	4	2	1	0	0	1	0	0	1	283.60493827160496	118.25529644871207	230.15637860082305	300.68930041152265	1268.0	5.56088114258049	5.816872427983538	3.524875621890548	2.876280535855004	2.5745047372954346	2.0702754036087367	1.907738095238096	1.87363834422658	3.196078431372549	2.992537313432836	2.673758865248227	2.62015503875969	2.6324786324786325	2.5892857142857144	2.617647058823529	2.318731302915923	2.5487349489407105	2.3485344755186026	2.1379368589153005	2.132548229868955	2.144838421539541	2.008758045795083
CHEMBL1632158	24.724876253892223	0	1	42.30997893529984	2.5435112662011905	4.860713324683895	1.32218684172812	3.801038419309979	35262.22525661065	11.633718373709774	9	0	0	7	3	4	0	0	0	0	0	0	404.0	239.44444444444449	335.3888888888889	470.30555555555554	1338.0	6.029850746268656	5.585714285714285	2.972067039106145	2.710526315789474	2.1420765027322406	1.847058823529412	1.8658536585365848	1.7961783439490446	2.970149253731343	2.782122905027933	2.542105263157895	2.4262295081967213	2.3941176470588235	2.347560975609756	2.426751592356688	3.5737976782752905	2.670634920634921	2.560220525869381	2.281191806331472	2.4752923976608185	2.341681845780206	2.490522875816993
ZINC000029130917	14.170645194432373	0	3	23.87142545277515	2.3945248938132915	4.78737513335739	1.3261903029319528	3.651592313271644	156.2715357977435	5.63938177312663	6	0	0	4	3	1	0	0	0	0	0	0	212.0	93.63888888888889	180.5555555555556	191.66666666666669	734.0	5.72972972972973	5.743589743589744	2.776595744680851	2.372093023255814	2.2278481012658227	2.0588235294117645	1.901639344262295	1.5614035087719298	3.054054054054054	2.723404255319149	2.5348837209302326	2.430379746835443	2.426470588235294	2.4754098360655736	2.333333333333333	2.5307807807807805	2.6623931623931627	2.54303599374022	2.275709219858157	2.228682170542636	2.2447257383966246	2.0228758169934644
16006496;CHEMBL271298	11.480117440128774	0	3	19.00098578602496	2.4468050960646366	4.893610192129275	1.2667323857349972	3.538673316127789	70.48683956590791	4.660891127676845	6	0	0	5	3	0	0	0	2	0	0	2	167.20987654320987	67.78837067520196	124.33641975308642	138.30246913580248	1096.0	6.431149097815764	7.008230452674898	4.139770723104056	2.791919191919192	1.4707070707070706	0.6641414141414141	0.2817460317460317	0.0707070707070707	3.423076923076923	3.321428571428572	2.8545454545454545	2.2	1.6363636363636365	1.5	1.5454545454545454	2.607245025969306	2.859548849260784	2.702965646806226	2.51958678990572	2.514590347923681	2.1731013842124955	1.7876449682005238
CHEMBL481153	18.99907231917857	0	1	32.34588631022807	2.494120751673007	4.988134431937933	1.3477452629261697	3.9403246484163343	533.4516879022074	7.154837247110852	12	0	0	5	2	2	1	0	0	0	0	0	298.44444444444446	149.05898491083676	226.36419753086423	278.0987654320988	1186.0	6.782828282828283	6.496453900709219	4.085626911314985	4.3910256410256405	4.34375	3.286274509803921	2.42570281124498	2.0675105485232064	3.363636363636364	3.1559633027522938	2.9711538461538463	2.875	2.847058823529412	2.7228915662650603	2.7088607594936707	3.3877042025190174	2.7616889939584977	2.7272794883236657	2.3017329255861374	2.674026590693257	3.200713734567901	3.054575163398693
CHEMBL7143	12.93477111702175	0	1	21.272188911880765	2.4594413766897723	4.764869295485104	1.251305230110633	3.500362361050604	126.5995204515697	5.371656972862779	9	0	0	3	2	1	0	0	0	0	0	0	196.0	88.88888888888889	160.11111111111111	194.3611111111112	686.0	5.297297297297297	5.342105263157895	3.0657894736842106	2.071428571428572	1.879120879120879	1.1923076923076923	0.8857142857142857	0.3194444444444444	2.864864864864865	2.9473684210526314	2.4081632653061225	2.208791208791209	2.282051282051282	1.9	1.4027777777777777	2.4024024024024024	2.74780701754386	2.389718076285241	2.389985380116959	1.98327664399093	1.974358974358975	2.120726495726496
CHEMBL5094493	17.665738985845227	0	1	30.6072385318947	2.4003566346822294	4.80071326936446	1.2753016054956126	3.929423694480717	399.70452439420967	6.866194322482244	12	0	0	3	1	1	0	0	1	0	0	1	231.6049382716049	113.44974089315652	206.8508230452675	262.2294238683128	1186.0	4.453941120607787	4.587002096436059	2.714814814814815	2.2103477523324853	1.830203442879499	1.393736017897092	1.155887230514096	1.3312945973496433	2.730769230769231	2.7333333333333334	2.5267175572519083	2.323943661971831	2.1073825503355703	2.067164179104477	2.1559633027522938	2.181725786406856	2.5218766985014365	2.200540670694336	2.049759945130316	2.001751327239029	1.9574421839680047	1.83803546275582
CHEMBL4572614	24.283085869419665	0	0	39.00203912430033	2.5132438433614066	4.999403273041922	1.3000679708100111	4.6793072085599805	303.4368911692311	6.813785940706365	24	0	0	9	4	2	0	3	0	0	0	3	570.0	331.0625	473.9166666666666	424.73611111111103	1336.0	13.255813953488373	11.787234042553193	9.07865168539326	8.9375	8.23076923076923	7.504672897196261	7.78	8.790322580645162	4.255813953488372	4.269662921348314	3.90625	3.4711538461538463	3.196261682242991	2.85	3.3870967741935485	7.699127906976744	3.889479905437352	6.154761904761904	3.977215980024968	4.42433449074074	4.716346153846154	4.758826583592938
60202303	21.479763278001315	0	1	35.4692330085653	2.424581920258593	4.849163840517187	1.266758321734475	4.207204536250075	302.3488145025428	6.741200782948565	12	0	0	3	1	2	0	0	0	0	0	0	300.0	175.70138888888889	272.58333333333337	417.1527777777779	1110.0	4.918032786885246	4.761904761904762	2.296774193548387	1.6542553191489362	1.904494382022472	1.7634408602150538	1.7967032967032968	1.653179190751445	2.8688524590163933	2.767741935483871	2.4148936170212765	2.365168539325843	2.3010752688172045	2.2032967032967035	2.069364161849711	2.8803506375227688	2.5641534391534395	2.370289855072464	2.2174731182795697	2.2188977541371164	2.2518726591760303	1.927120669056153
CHEMBL1258223	20.522675681292828	0	1	35.231893591903386	2.468141969688589	4.936283939377177	1.3048849478482736	3.884043991809258	1359.3337923434267	8.208001773149464	6	0	0	7	2	4	0	0	1	0	0	1	341.60493827160496	179.7552964487121	274.73971193415645	383.14917695473264	1392.0	6.1000881834215175	5.674329501915708	3.68065268065268	3.2111111111111112	2.6010802469135803	2.02411714039621	1.7585301837270342	1.872579001019368	2.946428571428572	2.804195804195804	2.52	2.4027777777777777	2.37984496124031	2.2440944881889764	2.440366972477064	3.209916008012716	2.6545693202781324	2.5438862216125595	2.366168810613255	2.554327846364884	2.533800582990398	2.4922959134845435
CHEMBL28833	19.67766952966369	0	1	33.67060292847923	2.4163948195982607	4.761246635186327	1.346824117139169	4.128465610401621	358.5335207431414	6.798312890312988	15	0	0	4	4	0	0	0	0	0	0	0	272.0	114.88888888888889	227.6111111111112	273.0	978.0	5.333333333333333	5.611111111111111	2.8515625	2.021582733812949	1.7391304347826086	1.834710743801653	2.0	2.157303370786517	3.0980392156862746	2.9140625	2.568345323741007	2.3840579710144927	2.487603305785124	2.5392156862745097	2.4831460674157304	2.252723311546841	2.598251028806584	2.346506300114548	2.109592013888889	1.9640287769784173	1.885265700483092	1.8810835629017448
CHEMBL2181166	26.179529930785208	0	1	44.2209007184313	2.4966068542499613	4.993213708499923	1.3400272944979184	4.01005519709434	8374.746225865916	10.22689852331746	20	0	0	6	3	1	0	1	0	0	1	2	419.02419753086417	208.3003972345679	303.90511111111107	402.0912592592593	4100.0	6.983736625514402	6.712847222222222	4.120594479830149	3.4133868808567605	3.315758896151053	2.6901497241922776	2.437936507936508	2.0899843505477307	3.3833333333333333	3.0445859872611467	2.680722891566265	2.6862745098039214	2.801418439716312	2.757142857142857	2.626760563380281	3.4716732872427984	2.815318287037037	2.6658343079922022	2.5250134465675864	2.422236501561803	2.5047828612926644	2.3016422379826635
60202299	22.50609665440988	0	1	38.65186684406148	2.392287473362556	4.78457494672511	1.3328229946228096	4.475558621688691	358.10158762675604	6.945527447460196	16	0	0	4	3	1	0	0	0	0	0	0	338.0	167.69444444444443	260.61111111111114	351.8888888888888	1138.0	6.035714285714286	6.067796610169491	3.4577464788732395	2.710526315789474	2.175675675675676	1.9727891156462585	1.891304347826087	2.0695652173913044	3.1607142857142856	2.9788732394366195	2.6842105263157894	2.601351351351352	2.4761904761904763	2.4347826086956523	2.382608695652174	2.9945436507936507	2.8403954802259888	2.505876068376069	2.370305164319248	2.315058479532164	2.188438438438438	2.235260770975057
ZINC000029130561	10.2246723102101	0	3	15.820231230181374	2.4485780201900003	4.8971560403800005	1.2169408638601058	3.349501824399772	53.90885937238494	4.249659095710294	6	0	0	3	3	0	0	0	0	0	0	0	152.0	78.14583333333334	132.19444444444443	168.33333333333337	520.0	5.846153846153846	6.481481481481482	3.4833333333333334	1.7464788732394363	0.8135593220338984	0.1956521739130435	0.0	0.0	3.1923076923076925	2.95	2.3380281690140845	1.8135593220338984	1.326086956521739	1.1428571428571428	1.0	3.005608974358975	3.073559670781893	2.8737922705314007	2.704629629629632	2.3708920187793434	2.546610169491526	1.6123188405797102
CHEMBL3093186	23.01136209290497	0	1	37.46372109342659	2.496616451857004	4.993232903714007	1.2918524514974687	4.014058542883304	1456.4400559283092	8.348461156299393	14	0	0	8	3	1	0	4	0	0	0	4	510.0	371.0069444444444	475.0972222222222	428.41666666666674	1312.0	10.2	8.358490566037736	4.861538461538461	4.610294117647059	4.333333333333333	3.4601769911504423	3.037037037037037	2.8686868686868685	3.54	3.1307692307692307	2.7794117647058822	2.8536585365853657	2.858407079646017	2.712962962962963	2.767676767676768	7.420138888888888	3.26912997903564	4.948929398148148	3.1538461538461537	3.1501225490196085	3.163504968383017	3.6558505408062927
CHEMBL3326993	27.5937434931583	0	1	47.45331382484836	2.3809158851171177	4.761831770234237	1.3181476062457878	3.8944356663967614	2645.2922827388643	9.161470687520389	18	0	0	6	3	2	0	0	1	0	0	1	399.60493827160496	207.2552964487121	327.156378600823	424.0113168724279	1680.0	5.550068587105624	5.441481481481481	2.937306021104904	2.320092112838227	2.0106837606837606	1.8790366721401204	1.7614734299516908	1.6659498207885306	3.0	2.877094972067039	2.601036269430052	2.3798076923076925	2.2413793103448274	2.1467391304347827	2.2580645161290325	2.8785457840098903	2.681385459533608	2.45982239549491	2.241303997976872	2.196949828354549	2.141203703703704	2.155415678404184
10336056;CHEMBL511879	15.084601031282808	0	0	24.48234140184688	2.4542093066878685	4.753158072526336	1.2885442843077306	4.066325866534532	98.55516714917644	5.232470350148799	11	0	0	6	4	1	0	0	0	1	0	1	267.06721536351165	129.57827503429354	174.81481481481484	215.8117283950617	1964.0	8.902240512117055	9.188657407407408	5.82736974262398	4.161458333333333	4.723905723905723	5.928395061728395	4.334283000949668	2.058333333333333	3.8333333333333335	3.4915254237288136	3.0625	2.8363636363636364	3.1555555555555554	2.8974358974358974	2.375	4.319275834476452	3.617959104938272	3.427741466957153	3.605095208202552	3.3720582561728403	2.9295735129068463	3.387037037037038
ZINC000029130958	9.330287525867714	0	3	15.52247421544391	2.375537760510837	4.751075521021676	1.2935395179536593	3.2733229824802383	47.16269262185945	4.035924726292517	6	0	0	4	3	0	0	1	0	0	0	1	194.0	128.61111111111111	132.05555555555557	138.83333333333334	524.0	9.7	8.857142857142858	6.0	4.2105263157894735	3.1379310344827585	0.5625	0.0	0.0	3.5	3.1666666666666665	2.5526315789473686	2.0689655172413794	1.5625	1.25	1.0	6.430555555555555	3.816137566137566	3.883986928104576	3.981481481481482	3.653508771929825	4.551724137931035	3.5729166666666665
CHEMBL47050	28.296468898693504	0	1	45.342560756902216	2.462343984944585	4.92468796988917	1.2595155765806167	4.277657140406139	1490.221063497802	8.587613598160232	18	0	0	8	1	1	0	5	1	0	0	6	575.604938271605	472.9080742264898	547.4897119341566	574.3623971193416	1842.0	9.136586321771508	7.456228956228956	4.010582010582011	3.157743235463443	2.909652076318743	3.192708333333333	2.788330229671012	3.245814307458143	3.4761904761904763	3.077380952380953	2.621761658031088	2.5303030303030303	2.53125	2.4916201117318435	2.568493150684932	7.5064773686744415	3.210328594587854	4.639743321475904	3.139844209288654	2.9759709695302674	2.424811385459533	3.323712384259259
CHEMBL97518	21.307820856037512	0	1	35.46219074731829	2.5621733270416387	5.074306739483265	1.3134144721228995	4.15577642682132	659.6120712105056	7.4849036643325535	9	0	0	5	3	2	0	0	0	0	0	0	316.0	195.53472222222223	266.06944444444446	472.44444444444446	1096.0	5.642857142857143	5.576271186440678	3.296052631578948	2.492227979274612	2.156424581005586	2.4326241134751774	2.1194029850746268	1.9384615384615385	3.196428571428572	3.1184210526315788	2.4870466321243523	2.435754189944134	2.574468085106383	2.3656716417910446	2.2384615384615385	3.4916914682539684	2.733286252354049	2.4410040774719675	2.455957602339182	2.4478986758779504	2.228196772191186	2.9353821907013384
CHEMBL402400	12.756431632059275	0	3	20.556048380382386	2.404607205817692	4.809214411635381	1.2847530237738989	3.710818377195072	85.42506922575728	4.917643237615593	6	0	0	3	3	0	0	0	0	0	0	0	172.0	77.13888888888889	150.2777777777778	167.83333333333334	632.0	5.212121212121212	5.6571428571428575	2.9876543209876543	2.4324324324324325	1.805970149253732	1.2258064516129032	0.8909090909090909	0.4897959183673469	3.121212121212121	2.7901234567901234	2.689189189189189	2.5522388059701493	2.3870967741935485	2.145454545454545	1.7551020408163265	2.337542087542088	2.585714285714286	2.423835125448029	2.1958161865569275	2.2680180180180183	2.2408789386401327	1.7983870967741935
CHEMBL257302;44456111	15.584858756805469	0	3	26.403424802507853	2.392169023601439	4.78433804720288	1.3201712401253929	3.5794018471764266	348.42461751496484	6.546569081810636	6	0	0	3	3	0	0	0	0	0	0	0	188.0	94.13888888888889	191.72222222222223	234.5555555555556	784.0	4.177777777777778	4.48936170212766	2.056	1.5241935483870968	1.3125	1.315217391304348	1.4805194805194806	1.3972602739726028	2.8222222222222224	2.528	2.274193548387097	2.107142857142857	2.1956521739130435	2.3766233766233764	2.493150684931507	2.0919753086419752	2.372340425531915	2.1786616161616164	1.9122222222222225	1.8915770609319	1.860863095238096	1.7690217391304348
CHEMBL1487650	19.665738985845223	0	1	33.01945908341266	2.491154589567875	4.888689271314207	1.3207783633365064	4.12456374242041	269.66047288484833	6.513454391712189	15	0	0	4	2	2	0	0	0	0	0	0	314.0	125.97222222222224	231.72222222222223	319.86111111111114	1006.0	6.408163265306122	6.423076923076923	4.054054054054054	2.744525547445256	1.905797101449276	1.8435374149659864	2.61	2.345454545454545	3.26530612244898	3.4234234234234235	2.868613138686132	2.449275362318841	2.292517006802721	2.51	2.309090909090909	2.5708616780045355	2.8189102564102564	2.518719806763285	2.4784784784784786	2.3347526358475266	2.1048711755233493	1.9355631141345424
25385857	21.99660003040692	0	0	37.9472323678995	2.438504323305557	4.877008646611115	1.3085252540655	4.313965023981645	336.28447893188866	6.882668202226045	12	0	0	4	1	3	0	0	0	0	0	0	352.0	227.45138888888889	287.41666666666663	480.1388888888888	1170.0	6.068965517241379	5.766666666666667	3.020408163265306	2.36144578313253	2.4457831325301207	2.6645569620253164	2.602339181286549	2.4113475177304964	3.0172413793103448	2.9115646258503403	2.5301204819277108	2.4457831325301207	2.481012658227848	2.263157894736842	2.354609929078014	3.921575670498085	2.8803240740740743	2.7114779874213832	2.5531934996220707	2.892402945113788	2.603078982597056	2.2992264416315047
CHEMBL4205064	14.170645194432373	0	0	23.81282728010223	2.382745914820976	4.674007680562387	1.3229348488945682	3.841271551714414	110.99861888402523	5.297304423650786	11	0	0	5	3	1	1	0	0	0	0	0	226.44444444444449	115.05898491083676	157.65740740740742	170.33950617283952	948.0	7.304659498207886	7.06060606060606	3.611940298507463	3.6774193548387095	3.363095238095238	2.446540880503145	2.977777777777778	4.65625	3.4516129032258065	3.044776119402985	2.9838709677419355	2.892857142857143	2.679245283018868	2.422222222222222	2.65625	3.7115801584140895	3.149738121960345	2.866498316498317	2.671181131380137	2.7474113898845083	2.556712962962963	2.3551712089447943
ZINC000084723966	15.641877898208298	0	3	25.92336158453042	2.470579750211733	4.787558632203482	1.2961680792265209	4.120363966939277	111.36176719611292	5.405931246238108	9	0	0	6	4	1	0	0	0	1	0	1	277.06721536351165	136.07827503429357	187.45987654320987	222.1635802469136	2002.0	8.395976223136717	8.572486772486773	5.460475400773908	3.994341563786009	3.967793880837359	4.656344869459624	3.846666666666666	2.071548821548822	3.6666666666666665	3.5074626865671643	3.083333333333333	2.8260869565217392	2.78688524590164	2.78	2.272727272727273	4.12358409194829	3.2919753086419754	3.2320668369518946	3.093997604569744	3.0856052812071333	2.994095544820183	3.257842541995548
CHEMBL497963	25.254002780024244	0	1	40.6077899465739	2.39222146326096	4.784442926521919	1.2689934358304344	3.8643398286166617	1255.2577719917806	8.29824703629008	16	0	0	7	3	3	1	0	0	0	0	0	390.44444444444446	238.7994684499314	374.64197530864186	383.5864197530863	1526.0	6.197530864197531	5.277777777777779	3.04375	2.4108527131782944	2.1549019607843136	2.0127388535031847	1.929223744292237	2.0048661800486616	3.1587301587301586	2.825	2.5755813953488373	2.4235294117647057	2.477707006369427	2.493150684931507	2.510948905109489	3.790467753173514	2.5133978675645348	3.1482518933499315	2.56400462962963	2.230153603215618	2.307107843137255	2.2249744436580947
CHEMBL96504	19.815568900106285	0	1	33.44522045470642	2.526284139568974	4.85018802739306	1.3378088181882568	3.660458933751308	2446.1407548625816	8.71855759138083	15	0	0	4	2	1	0	1	0	0	0	1	328.0	173.41666666666666	245.41666666666669	286.25	1022.0	6.833333333333333	6.509803921568627	3.389830508474576	2.4108527131782944	1.8307692307692307	1.5634920634920637	2.064516129032258	2.725	3.270833333333333	3.101694915254237	2.744186046511628	2.330769230769231	2.238095238095238	2.4408602150537635	2.5375	3.612847222222222	2.826797385620915	2.696886446886447	2.534133709981168	2.2189922480620154	2.027564102564103	1.878968253968254
CHEMBL269964	10.70406097372093	0	3	17.68567500275274	2.423016100101849	4.846032200203699	1.2632625001966242	3.440008363505947	63.58426544469974	4.488838277690947	6	0	0	4	3	0	0	0	1	0	0	1	159.60493827160494	68.19974089315653	124.23971193415638	141.0864197530864	808.0	6.138651471984805	6.670781893004115	3.8732943469785575	2.430555555555556	1.2473794549266248	0.5142118863049095	0.1302681992337164	0.0	3.230769230769231	3.1403508771929824	2.696428571428572	2.1320754716981134	1.627906976744186	1.4137931034482758	1.2727272727272727	2.623066957429097	2.9019966468526146	2.700863302916443	2.476933073424302	2.519400352733686	2.1975696870875066	1.7914154464542065
CHEMBL516088	21.97732935818581	0	1	37.88533009179374	2.4063562125852296	4.812712425170459	1.3063906928204738	4.19571479877483	542.3783432368892	7.360674545160881	12	0	0	6	1	3	0	2	0	0	0	2	432.0	300.94444444444446	305.6944444444444	416.1388888888888	1258.0	7.714285714285714	6.310344827586207	4.029197080291971	3.212328767123288	2.7450980392156863	2.51006711409396	2.214765100671141	2.153284671532847	3.0535714285714284	2.9197080291970803	2.650684931506849	2.5163398692810457	2.483221476510068	2.261744966442953	2.1313868613138687	5.374007936507937	3.0569923371647514	2.9393696581196576	3.0318329278183285	2.850266362252663	2.7434640522875817	2.7822520507084265
ZINC000029131609	11.480117440128774	0	3	19.00098578602496	2.446805096064637	4.893610192129275	1.2667323857349972	3.5386733161277872	70.48683956590799	4.660891127676847	6	0	0	5	3	0	0	0	2	0	0	2	167.20987654320987	67.78837067520195	123.50308641975307	139.6358024691358	1096.0	6.431149097815764	7.045267489711934	4.102230885856617	2.706349206349206	1.469601677148847	0.6795865633074936	0.2720306513409961	0.0707070707070707	3.423076923076923	3.263157894736842	2.8035714285714284	2.2641509433962264	1.6744186046511629	1.4827586206896552	1.5454545454545454	2.6072450259693056	2.8657216887669565	2.6848497047772413	2.490003395930766	2.4934964726631392	2.217369360975231	1.8175902000191408
ZINC000029130905	14.417934364616144	0	3	23.685383108305235	2.459068198155056	4.918136396310112	1.2465991109634331	3.705490215618251	168.50937288396096	5.768845259841875	6	0	0	7	3	1	0	2	1	0	0	3	313.60493827160496	213.25529644871204	253.1841563786008	232.26851851851856	1108.0	9.503179947624393	7.9150326797385615	5.283255086071987	4.447530864197531	3.4646464646464645	2.409356725146199	2.6685185185185185	3.8692810457516336	3.333333333333333	3.295774647887324	3.055555555555556	2.5584415584415585	2.013157894736842	1.933333333333333	2.0294117647058822	6.462281710567032	3.364167271847011	4.291256887772895	3.4071320929693387	3.2259516460905355	3.4470097803431137	2.602163201212909
ZINC000029130915	14.170645194432373	0	3	23.87142545277515	2.3945248938132915	4.78737513335739	1.3261903029319528	3.651592313271644	156.2715357977435	5.63938177312663	6	0	0	4	3	1	0	0	0	0	0	0	212.0	93.63888888888889	180.5555555555556	191.66666666666669	734.0	5.72972972972973	5.743589743589744	2.776595744680851	2.372093023255814	2.2278481012658227	2.0588235294117645	1.901639344262295	1.5614035087719298	3.054054054054054	2.723404255319149	2.5348837209302326	2.430379746835443	2.426470588235294	2.4754098360655736	2.333333333333333	2.5307807807807805	2.6623931623931627	2.54303599374022	2.275709219858157	2.228682170542636	2.2447257383966246	2.0228758169934644
CHEMBL2442271;62707401	14.308544564874964	0	0	23.020681056729856	2.4559849171596864	4.777512843644564	1.278926725373881	3.844978068571831	101.99989712693456	5.212758469626416	11	0	0	6	4	1	0	0	0	1	0	1	257.06721536351165	125.82827503429355	169.57098765432104	168.09259259259255	1926.0	9.521007976426358	9.725415070242658	6.2236198462613554	4.954415954415954	5.9078380706287685	6.623931623931625	4.465768799102133	2.063492063492064	3.962962962962963	3.509433962264151	3.3076923076923075	3.209302325581396	3.17948717948718	2.757575757575758	2.2142857142857144	4.660306482751614	3.794912728820775	3.768244170096023	3.568541812252504	3.232549857549857	3.367499282227965	3.645932257043369
CHEMBL2058419	15.779777268650893	0	3	25.811423063772203	2.489541961516009	4.819001708470099	1.2905711531886102	4.15533829193504	104.52606561995508	5.3425836526317845	9	0	0	6	4	1	0	0	0	1	0	1	277.06721536351165	149.82827503429354	184.4043209876544	277.39351851851853	2002.0	8.395976223136717	8.601058201058201	5.476113794954375	3.6457739791073127	3.971551261406334	4.841530054644808	3.599002849002849	1.5859259259259262	3.727272727272727	3.4927536231884058	2.9743589743589745	2.753623188405797	2.9344262295081966	2.7115384615384617	2.08	4.540250758614956	3.3586419753086423	3.1793848446147304	3.4536142422615854	3.556327160493827	2.836240830202183	2.9638231127302173
CHEMBL3654209	17.851418599210355	0	3	28.442611964465662	2.630471100095616	5.1256492216669685	1.292845998384803	3.91492138055972	245.1769767455913	6.290437664200511	6	1	0	6	4	1	0	1	0	0	0	1	316.0	218.50694444444443	238.9722222222222	376.3611111111112	936.0	7.7073170731707314	7.204545454545454	4.88659793814433	4.285714285714286	3.394736842105264	2.8035714285714284	2.770833333333333	1.6571428571428573	3.5853658536585367	3.608247422680413	3.258928571428572	2.956140350877193	2.4375	2.145833333333333	1.8571428571428568	5.329437669376693	3.1120580808080813	3.1443713450292394	2.867554410080184	3.360367063492064	3.202729044834309	2.830853174603176
16187284	20.66326669707359	0	1	34.85987077559967	2.4204009755264004	4.836085063543423	1.29110632502221	4.064463244229176	364.525757082426	6.89184898611172	11	0	0	5	3	2	0	0	0	0	0	0	312.0	175.39583333333334	269.1666666666667	394.9583333333333	1098.0	5.379310344827586	5.133333333333334	2.1283783783783785	1.699421965317919	1.7530120481927711	1.727810650887574	2.042682926829268	2.2972972972972974	2.8793103448275863	2.689189189189189	2.38728323699422	2.319277108433735	2.301775147928994	2.2621951219512195	2.195945945945946	3.024066091954023	2.646527777777778	2.446969696969697	2.1925675675675675	2.282996146435453	2.2220548862115126	1.959730440499671
CHEMBL2391541	14.76836217587774	0	1	25.631135029305973	2.4232579022335567	4.726641930115505	1.2815567514652986	3.537712863007612	301.1799678916035	6.4008551666099525	9	0	0	3	2	1	0	0	0	0	0	0	220.0	110.61111111111111	182.6388888888889	222.9166666666667	796.0	5.238095238095238	5.232558139534884	2.922222222222222	2.150943396226415	1.935185185185185	1.731958762886598	1.965116279069768	1.6075949367088609	2.8095238095238093	2.833333333333333	2.4339622641509435	2.2222222222222223	2.237113402061856	2.244186046511628	2.0253164556962027	2.633597883597884	2.894702842377261	2.5019025875190266	2.303395061728396	2.102987421383648	2.092592592592593	2.124570446735395
CHEMBL1169627	35.34805699857338	0	2	58.61197725457836	2.517432115853766	5.034864231707532	1.3320903921495082	5.378438490688952	552.6006109954025	7.79624005908683	24	0	6	8	2	6	0	0	0	0	0	0	604.0	278.94444444444446	428.7777777777777	666.1111111111112	1816.0	7.365853658536586	7.261363636363637	5.403846153846154	4.090909090909091	3.8484848484848486	4.170648464163823	3.5345345345345347	3.3304347826086955	3.4878048780487805	3.639423076923077	3.1515151515151514	3.0841750841750843	3.156996587030717	2.900900900900901	2.794202898550725	3.401761517615176	3.0233585858585856	2.748575498575498	2.9320245726495724	2.5231481481481484	2.528993640104752	2.9013083048919226
CHEMBL2442274;62707560	14.308544564874964	0	0	23.04713564623356	2.451766670415407	4.76118242441608	1.2803964247907529	3.8535367236036175	101.52975454848824	5.2081385686853725	11	0	0	6	4	1	0	0	0	1	0	1	257.06721536351165	125.82827503429355	169.1265432098766	168.0987654320988	1926.0	9.521007976426358	9.725415070242658	6.153039832285115	4.915242165242166	5.785529715762274	6.488129154795821	4.737373737373737	2.263227513227513	3.962962962962963	3.490566037735849	3.269230769230769	3.186046511627907	3.1538461538461537	2.8484848484848486	2.25	4.660306482751614	3.794912728820775	3.7583676268861455	3.591136734218495	3.2326685660019	3.381998277347116	3.689616967394746
CHEMBL257302	15.584858756805469	0	3	26.40342480250785	2.392169023601442	4.7843380472028825	1.3201712401253924	3.579401847176435	348.4246175149602	6.546569081810622	6	0	0	3	3	0	0	0	0	0	0	0	188.0	94.13888888888889	190.88888888888889	235.88888888888889	784.0	4.177777777777778	4.51063829787234	2.055555555555556	1.496	1.309090909090909	1.3296703296703296	1.4615384615384617	1.3972602739726028	2.8222222222222224	2.507936507936508	2.256	2.136363636363636	2.21978021978022	2.358974358974359	2.493150684931507	2.0919753086419752	2.375886524822695	2.169191919191919	1.9036596119929448	1.8871111111111112	1.876515151515152	1.7829670329670333
CHEMBL3771331	18.56311579581272	0	5	30.407066918175246	2.431829018175661	4.86365803635132	1.2669611215906351	4.011701249808029	311.40311476552665	6.616556999162112	6	1	0	7	6	1	0	0	0	0	0	0	300.0	174.70138888888889	259.58333333333337	335.6388888888889	994.0	6.25	6.4	3.4878048780487805	3.180327868852459	3.072072072072072	2.678899082568808	2.77	2.4301075268817205	3.083333333333333	2.813008130081301	2.721311475409836	2.63963963963964	2.541284403669725	2.5	2.3870967741935485	3.639612268518519	2.959722222222223	2.916666666666667	2.5693315266486	2.7511384335154827	2.9627127127127126	2.52013251783894
CHEMBL128184	21.1893423479595	0	1	35.88289487595297	2.5500445505049107	4.895447364633292	1.3289961065167768	3.792689612386943	3106.327365147876	9.034448168830096	15	0	0	5	2	2	0	1	0	0	0	1	372.0	190.44444444444449	269.1944444444444	329.0833333333333	1124.0	7.153846153846154	6.709090909090909	3.991869918699187	2.870503597122302	1.91156462585034	1.6666666666666667	1.8205128205128205	2.3168316831683167	3.25	3.2439024390243905	2.848920863309353	2.4285714285714284	2.26530612244898	2.2905982905982905	2.396039603960396	3.662393162393162	2.905050505050505	2.7468820861678	2.644308943089431	2.3675059952038366	2.144557823129252	1.99546485260771
ZINC000029130567	9.330287525867714	0	3	15.212327781455	2.379879926522975	4.759759853045949	1.2676939817879165	3.267518178566319	47.49361744041164	4.042916889130592	6	0	0	3	3	0	0	0	0	0	0	0	144.0	72.36111111111111	120.05555555555554	128.83333333333331	482.0	6.260869565217392	6.75	3.607843137254902	2.14	1.0227272727272727	0.2903225806451613	0.0	0.0	3.1739130434782608	2.9607843137254903	2.48	1.8636363636363635	1.3870967741935485	1.181818181818182	1.0	3.146135265700483	3.180555555555556	3.0013888888888887	2.655773420479303	2.576666666666666	2.462121212121212	1.7795698924731185
CHEMBL536789	9.370727640387596	0	3	28.36919383809513	2.4555501589122253	4.852576600391721	1.296155971198922	3.8858786532133824	700.8665924831975	6.179940796927999	6	0	0	4	3	0	0	0	0	1	0	1	146.04938271604937	166.9294921059133	233.82924703570475	284.6682523070704	1708.0	5.841975308641975	6.44	3.6458333333333335	2.1	1.4473684210526316	0.7272727272727273	0.0	0.0	2.96	2.9791666666666665	2.34	2.1052631578947367	1.9545454545454544	1.25	1.0	3.9175349929253502	2.976361753403029	3.0085690798857545	2.745188540000178	2.665855279791167	2.5699244239633408	2.4842706748881267
CHEMBL188440	35.71672536193781	1	2	28.36919383809513	2.4555501589122253	4.852576600391721	1.296155971198922	3.8858786532133824	700.8665924831975	6.179940796927999	24	0	0	11	3	4	1	3	0	0	0	3	680.4444444444445	551.8619684499314	712.4444444444446	541.6111111111112	2238.0	7.821200510855683	6.003745318352061	3.957044673539519	2.237878787878788	2.897689768976897	2.977192982456141	2.4735973597359737	2.508108108108108	3.103448275862069	2.7628865979381443	2.413636363636364	2.5544554455445545	2.652631578947368	2.48019801980198	2.5891891891891894	6.343241016665878	3.0639825218476906	4.718175128771156	4.007692185312461	2.461868686868687	2.5682984965163187	2.920386614684861
CHEMBL4216337	10.635111288499631	0	0	18.16068390635889	2.368356653081214	4.658115739472924	1.297191707597064	3.455483384131579	64.21411337609541	4.498695257675681	11	0	0	4	1	2	1	0	0	0	0	0	204.44444444444449	136.53120713305898	120.30864197530865	131.7592592592593	800.0	9.735449735449736	8.621212121212123	6.228070175438596	4.953703703703703	4.964285714285714	4.173913043478261	4.166666666666667	1.8	3.6666666666666665	3.3421052631578947	2.9444444444444446	2.857142857142857	2.5217391304347827	1.7777777777777777	1.3	6.5014860539551895	3.875701459034793	3.645716423494201	3.9767706302794026	3.6599794238683137	3.4133597883597884	3.709339774557165
CHEMBL4278465	29.00357567988005	0	1	46.55477148351896	2.462049373569044	4.924098747138087	1.258237067122134	4.182236018199559	2825.1037807253174	9.254633199095885	18	0	0	9	2	1	0	5	1	0	0	6	595.604938271605	478.3802964487121	559.5730452674898	578.4179526748972	1892.0	9.16315289648623	7.589869281045751	4.151633986928105	3.300756253635835	3.035914702581369	3.066326530612245	2.6262626262626263	3.1525925925925926	3.4461538461538463	3.0647058823529414	2.643979057591623	2.5303030303030303	2.5	2.363636363636364	2.486666666666667	7.359696868441724	3.220890825465989	4.62457062204537	3.1681009440813366	3.028366244371189	2.496360207008355	3.222718253968255
ZINC000254133738	19.994905232313272	0	1	31.573576564107626	2.9370548657288094	5.379290033865532	1.372764198439462	3.683853790158047	2861.338028837145	8.791953759595687	6	0	4	3	1	2	0	0	0	0	0	0	264.0	125.11805555555556	227.2916666666668	296.3888888888888	920.0	5.739130434782608	5.923076923076923	2.8609271523178808	1.5170068027210883	1.6198347107438016	2.6881720430107525	3.0689655172413794	3.0843373493975905	3.934782608695652	3.5695364238410594	2.598639455782313	2.487603305785124	2.913978494623656	3.034482758620689	3.036144578313253	2.7199577294686	2.3552350427350435	2.1646825396825404	2.050036791758646	2.0162509448223727	1.888888888888889	1.9366786140979693
CHEMBL5089996	17.13697168962116	0	1	28.836803017078186	2.4095523907884524	4.819104781576906	1.3107637735035538	3.704544456812611	306.2030124401293	6.512705681684885	10	0	0	5	3	1	0	0	1	0	0	1	257.60493827160496	140.9775186709343	198.87860082304533	279.1347736625515	1132.0	6.13345091122869	5.957070707070707	3.063343717549325	2.037037037037037	1.8688888888888888	1.8184281842818428	2.4104938271604937	3.049751243781094	3.1904761904761907	2.869158878504673	2.341880341880342	2.29	2.426829268292683	2.6527777777777777	2.746268656716418	3.356607587403197	2.753624205013094	2.517450643329688	2.426002846044383	2.385767296261124	2.2186111111111115	2.013023185787414
CHEMBL5078567	18.04601192821397	0	1	29.18738668241809	2.569155660907204	4.982344531683095	1.2690168122790475	3.278875182506279	554.7157422663419	7.151364929377878	10	0	0	7	3	2	1	0	1	0	0	1	282.04938271604937	188.83948712086573	252.28600823045272	405.389403292181	1416.0	6.559287970140683	5.002469135802469	3.874444444444445	2.118279569892473	1.823793490460157	1.6471734892787524	3.3413848631239937	3.681286549707603	3.395348837209302	3.11	2.3951612903225805	2.494949494949495	2.149122807017544	2.9855072463768115	2.75	4.3916159795550165	2.4786979881115685	3.193493775069022	2.979063786008229	3.2692693813885567	2.259196907345056	1.982510288065844
CHEMBL137781;CHEMBL138989;CHEMBL343755	20.539254708175783	0	1	32.77288505121234	2.568655282873335	5.096527932892311	1.3109154020484934	4.46314512488344	187.949213124818	6.152462515255828	9	0	0	4	3	1	0	0	0	0	0	0	294.0	150.77777777777777	234.66666666666663	378.77777777777777	992.0	5.88	6.166666666666667	3.688888888888889	2.9806451612903224	2.3594771241830066	2.089041095890411	1.969230769230769	2.07843137254902	3.46	3.3703703703703702	2.9612903225806453	2.7320261437908497	2.493150684931507	2.515384615384616	2.4607843137254903	3.015555555555556	2.581275720164609	2.3466666666666662	2.357613168724279	2.443727598566308	2.363289760348584	2.207572298325723
CHEMBL28607	18.970562748477143	0	1	32.66005319362729	2.41632424416238	4.759999335873726	1.3608355497344709	4.110465047423448	266.31999372079576	6.460167307043003	15	0	0	5	4	1	0	0	0	0	0	0	300.0	118.63888888888889	224.1111111111112	256.33333333333337	966.0	6.521739130434782	6.510204081632653	3.477064220183486	2.336065573770492	1.984126984126984	2.1401869158878504	2.3707865168539324	2.756756756756757	3.260869565217391	3.146788990825688	2.6557377049180326	2.3968253968253967	2.560747663551402	2.606741573033708	2.5405405405405403	2.5791062801932365	2.8446712018140587	2.6059431524547816	2.347349643221204	2.101092896174864	1.910052910052911	1.952751817237799
CHEMBL517986	14.705663649319796	0	3	23.21462755534717	2.4141589991167383	4.8283179982334765	1.1607313777673585	3.8300050779875776	123.8103492394891	5.511898133758207	6	0	0	9	7	1	0	0	1	0	0	1	275.60493827160496	180.5052964487121	220.2798353909465	328.409465020576	1110.0	7.252761533463288	7.476608187134502	5.459064327485381	4.361757105943152	2.5127314814814814	2.201307189542484	1.896174863387978	1.4067796610169492	3.0	2.973684210526316	2.6627906976744184	2.208333333333333	2.1411764705882352	2.065573770491804	1.8305084745762712	4.750139380229266	3.57656486896253	3.496505323665817	3.4316385098548845	3.818714709541581	3.164416152263373	2.971120793996611
CHEMBL1672288	12.946701660840215	0	0	21.50727020002018	2.304592595964293	4.590731649448991	1.2651335411776576	3.889326079000422	80.00516593407394	4.912719457827154	11	0	0	5	2	0	1	2	0	0	0	2	312.44444444444446	226.0589849108368	159.80246913580245	176.87037037037038	952.0	14.878306878306878	12.212121212121213	9.304761904761904	10.057471264367816	12.031746031746032	9.333333333333334	9.606060606060607	9.49019607843137	4.190476190476191	3.4571428571428573	3.206896551724138	3.809523809523809	3.761904761904762	3.5454545454545454	2.7058823529411766	10.7647135671827	4.7330246913580245	4.993827160493827	5.225661375661376	6.098978288633462	8.269694297472077	4.647266313932981
CHEMBL5079273	16.251525423472135	0	1	28.029476296959107	2.4083397760135457	4.8166795520270895	1.3347369665218622	3.5368771135428654	588.9434699941858	7.120267547534179	16	0	0	4	3	0	0	0	1	0	0	1	239.6049382716049	98.69974089315652	173.65637860082307	193.32921810699588	1064.0	6.475809142475809	6.592592592592592	3.69973544973545	2.5803921568627453	2.2323232323232327	1.987301587301588	2.592592592592593	3.751111111111111	3.2972972972972974	3.023809523809524	2.623529411764706	2.51948051948052	2.414285714285714	2.6	2.86	2.6675605646799063	2.935712778305372	2.6716365938588167	2.3610988634136785	2.274461389494069	2.1991341991342	2.0573192239858904
CHEMBL2205836	19.95446511779339	0	1	31.603823816889296	2.937075385893434	5.3794033215774535	1.3740792963864912	3.688970660582626	1971.977166021472	8.41970107893403	6	0	4	3	1	2	0	0	0	0	0	0	264.0	125.11805555555556	226.18055555555563	304.38888888888886	920.0	5.739130434782608	5.9423076923076925	2.9072847682119205	1.54421768707483	1.7419354838709675	2.696078431372549	3.767441860465116	2.6904761904761907	3.934782608695652	3.596026490066225	2.6462585034013606	2.475806451612903	2.843137254901961	3.244186046511628	3.0595238095238093	2.7199577294686	2.357371794871796	2.1541005291005297	2.052796173657101	2.070672713529856	1.9256272401433687	1.7972494553376912
CHEMBL2205811	19.994905232313272	0	1	31.57357656410764	2.937054865728807	5.37929003386553	1.372764198439462	3.683853790158041	2861.33802883719	8.791953759595703	6	0	4	3	1	2	0	0	0	0	0	0	264.0	125.11805555555556	227.2916666666668	296.38888888888886	920.0	5.739130434782608	5.923076923076923	2.8609271523178808	1.5170068027210883	1.6198347107438016	2.6881720430107525	3.0689655172413794	3.0843373493975905	3.934782608695652	3.5695364238410594	2.598639455782313	2.487603305785124	2.913978494623656	3.034482758620689	3.036144578313253	2.7199577294686	2.3552350427350435	2.1646825396825404	2.050036791758646	2.016250944822373	1.888888888888889	1.9366786140979693
CHEMBL256047	13.820217383170773	0	3	22.25125359962017	2.449154246644772	4.898308493289541	1.2361807555344542	3.642540054710388	153.37398740875773	5.620665965849511	6	0	0	7	3	0	0	2	2	0	0	4	277.2098765432099	195.8161484529797	229.1697530864197	184.80246913580245	1294.0	9.558961260110683	8.074074074074074	4.709502431724654	3.89605734767025	3.947269303201506	3.042735042735043	3.5528455284552845	3.9272030651341	3.5517241379310347	3.1818181818181817	2.967741935483871	2.593220338983051	2.230769230769231	2.1219512195121952	1.896551724137931	6.752280981137232	3.259705075445817	4.407110636277303	3.2813497341960995	2.98068498606133	3.5427216293506314	2.77971668249446
CHEMBL4165863	24.696366683190806	0	1	42.26600426889367	2.426064065858014	4.849172847591207	1.363419492544957	4.615780406296738	527.255401871894	7.399087176168566	12	0	0	5	3	2	0	0	0	0	0	0	356.0	180.91666666666669	309.27777777777777	416.02777777777777	1244.0	5.5625	5.411764705882353	2.613636363636364	2.276595744680851	2.3956043956043955	2.4518072289156625	2.791044776119403	2.27007299270073	3.109375	2.903409090909091	2.526595744680851	2.43956043956044	2.5180722891566263	2.776119402985074	2.6934306569343067	2.826822916666667	2.5175653594771243	2.435258092738408	2.098011363636364	2.212913711583924	2.1112637362637363	2.1101070950468546
CHEMBL3899832	24.27698918670793	2	0	40.353529624547775	2.382626743521433	4.764771828602632	1.3017267620821866	4.372651543782155	406.18717354184633	7.138216183432395	23	0	0	9	5	4	0	0	0	0	0	0	496.0	244.77777777777777	309.2222222222222	435.83333333333337	1312.0	9.92	9.58490566037736	6.43	5.387387387387387	4.543859649122807	4.721153846153846	4.239130434782608	4.597701149425287	3.62	3.51	2.990990990990991	2.789473684210526	2.7788461538461537	2.902173913043478	2.7701149425287355	4.895555555555555	3.7730607966457024	3.6379084967320257	3.682222222222223	3.926426426426427	3.1717836257309946	3.1383547008547006
ZINC000029130999	18.37284576703178	0	3	31.05939306956395	2.3994997468272032	4.798999493654408	1.3504083943288674	4.277021317309733	171.5171943273862	5.977592642984279	12	0	0	5	3	2	0	0	0	0	0	0	308.0	122.94444444444446	226.77777777777777	255.4166666666667	942.0	7.333333333333333	7.355555555555555	4.359223300970874	3.08	2.7127659574468086	2.896551724137931	3.381578947368421	3.8181818181818175	3.4047619047619047	3.116504854368932	2.84	2.6595744680851063	2.505747126436781	2.671052631578948	2.833333333333333	2.9272486772486777	2.9876543209876547	2.9074074074074074	2.740830636461703	2.554166666666667	2.377068557919622	2.2059386973180075
ZINC000029131326	12.268104450355084	0	3	20.1677146523788	2.39230917270764	4.78461834541528	1.260482165773675	3.4840499418396007	115.97252881541624	5.223356971748927	6	0	0	5	3	0	0	2	0	0	0	2	262.0	196.63888888888889	230.63888888888889	184.5	718.0	9.03448275862069	7.4	4.196969696969697	3.419354838709677	3.6271186440677967	2.8076923076923075	3.317073170731707	3.206896551724138	3.206896551724138	2.9393939393939394	2.7419354838709675	2.440677966101695	2.1346153846153846	1.9268292682926829	1.6206896551724137	6.780651340996167	3.3250000000000006	4.435363247863248	3.2967171717171726	2.975806451612903	3.5000000000000004	2.757478632478633
ZINC000029130829	15.584858756805469	0	3	26.40342480250785	2.392169023601442	4.7843380472028825	1.3201712401253924	3.579401847176435	348.4246175149602	6.546569081810622	6	0	0	3	3	0	0	0	0	0	0	0	188.0	94.13888888888889	190.88888888888889	235.88888888888889	784.0	4.177777777777778	4.51063829787234	2.055555555555556	1.496	1.309090909090909	1.3296703296703296	1.4615384615384617	1.3972602739726028	2.8222222222222224	2.507936507936508	2.256	2.136363636363636	2.21978021978022	2.358974358974359	2.493150684931507	2.0919753086419752	2.375886524822695	2.169191919191919	1.9036596119929448	1.8871111111111112	1.876515151515152	1.7829670329670333
ZINC000029131126	9.330287525867716	0	3	15.522474215443918	2.3755377605108388	4.751075521021677	1.2935395179536595	3.27332298248024	47.16269262185941	4.035924726292516	6	0	0	3	3	0	0	0	0	0	0	0	146.0	71.61111111111111	118.05555555555554	124.8333333333333	482.0	6.3478260869565215	6.75	3.75	2.12	1.195121951219512	0.2903225806451613	0.0	0.0	3.1739130434782608	3.083333333333333	2.42	2.048780487804878	1.3870967741935485	1.1176470588235294	1.0	3.113526570048309	3.172453703703704	2.9513888888888884	2.7546296296296293	2.496666666666666	2.2804878048780486	2.182795698924731
ZINC000029130921	16.42986490843461	0	3	27.31372327423517	2.408379730159425	4.811960554622413	1.3006534892492938	4.055632465039798	144.4343788270604	5.714762623371243	6	0	0	5	4	1	0	0	0	0	0	0	254.0	144.16666666666669	210.7777777777778	329.41666666666674	858.0	5.906976744186046	5.933333333333334	3.313043478260869	2.32	2.2882882882882885	2.276595744680851	2.358974358974359	1.6585365853658536	3.069767441860465	2.895652173913044	2.496	2.315315315315315	2.436170212765957	2.602564102564102	2.317073170731707	3.3527131782945743	2.754938271604938	2.5704607046070462	2.5642512077294675	2.635333333333334	2.541791791791792	2.114657210401892
CHEMBL1190709	9.330287525867716	0	3	15.212327781455006	2.3798799265229755	4.759759853045951	1.2676939817879171	3.26751817856632	47.49361744041165	4.042916889130592	6	0	0	3	3	0	0	0	0	0	0	0	144.0	72.36111111111111	120.88888888888889	127.5	482.0	6.260869565217392	6.708333333333333	3.64	2.224489795918368	1.0434782608695652	0.28125	0.0	0.0	3.1739130434782608	3.02	2.53061224489796	1.8043478260869563	1.34375	1.2	1.0	3.146135265700483	3.173611111111112	3.022222222222222	2.692222222222222	2.6020408163265305	2.398550724637681	1.7395833333333337
763998	15.803638356287824	0	1	26.371017353346595	2.3171808497203643	4.634361699440729	1.2557627311117423	4.211779196216718	125.93806650108668	5.577727595131918	6	0	0	4	2	2	0	0	0	0	0	0	242.0	146.86111111111111	215.8333333333334	303.33333333333337	864.0	5.148936170212766	4.75	2.201754385964912	1.5461538461538462	1.5084745762711864	1.3689320388349515	1.5104166666666667	1.921052631578948	2.723404255319149	2.6140350877192984	2.207692307692308	2.1186440677966103	2.174757281553398	2.0416666666666665	2.236842105263158	3.1247044917257685	2.6244212962962963	2.452651515151516	2.2875243664717355	2.333333333333333	2.223634651600753	1.7947680690399144
CHEMBL4541409	28.272098391005176	0	0	44.88321526522898	2.7701872810505783	5.164240473118987	1.320094566624382	4.022323665378647	1549.1148997463042	8.569214446012563	9	0	0	10	5	4	0	0	1	0	0	1	471.60493827160496	213.76918533760096	349.3240740740741	493.17335390946505	1684.0	7.368827160493828	7.33015873015873	4.855892255892256	4.548106765983861	4.28587962962963	3.765811965811966	3.371749408983452	2.571637426900585	3.75	3.56969696969697	3.463687150837989	3.302083333333333	3.123076923076923	2.797872340425532	2.796052631578948	3.340143520900015	2.652079659024104	2.707938558713753	2.5890120339194413	2.755158401728855	2.630114561899863	2.5564392740318667
CHEMBL536539	9.370727640387596	0	3	28.36919383809513	2.4555501589122253	4.852576600391721	1.296155971198922	3.8858786532133824	700.8665924831975	6.179940796927999	6	0	0	5	3	0	0	0	1	1	0	2	145.65432098765433	166.9294921059133	233.82924703570475	284.6682523070704	1958.0	6.620650953984288	7.277777777777778	4.058201058201059	2.7280701754385968	1.827586206896552	0.9444444444444444	0.2916666666666667	0.0	3.227272727272727	3.119047619047619	2.5526315789473686	2.103448275862069	1.625	1.5	1.0	3.9175349929253502	2.976361753403029	3.0085690798857545	2.745188540000178	2.665855279791167	2.5699244239633408	2.4842706748881267
CHEMBL429925;44456353	13.233187499852946	0	3	20.75449255075397	2.395146716566544	4.790293433133086	1.2208525029855275	3.603538126246163	107.21092713210258	5.205426426706588	6	0	0	6	3	0	0	3	0	0	0	3	318.0	259.4236111111111	353.5972222222223	201.375	798.0	10.96551724137931	8.833333333333334	4.723076923076923	4.114754098360656	4.704918032786885	3.830188679245283	4.95	4.758620689655173	3.4482758620689653	3.046153846153846	2.8524590163934427	2.4918032786885247	2.2264150943396226	2.15	1.7586206896551724	8.945641762452107	3.5597222222222227	6.799946581196583	3.815811965811967	3.301229508196721	4.043715846994536	3.2327044025157234
CHEMBL1181776	31.23866719883221	0	2	53.23882170838244	2.5004110717561	4.84770249566737	1.3309705427095608	3.7473087335664834	31414.204721475435	11.741309810388229	24	0	0	4	3	1	0	0	0	0	0	0	424.0	223.0	353.6944444444444	490.9444444444445	1548.0	5.234567901234568	5.235294117647059	2.8969072164948453	2.282511210762332	2.537037037037037	2.583333333333333	2.3413461538461537	2.294117647058824	3.049382716049383	2.8608247422680413	2.515695067264574	2.583333333333333	2.642156862745098	2.581730769230769	2.563725490196078	2.753086419753086	2.6666666666666665	2.406084656084656	2.288373424971363	2.201544593921276	2.211033950617284	2.374455337690632
CHEMBL4572167	15.650816416401664	0	1	25.96963128318044	2.52023409282243	5.040468185644862	1.2984815641590215	3.908033233851656	137.6578128681544	5.617918169478294	12	0	0	2	2	0	0	0	0	0	0	0	198.0	102.17361111111111	182.62500000000003	280.38888888888886	768.0	4.714285714285714	5.295454545454546	3.163636363636364	2.1791044776119404	1.7720588235294117	1.1594202898550725	0.7142857142857143	0.3181818181818182	3.095238095238096	3.118181818181818	2.6791044776119404	2.4044117647058822	2.0	1.7809523809523808	1.5454545454545454	2.4327050264550265	2.667613636363636	2.341346153846154	2.294191919191919	2.0924543946932004	2.204656862745099	2.0247584541062804
CHEMBL128848	18.999072319178563	0	1	32.634203774844025	2.5262820283810767	4.849977832910543	1.359758490618501	3.656944174310874	2119.115638731484	8.534222866446296	15	0	0	3	2	1	0	0	0	0	0	0	272.0	111.63888888888889	219.41666666666669	261.75	942.0	5.666666666666667	5.8431372549019605	3.0	2.147286821705426	1.4923076923076923	1.4365079365079363	1.89247311827957	2.4875	3.1666666666666665	3.059322033898305	2.728682170542636	2.315384615384616	2.2063492063492065	2.3978494623655915	2.475	2.325810185185185	2.6307189542483664	2.411172161172161	2.1885593220338984	2.0290697674418605	1.842948717948718	1.80489417989418
CHEMBL2442274	14.308544564874966	0	3	23.047135646233546	2.451766670415407	4.761182424416079	1.2803964247907524	3.8535367236036144	101.52975454848853	5.208138568685376	9	0	0	6	4	1	0	0	0	1	0	1	257.06721536351165	142.32827503429357	172.8765432098766	185.33024691358025	1926.0	9.521007976426358	9.48403575989783	5.73424301494477	4.770233196159122	5.328395061728395	6.275925925925926	4.943355119825707	2.831908831908832	3.962962962962963	3.4035087719298245	3.1296296296296298	3.1555555555555554	3.15	2.764705882352941	2.1153846153846154	5.271417593862725	3.651234567901235	3.758185721953839	3.516921160927009	3.4320416095107453	3.1557613168724283	3.782793209876544
CHEMBL338115	12.675551403019512	0	0	21.35009782283003	2.5047910128721127	4.838098858747703	1.3343811139268769	3.613347609640104	91.31145509330312	4.98427987549669	9	0	0	3	2	1	0	0	0	0	0	0	210.0	82.66666666666667	151.0555555555556	166.19444444444446	644.0	7.0	7.15625	4.515625	3.25	2.111111111111111	1.7735849056603774	1.0769230769230769	0.2222222222222222	3.4	3.5625	3.0	2.361111111111111	2.150943396226415	1.871794871794872	1.4814814814814814	2.7555555555555555	2.9279513888888893	2.697420634920636	2.687934027777778	2.4440359477124183	2.043209876543209	2.212264150943396
CHEMBL138989	20.53925470817579	0	1	32.772885051212334	2.568655282873336	5.096527932892313	1.3109154020484934	4.463145124883439	187.9492131248184	6.152462515255831	9	0	0	4	3	1	0	0	0	0	0	0	294.0	150.7777777777778	234.66666666666663	378.7777777777777	992.0	5.88	6.166666666666667	3.688888888888889	2.9806451612903224	2.3594771241830066	2.089041095890411	1.969230769230769	2.07843137254902	3.46	3.3703703703703702	2.9612903225806453	2.7320261437908497	2.493150684931507	2.515384615384616	2.4607843137254903	3.015555555555556	2.581275720164609	2.3466666666666667	2.35761316872428	2.443727598566308	2.363289760348584	2.207572298325723
CHEMBL403103;44456153	16.429864908434606	0	3	27.313723274235155	2.408379730159424	4.811960554622413	1.3006534892492931	4.055632465039792	144.43437882706118	5.714762623371248	6	0	0	5	4	1	0	0	0	0	0	0	254.0	144.16666666666669	211.61111111111111	328.0833333333334	858.0	5.906976744186046	5.911111111111111	3.324561403508772	2.3548387096774195	2.274336283185841	2.2526315789473683	2.389610389610389	1.6585365853658536	3.069767441860465	2.921052631578948	2.5161290322580645	2.2831858407079646	2.4105263157894736	2.623376623376624	2.317073170731707	3.3527131782945743	2.751234567901235	2.5806233062330626	2.5794346978557487	2.645833333333334	2.5145034414945915	2.0976608187134507
CHEMBL442	35.44062545879335	0	1	56.94037674892167	2.6695529995838867	5.185190112406975	1.3241948081144574	4.5182226821445495	1458.6002003933495	8.7438475106371	15	0	0	10	5	5	0	0	0	0	0	0	604.0	351.4861111111111	464.46527777777766	844.0694444444443	1788.0	7.743589743589744	7.588235294117647	5.084444444444444	4.469230769230769	4.193916349809886	3.739463601532567	3.56640625	3.579646017699115	3.756410256410256	3.608888888888889	3.246153846153846	3.022813688212928	2.869731800766284	2.78125	2.7920353982300883	4.506232193732194	2.9341503267973854	2.9396536568213776	2.99395061728395	3.24642094017094	3.5246092099704263	3.079980842911878
CHEMBL5092728	19.575979088233108	0	1	31.736874682040675	2.4172456309984107	4.834491261996822	1.2694749872816269	3.9378421141689146	684.4315019558366	7.444879301406606	6	0	0	4	1	3	0	0	0	0	0	0	270.0	155.2013888888889	257.8611111111111	350.68055555555554	1030.0	4.655172413793103	4.2	2.1153846153846154	1.467741935483871	1.4720496894409938	1.5547945205479452	1.6176470588235294	1.4806201550387597	2.810344827586207	2.576923076923077	2.1666666666666665	2.248447204968944	2.23972602739726	2.235294117647059	2.108527131782946	2.6758860153256707	2.4421296296296293	2.2619395711500974	2.316595441595442	1.885379330943847	1.9488440303657697	2.1328006088280063
CHEMBL343755	20.53925470817579	0	1	32.772885051212334	2.568655282873336	5.096527932892313	1.3109154020484934	4.463145124883439	187.9492131248184	6.152462515255831	9	0	0	4	3	1	0	0	0	0	0	0	294.0	150.7777777777778	234.66666666666663	378.7777777777777	992.0	5.88	6.166666666666667	3.688888888888889	2.9806451612903224	2.3594771241830066	2.089041095890411	1.969230769230769	2.07843137254902	3.46	3.3703703703703702	2.9612903225806453	2.7320261437908497	2.493150684931507	2.515384615384616	2.4607843137254903	3.015555555555556	2.581275720164609	2.3466666666666667	2.35761316872428	2.443727598566308	2.363289760348584	2.207572298325723
CHEMBL5093969	15.544418642285583	0	1	26.60301266398724	2.408383269999858	4.81660587498318	1.3301506331993616	3.540605906853807	415.8113719000727	6.723378905056893	10	0	0	4	2	1	0	0	1	0	0	1	219.6049382716049	94.69974089315652	176.57304526748973	196.32921810699588	1046.0	5.630895853118076	5.441734417344174	2.7222222222222228	2.0962199312714778	1.9022757697456487	1.515015015015015	1.9008547008547008	2.5277777777777777	3.102564102564102	2.724489795918368	2.381443298969072	2.3855421686746987	2.324324324324324	2.523076923076923	2.732142857142857	2.428198484439911	2.595352805379905	2.386122233344456	2.0663160325858736	2.024012557804081	2.0615796519410976	1.889055722389056
CHEMBL42	18.44179545225308	0	3	30.59520722043407	2.46651832356571	4.844876193159666	1.330226400888438	4.32458920872154	158.83916244751447	5.900801256252463	12	0	0	5	4	0	0	0	1	0	0	1	267.60493827160496	101.7275186709343	199.99382716049385	263.90329218107	1152.0	6.371546149323928	6.758024691358024	4.649013499480789	3.547008547008547	3.3565656565656568	2.6089324618736383	1.685515873015873	0.9750312109862672	3.452380952380953	3.420560747663552	2.965811965811966	3.109090909090909	2.9705882352941178	2.4017857142857144	2.0	2.422083777879388	2.7387288523091	2.5315674324113147	2.430041152263375	2.2555836938552987	2.2105686494575383	2.255123860243686
CHEMBL2413153	22.046279043407107	0	1	37.80321512465336	2.364628690580793	4.729257381161588	1.3035591422294264	4.433542031246767	283.1347565100143	6.710633692715513	12	0	0	9	5	3	0	1	0	0	0	1	432.0	284.8611111111111	314.19444444444446	426.99999999999983	1266.0	7.578947368421052	6.5423728813559325	3.8642857142857134	2.577181208053691	1.943037974683544	2.116883116883117	2.014084507042253	2.066666666666667	3.017543859649123	2.8285714285714287	2.5436241610738257	2.3607594936708862	2.2467532467532467	2.183098591549296	2.283333333333333	4.997563352826511	3.0174199623352163	2.9363966770508827	3.0386904761904754	2.865771812080536	2.274261603375527	2.3755411255411256
CHEMBL270177	10.106343992275558	0	3	15.975043757716817	2.4167201315201865	4.833440263040374	1.2288495198243703	3.3693316271909417	52.86688369493557	4.230141390192249	6	0	0	4	3	0	0	0	1	0	0	1	151.60493827160494	71.94974089315653	119.32304526748968	130.58641975308643	770.0	6.591519055287171	7.171296296296297	4.015250544662309	2.4222222222222225	1.1616161616161618	0.3655913978494623	0.0	0.0	3.391304347826087	3.1372549019607843	2.64	1.8863636363636365	1.4516129032258065	1.181818181818182	1.0	3.128249604050284	3.1397462277091908	2.983076131687242	2.621278140885984	2.6117283950617285	2.484193789749345	1.8026682596575072
CHEMBL125417	19.70617910036511	0	1	33.73264330129983	2.5262632198829875	4.8495411753249495	1.3493057320519932	3.649166783673145	4248.459410561102	9.270602436443962	15	0	0	2	2	0	0	0	0	0	0	0	244.0	107.88888888888889	221.00000000000009	277.0	954.0	4.60377358490566	4.964285714285714	2.3795620437956204	1.638157894736842	1.1655629139072847	1.070921985815603	1.2035398230088497	1.411764705882353	3.018867924528302	2.868613138686132	2.5526315789473686	2.2119205298013247	2.1631205673758864	2.2123893805309733	2.284313725490196	2.035639412997904	2.430059523809524	2.1666666666666674	1.9452554744525548	1.822368421052632	1.7201986754966887	1.6542553191489362
ZINC000029130566	10.635111288499631	0	3	17.85604160972759	2.3957945978864057	4.791589195772811	1.2754315435519707	3.402834595847577	70.07632558639183	4.586057250173729	6	0	0	3	3	0	0	0	0	0	0	0	152.0	80.86111111111111	137.6388888888889	156.66666666666669	558.0	5.241379310344827	5.7	3.101449275362319	2.2205882352941178	1.3384615384615384	0.5	0.073170731707317	0.0	2.931034482758621	2.7971014492753623	2.5588235294117645	2.169230769230769	1.7413793103448276	1.3658536585365857	1.15	2.788314176245211	2.8972222222222226	2.64690170940171	2.299919484702094	2.3039215686274512	2.3410256410256416	2.1494252873563218
44456354;CHEMBL272355	12.268104450355084	0	3	20.16771465237879	2.392309172707639	4.784618345415279	1.2604821657736744	3.4840499418395985	115.97252881541692	5.223356971748934	6	0	0	5	3	0	0	2	0	0	0	2	262.0	196.63888888888889	231.47222222222223	183.16666666666663	718.0	9.03448275862069	7.366666666666666	4.230769230769231	3.508196721311476	3.557377049180328	2.754716981132076	3.4	3.206896551724138	3.206896551724138	2.9846153846153847	2.78688524590164	2.377049180327869	2.0943396226415096	1.95	1.6206896551724137	6.780651340996169	3.3194444444444446	4.451388888888889	3.334615384615386	3.0027322404371577	3.4180327868852465	2.7148846960167714
ZINC000029130509	12.756431632059275	0	3	20.556048380382386	2.404607205817692	4.809214411635381	1.2847530237738989	3.710818377195072	85.42506922575728	4.917643237615593	6	0	0	3	3	0	0	0	0	0	0	0	172.0	77.13888888888889	150.2777777777778	167.83333333333334	632.0	5.212121212121212	5.6571428571428575	2.9876543209876543	2.4324324324324325	1.805970149253732	1.2258064516129032	0.8909090909090909	0.4897959183673469	3.121212121212121	2.7901234567901234	2.689189189189189	2.5522388059701493	2.3870967741935485	2.145454545454545	1.7551020408163265	2.337542087542088	2.585714285714286	2.423835125448029	2.1958161865569275	2.2680180180180183	2.2408789386401327	1.7983870967741935
CHEMBL340646	20.41328588155165	0	1	35.07215546906935	2.5262847173917167	4.850291378938057	1.3489290565026673	3.661958712398752	3470.750847123071	9.10763767701725	15	0	0	4	2	2	0	0	0	0	0	0	316.0	128.66666666666666	244.25000000000009	293.75	1044.0	6.076923076923077	6.072727272727272	3.252032520325203	2.25179856115108	1.6275862068965516	1.4779411764705883	1.9793814432989687	2.5348837209302326	3.1538461538461537	3.130081300813008	2.712230215827338	2.262068965517241	2.213235294117647	2.463917525773196	2.5232558139534884	2.474358974358974	2.7212121212121216	2.4923469387755106	2.317299006323397	2.1133093525179856	1.883908045977012	1.8235294117647056
ZINC000013738515	19.09674061486576	0	1	28.987832877133645	2.49069877070136	4.829576186943109	1.2078263698805685	4.181322108885822	279.7496121221486	6.509363698028972	9	0	0	7	4	2	1	0	0	0	0	0	290.44444444444446	198.27863511659808	306.1736111111111	377.4074074074074	1218.0	5.808888888888889	4.51923076923077	2.804878048780488	1.8703703703703705	2.50997150997151	2.6419753086419755	2.308411214953271	2.2944983818770224	3.16	2.756097560975609	2.2962962962962963	2.5641025641025643	2.703703703703704	2.542056074766355	2.3398058252427183	3.965572702331962	2.396812678062678	3.189308449074074	2.5425198233463817	2.3296753543667124	2.826237205866835	2.5963363054412434
ZINC000029130904	14.417934364616144	0	3	23.685383108305235	2.459068198155056	4.918136396310112	1.2465991109634331	3.705490215618251	168.50937288396096	5.768845259841875	6	0	0	7	3	1	0	2	1	0	0	3	313.60493827160496	213.25529644871204	253.1841563786008	232.26851851851856	1108.0	9.503179947624393	7.9150326797385615	5.283255086071987	4.447530864197531	3.4646464646464645	2.409356725146199	2.6685185185185185	3.8692810457516336	3.333333333333333	3.295774647887324	3.055555555555556	2.5584415584415585	2.013157894736842	1.933333333333333	2.0294117647058822	6.462281710567032	3.364167271847011	4.291256887772895	3.4071320929693387	3.2259516460905355	3.4470097803431137	2.602163201212909
CHEMBL429136	13.820217383170773	0	3	22.25125359962017	2.449154246644772	4.898308493289541	1.2361807555344542	3.642540054710388	153.37398740875773	5.620665965849511	6	0	0	7	3	0	0	2	2	0	0	4	277.2098765432099	195.8161484529797	229.1697530864197	184.80246913580245	1294.0	9.558961260110683	8.074074074074074	4.709502431724654	3.89605734767025	3.947269303201506	3.042735042735043	3.5528455284552845	3.9272030651341	3.5517241379310347	3.1818181818181817	2.967741935483871	2.593220338983051	2.230769230769231	2.1219512195121952	1.896551724137931	6.752280981137232	3.259705075445817	4.407110636277303	3.2813497341960995	2.98068498606133	3.5427216293506314	2.77971668249446
CHEMBL128185	21.229782462479378	0	1	35.87519609978313	2.53734100834984	4.880270265552511	1.3287109666586343	3.786848668812379	2759.442456904477	8.916035702947097	15	0	0	5	2	2	0	1	0	0	0	1	372.0	190.44444444444449	270.3611111111111	318.69444444444446	1124.0	7.153846153846154	6.6909090909090905	3.707317073170732	2.712230215827338	2.206896551724138	1.884057971014493	2.1121495327102804	2.313725490196078	3.25	3.1951219512195124	2.79136690647482	2.393103448275862	2.3768115942028984	2.560747663551402	2.411764705882353	3.662393162393162	2.903030303030304	2.758786848072562	2.6402439024390243	2.292765787370104	2.0666666666666664	2.0012077294686
CHEMBL1184719	30.612440646685418	0	2	51.49569985245496	2.3879673561236494	4.734995023506551	1.320402560319358	4.383542840929942	1907.8573385675493	8.914712632205612	18	0	0	4	3	1	0	0	0	0	0	0	390.0	214.25	359.0277777777778	498.6388888888889	1516.0	4.642857142857143	4.6477272727272725	2.2600896860986546	1.9153225806451613	2.1842105263157894	2.2955665024630543	1.9495412844036697	1.8995433789954337	2.9404761904761907	2.6681614349775784	2.3266129032258065	2.4473684210526314	2.5960591133004924	2.477064220183486	2.429223744292237	2.550595238095238	2.4646464646464645	2.21622085048011	2.090558046836074	2.010640681003584	2.101486354775828	2.3721948549534755
CHEMBL4207884	13.423098298725945	0	1	22.612289550422982	2.433550772354664	4.738143474598403	1.3301346794366462	3.692470828093071	101.34468396955111	5.149155670384723	11	0	0	4	3	0	0	0	1	0	0	1	189.6049382716049	76.19974089315653	143.27160493827162	177.045267489712	918.0	6.116288331342095	6.457912457912458	3.444444444444444	2.748241912798875	2.531986531986532	2.14	1.2453703703703705	0.7746031746031747	3.3548387096774195	3.102564102564102	2.79746835443038	2.590909090909091	2.56	2.125	1.8571428571428568	2.458056157843759	2.7447312632497822	2.470200085142614	2.214268755935423	2.24107933531281	2.192230951490211	2.1211522633744853
CHEMBL408152;16006606	10.70406097372093	0	3	17.678152872210163	2.423249626380211	4.846499252760421	1.2627252051578688	3.4475777407355466	62.016722425730485	4.463876301843377	6	0	0	4	3	1	0	0	0	0	0	0	188.0	89.38888888888889	144.50000000000003	166.66666666666669	584.0	6.962962962962963	7.071428571428571	4.818181818181818	3.2033898305084745	1.7777777777777777	0.3461538461538461	0.0	0.0	3.1481481481481484	3.327272727272727	2.76271186440678	2.031746031746032	1.6153846153846154	1.1666666666666667	1.0	3.310699588477366	3.277777777777778	3.074468085106384	2.955050505050505	2.824858757062147	2.724867724867725	2.1378205128205128
CHEMBL3644533	18.689084622436848	0	3	30.499633692223995	2.4798110949183685	4.959622189836735	1.270818070509333	4.1858527281292615	209.02839129726533	6.2179388236204	16	0	0	7	4	1	0	2	0	0	0	2	418.0	296.0	269.33333333333337	391.0	1046.0	11.61111111111111	10.394736842105264	8.44	7.896103896103896	7.402777777777778	7.436619718309859	7.171428571428572	6.245283018867925	3.8333333333333335	3.773333333333333	3.4805194805194803	3.458333333333333	3.126760563380281	2.671428571428572	2.509433962264151	8.222222222222221	4.228070175438597	4.56497175141243	4.605925925925926	5.077922077922078	4.604938271604938	4.591549295774647
CHEMBL3654214	20.74879540917784	0	3	33.38888443212894	2.626322848249212	5.144606073278071	1.28418786277419	3.998711698776146	347.0623520245182	6.805015897663656	12	1	0	7	4	1	0	2	0	0	0	2	416.0	296.7847222222222	289.3055555555555	457.9444444444446	1124.0	9.454545454545457	8.51063829787234	6.0673076923076925	5.366666666666666	4.965811965811966	4.727272727272728	5.118181818181818	3.644444444444445	3.727272727272727	3.769230769230769	3.3583333333333334	3.230769230769231	2.7768595041322315	2.6	2.2333333333333334	6.745107323232322	3.546394799054373	3.662095639943741	3.4069177350427347	3.816203703703705	3.829297245963913	3.448347107438015
CHEMBL3644538	19.50558120336457	0	3	31.298283378855665	2.483708557386528	4.967417114773056	1.2519313351542265	4.268598112898325	220.5168619228232	6.312264895142596	16	0	0	9	5	1	0	2	1	0	0	3	441.60493827160496	299.5886297820454	273.37860082304536	351.5144032921811	1346.0	12.617283950617283	11.3003003003003	9.353677621283255	8.205246913580247	7.790849673202615	8.493265993265993	7.846801346801347	7.231111111111111	4.057142857142857	3.915492957746479	3.638888888888889	3.6176470588235294	3.3181818181818183	2.878787878787879	2.72	8.559675136629869	4.357913469024581	4.796115803913077	4.921462933982497	4.882144490169182	4.381929314935851	4.747162987903729
ZINC000000338140	20.25152542347213	0	1	33.897156808352804	2.596931673577958	5.186582109844348	1.355886272334112	4.463091393682827	184.50236083532303	6.13395299112828	12	0	0	5	1	4	0	0	0	0	0	0	368.0	133.7777777777778	250.58333333333337	327.74999999999994	1046.0	8.0	7.68	5.889908256880734	4.382352941176471	3.5827814569536423	3.5454545454545454	2.355072463768116	1.18018018018018	3.630434782608696	4.073394495412844	3.426470588235294	3.052980132450331	2.871212121212121	2.27536231884058	1.9189189189189189	2.908212560386474	2.9150000000000005	2.753663003663004	2.621814475025485	2.409926470588235	2.3736203090507737	2.609638047138047
CHEMBL5094012	18.4013553377332	0	1	30.79668306832185	2.4397790973306703	4.84841660728563	1.33898622036182	4.054415638965261	198.16339367741247	6.122001033915324	10	0	0	5	3	1	0	0	1	0	0	1	269.60493827160496	141.0052964487121	202.7674897119341	270.88477366255137	1168.0	6.269882285386162	6.176328502415458	3.275720164609054	2.4804804804804808	1.8532901833872708	1.799054373522459	2.637747336377473	3.356807511737089	3.395348837209302	2.9814814814814814	2.6486486486486487	2.436893203883495	2.393617021276596	2.767123287671233	2.887323943661972	3.279192940667724	2.6556405439255686	2.472774264779684	2.349013107757964	2.440403366329292	2.3052858683926645	1.9120698712897293
CHEMBL2442276	15.084601031282808	0	3	24.505288507916703	2.455018558092328	4.757279090384088	1.289752026732458	4.0653970504015415	98.43031773526144	5.231202749841033	9	0	0	6	4	1	0	0	0	1	0	1	267.06721536351165	146.07827503429357	177.64814814814818	235.44753086419755	1964.0	8.902240512117055	8.969907407407408	5.473251028806585	4.107182940516274	4.677640603566529	5.848631239935588	4.651851851851851	2.2076023391812867	3.8333333333333335	3.3968253968253967	2.9696969696969697	2.9814814814814814	3.1739130434782608	2.9	2.1842105263157894	4.869275834476452	3.4877507716049383	3.416310541310542	3.581667646482461	3.56738683127572	2.858110425240056	3.467928073000538
CHEMBL3765873	25.94881978748438	0	1	44.65589844871103	2.542927445256833	4.902342580323064	1.353209043900334	3.744688456267088	8789.80628312934	10.275270420584503	19	0	0	5	3	2	0	0	0	0	0	0	400.0	193.69444444444449	307.05555555555554	422.50000000000006	1314.0	6.25	6.3088235294117645	3.875776397515528	3.0228571428571427	2.165775401069519	1.7934782608695652	1.4285714285714286	1.924812030075188	3.234375	3.1739130434782608	2.8685714285714288	2.508021390374332	2.277173913043478	2.1845238095238093	2.421052631578948	3.0264756944444446	2.760212418300654	2.537649219467401	2.392167011732229	2.4142857142857146	2.3975044563279857	2.2364130434782608
[truncated: 656 more columns]
